# Supplementary material for: A flexible ontology for inference of emergent whole cell function from relationships between subcellular processes
Source: Sci Rep. 2017 Dec 18;7:17689. doi: 10.1038/s41598-017-16627-4 (PMC5735158; doi:10.1038/s41598-017-16627-4)
Supplement: Supplementary file 2 — Supplementary Table S1A [file 41598_2017_16627_MOESM2_ESM.txt]

Molecular Biology of the Cell
1	Cellular communication	("cellular communication") OR ("signaling pathways")
2	Intracellular common signaling cascades of multiple pathways	(("PI3K/AKT signaling pathway") OR ("MAPK signaling pathway") OR ("nitric oxide signaling pathway") OR ("JAK STAT signaling pathway") OR ("NFKB pathway") OR ("Calcium signaling") OR ("Protein kinase C signaling") OR ("Phospholipase C signaling pathway") OR ("Phospholipase C signaling cascade") OR ("PLC signaling pathway") OR ("Phospholipase C signal transduction") OR ("PLC signal transduction") O…
3	PI3 kinase AKT signaling pathway	("PI3K/AKT signaling pathway") OR ("PI3K/AKT signaling cascade")
3	Ras signaling pathway	(("Ras signaling pathway") OR ("Ras signaling cascade"))
3	MAPK signaling pathway	(("MAPK signaling pathway") OR ("MAPK signaling cascade"))
4	Erk signaling pathway	("Erk signaling pathway") OR ("Erk signaling cascade")
4	SAPK-JNK signaling pathway	("SAPK/JNK signaling pathway") OR ("SAPK/JNK signaling cascade")
3	Nitric oxide signaling pathway	("nitric oxide signaling pathway") OR ("nitric oxide signaling cascade")
3	JAK-STAT signaling pathway	("JAK STAT signaling pathway") OR ("JAK STAT signaling cascade")
3	NFkB signaling pathway	("NFKB signaling") OR ("NFKB pathway")
3	CAM kinase signaling pathway	("CAM kinase signaling") OR ("Ca2+Calmodulin dependent protein kinase")
3	Calcineurin-NFAT signaling pathway	("calcineurin/NFAT signaling pathway") OR ("calcineurin/NFAT signaling cascade") OR ("calcineurin/NFAT pathway")
3	Protein kinase C signaling pathway	("Protein kinase C signaling") OR ("PKC signaling")
3	Mammalian target of rapamycin signaling pathway	("mTOR signaling pathway")
3	G-protein coupled receptor signaling pathway	("G-protein coupled receptor signaling")
3	Phospholipase C signaling pathway	("Phospholipase C signaling pathway") OR ("Phospholipase C signaling cascade") OR ("PLC signaling pathway") OR ("Phospholipase C signal transduction") OR ("PLC signal transduction")
3	Adenylyl cyclase signaling pathway	("Adenylyl cyclase") AND (("signaling pathway") OR ("signaling cascade"))
2	Gastrointestinal hormone signaling	(("gastrin receptor") OR ("CCKB receptor") OR ("CCK2 receptor") OR ("cholecystokinin B receptor") OR ("Ghrelin receptor") OR ("Leptin receptor signaling") OR ("Motilin receptor") OR ("GIP receptor") OR ("Glucose-dependent insulinotropic polypeptide receptor") OR ("Gastric inhibitory polypeptide receptor") OR ("Vasoactive intestinal peptide receptor") OR ("VIP receptor")) AND (signaling)
3	Gastrin and cholecystokinin B receptor signaling	(("gastrin receptor") OR ("CCKB receptor") OR ("CCK2 receptor") OR ("cholecystokinin B receptor")) AND ("signaling")
3	Ghrelin receptor signaling	("Ghrelin receptor") AND ("signaling")
3	Leptin receptor signaling	("Leptin receptor signaling")
3	Motilin receptor signaling	("Motilin receptor") AND ("signaling")
3	Gastric inhibitory polypeptide receptor signaling	(("GIP receptor") OR ("Glucose-dependent insulinotropic polypeptide receptor") OR ("Gastric inhibitory polypeptide receptor")) AND ("signaling")
3	Vasoactive intestinal peptide receptor signaling	(("Vasoactive intestinal peptide receptor") OR ("VIP receptor")) AND (signaling)
2	Signaling pathways involved in glucose and lipid homeostasis	(("Adiponectin receptor") OR ("Glucagon receptor signaling") OR ("Glucagon signaling") OR ("Insulin receptor signaling") OR ("Glucagon-like peptide-1 receptor signaling") OR ("GLP-1 receptor signaling") OR ("Glucagon-like peptide-1 signaling") OR ("GLP-1 signaling") OR ("Peroxisome proliferator-activated receptor")) AND (signaling) "
3	Adiponectin receptor signaling	("Adiponectin receptor") AND ("signaling")
3	Glucagon receptor signaling	("Glucagon receptor signaling") OR ("Glucagon signaling")
3	Insulin receptor signaling	("Insulin receptor signaling")
3	Glucagon-like peptide-1 receptor signaling	("Glucagon-like peptide-1 receptor signaling") OR ("GLP-1 receptor signaling") OR ("Glucagon-like peptide-1 signaling") OR ("GLP-1 signaling")
3	Peroxisome proliferator-activated receptor alpha signaling	("Peroxisome proliferator-activated receptor alpha") AND (signaling)
3	Peroxisome proliferator-activated receptor gamma signaling	("Peroxisome proliferator-activated receptor gamma") AND (signaling) "
2	Thyroid hormone related signaling	(("Thyroxin receptor") OR ("Thyroid hormone receptor") OR ("triiodothyronine receptor") OR ("Thyroid-stimulating hormone receptor") OR ("TSH receptor") OR ("Thyrotropin-releasing hormone receptor") OR ("TRH receptor")) AND ("signaling")
3	Thyroid hormone receptor signaling	(("Thyroxin receptor") OR ("Thyroid hormone receptor") OR ("triiodothyronine receptor")) AND ("signaling")
3	Thyroid-stimulating hormone receptor signaling	(("Thyroid-stimulating hormone receptor") OR ("TSH receptor")) AND ("signaling")
3	Thyrotropin-releasing hormone receptor signaling	(("Thyrotropin-releasing hormone receptor") OR ("TRH receptor")) AND ("signaling")
2	Signaling pathways regulating calcium homeostasis	(("vitamin D receptor") OR ("Parathyroid hormone receptor") OR ("PTH receptor") OR ("Calcitonin receptor")) AND ("signaling")
3	Vitamin D receptor signaling	("vitamin D receptor") AND ("signaling")
3	Parathyroid hormone receptor signaling	(("Parathyroid hormone receptor") OR ("PTH receptor")) AND ("signaling")
3	Calcitonin receptor signaling	("Calcitonin receptor") AND ("signaling")
2	Steroid and sex hormone signaling	(("steroid hormone") OR ("sex hormone")) AND (signaling)
3	Estrogen receptor signaling	("estrogen receptor signaling")
3	Progesterone receptor signaling	("progesterone receptor signaling") OR ("progesterone receptor pathway")
3	Androgen receptor signaling	("androgen receptor signaling") "
3	Glucocorticoid receptor signaling	("Glucocorticoid receptor") AND (signaling) "
2	Signaling pathways regulating steroid and sex hormone synthesis	(("Corticotropin-releasing hormone receptor") OR ("CRH receptor") OR ("ACTH receptor") OR ("Adrenocorticotropic hormone receptor") OR ("follicle stimulating hormone receptor") OR ("FSH receptor") OR ("luteinizing hormone receptor") OR ("LH receptor")) AND (signaling)
3	Corticotropin-releasing hormone receptor signaling	(("Corticotropin-releasing hormone receptor") OR ("CRH receptor")) AND (signaling)
3	Adrenocorticotropic hormone receptor signaling	(("ACTH receptor") OR ("Adrenocorticotropic hormone receptor")) AND (signaling)
3	Follicle stimulating hormone receptor signaling	(("follicle stimulating hormone receptor") OR ("FSH receptor")) AND ("signaling")
3	Luteinizing hormone hormone receptor signaling	(("luteinizing hormone receptor") OR ("LH receptor")) AND ("signaling")
2	Signaling pathways regulating water homeostasis	(("Antidiuretic hormone receptor") OR ("ADH receptor") OR ("Vasopressin receptor") OR ("secretin receptor") OR ("mineralocorticoid receptor") OR ("Atrial natriuretic peptide signaling") OR ("Atrial natriuretic factor signaling") OR ("Brain natriuretic peptide signaling") OR ("Brain natriuretic factor signaling") OR ("C-type natriuretic peptide")) AND (signaling)
3	Antidiuretic hormone receptor signaling	(("Antidiuretic hormone receptor") OR ("ADH receptor") OR ("Vasopressin receptor")) AND ("signaling")
3	Secretin receptor signaling	("secretin receptor") AND ("signaling")
3	Mineralocorticoid receptor signaling	("mineralocorticoid receptor") AND ("signaling") "
3	Natriuretic peptide receptor signaling	("Atrial natriuretic peptide signaling") OR ("Atrial natriuretic factor signaling") OR ("Brain natriuretic peptide signaling") OR ("Brain natriuretic factor signaling") OR (("C-type natriuretic peptide") AND (signaling))
4	Atrial natriuretic peptide receptor signaling	("Atrial natriuretic peptide signaling") OR ("Atrial natriuretic factor signaling")
4	Brain natriuretic peptide receptor signaling	("Brain natriuretic peptide signaling") OR ("Brain natriuretic factor signaling")
4	C-type natriuretic peptide receptor signaling	("C-type natriuretic peptide") AND (signaling)
2	Signaling pathways regulating cardiovascular homeostasis	(Signaling) AND (("Angiotensin receptor") OR ("adrenergic receptor") OR ("endothelin receptor") OR ("muscarinic receptor"))
3	Angiotensin receptor signaling	("Angiotensin receptor") AND ("signaling")
3	Adrenergic receptor signaling	("adrenergic receptor") AND ("signaling")
3	Endothelin receptor signaling	("endothelin receptor") AND ("signaling")
3	Muscarinic receptor signaling	("muscarinic receptor") AND ("signaling")
2	Matricellular protein signaling	("signaling") AND (("matricellular proteins") Or ("matricellular protein"))	Alford and Hankenson, 2006; Bornstein and Sage, 2002
3	CCN intercellular signaling protein family receptor signaling	(CCN) AND (signaling)
3	Osteopontin receptor signaling	(("Osteopontin") OR ("Bone sialoprotein") OR ("secreted phosphoprotein") OR ("Early T-lymphocyte activation")) AND (signaling)
3	Osteonectin receptor signaling	((osteonectin) OR (Sparc)) AND (signaling)
3	Tenascin receptor signaling	(Tenascin) AND (signaling)
3	Thrombospondin receptor signaling	(Thrombospondin) AND (signaling)
3	Fibulin receptor signaling	(Fibulin) AND (signaling)
2	Purinergic signaling	("Purinergic signaling") OR ("Purinergic receptor signaling") OR ("Purinoceptor signaling")
3	Purinergic P1 receptor signaling	(("Purinergic") OR ("Purinergic receptor") OR ("Purinoceptor")) AND ("P1 receptor") AND (signaling)
3	Purinergic P2X receptor signaling	(("Purinergic") OR ("Purinergic receptor") OR ("Purinoceptor")) AND ("P2X receptor") AND (signaling)
3	Purinergic P2Y receptor signaling	(("Purinergic") OR ("Purinergic receptor") OR ("Purinoceptor")) AND ("P2Y receptor") AND (signaling)
2	Signaling by extracellular matrix components	(("Integrin receptor") OR ("CD44 signaling") OR ("Discoidin domain receptor") OR ("Hyaluronan-mediated motility receptor") OR ("HMMR") OR ("Receptor for Hyaluronan mediated motility") OR ("RHAMM") OR ("Syndecan") OR ("Syndecan") OR ("versican")) AND (signaling)	Theocharis et al., 2016
3	Integrin receptor signaling	("Integrin receptor") AND (signaling)
3	Hyaluronan receptor CD44 signaling	("CD44 signaling")
3	Discoidin domain receptor signaling	("Discoidin domain receptor") AND (signaling)
3	Hyaluronan-mediated motility receptor signaling	(("Hyaluronan-mediated motility receptor") OR ("HMMR") OR ("Receptor for Hyaluronan mediated motility") OR ("RHAMM")) AND (signaling)
3	Syndecan receptor signaling	("Syndecan") AND ("signaling")
3	Syndecan ectodomain shedding	("Syndecan") AND ("shedding")
3	Versican receptor signaling	("versican") AND ("signaling")
2	TNF superfamily signaling	("Tumor necrosis factor") AND (("signaling pathway") OR ("signaling cascade") OR ("ligand pathway"))
3	Tumor necrosis factor alpha receptor signaling	("Tumor necrosis factor-alpha receptor") AND (("signaling pathway") OR ("signaling cascade") OR ("ligand pathway"))
3	Tumor necrosis factor beta receptor signaling	(("Tumor necrosis factor-beta") OR ("TNF-beta")) AND (signaling)
3	Rank signaling	("RANK") AND (signaling)
2	Neuronal signaling pathways	(("Somatostatin receptor") OR ("Cannabinoid receptor") OR ("Nerve growth factor receptor") OR ("Brain derived neurotrophic factor receptor") OR ("BDNF receptor") OR (Roundabout) OR (Robo) OR (Semaphorin)) AND (signaling)
3	Somatostatin receptor signaling	("Somatostatin receptor") AND (signaling)
3	Cannabinoid receptor signaling	("Cannabinoid receptor") AND (signaling)
3	Nerve growth factor receptor signaling	("Nerve growth factor receptor") AND (signaling) "
3	Brain derived neurotrophic factor receptor signaling	(("Brain derived neurotrophic factor receptor") OR ("BDNF receptor")) AND (signaling)
3	Roundabout signaling	((Roundabout) OR (Robo)) AND (signaling)
3	Semaphorin signaling	(Semaphorin) AND (signaling)
2	Prostanoid receptor signaling	(("Prostaglandin receptor") OR ("Thromboxane A2 receptor") OR ("Prostanoid receptor")) AND (signaling)
3	Prostaglandin E2 receptor signaling	("Prostaglandin E2 receptor") OR ("PGE2 receptor") OR ("PGE2 signaling") OR ("prostaglandin E2 signaling")
3	Prostaglandin D2 receptor signaling	("Prostaglandin D2 receptor") OR ("PGD2 receptor") OR ("PGD2 signaling") "
3	Prostaglandin PGF2 alpha receptor signaling	("Prostaglandin F2 alpha receptor") OR ("PGF 2alpha receptor") OR ("PGF2alpha receptor") OR ("PGF2 alpha receptor") OR ("PGF 2 alpha receptor") "
3	Prostacycline receptor signaling	("Prostacyclin receptor") OR ("prostacyclin signaling") OR ("PGI2 receptor") OR ("PGI2 signaling")
3	Thromboxane receptor signaling	("Thromboxane A2 receptor") OR ("Thromboxane A2 signaling") OR ("TXA2 receptor") OR ("TXA2 signaling")
2	TGF-beta superfamily signaling	(("TGF-beta family") OR ("Transforming growth factor family")) AND (signaling) "
3	Bone morphogenetic protein receptor signaling	(("bone morphogenetic protein receptor") OR ("BMP receptor")) AND (signaling)
3	Transforming growth factor alpha receptor signaling	("Transforming growth factor alpha receptor") AND (signaling)
3	Transforming growth factor beta receptor signaling	(("transforming growth factor beta receptor") OR ("TGF-beta receptor")) AND ("signaling pathway")
3	Growth differentiation factor receptor signaling	("Growth differentiation factor") AND ("signaling")
3	Betaglycan signaling	("Betaglycan") AND (signaling)
3	Activin receptor signaling	("activin receptor") AND ("signaling")
3	Inhibin receptor signaling	("inhibin") AND ("signaling") "
3	Nodal growth differentiation factor receptor signaling	("NODAL") AND ("signaling")
2	Pattern recognition signaling	("Pattern recognition") AND (signaling)
3	Toll-like receptor signaling	("Toll-like receptor") AND ("signaling pathway")
3	RIG-I-like receptor signaling	("RIG-I-like receptor") AND (signaling)
3	NOD-like receptor signaling	("NOD-like receptor") AND (signaling)
3	MDA-5 receptor signaling	("MDA-5") AND (signaling)
3	C-type lectin receptor signaling	("C-type lectin receptor") AND (signaling)
2	Kinin–kallikrein system	("Kinin–kallikrein system") OR ("kinin system") OR ("Kallidin") OR ("low-molecular weight kininogen") OR ("High-molecular weight kininogen") OR ("Bradykinin")
3	Kallidin receptor signaling	(("Kallidin") OR ("low-molecular weight kininogen")) AND ("signaling")
3	Bradykinin receptor signaling	(("High-molecular weight kininogen") OR ("Bradykinin")) AND ("signaling")
2	Signaling pathways involved in hematopoiesis	(("haematopoiesis") OR ("hematopoiesis")) AND (signaling) "
3	Erythropoietin receptor signaling	(("Erythropoietin receptor") OR ("EPO receptor")) AND (signaling)
3	Granulocyte macrophage colony-stimulating factor receptor signaling	(("Granulocyte macrophage colony-stimulating factor receptor") OR ("GMCSF receptor")) AND (signaling)
3	Oncostatin-M receptor signaling	(("Oncostatin-M receptor") OR ("OSM receptor")) AND (signaling)
3	Thrombopoietin receptor signaling	("Thrombopoietin receptor") AND (signaling)
3	Granulocyte-colony stimulating factor receptor signaling	(("Granulocyte-colony stimulating factor receptor") OR ("G-CSF receptor")) AND (signaling)
3	Leukemia inhibitory factor receptor signaling	("Leukemia inhibitory factor receptor") AND (signaling)
2	Epidermal growth factor family signaling	(("EGFR family") OR ("EGF family") OR ("Epidermal growth factor family") Or ("EGF receptor family")) AND (signaling)
3	Epidermal growth factor receptor signaling	("Epidermal growth factor receptor signaling") OR ("EGF receptor signaling") OR ("EGFR signaling")
3	Heparin-binding EGF-like growth factor receptor signaling	("Heparin-binding EGF-like growth factor receptor") AND (signaling)
3	Neuregulin receptor signaling	("Neuregulin") AND (signaling)
3	Macrophage migration inhibitory factor signaling	("Macrophage migration inhibitory factor") AND (signaling)
2	Signaling pathways that control cell proliferation and differentiation	(("Fibroblast growth factor receptor") OR ("PDGFR") OR ("Platelet-derived growth factor receptor") OR ("Vascular endothelial growth factor receptor") OR ("Hepatocyte growth factor receptor") OR ("Insulin-like growth factor receptor") OR ("wnt beta-catenin signaling pathway") OR ("Ephrin receptor") OR ("hedgehog receptor") OR ("hedgehog pathway") OR ("Notch receptor") OR ("Hippo pathway") OR ("pro…
3	Fibroblast growth factor receptor signaling	("Fibroblast growth factor receptor") AND (("signaling pathway") OR ("signaling cascade") OR ("ligand pathway"))
3	Platelet-derived growth factor receptor signaling	(("PDGFR") OR ("Platelet-derived growth factor receptor")) AND (signaling)
3	Vascular endothelial growth factor receptor signaling	("Vascular endothelial growth factor receptor") AND (signaling)
3	Hepatocyte growth factor receptor signaling	("Hepatocyte growth factor receptor") AND (signaling)
3	Insulin-like growth factor receptor signaling	("Insulin-like growth factor receptor") AND ("signaling")
3	WNT-Beta-catenin signaling pathway	("wnt beta-catenin signaling pathway") "
3	Ephrin receptor signaling	("Ephrin receptor") AND (signaling)
3	Hedgehog receptor signaling	(("hedgehog receptor") OR ("hedgehog pathway")) AND (signaling)
3	Notch receptor signaling	("Notch receptor") AND (signaling) "
3	Hippo signaling	("Hippo pathway") AND (signaling)
3	Prolactin receptor signaling	("prolactin receptor") AND (signaling)
3	Growth hormone receptor signaling	(("Growth hormone receptor") OR ("GH receptor")) AND (signaling)
3	Retinoic acid receptor signaling	("Retinoic acid receptor") AND (signaling) "
3	HIF-1 receptor signaling pathway	(("HIF 1") OR ("hypoxia-induced factor 1")) AND ("signaling") "
2	Bombesin receptor signaling	("bombesin") AND (signaling)
3	Neuromedin B receptor signaling	("Neuromedin B receptor")
3	Gastrin-releasing peptide receptor signaling	("Gastrin-releasing peptide receptor") AND (signaling)
2	Interferon signaling	("Interferon signaling")
3	Interferon receptor signaling	(("Interferon alpha receptor") OR ("Interferon beta receptor") OR ("Interferon gamma receptor")) AND (signaling)
3	Interferon alpha receptor signaling	("Interferon alpha receptor") AND (signaling)
3	Interferon beta receptor signaling	("Interferon beta") AND (signaling)
3	Interferon gamma receptor signaling	("Interferon gamma receptor") AND (signaling)
2	Interleukin receptor signaling	("Interleukin") AND ("receptor signaling")
3	Interleukin 1 receptor signaling	("Interleukin 1") AND ("receptor signaling")
3	Interleukin 2 receptor signaling	("Interleukin 2") AND ("receptor signaling")
3	Interleukin 3 receptor signaling	("Interleukin 2") AND ("receptor signaling")
3	Interleukin 4 receptor signaling	("Interleukin 2") AND ("receptor signaling")
3	Interleukin 5 receptor signaling	("Interleukin 2") AND ("receptor signaling")
3	Interleukin 6 receptor signaling	("Interleukin 2") AND ("receptor signaling")
3	Interleukin 7 receptor signaling	("Interleukin 2") AND ("receptor signaling")
3	Interleukin 8 receptor signaling	("Interleukin 2") AND ("receptor signaling")
3	Interleukin 9 receptor signaling	("Interleukin 2") AND ("receptor signaling")
3	Interleukin 11 receptor signaling	("Interleukin 2") AND ("receptor signaling")
3	Interleukin 12 receptor signaling	("Interleukin 2") AND ("receptor signaling")
3	Interleukin 13 receptor signaling	("Interleukin 2") AND ("receptor signaling")
3	Interleukin 15 receptor signaling	("Interleukin 2") AND ("receptor signaling")
3	Interleukin 18 receptor signaling	("Interleukin 2") AND ("receptor signaling")
3	Interleukin 21 receptor signaling	("Interleukin 2") AND ("receptor signaling")
3	Interleukin 23 receptor signaling	("Interleukin 2") AND ("receptor signaling")
3	Interleukin 27 receptor signaling	("Interleukin 2") AND ("receptor signaling")
3	Interleukin 33 receptor signaling	("Interleukin 2") AND ("receptor signaling")
1	Neurotransmission	(Neurotransmission)
2	Control of postsynaptic potential	(postsynaptic) AND (potential)
3	Dopamine-mediated control of postsynaptic potential	(("dopamine") OR ("dopaminergic")) AND (postsynaptic)
3	GABA-mediated control of postsynaptic potential	("GABA receptor") AND (postsynaptic)
3	Glycine-mediated control of postsynaptic potential	("glycine receptor") AND (postsynaptic) "
3	Glutamate-mediated control of postsynaptic potential	("glutamate receptor") AND (postsynaptic) "
3	Acetylcholine-mediated control of postsynaptic potential	("acetylcholine receptor") AND (postsynaptic) "
3	Serotonin-mediated control of postsynaptic potential	("serotonin receptor") AND (postsynaptic)
2	Neuronal action potential generation and propagation	(("Action potential") OR ("Hyperpolarization-activated cation channels") OR ("pacemaker") OR ((Biogenesis) AND (myelin)) OR ("myelin maturation") OR ("myelin synthesis")) AND (neuron)
3	Neuronal membrane depolarization during action potential	("Action potential") AND ("depolarization") AND (channel) AND (neuron)
3	Neuronal membrane repolarization during action potential and hyperpolarization	("Action potential") AND (("hyperpolarization") OR ("repolarization")) AND (channel) AND (neuron)
3	Neuronal pacemaker current generation	(("Hyperpolarization-activated cation channels") OR ("pacemaker")) AND (channel) AND (neuron)
3	Myelin biogenesis and maturation	((Biogenesis) AND (myelin)) OR ("myelin maturation") OR ("myelin synthesis")
2	Cardiomyocyte action potential generation and propagation	(((("Action potential") AND ((depolarization) OR (hyperpolarization) OR (repolarization))) OR (pacemaker) OR ("Hyperpolarization-activated cation channels")) AND (channel) AND (cardiomyocyte)
3	Cardiomyocyte depolarization during action potential	("Action potential") AND ("depolarization") AND (channel) AND (cardiomyocyte)
3	Cardiomyocyte repolarization during action potential and hyperpolarization	("Action potential") AND (("hyperpolarization") OR ("repolarization")) AND (channel) AND (cardiomyocyte)
3	Cardiomyocyte pacemaker current generation	(("Hyperpolarization-activated cation channels") OR ("pacemaker")) AND (channel) AND (cardiomyocyte)
1	Organelle organization	("ER structure") OR ("endoplasmic reticulum structure") OR ("nuclear envelope structure") OR ("ER network") OR ("endoplasmic network") OR (((Golgi) OR (TGN)) AND (organization) AND ((structure) OR (architecture))) OR ((("cell nucleus") OR ("nucleoskeleton") OR ("nuclear membrane") OR ("nuclear chromatin")) AND (interphase)) OR (("mitochondrial dynamics"))
2	Endoplasmic reticulum and nuclear envelope organization	("ER structure") OR ("endoplasmic reticulum structure") OR ("nuclear envelope structure") OR ("ER network") OR ("endoplasmic network") "	English & Voeltz, 2013; Goyal & Blackstone, 2013
3	Nuclear envelope maintenance	("Nuclear envelope structure") OR ("Nuclear envelope architecture") OR ("Nuclear envelope organization")
3	Endoplasmic reticulum tubulus maintenance	("tubular ER") OR ("tubular endoplasmic reticulum") OR (("three way junctions") AND ("endoplasmic reticulum")
4	Endoplasmic reticulum three way junctions stabalization	("three way junctions") AND (("endoplasmic reticulum") OR (ER))
4	Endoplasmic reticulum tubular membrane shaping	((ER) OR ("endoplasmic reticulum")) AND (("membrane shaping") OR ("membrane bending"))
3	Endoplasmic sheet maintenance	(endoplasmic sheet)
2	Structural golgi apparatus organization	((Golgi) OR (TGN)) AND (organization) AND ((structure) OR (architecture))
2	Interphase nucleus and nuclear chromatin organization	(("cell nucleus") OR ("nucleoskeleton") OR ("nuclear membrane") OR ("nuclear chromatin")) AND (interphase)	Mekhail & Moazed, 2010
3	Linkage of nucleoskeleton and cytoskeleton	((Link) OR (bridge) OR (connect) OR (interact)) AND ((nucleoskeleton) OR (lamin)) AND ((cytoskeleton) OR (actin) OR (microtubule) OR ("intermediate filaments"))
3	Nuclear intermediate filaments	(Lamin) OR (("Intermediate filaments") AND (nuclear))
3	Anchoring of nuclear membrane to cytoskeleton	(cytoskeleton) AND ("nuclear membrane") AND ((connection) OR (interaction) OR (bridge))
3	Chromatin organization by insulator proteins	("Chromatin insulator") OR ("DNA insulator")
3	Chromatin organization by transcription factories	("transcription factories")
3	Chromatin organization by Polycomb repressive complexes	("Polycomb repressive complexes")	Simon & Kingston, 2009
3	Chromatin targeting to lamina	("lamina associated domain") OR ("lamina associated domains")
2	Mitochondrial dynamics	("mitochondrial dynamics")	Van Laar and Berman, 2013
3	Mitochondrial fusion	((mitochondria fusion") OR ("mitochondrial fusion"))
3	Mitochondrial fission	("mitochondria fission") OR ("mitochondrial fission")
3	Mitochondrial transport	("mitochondrial transport")
1	Cell cycle and cell division	("cell cycle") OR ("Cell division")
2	Mitotic cell cycle checkpoints	("cell cycle checkpoint")
3	Restriction point	("Cell cycle") AND ("restriction point")
4	Activation of M-Cdk at the onset of mitosis	(Activation) AND (M-Cdk) AND (mitosis)
3	G2 M transition checkpoint	("G2/M transition checkpoint") OR ("G2/M checkpoint")
4	DNA damage response	(DNA damage response) AND ("cell cycle arrest") "
3	Metaphase to anaphase checkpoint	(("Metaphase to anaphase checkpoint") OR ("Spindle checkpoint") OR ("Spindle assembly checkpoint")
3	Cell cycle arrest in response to DNA damage	("DNA damage response") AND ("Cell cycle arrest")
2	Chromosome segregation by mitotic spindle	(("Mitotic chromosome segregation") OR ("Mitotic spindle")) NOT (viral) NOT (virus)
3	Mitotic spindle assembly	("Mitotic spindle") AND (assembly) NOT (disassembly)
3	Mitotic spindle disassembly	("Mitotic spindle") AND (disassembly)
3	Eukaryotic kinetochore dynamics	(("kinetochores") OR ("kinetochore")) AND (("eukaryotic") OR (human))
3	Mitotic H3 phosphorylation	(("Non-vesicular lipid transport H3") AND (phosphorylation)) AND (mitosis)
3	Mitotic chromosome condensation	("mitotic chromosome condensation")
3	Sister chromatid cohesion	(chromatid) AND (cohesion)
3	Sister chromatid attachment to mitotic spindle	("Mitotic spindle") AND (attachment) AND ((kinetochore) OR ("sister chromatid"))
3	Sister chromatid segregation	("Sister chromatid") AND ((separation) OR (segregation)) AND ((Anaphase) OR (Mitosis) OR (Mitotic))
2	Centrosome cycle		Conduit et al., 2015
3	Centrosome duplication	(Centrosome) AND ((duplication) OR (replication))
3	Centrosome maturation	(Centrosome) AND (maturation)
3	Centrosome separation	(Centrosome) AND (separation)
2	Cytokinesis	(cytokinesis) AND ("cell division") "	Green et al., 2012
3	Equatorial RhoA activation	(cytokinesis) AND (("RhoA activation") OR ("Activation of RhoA")) AND (mammalian)
3	Contractile ring formation	("Contractile ring") AND (Cytokinesis) AND ((assembly) OR (formation))
3	Contractile ring constriction	("Contractile ring") AND (Cytokinesis) AND (constriction)
3	Intracellular bridge assembly	(("Intracellular bridge") OR (midbody)) AND (assembly)
3	Intracellular bridge abscission	(("Intracellular bridge") OR (midbody)) AND (abscission)
1	DNA replication, recombination and repair
2	Eukaryotic DNA replication	("DNA replication") AND (Eukaryotic) NOT (viral) NOT (virus) NOT (bacteria) NOT (yeast)
3	DNA replication initiation	(Initiation) AND ("DNA replication") AND (Eukaryotic) NOT (viral) NOT (virus) NOT (bacteria)
4	Prereplicative complex formation
4	DNA replication fork assembly
4	DNA polymerase assembly	("DNA polymerase") AND ("assembly")
3	DNA replication elongation	(Elongation) AND ("DNA replication") AND (Eukaryotic) NOT (viral) NOT (virus) NOT (bacteria) "
3	DNA cleavage	("DNA cleavage")
3	Telomere replication
2	DNA recombination	("DNA recombination") OR ("VDJ recombination") OR (Transpositional recombination)	Morrison & Shen, 2009
3	Transpositional recombination	(Transpositional recombination) OR (Transpositional DNA recombination) OR (Cut-and-paste transposition) OR (Replicative transposition)
4	Cut-and-paste transposition	(Cut-and-paste transposition)
4	Replicative transposition	(Replicative transposition)
3	Conservative site-specific recombination	("site-specific DNA recombination") OR (("site-specific recombination") AND (DNA)) "
3	VDJ recombination	("VDJ recombination")
3	Class switch recombination	("class switch recombination")
2	DNA single-strand break repair	("DNA repair") AND (("single strand breaks") OR ("single strand break"))
3	Direct lesion reversal	(Direct lesion reversal)
3	Mismatch repair	("Mismatch repair") AND ("DNA repair") "
3	Base excision repair	("Base excision repair") AND ("DNA repair") "
3	Nucleotide excision repair	("Nucleotide excision repair") AND ("DNA repair")
2	DNA double-strand break repair	("DNA repair") AND ("double strand break")	Ceccaldi et al., 2016
3	Non-homologous end joining DSB repair	("Non-homologous end joining") AND ("DNA repair")
3	Homologous recombination DSB repair	("Homologous recombination") AND ("DNA repair")
3	Alternative end joining DSB repair	("alternative end joining") AND ("DNA repair")
3	Single strand annealing DSB repair	("single strand annealing") AND ("DNA repair") NOT ("homologous")
2	DNA interstrand cross-links repair	(("interstrand cross-links") OR ("interstrand cross-link")) AND ("DNA repair")	Duxin & Walter, 2015
3	Fanconi anemia interstrand cross-link repair pathway	("Fanconi anemia pathway")
1	Membrane transport of small molecules and electrical properties of membranes	(ion) AND ((transmembrane) AND ((transport) OR (Channel) OR (symport) OR (Antiport) OR (ATPase)))
2	Transmembrane ion transport involved in membrane potential generation	((Calcium) OR ("Ca") OR ("Ca2+") OR (Potassium) OR ("K") OR ("K+") OR (Sodium) OR ("NA") OR (Chloride) OR ("Cl") OR (bicarbonate) OR ("HCO3-") OR ("hydrogen") OR ("H") OR ("H+") OR (proton)) AND ((transmembrane) AND ((transport) OR (Channel) OR (symport) OR (Antiport) OR (ATPase)))
3	Calcium transmembrane transport	((Calcium) OR ("Ca") OR ("Ca2+")) AND ((transmembrane) AND ((transport) OR (Channel) OR (symport) OR (Antiport) OR (ATPase)))
3	Potassium transmembrane transport	((Potassium) OR ("K") OR ("K+")) AND ((transmembrane) AND ((transport) OR (Channel) OR (symport) OR (Antiport) OR (ATPase)))
3	Sodium transmembrane transport	((Sodium) OR ("NA")) AND ((transmembrane) AND ((transport) OR (Channel) OR (symport) OR (Antiport) OR (ATPase)))
3	Chloride transmembrane transport	((Chloride) OR ("Cl")) AND ((transmembrane) AND ((transport) OR (Channel) OR (symport) OR (Antiport) OR (ATPase)))
3	Bicarbonate transmembrane transport	((bicarbonate) OR ("HCO3-")) AND ((transmembrane) AND ((transport) OR (Channel) OR (symport) OR (Antiport) OR (ATPase)))
3	Hydrogen transmembrane transport	(("hydrogen") OR ("H") OR ("H+") OR (proton)) AND ((transmembrane) AND ((transport) OR (Channel) OR (symport) OR (Antiport) OR (ATPase)))
2	Transmembrane water and ion transport not involved in membrane potential generatation	((phosphate) OR ("PO") OR ("PO3-") OR ("PO4-") OR (Copper) OR ("Cu") OR ("Cu2+") OR ("Cu+") OR (cuprous) OR (cupric) OR (Water) OR ("H2O") OR (Zinc) OR ("H2O")) AND ((transmembrane) AND ((transport) OR (Channel) OR (symport) OR (Antiport) OR (ATPase)))
3	Phosphate transmembrane transport	((phosphate) OR ("PO") OR ("PO3-") OR ("PO4-")) AND ((transmembrane) AND ((transport) OR (Channel) OR (symport) OR (Antiport) OR (ATPase)))
3	Copper transmembrane transport	((Copper) OR ("Cu") OR ("Cu2+") OR ("Cu+") OR (cuprous) OR (cupric)) AND ((transmembrane) AND ((transport) OR (Channel) OR (symport) OR (Antiport) OR (ATPase)))
3	Water transmembrane transport	((Water) OR ("H2O")) AND ((transmembrane) AND ((transport) OR (Channel) OR (symport) OR (Antiport) OR (ATPase)))
3	Zinc transmembrane transport	((Zinc) OR ("H2O")) AND ((transmembrane) AND ((transport) OR (Channel) OR (symport) OR (Antiport) OR (ATPase)))
1	Transmembrane protein import and translocation	(Transmembrane) AND (("protein import") OR ("protein export") OR ("protein transport") OR ("protein translocation")) NOT (bacterial) NOT (plant)
2	Protein transport across the nuclear membrane	((Nuclear) OR (Nucleus)) AND (("protein import") OR ("protein export") OR ("protein transport") OR ("protein translocation")) NOT (bacterial) NOT (plant)
3	Nuclear protein export	("Nuclear protein export") OR (("Protein export") AND (nucleus)) "
3	Nuclear protein import	("Nuclear protein import")
3	Nuclear pore complex organization	("Nuclear pore complex") NOT (bacterial) NOT (plant)
2	Mitochondrial protein import machinery	("Mitochondrial protein import") OR (("mitochondrial membrane") AND (("protein import") OR ("protein transport")))
3	Protein import accross outer mitochondrial membrane machinery	(Protein import) AND (outer mitochondrial membrane) AND (machinery) NOT (inner)
3	Protein import accross inner mitochondrial membrane machinery	(Protein import) AND (inner mitochondrial membrane) AND (machinery) NOT (outer)
2	Peroxisomal protein import machinery	((Peroxisomal) OR (Peroxisome)) AND ((protein import) OR (protein export) OR (transmembrane protein transport)) AND (machinery) NOT (RNA)
3	Protein import accross peroxisomal membrane	((Peroxisomal) OR (Peroxisome)) AND (protein import) AND (machinery)
2	Endoplasmic reticulum membrane protein insertion and import	(("Membrane protein insertion") OR ("Protein import") OR ("Membrane protein assembly") OR ("Protein translocation")) AND (("endoplasmic reticulum") OR (ER))
3	Co-translational translocation membrane protein insertion and import	("Co translational") AND (("Membrane protein insertion") OR ("Protein import") OR ("Membrane protein assembly") OR ("Protein translocation")) AND (("endoplasmic reticulum") OR (ER))
3	Cleavage of ER signal peptide	("signal peptide") AND (cleavage) AND (("Membrane protein insertion") OR ("Protein import") OR ("Membrane protein assembly") OR ("Protein translocation")) AND (("endoplasmic reticulum") OR (ER))
1	Intracellular vesicle traffic
2	Vesicle traffic between ER and TGN	(((Golgi) OR (TGN)) AND ((ER) OR (Endoplasmic reticulum))) AND (vesicle traffic)
3	Anterograde vesicle traffic from ER to Golgi	((ER) OR (Endoplasmic reticulum)) AND ((TGN) OR (Golgi)) AND (vesicle) AND ((anterograde) OR (forward))
4	Vesicle biogenesis at ER membrane	((recruitment) OR (assembly) OR (biogenesis)) AND ((ER) OR ("endoplasmic reticulum")) AND (vesicle)
3	Retrograde vesicle traffic from Golgi to ER	((ER) OR (Endoplasmic reticulum)) AND ((TGN) OR (Golgi)) AND (vesicle) AND ((retrograde) OR (retrieval))
4	Vesicle biogenesis at cis-Golgi membrane	((recruitment) OR (assembly) OR (biogenesis)) AND ("cis-Golgi") AND (vesicle) "
3	Microtubule assistance of vesicle traffic between Golgi and ER	((microtubules) OR (microtubule) OR (kinesin)) AND ("vesicle") AND ((ER) OR (endoplasmic) OR (ERGIC)) AND ((Golgi) OR (ERGIC)) "
2	Vesicle traffic between TGN and endosome	((Golgi) OR (TGN)) AND ((endosome) OR (lysosome))) AND (vesicle traffic)
3	Clathrin-mediated vesicle traffic from TGN to endosomal lysosomal system	((TGN) OR (Golgi)) AND ((Lysosome) OR (Endosome) OR (endosomal) OR (lysosomal)) AND (vesicle) AND (Clathrin) NOT (endocytosis)
4	Clathrin-mediated vesicle traffic from TGN to lysosome	((TGN) OR (Golgi)) AND ((Lysosome) OR (lysosomal)) AND (vesicle) AND (Clathrin) NOT (endocytosis)
4	Vesicle traffic from TGN to lysosome-related organelles	((TGN) OR (Golgi)) AND (vesicle) AND (("Lysosome-related") OR ("lysosomal-related") OR (melanosome) OR (lytic granule) OR (MHC class II compartment) OR (platelet-dense granule) OR (basophil granule) OR (azurophil granule))
3	Recognition of lysosomal enzymes by mannose 6-phosphate receptor	("Mannose 6 phosphate receptor") AND (recognition)	Anitei et al., 2014
3	Retrograde vesicle traffic from endosome to TGN	((TGN) OR (Golgi)) AND ((retrieval) OR (retrograde)) AND ((Lysosome) OR (Endosome))
2	Vesicle exocytosis	(exocytosis) AND (vesicle)
3	Microtubule-based secretory vesicle traffic	(("secretory vesicle") OR ("secretory vesicles")) AND (microtubule) AND (transport)
3	Exomer-mediated vesicle traffic from TGN to plasma membrane	exomer
3	Vesicle tethering at plasma membrane	(vesicle) AND (tethering) AND (("plasma membrane") OR ("exocytosis")) "
3	Vesicle fusion with plasma membrane	("vesicle fusion") AND (("plasma membrane") OR ("exocytosis"))
3	Exosome secretion	("exosome secretion")
2	Lipid droplet dynamics	("Lipid droplet") OR ("Lipid droplets")	Hashemi & Goodman, 2015
3	Lipid droplet biogenesis	("Lipid droplets") AND (("biogenesis") OR ("generation") OR ("synthesis") OR (("budding") AND ("endoplasmic reticulum")))
3	Lipid droplet fusion	("droplet fusion") AND (lipid)
3	Lipid droplet mitochondria interaction	(("lipid droplet") OR ("lipid droplets")) AND (mitochondria)
2	Endocytic pathway	("endocytic pathway") OR (("endosome") AND ("endocytosis"))
3	Caveolin-mediated endocytosis	("Caveolin mediated endocytosis") OR (("clathrin independent endocytosis") AND (caveolin))
3	Clathrin-mediated endocytosis	("Clathrin-mediated endocytosis")
4	Clathrin-coated vesicle uncoating	((clathrin) OR (CCV)) AND (uncoating) AND (endocytosis)
4	Endocytic clathrin coated vesicle organization	("clathrin coated vesicle")
4	Clathrin coated pit assembly	("clathrin coated pit") AND ((recruitment) OR (initiation) OR (formation) OR (assembly)) NOT (independent)
4	Clathrin coated pit invagination and vesicle scission	(("clathrin coated pit") OR ("clathrin coated vesicle") OR ("clathrin coated vesicles")) AND ((scission) OR (invagination)) NOT (independent)
4	Membrane curvature generation during endocytosis	("Membrane curvature") AND ("endocytosis") NOT (independent)
3	Early endosome dynamics	("Early endosome") OR ("Early endosomes")
3	Late endosome dynamics	("Late endosome") OR ("Late endosomes")
3	Recycling endosome dynamics	("Recycling endosome") OR ("Recycling endosomes")
3	Multivesicular body dynamics	("Multivesicular body") OR ("Multivesicular bodies") "
2	Antigen presentation	("antigen presentation") AND ("MHC class")
3	Antigen presentation via MHC class I molecules	("MHC I presentation") OR ("MHC class I presentation")
3	Antigen presentation via MHC class II molecules	("MHC II presentation") OR ("MHC class II presentation")
1	Chromatin and histone dynamics	("Chromatin remodeling") OR ("nucleosome") OR ((Histone) AND (modification))
2	Chromatin remodeling	("Chromatin remodeling")
3	Nucleosome assembly	("nucleosome assembly")
3	Nucleosome disassembly	("nucleosome disassembly")
3	Nucleosome remodeling	("nucleosome remodeling")
2	Histone modification	(Histone) AND (modification)
3	Histone methylation and demethylation	("histone methylation") OR ("histone demethylation") "
4	Histone methylation	("histone methylation")
4	Histone demethylation	("histone demethylation")
3	Histone acetylation and deactylation	("histone acetylation") OR ("histone deacetylation")
4	Histone acetylation	("histone acetylation")
4	Histone deacetylation	("histone deacetylation")
3	Histone phosphorylation and dephosphorylation	("histone phosphorylation") OR ("histone dephosphorylation")
4	Histone phosphorylation	("histone dephosphorylation")
4	Histone dephosphorylation	("histone phosphorylation")
3	Histone ubiquitination and deubiquitination	("histone ubiquitination") OR ("histone deubiquitination")
4	Histone ubiquitination	("histone ubiquitination")
4	Histone deubiquitination	("histone deubiquitination")
1	Gene expression
2	Transcription	(Transcription) NOT (reverse)	Porrua & Libri, 2015
3	Transcription regulation by chromatin remodeling	(Transcription activation) AND (Chromatin remodeling) AND ((mRNA) OR ("messenger RNA") OR ("coding")) NOT (reverse)
4	Transcription regulation by nucleosome remodeling	(Transcription activation) AND (nucleosome remodeling) NOT (reverse)
4	Transcription regulation by nucleosome removal	(Transcription activation) AND (nucleosome removal) NOT (reverse)
4	Transcription regulation by Non-vesicular lipid transport modification	(Transcription activation) AND (Non-vesicular lipid transport modification) AND ((mRNA) OR ("messenger RNA") OR ("coding")) NOT (reverse)
3	Transcription regulation by mediator	(Transcription regulation) AND (Mediator) NOT (reverse)
3	Transcription initiation by general transcription factors	(Transcription initiation) AND ("General transcription factors") NOT (reverse)
3	DNA supercoiling during transcription elongation	(Transcription elongation) AND (DNA supercoiling) NOT (reverse)
3	Transcription repression	(Transcription repression) AND ((mRNA) OR ("messenger RNA") OR ("coding")) NOT (reverse)
3	Transcription by rna polymerase II	(Transcription) AND ("RNA polymerase II") AND ((mRNA) OR ("messenger RNA") OR ("coding")) NOT (reverse)	Sainsbury et al., 2015
3	Regulation of RNA polymerase II by elongation factors	(regulation) AND ("RNA polymerase II") AND (elongation)
3	Transcription termination	("transcription termination")
2	mRNA capping, editing, polyadenylation and nuclear export	("mRNA capping") OR ("mRNA polyadenylation") OR (("co-transcriptional") AND ("pre-mRNA 3' end processing")) OR ("nuclear mRNA export") OR ("mRNA nuclear export")OR ("mRNA editing")
3	Pre-mRNA capping	("mRNA capping")
3	RNA editing	("mRNA editing") OR ((mRNA) AND ("RNA deamination")) OR ((("C to U deamination") OR ("A-I editing")) AND (mRNA))
3	Pre-mRNA 3-end-cleavage and polyadenylation	("mRNA polyadenylation") OR (("co-transcriptional") AND ("pre-mRNA 3' end processing"))
4	Pre-mRNA polyadenylation	("mRNA polyadenylation") "
4	Pre-mRNA 3-end-cleavage	(("co-transcriptional") AND ("pre-mRNA 3' end processing"))
3	Nuclear mRNA export	("nuclear mRNA export") OR ("mRNA nuclear export")
2	Pre-mRNA splicing	("Pre-mRNA splicing")	Matera & Wang, 2014
3	U1 snRNP assembly	("spliceosome") AND ("U1 snRNP")
3	U2 snRNP assembly	("spliceosome") AND ("U2 snRNP")
3	Pre-spliceosome assembly	("pre-spliceosome") OR (("spliceosome") AND ("complex A"))
3	U4-U6-U5 tri-snRNP assembly	("spliceosome") AND (("U4/U6 U5 tri-snRNP") OR ("tri-snRNP"))
3	Pre-catalytic spliceosome assembly	("spliceosome") AND (("U4 snRNP") OR ("U5 snRNP") OR ("U6 snRNP"))
3	Step 1 and step 2 catalysis during pre-mRNA splicing	("spliceosome") AND ("catalysis")
3	Spliceosome disassembly and mRNA release	(("mRNA release") AND (spliceosome)) OR ((spliceosome) AND (disassembly))
2	Regulation of mRNA fate by exon-junction complex	("exon junction complex")
2	miRNA and endogenous siRNA biogenesis	("miRNA biogenesis")	Greve et al., 2013
3	Nuclear Drosha-mediated microRNA processing	(("microRNA processing") OR ("miRNA processing")) AND (Drosha)
3	Cytoplasmic Dicer-mediated microRNA and endogenous siRNA processing	(("microRNA processing") OR ("miRNA processing") OR ("siRNA processing")) AND (dicer)
2	snRNA expression and spliceosome generation	("snRNA expression") OR ("spliceosome assembly") OR (("snRNP") AND (assembly))
3	snRNA transcription	("snRNA transcription") OR ("small nuclear RNA transcription") NOT (reverse)
3	Nuclear snRNA processing	(("Small nuclear RNA") OR (snRNA)) AND (integrator) "
3	Cytoplasmic core snRNP assembly	(cytoplasmic) AND ((snRNP assembly) OR (("small nucleolar RNP") AND (assembly)))
3	Nuclear import of core snRNP	("nuclear import") AND ((snRNP) OR ("small nuclear RNP"))
2	RNA surveillance and degradation	("RNA surveillance") OR ("RNA degradation")	Houseley & Tollervey, 2009
3	mRNA decapping and 5' degradation	("mRNA decapping")
3	RNA 3' degradation by exosome	(("rRNA degradation") OR ("mRNA degradation") OR ("RNA degradation") OR ("RNA hydrolysis")) AND (exosome)
4	Structural organization of exosome core	("Exosome core") OR (("exosome") AND (("ring-like structure") OR ("ring structure") OR ("Central channel")))
4	RNA cleavage by exosome	(Exosome) AND (("RNA hydrolysis") OR ("RNA cleavage") OR ("RNA degradation") OR ("catalytic center"))
3	Target RNA degradation, inhibition or destabilization by RICS or RITS	(("RNA-induced transcriptional silencing complex") OR ("RITS") OR ("RNA-induced silencing complex") OR ("RISC")) AND (RNA)
3	Cytoplasmic RNA deadadenylation	(("Parn") Or ("CCR4-NOT complex") OR ("mRNA deadenylation")) AND ((cytoplasmic) OR (cytoplasm)) "
3	Nonsense-mediated mRNA decay pathway	(("NMD pathway") OR ("Nonsense-mediated RNA decay pathway"))
3	mRNA degradation, storing and translational repression by cytoplasmic processing bodies	("Cytoplasmic processing bodies")
3	Nonstop mRNA decay pathway	(RNA) AND ("nonstop decay")
2	Ribonucleoprotein biogenesis	("rRNA transcription") OR ("ribosomal RNA transcription") OR ("rRNA processing") OR ("ribosomal RNA processing") OR ("Ribonucleoprotein") OR ("Ribosomal protein")	Oeffinger & Montpetit, 2015
3	rRNA transcription	("rRNA transcription") OR ("ribosomal RNA transcription")
3	rRNA processing	("rRNA processing") OR ("ribosomal RNA processing")
3	Ribonucleoprotein assembly	("Ribonucleoprotein assembly") OR ("Ribonucleoprotein maturation") OR ("RNP assembly") OR ("RNP maturation")
3	Ribonucleoprotein nuclear export	("nuclear RNP export") OR ("Nuclear ribonucleoprotein export")
3	Ribonucleoprotein nuclear re-import	("nuclear import") AND (("RNP") OR ("Ribonucleoprotein"))
3	Small ribosomal subunit organization	("Ribosomal protein") AND (("40S subunit") OR ("40S ribosomal") OR ("small subunit") OR ("small ribosomal"))
3	Large ribosomal subunit organization	("Ribosomal protein") AND (("60S subunit") OR ("60S ribosomal") OR ("large subunit") OR ("large ribosomal"))
2	mRNA translation	("mRNA translation")
3	Translation initiation	("Translation initiation")
3	Translation elongation	("Translation elongation")
3	Translation termination	("Translation termination")
3	tRNA amino acid activation	("tRNA synthetase") AND ("amino acid") AND ((activation) OR (coupling))
1	Mitochondrial gene expression	("Mitochondrial gene expression")
2	Mitochondrial transcription	("Mitochondrial Transcription")
2	Mitochondrial translation	("Mitochondrial Translation")
1	Coagulation cascade, complement system and blood protein dynamics	(Coagulation cascade) OR (complement system) OR ("Acute-phase response proteins") OR ("Acute-phase response protein") OR (("Albumin") AND ("protein transport")) OR ("Plasma Immunoglobulins")
2	Complement pathway and regulation	("complement pathway") OR ("complement regulation") "
3	Classical complement pathway	("classical complement pathway")
3	Alternative complement pathway	("alternative complement pathway")
3	Lectin complement pathway	("lectin pathway") AND (complement)
3	Membrane attack complex formation	("Membrane attack complex")
3	Endogenous control of complement activity	(("complement control protein") OR ("complement-regulator")) AND (human)
2	Blood protein dynamics	("Acute-phase response proteins") OR ("Acute-phase response protein") OR (("Albumin") AND ("protein transport")) OR ("Plasma Immunoglobulins")
3	Acute-phase response	("Acute-phase response proteins") OR ("Acute-phase response protein")
3	Albumin mediated blood protein transport	("Albumin") AND ("protein transport")
3	Immunglobulin dynamics	("Plasma Immunoglobulins")
2	Coagulation cascade and its regulation	("Coagulation cascade") OR ("Regulation of coagulation")
3	Coagulation cascade	(("coagulation cascade") OR ("coagulation pathway")) AND (("coagulation factor") OR ("coagulation factors"))
4	Intrinsic and coagulation pathway	("intrinsic pathway") AND (coagulation) "
4	Extrinsic coagulation pathway	("extrinsic pathway") AND (coagulation)
4	Common coagulation pathway	("common pathway") AND (coagulation)
3	Regulation of coagulation cascade by protein C	(coagulation) AND (regulation) AND ("protein C")
3	Coagulation factor synthesis and vitamin K metabolism	(("Coagulation factor") AND ("vitamin K")) OR ("vitamin K metabolism")
1	Posttranslational protein modification	("Post-translational modification") NOT (phosphorylation)
2	Post-translational protein modification and quality control during biosynthetic-secretory pathway	(("Post-translational modification") OR (folding) OR (glycosylation) OR ("anchor attachment")) AND (("Secretory pathway") OR ("endoplasmic reticulum") OR (Golgi))
3	Chaperone mediated protein folding in ER	(Chaperone) AND ("protein folding") AND ((ER) OR ("endoplasmic reticulum")) NOT (Cytosol) NOT (Mitochondria)
3	ER unfolded protein response pathway	("unfolded protein response pathway") AND ((ER) OR ("endoplasmic reticulum"))
3	Endoplasmic reticulum quality control system	(("Endoplasmic reticulum quality control") OR ("ER quality control") OR ("ER-associated degradation") OR ("Endoplasmic reticulum associated degradation")
3	Protein N-linked glycosylation in ER	(Protein) AND ("N-linked glycosylation") AND ((ER) OR ("endoplasmic reticulum")) AND (mammalian)
4	Dolichol-mediated precursor oligosaccharide synthesis	(((Dolichol) AND ("precursor oligosaccharide")) OR ("dolichol-linked oligosaccharides")) AND (synthesis) "
4	Precursor oligosaccharide transfer from dolichol to protein	(((Dolichol) AND ("precursor oligosaccharide")) OR ("dolichol-linked oligosaccharides")) AND (((transfer) AND (protein)) OR ((attachment) AND (protein)))
3	GPI-anchor synthesis and attachment to protein	("GPI-anchor synthesis") OR ("Glycosylphosphatidylinositol synthesis") OR ("Glycosylphosphatidylinositol attachment") OR ("GPI-anchor attachment")
3	Protein O-linked glycosylation in Golgi Apparatus	(Protein) AND ("O-linked glycosylation") AND ((Golgi) OR (TGN))
3	Protein and carbohydrate sulfation in Golgi Apparatus	("tyrosine sulfation") OR ("carbohydrate sulfation") AND ((Golgi) OR (TGN))
2	Cytoplasmic post-translational protein modification	(("Post-translational modification") OR (folding)) AND ((Cytosol) OR (Cytoplasm)) NOT (ER) NOT(endoplasmic)
3	Cytoplasmic protein folding	("Protein folding") AND ((Cytosol) OR (Cytoplasm)) NOT (Transcription) NOT (degradation) NOT ((ER) OR (endoplasmic reticulum)) NOT (Mitochondria)
3	Cytoplasmic protein acetylation and deacetylation	(("Protein acetylation") OR ("Protein deacetylation") OR ("Protein acetyltransferases") OR ("Protein acetyltransferase") OR ("Lysine acetylation") OR ("Lysine deacetylation") OR ("Lysine acetyltransferases") OR ("Lysine acetyltransferase") OR ("Lysine deacetylases") OR ("Lysine deacetylase") OR ("N-terminal acetylation") OR ("N-terminal acetyltransferases") OR ("N-terminal acetyltransferase")) AN…
4	Cytoplasmic protein acetylation	(("Protein acetylation") OR ("Protein acetyltransferases") OR ("Protein acetyltransferase") OR ("Lysine acetylation") OR ("Lysine acetyltransferases") OR ("Lysine acetyltransferase") OR ("N-terminal acetylation") OR ("N-terminal acetyltransferases") OR ("N-terminal acetyltransferase")) AND (("cytosol") OR ("cytoplasm") OR ("cytoplasmic") OR ("cytosolic"))
4	Cytoplasmic protein deacetylation	(("Protein deacetylation") OR ("Lysine deacetylation") OR ("Lysine deacetylases") OR ("Lysine deacetylase")) AND (("cytosol") OR ("cytoplasm") OR ("cytoplasmic") OR ("cytosolic"))
3	Cytoplasmic protein tyrosination and detyrosination	(("tyrosination") OR ("detyrosination")) AND (("cytosol") OR ("cytoplasm") OR ("cytoplasmic") Or ("cytosolic"))
2	Protein prenylation	("Protein prenylation") OR ("Protein farnesylation") OR ("Protein myristoylation") OR ("Protein palmitoylation") OR ("Protein acylation") OR ("Protein acetylation")
3	Protein farnesylation and geranylation	("Protein farnesylation")
3	Protein myristoylation	("Protein myristoylation")
3	Protein palmitoylation	("Protein palmitoylation")
3	Protein acylation	("Protein acylation") OR ("Protein acetylation")
2	Post-translational protein modification in Mitochondria	(("Post-translational modification") OR (folding)) AND ((Mitochondria) OR (Mitochondrium))
3	Protein folding in Mitochondria	("Protein folding") AND ((Mitochondria) OR (Mitochondrium)) NOT (Transcription) NOT ((ER) OR (endoplasmic reticulum)) NOT (Cytosol) NOT (Cytoplasm)
1	Cytoskeleton dynamics
2	Cortical cytoskeleton dynamics	("cortical cytoskeleton")
2	Actin filament dynamics	("Actin dynamics")
3	Actin polymerization	("Actin polymerization")
3	Actin filament severing and depolymerization	("actin filament depolymerization") OR ("actin filament severing") OR ("actin depolymerization") OR ("actin severing") "
4	Actin filament depolymerization	("actin depolymerization") OR ("actin filament depolymerization")
4	Actin filament severing	("actin filament severing") OR ("actin severing")
3	Actin filament nucleation and branching	("actin filament nucleation") OR ("actin filament branching") OR ("actin nucleation") OR ("actin branching")
4	Actin filament nucleation	("actin filament nucleation") OR ("actin nucleation")
4	Actin filament branching	("actin filament branching") OR ("actin branching")
3	Actin filament capping	("actin filament capping") OR ("actin capping")
4	Actin filament plus end capping	(("actin filament capping") OR ("actin capping")) AND (("barbed end") OR ("plus-end"))
4	Actin filament minus end capping	(("actin filament capping") OR ("actin capping")) AND (("pointed end") OR ("minus-end"))
3	Actin filament bundling and crosslinking	("actin filament crosslinking") OR ("actin crosslinking") OR ("actin bundling") OR OR ("actin filament bundling")
2	Microtubule dynamics	("microtubule dynamics")
3	Microtubule nucleation and rescue	("microtubule nucleation") OR ("microtubule rescue") "
4	Microtubule nucleation	("microtubule nucleation") "
4	Microtubule rescue	("microtubule rescue") "
3	Microtubule plus-end tracking	("microtubule plus end tracking")
3	Microtubule polymerization	("microtubule polymerization"))
3	Microtubule crosslinking and bundling	("microtubule crosslinking") OR ("microtubule bundling")
3	Microtubule depolymerization, severing and catastrophe	("microtubule depolymerization") OR ("microtubule severing") OR ("microtubule catastrophe") "
4	Microtubule catastrophe	("microtubule catastrophe")
4	Microtubule severing	("microtubule severing") "
4	Microtubule depolymerization	("microtubule depolymerization")
3	Microtubule stabilization	("microtubule stabilization")
3	Microtubule destabilization	(microtubule destabilization")
2	Microtubule organization center dynamics	("Microtubule organization center") OR ("MTOC") "
3	Centriolar satelites organization	("Centriolar satellite") OR ("Centriolar satellites")
3	Centrosome organization	("Centrosome")
4	Centriole organization	(Centriole) AND (Microtubule) AND (interphase)
2	Cytoplasmic intermediate filament and septin dynamics	(("Intermediate filaments") OR (septins)) NOT (laminin)
3	Vimentin-like intermediate filament dynamics	((Vimentin-like) OR ("type III") OR ("type 3")) AND ("intermediate filaments")
4	Desmin dynamics
4	Glial fibrillary acidic protein dynamics
4	Peripherin dynamics
4	Vimentin dynamics
3	Epithelial intermediate filament dynamics	(epithelial) AND ("Intermediate filaments")
4	Acidic keratin dynamics	(keratin) AND ((acidic) OR ("type I") OR (type 1))
4	Neutral and basic keratin dynamics	(keratin) AND ((neutral) OR (basic) OR ("type II") OR (type 2))
3	Axonal intermediate filament dynamics	(axon) AND ("Intermediate filaments")
4	Neurofilament dynamics
1	Cell junction dynamics	("Cell junction") OR ("Cell junctions")
2	Rolling cell adhesion	(("platelet rolling") OR ("leukocyte rolling") OR ("Rolling Cell")) AND (Adhesion)	McEver & Zhu, 2010
3	Selectin-mediated Leukocyte rolling	(Selectin) AND ("leukocyte rolling")
3	CD44-Mediated leukocyte rolling	(CD44) AND ("leukocyte rolling")
3	Integrin-mediated leukocyte rolling	(integrin) AND ("leukocyte rolling")
3	Leukocyte transmigration through endothelial cells	("leukocyte transmigration") AND ("endothelial cells")
3	P-selectin-mediated platelet rolling	("p-selectin") AND ("platelet rolling")
2	Cell-cell junction organization
3	Adherens junction organization	("Adherens junctions")
3	Desmosome organization	Desmosomes
3	Tight junction organization
3	Gap junction organization
2	Cell-matrix adhesion organization	("cell-matrix adhesion") OR ("Focal adhesion") OR (hemidesmosome)
3	Focal adhesion organization	("Focal adhesions")
3	Hemidesmosome organization	Hemidesmosomes
1	Extracellular matrix homeostasis	("Extracellular matrix") AND ((homeostasis) OR (dynamics) OR ("turn-over"))	Humphrey et al., 2014; Mouw et al., 2014
2	Collagen biosynthesis	("Procollagen biosynthesis") OR ("procollagen synthesis") OR ("procollagen processing") OR ("collagen biosynthesis") OR ("collagen synthesis") OR ("collagen processing")
3	Fibrillar collagen core structure organization	("fibrillar collagen")
3	Procollagen processing in the ER	("collagen hydroxylation") OR ("procollagen hydroxylation") OR ("collagen glycosylation") OR (procollagen) AND ((trimerization) OR ("triple helix") OR ("helix formation") OR ("helix assembly")) AND (endoplasmic)
3	Procollagen cleavage into collagen	(procollagen) AND (cleavage)
3	Collagen fiber crosslinking	(collagen) AND ((crosslinking) OR ("oxidative deamination"))
3	Collagen fibril organization by fibril-associated bridges	(collagen) AND (fibril) AND (("fibril-associated") OR (FACIT))
2	Basement membrane dynamics	("Basement membrane")
3	Basement membrane assembly and organization	("basement membrane assembly") OR ("basement membrane structure") OR ("basement membrane components") "
3	Basement membrane attachment to cell surface	("basement membrane") AND (("cell surface") OR ("plasma membrane") OR ("cell membrane")) AND ((attachment) OR (interaction) OR (connect) Or (tethering))
3	Perlecan synthesis	("Perlecan synthesis") OR ("Perlecan production")
2	Extracellular matrix breakdown	("Extracellular matrix breakdown") OR ("Extracellular matrix degradation") OR ("Extracellular matrix proteolysis")	Bonnans et al., 2014
3	Extracellular matrix breakdown by matrix metalloproteases	("matrix metalloprotease")
3	Extracellular matrix breakdown by adamalysins	("Extracellular matrix") AND ((adamalysin) OR (ADAM) OR ("disintegrin and metalloproteinase") OR (aggrecanase))
3	Extracellular matrix breakdown by meprins	("Extracellular matrix") AND (meprin)
3	Extracellular matrix breakdown by serine proteases	("Extracellular matrix") AND ("serine proteases")
3	Extracellular matrix breakdown by cathepsins	("Extracellular matrix") AND (cathepsin)
3	Extracellular matrix breakdown by heparanases	("Extracellular matrix") AND (heparanase)
3	Inhibition of matrix metalloproteinase and adamalysin activity	("Matrix metalloproteinase inhibitor") OR ("matrix metalloproteinase inhibition") OR ("ADAM inhibition") OR ("ADAM inhibitor")
3	Inhibition of meprin activity	(Inhibition) AND (meprin)
2	Elastogenesis	("elastogenesis")	Papke and Yanagisawa, 2014
3	Tropoelastin synthesis	("tropoelastin synthesis") OR ("tropoelastin biosynthesis") OR ("tropoelastin production")
3	Microfibril scaffold organization	(microfibril) AND (scaffold)
3	Elastin cross-linking and assembly	("elastin cross-linking")
3	Fibrillin synthesis	("Fibrillin") AND ("synthesis")
2	Fibronectin matrix dynamics	("fibronectin network") OR ("fibronectin matrix") "
3	Fibronectin synthesis	("fibronectin synthesis")
3	Fibronectin assembly	("fibronectin assembly")
2	Glycosaminoglycan synthesis	("glycosaminoglycan biosynthesis") OR ("glycosaminoglycan synthesis") OR ("glycosaminoglycan production")
3	Hyaluronan synthesis	("hyaluronan synthesis") OR ("hyaluronan biosynthesis") OR ("hyaluronan production")
3	Chondroitin sulfate and dermatan sulfate synthesis	("chondroitin sulfate synthesis") OR ("chondroitin sulfate biosynthesis") OR ("chondroitin sulfate production") OR ("dermatan sulfate synthesis") OR ("dermatan sulfate biosynthesis") OR ("dermatan sulfate production")
3	Heparin and heparan sulfate synthesis	("Heparan sulfate synthesis") OR ("heparan sulfate biosynthesis") OR ("heparan sulfate production") OR ("Heparin synthesis") OR ("heparin biosynthesis") OR ("heparin production")
2	Proteoglycan synthesis	("Proteoglycan biosynthesis") OR ("Proteoglycan synthesis") OR ("Proteoglycan production")
3	Aggrecan synthesis	("aggrecan synthesis") OR ("aggrecan biosynthesis") OR ("aggrecan production")
3	Versican synthesis	("versican synthesis") OR ("versican biosynthesis") OR ("versican production")
3	Decorin synthesis	("decorin synthesis") OR ("decorin production")
3	Biglycan synthesis	("biglycan synthesis") OR ("biglycan production")
2	Amyloid generation and aggregation	("amyloid") AND ((generation) OR (aggregation))
3	Amyloid plaque organization	("amyloid plaque")
3	Amyloid precursor protein cleavage	("amyloid precursor protein") AND (("ectodomain shedding") OR (proteolytic cleavage))
3	Inhibition of amyloid aggregation, amyloid degradation and uptake	("amyloid degradation") OR ("amyloid beta degradation") OR (("amyloid") AND ("aggregation inhibition")) OR ("amyloid uptake")
1	Cellular protrusion organization	(Cellular) AND (protrusion)
2	Eukaryotic cilium and flagellum organization	((cilium) OR (cilia) OR (Flagella) OR (Flagellum)) AND (human)
3	Eukaryotic axoneme organization	(axoneme) AND (human)
3	Ciliary transition zone organization	((cilium) OR (cilia)) AND (("transition zone") OR ("diffusion barrier"))
3	Eukaryotic basal body organization	(("basal body") OR ("basal granule") OR (kinetosome)) AND (human) AND ((cilium) OR (cilia))
3	Eukaryotic transition zone organization	("transition zone") AND ((eukaryotic) OR (human)) AND ((cilium) OR (cilia) OR (ciliary))
3	Eukaryotic intraflagellar transport	("intraflagellar transport") AND ((human) OR (eukaryotic))
2	Filopodium and lamellipodium organization	((filopodium) OR (filopodia) OR (lamellipodium) OR (lamellipodia)) AND (human)
3	Filopodium organization	((filopodium) OR (filopodia)) AND (human)
3	Lamellipodium organization	((Lamellipodium) OR (Lamellipodia)) AND (human)
1	Regulated cell death	("Regulated cell death")
2	Apoptosis	Apoptosis	Yan & Shi, 2005
3	Extrinsic apoptosis pathway	((("Extrinsic signaling pathway") OR ("Extrinsic pathway")) AND ("Apoptosis")) OR ("extrinsic apoptosis") OR ("extrinsic apoptotic pathway")
3	Intrinsic apoptosis pathway	("intrinsic apoptosis") OR ("intrinsic apoptotic pathway")
3	Apoptosome assembly	("apoptosome formation") OR ("apoptosome assembly")	Yuan & Akey, 2013
3	Apoptosis caspase pathway	(("caspase cascade") OR ("caspase pathway")) AND (apoptosis) "	McIlwain et al., 2013
4	Apoptosis initator caspase cascade	(apoptosis) AND (initiator caspase cascade) NOT (effector) AND (protease) NOT (caspase-independent) NOT (intrinsic) NOT (extrinsic)
4	Apoptosis effector caspase cascade	(apoptosis) AND (effector caspase cascade) NOT (initiator) AND (protease) NOT (caspase-independent) NOT (intrinsic) NOT (extrinsic)
3	Inhibition of apoptosis	("Inhibitor of apoptosis") AND (caspase) NOT (smac)
3	Smac-mediated removal of caspase inhibition	("Inhibitor of apoptosis") AND ("Smac")
3	Apoptotic DNA degradation and nuclear disassembly	("apoptotic DNA degradation") OR ("apoptotic nuclear fragmentation")
2	Necroptosis	Necroptosis
3	Necrosome formation	(necrosome) AND ((formation) OR (assembly))
3	Necroptosis induction	(Necroptosis) AND (induction)
3	Necroptotic release of damage-associated molecular patterns	(Necroptosis) AND (("damage-associated molecular patterns") OR (DAMP))
1	Cellular contraction	("Cellular contraction") OR ("Cell contraction")
2	Myofibril formation and organization	(Myofibril)
3	Connection of muscle sarcomere to plasma membrane	(Costamere)
3	Connection of muscle sarcomere to extracellular matrix	("dystrophin-associated glycoprotein complex")
3	Thin myofilament organization	("thin myofibril") OR (("thin filaments") AND (myofibril))
3	Thick myofilament organization	(("thick filament") Or ("thick filaments")) AND (myofibril)
3	Sarcoplasmic reticulum organization	("Sarcoplasmic reticulum") AND (myofibril)
3	Myofibril formation	("myofibril formation") OR ("myofibril assembly")
3	Z-disc organization	("Z-disc")
1	Intracellular degradation pathways	(Autophagy) OR (Lysosomal degradation) OR (Proteasomal degradation)
2	Autophagy	(Autophagy) AND ((pathways) OR (types) OR (mechanisms))
3	Macroautophagy	(Macroautophagy) AND (human)
4	Autophagosome nucleation	Autophagosome nucleation
4	Autophagosome lysosome fusion	Autophagosome lysosome fusion
3	Chaperone-mediated autophagy
2	Degradation by lysosomal enzymes	("lysosomal enzymes") OR ("lysosomal acidification")
3	Lysosomal acidification
3	Lysosomal glycoprotein degradation	((Lysosome) OR (Lysosomal)) AND (glycoprotein) AND ((degradation) OR (digestion) OR (hydrolysis))
3	Lysosomal glycosaminoglycan degradation	((Lysosome) OR (Lysosomal)) AND ((glycosaminoglycan) OR (Mucopolysaccharide)) AND ((degradation) OR (digestion) OR (hydrolysis))
3	Lysosomal lipid degradation	((Lysosome) OR (Lysosomal)) AND (lipid) AND ((degradation) OR (digestion) OR (hydrolysis))
2	Ubiquitin mediated proteasomal degradation	("Proteasomal degradation") AND (ubiquitin)
3	Protein polyubiquitination	("ubiquitin enzyme") OR ("ubiquitin enzymes") OR ("ubiquitin pathway")
4	Ubiquitin activation	(Ubiquitin activation) AND (Polyubiquitination)
4	Ubiquitin conjugation	(Ubiquitin conjugation) AND (Polyubiquitination)
4	Ubiquitin ligation	(Ubiquitin ligation) AND (Polyubiquitination)
3	Proteasomal core organization	((Proteasome) OR (proteasomal)) AND ((20S) OR (core)) AND ((structure) OR (organization) OR (architecture))
3	Proteasomal regulatory particle organization	((Proteasome) OR (proteasomal)) AND ((19S) OR ("regulatory particle") OR (RP) OR (lid)) AND ((structure) OR (organization) OR (architecture))
3	Immunoproteasome organization	(("11S regulator") OR (immunoproteasome)) AND ((structure) OR (components) OR (subunit)) "
3	Regulation of proteasomal proteolysis by signalosome	(regulation) AND ((proteasome) Or (ubiquitin)) AND (signalosome)
1	Cellular response to stress	(Cellular) AND (("stress response") OR ("response to stress"))
2	Cellular response to hypoxia	(Cellular) AND (response) AND (hypoxia)
2	Cellular response to energy deprivation	(Cellular) AND (response) AND (energy) AND (deprivation)
2	Cellular response to oxidative stress	(Cellular) AND (response) AND ("oxidative stress")
2	Cellular response to radiation	(Cellular) AND (response) AND (radiation)
1	Energy generation and metabolism of cellular monomers	(Mammalian) AND (cellular) AND ((energy generation) OR ((Metabolism) AND ((glucose) OR ("amino acid") OR ("amino acids") OR ("fatty acid") OR ("fatty acids") OR (purine) OR (pyrimidine))))
2	Carbohydrate metabolism and transport	(("Glucose metabolism") OR ("Carbohydrate metabolism")) AND (enzyme) AND ((human) OR (animal) OR (mammal))
3	Glycolysis and Gluconeogenesis	(("glycolysis") OR ("Gluconeogenesis")) AND (enzyme) AND ((human) OR (animal) OR (mammal))
4	Glycolysis	("glycolysis") AND (enzyme) AND ((human) OR (animal) OR (mammal))
4	Gluconeogenesis	("Gluconeogenesis") AND (enzyme) AND ((human) OR (animal) OR (mammal))
3	Polyol pathway	("Polyol pathway") AND (enzyme) AND ((human) OR (animal) OR (mammal))
3	Transmembrane glucose transport	("transmembrane glucose transport") OR ("plasma membrane glucose transporter") OR ("glucose export") OR ("glucose import")
3	Glycogen synthesis and glycogenolysis	(("Glycogen synthesis") OR (glycogenolysis)) AND (enzyme) AND ((human) OR (animal) OR (mammal))
4	Glycogen synthesis	("Glycogen synthesis") AND (enzyme) AND ((human) OR (animal) OR (mammal))
4	Glycogenolysis	(glycogenolysis) AND (enzyme) AND ((human) OR (animal) OR (mammal))
3	Galactose metabolism	("Galactose metabolism") AND (enzyme) AND ((human) OR (animal) OR (mammal))
3	Fructose and mannose metabolism	(("Mannose metabolism") OR ("Fructose metabolism")) AND (enzyme) AND ((human) OR (animal) OR (mammal))
4	Mannose metabolism	("Mannose metabolism") AND (enzyme) AND ((human) OR (animal) OR (mammal))
4	Fructose metabolism	("Fructose metabolism") AND (enzyme) AND ((human) OR (animal) OR (mammal))
3	Inositol metabolism and transport	(("Inositol metabolism") OR ("inositol transport") OR ("inositol transmembrane transport")) AND (enzyme) AND ((human) OR (animal) OR (mammal))
3	Pentose phosphate pathway	(("Pentose phosphate pathway") OR ("phosphogluconate pathway") OR ("hexose monophosphate shunt") OR ("hexose monophosphate pathway")) AND (enzyme) AND ((human) OR (animal) OR (mammal))
2	Mitochondrial energy production	(((("oxidative phosphorylation") AND ("Electron transport chain")) OR ("Citric acid cycle")) OR ("mitochondrial energy production")) OR ((Mitochondria) AND (("ATP export") OR ("ADP import") OR ("ATP transport") OR ("ADP transport"))) OR (("Coenzyme Q10 biosynthesis") OR ("ubiquinone biosynthesis"))
3	Citric acid cycle	("Citric acid cycle") AND (enzyme) AND (reaction)
3	Electron transport chain	("Electron transport chain") AND ("oxidative phosphorylation")
4	Electron transport chain for electrons from NADH	("Electron transport chain") AND (("NADH") OR ("NAD") OR ("NADH2"))
4	Electron transport chain for electrons from FADH	("Electron transport chain") AND (("FADH") OR ("FAD") OR ("FADH2"))
3	Mitochondrial ATP-synthesis	("Mitochondrial ATP-synthesis")
3	Mitochondrial uncoupling by mitochondrial anion carrier proteins	("mitochondrial uncoupling protein")
3	Mitochondrial ADP import and ATP export	(Mitochondria) AND (("ATP export") OR ("ADP import") OR ("ATP transport") OR ("ADP transport"))
3	Ubiquinone biosynthesis	("Coenzyme Q10 biosynthesis") OR ("ubiquinone biosynthesis")
1	Amino acid metabolism	(("Amino acid metabolism") OR ("Amino acids metabolism")) AND (enzyme) AND ((human) OR (animal) OR (mammal) OR (muscle) OR (liver) OR (kidney))
2	Ammonium metabolism	(((("amino acid") OR ("amino acids") OR ("alpha-keto acid") OR ("alpha-keto acids")) AND ((amination) OR (deamination))) OR ((Transamination) AND (aminotransferase)) OR ("urea cycle") OR ("urea metabolism")) AND (enzyme) AND ((human) OR (animal) OR (mammal) OR (muscle) OR (liver) OR (kidney))	Adeva et al., 2012
3	Urea cycle	("Urea cycle") AND (enzyme) AND ((human) OR (animal) OR (mammal) OR (muscle) OR (liver) OR (kidney))
4	Mitochondrial urea cycle reactions	("Urea cycle") AND (mitochondria) AND (enzyme) AND ((human) OR (animal) OR (mammal) OR (muscle) OR (liver) OR (kidney))
4	Cytoplasmic urea cycle reactions	("Urea cycle") AND (cytosol) AND (enzyme) AND ((human) OR (animal) OR (mammal) OR (muscle) OR (liver) OR (kidney))
3	Transamination pathways	(Transamination) AND (aminotransferase) AND (enzyme) AND ((human) OR (animal) OR (mammal) OR (muscle) OR (liver) OR (kidney))
3	Amination of alpha-keto acids and deamination of amino acids	(("amino acid") OR ("amino acids") OR ("alpha-keto acid") OR ("alpha-keto acids")) AND ((amination) OR (deamination)) AND (enzyme) AND ((human) OR (animal) OR (mammal) OR (muscle) OR (liver) OR (kidney)) NOT (purine) NOT (pyrimidine) NOT (cytosine) NOT (5-methylcytosine) NOT (guanine) NOT (adenine)
2	Metabolism of non-essential amino acids	(("Serine metabolism") OR ("Serine biosynthesis") OR ("Serine synthesis") OR ("Serine catabolism") OR ("Glycine metabolism") OR ("Glycine biosynthesis") OR ("Glycine synthesis") OR ("Glycine catabolism") OR ("Proline metabolism") OR ("Proline biosynthesis") OR ("Proline synthesis") OR ("Proline catabolism") OR ("Aspartate metabolism") OR ("Aspartate biosynthesis") OR ("Aspartate synthesis") OR ("…
3	Serine and glycine metabolism	(("Serine metabolism") OR ("Serine biosynthesis") OR ("Serine synthesis") OR ("Serine catabolism") OR ("Glycine metabolism") OR ("Glycine biosynthesis") OR ("Glycine synthesis") OR ("Glycine catabolism")) AND (enzyme) AND ((human) OR (animal) OR (mammal) OR (muscle) OR (liver) OR (kidney))
3	Proline metabolism	(("Proline metabolism") OR ("Proline biosynthesis") OR ("Proline synthesis") OR ("Proline catabolism")) AND (enzyme) AND ((human) OR (animal) OR (mammal) OR (muscle) OR (liver) OR (kidney))
3	Aspartate and arginine metabolism	(("Aspartate metabolism") OR ("Aspartate biosynthesis") OR ("Aspartate synthesis") OR ("Aspartate catabolism") OR ("Arginine metabolism") OR ("Arginine biosynthesis") OR ("Arginine synthesis") OR ("Arginine catabolism")) AND (enzyme) AND ((human) OR (animal) OR (mammal) OR (muscle) OR (liver) OR (kidney))
3	Glutamate and glutamine metabolism	(("Glutamate metabolism") OR ("Glutamate biosynthesis") OR ("Glutamate synthesis") OR ("Glutamate catabolism") OR ("Glutamine metabolism") OR ("Glutamine biosynthesis") OR ("Glutamine synthesis") OR ("Glutamine catabolism")) AND (enzyme) AND ((human) OR (animal) OR (mammal) OR (muscle) OR (liver) OR (kidney))
3	Tyrosine metabolism	(("Tyrosine metabolism") OR ("Tyrosine biosynthesis") OR ("Tyrosine synthesis") OR ("Tyrosine catabolism")) AND (enzyme) AND ((human) OR (animal) OR (mammal) OR (muscle) OR (liver) OR (kidney))
3	Glyoxylate metabolism	(("Glyoxylate metabolism") OR ("Glyoxylate biosynthesis") OR ("Glyoxylate synthesis") OR ("Glyoxylate catabolism")) AND (enzyme) AND ((human) OR (animal) OR (mammal) OR (muscle) OR (liver) OR (kidney))
2	Metabolism of essential amino acids	(("lysine degradation") OR ("Lysine catabolism") OR ("Lysine metabolism") OR ("leucine degradation") OR ("leucine catabolism") OR ("leucine metabolism") OR ("isoleucine degradation") OR ("isoleucine catabolism") OR ("isoleucine metabolism") OR ("valine degradation") OR ("valine catabolism") OR ("valine metabolism") OR ("Phenylalanine degradation") OR ("Phenylalanine catabolism") OR ("Phenylalanin…
3	Lysine metabolism	(("lysine degradation") OR ("Lysine catabolism") OR ("Lysine metabolism")) AND (enzyme) AND ((human) OR (animal) OR (mammal) OR (muscle) OR (liver) OR (kidney))
3	Metabolism of branched-chain amino acids	(("leucine degradation") OR ("leucine catabolism") OR ("leucine metabolism") OR ("isoleucine degradation") OR ("isoleucine catabolism") OR ("isoleucine metabolism") OR ("valine degradation") OR ("valine catabolism") OR ("valine metabolism")) AND (enzyme) AND ((human) OR (animal) OR (mammal) OR (muscle) OR (liver) OR (kidney))
4	Leucine catabolism	(("leucine degradation") OR ("leucine catabolism") OR ("leucine metabolism")) AND (enzyme) AND ((human) OR (animal) OR (mammal) OR (muscle) OR (liver) OR (kidney))
4	Isoleucine catabolism	(("isoleucine degradation") OR ("isoleucine catabolism") OR ("isoleucine metabolism")) AND (enzyme) AND ((human) OR (animal) OR (mammal) OR (muscle) OR (liver) OR (kidney))
4	Valine catabolism	(("valine degradation") OR ("valine catabolism") OR ("valine metabolism")) AND (enzyme) AND ((human) OR (animal) OR (mammal) OR (muscle) OR (liver) OR (kidney))
3	Phenylalanine catabolism	(("Phenylalanine degradation") OR ("Phenylalanine catabolism") OR ("Phenylalanine metabolism")) AND (enzyme) AND ((human) OR (animal) OR (mammal) OR (muscle) OR (liver) OR (kidney))
3	Tryptophan metabolism	(("Tryptophan degradation") OR ("Tryptophan catabolism") OR ("Tryptophan metabolism")) AND (enzyme) AND ((human) OR (animal) OR (mammal) OR (muscle) OR (liver) OR (kidney))
2	One carbon metabolism	(("methionine cycle") OR ("folate cycle") OR ("Transsulfuration pathway") OR ("one carbon metabolism")) AND (enzyme) AND ((human) OR (animal) OR (mammal) OR (muscle) OR (liver) OR (kidney))	Locasale, 2013
3	Methionine cycle	("methionine cycle") AND (enzyme) AND ((human) OR (animal) OR (mammal) OR (muscle) OR (liver) OR (kidney))
3	Folate cycle	("folate cycle") AND (enzyme) AND ((human) OR (animal) OR (mammal) OR (muscle) OR (liver) OR (kidney))
3	Transsulfuration pathway	("Transsulfuration pathway") AND (enzyme) AND ((human) OR (animal) OR (mammal) OR (muscle) OR (liver) OR (kidney))
2	Metabolism of phenylalanine products	(("catecholamine metabolism") OR ("thyroid-hormone metabolism")) AND (enzyme) AND ((human) OR (animal) OR (mammal))
3	Catecholamine metabolism	("Catecholamine metabolism") AND (enzyme) AND ((human) OR (animal) OR (mammal))
4	Catecholamine synthesis	("catecholamine synthesis") AND (enzyme) AND ((human) OR (animal) OR (mammal))
4	Catecholamine inactivation	(("Catecholamine inactivation") OR ("Catecholamine degradation") OR ("Catecholamine catabolism")) AND (enzyme) AND ((human) OR (animal) OR (mammal))
3	Thyroid-hormone synthesis	("thyroid-hormone synthesis") AND (enzyme) AND ((human) OR (animal) OR (mammal))
2	Metabolism of tryptophan products	(("serotonin metabolism") OR ("melatonin metabolism") OR ("niacin metabolism")) AND (enzyme) AND ((human) OR (animal) OR (mammal))
3	Serotonin and melatonin synthesis	(("serotonin synthesis") OR ("melatonin synthesis")) AND (mammal) AND (enzyme) AND ((human) OR (animal) OR (mammal))
3	Serotonin inactivation	(("Serotonin inactivation") OR ("Serotonin degradation") OR ("Serotonin catabolism")) AND (enzyme) AND ((human) OR (animal) OR (mammal))
2	Metabolism of glutamate and histidine products	(("histamine metabolism") OR ("GABA metabolism")) AND (enzyme) AND ((human) OR (animal) OR (mammal))
3	Histamine metabolism	("Histamine metabolism") AND (enzyme) AND ((human) OR (animal) OR (mammal))
3	GABA metabolism	("GABA metabolism") AND (enzyme) AND ((human) OR (animal) OR (mammal))
1	Nucleotide metabolism
2	Metabolism of purines and pyrimidines	(("purine metabolism") OR ("pyrimidine metabolism")) AND (enzyme) AND ((human) OR (animal) OR (mammal))
3	Purine synthesis and salvage	(("De-novo purine synthesis") OR ("De-novo purine biosynthesis") OR ("purine salvage")) AND (enzyme) AND ((human) OR (animal) OR (mammal))
4	De-novo synthesis of purines	(("De-novo purine synthesis") OR ("De-novo purine biosynthesis")) AND (enzyme) AND ((human) OR (animal) OR (mammal))
4	Purine salvage	("purine salvage") AND (enzyme) AND ((human) OR (animal) OR (mammal))
3	Pyrimidine synthesis and salvage	(("De-novo pyrimidine synthesis") OR ("De-novo pyrimidine biosynthesis") OR ("Pyrimidine salvage")) AND (enzyme) AND ((human) OR (animal) OR (mammal))
4	Pyrimidine salvage	("Pyrimidine salvage") AND (enzyme) AND ((human) OR (animal) OR (mammal))
4	De-novo synthesis of pyrimidines	(("De-novo pyrimidine synthesis") OR ("De-novo pyrimidine biosynthesis")) AND (enzyme) AND ((human) OR (animal) OR (mammal))
3	Pyrimidine catabolism	(("Pyrimidine catabolism") OR ("Pyrimidine degradation")) AND (enzyme) AND ((human) OR (animal) OR (mammal))
3	Purine catabolism	(("Purine catabolism") OR ("Purine degradation")) AND (enzyme) AND ((human) OR (animal) OR (mammal))
3	Ribonucleotide reduction	(("deoxyribonucleotide formation") OR ("ribonucleotide reduction") OR ("ribonucleotide reductase")) AND (enzyme) AND ((human) OR (animal) OR (mammal)) AND ((purine) OR (pyrimidine))
1	Cellular redox homeostasis	(Cellular) AND (redox) AND (homeostasis)
2	Cellular antioxidant systems	(Cellular) AND (("antioxidant systems") OR ("antioxidant system"))
2	Free radical generation for respiratory burst	(radical generation) AND ((myeloperoxidase) OR (MPO) OR ("NADPH-oxidase"))
3	Free radical generation by NADPH oxidase	(radical generation) AND ("NADPH-oxidase")
3	Free radical generation by Myeloperoxidase	(radical generation) AND ("myeloperoxidase")
1	Lipid metabolism
2	Fatty acid metabolism	("Fatty acid") AND (metabolism) AND (enzyme) AND ((human) OR (animal) OR (mammal))
3	Beta-oxidation	("beta-oxidation") AND (enzyme) AND ((human) OR (animal) OR (mammal))
4	Mitochondrial beta-oxidation	("beta-oxidation") AND (mitochondria) AND (enzyme) AND ((human) OR (animal) OR (mammal))
4	Peroxisomal beta-oxidation	("beta-oxidation") AND ((peroxisome) OR (peroxisomal)) AND (enzyme) AND ((human) OR (animal) OR (mammal))
3	Fatty acid omega-hydroxylation	("Fatty acid") AND (("omega hydroxylation") OR ("omega hydroxylase") OR ("omega hydroxylases"))
3	Fatty acid transport by Carnitine shuttle	("Carnitine") AND (("fatty acid") OR ("fatty acids")) AND (mitochondria) AND (enzyme) AND ((human) OR (animal) OR (mammal))
3	Fatty acid transfer between membranes	("Fatty acid binding protein") OR ("Fatty acid binding proteins")
3	Transmembrane fatty acid translocation	("Fatty acid transport") OR ("Fatty acid transporter") OR ("Fatty acid transporters")
3	Lipogenesis	(("Fatty acid synthesis") OR ("Fatty acids synthesis") OR ("de novo lipogenesis")) AND (enzyme) AND ((human) OR (animal) OR (mammal))
3	Carnitine biosynthesis and transport	("Carnitine biosynthesis") OR ("carnitine transporter") OR ("carnitine synthesis")
3	Fatty acid elongation	(("Fatty acids") OR ("Fatty acid")) AND ("elongation") AND (enzyme) AND ((human) OR (animal) OR (mammal))
3	Desaturation of fatty acids	("fatty acid desaturase") OR ("desaturation of fatty acids")
3	Keton body metabolism	(("ketone body metabolism") OR (("ketogenesis") AND ((liver) OR (kidney))) OR ("ketone utilization") OR ("ketone oxidation")) AND (enzyme) AND ((human) OR (animal) OR (mammal))
4	Ketogenesis	("ketogenesis") AND (enzyme) AND ((human) OR (animal) OR (mammal))
4	Keton utilization	(("ketone utilization") OR ("ketone oxidation")) AND (enzyme) AND ((human) OR (animal) OR (mammal))
3	Cellular fatty acid uptake	(("fatty acid uptake") OR ("fatty acids uptake") OR (("fatty acid transport") AND ("plasma membrane"))) AND (enzyme) AND ((human) OR (animal) OR (mammal))
3	Eicosanoid metabolism	(("Eicosanoid metabolism") OR ("Eicosanoid synthesis") OR ("Eicosanoid production") OR ("Arachidonic acid metabolism") OR ("Arachidonic acid synthesis") OR ("Arachidonic acid degradation") OR ("Arachidonic acid production")) AND (enzyme) AND ((human) OR (animal) OR (mammal))
4	Prostanoid metabolism	(("Prostanoid metabolism") OR ("Prostanoid synthesis") OR ("Prostanoid degradation") OR ("Prostanoid production")) AND (enzyme) AND ((human) OR (animal) OR (mammal))
4	Leukotriene metabolism	(("Leukotriene metabolism") OR ("Leukotriene synthesis") OR ("Leukotriene degradation") OR ("Leukotriene production")) AND (enzyme) AND ((human) OR (animal) OR (mammal))
4	Epoxide metabolism	(("Epoxide metabolism") OR ("Epoxide synthesis") OR ("Epoxide degradation") OR ("Epoxide production")) AND (enzyme) AND ((human) OR (animal) OR (mammal))
4	Hydroxyicosatetraenoic acid metabolism	(hydroxyeicosatetraenoic metabolism) AND (enzyme) AND ((human) OR (animal) OR (mammal))
2	Triacylglycerol metabolism and transport	(Triacylglycerol) AND ((metabolism) OR (transport))
3	Triacylglycerol metabolism	(("Triacylglycerol metabolism") OR ("Triacylglycerol biosynthesis") OR ("Triacylglycerol synthesis") OR ("Triacylglycerol catabolism")) AND (enzyme) AND ((human) OR (animal) OR (mammal))
4	Triacylglycerol biosynthesis	(("Triacylglycerol biosynthesis") OR ("Triacylglycerol synthesis")) AND (enzyme) AND ((human) OR (animal) OR (mammal))
4	Triacylglycerol catabolism	("Triacylglycerol catabolism") AND (enzyme) AND ((human) OR (animal) OR (mammal))
3	Triacylglycerol transport by lipoproteins	(Triacylglycerol) AND (transport) AND (lipoprotein)
4	Triacylglycerol transport by chylomicrons	(Triacylglycerol) AND (transport) AND (chylomicron)
4	Triacylglycerol transport by VLDL	(Triacylglycerol) AND (transport) AND ((VLDL) OR ("Very low density lipoprotein")
3	Triacylglycerol hydrolysis and mobilization	(Triacylglycerol) AND ((hydrolysis) OR (mobilization))
4	Extracellular triacylglycerol hydrolysis	(extracellular) AND (triacylglycerol hydrolysis)
4	Intracellular triacylglycerol mobilization	(Intracellular) AND (triacylglycerol) AND (mobilization)
2	Membrane lipid metabolism	(("phosphoglyceride biosynthesis") OR ("phosphoglyceride synthesis") OR ("phosphatidylcholine biosynthesis") OR ("phosphatidylcholine synthesis") OR ("phosphatidylethanolamine biosynthesis") OR ("phosphatidylethanolamine synthesis") OR ("phosphatidylserine biosynthesis") OR ("phosphatidylserine synthesis") OR ("phosphatidylinositol biosynthesis") OR ("phosphatidylinositol synthesis") OR ("Kennedy…
3	Phosphoglyceride biosynthesis	(("phosphoglyceride biosynthesis") OR ("phosphoglyceride synthesis") OR ("phosphatidylcholine biosynthesis") OR ("phosphatidylcholine synthesis") OR ("phosphatidylethanolamine biosynthesis") OR ("phosphatidylethanolamine synthesis") OR ("phosphatidylserine biosynthesis") OR ("phosphatidylserine synthesis") OR ("phosphatidylinositol biosynthesis") OR ("phosphatidylinositol synthesis") OR ("Kennedy…
4	Phosphatidylcholine and phosphatidylethanolamine biosynthesis via Kennedy pathway	("Kennedy pathway") AND (enzyme) AND ((human) OR (animal) OR (mammal))
4	Phosphatidylcholine, phoshpatidylethanolamine and phosphatidylserine interconversion	((("Phosphatidylcholine") AND ("Phosphatidylethanolamine") AND (conversion)) OR (("Phosphatidylethanolamine") AND ("phosphatidylserine") AND (conversion))) AND (enzyme) AND ((human) OR (animal) OR (mammal))
4	Phosphatidylinositol biosynthesis	(("phosphatidylinositol biosynthesis") OR ("phosphatidylinositol synthesis")) AND (enzyme) AND ((human) OR (animal) OR (mammal))
3	Phosphoglyceride remodelling via Lands cycle	(("Lands cycle") OR ("phospholipid remodeling")) AND (enzyme) AND ((human) OR (animal) OR (mammal))
3	Sphingolipid metabolism	(("sphingolipid biosynthesis") OR ("sphingolipid synthesis") OR ("sphingolipid metabolism")) AND (enzyme) AND ((human) OR (animal) OR (mammal))
4	Ceramide biosynthesis	(("de-novo ceramide biosynthesis") OR ("de-novo ceramide synthesis")) AND (enzyme) AND ((human) OR (animal) OR (mammal)) "
4	Ganglioside biosynthesis	(("Ganglioside biosynthesis") OR ("Ganglioside synthesis")) AND (enzyme) AND ((human) OR (animal) OR (mammal))	Hettmer et al., 2004
4	Sphingomyelin metabolism	("Sphingomyelin metabolism") AND (enzyme) AND ((human) OR (animal) OR (mammal))	Don et al., 2014
3	Lipid transfer between membrane leaflets	("flippases")
2	Non-vesicular lipid transport	(("non-vesicular") AND (lipid) AND ((exchange) OR (transport))) OR (lipid transfer protein)	De Matteis & Rega, 2015; Du et al, 2015
3	Non-vesicular ceramide transport	(("non-vesicular") OR (intermembrane) OR (transfer protein)) AND (ceramide) AND (transport)
3	Non-vesicular oxysterol transport	(("non-vesicular") OR (intermembrane) OR (transfer protein)) AND ((OSBP) OR (oxysterol)) AND (transport)
3	Non-vesicular phospholipid transport	(("non-vesicular") OR (intermembrane) OR (transfer protein)) AND (phospholipid) AND (transport)
2	Metabolism and transport of cholesterol, steroids and bile acids	((Metabolism) OR (transport)) AND ((cholesterol) OR (steroids) OR (bile acids))
3	Vitamin D metabolism	(("vitamin D biosynthesis") OR ("vitamin D synthesis")) AND (enzyme)
3	Cholesterol synthesis	("Cholesterol synthesis")
4	Cholesterol metabolism	(cholesterol) AND (metabolism) AND (intracellular) NOT (blood) NOT (plasma)
3	Cholesterol esterification	("cholesterol esterification")
3	Intestinal absorption and excretion of cholesterol	((Intestinal absorption) OR (excretion)) AND (cholesterol)
3	Cholesterol transport by lipoproteins	(Cholesterol) AND (transport) AND (lipoproteins)
4	Cholesterol transport by LDL	(Cholesterol) AND (transport) AND ((LDL) OR ("Low density lipoprotein"))
4	Cholesterol transport by HDL	(Cholesterol) AND (transport) AND ((HDL) OR ("High density lipoprotein"))
3	Cellular cholesterol uptake and efflux	((("Cholesterol efflux") OR ("Cholesterol uptake")) AND (cellular)
3	Cholesterol-sensitive control of SREBP activation	(cholesterol) AND (("SREBP activation") OR ("SREBP regulation") OR ("SREBP proteolysis") OR ("SREBP cleavage")) "
3	Bile acid synthesis from cholesterol	("Bile acid synthesis") "
4	Bile acid synthesis from cholesterol via classical pathway	("Bile acid synthesis") AND (classic)
4	Bile acid synthesis from cholesterol via alternate pathway	("Bile acid synthesis") AND (alternate)
3	Bile acid secretion and re-absorbtion	("bile acid") AND ((secretion) OR (re absorption))
2	Steroid hormone synthesis	("steroid hormone") AND (synthesis)
3	Progestagen synthesis	(Progestagen) AND (synthesis) AND (cholesterol)
3	Glucocorticoid and Mineralocorticoid synthesis	("Glucocorticoid synthesis") OR ("Mineralocorticoid synthesis")
3	Androgen synthesis	("androgen synthesis")
3	Estrogen synthesis	("estrogen synthesis")
1	Vitamin metabolism	(("biotin biosynthesis") OR ("biotin synthesis") OR ("niacin biosynthesis") OR ("nicotinic acid biosynthesis") OR ("NAD biosynthesis") OR ("NADP biosynthesis") OR ("riboflavin biosynthesis") OR ("FMN biosynthesis") OR ("FAD biosynthesis") OR ("vitamin B12 biosynthesis") OR ("cobalamin biosynthesis") OR ("vitamin B12 synthesis") OR ("cobalamin synthesis") OR ("vitamin A biosynthesis") OR ("retinol…
2	Metabolism of fat-soluble vitamins	(("vitamin A biosynthesis") OR ("retinol biosynthesis") OR ("retinal biosynthesis") OR ("retinic acid biosynthesis") OR ("vitamin K biosynthesis") OR ("phylloquinone biosynthesis")) AND (enzyme)
3	Vitamin K metabolism	("vitamin K biosynthesis") OR ("phylloquinone biosynthesis")
3	Retinol metabolism	("vitamin A biosynthesis") OR ("retinol biosynthesis") OR ("retinal biosynthesis") OR ("retinic acid biosynthesis")
2	Metabolism of water-soluble vitamins	(("biotin biosynthesis") OR ("biotin synthesis") OR ("niacin biosynthesis") OR ("nicotinic acid biosynthesis") OR ("NAD biosynthesis") OR ("NADP biosynthesis") OR ("riboflavin biosynthesis") OR ("FMN biosynthesis") OR ("FAD biosynthesis") OR ("vitamin B12 biosynthesis") OR ("cobalamin biosynthesis") OR ("vitamin B12 synthesis") OR ("cobalamin synthesis") OR ("vitamin C biosynthesis") OR ("ascorbi…
3	Riboflavin metabolism	("riboflavin biosynthesis") OR ("FMN biosynthesis") OR ("FAD biosynthesis")
3	Niacin metabolism	("niacin biosynthesis") OR ("nicotinic acid biosynthesis") OR ("NAD biosynthesis") OR ("NADP biosynthesis")
3	Cobalamin metabolism	(("vitamin B12 biosynthesis") OR ("cobalamin biosynthesis") OR ("vitamin B12 synthesis") OR ("cobalamin synthesis")) AND (enzyme)
3	Vitamin C metabolism	("vitamin C biosynthesis") OR ("ascorbic acid biosynthesis")
3	Thiamine metabolism	("vitamin B1 biosynthesis") OR ("thiamine metabolism") "
3	Biotin metabolism	(("biotin biosynthesis") OR ("biotin synthesis")) AND (enzyme)
1	Iron, heme and hemoglobin homeostasis	("Heme metabolism") OR ("hemoglobin metabolism") OR ("Heme synthesis") OR ("hemoglobin synthesis") OR ("Heme catabolism") OR ("hemoglobin catabolism") OR ("Heme degradation") OR ("Hemoglobin degradation") OR (("Iron homeostasis") AND (human))
2	Heme and hemoglobin metabolism	("Heme metabolism") OR ("hemoglobin metabolism") OR ("Heme synthesis") OR ("hemoglobin synthesis") OR ("Heme catabolism") OR ("hemoglobin catabolism") OR ("Heme degradation") OR ("Hemoglobin degradation")
3	Heme synthesis	("Heme synthesis") OR ("Heme biosynthesis")
4	Mitochondrial heme synthesis reactions	(Mitochondria) AND (heme) AND (synthesis)
4	Cytoplasmic heme synthesis reactions	((cytoplasm) OR (cytosol)) AND (heme) AND (synthesis)
3	Heme degradation to bilirubin	(("Heme catabolism") OR ("Heme degradation")) AND ((bilirubin) OR (biliverdin))
3	Bilirubin conjugation	("bilirubin conjugation") OR ("bilirubin glucuronidation") "
3	Hemoglobin and myoglobin synthesis	(("hemoglobin synthesis") OR ("myoglobin synthesis")) AND (cellular)
4	Hemoglobin synthesis	(Hemoglobin) AND (synthesis) AND (cellular)
4	Myoglobin synthesis	(Myoglobin) AND (synthesis) AND (cellular)
2	Iron homeostasis	("Iron homeostasis") AND (human)
3	Cellular iron uptake	(cellular) AND (iron) AND (uptake)
3	Cellular iron storage	(cellular) AND (iron) AND (storage)
3	Regulation of iron homeostasis	(Regulation) AND (iron) AND (homeostasis)
1	Cellular detoxification	(cell) AND ("detoxification") AND (enzyme) AND ((human) OR (mammal) OR (animal))
2	Phase I biotransformation	(("phase I biotransformation") OR ("phase I metabolism") OR ("phase 1 biotransformation") OR ("phase 1 metabolism")) AND ((liver) OR (human) OR (mammalian))	Hines & McCarver, 2002
3	Phase I biotransformation via cytochrome P450	(("cytochrome P450") OR (CYP450)) AND (("phase I biotransformation") OR ("phase I metabolism") OR ("phase 1 biotransformation") OR ("phase 1 metabolism")) AND ((liver) OR (human) OR (mammalian))
3	Phase I biotransformation via flavin-containing monooxygenases	("flavin containing monooxygenase") AND ("biotransformation")
3	Phase I biotransformation via alcohol dehydrogenases	(("alcohol dehydrogenase") OR ("aldehyde dehydrogenase")) AND ("biotransformation")
2	Phase II biotransformation	(("phase II biotransformation") OR ("phase II metabolism") OR ("phase 2 biotransformation") OR ("phase 2 metabolism")) AND ((liver) OR (human) OR (mammalian))
3	Glucuronidation	(glucuronidation) AND (("phase II biotransformation") OR ("phase II metabolism") OR ("phase 2 biotransformation") OR ("phase 2 metabolism")) AND ((liver) OR (human) OR (mammalian))
3	Gluthatione conjugation	("glutathione conjugation") AND (biotransformation) AND (("phase II") OR ("phase 2"))
3	Sulfonation	("Sulfonation") AND (biotransformation) AND (("phase II") OR ("phase 2")) "
2	Drug and toxin export	("Drug export") OR ("Toxin export")	Chandra & Brouwer, 2004
3	Drug and toxin export via multidrug resistance-associated proteins	("multidrug resistance-associated proteins")
