# Supplementary material for: A flexible ontology for inference of emergent whole cell function from relationships between subcellular processes
Source: Sci Rep. 2017 Dec 18;7:17689. doi: 10.1038/s41598-017-16627-4 (PMC5735158; doi:10.1038/s41598-017-16627-4)
Supplement: Supplementary file 3 — Supplementary Table S1B [file 41598_2017_16627_MOESM3_ESM.txt]

[Term]
id: MBC:0000001
name: Molecular Biology of the Cell
level: 0

[Term]
id: MBC:0000002
name: Amino acid metabolism
level: 1
part_of: MBC:0000001 ! Molecular Biology of the Cell

[Term]
id: MBC:0000003
name: Cell cycle and cell division
level: 1
part_of: MBC:0000001 ! Molecular Biology of the Cell

[Term]
id: MBC:0000004
name: Cell junction dynamics
level: 1
part_of: MBC:0000001 ! Molecular Biology of the Cell

[Term]
id: MBC:0000005
name: Cellular communication
level: 1
part_of: MBC:0000001 ! Molecular Biology of the Cell

[Term]
id: MBC:0000006
name: Cellular contraction
level: 1
part_of: MBC:0000001 ! Molecular Biology of the Cell

[Term]
id: MBC:0000007
name: Cellular detoxification
level: 1
part_of: MBC:0000001 ! Molecular Biology of the Cell

[Term]
id: MBC:0000008
name: Cellular protrusion organization
level: 1
part_of: MBC:0000001 ! Molecular Biology of the Cell

[Term]
id: MBC:0000009
name: Cellular redox homeostasis
level: 1
part_of: MBC:0000001 ! Molecular Biology of the Cell

[Term]
id: MBC:0000010
name: Cellular response to stress
level: 1
part_of: MBC:0000001 ! Molecular Biology of the Cell

[Term]
id: MBC:0000011
name: Chromatin and histone dynamics
level: 1
part_of: MBC:0000001 ! Molecular Biology of the Cell

[Term]
id: MBC:0000012
name: Coagulation cascade, complement system and blood protein dynamics
level: 1
part_of: MBC:0000001 ! Molecular Biology of the Cell

[Term]
id: MBC:0000013
name: Cytoskeleton dynamics
level: 1
part_of: MBC:0000001 ! Molecular Biology of the Cell

[Term]
id: MBC:0000014
name: DNA replication, recombination and repair
level: 1
part_of: MBC:0000001 ! Molecular Biology of the Cell

[Term]
id: MBC:0000015
name: Energy generation and metabolism of cellular monomers
level: 1
part_of: MBC:0000001 ! Molecular Biology of the Cell

[Term]
id: MBC:0000016
name: Extracellular matrix homeostasis
level: 1
part_of: MBC:0000001 ! Molecular Biology of the Cell

[Term]
id: MBC:0000017
name: Gene expression
level: 1
part_of: MBC:0000001 ! Molecular Biology of the Cell

[Term]
id: MBC:0000018
name: Intracellular degradation pathways
level: 1
part_of: MBC:0000001 ! Molecular Biology of the Cell

[Term]
id: MBC:0000019
name: Intracellular vesicle traffic
level: 1
part_of: MBC:0000001 ! Molecular Biology of the Cell

[Term]
id: MBC:0000020
name: Iron, heme and hemoglobin homeostasis
level: 1
part_of: MBC:0000001 ! Molecular Biology of the Cell

[Term]
id: MBC:0000021
name: Lipid metabolism
level: 1
part_of: MBC:0000001 ! Molecular Biology of the Cell

[Term]
id: MBC:0000022
name: Membrane transport of small molecules and electrical properties of membranes
level: 1
part_of: MBC:0000001 ! Molecular Biology of the Cell

[Term]
id: MBC:0000023
name: Mitochondrial gene expression
level: 1
part_of: MBC:0000001 ! Molecular Biology of the Cell

[Term]
id: MBC:0000024
name: Neurotransmission
level: 1
part_of: MBC:0000001 ! Molecular Biology of the Cell

[Term]
id: MBC:0000025
name: Nucleotide metabolism
level: 1
part_of: MBC:0000001 ! Molecular Biology of the Cell

[Term]
id: MBC:0000026
name: Organelle organization
level: 1
part_of: MBC:0000001 ! Molecular Biology of the Cell

[Term]
id: MBC:0000027
name: Posttranslational protein modification
level: 1
part_of: MBC:0000001 ! Molecular Biology of the Cell

[Term]
id: MBC:0000028
name: Regulated cell death
level: 1
part_of: MBC:0000001 ! Molecular Biology of the Cell

[Term]
id: MBC:0000029
name: Transmembrane protein import and translocation
level: 1
part_of: MBC:0000001 ! Molecular Biology of the Cell

[Term]
id: MBC:0000030
name: Vitamin metabolism
level: 1
part_of: MBC:0000001 ! Molecular Biology of the Cell

[Term]
id: MBC:0000031
name: Actin filament dynamics
level: 2
part_of: MBC:0000013 ! Cytoskeleton dynamics

[Term]
id: MBC:0000032
name: Ammonium metabolism
level: 2
part_of: MBC:0000002 ! Amino acid metabolism

[Term]
id: MBC:0000033
name: Amyloid generation and aggregation
level: 2
part_of: MBC:0000016 ! Extracellular matrix homeostasis

[Term]
id: MBC:0000034
name: Antigen presentation
level: 2
part_of: MBC:0000019 ! Intracellular vesicle traffic

[Term]
id: MBC:0000035
name: Apoptosis
level: 2
part_of: MBC:0000028 ! Regulated cell death

[Term]
id: MBC:0000036
name: Autophagy
level: 2
part_of: MBC:0000018 ! Intracellular degradation pathways

[Term]
id: MBC:0000037
name: Basement membrane dynamics
level: 2
part_of: MBC:0000016 ! Extracellular matrix homeostasis

[Term]
id: MBC:0000038
name: Blood protein dynamics
level: 2
part_of: MBC:0000012 ! Coagulation cascade, complement system and blood protein dynamics

[Term]
id: MBC:0000039
name: Bombesin receptor signaling
level: 2
part_of: MBC:0000005 ! Cellular communication

[Term]
id: MBC:0000040
name: Carbohydrate metabolism and transport
level: 2
part_of: MBC:0000015 ! Energy generation and metabolism of cellular monomers

[Term]
id: MBC:0000041
name: Cardiomyocyte action potential generation and propagation
level: 2
part_of: MBC:0000024 ! Neurotransmission

[Term]
id: MBC:0000042
name: Cell-cell junction organization
level: 2
part_of: MBC:0000004 ! Cell junction dynamics

[Term]
id: MBC:0000043
name: Cell-matrix adhesion organization
level: 2
part_of: MBC:0000004 ! Cell junction dynamics

[Term]
id: MBC:0000044
name: Cellular antioxidant systems
level: 2
part_of: MBC:0000009 ! Cellular redox homeostasis

[Term]
id: MBC:0000045
name: Cellular response to energy deprivation
level: 2
part_of: MBC:0000010 ! Cellular response to stress

[Term]
id: MBC:0000046
name: Cellular response to hypoxia
level: 2
part_of: MBC:0000010 ! Cellular response to stress

[Term]
id: MBC:0000047
name: Cellular response to oxidative stress
level: 2
part_of: MBC:0000010 ! Cellular response to stress

[Term]
id: MBC:0000048
name: Cellular response to radiation
level: 2
part_of: MBC:0000010 ! Cellular response to stress

[Term]
id: MBC:0000049
name: Centrosome cycle
level: 2
part_of: MBC:0000003 ! Cell cycle and cell division

[Term]
id: MBC:0000050
name: Chromatin remodeling
level: 2
part_of: MBC:0000011 ! Chromatin and histone dynamics

[Term]
id: MBC:0000051
name: Chromosome segregation by mitotic spindle
level: 2
part_of: MBC:0000003 ! Cell cycle and cell division

[Term]
id: MBC:0000052
name: Coagulation cascade and its regulation
level: 2
part_of: MBC:0000012 ! Coagulation cascade, complement system and blood protein dynamics

[Term]
id: MBC:0000053
name: Collagen biosynthesis
level: 2
part_of: MBC:0000016 ! Extracellular matrix homeostasis

[Term]
id: MBC:0000054
name: Complement pathway and regulation
level: 2
part_of: MBC:0000012 ! Coagulation cascade, complement system and blood protein dynamics

[Term]
id: MBC:0000055
name: Control of postsynaptic potential
level: 2
part_of: MBC:0000024 ! Neurotransmission

[Term]
id: MBC:0000056
name: Cortical cytoskeleton dynamics
level: 2
part_of: MBC:0000013 ! Cytoskeleton dynamics

[Term]
id: MBC:0000057
name: Cytokinesis
level: 2
part_of: MBC:0000003 ! Cell cycle and cell division

[Term]
id: MBC:0000058
name: Cytoplasmic intermediate filament and septin dynamics
level: 2
part_of: MBC:0000013 ! Cytoskeleton dynamics

[Term]
id: MBC:0000059
name: Cytoplasmic post-translational protein modification
level: 2
part_of: MBC:0000027 ! Posttranslational protein modification

[Term]
id: MBC:0000060
name: Degradation by lysosomal enzymes
level: 2
part_of: MBC:0000018 ! Intracellular degradation pathways

[Term]
id: MBC:0000061
name: DNA double-strand break repair
level: 2
part_of: MBC:0000014 ! DNA replication, recombination and repair

[Term]
id: MBC:0000062
name: DNA interstrand cross-links repair
level: 2
part_of: MBC:0000014 ! DNA replication, recombination and repair

[Term]
id: MBC:0000063
name: DNA recombination
level: 2
part_of: MBC:0000014 ! DNA replication, recombination and repair

[Term]
id: MBC:0000064
name: DNA single-strand break repair
level: 2
part_of: MBC:0000014 ! DNA replication, recombination and repair

[Term]
id: MBC:0000065
name: Drug and toxin export
level: 2
part_of: MBC:0000007 ! Cellular detoxification

[Term]
id: MBC:0000066
name: Elastogenesis
level: 2
part_of: MBC:0000016 ! Extracellular matrix homeostasis

[Term]
id: MBC:0000067
name: Endocytic pathway
level: 2
part_of: MBC:0000019 ! Intracellular vesicle traffic

[Term]
id: MBC:0000068
name: Endoplasmic reticulum and nuclear envelope organization
level: 2
part_of: MBC:0000026 ! Organelle organization

[Term]
id: MBC:0000069
name: Endoplasmic reticulum membrane protein insertion and import
level: 2
part_of: MBC:0000029 ! Transmembrane protein import and translocation

[Term]
id: MBC:0000070
name: Epidermal growth factor family signaling
level: 2
part_of: MBC:0000005 ! Cellular communication

[Term]
id: MBC:0000071
name: Eukaryotic cilium and flagellum organization
level: 2
part_of: MBC:0000008 ! Cellular protrusion organization

[Term]
id: MBC:0000072
name: Eukaryotic DNA replication
level: 2
part_of: MBC:0000014 ! DNA replication, recombination and repair

[Term]
id: MBC:0000073
name: Extracellular matrix breakdown
level: 2
part_of: MBC:0000016 ! Extracellular matrix homeostasis

[Term]
id: MBC:0000074
name: Fatty acid metabolism
level: 2
part_of: MBC:0000021 ! Lipid metabolism

[Term]
id: MBC:0000075
name: Fibronectin matrix dynamics
level: 2
part_of: MBC:0000016 ! Extracellular matrix homeostasis

[Term]
id: MBC:0000076
name: Filopodium and lamellipodium organization
level: 2
part_of: MBC:0000008 ! Cellular protrusion organization

[Term]
id: MBC:0000077
name: Free radical generation for respiratory burst
level: 2
part_of: MBC:0000009 ! Cellular redox homeostasis

[Term]
id: MBC:0000078
name: Gastrointestinal hormone signaling
level: 2
part_of: MBC:0000005 ! Cellular communication

[Term]
id: MBC:0000079
name: Glycosaminoglycan synthesis
level: 2
part_of: MBC:0000016 ! Extracellular matrix homeostasis

[Term]
id: MBC:0000080
name: Heme and hemoglobin metabolism
level: 2
part_of: MBC:0000020 ! Iron, heme and hemoglobin homeostasis

[Term]
id: MBC:0000081
name: Histone modification
level: 2
part_of: MBC:0000011 ! Chromatin and histone dynamics

[Term]
id: MBC:0000082
name: Interferon signaling
level: 2
part_of: MBC:0000005 ! Cellular communication

[Term]
id: MBC:0000083
name: Interleukin receptor signaling
level: 2
part_of: MBC:0000005 ! Cellular communication

[Term]
id: MBC:0000084
name: Interphase nucleus and nuclear chromatin organization
level: 2
part_of: MBC:0000026 ! Organelle organization

[Term]
id: MBC:0000085
name: Intracellular common signaling cascades of multiple pathways
level: 2
part_of: MBC:0000005 ! Cellular communication

[Term]
id: MBC:0000086
name: Iron homeostasis
level: 2
part_of: MBC:0000020 ! Iron, heme and hemoglobin homeostasis

[Term]
id: MBC:0000087
name: Kinin–kallikrein system
level: 2
part_of: MBC:0000005 ! Cellular communication

[Term]
id: MBC:0000088
name: Lipid droplet dynamics
level: 2
part_of: MBC:0000019 ! Intracellular vesicle traffic

[Term]
id: MBC:0000089
name: Matricellular protein signaling
level: 2
part_of: MBC:0000005 ! Cellular communication

[Term]
id: MBC:0000090
name: Membrane lipid metabolism
level: 2
part_of: MBC:0000021 ! Lipid metabolism

[Term]
id: MBC:0000091
name: Metabolism and transport of cholesterol, steroids and bile acids
level: 2
part_of: MBC:0000021 ! Lipid metabolism

[Term]
id: MBC:0000092
name: Metabolism of essential amino acids
level: 2
part_of: MBC:0000002 ! Amino acid metabolism

[Term]
id: MBC:0000093
name: Metabolism of fat-soluble vitamins
level: 2
part_of: MBC:0000030 ! Vitamin metabolism

[Term]
id: MBC:0000094
name: Metabolism of glutamate and histidine products
level: 2
part_of: MBC:0000002 ! Amino acid metabolism

[Term]
id: MBC:0000095
name: Metabolism of non-essential amino acids
level: 2
part_of: MBC:0000002 ! Amino acid metabolism

[Term]
id: MBC:0000096
name: Metabolism of phenylalanine products
level: 2
part_of: MBC:0000002 ! Amino acid metabolism

[Term]
id: MBC:0000097
name: Metabolism of purines and pyrimidines
level: 2
part_of: MBC:0000025 ! Nucleotide metabolism

[Term]
id: MBC:0000098
name: Metabolism of tryptophan products
level: 2
part_of: MBC:0000002 ! Amino acid metabolism

[Term]
id: MBC:0000099
name: Metabolism of water-soluble vitamins
level: 2
part_of: MBC:0000030 ! Vitamin metabolism

[Term]
id: MBC:0000100
name: Microtubule dynamics
level: 2
part_of: MBC:0000013 ! Cytoskeleton dynamics

[Term]
id: MBC:0000101
name: Microtubule organization center dynamics
level: 2
part_of: MBC:0000013 ! Cytoskeleton dynamics

[Term]
id: MBC:0000102
name: miRNA and endogenous siRNA biogenesis
level: 2
part_of: MBC:0000017 ! Gene expression

[Term]
id: MBC:0000103
name: Mitochondrial dynamics
level: 2
part_of: MBC:0000026 ! Organelle organization

[Term]
id: MBC:0000104
name: Mitochondrial energy production
level: 2
part_of: MBC:0000015 ! Energy generation and metabolism of cellular monomers

[Term]
id: MBC:0000105
name: Mitochondrial protein import machinery
level: 2
part_of: MBC:0000029 ! Transmembrane protein import and translocation

[Term]
id: MBC:0000106
name: Mitochondrial transcription
level: 2
part_of: MBC:0000023 ! Mitochondrial gene expression

[Term]
id: MBC:0000107
name: Mitochondrial translation
level: 2
part_of: MBC:0000023 ! Mitochondrial gene expression

[Term]
id: MBC:0000108
name: Mitotic cell cycle checkpoints
level: 2
part_of: MBC:0000003 ! Cell cycle and cell division

[Term]
id: MBC:0000109
name: mRNA capping, editing, polyadenylation and nuclear export
level: 2
part_of: MBC:0000017 ! Gene expression

[Term]
id: MBC:0000110
name: mRNA translation
level: 2
part_of: MBC:0000017 ! Gene expression

[Term]
id: MBC:0000111
name: Myofibril formation and organization
level: 2
part_of: MBC:0000006 ! Cellular contraction

[Term]
id: MBC:0000112
name: Necroptosis
level: 2
part_of: MBC:0000028 ! Regulated cell death

[Term]
id: MBC:0000113
name: Neuronal action potential generation and propagation
level: 2
part_of: MBC:0000024 ! Neurotransmission

[Term]
id: MBC:0000114
name: Neuronal signaling pathways
level: 2
part_of: MBC:0000005 ! Cellular communication

[Term]
id: MBC:0000115
name: Non-vesicular lipid transport
level: 2
part_of: MBC:0000021 ! Lipid metabolism

[Term]
id: MBC:0000116
name: One carbon metabolism
level: 2
part_of: MBC:0000002 ! Amino acid metabolism

[Term]
id: MBC:0000117
name: Pattern recognition signaling
level: 2
part_of: MBC:0000005 ! Cellular communication

[Term]
id: MBC:0000118
name: Peroxisomal protein import machinery
level: 2
part_of: MBC:0000029 ! Transmembrane protein import and translocation

[Term]
id: MBC:0000119
name: Phase I biotransformation
level: 2
part_of: MBC:0000007 ! Cellular detoxification

[Term]
id: MBC:0000120
name: Phase II biotransformation
level: 2
part_of: MBC:0000007 ! Cellular detoxification

[Term]
id: MBC:0000121
name: Post-translational protein modification and quality control during biosynthetic-secretory pathway
level: 2
part_of: MBC:0000027 ! Posttranslational protein modification

[Term]
id: MBC:0000122
name: Post-translational protein modification in Mitochondria
level: 2
part_of: MBC:0000027 ! Posttranslational protein modification

[Term]
id: MBC:0000123
name: Pre-mRNA splicing
level: 2
part_of: MBC:0000017 ! Gene expression

[Term]
id: MBC:0000124
name: Prostanoid receptor signaling
level: 2
part_of: MBC:0000005 ! Cellular communication

[Term]
id: MBC:0000125
name: Protein prenylation
level: 2
part_of: MBC:0000027 ! Posttranslational protein modification

[Term]
id: MBC:0000126
name: Protein transport across the nuclear membrane
level: 2
part_of: MBC:0000029 ! Transmembrane protein import and translocation

[Term]
id: MBC:0000127
name: Proteoglycan synthesis
level: 2
part_of: MBC:0000016 ! Extracellular matrix homeostasis

[Term]
id: MBC:0000128
name: Purinergic signaling
level: 2
part_of: MBC:0000005 ! Cellular communication

[Term]
id: MBC:0000129
name: Regulation of mRNA fate by exon-junction complex
level: 2
part_of: MBC:0000017 ! Gene expression

[Term]
id: MBC:0000130
name: Ribonucleoprotein biogenesis
level: 2
part_of: MBC:0000017 ! Gene expression

[Term]
id: MBC:0000131
name: RNA surveillance and degradation
level: 2
part_of: MBC:0000017 ! Gene expression

[Term]
id: MBC:0000132
name: Rolling cell adhesion
level: 2
part_of: MBC:0000004 ! Cell junction dynamics

[Term]
id: MBC:0000133
name: Signaling by extracellular matrix components
level: 2
part_of: MBC:0000005 ! Cellular communication

[Term]
id: MBC:0000134
name: Signaling pathways involved in glucose and lipid homeostasis
level: 2
part_of: MBC:0000005 ! Cellular communication

[Term]
id: MBC:0000135
name: Signaling pathways involved in hematopoiesis
level: 2
part_of: MBC:0000005 ! Cellular communication

[Term]
id: MBC:0000136
name: Signaling pathways regulating calcium homeostasis
level: 2
part_of: MBC:0000005 ! Cellular communication

[Term]
id: MBC:0000137
name: Signaling pathways regulating cardiovascular homeostasis
level: 2
part_of: MBC:0000005 ! Cellular communication

[Term]
id: MBC:0000138
name: Signaling pathways regulating steroid and sex hormone synthesis
level: 2
part_of: MBC:0000005 ! Cellular communication

[Term]
id: MBC:0000139
name: Signaling pathways regulating water homeostasis
level: 2
part_of: MBC:0000005 ! Cellular communication

[Term]
id: MBC:0000140
name: Signaling pathways that control cell proliferation and differentiation
level: 2
part_of: MBC:0000005 ! Cellular communication

[Term]
id: MBC:0000141
name: snRNA expression and spliceosome generation
level: 2
part_of: MBC:0000017 ! Gene expression

[Term]
id: MBC:0000142
name: Steroid and sex hormone signaling
level: 2
part_of: MBC:0000005 ! Cellular communication

[Term]
id: MBC:0000143
name: Steroid hormone synthesis
level: 2
part_of: MBC:0000021 ! Lipid metabolism

[Term]
id: MBC:0000144
name: Structural golgi apparatus organization
level: 2
part_of: MBC:0000026 ! Organelle organization

[Term]
id: MBC:0000145
name: TGF-beta superfamily signaling
level: 2
part_of: MBC:0000005 ! Cellular communication

[Term]
id: MBC:0000146
name: Thyroid hormone related signaling
level: 2
part_of: MBC:0000005 ! Cellular communication

[Term]
id: MBC:0000147
name: TNF superfamily signaling
level: 2
part_of: MBC:0000005 ! Cellular communication

[Term]
id: MBC:0000148
name: Transcription
level: 2
part_of: MBC:0000017 ! Gene expression

[Term]
id: MBC:0000149
name: Transmembrane ion transport involved in membrane potential generation
level: 2
part_of: MBC:0000022 ! Membrane transport of small molecules and electrical properties of membranes

[Term]
id: MBC:0000150
name: Transmembrane water and ion transport not involved in membrane potential generatation
level: 2
part_of: MBC:0000022 ! Membrane transport of small molecules and electrical properties of membranes

[Term]
id: MBC:0000151
name: Triacylglycerol metabolism and transport
level: 2
part_of: MBC:0000021 ! Lipid metabolism

[Term]
id: MBC:0000152
name: Ubiquitin mediated proteasomal degradation
level: 2
part_of: MBC:0000018 ! Intracellular degradation pathways

[Term]
id: MBC:0000153
name: Vesicle exocytosis
level: 2
part_of: MBC:0000019 ! Intracellular vesicle traffic

[Term]
id: MBC:0000154
name: Vesicle traffic between ER and TGN
level: 2
part_of: MBC:0000019 ! Intracellular vesicle traffic

[Term]
id: MBC:0000155
name: Vesicle traffic between TGN and endosome
level: 2
part_of: MBC:0000019 ! Intracellular vesicle traffic

[Term]
id: MBC:0000156
name: Acetylcholine-mediated control of postsynaptic potential
level: 3
part_of: MBC:0000055 ! Control of postsynaptic potential

[Term]
id: MBC:0000157
name: Actin filament bundling and crosslinking
level: 3
part_of: MBC:0000031 ! Actin filament dynamics

[Term]
id: MBC:0000158
name: Actin filament capping
level: 3
part_of: MBC:0000031 ! Actin filament dynamics

[Term]
id: MBC:0000159
name: Actin filament nucleation and branching
level: 3
part_of: MBC:0000031 ! Actin filament dynamics

[Term]
id: MBC:0000160
name: Actin filament severing and depolymerization
level: 3
part_of: MBC:0000031 ! Actin filament dynamics

[Term]
id: MBC:0000161
name: Actin polymerization
level: 3
part_of: MBC:0000031 ! Actin filament dynamics

[Term]
id: MBC:0000162
name: Activin receptor signaling
level: 3
part_of: MBC:0000145 ! TGF-beta superfamily signaling

[Term]
id: MBC:0000163
name: Acute-phase response
level: 3
part_of: MBC:0000038 ! Blood protein dynamics

[Term]
id: MBC:0000164
name: Adenylyl cyclase signaling pathway
level: 3
part_of: MBC:0000085 ! Intracellular common signaling cascades of multiple pathways

[Term]
id: MBC:0000165
name: Adherens junction organization
level: 3
part_of: MBC:0000042 ! Cell-cell junction organization

[Term]
id: MBC:0000166
name: Adiponectin receptor signaling
level: 3
part_of: MBC:0000134 ! Signaling pathways involved in glucose and lipid homeostasis

[Term]
id: MBC:0000167
name: Adrenergic receptor signaling
level: 3
part_of: MBC:0000137 ! Signaling pathways regulating cardiovascular homeostasis

[Term]
id: MBC:0000168
name: Adrenocorticotropic hormone receptor signaling
level: 3
part_of: MBC:0000138 ! Signaling pathways regulating steroid and sex hormone synthesis

[Term]
id: MBC:0000169
name: Aggrecan synthesis
level: 3
part_of: MBC:0000127 ! Proteoglycan synthesis

[Term]
id: MBC:0000170
name: Albumin mediated blood protein transport
level: 3
part_of: MBC:0000038 ! Blood protein dynamics

[Term]
id: MBC:0000171
name: Alternative complement pathway
level: 3
part_of: MBC:0000054 ! Complement pathway and regulation

[Term]
id: MBC:0000172
name: Alternative end joining DSB repair
level: 3
part_of: MBC:0000061 ! DNA double-strand break repair

[Term]
id: MBC:0000173
name: Amination of alpha-keto acids and deamination of amino acids
level: 3
part_of: MBC:0000032 ! Ammonium metabolism

[Term]
id: MBC:0000174
name: Amyloid plaque organization
level: 3
part_of: MBC:0000033 ! Amyloid generation and aggregation

[Term]
id: MBC:0000175
name: Amyloid precursor protein cleavage
level: 3
part_of: MBC:0000033 ! Amyloid generation and aggregation

[Term]
id: MBC:0000176
name: Anchoring of nuclear membrane to cytoskeleton
level: 3
part_of: MBC:0000084 ! Interphase nucleus and nuclear chromatin organization

[Term]
id: MBC:0000177
name: Androgen receptor signaling
level: 3
part_of: MBC:0000142 ! Steroid and sex hormone signaling

[Term]
id: MBC:0000178
name: Androgen synthesis
level: 3
part_of: MBC:0000143 ! Steroid hormone synthesis

[Term]
id: MBC:0000179
name: Angiotensin receptor signaling
level: 3
part_of: MBC:0000137 ! Signaling pathways regulating cardiovascular homeostasis

[Term]
id: MBC:0000180
name: Anterograde vesicle traffic from ER to Golgi
level: 3
part_of: MBC:0000154 ! Vesicle traffic between ER and TGN

[Term]
id: MBC:0000181
name: Antidiuretic hormone receptor signaling
level: 3
part_of: MBC:0000139 ! Signaling pathways regulating water homeostasis

[Term]
id: MBC:0000182
name: Antigen presentation via MHC class I molecules
level: 3
part_of: MBC:0000034 ! Antigen presentation

[Term]
id: MBC:0000183
name: Antigen presentation via MHC class II molecules
level: 3
part_of: MBC:0000034 ! Antigen presentation

[Term]
id: MBC:0000184
name: Apoptosis caspase pathway
level: 3
part_of: MBC:0000035 ! Apoptosis

[Term]
id: MBC:0000185
name: Apoptosome assembly
level: 3
part_of: MBC:0000035 ! Apoptosis

[Term]
id: MBC:0000186
name: Apoptotic DNA degradation and nuclear disassembly
level: 3
part_of: MBC:0000035 ! Apoptosis

[Term]
id: MBC:0000187
name: Aspartate and arginine metabolism
level: 3
part_of: MBC:0000095 ! Metabolism of non-essential amino acids

[Term]
id: MBC:0000188
name: Axonal intermediate filament dynamics
level: 3
part_of: MBC:0000058 ! Cytoplasmic intermediate filament and septin dynamics

[Term]
id: MBC:0000189
name: Base excision repair
level: 3
part_of: MBC:0000064 ! DNA single-strand break repair

[Term]
id: MBC:0000190
name: Basement membrane assembly and organization
level: 3
part_of: MBC:0000037 ! Basement membrane dynamics

[Term]
id: MBC:0000191
name: Basement membrane attachment to cell surface
level: 3
part_of: MBC:0000037 ! Basement membrane dynamics

[Term]
id: MBC:0000192
name: Betaglycan signaling
level: 3
part_of: MBC:0000145 ! TGF-beta superfamily signaling

[Term]
id: MBC:0000193
name: Beta-oxidation
level: 3
part_of: MBC:0000074 ! Fatty acid metabolism

[Term]
id: MBC:0000194
name: Bicarbonate transmembrane transport
level: 3
part_of: MBC:0000149 ! Transmembrane ion transport involved in membrane potential generation

[Term]
id: MBC:0000195
name: Biglycan synthesis
level: 3
part_of: MBC:0000127 ! Proteoglycan synthesis

[Term]
id: MBC:0000196
name: Bile acid secretion and re-absorbtion
level: 3
part_of: MBC:0000091 ! Metabolism and transport of cholesterol, steroids and bile acids

[Term]
id: MBC:0000197
name: Bile acid synthesis from cholesterol
level: 3
part_of: MBC:0000091 ! Metabolism and transport of cholesterol, steroids and bile acids

[Term]
id: MBC:0000198
name: Bilirubin conjugation
level: 3
part_of: MBC:0000080 ! Heme and hemoglobin metabolism

[Term]
id: MBC:0000199
name: Biotin metabolism
level: 3
part_of: MBC:0000099 ! Metabolism of water-soluble vitamins

[Term]
id: MBC:0000200
name: Bone morphogenetic protein receptor signaling
level: 3
part_of: MBC:0000145 ! TGF-beta superfamily signaling

[Term]
id: MBC:0000201
name: Bradykinin receptor signaling
level: 3
part_of: MBC:0000087 ! Kinin–kallikrein system

[Term]
id: MBC:0000202
name: Brain derived neurotrophic factor receptor signaling
level: 3
part_of: MBC:0000114 ! Neuronal signaling pathways

[Term]
id: MBC:0000203
name: Calcineurin-NFAT signaling pathway
level: 3
part_of: MBC:0000085 ! Intracellular common signaling cascades of multiple pathways

[Term]
id: MBC:0000204
name: Calcitonin receptor signaling
level: 3
part_of: MBC:0000136 ! Signaling pathways regulating calcium homeostasis

[Term]
id: MBC:0000205
name: Calcium transmembrane transport
level: 3
part_of: MBC:0000149 ! Transmembrane ion transport involved in membrane potential generation

[Term]
id: MBC:0000206
name: CAM kinase signaling pathway
level: 3
part_of: MBC:0000085 ! Intracellular common signaling cascades of multiple pathways

[Term]
id: MBC:0000207
name: Cannabinoid receptor signaling
level: 3
part_of: MBC:0000114 ! Neuronal signaling pathways

[Term]
id: MBC:0000208
name: Cardiomyocyte depolarization during action potential
level: 3
part_of: MBC:0000041 ! Cardiomyocyte action potential generation and propagation

[Term]
id: MBC:0000209
name: Cardiomyocyte pacemaker current generation
level: 3
part_of: MBC:0000041 ! Cardiomyocyte action potential generation and propagation

[Term]
id: MBC:0000210
name: Cardiomyocyte repolarization during action potential and hyperpolarization
level: 3
part_of: MBC:0000041 ! Cardiomyocyte action potential generation and propagation

[Term]
id: MBC:0000211
name: Carnitine biosynthesis and transport
level: 3
part_of: MBC:0000074 ! Fatty acid metabolism

[Term]
id: MBC:0000212
name: Catecholamine metabolism
level: 3
part_of: MBC:0000096 ! Metabolism of phenylalanine products

[Term]
id: MBC:0000213
name: Caveolin-mediated endocytosis
level: 3
part_of: MBC:0000067 ! Endocytic pathway

[Term]
id: MBC:0000214
name: CCN intercellular signaling protein family receptor signaling
level: 3
part_of: MBC:0000089 ! Matricellular protein signaling

[Term]
id: MBC:0000215
name: CD44-Mediated leukocyte rolling
level: 3
part_of: MBC:0000132 ! Rolling cell adhesion

[Term]
id: MBC:0000216
name: Cell cycle arrest in response to DNA damage
level: 3
part_of: MBC:0000108 ! Mitotic cell cycle checkpoints

[Term]
id: MBC:0000217
name: Cellular cholesterol uptake and efflux
level: 3
part_of: MBC:0000091 ! Metabolism and transport of cholesterol, steroids and bile acids

[Term]
id: MBC:0000218
name: Cellular fatty acid uptake
level: 3
part_of: MBC:0000074 ! Fatty acid metabolism

[Term]
id: MBC:0000219
name: Cellular iron storage
level: 3
part_of: MBC:0000086 ! Iron homeostasis

[Term]
id: MBC:0000220
name: Cellular iron uptake
level: 3
part_of: MBC:0000086 ! Iron homeostasis

[Term]
id: MBC:0000221
name: Centriolar satelites organization
level: 3
part_of: MBC:0000101 ! Microtubule organization center dynamics

[Term]
id: MBC:0000222
name: Centrosome duplication
level: 3
part_of: MBC:0000049 ! Centrosome cycle

[Term]
id: MBC:0000223
name: Centrosome maturation
level: 3
part_of: MBC:0000049 ! Centrosome cycle

[Term]
id: MBC:0000224
name: Centrosome organization
level: 3
part_of: MBC:0000101 ! Microtubule organization center dynamics

[Term]
id: MBC:0000225
name: Centrosome separation
level: 3
part_of: MBC:0000049 ! Centrosome cycle

[Term]
id: MBC:0000226
name: Chaperone mediated protein folding in ER
level: 3
part_of: MBC:0000121 ! Post-translational protein modification and quality control during biosynthetic-secretory pathway

[Term]
id: MBC:0000227
name: Chaperone-mediated autophagy
level: 3
part_of: MBC:0000036 ! Autophagy

[Term]
id: MBC:0000228
name: Chloride transmembrane transport
level: 3
part_of: MBC:0000149 ! Transmembrane ion transport involved in membrane potential generation

[Term]
id: MBC:0000229
name: Cholesterol esterification
level: 3
part_of: MBC:0000091 ! Metabolism and transport of cholesterol, steroids and bile acids

[Term]
id: MBC:0000230
name: Cholesterol synthesis
level: 3
part_of: MBC:0000091 ! Metabolism and transport of cholesterol, steroids and bile acids

[Term]
id: MBC:0000231
name: Cholesterol transport by lipoproteins
level: 3
part_of: MBC:0000091 ! Metabolism and transport of cholesterol, steroids and bile acids

[Term]
id: MBC:0000232
name: Cholesterol-sensitive control of SREBP activation
level: 3
part_of: MBC:0000091 ! Metabolism and transport of cholesterol, steroids and bile acids

[Term]
id: MBC:0000233
name: Chondroitin sulfate and dermatan sulfate synthesis
level: 3
part_of: MBC:0000079 ! Glycosaminoglycan synthesis

[Term]
id: MBC:0000234
name: Chromatin organization by insulator proteins
level: 3
part_of: MBC:0000084 ! Interphase nucleus and nuclear chromatin organization

[Term]
id: MBC:0000235
name: Chromatin organization by Polycomb repressive complexes
level: 3
part_of: MBC:0000084 ! Interphase nucleus and nuclear chromatin organization

[Term]
id: MBC:0000236
name: Chromatin organization by transcription factories
level: 3
part_of: MBC:0000084 ! Interphase nucleus and nuclear chromatin organization

[Term]
id: MBC:0000237
name: Chromatin targeting to lamina
level: 3
part_of: MBC:0000084 ! Interphase nucleus and nuclear chromatin organization

[Term]
id: MBC:0000238
name: Ciliary transition zone organization
level: 3
part_of: MBC:0000071 ! Eukaryotic cilium and flagellum organization

[Term]
id: MBC:0000239
name: Citric acid cycle
level: 3
part_of: MBC:0000104 ! Mitochondrial energy production

[Term]
id: MBC:0000240
name: Class switch recombination
level: 3
part_of: MBC:0000063 ! DNA recombination

[Term]
id: MBC:0000241
name: Classical complement pathway
level: 3
part_of: MBC:0000054 ! Complement pathway and regulation

[Term]
id: MBC:0000242
name: Clathrin-mediated endocytosis
level: 3
part_of: MBC:0000067 ! Endocytic pathway

[Term]
id: MBC:0000243
name: Clathrin-mediated vesicle traffic from TGN to endosomal lysosomal system
level: 3
part_of: MBC:0000155 ! Vesicle traffic between TGN and endosome

[Term]
id: MBC:0000244
name: Cleavage of ER signal peptide
level: 3
part_of: MBC:0000069 ! Endoplasmic reticulum membrane protein insertion and import

[Term]
id: MBC:0000245
name: Coagulation cascade
level: 3
part_of: MBC:0000052 ! Coagulation cascade and its regulation

[Term]
id: MBC:0000246
name: Coagulation factor synthesis and vitamin K metabolism
level: 3
part_of: MBC:0000052 ! Coagulation cascade and its regulation

[Term]
id: MBC:0000247
name: Cobalamin metabolism
level: 3
part_of: MBC:0000099 ! Metabolism of water-soluble vitamins

[Term]
id: MBC:0000248
name: Collagen fiber crosslinking
level: 3
part_of: MBC:0000053 ! Collagen biosynthesis

[Term]
id: MBC:0000249
name: Collagen fibril organization by fibril-associated bridges
level: 3
part_of: MBC:0000053 ! Collagen biosynthesis

[Term]
id: MBC:0000250
name: Connection of muscle sarcomere to extracellular matrix
level: 3
part_of: MBC:0000111 ! Myofibril formation and organization

[Term]
id: MBC:0000251
name: Connection of muscle sarcomere to plasma membrane
level: 3
part_of: MBC:0000111 ! Myofibril formation and organization

[Term]
id: MBC:0000252
name: Conservative site-specific recombination
level: 3
part_of: MBC:0000063 ! DNA recombination

[Term]
id: MBC:0000253
name: Contractile ring constriction
level: 3
part_of: MBC:0000057 ! Cytokinesis

[Term]
id: MBC:0000254
name: Contractile ring formation
level: 3
part_of: MBC:0000057 ! Cytokinesis

[Term]
id: MBC:0000255
name: Copper transmembrane transport
level: 3
part_of: MBC:0000150 ! Transmembrane water and ion transport not involved in membrane potential generatation

[Term]
id: MBC:0000256
name: Corticotropin-releasing hormone receptor signaling
level: 3
part_of: MBC:0000138 ! Signaling pathways regulating steroid and sex hormone synthesis

[Term]
id: MBC:0000257
name: Co-translational translocation membrane protein insertion and import
level: 3
part_of: MBC:0000069 ! Endoplasmic reticulum membrane protein insertion and import

[Term]
id: MBC:0000258
name: C-type lectin receptor signaling
level: 3
part_of: MBC:0000117 ! Pattern recognition signaling

[Term]
id: MBC:0000259
name: Cytoplasmic core snRNP assembly
level: 3
part_of: MBC:0000141 ! snRNA expression and spliceosome generation

[Term]
id: MBC:0000260
name: Cytoplasmic Dicer-mediated microRNA and endogenous siRNA processing
level: 3
part_of: MBC:0000102 ! miRNA and endogenous siRNA biogenesis

[Term]
id: MBC:0000261
name: Cytoplasmic protein acetylation and deacetylation
level: 3
part_of: MBC:0000059 ! Cytoplasmic post-translational protein modification

[Term]
id: MBC:0000262
name: Cytoplasmic protein folding
level: 3
part_of: MBC:0000059 ! Cytoplasmic post-translational protein modification

[Term]
id: MBC:0000263
name: Cytoplasmic protein tyrosination and detyrosination
level: 3
part_of: MBC:0000059 ! Cytoplasmic post-translational protein modification

[Term]
id: MBC:0000264
name: Cytoplasmic RNA deadadenylation
level: 3
part_of: MBC:0000131 ! RNA surveillance and degradation

[Term]
id: MBC:0000265
name: Decorin synthesis
level: 3
part_of: MBC:0000127 ! Proteoglycan synthesis

[Term]
id: MBC:0000266
name: Desaturation of fatty acids
level: 3
part_of: MBC:0000074 ! Fatty acid metabolism

[Term]
id: MBC:0000267
name: Desmosome organization
level: 3
part_of: MBC:0000042 ! Cell-cell junction organization

[Term]
id: MBC:0000268
name: Direct lesion reversal
level: 3
part_of: MBC:0000064 ! DNA single-strand break repair

[Term]
id: MBC:0000269
name: Discoidin domain receptor signaling
level: 3
part_of: MBC:0000133 ! Signaling by extracellular matrix components

[Term]
id: MBC:0000270
name: DNA cleavage
level: 3
part_of: MBC:0000072 ! Eukaryotic DNA replication

[Term]
id: MBC:0000271
name: DNA replication elongation
level: 3
part_of: MBC:0000072 ! Eukaryotic DNA replication

[Term]
id: MBC:0000272
name: DNA replication initiation
level: 3
part_of: MBC:0000072 ! Eukaryotic DNA replication

[Term]
id: MBC:0000273
name: DNA supercoiling during transcription elongation
level: 3
part_of: MBC:0000148 ! Transcription

[Term]
id: MBC:0000274
name: Dopamine-mediated control of postsynaptic potential
level: 3
part_of: MBC:0000055 ! Control of postsynaptic potential

[Term]
id: MBC:0000275
name: Drug and toxin export via multidrug resistance-associated proteins
level: 3
part_of: MBC:0000065 ! Drug and toxin export

[Term]
id: MBC:0000276
name: Early endosome dynamics
level: 3
part_of: MBC:0000067 ! Endocytic pathway

[Term]
id: MBC:0000277
name: Eicosanoid metabolism
level: 3
part_of: MBC:0000074 ! Fatty acid metabolism

[Term]
id: MBC:0000278
name: Elastin cross-linking and assembly
level: 3
part_of: MBC:0000066 ! Elastogenesis

[Term]
id: MBC:0000279
name: Electron transport chain
level: 3
part_of: MBC:0000104 ! Mitochondrial energy production

[Term]
id: MBC:0000280
name: Endogenous control of complement activity
level: 3
part_of: MBC:0000054 ! Complement pathway and regulation

[Term]
id: MBC:0000281
name: Endoplasmic reticulum quality control system
level: 3
part_of: MBC:0000121 ! Post-translational protein modification and quality control during biosynthetic-secretory pathway

[Term]
id: MBC:0000282
name: Endoplasmic reticulum tubulus maintenance
level: 3
part_of: MBC:0000068 ! Endoplasmic reticulum and nuclear envelope organization

[Term]
id: MBC:0000283
name: Endoplasmic sheet maintenance
level: 3
part_of: MBC:0000068 ! Endoplasmic reticulum and nuclear envelope organization

[Term]
id: MBC:0000284
name: Endothelin receptor signaling
level: 3
part_of: MBC:0000137 ! Signaling pathways regulating cardiovascular homeostasis

[Term]
id: MBC:0000285
name: Ephrin receptor signaling
level: 3
part_of: MBC:0000140 ! Signaling pathways that control cell proliferation and differentiation

[Term]
id: MBC:0000286
name: Epidermal growth factor receptor signaling
level: 3
part_of: MBC:0000070 ! Epidermal growth factor family signaling

[Term]
id: MBC:0000287
name: Epithelial intermediate filament dynamics
level: 3
part_of: MBC:0000058 ! Cytoplasmic intermediate filament and septin dynamics

[Term]
id: MBC:0000288
name: Equatorial RhoA activation
level: 3
part_of: MBC:0000057 ! Cytokinesis

[Term]
id: MBC:0000289
name: ER unfolded protein response pathway
level: 3
part_of: MBC:0000121 ! Post-translational protein modification and quality control during biosynthetic-secretory pathway

[Term]
id: MBC:0000290
name: Erythropoietin receptor signaling
level: 3
part_of: MBC:0000135 ! Signaling pathways involved in hematopoiesis

[Term]
id: MBC:0000291
name: Estrogen receptor signaling
level: 3
part_of: MBC:0000142 ! Steroid and sex hormone signaling

[Term]
id: MBC:0000292
name: Estrogen synthesis
level: 3
part_of: MBC:0000143 ! Steroid hormone synthesis

[Term]
id: MBC:0000293
name: Eukaryotic axoneme organization
level: 3
part_of: MBC:0000071 ! Eukaryotic cilium and flagellum organization

[Term]
id: MBC:0000294
name: Eukaryotic basal body organization
level: 3
part_of: MBC:0000071 ! Eukaryotic cilium and flagellum organization

[Term]
id: MBC:0000295
name: Eukaryotic intraflagellar transport
level: 3
part_of: MBC:0000071 ! Eukaryotic cilium and flagellum organization

[Term]
id: MBC:0000296
name: Eukaryotic kinetochore dynamics
level: 3
part_of: MBC:0000051 ! Chromosome segregation by mitotic spindle

[Term]
id: MBC:0000297
name: Eukaryotic transition zone organization
level: 3
part_of: MBC:0000071 ! Eukaryotic cilium and flagellum organization

[Term]
id: MBC:0000298
name: Exomer-mediated vesicle traffic from TGN to plasma membrane
level: 3
part_of: MBC:0000153 ! Vesicle exocytosis

[Term]
id: MBC:0000299
name: Exosome secretion
level: 3
part_of: MBC:0000153 ! Vesicle exocytosis

[Term]
id: MBC:0000300
name: Extracellular matrix breakdown by adamalysins
level: 3
part_of: MBC:0000073 ! Extracellular matrix breakdown

[Term]
id: MBC:0000301
name: Extracellular matrix breakdown by cathepsins
level: 3
part_of: MBC:0000073 ! Extracellular matrix breakdown

[Term]
id: MBC:0000302
name: Extracellular matrix breakdown by heparanases
level: 3
part_of: MBC:0000073 ! Extracellular matrix breakdown

[Term]
id: MBC:0000303
name: Extracellular matrix breakdown by matrix metalloproteases
level: 3
part_of: MBC:0000073 ! Extracellular matrix breakdown

[Term]
id: MBC:0000304
name: Extracellular matrix breakdown by meprins
level: 3
part_of: MBC:0000073 ! Extracellular matrix breakdown

[Term]
id: MBC:0000305
name: Extracellular matrix breakdown by serine proteases
level: 3
part_of: MBC:0000073 ! Extracellular matrix breakdown

[Term]
id: MBC:0000306
name: Extrinsic apoptosis pathway
level: 3
part_of: MBC:0000035 ! Apoptosis

[Term]
id: MBC:0000307
name: Fanconi anemia interstrand cross-link repair pathway
level: 3
part_of: MBC:0000062 ! DNA interstrand cross-links repair

[Term]
id: MBC:0000308
name: Fatty acid elongation
level: 3
part_of: MBC:0000074 ! Fatty acid metabolism

[Term]
id: MBC:0000309
name: Fatty acid omega-hydroxylation
level: 3
part_of: MBC:0000074 ! Fatty acid metabolism

[Term]
id: MBC:0000310
name: Fatty acid transfer between membranes
level: 3
part_of: MBC:0000074 ! Fatty acid metabolism

[Term]
id: MBC:0000311
name: Fatty acid transport by Carnitine shuttle
level: 3
part_of: MBC:0000074 ! Fatty acid metabolism

[Term]
id: MBC:0000312
name: Fibrillar collagen core structure organization
level: 3
part_of: MBC:0000053 ! Collagen biosynthesis

[Term]
id: MBC:0000313
name: Fibrillin synthesis
level: 3
part_of: MBC:0000066 ! Elastogenesis

[Term]
id: MBC:0000314
name: Fibroblast growth factor receptor signaling
level: 3
part_of: MBC:0000140 ! Signaling pathways that control cell proliferation and differentiation

[Term]
id: MBC:0000315
name: Fibronectin assembly
level: 3
part_of: MBC:0000075 ! Fibronectin matrix dynamics

[Term]
id: MBC:0000316
name: Fibronectin synthesis
level: 3
part_of: MBC:0000075 ! Fibronectin matrix dynamics

[Term]
id: MBC:0000317
name: Fibulin receptor signaling
level: 3
part_of: MBC:0000089 ! Matricellular protein signaling

[Term]
id: MBC:0000318
name: Filopodium organization
level: 3
part_of: MBC:0000076 ! Filopodium and lamellipodium organization

[Term]
id: MBC:0000319
name: Focal adhesion organization
level: 3
part_of: MBC:0000043 ! Cell-matrix adhesion organization

[Term]
id: MBC:0000320
name: Folate cycle
level: 3
part_of: MBC:0000116 ! One carbon metabolism

[Term]
id: MBC:0000321
name: Follicle stimulating hormone receptor signaling
level: 3
part_of: MBC:0000138 ! Signaling pathways regulating steroid and sex hormone synthesis

[Term]
id: MBC:0000322
name: Free radical generation by Myeloperoxidase
level: 3
part_of: MBC:0000077 ! Free radical generation for respiratory burst

[Term]
id: MBC:0000323
name: Free radical generation by NADPH oxidase
level: 3
part_of: MBC:0000077 ! Free radical generation for respiratory burst

[Term]
id: MBC:0000324
name: Fructose and mannose metabolism
level: 3
part_of: MBC:0000040 ! Carbohydrate metabolism and transport

[Term]
id: MBC:0000325
name: G2 M transition checkpoint
level: 3
part_of: MBC:0000108 ! Mitotic cell cycle checkpoints

[Term]
id: MBC:0000326
name: GABA metabolism
level: 3
part_of: MBC:0000094 ! Metabolism of glutamate and histidine products

[Term]
id: MBC:0000327
name: GABA-mediated control of postsynaptic potential
level: 3
part_of: MBC:0000055 ! Control of postsynaptic potential

[Term]
id: MBC:0000328
name: Galactose metabolism
level: 3
part_of: MBC:0000040 ! Carbohydrate metabolism and transport

[Term]
id: MBC:0000329
name: Gap junction organization
level: 3
part_of: MBC:0000042 ! Cell-cell junction organization

[Term]
id: MBC:0000330
name: Gastric inhibitory polypeptide receptor signaling
level: 3
part_of: MBC:0000078 ! Gastrointestinal hormone signaling

[Term]
id: MBC:0000331
name: Gastrin and cholecystokinin B receptor signaling
level: 3
part_of: MBC:0000078 ! Gastrointestinal hormone signaling

[Term]
id: MBC:0000332
name: Gastrin-releasing peptide receptor signaling
level: 3
part_of: MBC:0000039 ! Bombesin receptor signaling

[Term]
id: MBC:0000333
name: Ghrelin receptor signaling
level: 3
part_of: MBC:0000078 ! Gastrointestinal hormone signaling

[Term]
id: MBC:0000334
name: Glucagon receptor signaling
level: 3
part_of: MBC:0000134 ! Signaling pathways involved in glucose and lipid homeostasis

[Term]
id: MBC:0000335
name: Glucagon-like peptide-1 receptor signaling
level: 3
part_of: MBC:0000134 ! Signaling pathways involved in glucose and lipid homeostasis

[Term]
id: MBC:0000336
name: Glucocorticoid and Mineralocorticoid synthesis
level: 3
part_of: MBC:0000143 ! Steroid hormone synthesis

[Term]
id: MBC:0000337
name: Glucocorticoid receptor signaling
level: 3
part_of: MBC:0000142 ! Steroid and sex hormone signaling

[Term]
id: MBC:0000338
name: Glucuronidation
level: 3
part_of: MBC:0000120 ! Phase II biotransformation

[Term]
id: MBC:0000339
name: Glutamate and glutamine metabolism
level: 3
part_of: MBC:0000095 ! Metabolism of non-essential amino acids

[Term]
id: MBC:0000340
name: Glutamate-mediated control of postsynaptic potential
level: 3
part_of: MBC:0000055 ! Control of postsynaptic potential

[Term]
id: MBC:0000341
name: Gluthatione conjugation
level: 3
part_of: MBC:0000120 ! Phase II biotransformation

[Term]
id: MBC:0000342
name: Glycine-mediated control of postsynaptic potential
level: 3
part_of: MBC:0000055 ! Control of postsynaptic potential

[Term]
id: MBC:0000343
name: Glycogen synthesis and glycogenolysis
level: 3
part_of: MBC:0000040 ! Carbohydrate metabolism and transport

[Term]
id: MBC:0000344
name: Glycolysis and Gluconeogenesis
level: 3
part_of: MBC:0000040 ! Carbohydrate metabolism and transport

[Term]
id: MBC:0000345
name: Glyoxylate metabolism
level: 3
part_of: MBC:0000095 ! Metabolism of non-essential amino acids

[Term]
id: MBC:0000346
name: GPI-anchor synthesis and attachment to protein
level: 3
part_of: MBC:0000121 ! Post-translational protein modification and quality control during biosynthetic-secretory pathway

[Term]
id: MBC:0000347
name: G-protein coupled receptor signaling pathway
level: 3
part_of: MBC:0000085 ! Intracellular common signaling cascades of multiple pathways

[Term]
id: MBC:0000348
name: Granulocyte macrophage colony-stimulating factor receptor signaling
level: 3
part_of: MBC:0000135 ! Signaling pathways involved in hematopoiesis

[Term]
id: MBC:0000349
name: Granulocyte-colony stimulating factor receptor signaling
level: 3
part_of: MBC:0000135 ! Signaling pathways involved in hematopoiesis

[Term]
id: MBC:0000350
name: Growth differentiation factor receptor signaling
level: 3
part_of: MBC:0000145 ! TGF-beta superfamily signaling

[Term]
id: MBC:0000351
name: Growth hormone receptor signaling
level: 3
part_of: MBC:0000140 ! Signaling pathways that control cell proliferation and differentiation

[Term]
id: MBC:0000352
name: Hedgehog receptor signaling
level: 3
part_of: MBC:0000140 ! Signaling pathways that control cell proliferation and differentiation

[Term]
id: MBC:0000353
name: Heme degradation to bilirubin
level: 3
part_of: MBC:0000080 ! Heme and hemoglobin metabolism

[Term]
id: MBC:0000354
name: Heme synthesis
level: 3
part_of: MBC:0000080 ! Heme and hemoglobin metabolism

[Term]
id: MBC:0000355
name: Hemidesmosome organization
level: 3
part_of: MBC:0000043 ! Cell-matrix adhesion organization

[Term]
id: MBC:0000356
name: Hemoglobin and myoglobin synthesis
level: 3
part_of: MBC:0000080 ! Heme and hemoglobin metabolism

[Term]
id: MBC:0000357
name: Heparin and heparan sulfate synthesis
level: 3
part_of: MBC:0000079 ! Glycosaminoglycan synthesis

[Term]
id: MBC:0000358
name: Heparin-binding EGF-like growth factor receptor signaling
level: 3
part_of: MBC:0000070 ! Epidermal growth factor family signaling

[Term]
id: MBC:0000359
name: Hepatocyte growth factor receptor signaling
level: 3
part_of: MBC:0000140 ! Signaling pathways that control cell proliferation and differentiation

[Term]
id: MBC:0000360
name: HIF-1 receptor signaling pathway
level: 3
part_of: MBC:0000140 ! Signaling pathways that control cell proliferation and differentiation

[Term]
id: MBC:0000361
name: Hippo signaling
level: 3
part_of: MBC:0000140 ! Signaling pathways that control cell proliferation and differentiation

[Term]
id: MBC:0000362
name: Histamine metabolism
level: 3
part_of: MBC:0000094 ! Metabolism of glutamate and histidine products

[Term]
id: MBC:0000363
name: Histone acetylation and deactylation
level: 3
part_of: MBC:0000081 ! Histone modification

[Term]
id: MBC:0000364
name: Histone methylation and demethylation
level: 3
part_of: MBC:0000081 ! Histone modification

[Term]
id: MBC:0000365
name: Histone phosphorylation and dephosphorylation
level: 3
part_of: MBC:0000081 ! Histone modification

[Term]
id: MBC:0000366
name: Histone ubiquitination and deubiquitination
level: 3
part_of: MBC:0000081 ! Histone modification

[Term]
id: MBC:0000367
name: Homologous recombination DSB repair
level: 3
part_of: MBC:0000061 ! DNA double-strand break repair

[Term]
id: MBC:0000368
name: Hyaluronan receptor CD44 signaling
level: 3
part_of: MBC:0000133 ! Signaling by extracellular matrix components

[Term]
id: MBC:0000369
name: Hyaluronan synthesis
level: 3
part_of: MBC:0000079 ! Glycosaminoglycan synthesis

[Term]
id: MBC:0000370
name: Hyaluronan-mediated motility receptor signaling
level: 3
part_of: MBC:0000133 ! Signaling by extracellular matrix components

[Term]
id: MBC:0000371
name: Hydrogen transmembrane transport
level: 3
part_of: MBC:0000149 ! Transmembrane ion transport involved in membrane potential generation

[Term]
id: MBC:0000372
name: Immunglobulin dynamics
level: 3
part_of: MBC:0000038 ! Blood protein dynamics

[Term]
id: MBC:0000373
name: Immunoproteasome organization
level: 3
part_of: MBC:0000152 ! Ubiquitin mediated proteasomal degradation

[Term]
id: MBC:0000374
name: Inhibin receptor signaling
level: 3
part_of: MBC:0000145 ! TGF-beta superfamily signaling

[Term]
id: MBC:0000375
name: Inhibition of amyloid aggregation, amyloid degradation and uptake
level: 3
part_of: MBC:0000033 ! Amyloid generation and aggregation

[Term]
id: MBC:0000376
name: Inhibition of apoptosis
level: 3
part_of: MBC:0000035 ! Apoptosis

[Term]
id: MBC:0000377
name: Inhibition of matrix metalloproteinase and adamalysin activity
level: 3
part_of: MBC:0000073 ! Extracellular matrix breakdown

[Term]
id: MBC:0000378
name: Inhibition of meprin activity
level: 3
part_of: MBC:0000073 ! Extracellular matrix breakdown

[Term]
id: MBC:0000379
name: Inositol metabolism and transport
level: 3
part_of: MBC:0000040 ! Carbohydrate metabolism and transport

[Term]
id: MBC:0000380
name: Insulin receptor signaling
level: 3
part_of: MBC:0000134 ! Signaling pathways involved in glucose and lipid homeostasis

[Term]
id: MBC:0000381
name: Insulin-like growth factor receptor signaling
level: 3
part_of: MBC:0000140 ! Signaling pathways that control cell proliferation and differentiation

[Term]
id: MBC:0000382
name: Integrin receptor signaling
level: 3
part_of: MBC:0000133 ! Signaling by extracellular matrix components

[Term]
id: MBC:0000383
name: Integrin-mediated leukocyte rolling
level: 3
part_of: MBC:0000132 ! Rolling cell adhesion

[Term]
id: MBC:0000384
name: Interferon alpha receptor signaling
level: 3
part_of: MBC:0000082 ! Interferon signaling

[Term]
id: MBC:0000385
name: Interferon beta receptor signaling
level: 3
part_of: MBC:0000082 ! Interferon signaling

[Term]
id: MBC:0000386
name: Interferon gamma receptor signaling
level: 3
part_of: MBC:0000082 ! Interferon signaling

[Term]
id: MBC:0000387
name: Interferon receptor signaling
level: 3
part_of: MBC:0000082 ! Interferon signaling

[Term]
id: MBC:0000388
name: Interleukin 1 receptor signaling
level: 3
part_of: MBC:0000083 ! Interleukin receptor signaling

[Term]
id: MBC:0000389
name: Interleukin 11 receptor signaling
level: 3
part_of: MBC:0000083 ! Interleukin receptor signaling

[Term]
id: MBC:0000390
name: Interleukin 12 receptor signaling
level: 3
part_of: MBC:0000083 ! Interleukin receptor signaling

[Term]
id: MBC:0000391
name: Interleukin 13 receptor signaling
level: 3
part_of: MBC:0000083 ! Interleukin receptor signaling

[Term]
id: MBC:0000392
name: Interleukin 15 receptor signaling
level: 3
part_of: MBC:0000083 ! Interleukin receptor signaling

[Term]
id: MBC:0000393
name: Interleukin 18 receptor signaling
level: 3
part_of: MBC:0000083 ! Interleukin receptor signaling

[Term]
id: MBC:0000394
name: Interleukin 2 receptor signaling
level: 3
part_of: MBC:0000083 ! Interleukin receptor signaling

[Term]
id: MBC:0000395
name: Interleukin 21 receptor signaling
level: 3
part_of: MBC:0000083 ! Interleukin receptor signaling

[Term]
id: MBC:0000396
name: Interleukin 23 receptor signaling
level: 3
part_of: MBC:0000083 ! Interleukin receptor signaling

[Term]
id: MBC:0000397
name: Interleukin 27 receptor signaling
level: 3
part_of: MBC:0000083 ! Interleukin receptor signaling

[Term]
id: MBC:0000398
name: Interleukin 3 receptor signaling
level: 3
part_of: MBC:0000083 ! Interleukin receptor signaling

[Term]
id: MBC:0000399
name: Interleukin 33 receptor signaling
level: 3
part_of: MBC:0000083 ! Interleukin receptor signaling

[Term]
id: MBC:0000400
name: Interleukin 4 receptor signaling
level: 3
part_of: MBC:0000083 ! Interleukin receptor signaling

[Term]
id: MBC:0000401
name: Interleukin 5 receptor signaling
level: 3
part_of: MBC:0000083 ! Interleukin receptor signaling

[Term]
id: MBC:0000402
name: Interleukin 6 receptor signaling
level: 3
part_of: MBC:0000083 ! Interleukin receptor signaling

[Term]
id: MBC:0000403
name: Interleukin 7 receptor signaling
level: 3
part_of: MBC:0000083 ! Interleukin receptor signaling

[Term]
id: MBC:0000404
name: Interleukin 8 receptor signaling
level: 3
part_of: MBC:0000083 ! Interleukin receptor signaling

[Term]
id: MBC:0000405
name: Interleukin 9 receptor signaling
level: 3
part_of: MBC:0000083 ! Interleukin receptor signaling

[Term]
id: MBC:0000406
name: Intestinal absorption and excretion of cholesterol
level: 3
part_of: MBC:0000091 ! Metabolism and transport of cholesterol, steroids and bile acids

[Term]
id: MBC:0000407
name: Intracellular bridge abscission
level: 3
part_of: MBC:0000057 ! Cytokinesis

[Term]
id: MBC:0000408
name: Intracellular bridge assembly
level: 3
part_of: MBC:0000057 ! Cytokinesis

[Term]
id: MBC:0000409
name: Intrinsic apoptosis pathway
level: 3
part_of: MBC:0000035 ! Apoptosis

[Term]
id: MBC:0000410
name: JAK-STAT signaling pathway
level: 3
part_of: MBC:0000085 ! Intracellular common signaling cascades of multiple pathways

[Term]
id: MBC:0000411
name: Kallidin receptor signaling
level: 3
part_of: MBC:0000087 ! Kinin–kallikrein system

[Term]
id: MBC:0000412
name: Keton body metabolism
level: 3
part_of: MBC:0000074 ! Fatty acid metabolism

[Term]
id: MBC:0000413
name: Lamellipodium organization
level: 3
part_of: MBC:0000076 ! Filopodium and lamellipodium organization

[Term]
id: MBC:0000414
name: Large ribosomal subunit organization
level: 3
part_of: MBC:0000130 ! Ribonucleoprotein biogenesis

[Term]
id: MBC:0000415
name: Late endosome dynamics
level: 3
part_of: MBC:0000067 ! Endocytic pathway

[Term]
id: MBC:0000416
name: Lectin complement pathway
level: 3
part_of: MBC:0000054 ! Complement pathway and regulation

[Term]
id: MBC:0000417
name: Leptin receptor signaling
level: 3
part_of: MBC:0000078 ! Gastrointestinal hormone signaling

[Term]
id: MBC:0000418
name: Leukemia inhibitory factor receptor signaling
level: 3
part_of: MBC:0000135 ! Signaling pathways involved in hematopoiesis

[Term]
id: MBC:0000419
name: Leukocyte transmigration through endothelial cells
level: 3
part_of: MBC:0000132 ! Rolling cell adhesion

[Term]
id: MBC:0000420
name: Linkage of nucleoskeleton and cytoskeleton
level: 3
part_of: MBC:0000084 ! Interphase nucleus and nuclear chromatin organization

[Term]
id: MBC:0000421
name: Lipid droplet biogenesis
level: 3
part_of: MBC:0000088 ! Lipid droplet dynamics

[Term]
id: MBC:0000422
name: Lipid droplet fusion
level: 3
part_of: MBC:0000088 ! Lipid droplet dynamics

[Term]
id: MBC:0000423
name: Lipid droplet mitochondria interaction
level: 3
part_of: MBC:0000088 ! Lipid droplet dynamics

[Term]
id: MBC:0000424
name: Lipid transfer between membrane leaflets
level: 3
part_of: MBC:0000090 ! Membrane lipid metabolism

[Term]
id: MBC:0000425
name: Lipogenesis
level: 3
part_of: MBC:0000074 ! Fatty acid metabolism

[Term]
id: MBC:0000426
name: Luteinizing hormone hormone receptor signaling
level: 3
part_of: MBC:0000138 ! Signaling pathways regulating steroid and sex hormone synthesis

[Term]
id: MBC:0000427
name: Lysine metabolism
level: 3
part_of: MBC:0000092 ! Metabolism of essential amino acids

[Term]
id: MBC:0000428
name: Lysosomal acidification
level: 3
part_of: MBC:0000060 ! Degradation by lysosomal enzymes

[Term]
id: MBC:0000429
name: Lysosomal glycoprotein degradation
level: 3
part_of: MBC:0000060 ! Degradation by lysosomal enzymes

[Term]
id: MBC:0000430
name: Lysosomal glycosaminoglycan degradation
level: 3
part_of: MBC:0000060 ! Degradation by lysosomal enzymes

[Term]
id: MBC:0000431
name: Lysosomal lipid degradation
level: 3
part_of: MBC:0000060 ! Degradation by lysosomal enzymes

[Term]
id: MBC:0000432
name: Macroautophagy
level: 3
part_of: MBC:0000036 ! Autophagy

[Term]
id: MBC:0000433
name: Macrophage migration inhibitory factor signaling
level: 3
part_of: MBC:0000070 ! Epidermal growth factor family signaling

[Term]
id: MBC:0000434
name: Mammalian target of rapamycin signaling pathway
level: 3
part_of: MBC:0000085 ! Intracellular common signaling cascades of multiple pathways

[Term]
id: MBC:0000435
name: MAPK signaling pathway
level: 3
part_of: MBC:0000085 ! Intracellular common signaling cascades of multiple pathways

[Term]
id: MBC:0000436
name: MDA-5 receptor signaling
level: 3
part_of: MBC:0000117 ! Pattern recognition signaling

[Term]
id: MBC:0000437
name: Membrane attack complex formation
level: 3
part_of: MBC:0000054 ! Complement pathway and regulation

[Term]
id: MBC:0000438
name: Metabolism of branched-chain amino acids
level: 3
part_of: MBC:0000092 ! Metabolism of essential amino acids

[Term]
id: MBC:0000439
name: Metaphase to anaphase checkpoint
level: 3
part_of: MBC:0000108 ! Mitotic cell cycle checkpoints

[Term]
id: MBC:0000440
name: Methionine cycle
level: 3
part_of: MBC:0000116 ! One carbon metabolism

[Term]
id: MBC:0000441
name: Microfibril scaffold organization
level: 3
part_of: MBC:0000066 ! Elastogenesis

[Term]
id: MBC:0000442
name: Microtubule assistance of vesicle traffic between Golgi and ER
level: 3
part_of: MBC:0000154 ! Vesicle traffic between ER and TGN

[Term]
id: MBC:0000443
name: Microtubule crosslinking and bundling
level: 3
part_of: MBC:0000100 ! Microtubule dynamics

[Term]
id: MBC:0000444
name: Microtubule depolymerization, severing and catastrophe
level: 3
part_of: MBC:0000100 ! Microtubule dynamics

[Term]
id: MBC:0000445
name: Microtubule destabilization
level: 3
part_of: MBC:0000100 ! Microtubule dynamics

[Term]
id: MBC:0000446
name: Microtubule nucleation and rescue
level: 3
part_of: MBC:0000100 ! Microtubule dynamics

[Term]
id: MBC:0000447
name: Microtubule plus-end tracking
level: 3
part_of: MBC:0000100 ! Microtubule dynamics

[Term]
id: MBC:0000448
name: Microtubule polymerization
level: 3
part_of: MBC:0000100 ! Microtubule dynamics

[Term]
id: MBC:0000449
name: Microtubule stabilization
level: 3
part_of: MBC:0000100 ! Microtubule dynamics

[Term]
id: MBC:0000450
name: Microtubule-based secretory vesicle traffic
level: 3
part_of: MBC:0000153 ! Vesicle exocytosis

[Term]
id: MBC:0000451
name: Mineralocorticoid receptor signaling
level: 3
part_of: MBC:0000139 ! Signaling pathways regulating water homeostasis

[Term]
id: MBC:0000452
name: Mismatch repair
level: 3
part_of: MBC:0000064 ! DNA single-strand break repair

[Term]
id: MBC:0000453
name: Mitochondrial ADP import and ATP export
level: 3
part_of: MBC:0000104 ! Mitochondrial energy production

[Term]
id: MBC:0000454
name: Mitochondrial ATP-synthesis
level: 3
part_of: MBC:0000104 ! Mitochondrial energy production

[Term]
id: MBC:0000455
name: Mitochondrial fission
level: 3
part_of: MBC:0000103 ! Mitochondrial dynamics

[Term]
id: MBC:0000456
name: Mitochondrial fusion
level: 3
part_of: MBC:0000103 ! Mitochondrial dynamics

[Term]
id: MBC:0000457
name: Mitochondrial transport
level: 3
part_of: MBC:0000103 ! Mitochondrial dynamics

[Term]
id: MBC:0000458
name: Mitochondrial uncoupling by mitochondrial anion carrier proteins
level: 3
part_of: MBC:0000104 ! Mitochondrial energy production

[Term]
id: MBC:0000459
name: Mitotic chromosome condensation
level: 3
part_of: MBC:0000051 ! Chromosome segregation by mitotic spindle

[Term]
id: MBC:0000460
name: Mitotic H3 phosphorylation
level: 3
part_of: MBC:0000051 ! Chromosome segregation by mitotic spindle

[Term]
id: MBC:0000461
name: Mitotic spindle assembly
level: 3
part_of: MBC:0000051 ! Chromosome segregation by mitotic spindle

[Term]
id: MBC:0000462
name: Mitotic spindle disassembly
level: 3
part_of: MBC:0000051 ! Chromosome segregation by mitotic spindle

[Term]
id: MBC:0000463
name: Motilin receptor signaling
level: 3
part_of: MBC:0000078 ! Gastrointestinal hormone signaling

[Term]
id: MBC:0000464
name: mRNA decapping and 5' degradation
level: 3
part_of: MBC:0000131 ! RNA surveillance and degradation

[Term]
id: MBC:0000465
name: mRNA degradation, storing and translational repression by cytoplasmic processing bodies
level: 3
part_of: MBC:0000131 ! RNA surveillance and degradation

[Term]
id: MBC:0000466
name: Multivesicular body dynamics
level: 3
part_of: MBC:0000067 ! Endocytic pathway

[Term]
id: MBC:0000467
name: Muscarinic receptor signaling
level: 3
part_of: MBC:0000137 ! Signaling pathways regulating cardiovascular homeostasis

[Term]
id: MBC:0000468
name: Myelin biogenesis and maturation
level: 3
part_of: MBC:0000113 ! Neuronal action potential generation and propagation

[Term]
id: MBC:0000469
name: Myofibril formation
level: 3
part_of: MBC:0000111 ! Myofibril formation and organization

[Term]
id: MBC:0000470
name: Natriuretic peptide receptor signaling
level: 3
part_of: MBC:0000139 ! Signaling pathways regulating water homeostasis

[Term]
id: MBC:0000471
name: Necroptosis induction
level: 3
part_of: MBC:0000112 ! Necroptosis

[Term]
id: MBC:0000472
name: Necroptotic release of damage-associated molecular patterns
level: 3
part_of: MBC:0000112 ! Necroptosis

[Term]
id: MBC:0000473
name: Necrosome formation
level: 3
part_of: MBC:0000112 ! Necroptosis

[Term]
id: MBC:0000474
name: Nerve growth factor receptor signaling
level: 3
part_of: MBC:0000114 ! Neuronal signaling pathways

[Term]
id: MBC:0000475
name: Neuregulin receptor signaling
level: 3
part_of: MBC:0000070 ! Epidermal growth factor family signaling

[Term]
id: MBC:0000476
name: Neuromedin B receptor signaling
level: 3
part_of: MBC:0000039 ! Bombesin receptor signaling

[Term]
id: MBC:0000477
name: Neuronal membrane depolarization during action potential
level: 3
part_of: MBC:0000113 ! Neuronal action potential generation and propagation

[Term]
id: MBC:0000478
name: Neuronal membrane repolarization during action potential and hyperpolarization
level: 3
part_of: MBC:0000113 ! Neuronal action potential generation and propagation

[Term]
id: MBC:0000479
name: Neuronal pacemaker current generation
level: 3
part_of: MBC:0000113 ! Neuronal action potential generation and propagation

[Term]
id: MBC:0000480
name: NFkB signaling pathway
level: 3
part_of: MBC:0000085 ! Intracellular common signaling cascades of multiple pathways

[Term]
id: MBC:0000481
name: Niacin metabolism
level: 3
part_of: MBC:0000099 ! Metabolism of water-soluble vitamins

[Term]
id: MBC:0000482
name: Nitric oxide signaling pathway
level: 3
part_of: MBC:0000085 ! Intracellular common signaling cascades of multiple pathways

[Term]
id: MBC:0000483
name: Nodal growth differentiation factor receptor signaling
level: 3
part_of: MBC:0000145 ! TGF-beta superfamily signaling

[Term]
id: MBC:0000484
name: NOD-like receptor signaling
level: 3
part_of: MBC:0000117 ! Pattern recognition signaling

[Term]
id: MBC:0000485
name: Non-homologous end joining DSB repair
level: 3
part_of: MBC:0000061 ! DNA double-strand break repair

[Term]
id: MBC:0000486
name: Nonsense-mediated mRNA decay pathway
level: 3
part_of: MBC:0000131 ! RNA surveillance and degradation

[Term]
id: MBC:0000487
name: Nonstop mRNA decay pathway
level: 3
part_of: MBC:0000131 ! RNA surveillance and degradation

[Term]
id: MBC:0000488
name: Non-vesicular ceramide transport
level: 3
part_of: MBC:0000115 ! Non-vesicular lipid transport

[Term]
id: MBC:0000489
name: Non-vesicular oxysterol transport
level: 3
part_of: MBC:0000115 ! Non-vesicular lipid transport

[Term]
id: MBC:0000490
name: Non-vesicular phospholipid transport
level: 3
part_of: MBC:0000115 ! Non-vesicular lipid transport

[Term]
id: MBC:0000491
name: Notch receptor signaling
level: 3
part_of: MBC:0000140 ! Signaling pathways that control cell proliferation and differentiation

[Term]
id: MBC:0000492
name: Nuclear Drosha-mediated microRNA processing
level: 3
part_of: MBC:0000102 ! miRNA and endogenous siRNA biogenesis

[Term]
id: MBC:0000493
name: Nuclear envelope maintenance
level: 3
part_of: MBC:0000068 ! Endoplasmic reticulum and nuclear envelope organization

[Term]
id: MBC:0000494
name: Nuclear import of core snRNP
level: 3
part_of: MBC:0000141 ! snRNA expression and spliceosome generation

[Term]
id: MBC:0000495
name: Nuclear intermediate filaments
level: 3
part_of: MBC:0000084 ! Interphase nucleus and nuclear chromatin organization

[Term]
id: MBC:0000496
name: Nuclear mRNA export
level: 3
part_of: MBC:0000109 ! mRNA capping, editing, polyadenylation and nuclear export

[Term]
id: MBC:0000497
name: Nuclear pore complex organization
level: 3
part_of: MBC:0000126 ! Protein transport across the nuclear membrane

[Term]
id: MBC:0000498
name: Nuclear protein export
level: 3
part_of: MBC:0000126 ! Protein transport across the nuclear membrane

[Term]
id: MBC:0000499
name: Nuclear protein import
level: 3
part_of: MBC:0000126 ! Protein transport across the nuclear membrane

[Term]
id: MBC:0000500
name: Nuclear snRNA processing
level: 3
part_of: MBC:0000141 ! snRNA expression and spliceosome generation

[Term]
id: MBC:0000501
name: Nucleosome assembly
level: 3
part_of: MBC:0000050 ! Chromatin remodeling

[Term]
id: MBC:0000502
name: Nucleosome disassembly
level: 3
part_of: MBC:0000050 ! Chromatin remodeling

[Term]
id: MBC:0000503
name: Nucleosome remodeling
level: 3
part_of: MBC:0000050 ! Chromatin remodeling

[Term]
id: MBC:0000504
name: Nucleotide excision repair
level: 3
part_of: MBC:0000064 ! DNA single-strand break repair

[Term]
id: MBC:0000505
name: Oncostatin-M receptor signaling
level: 3
part_of: MBC:0000135 ! Signaling pathways involved in hematopoiesis

[Term]
id: MBC:0000506
name: Osteonectin receptor signaling
level: 3
part_of: MBC:0000089 ! Matricellular protein signaling

[Term]
id: MBC:0000507
name: Osteopontin receptor signaling
level: 3
part_of: MBC:0000089 ! Matricellular protein signaling

[Term]
id: MBC:0000508
name: Parathyroid hormone receptor signaling
level: 3
part_of: MBC:0000136 ! Signaling pathways regulating calcium homeostasis

[Term]
id: MBC:0000509
name: Pentose phosphate pathway
level: 3
part_of: MBC:0000040 ! Carbohydrate metabolism and transport

[Term]
id: MBC:0000510
name: Perlecan synthesis
level: 3
part_of: MBC:0000037 ! Basement membrane dynamics

[Term]
id: MBC:0000511
name: Peroxisome proliferator-activated receptor alpha signaling
level: 3
part_of: MBC:0000134 ! Signaling pathways involved in glucose and lipid homeostasis

[Term]
id: MBC:0000512
name: Peroxisome proliferator-activated receptor gamma signaling
level: 3
part_of: MBC:0000134 ! Signaling pathways involved in glucose and lipid homeostasis

[Term]
id: MBC:0000513
name: Phase I biotransformation via alcohol dehydrogenases
level: 3
part_of: MBC:0000119 ! Phase I biotransformation

[Term]
id: MBC:0000514
name: Phase I biotransformation via cytochrome P450
level: 3
part_of: MBC:0000119 ! Phase I biotransformation

[Term]
id: MBC:0000515
name: Phase I biotransformation via flavin-containing monooxygenases
level: 3
part_of: MBC:0000119 ! Phase I biotransformation

[Term]
id: MBC:0000516
name: Phenylalanine catabolism
level: 3
part_of: MBC:0000092 ! Metabolism of essential amino acids

[Term]
id: MBC:0000517
name: Phosphate transmembrane transport
level: 3
part_of: MBC:0000150 ! Transmembrane water and ion transport not involved in membrane potential generatation

[Term]
id: MBC:0000518
name: Phosphoglyceride biosynthesis
level: 3
part_of: MBC:0000090 ! Membrane lipid metabolism

[Term]
id: MBC:0000519
name: Phosphoglyceride remodelling via Lands cycle
level: 3
part_of: MBC:0000090 ! Membrane lipid metabolism

[Term]
id: MBC:0000520
name: Phospholipase C signaling pathway
level: 3
part_of: MBC:0000085 ! Intracellular common signaling cascades of multiple pathways

[Term]
id: MBC:0000521
name: PI3 kinase AKT signaling pathway
level: 3
part_of: MBC:0000085 ! Intracellular common signaling cascades of multiple pathways

[Term]
id: MBC:0000522
name: Platelet-derived growth factor receptor signaling
level: 3
part_of: MBC:0000140 ! Signaling pathways that control cell proliferation and differentiation

[Term]
id: MBC:0000523
name: Polyol pathway
level: 3
part_of: MBC:0000040 ! Carbohydrate metabolism and transport

[Term]
id: MBC:0000524
name: Potassium transmembrane transport
level: 3
part_of: MBC:0000149 ! Transmembrane ion transport involved in membrane potential generation

[Term]
id: MBC:0000525
name: Pre-catalytic spliceosome assembly
level: 3
part_of: MBC:0000123 ! Pre-mRNA splicing

[Term]
id: MBC:0000526
name: Pre-mRNA 3-end-cleavage and polyadenylation
level: 3
part_of: MBC:0000109 ! mRNA capping, editing, polyadenylation and nuclear export

[Term]
id: MBC:0000527
name: Pre-mRNA capping
level: 3
part_of: MBC:0000109 ! mRNA capping, editing, polyadenylation and nuclear export

[Term]
id: MBC:0000528
name: Pre-spliceosome assembly
level: 3
part_of: MBC:0000123 ! Pre-mRNA splicing

[Term]
id: MBC:0000529
name: Procollagen cleavage into collagen
level: 3
part_of: MBC:0000053 ! Collagen biosynthesis

[Term]
id: MBC:0000530
name: Procollagen processing in the ER
level: 3
part_of: MBC:0000053 ! Collagen biosynthesis

[Term]
id: MBC:0000531
name: Progestagen synthesis
level: 3
part_of: MBC:0000143 ! Steroid hormone synthesis

[Term]
id: MBC:0000532
name: Progesterone receptor signaling
level: 3
part_of: MBC:0000142 ! Steroid and sex hormone signaling

[Term]
id: MBC:0000533
name: Prolactin receptor signaling
level: 3
part_of: MBC:0000140 ! Signaling pathways that control cell proliferation and differentiation

[Term]
id: MBC:0000534
name: Proline metabolism
level: 3
part_of: MBC:0000095 ! Metabolism of non-essential amino acids

[Term]
id: MBC:0000535
name: Prostacycline receptor signaling
level: 3
part_of: MBC:0000124 ! Prostanoid receptor signaling

[Term]
id: MBC:0000536
name: Prostaglandin D2 receptor signaling
level: 3
part_of: MBC:0000124 ! Prostanoid receptor signaling

[Term]
id: MBC:0000537
name: Prostaglandin E2 receptor signaling
level: 3
part_of: MBC:0000124 ! Prostanoid receptor signaling

[Term]
id: MBC:0000538
name: Prostaglandin PGF2 alpha receptor signaling
level: 3
part_of: MBC:0000124 ! Prostanoid receptor signaling

[Term]
id: MBC:0000539
name: Proteasomal core organization
level: 3
part_of: MBC:0000152 ! Ubiquitin mediated proteasomal degradation

[Term]
id: MBC:0000540
name: Proteasomal regulatory particle organization
level: 3
part_of: MBC:0000152 ! Ubiquitin mediated proteasomal degradation

[Term]
id: MBC:0000541
name: Protein acylation
level: 3
part_of: MBC:0000125 ! Protein prenylation

[Term]
id: MBC:0000542
name: Protein and carbohydrate sulfation in Golgi Apparatus
level: 3
part_of: MBC:0000121 ! Post-translational protein modification and quality control during biosynthetic-secretory pathway

[Term]
id: MBC:0000543
name: Protein farnesylation and geranylation
level: 3
part_of: MBC:0000125 ! Protein prenylation

[Term]
id: MBC:0000544
name: Protein folding in Mitochondria
level: 3
part_of: MBC:0000122 ! Post-translational protein modification in Mitochondria

[Term]
id: MBC:0000545
name: Protein import accross inner mitochondrial membrane machinery
level: 3
part_of: MBC:0000105 ! Mitochondrial protein import machinery

[Term]
id: MBC:0000546
name: Protein import accross outer mitochondrial membrane machinery
level: 3
part_of: MBC:0000105 ! Mitochondrial protein import machinery

[Term]
id: MBC:0000547
name: Protein import accross peroxisomal membrane
level: 3
part_of: MBC:0000118 ! Peroxisomal protein import machinery

[Term]
id: MBC:0000548
name: Protein kinase C signaling pathway
level: 3
part_of: MBC:0000085 ! Intracellular common signaling cascades of multiple pathways

[Term]
id: MBC:0000549
name: Protein myristoylation
level: 3
part_of: MBC:0000125 ! Protein prenylation

[Term]
id: MBC:0000550
name: Protein N-linked glycosylation in ER
level: 3
part_of: MBC:0000121 ! Post-translational protein modification and quality control during biosynthetic-secretory pathway

[Term]
id: MBC:0000551
name: Protein O-linked glycosylation in Golgi Apparatus
level: 3
part_of: MBC:0000121 ! Post-translational protein modification and quality control during biosynthetic-secretory pathway

[Term]
id: MBC:0000552
name: Protein palmitoylation
level: 3
part_of: MBC:0000125 ! Protein prenylation

[Term]
id: MBC:0000553
name: Protein polyubiquitination
level: 3
part_of: MBC:0000152 ! Ubiquitin mediated proteasomal degradation

[Term]
id: MBC:0000554
name: P-selectin-mediated platelet rolling
level: 3
part_of: MBC:0000132 ! Rolling cell adhesion

[Term]
id: MBC:0000555
name: Purine catabolism
level: 3
part_of: MBC:0000097 ! Metabolism of purines and pyrimidines

[Term]
id: MBC:0000556
name: Purine synthesis and salvage
level: 3
part_of: MBC:0000097 ! Metabolism of purines and pyrimidines

[Term]
id: MBC:0000557
name: Purinergic P1 receptor signaling
level: 3
part_of: MBC:0000128 ! Purinergic signaling

[Term]
id: MBC:0000558
name: Purinergic P2X receptor signaling
level: 3
part_of: MBC:0000128 ! Purinergic signaling

[Term]
id: MBC:0000559
name: Purinergic P2Y receptor signaling
level: 3
part_of: MBC:0000128 ! Purinergic signaling

[Term]
id: MBC:0000560
name: Pyrimidine catabolism
level: 3
part_of: MBC:0000097 ! Metabolism of purines and pyrimidines

[Term]
id: MBC:0000561
name: Pyrimidine synthesis and salvage
level: 3
part_of: MBC:0000097 ! Metabolism of purines and pyrimidines

[Term]
id: MBC:0000562
name: Rank signaling
level: 3
part_of: MBC:0000147 ! TNF superfamily signaling

[Term]
id: MBC:0000563
name: Ras signaling pathway
level: 3
part_of: MBC:0000085 ! Intracellular common signaling cascades of multiple pathways

[Term]
id: MBC:0000564
name: Recognition of lysosomal enzymes by mannose 6-phosphate receptor
level: 3
part_of: MBC:0000155 ! Vesicle traffic between TGN and endosome

[Term]
id: MBC:0000565
name: Recycling endosome dynamics
level: 3
part_of: MBC:0000067 ! Endocytic pathway

[Term]
id: MBC:0000566
name: Regulation of coagulation cascade by protein C
level: 3
part_of: MBC:0000052 ! Coagulation cascade and its regulation

[Term]
id: MBC:0000567
name: Regulation of iron homeostasis
level: 3
part_of: MBC:0000086 ! Iron homeostasis

[Term]
id: MBC:0000568
name: Regulation of proteasomal proteolysis by signalosome
level: 3
part_of: MBC:0000152 ! Ubiquitin mediated proteasomal degradation

[Term]
id: MBC:0000569
name: Regulation of RNA polymerase II by elongation factors
level: 3
part_of: MBC:0000148 ! Transcription

[Term]
id: MBC:0000570
name: Restriction point
level: 3
part_of: MBC:0000108 ! Mitotic cell cycle checkpoints

[Term]
id: MBC:0000571
name: Retinoic acid receptor signaling
level: 3
part_of: MBC:0000140 ! Signaling pathways that control cell proliferation and differentiation

[Term]
id: MBC:0000572
name: Retinol metabolism
level: 3
part_of: MBC:0000093 ! Metabolism of fat-soluble vitamins

[Term]
id: MBC:0000573
name: Retrograde vesicle traffic from endosome to TGN
level: 3
part_of: MBC:0000155 ! Vesicle traffic between TGN and endosome

[Term]
id: MBC:0000574
name: Retrograde vesicle traffic from Golgi to ER
level: 3
part_of: MBC:0000154 ! Vesicle traffic between ER and TGN

[Term]
id: MBC:0000575
name: Riboflavin metabolism
level: 3
part_of: MBC:0000099 ! Metabolism of water-soluble vitamins

[Term]
id: MBC:0000576
name: Ribonucleoprotein assembly
level: 3
part_of: MBC:0000130 ! Ribonucleoprotein biogenesis

[Term]
id: MBC:0000577
name: Ribonucleoprotein nuclear export
level: 3
part_of: MBC:0000130 ! Ribonucleoprotein biogenesis

[Term]
id: MBC:0000578
name: Ribonucleoprotein nuclear re-import
level: 3
part_of: MBC:0000130 ! Ribonucleoprotein biogenesis

[Term]
id: MBC:0000579
name: Ribonucleotide reduction
level: 3
part_of: MBC:0000097 ! Metabolism of purines and pyrimidines

[Term]
id: MBC:0000580
name: RIG-I-like receptor signaling
level: 3
part_of: MBC:0000117 ! Pattern recognition signaling

[Term]
id: MBC:0000581
name: RNA 3' degradation by exosome
level: 3
part_of: MBC:0000131 ! RNA surveillance and degradation

[Term]
id: MBC:0000582
name: RNA editing
level: 3
part_of: MBC:0000109 ! mRNA capping, editing, polyadenylation and nuclear export

[Term]
id: MBC:0000583
name: Roundabout signaling
level: 3
part_of: MBC:0000114 ! Neuronal signaling pathways

[Term]
id: MBC:0000584
name: rRNA processing
level: 3
part_of: MBC:0000130 ! Ribonucleoprotein biogenesis

[Term]
id: MBC:0000585
name: rRNA transcription
level: 3
part_of: MBC:0000130 ! Ribonucleoprotein biogenesis

[Term]
id: MBC:0000586
name: Sarcoplasmic reticulum organization
level: 3
part_of: MBC:0000111 ! Myofibril formation and organization

[Term]
id: MBC:0000587
name: Secretin receptor signaling
level: 3
part_of: MBC:0000139 ! Signaling pathways regulating water homeostasis

[Term]
id: MBC:0000588
name: Selectin-mediated Leukocyte rolling
level: 3
part_of: MBC:0000132 ! Rolling cell adhesion

[Term]
id: MBC:0000589
name: Semaphorin signaling
level: 3
part_of: MBC:0000114 ! Neuronal signaling pathways

[Term]
id: MBC:0000590
name: Serine and glycine metabolism
level: 3
part_of: MBC:0000095 ! Metabolism of non-essential amino acids

[Term]
id: MBC:0000591
name: Serotonin and melatonin synthesis
level: 3
part_of: MBC:0000098 ! Metabolism of tryptophan products

[Term]
id: MBC:0000592
name: Serotonin inactivation
level: 3
part_of: MBC:0000098 ! Metabolism of tryptophan products

[Term]
id: MBC:0000593
name: Serotonin-mediated control of postsynaptic potential
level: 3
part_of: MBC:0000055 ! Control of postsynaptic potential

[Term]
id: MBC:0000594
name: Single strand annealing DSB repair
level: 3
part_of: MBC:0000061 ! DNA double-strand break repair

[Term]
id: MBC:0000595
name: Sister chromatid attachment to mitotic spindle
level: 3
part_of: MBC:0000051 ! Chromosome segregation by mitotic spindle

[Term]
id: MBC:0000596
name: Sister chromatid cohesion
level: 3
part_of: MBC:0000051 ! Chromosome segregation by mitotic spindle

[Term]
id: MBC:0000597
name: Sister chromatid segregation
level: 3
part_of: MBC:0000051 ! Chromosome segregation by mitotic spindle

[Term]
id: MBC:0000598
name: Smac-mediated removal of caspase inhibition
level: 3
part_of: MBC:0000035 ! Apoptosis

[Term]
id: MBC:0000599
name: Small ribosomal subunit organization
level: 3
part_of: MBC:0000130 ! Ribonucleoprotein biogenesis

[Term]
id: MBC:0000600
name: snRNA transcription
level: 3
part_of: MBC:0000141 ! snRNA expression and spliceosome generation

[Term]
id: MBC:0000601
name: Sodium transmembrane transport
level: 3
part_of: MBC:0000149 ! Transmembrane ion transport involved in membrane potential generation

[Term]
id: MBC:0000602
name: Somatostatin receptor signaling
level: 3
part_of: MBC:0000114 ! Neuronal signaling pathways

[Term]
id: MBC:0000603
name: Sphingolipid metabolism
level: 3
part_of: MBC:0000090 ! Membrane lipid metabolism

[Term]
id: MBC:0000604
name: Spliceosome disassembly and mRNA release
level: 3
part_of: MBC:0000123 ! Pre-mRNA splicing

[Term]
id: MBC:0000605
name: Step 1 and step 2 catalysis during pre-mRNA splicing
level: 3
part_of: MBC:0000123 ! Pre-mRNA splicing

[Term]
id: MBC:0000606
name: Sulfonation
level: 3
part_of: MBC:0000120 ! Phase II biotransformation

[Term]
id: MBC:0000607
name: Syndecan ectodomain shedding
level: 3
part_of: MBC:0000133 ! Signaling by extracellular matrix components

[Term]
id: MBC:0000608
name: Syndecan receptor signaling
level: 3
part_of: MBC:0000133 ! Signaling by extracellular matrix components

[Term]
id: MBC:0000609
name: Target RNA degradation, inhibition or destabilization by RICS or RITS
level: 3
part_of: MBC:0000131 ! RNA surveillance and degradation

[Term]
id: MBC:0000610
name: Telomere replication
level: 3
part_of: MBC:0000072 ! Eukaryotic DNA replication

[Term]
id: MBC:0000611
name: Tenascin receptor signaling
level: 3
part_of: MBC:0000089 ! Matricellular protein signaling

[Term]
id: MBC:0000612
name: Thiamine metabolism
level: 3
part_of: MBC:0000099 ! Metabolism of water-soluble vitamins

[Term]
id: MBC:0000613
name: Thick myofilament organization
level: 3
part_of: MBC:0000111 ! Myofibril formation and organization

[Term]
id: MBC:0000614
name: Thin myofilament organization
level: 3
part_of: MBC:0000111 ! Myofibril formation and organization

[Term]
id: MBC:0000615
name: Thrombopoietin receptor signaling
level: 3
part_of: MBC:0000135 ! Signaling pathways involved in hematopoiesis

[Term]
id: MBC:0000616
name: Thrombospondin receptor signaling
level: 3
part_of: MBC:0000089 ! Matricellular protein signaling

[Term]
id: MBC:0000617
name: Thromboxane receptor signaling
level: 3
part_of: MBC:0000124 ! Prostanoid receptor signaling

[Term]
id: MBC:0000618
name: Thyroid hormone receptor signaling
level: 3
part_of: MBC:0000146 ! Thyroid hormone related signaling

[Term]
id: MBC:0000619
name: Thyroid-hormone synthesis
level: 3
part_of: MBC:0000096 ! Metabolism of phenylalanine products

[Term]
id: MBC:0000620
name: Thyroid-stimulating hormone receptor signaling
level: 3
part_of: MBC:0000146 ! Thyroid hormone related signaling

[Term]
id: MBC:0000621
name: Thyrotropin-releasing hormone receptor signaling
level: 3
part_of: MBC:0000146 ! Thyroid hormone related signaling

[Term]
id: MBC:0000622
name: Tight junction organization
level: 3
part_of: MBC:0000042 ! Cell-cell junction organization

[Term]
id: MBC:0000623
name: Toll-like receptor signaling
level: 3
part_of: MBC:0000117 ! Pattern recognition signaling

[Term]
id: MBC:0000624
name: Transamination pathways
level: 3
part_of: MBC:0000032 ! Ammonium metabolism

[Term]
id: MBC:0000625
name: Transcription by rna polymerase II
level: 3
part_of: MBC:0000148 ! Transcription

[Term]
id: MBC:0000626
name: Transcription initiation by general transcription factors
level: 3
part_of: MBC:0000148 ! Transcription

[Term]
id: MBC:0000627
name: Transcription regulation by chromatin remodeling
level: 3
part_of: MBC:0000148 ! Transcription

[Term]
id: MBC:0000628
name: Transcription regulation by mediator
level: 3
part_of: MBC:0000148 ! Transcription

[Term]
id: MBC:0000629
name: Transcription repression
level: 3
part_of: MBC:0000148 ! Transcription

[Term]
id: MBC:0000630
name: Transcription termination
level: 3
part_of: MBC:0000148 ! Transcription

[Term]
id: MBC:0000631
name: Transforming growth factor alpha receptor signaling
level: 3
part_of: MBC:0000145 ! TGF-beta superfamily signaling

[Term]
id: MBC:0000632
name: Transforming growth factor beta receptor signaling
level: 3
part_of: MBC:0000145 ! TGF-beta superfamily signaling

[Term]
id: MBC:0000633
name: Translation elongation
level: 3
part_of: MBC:0000110 ! mRNA translation

[Term]
id: MBC:0000634
name: Translation initiation
level: 3
part_of: MBC:0000110 ! mRNA translation

[Term]
id: MBC:0000635
name: Translation termination
level: 3
part_of: MBC:0000110 ! mRNA translation

[Term]
id: MBC:0000636
name: Transmembrane fatty acid translocation
level: 3
part_of: MBC:0000074 ! Fatty acid metabolism

[Term]
id: MBC:0000637
name: Transmembrane glucose transport
level: 3
part_of: MBC:0000040 ! Carbohydrate metabolism and transport

[Term]
id: MBC:0000638
name: Transpositional recombination
level: 3
part_of: MBC:0000063 ! DNA recombination

[Term]
id: MBC:0000639
name: Transsulfuration pathway
level: 3
part_of: MBC:0000116 ! One carbon metabolism

[Term]
id: MBC:0000640
name: Triacylglycerol hydrolysis and mobilization
level: 3
part_of: MBC:0000151 ! Triacylglycerol metabolism and transport

[Term]
id: MBC:0000641
name: Triacylglycerol metabolism
level: 3
part_of: MBC:0000151 ! Triacylglycerol metabolism and transport

[Term]
id: MBC:0000642
name: Triacylglycerol transport by lipoproteins
level: 3
part_of: MBC:0000151 ! Triacylglycerol metabolism and transport

[Term]
id: MBC:0000643
name: tRNA amino acid activation
level: 3
part_of: MBC:0000110 ! mRNA translation

[Term]
id: MBC:0000644
name: Tropoelastin synthesis
level: 3
part_of: MBC:0000066 ! Elastogenesis

[Term]
id: MBC:0000645
name: Tryptophan metabolism
level: 3
part_of: MBC:0000092 ! Metabolism of essential amino acids

[Term]
id: MBC:0000646
name: Tumor necrosis factor alpha receptor signaling
level: 3
part_of: MBC:0000147 ! TNF superfamily signaling

[Term]
id: MBC:0000647
name: Tumor necrosis factor beta receptor signaling
level: 3
part_of: MBC:0000147 ! TNF superfamily signaling

[Term]
id: MBC:0000648
name: Tyrosine metabolism
level: 3
part_of: MBC:0000095 ! Metabolism of non-essential amino acids

[Term]
id: MBC:0000649
name: U1 snRNP assembly
level: 3
part_of: MBC:0000123 ! Pre-mRNA splicing

[Term]
id: MBC:0000650
name: U2 snRNP assembly
level: 3
part_of: MBC:0000123 ! Pre-mRNA splicing

[Term]
id: MBC:0000651
name: U4-U6-U5 tri-snRNP assembly
level: 3
part_of: MBC:0000123 ! Pre-mRNA splicing

[Term]
id: MBC:0000652
name: Ubiquinone biosynthesis
level: 3
part_of: MBC:0000104 ! Mitochondrial energy production

[Term]
id: MBC:0000653
name: Urea cycle
level: 3
part_of: MBC:0000032 ! Ammonium metabolism

[Term]
id: MBC:0000654
name: Vascular endothelial growth factor receptor signaling
level: 3
part_of: MBC:0000140 ! Signaling pathways that control cell proliferation and differentiation

[Term]
id: MBC:0000655
name: Vasoactive intestinal peptide receptor signaling
level: 3
part_of: MBC:0000078 ! Gastrointestinal hormone signaling

[Term]
id: MBC:0000656
name: VDJ recombination
level: 3
part_of: MBC:0000063 ! DNA recombination

[Term]
id: MBC:0000657
name: Versican receptor signaling
level: 3
part_of: MBC:0000133 ! Signaling by extracellular matrix components

[Term]
id: MBC:0000658
name: Versican synthesis
level: 3
part_of: MBC:0000127 ! Proteoglycan synthesis

[Term]
id: MBC:0000659
name: Vesicle fusion with plasma membrane
level: 3
part_of: MBC:0000153 ! Vesicle exocytosis

[Term]
id: MBC:0000660
name: Vesicle tethering at plasma membrane
level: 3
part_of: MBC:0000153 ! Vesicle exocytosis

[Term]
id: MBC:0000661
name: Vimentin-like intermediate filament dynamics
level: 3
part_of: MBC:0000058 ! Cytoplasmic intermediate filament and septin dynamics

[Term]
id: MBC:0000662
name: Vitamin C metabolism
level: 3
part_of: MBC:0000099 ! Metabolism of water-soluble vitamins

[Term]
id: MBC:0000663
name: Vitamin D metabolism
level: 3
part_of: MBC:0000091 ! Metabolism and transport of cholesterol, steroids and bile acids

[Term]
id: MBC:0000664
name: Vitamin D receptor signaling
level: 3
part_of: MBC:0000136 ! Signaling pathways regulating calcium homeostasis

[Term]
id: MBC:0000665
name: Vitamin K metabolism
level: 3
part_of: MBC:0000093 ! Metabolism of fat-soluble vitamins

[Term]
id: MBC:0000666
name: Water transmembrane transport
level: 3
part_of: MBC:0000150 ! Transmembrane water and ion transport not involved in membrane potential generatation

[Term]
id: MBC:0000667
name: WNT-Beta-catenin signaling pathway
level: 3
part_of: MBC:0000140 ! Signaling pathways that control cell proliferation and differentiation

[Term]
id: MBC:0000668
name: Z-disc organization
level: 3
part_of: MBC:0000111 ! Myofibril formation and organization

[Term]
id: MBC:0000669
name: Zinc transmembrane transport
level: 3
part_of: MBC:0000150 ! Transmembrane water and ion transport not involved in membrane potential generatation

[Term]
id: MBC:0000670
name: Acidic keratin dynamics
level: 4
part_of: MBC:0000287 ! Epithelial intermediate filament dynamics

[Term]
id: MBC:0000671
name: Actin filament branching
level: 4
part_of: MBC:0000159 ! Actin filament nucleation and branching

[Term]
id: MBC:0000672
name: Actin filament depolymerization
level: 4
part_of: MBC:0000160 ! Actin filament severing and depolymerization

[Term]
id: MBC:0000673
name: Actin filament minus end capping
level: 4
part_of: MBC:0000158 ! Actin filament capping

[Term]
id: MBC:0000674
name: Actin filament nucleation
level: 4
part_of: MBC:0000159 ! Actin filament nucleation and branching

[Term]
id: MBC:0000675
name: Actin filament plus end capping
level: 4
part_of: MBC:0000158 ! Actin filament capping

[Term]
id: MBC:0000676
name: Actin filament severing
level: 4
part_of: MBC:0000160 ! Actin filament severing and depolymerization

[Term]
id: MBC:0000677
name: Activation of M-Cdk at the onset of mitosis
level: 4
part_of: MBC:0000570 ! Restriction point

[Term]
id: MBC:0000678
name: Apoptosis effector caspase cascade
level: 4
part_of: MBC:0000184 ! Apoptosis caspase pathway

[Term]
id: MBC:0000679
name: Apoptosis initator caspase cascade
level: 4
part_of: MBC:0000184 ! Apoptosis caspase pathway

[Term]
id: MBC:0000680
name: Atrial natriuretic peptide receptor signaling
level: 4
part_of: MBC:0000470 ! Natriuretic peptide receptor signaling

[Term]
id: MBC:0000681
name: Autophagosome lysosome fusion
level: 4
part_of: MBC:0000432 ! Macroautophagy

[Term]
id: MBC:0000682
name: Autophagosome nucleation
level: 4
part_of: MBC:0000432 ! Macroautophagy

[Term]
id: MBC:0000683
name: Bile acid synthesis from cholesterol via alternate pathway
level: 4
part_of: MBC:0000197 ! Bile acid synthesis from cholesterol

[Term]
id: MBC:0000684
name: Bile acid synthesis from cholesterol via classical pathway
level: 4
part_of: MBC:0000197 ! Bile acid synthesis from cholesterol

[Term]
id: MBC:0000685
name: Brain natriuretic peptide receptor signaling
level: 4
part_of: MBC:0000470 ! Natriuretic peptide receptor signaling

[Term]
id: MBC:0000686
name: Catecholamine inactivation
level: 4
part_of: MBC:0000212 ! Catecholamine metabolism

[Term]
id: MBC:0000687
name: Catecholamine synthesis
level: 4
part_of: MBC:0000212 ! Catecholamine metabolism

[Term]
id: MBC:0000688
name: Centriole organization
level: 4
part_of: MBC:0000224 ! Centrosome organization

[Term]
id: MBC:0000689
name: Ceramide biosynthesis
level: 4
part_of: MBC:0000603 ! Sphingolipid metabolism

[Term]
id: MBC:0000690
name: Cholesterol metabolism
level: 4
part_of: MBC:0000230 ! Cholesterol synthesis

[Term]
id: MBC:0000691
name: Cholesterol transport by HDL
level: 4
part_of: MBC:0000231 ! Cholesterol transport by lipoproteins

[Term]
id: MBC:0000692
name: Cholesterol transport by LDL
level: 4
part_of: MBC:0000231 ! Cholesterol transport by lipoproteins

[Term]
id: MBC:0000693
name: Clathrin coated pit assembly
level: 4
part_of: MBC:0000242 ! Clathrin-mediated endocytosis

[Term]
id: MBC:0000694
name: Clathrin coated pit invagination and vesicle scission
level: 4
part_of: MBC:0000242 ! Clathrin-mediated endocytosis

[Term]
id: MBC:0000695
name: Clathrin-coated vesicle uncoating
level: 4
part_of: MBC:0000242 ! Clathrin-mediated endocytosis

[Term]
id: MBC:0000696
name: Clathrin-mediated vesicle traffic from TGN to lysosome
level: 4
part_of: MBC:0000243 ! Clathrin-mediated vesicle traffic from TGN to endosomal lysosomal system

[Term]
id: MBC:0000697
name: Common coagulation pathway
level: 4
part_of: MBC:0000245 ! Coagulation cascade

[Term]
id: MBC:0000698
name: C-type natriuretic peptide receptor signaling
level: 4
part_of: MBC:0000470 ! Natriuretic peptide receptor signaling

[Term]
id: MBC:0000699
name: Cut-and-paste transposition
level: 4
part_of: MBC:0000638 ! Transpositional recombination

[Term]
id: MBC:0000700
name: Cytoplasmic heme synthesis reactions
level: 4
part_of: MBC:0000354 ! Heme synthesis

[Term]
id: MBC:0000701
name: Cytoplasmic protein acetylation
level: 4
part_of: MBC:0000261 ! Cytoplasmic protein acetylation and deacetylation

[Term]
id: MBC:0000702
name: Cytoplasmic protein deacetylation
level: 4
part_of: MBC:0000261 ! Cytoplasmic protein acetylation and deacetylation

[Term]
id: MBC:0000703
name: Cytoplasmic urea cycle reactions
level: 4
part_of: MBC:0000653 ! Urea cycle

[Term]
id: MBC:0000704
name: De-novo synthesis of purines
level: 4
part_of: MBC:0000556 ! Purine synthesis and salvage

[Term]
id: MBC:0000705
name: De-novo synthesis of pyrimidines
level: 4
part_of: MBC:0000561 ! Pyrimidine synthesis and salvage

[Term]
id: MBC:0000706
name: Desmin dynamics
level: 4
part_of: MBC:0000661 ! Vimentin-like intermediate filament dynamics

[Term]
id: MBC:0000707
name: DNA damage response
level: 4
part_of: MBC:0000325 ! G2 M transition checkpoint

[Term]
id: MBC:0000708
name: DNA polymerase assembly
level: 4
part_of: MBC:0000272 ! DNA replication initiation

[Term]
id: MBC:0000709
name: DNA replication fork assembly
level: 4
part_of: MBC:0000272 ! DNA replication initiation

[Term]
id: MBC:0000710
name: Dolichol-mediated precursor oligosaccharide synthesis
level: 4
part_of: MBC:0000550 ! Protein N-linked glycosylation in ER

[Term]
id: MBC:0000711
name: Electron transport chain for electrons from FADH
level: 4
part_of: MBC:0000279 ! Electron transport chain

[Term]
id: MBC:0000712
name: Electron transport chain for electrons from NADH
level: 4
part_of: MBC:0000279 ! Electron transport chain

[Term]
id: MBC:0000713
name: Endocytic clathrin coated vesicle organization
level: 4
part_of: MBC:0000242 ! Clathrin-mediated endocytosis

[Term]
id: MBC:0000714
name: Endoplasmic reticulum three way junctions stabalization
level: 4
part_of: MBC:0000282 ! Endoplasmic reticulum tubulus maintenance

[Term]
id: MBC:0000715
name: Endoplasmic reticulum tubular membrane shaping
level: 4
part_of: MBC:0000282 ! Endoplasmic reticulum tubulus maintenance

[Term]
id: MBC:0000716
name: Epoxide metabolism
level: 4
part_of: MBC:0000277 ! Eicosanoid metabolism

[Term]
id: MBC:0000717
name: Erk signaling pathway
level: 4
part_of: MBC:0000435 ! MAPK signaling pathway

[Term]
id: MBC:0000718
name: Extracellular triacylglycerol hydrolysis
level: 4
part_of: MBC:0000640 ! Triacylglycerol hydrolysis and mobilization

[Term]
id: MBC:0000719
name: Extrinsic coagulation pathway
level: 4
part_of: MBC:0000245 ! Coagulation cascade

[Term]
id: MBC:0000720
name: Fructose metabolism
level: 4
part_of: MBC:0000324 ! Fructose and mannose metabolism

[Term]
id: MBC:0000721
name: Ganglioside biosynthesis
level: 4
part_of: MBC:0000603 ! Sphingolipid metabolism

[Term]
id: MBC:0000722
name: Glial fibrillary acidic protein dynamics
level: 4
part_of: MBC:0000661 ! Vimentin-like intermediate filament dynamics

[Term]
id: MBC:0000723
name: Gluconeogenesis
level: 4
part_of: MBC:0000344 ! Glycolysis and Gluconeogenesis

[Term]
id: MBC:0000724
name: Glycogen synthesis
level: 4
part_of: MBC:0000343 ! Glycogen synthesis and glycogenolysis

[Term]
id: MBC:0000725
name: Glycogenolysis
level: 4
part_of: MBC:0000343 ! Glycogen synthesis and glycogenolysis

[Term]
id: MBC:0000726
name: Glycolysis
level: 4
part_of: MBC:0000344 ! Glycolysis and Gluconeogenesis

[Term]
id: MBC:0000727
name: Hemoglobin synthesis
level: 4
part_of: MBC:0000356 ! Hemoglobin and myoglobin synthesis

[Term]
id: MBC:0000728
name: Histone acetylation
level: 4
part_of: MBC:0000363 ! Histone acetylation and deactylation

[Term]
id: MBC:0000729
name: Histone deacetylation
level: 4
part_of: MBC:0000363 ! Histone acetylation and deactylation

[Term]
id: MBC:0000730
name: Histone demethylation
level: 4
part_of: MBC:0000364 ! Histone methylation and demethylation

[Term]
id: MBC:0000731
name: Histone dephosphorylation
level: 4
part_of: MBC:0000365 ! Histone phosphorylation and dephosphorylation

[Term]
id: MBC:0000732
name: Histone deubiquitination
level: 4
part_of: MBC:0000366 ! Histone ubiquitination and deubiquitination

[Term]
id: MBC:0000733
name: Histone methylation
level: 4
part_of: MBC:0000364 ! Histone methylation and demethylation

[Term]
id: MBC:0000734
name: Histone phosphorylation
level: 4
part_of: MBC:0000365 ! Histone phosphorylation and dephosphorylation

[Term]
id: MBC:0000735
name: Histone ubiquitination
level: 4
part_of: MBC:0000366 ! Histone ubiquitination and deubiquitination

[Term]
id: MBC:0000736
name: Hydroxyicosatetraenoic acid metabolism
level: 4
part_of: MBC:0000277 ! Eicosanoid metabolism

[Term]
id: MBC:0000737
name: Intracellular triacylglycerol mobilization
level: 4
part_of: MBC:0000640 ! Triacylglycerol hydrolysis and mobilization

[Term]
id: MBC:0000738
name: Intrinsic and coagulation pathway
level: 4
part_of: MBC:0000245 ! Coagulation cascade

[Term]
id: MBC:0000739
name: Isoleucine catabolism
level: 4
part_of: MBC:0000438 ! Metabolism of branched-chain amino acids

[Term]
id: MBC:0000740
name: Ketogenesis
level: 4
part_of: MBC:0000412 ! Keton body metabolism

[Term]
id: MBC:0000741
name: Keton utilization
level: 4
part_of: MBC:0000412 ! Keton body metabolism

[Term]
id: MBC:0000742
name: Leucine catabolism
level: 4
part_of: MBC:0000438 ! Metabolism of branched-chain amino acids

[Term]
id: MBC:0000743
name: Leukotriene metabolism
level: 4
part_of: MBC:0000277 ! Eicosanoid metabolism

[Term]
id: MBC:0000744
name: Mannose metabolism
level: 4
part_of: MBC:0000324 ! Fructose and mannose metabolism

[Term]
id: MBC:0000745
name: Membrane curvature generation during endocytosis
level: 4
part_of: MBC:0000242 ! Clathrin-mediated endocytosis

[Term]
id: MBC:0000746
name: Microtubule catastrophe
level: 4
part_of: MBC:0000444 ! Microtubule depolymerization, severing and catastrophe

[Term]
id: MBC:0000747
name: Microtubule depolymerization
level: 4
part_of: MBC:0000444 ! Microtubule depolymerization, severing and catastrophe

[Term]
id: MBC:0000748
name: Microtubule nucleation
level: 4
part_of: MBC:0000446 ! Microtubule nucleation and rescue

[Term]
id: MBC:0000749
name: Microtubule rescue
level: 4
part_of: MBC:0000446 ! Microtubule nucleation and rescue

[Term]
id: MBC:0000750
name: Microtubule severing
level: 4
part_of: MBC:0000444 ! Microtubule depolymerization, severing and catastrophe

[Term]
id: MBC:0000751
name: Mitochondrial beta-oxidation
level: 4
part_of: MBC:0000193 ! Beta-oxidation

[Term]
id: MBC:0000752
name: Mitochondrial heme synthesis reactions
level: 4
part_of: MBC:0000354 ! Heme synthesis

[Term]
id: MBC:0000753
name: Mitochondrial urea cycle reactions
level: 4
part_of: MBC:0000653 ! Urea cycle

[Term]
id: MBC:0000754
name: Myoglobin synthesis
level: 4
part_of: MBC:0000356 ! Hemoglobin and myoglobin synthesis

[Term]
id: MBC:0000755
name: Neurofilament dynamics
level: 4
part_of: MBC:0000188 ! Axonal intermediate filament dynamics

[Term]
id: MBC:0000756
name: Neutral and basic keratin dynamics
level: 4
part_of: MBC:0000287 ! Epithelial intermediate filament dynamics

[Term]
id: MBC:0000757
name: Peripherin dynamics
level: 4
part_of: MBC:0000661 ! Vimentin-like intermediate filament dynamics

[Term]
id: MBC:0000758
name: Peroxisomal beta-oxidation
level: 4
part_of: MBC:0000193 ! Beta-oxidation

[Term]
id: MBC:0000759
name: Phosphatidylcholine and phosphatidylethanolamine biosynthesis via Kennedy pathway
level: 4
part_of: MBC:0000518 ! Phosphoglyceride biosynthesis

[Term]
id: MBC:0000760
name: Phosphatidylcholine, phoshpatidylethanolamine and phosphatidylserine interconversion
level: 4
part_of: MBC:0000518 ! Phosphoglyceride biosynthesis

[Term]
id: MBC:0000761
name: Phosphatidylinositol biosynthesis
level: 4
part_of: MBC:0000518 ! Phosphoglyceride biosynthesis

[Term]
id: MBC:0000762
name: Precursor oligosaccharide transfer from dolichol to protein
level: 4
part_of: MBC:0000550 ! Protein N-linked glycosylation in ER

[Term]
id: MBC:0000763
name: Pre-mRNA 3-end-cleavage
level: 4
part_of: MBC:0000526 ! Pre-mRNA 3-end-cleavage and polyadenylation

[Term]
id: MBC:0000764
name: Pre-mRNA polyadenylation
level: 4
part_of: MBC:0000526 ! Pre-mRNA 3-end-cleavage and polyadenylation

[Term]
id: MBC:0000765
name: Prereplicative complex formation
level: 4
part_of: MBC:0000272 ! DNA replication initiation

[Term]
id: MBC:0000766
name: Prostanoid metabolism
level: 4
part_of: MBC:0000277 ! Eicosanoid metabolism

[Term]
id: MBC:0000767
name: Purine salvage
level: 4
part_of: MBC:0000556 ! Purine synthesis and salvage

[Term]
id: MBC:0000768
name: Pyrimidine salvage
level: 4
part_of: MBC:0000561 ! Pyrimidine synthesis and salvage

[Term]
id: MBC:0000769
name: Replicative transposition
level: 4
part_of: MBC:0000638 ! Transpositional recombination

[Term]
id: MBC:0000770
name: RNA cleavage by exosome
level: 4
part_of: MBC:0000581 ! RNA 3' degradation by exosome

[Term]
id: MBC:0000771
name: SAPK-JNK signaling pathway
level: 4
part_of: MBC:0000435 ! MAPK signaling pathway

[Term]
id: MBC:0000772
name: Sphingomyelin metabolism
level: 4
part_of: MBC:0000603 ! Sphingolipid metabolism

[Term]
id: MBC:0000773
name: Structural organization of exosome core
level: 4
part_of: MBC:0000581 ! RNA 3' degradation by exosome

[Term]
id: MBC:0000774
name: Transcription regulation by Non-vesicular lipid transport modification
level: 4
part_of: MBC:0000627 ! Transcription regulation by chromatin remodeling

[Term]
id: MBC:0000775
name: Transcription regulation by nucleosome remodeling
level: 4
part_of: MBC:0000627 ! Transcription regulation by chromatin remodeling

[Term]
id: MBC:0000776
name: Transcription regulation by nucleosome removal
level: 4
part_of: MBC:0000627 ! Transcription regulation by chromatin remodeling

[Term]
id: MBC:0000777
name: Triacylglycerol biosynthesis
level: 4
part_of: MBC:0000641 ! Triacylglycerol metabolism

[Term]
id: MBC:0000778
name: Triacylglycerol catabolism
level: 4
part_of: MBC:0000641 ! Triacylglycerol metabolism

[Term]
id: MBC:0000779
name: Triacylglycerol transport by chylomicrons
level: 4
part_of: MBC:0000642 ! Triacylglycerol transport by lipoproteins

[Term]
id: MBC:0000780
name: Triacylglycerol transport by VLDL
level: 4
part_of: MBC:0000642 ! Triacylglycerol transport by lipoproteins

[Term]
id: MBC:0000781
name: Ubiquitin activation
level: 4
part_of: MBC:0000553 ! Protein polyubiquitination

[Term]
id: MBC:0000782
name: Ubiquitin conjugation
level: 4
part_of: MBC:0000553 ! Protein polyubiquitination

[Term]
id: MBC:0000783
name: Ubiquitin ligation
level: 4
part_of: MBC:0000553 ! Protein polyubiquitination

[Term]
id: MBC:0000784
name: Valine catabolism
level: 4
part_of: MBC:0000438 ! Metabolism of branched-chain amino acids

[Term]
id: MBC:0000785
name: Vesicle biogenesis at cis-Golgi membrane
level: 4
part_of: MBC:0000574 ! Retrograde vesicle traffic from Golgi to ER

[Term]
id: MBC:0000786
name: Vesicle biogenesis at ER membrane
level: 4
part_of: MBC:0000180 ! Anterograde vesicle traffic from ER to Golgi

[Term]
id: MBC:0000787
name: Vesicle traffic from TGN to lysosome-related organelles
level: 4
part_of: MBC:0000243 ! Clathrin-mediated vesicle traffic from TGN to endosomal lysosomal system

[Term]
id: MBC:0000788
name: Vimentin dynamics
level: 4
part_of: MBC:0000661 ! Vimentin-like intermediate filament dynamics
