# Supplementary material for: A flexible ontology for inference of emergent whole cell function from relationships between subcellular processes
Source: Sci Rep. 2017 Dec 18;7:17689. doi: 10.1038/s41598-017-16627-4 (PMC5735158; doi:10.1038/s41598-017-16627-4)
Supplement: Supplementary file 4 — Supplementary Table S2 [file 41598_2017_16627_MOESM4_ESM.xlsx]

## Sheet: Sheet1
Downloaded databases				Generated databases			Generated dictionaries			Final dictionary		Final dictionary
NCBI gene info	HGNC database	Manual gene description aliases and synonyms					Gene dictionary			Final dictionary		Final dictionary
		Suppl. table 2					Suppl. table 4			Suppl. table 28		Suppl. table 28
Column	Column	Column					Column	Explanation		Column		Column	Explanation
Symbol	Symbol	Symbol					Symbol	NCBI gene symbol		key term, symbols		biological entity	unique identifier name
Description	Description						Description	full gene name		biological entity, key term		key terms	terms to search for in abstracts
Synonym	Alias symbol	Synonym					Synonym	alias gene symbols		key terms		symbols	symbols to populate the SCPs
	Alias name	Alias description					Alias descriptions	alias full gene names		key terms		biological entity class	categorization of biological entitites
GeneID							GeneID
		Corum complex database		Protein complexes generated based on CORUM database			Gene group dictionary			Final dictionary
				Suppl. table 8			Suppl. table 13			Suppl. table 28
		Column		Column	Explanation		Column	Explanation		Column
		Complex name		Description	complex name		Description	complex/ family name		key term, biological entity
		Synonyms		Description aliases	alias complex names		Description aliases	complex/ family name aliases		key terms
				Abbreviation	complex abbreviation		Abbreviation	complex/ family abbreviation		key term
		subunits (Entrez IDs)		subunit entrez IDs	NCBI gene IDs
				Complex subunits	complex subunit NCBI gene symbols		Member symbols	member NCBI symbols		Symbols
				Search key origin	origin database (here: CORUM) and gene group type (here: complex)		Search key origin	origin database and gene group type (complex or family)
		HGNC database		Gene groups generated based on HGNC database			Gene group dictionary			Final dictionary
				Suppl. table 10			Suppl. table 13			Suppl. table 28
		Column		Column	Explanation		Column	Explanation		Column
		gene family ('|' separates different families)		Description	family/complex name		Description	complex/ family name		key term, biological entity
		Symbol		Description alias	complex/family name aliases		Description alias	complex/ family name aliases		key terms
				Abbreviation	family/complex abbreviation		Abbreviation	complex/ family abbreviation		key term
				Abbreviation aliases	family/complex abbreviation aliases		Abbreviation aliases	complex/ family abbreviation aliases
				Member symbols	family member/complex subunit NCBI gene symbols		Member symbols	member NCBI symbols		Symbols
				Search key origin	origin database (here: HGNC) and gene group type (complex or family)		Search key origin	origin database and gene group type (complex or family)
				Gene groups generated by text mining of gene descriptions			Gene group dictionary			Final dictionary
				Suppl. table 6			Suppl. table 13			Suppl. table 28
				Column	Explanation		Column	Explanation		Column
				Description	family/complex name		Description	complex/ family name		key term, biological entity
				Description aliases	complex/family name aliases		Description alias	complex/ family name aliases		key terms
				Abbreviation	family/complex abbreviation		Abbreviation	complex/ family abbreviation		key term
				Abbreviation aliases	family/complex abbreviation aliases		Abbreviation aliases	complex/ family abbreviation aliases		key terms
				Member symbols	family member/complex subunit NCBI gene symbols		Member symbols	member NCBI symbols		populate ontology
				Search key origin	origin database (here: generated by textmining) and gene group type (complex or family)		Search key origin	origin database and gene group type (complex or family)
	HMDB metabolites	LipidMaps					Metabolites and complex lipid and sugar dictionary			Final dictionary
							Suppl. table 16
	Column	Column					Column	Explanation		Column
	Metabolite name	Common name					Description	Metabolite name		key term, biological entity
	Synonyms	Synonyms					Description aliases	Metabolite name aliases		key terms
	Chemical formula						Chemical formula	Chemical formula/ Abbreviation		key term
							Search key origin	origin database and object type (i.e. metabolite)
		NCBI conserved domains					Protein domain dictionary			Final dictionary
							suppl. table 18			Suppl. table 28
		Column					Column	Explanation		Column
		Description					Description	Protein domain name		biological entity, key term
		Abbreviation					Description aliases	Protein domain name alias		key terms
							Abbreviation	Protein domain abbreviation		key term
							Abbreviation aliases	Protein domain abbreviation alias		key terms
		Human disease ontology					Disease dictionary			Final dictionary
							suppl. table 20			Suppl. table 28
		Column					Column	Explanation		Column
		name					Description	Disease name		biological entity, key term
							Description aliases	Disease name aliases		key terms
							Abbreviation	Disease abbreviation		key term
							Abbreviation aliases	Disease abbreviation aliases		key terms
							Sub-cellular structure dictionary			Final dictionary
										Suppl. table 28
							Column	Explanation		Column
							Description	Sub-cellular structure name		biological entity, key term
							Description aliases	Sub-cellular structure name aliases		key terms
							Abbreviation	Sub-cellular structure abbreviation		key term
							Abbreviation aliases	Sub-cellular structure abbreviation aliases		key terms
							Sub-cellular process dictionary			Final dictionary
							Suppl. Table 25			Suppl. table 28
							Column	Explanation		Column
							Description	Sub-cellular process name		biological entity, key term
							Description aliases	Sub-cellular process name aliases		key terms
							Abbreviation	Sub-cellular process abbreviation		key term
							Abbreviation aliases	Sub-cellular process abbreviation aliases		key terms
							Confounding terms dictionary			Final dictionary
										Suppl. table 28
							Column	Explanation		Column
							Description	Sub-cellular process name		biological entity, key term
							Description aliases	Sub-cellular process name aliases		key terms
