# Supplementary material for: A flexible ontology for inference of emergent whole cell function from relationships between subcellular processes
Source: Sci Rep. 2017 Dec 18;7:17689. doi: 10.1038/s41598-017-16627-4 (PMC5735158; doi:10.1038/s41598-017-16627-4)
Supplement: Supplementary file 5 — Supplementary Table S3 [file 41598_2017_16627_MOESM5_ESM.txt]

Symbol	Alias descriptions	Synonyms
TP53	tumor supressor p53,p53 tumor suppressor	P53
BTRC	beta-TrCP
CSPG4	high-molecular-weight melanoma-associated antigen
NOS2	inducible nitric oxide synthase	inducible NOS,INOS
NOS1	neuronal nitric oxide synthase	neuronal NOS,NNOS
NOS3	endothelial nitric oxide synthase	endothelial NOS,ENOS
ZBTB16	promyelocytic leukemia Zn(2)+ finger protein
BST2	Tetherin	BST
BST1		BST
PTPN23	His domain phosphotyrosine phosphatase
DCTN2	p50 subunit	p50
FEN1	MMS Flap endonuclease 1
MTNR1A	MT1 receptor	MEL1A
MTNR1B	MT2 receptor	MEL1B
BCAT	Branched chain aminotransferase, BCAA aminotransferase
GPT	Alanine transaminase,alanine aminotransferase	ALT
EEF1A	translation elongation factor 1	TEF-1alpha
VIPR1	Vasoactive intestinal polypeptide receptor 1	VIP1 receptor
NPR1		GC-A
NPR2		GC-B
NPR3		GC-C
AQP1	channel-forming integral membrane protein of 28 kDa
Nav1.1		SCN1A
Nav1.2		SCN2A
Nav1.3		SCN3A
Nav1.4		SCN4A
Nav1.5		SCN5A
Nav1.6		SCN8A
Nav1.7		SCN9A
Nav1.8		SCN10A
Nav1.9		SCN11A
Nax		SCN7A
APOD	apolipoprotein D	Apo D
APOJ	apolipoprotein J	Apo J
PDGFB	platelet-derived growth factor B,platelet-derived growth factor B-chain
CFB	complement factor B,factor B
LIG3		LIG III
MARCKS	Myristoylated Alanine Rich C Kinase Substrate
NOS3	endothelium NO synthase,endothelial NO synthase,constitutive NO synthase,endothelium nitric oxide synthase,endothelial nitric oxide synthase,constitutive nitric oxide synthase	eNOS,cNOS
NOS1	neuronal NO synthase,neuronal nitric oxide synthase
BDNF	brain-derived neurotrophic factor,brain derived neurotrophic factor
CNTF	ciliary neurotrophic factor
GDNF	glial cell line-derived neurotrophic factor
NRTN	neurturin	NTN
SEMA3A	semaphorin 3A
PLEKHA8	four-phosphate adaptor protein 2
LRP4	agrin receptor
TKK	monopolar spindle 1
MAD2L1	mitotic arrest deficient 2
CD120	tumor necrosis factor receptor 1,tumour necrosis factor receptor 1
SLC2A4	glucose transporter 4
SLC2A3	glucose transporter 3
SLC2A2	glucose transporter 2
SLC2A1	glucose transporter 1
NPPA	atrial natriuretic peptide
NPPB	brain natriuretic peptide
PTGS2	cyclooxygenase 2
PTGS1	cyclooxygenase 1
CTSK	cathepsin K	CK
EPHX2	soluble epoxide hydrolase
ALOX5	5-lipoxygenase	5-LO
CSF2	granulocyte macrophage colony stimulating factor
GDNF	glial cell line-derived neurotropic factor ligand
SHBG	androgen-binding protein
CD47	IAP,integrin-associated protein
BRCC45	Brain and Reproductive Organ Expressed
NR0B2	small heterodimer partner
IBSP	bone sialoprotein
SPP1	osteopontin
TRPV1	capsaicin receptor
LTA4H	LTA(4) hydrolase,LTA hydrolase
LTC4S	LTC(4) synthase
ACSL4	acyl-CoA synthetase long chain family member 4
F8A1	Huntingtin associated protein of 40 kDa
AKTIP	Fused Toes
CHT1	sodium-dependent choline transporter
ABCB1	P-glycoprotein
AAK1	Adaptor-associated kinase
CR1	type 1 complement receptor
SHBG	androgen-binding protein
NAIP	Neuronal Apoptosis Inhibitory Protein
CHOP	C/EBP homologous transcription factor
TIM	timeless
ABCA3	ABC transporter A3
CASP1	interleukin-1beta-converting enzyme
CES1	triacylglycerol hydrolase
TBC1D4	AKT substrate of 160kD
PLAU	urokinase
RAB11FIP3	Family of Rab11-interacting protein 3	FIP3
GPI	phosphoglucose isomerase,phosphohexose isomerase
PTGIS	prostacyclin synthase
ACP5	tartrate-resistant acid phosphatase
KPNB1	importin beta
OGT	GlcNAc transferase
AR	Androgen receptor
V2R	type 2 vasopressin receptor
PTGER1		EP1
PTGER2		EP2
PTGER3		EP3
PTGER4		EP4
KDR	Vascular endothelial growth factor receptor-2
NPPB	brain natriuretic peptide
RETSAT	all-trans-retinol 13,14-reductase
HTR1A	serotonin receptor 1A
HTR1B	serotonin receptor 1B
HTR1D	serotonin receptor 1D
HTR1E	serotonin receptor 1E
HTR1F	serotonin receptor 1F
HTR2A	serotonin receptor 2A
HTR2B	serotonin receptor 2B
HTR2C	serotonin receptor 2C
HTR3A	serotonin receptor 3A
HTR3B	serotonin receptor 3B
HTR3C	serotonin receptor 3C
HTR3D	serotonin receptor 3D
HTR3E	serotonin receptor 3E
HTR4	serotonin receptor 4
HTR5A	serotonin receptor 5A
HTR6	serotonin receptor 6
HTR7	serotonin receptor 7
CASP1	caspase 1
CASP2	caspase 2
CASP3	caspase 3
CASP4	caspase 4
CASP5	caspase 5
CASP6	caspase 6
CASP7	caspase 7
CASP8	caspase 8
CASP9	caspase 9
CASP10	caspase 10
CASP11	caspase 11
CASP12	caspase 12
CASP13	caspase 13
CASP14	caspase 14
CTR1	copper transporter 1
CTR2	copper transporter 2
DSTN	actin depolymerizing factor
DTYMK	thymidylate kinase
DUSP11	RNA/RNP complex 1-interacting
EBP	sterol isomerase
ELK3	SRF accessory protein 2
ELK4	SRF accessory protein 1
ENPEP	aminopeptidase A
EPM2A	laforin
EMPM2AIP1	laforin interacting protein 1
F12	hageman factor
F2	thrombin
F3	thromboplastin,tissue factor
F5	proaccelerin,labile factor
F7	serum prothrombin conversion accelerator
FAH	fumarylacetoacetase
NR3C1	glucocorticoid receptor,glucocorticoid receptors
XPNPEP1	aminopeptidase P 1,aminopeptidase P1
XPNPEP2	aminopeptidase P 2,aminopeptidase P2
GABARAP	gamma-aminobutyric acid type A receptor-associated protein
FEZ1	zygin I
HBB	hemoglobin beta
HBG1	hemoglobin gamma	HBG
HAT1	histone acetyltransferase 1	HAT
IRS1	insulin receptor substrate 1	IRS
KATNB1	katanin p80	KAT p80
ITGB4	beta4 integrin
ETF1	RF,release Factor,eukaryotic release factor
AVPR1		V1
AVPR2		V2
D2R	D2 receptor
ANP	atrial natriuretic peptide
EEA1	early endosomal antigen 1
MDH2	malate dehydrogenase
CXADR	coxsackie virus B Ad receptor	CAR
FCER1A	Fc epsilonRI,Fc epsilon RI
GRB2	growth-factor-receptor-bound protein 2
TRADD	tumor necrosis factor receptor-associated death domain
IGF2R	cation-independent mannose 6-phosphate (Man-6-P) receptor,CI-MPR,cation-independent mannose 6-phosphate receptor,Man-6-P receptor
ALOX5AP	5-LOX-activating protein
MAGL	Monoacylglycerol lipase
PTPN11	SHP-2 phosphatase
ABCC8	sulphonylurea receptor
