# Supplementary material for: A flexible ontology for inference of emergent whole cell function from relationships between subcellular processes
Source: Sci Rep. 2017 Dec 18;7:17689. doi: 10.1038/s41598-017-16627-4 (PMC5735158; doi:10.1038/s41598-017-16627-4)
Supplement: Supplementary file 6 — Supplementary Table S4 [file 41598_2017_16627_MOESM6_ESM.txt]

Symbol	Description	Term in brackets	Proposed synonym	Decision
3.8-1.2	HLA complex group 26 (non-protein coding) pseudogene	non-protein coding	non-protein coding	Denied
3.8-1.3	HLA complex group 26 (non-protein coding) pseudogene	non-protein coding	non-protein coding	Denied
3.8-1.4	HLA complex group 26 (non-protein coding) pseudogene	non-protein coding	non-protein coding	Denied
3.8-1.5	HLA complex group 26 (non-protein coding) pseudogene	non-protein coding	non-protein coding	Denied
A2M-AS1	A2M antisense RNA 1 (head to head)	head to head	head to head	Denied
ABCA1	ATP-binding cassette, sub-family A (ABC1), member 1	ABC1	ABC1	Accepted
ABCA10	ATP-binding cassette, sub-family A (ABC1), member 10	ABC1	ABC1	Accepted
ABCA11P	ATP-binding cassette, sub-family A (ABC1), member 11, pseudogene	ABC1	ABC1	Accepted
ABCA12	ATP-binding cassette, sub-family A (ABC1), member 12	ABC1	ABC1	Accepted
ABCA13	ATP-binding cassette, sub-family A (ABC1), member 13	ABC1	ABC1	Accepted
ABCA17P	ATP-binding cassette, sub-family A (ABC1), member 17, pseudogene	ABC1	ABC1	Accepted
ABCA2	ATP-binding cassette, sub-family A (ABC1), member 2	ABC1	ABC1	Accepted
ABCA3	ATP-binding cassette, sub-family A (ABC1), member 3	ABC1	ABC1	Accepted
ABCA4	ATP-binding cassette, sub-family A (ABC1), member 4	ABC1	ABC1	Accepted
ABCA5	ATP-binding cassette, sub-family A (ABC1), member 5	ABC1	ABC1	Accepted
ABCA6	ATP-binding cassette, sub-family A (ABC1), member 6	ABC1	ABC1	Accepted
ABCA7	ATP-binding cassette, sub-family A (ABC1), member 7	ABC1	ABC1	Accepted
ABCA8	ATP-binding cassette, sub-family A (ABC1), member 8	ABC1	ABC1	Accepted
ABCA9	ATP-binding cassette, sub-family A (ABC1), member 9	ABC1	ABC1	Accepted
ABCB1	ATP-binding cassette, sub-family B (MDR/TAP), member 1	MDR/TAP	MDR/TAP	Accepted
ABCB10	ATP-binding cassette, sub-family B (MDR/TAP), member 10	MDR/TAP	MDR/TAP	Accepted
ABCB10P1	ATP-binding cassette, sub-family B (MDR/TAP), member 10 pseudogene 1	MDR/TAP	MDR/TAP	Accepted
ABCB10P3	ATP-binding cassette, sub-family B (MDR/TAP), member 10 pseudogene 3	MDR/TAP	MDR/TAP	Accepted
ABCB10P4	ATP-binding cassette, sub-family B (MDR/TAP), member 10 pseudogene 4	MDR/TAP	MDR/TAP	Accepted
ABCB11	ATP-binding cassette, sub-family B (MDR/TAP), member 11	MDR/TAP	MDR/TAP	Accepted
ABCB4	ATP-binding cassette, sub-family B (MDR/TAP), member 4	MDR/TAP	MDR/TAP	Accepted
ABCB5	ATP-binding cassette, sub-family B (MDR/TAP), member 5	MDR/TAP	MDR/TAP	Accepted
ABCB6	ATP-binding cassette, sub-family B (MDR/TAP), member 6 (Langereis blood group)	MDR/TAP	MDR/TAP	Accepted
ABCB6	ATP-binding cassette, sub-family B (MDR/TAP), member 6 (Langereis blood group)	Langereis blood group	Langereis blood group	Accepted
ABCB7	ATP-binding cassette, sub-family B (MDR/TAP), member 7	MDR/TAP	MDR/TAP	Accepted
ABCB8	ATP-binding cassette, sub-family B (MDR/TAP), member 8	MDR/TAP	MDR/TAP	Accepted
ABCB9	ATP-binding cassette, sub-family B (MDR/TAP), member 9	MDR/TAP	MDR/TAP	Accepted
ABCC1	ATP-binding cassette, sub-family C (CFTR/MRP), member 1	CFTR/MRP	CFTR/MRP	Accepted
ABCC10	ATP-binding cassette, sub-family C (CFTR/MRP), member 10	CFTR/MRP	CFTR/MRP	Accepted
ABCC11	ATP-binding cassette, sub-family C (CFTR/MRP), member 11	CFTR/MRP	CFTR/MRP	Accepted
ABCC12	ATP-binding cassette, sub-family C (CFTR/MRP), member 12	CFTR/MRP	CFTR/MRP	Accepted
ABCC13	ATP-binding cassette, sub-family C (CFTR/MRP), member 13, pseudogene	CFTR/MRP	CFTR/MRP	Accepted
ABCC2	ATP-binding cassette, sub-family C (CFTR/MRP), member 2	CFTR/MRP	CFTR/MRP	Accepted
ABCC3	ATP-binding cassette, sub-family C (CFTR/MRP), member 3	CFTR/MRP	CFTR/MRP	Accepted
ABCC4	ATP-binding cassette, sub-family C (CFTR/MRP), member 4	CFTR/MRP	CFTR/MRP	Accepted
ABCC5	ATP-binding cassette, sub-family C (CFTR/MRP), member 5	CFTR/MRP	CFTR/MRP	Accepted
ABCC6	ATP-binding cassette, sub-family C (CFTR/MRP), member 6	CFTR/MRP	CFTR/MRP	Accepted
ABCC6P1	ATP-binding cassette, sub-family C, member 6 pseudogene 1 (functional)	functional	functional	Accepted
ABCC8	ATP-binding cassette, sub-family C (CFTR/MRP), member 8	CFTR/MRP	CFTR/MRP	Accepted
ABCC9	ATP-binding cassette, sub-family C (CFTR/MRP), member 9	CFTR/MRP	CFTR/MRP	Accepted
ABCD1	ATP-binding cassette, sub-family D (ALD), member 1	ALD	ALD	Accepted
ABCD1P1	ATP-binding cassette, sub-family D (ALD), member 1, pseudogene 1	ALD	ALD	Accepted
ABCD1P2	ATP-binding cassette, sub-family D (ALD), member 1, pseudogene 2	ALD	ALD	Accepted
ABCD1P3	ATP-binding cassette, sub-family D (ALD), member 1, pseudogene 3	ALD	ALD	Accepted
ABCD1P4	ATP-binding cassette, sub-family D (ALD), member 1, pseudogene 4	ALD	ALD	Accepted
ABCD1P5	ATP-binding cassette, sub-family D (ALD), member 1, pseudogene 5	ALD	ALD	Accepted
ABCD2	ATP-binding cassette, sub-family D (ALD), member 2	ALD	ALD	Accepted
ABCD3	ATP-binding cassette, sub-family D (ALD), member 3	ALD	ALD	Accepted
ABCD4	ATP-binding cassette, sub-family D (ALD), member 4	ALD	ALD	Accepted
ABCE1	ATP-binding cassette, sub-family E (OABP), member 1	OABP	OABP	Accepted
ABCF1	ATP-binding cassette, sub-family F (GCN20), member 1	GCN20	GCN20	Accepted
ABCF2	ATP-binding cassette, sub-family F (GCN20), member 2	GCN20	GCN20	Accepted
ABCF2P1	ATP-binding cassette, sub-family F (GCN20), member 2 pseudogene 1	GCN20	GCN20	Accepted
ABCF2P2	ATP-binding cassette, sub-family F (GCN20), member 2 pseudogene 2	GCN20	GCN20	Accepted
ABCF3	ATP-binding cassette, sub-family F (GCN20), member 3	GCN20	GCN20	Accepted
ABCG1	ATP-binding cassette, sub-family G (WHITE), member 1	WHITE	WHITE	Denied
ABCG2	ATP-binding cassette, sub-family G (WHITE), member 2 (Junior blood group)	WHITE	WHITE	Denied
ABCG2	ATP-binding cassette, sub-family G (WHITE), member 2 (Junior blood group)	Junior blood group	Junior blood group	Denied
ABCG4	ATP-binding cassette, sub-family G (WHITE), member 4	WHITE	WHITE	Denied
ABCG5	ATP-binding cassette, sub-family G (WHITE), member 5	WHITE	WHITE	Denied
ABCG8	ATP-binding cassette, sub-family G (WHITE), member 8	WHITE	WHITE	Denied
ABHD11-AS1	ABHD11 antisense RNA 1 (tail to tail)	tail to tail	tail to tail	Denied
ABO	ABO blood group (transferase A, alpha 1-3-N-acetylgalactosaminyltransferase; transferase B, alpha 1-3-galactosyltransferase)	transferase A, alpha 1-3-N-acetylgalactosaminyltransferase; transferase B, alpha 1-3-galactosyltransferase	transferase A	Accepted
ABO	ABO blood group (transferase A, alpha 1-3-N-acetylgalactosaminyltransferase; transferase B, alpha 1-3-galactosyltransferase)	transferase A, alpha 1-3-N-acetylgalactosaminyltransferase; transferase B, alpha 1-3-galactosyltransferase	alpha 1-3-N-acetylgalactosaminyltransferase	Accepted
ABO	ABO blood group (transferase A, alpha 1-3-N-acetylgalactosaminyltransferase; transferase B, alpha 1-3-galactosyltransferase)	transferase A, alpha 1-3-N-acetylgalactosaminyltransferase; transferase B, alpha 1-3-galactosyltransferase	transferase B	Accepted
ABO	ABO blood group (transferase A, alpha 1-3-N-acetylgalactosaminyltransferase; transferase B, alpha 1-3-galactosyltransferase)	transferase A, alpha 1-3-N-acetylgalactosaminyltransferase; transferase B, alpha 1-3-galactosyltransferase	alpha 1-3-galactosyltransferase	Accepted
ACCS	1-aminocyclopropane-1-carboxylate synthase homolog (Arabidopsis)(non-functional)	Arabidopsis	Arabidopsis	Denied
ACCS	1-aminocyclopropane-1-carboxylate synthase homolog (Arabidopsis)(non-functional)	non-functional	non-functional	Denied
ACD	adrenocortical dysplasia homolog (mouse)	mouse	mouse	Denied
ACE3P	angiotensin I converting enzyme (peptidyl-dipeptidase A) 3, pseudogene	peptidyl-dipeptidase A	peptidyl-dipeptidase A	Accepted
ACF	Asymmetric crying facies (Cayler cardiofacial syndrome)	Cayler cardiofacial syndrome	Cayler cardiofacial syndrome	Denied
ACHE	acetylcholinesterase (Yt blood group)	Yt blood group	Yt blood group	Accepted
ACKR1	atypical chemokine receptor 1 (Duffy blood group)	Duffy blood group	Duffy blood group	Accepted
ACRPV	Acropectorovertebral dysplasia (F syndrome)	F syndrome	F syndrome	Denied
ACT	actin-like protein (ACT) gene	ACT	ACT	Denied
ACTN3	actinin, alpha 3 (gene/pseudogene)	gene/pseudogene	gene/pseudogene	Accepted
ACTR10	actin-related protein 10 homolog (S. cerevisiae)	S. cerevisiae	S. cerevisiae	Denied
ACTR1A	ARP1 actin-related protein 1 homolog A, centractin alpha (yeast)	yeast	yeast	Denied
ACTR1B	ARP1 actin-related protein 1 homolog B, centractin beta (yeast)	yeast	yeast	Denied
ACTR2	ARP2 actin-related protein 2 homolog (yeast)	yeast	yeast	Denied
ACTR3	ARP3 actin-related protein 3 homolog (yeast)	yeast	yeast	Denied
ACTR3B	ARP3 actin-related protein 3 homolog B (yeast)	yeast	yeast	Denied
ACTR3C	ARP3 actin-related protein 3 homolog C (yeast)	yeast	yeast	Denied
ACTR5	ARP5 actin-related protein 5 homolog (yeast)	yeast	yeast	Denied
ACTR6	ARP6 actin-related protein 6 homolog (yeast)	yeast	yeast	Denied
ACTR8	ARP8 actin-related protein 8 homolog (yeast)	yeast	yeast	Denied
ACYP1	acylphosphatase 1, erythrocyte (common) type	common	common	Denied
ADAD1	adenosine deaminase domain containing 1 (testis-specific)	testis-specific	testis-specific	Denied
ADAD1P1	adenosine deaminase domain containing 1 (testis-specific) pseudogene 1	testis-specific	testis-specific	Denied
ADAD1P2	adenosine deaminase domain containing 1 (testis-specific) pseudogene 2	testis-specific	testis-specific	Denied
ADAM1A	ADAM metallopeptidase domain 1A (pseudogene)	pseudogene	pseudogene	Accepted
ADAM1B	ADAM metallopeptidase domain 1B (pseudogene)	pseudogene	pseudogene	Accepted
ADAM3A	ADAM metallopeptidase domain 3A (pseudogene)	pseudogene	pseudogene	Accepted
ADAM3B	ADAM metallopeptidase domain 3B (pseudogene)	pseudogene	pseudogene	Accepted
ADAM5	ADAM metallopeptidase domain 5 (pseudogene)	pseudogene	pseudogene	Accepted
ADAM6	ADAM metallopeptidase domain 6 (pseudogene)	pseudogene	pseudogene	Accepted
ADARB2	adenosine deaminase, RNA-specific, B2 (inactive)	inactive	inactive	Denied
ADCY1	adenylate cyclase 1 (brain)	brain	brain	Denied
ADCY10	adenylate cyclase 10 (soluble)	soluble	soluble	Denied
ADCY10P1	adenylate cyclase 10 (soluble) pseudogene 1	soluble	soluble	Denied
ADCY2	adenylate cyclase 2 (brain)	brain	brain	Denied
ADCY8	adenylate cyclase 8 (brain)	brain	brain	Denied
ADCYAP1	adenylate cyclase activating polypeptide 1 (pituitary)	pituitary	pituitary	Denied
ADD1	adducin 1 (alpha)	alpha	alpha	Denied
ADD2	adducin 2 (beta)	beta	beta	Denied
ADD3	adducin 3 (gamma)	gamma	gamma	Denied
ADH1A	alcohol dehydrogenase 1A (class I), alpha polypeptide	class I	class I	Denied
ADH1B	alcohol dehydrogenase 1B (class I), beta polypeptide	class I	class I	Denied
ADH1C	alcohol dehydrogenase 1C (class I), gamma polypeptide	class I	class I	Denied
ADH4	alcohol dehydrogenase 4 (class II), pi polypeptide	class II	class II	Denied
ADH5	alcohol dehydrogenase 5 (class III), chi polypeptide	class III	class III	Denied
ADH5P2	alcohol dehydrogenase 5 (class III), chi polypeptide, pseudogene 2	class III	class III	Denied
ADH5P3	alcohol dehydrogenase 5 (class III), chi polypeptide, pseudogene 3	class III	class III	Denied
ADH5P4	alcohol dehydrogenase 5 (class III), chi polypeptide, pseudogene 4	class III	class III	Denied
ADH6	alcohol dehydrogenase 6 (class V)	class V	class V	Denied
ADH7	alcohol dehydrogenase 7 (class IV), mu or sigma polypeptide	class IV	class IV	Denied
ADM5	adrenomedullin 5 (putative)	putative	putative	Denied
AGMX2	agammaglobulinemia, X-linked 2 (with growth hormone deficiency)	with growth hormone deficiency	with growth hormone deficiency	Denied
AGT	angiotensinogen (serpin peptidase inhibitor, clade A, member 8)	serpin peptidase inhibitor, clade A, member 8	serpin peptidase inhibitor	Denied
AGT	angiotensinogen (serpin peptidase inhibitor, clade A, member 8)	serpin peptidase inhibitor, clade A, member 8	clade A	Denied
AGT	angiotensinogen (serpin peptidase inhibitor, clade A, member 8)	serpin peptidase inhibitor, clade A, member 8	member 8	Denied
AHSA1	AHA1, activator of heat shock 90kDa protein ATPase homolog 1 (yeast)	yeast	yeast	Denied
AHSA2	AHA1, activator of heat shock 90kDa protein ATPase homolog 2 (yeast)	yeast	yeast	Denied
AIR	Acute insulin response (2)	2	2	Denied
AIS3	autoimmune susceptibility 3 (vitiligo specific)	vitiligo specific	vitiligo specific	Denied
AKR1A1	aldo-keto reductase family 1, member A1 (aldehyde reductase)	aldehyde reductase	aldehyde reductase	Accepted
AKR1B1	aldo-keto reductase family 1, member B1 (aldose reductase)	aldose reductase	aldose reductase	Accepted
AKR1B10	aldo-keto reductase family 1, member B10 (aldose reductase)	aldose reductase	aldose reductase	Accepted
AKR7A3	aldo-keto reductase family 7, member A3 (aflatoxin aldehyde reductase)	aflatoxin aldehyde reductase	aflatoxin aldehyde reductase	Accepted
AKR7L	aldo-keto reductase family 7-like (gene/pseudogene)	gene/pseudogene	gene/pseudogene	Accepted
AKT1S1	AKT1 substrate 1 (proline-rich)	proline-rich	proline-rich	Denied
ALDH2	aldehyde dehydrogenase 2 family (mitochondrial)	mitochondrial	mitochondrial	Denied
ALS2	amyotrophic lateral sclerosis 2 (juvenile)	juvenile	juvenile	Denied
ALS2CR11	amyotrophic lateral sclerosis 2 (juvenile) chromosome region, candidate 11	juvenile	juvenile	Denied
ALS2CR12	amyotrophic lateral sclerosis 2 (juvenile) chromosome region, candidate 12	juvenile	juvenile	Denied
ALS3	amyotrophic lateral sclerosis 3 (autosomal dominant)	autosomal dominant	autosomal dominant	Denied
AMBN	ameloblastin (enamel matrix protein)	enamel matrix protein	enamel matrix protein	Accepted
AMY1A	amylase, alpha 1A (salivary)	salivary	salivary	Denied
AMY1B	amylase, alpha 1B (salivary)	salivary	salivary	Denied
AMY1C	amylase, alpha 1C (salivary)	salivary	salivary	Denied
AMY2A	amylase, alpha 2A (pancreatic)	pancreatic	pancreatic	Denied
AMY2B	amylase, alpha 2B (pancreatic)	pancreatic	pancreatic	Denied
ANGEL1	angel homolog 1 (Drosophila)	Drosophila	Drosophila	Denied
ANGEL2	angel homolog 2 (Drosophila)	Drosophila	Drosophila	Denied
ANK3	ankyrin 3, node of Ranvier (ankyrin G)	ankyrin G	ankyrin G	Accepted
ANKRA2	ankyrin repeat, family A (RFXANK-like), 2	RFXANK-like	RFXANK-like	Accepted
ANKRD1	ankyrin repeat domain 1 (cardiac muscle)	cardiac muscle	cardiac muscle	Denied
ANKRD2	ankyrin repeat domain 2 (stretch responsive muscle)	stretch responsive muscle	stretch responsive muscle	Denied
ANKRD27	ankyrin repeat domain 27 (VPS9 domain)	VPS9 domain	VPS9 domain	Denied
ANO1-AS2	ANO1 antisense RNA 2 (head to head)	head to head	head to head	Denied
ANOP1	anophthalmos 1 (with mental retardation, without limb anomalies or dental or urogenital abnormalities)	with mental retardation, without limb anomalies or dental or urogenital abnormalities	with mental retardation	Denied
ANOP1	anophthalmos 1 (with mental retardation, without limb anomalies or dental or urogenital abnormalities)	with mental retardation, without limb anomalies or dental or urogenital abnormalities	without limb anomalies or dental or urogenital abnormalities	Denied
AOAH	acyloxyacyl hydrolase (neutrophil)	neutrophil	neutrophil	Denied
AOC2	amine oxidase, copper containing 2 (retina-specific)	retina-specific	retina-specific	Denied
APBB1	amyloid beta (A4) precursor protein-binding, family B, member 1 (Fe65)	Fe65	Fe65	Accepted
APCDD1L-AS1	APCDD1L antisense RNA 1 (head to head)	head to head	head to head	Denied
APEX1	APEX nuclease (multifunctional DNA repair enzyme) 1	multifunctional DNA repair enzyme	multifunctional DNA repair enzyme	Accepted
APEX2	APEX nuclease (apurinic/apyrimidinic endonuclease) 2	apurinic/apyrimidinic endonuclease	apurinic/apyrimidinic endonuclease	Accepted
APOBEC4	apolipoprotein B mRNA editing enzyme, catalytic polypeptide-like 4 (putative)	putative	putative	Denied
APOC4-APOC2	APOC4-APOC2 readthrough (NMD candidate)	NMD candidate	NMD candidate	Denied
APOH	apolipoprotein H (beta-2-glycoprotein I)	beta-2-glycoprotein I	beta-2-glycoprotein I	Accepted
APP	amyloid beta (A4) precursor protein	A4	A4	Denied
APTR	Alu-mediated CDKN1A/p21 transcriptional regulator (non-protein coding)	non-protein coding	non-protein coding	Denied
AQP1	aquaporin 1 (Colton blood group)	Colton blood group	Colton blood group	Accepted
AQP2	aquaporin 2 (collecting duct)	collecting duct	collecting duct	Denied
AQP3	aquaporin 3 (Gill blood group)	Gill blood group	Gill blood group	Accepted
ARFGEF1	ADP-ribosylation factor guanine nucleotide-exchange factor 1 (brefeldin A-inhibited)	brefeldin A-inhibited	brefeldin A-inhibited	Accepted
ARFGEF2	ADP-ribosylation factor guanine nucleotide-exchange factor 2 (brefeldin A-inhibited)	brefeldin A-inhibited	brefeldin A-inhibited	Accepted
ARHGAP19-SLIT1	ARHGAP19-SLIT1 readthrough (NMD candidate)	NMD candidate	NMD candidate	Denied
ARHGAP5-AS1	ARHGAP5 antisense RNA 1 (head to head)	head to head	head to head	Denied
ARHGDIA	Rho GDP dissociation inhibitor (GDI) alpha	GDI	GDI	Accepted
ARHGDIB	Rho GDP dissociation inhibitor (GDI) beta	GDI	GDI	Accepted
ARHGDIG	Rho GDP dissociation inhibitor (GDI) gamma	GDI	GDI	Accepted
ARHGEF1	Rho guanine nucleotide exchange factor (GEF) 1	GEF	GEF	Denied
ARHGEF10	Rho guanine nucleotide exchange factor (GEF) 10	GEF	GEF	Denied
ARHGEF11	Rho guanine nucleotide exchange factor (GEF) 11	GEF	GEF	Denied
ARHGEF12	Rho guanine nucleotide exchange factor (GEF) 12	GEF	GEF	Denied
ARHGEF15	Rho guanine nucleotide exchange factor (GEF) 15	GEF	GEF	Denied
ARHGEF16	Rho guanine nucleotide exchange factor (GEF) 16	GEF	GEF	Denied
ARHGEF17	Rho guanine nucleotide exchange factor (GEF) 17	GEF	GEF	Denied
ARHGEF18	Rho/Rac guanine nucleotide exchange factor (GEF) 18	GEF	GEF	Denied
ARHGEF19	Rho guanine nucleotide exchange factor (GEF) 19	GEF	GEF	Denied
ARHGEF2	Rho/Rac guanine nucleotide exchange factor (GEF) 2	GEF	GEF	Denied
ARHGEF25	Rho guanine nucleotide exchange factor (GEF) 25	GEF	GEF	Denied
ARHGEF26	Rho guanine nucleotide exchange factor (GEF) 26	GEF	GEF	Denied
ARHGEF28	Rho guanine nucleotide exchange factor (GEF) 28	GEF	GEF	Denied
ARHGEF3	Rho guanine nucleotide exchange factor (GEF) 3	GEF	GEF	Denied
ARHGEF33	Rho guanine nucleotide exchange factor (GEF) 33	GEF	GEF	Denied
ARHGEF34P	Rho guanine nucleotide exchange factor (GEF) 34, pseudogene	GEF	GEF	Denied
ARHGEF35	Rho guanine nucleotide exchange factor (GEF) 35	GEF	GEF	Denied
ARHGEF37	Rho guanine nucleotide exchange factor (GEF) 37	GEF	GEF	Denied
ARHGEF38	Rho guanine nucleotide exchange factor (GEF) 38	GEF	GEF	Denied
ARHGEF39	Rho guanine nucleotide exchange factor (GEF) 39	GEF	GEF	Denied
ARHGEF4	Rho guanine nucleotide exchange factor (GEF) 4	GEF	GEF	Denied
ARHGEF40	Rho guanine nucleotide exchange factor (GEF) 40	GEF	GEF	Denied
ARHGEF5	Rho guanine nucleotide exchange factor (GEF) 5	GEF	GEF	Denied
ARHGEF6	Rac/Cdc42 guanine nucleotide exchange factor (GEF) 6	GEF	GEF	Denied
ARHGEF7	Rho guanine nucleotide exchange factor (GEF) 7	GEF	GEF	Denied
ARHGEF9	Cdc42 guanine nucleotide exchange factor (GEF) 9	GEF	GEF	Denied
ARID1A	AT rich interactive domain 1A (SWI-like)	SWI-like	SWI-like	Denied
ARID1B	AT rich interactive domain 1B (SWI1-like)	SWI1-like	SWI1-like	Denied
ARID2	AT rich interactive domain 2 (ARID, RFX-like)	ARID, RFX-like	ARID	Accepted
ARID2	AT rich interactive domain 2 (ARID, RFX-like)	ARID, RFX-like	RFX-like	Accepted
ARID3A	AT rich interactive domain 3A (BRIGHT-like)	BRIGHT-like	BRIGHT-like	Accepted
ARID3B	AT rich interactive domain 3B (BRIGHT-like)	BRIGHT-like	BRIGHT-like	Accepted
ARID3C	AT rich interactive domain 3C (BRIGHT-like)	BRIGHT-like	BRIGHT-like	Accepted
ARID4A	AT rich interactive domain 4A (RBP1-like)	RBP1-like	RBP1-like	Accepted
ARID4B	AT rich interactive domain 4B (RBP1-like)	RBP1-like	RBP1-like	Accepted
ARID5A	AT rich interactive domain 5A (MRF1-like)	MRF1-like	MRF1-like	Accepted
ARID5B	AT rich interactive domain 5B (MRF1-like)	MRF1-like	MRF1-like	Accepted
ARL2-SNX15	ARL2-SNX15 readthrough (NMD candidate)	NMD candidate	NMD candidate	Denied
ARR3	arrestin 3, retinal (X-arrestin)	X-arrestin	X-arrestin	Accepted
ARSE	arylsulfatase E (chondrodysplasia punctata 1)	chondrodysplasia punctata 1	chondrodysplasia punctata 1	Accepted
ART4	ADP-ribosyltransferase 4 (Dombrock blood group)	Dombrock blood group	Dombrock blood group	Accepted
ASAH1	N-acylsphingosine amidohydrolase (acid ceramidase) 1	acid ceramidase	acid ceramidase	Accepted
ASAH2	N-acylsphingosine amidohydrolase (non-lysosomal ceramidase) 2	non-lysosomal ceramidase	non-lysosomal ceramidase	Accepted
ASAH2B	N-acylsphingosine amidohydrolase (non-lysosomal ceramidase) 2B	non-lysosomal ceramidase	non-lysosomal ceramidase	Accepted
ASH1L	ash1 (absent, small, or homeotic)-like (Drosophila)	Drosophila	Drosophila	Denied
ASH2L	ash2 (absent, small, or homeotic)-like (Drosophila)	Drosophila	Drosophila	Denied
ASH2LP1	ash2 (absent, small, or homeotic)-like (Drosophila) pseudogene 1	Drosophila	Drosophila	Denied
ASIC1	acid sensing (proton gated) ion channel 1	proton gated	proton gated	Denied
ASIC2	acid sensing (proton gated) ion channel 2	proton gated	proton gated	Denied
ASIC3	acid sensing (proton gated) ion channel 3	proton gated	proton gated	Denied
ASNA1	arsA arsenite transporter, ATP-binding, homolog 1 (bacterial)	bacterial	bacterial	Denied
ASNS	asparagine synthetase (glutamine-hydrolyzing)	glutamine-hydrolyzing	glutamine-hydrolyzing	Denied
ASNSP6	asparagine synthetase (glutamine-hydrolyzing) pseudogene 6	glutamine-hydrolyzing	glutamine-hydrolyzing	Denied
ASTE1	asteroid homolog 1 (Drosophila)	Drosophila	Drosophila	Denied
ASTL	astacin-like metallo-endopeptidase (M12 family)	M12 family	M12 family	Accepted
ATD	asphixiating thoracic dystrophy (chondroectodermal dysplasia-like syndrome)	chondroectodermal dysplasia-like syndrome	chondroectodermal dysplasia-like syndrome	Denied
ATHL1	ATH1, acid trehalase-like 1 (yeast)	yeast	yeast	Denied
ATHS	atherosclerosis susceptibility (lipoprotein associated)	lipoprotein associated	lipoprotein associated	Accepted
ATP5G1	ATP synthase, H+ transporting, mitochondrial Fo complex, subunit C1 (subunit 9)	subunit 9	subunit 9	Denied
ATP5G1P1	ATP synthase, H+ transporting, mitochondrial Fo complex, subunit C1 (subunit 9) pseudogene 1	subunit 9	subunit 9	Denied
ATP5G1P2	ATP synthase, H+ transporting, mitochondrial Fo complex, subunit C1 (subunit 9) pseudogene 2	subunit 9	subunit 9	Denied
ATP5G1P3	ATP synthase, H+ transporting, mitochondrial Fo complex, subunit C1 (subunit 9) pseudogene 3	subunit 9	subunit 9	Denied
ATP5G1P4	ATP synthase, H+ transporting, mitochondrial Fo complex, subunit C1 (subunit 9) pseudogene 4	subunit 9	subunit 9	Denied
ATP5G1P5	ATP synthase, H+ transporting, mitochondrial Fo complex, subunit C1 (subunit 9) pseudogene 5	subunit 9	subunit 9	Denied
ATP5G1P6	ATP synthase, H+ transporting, mitochondrial Fo complex, subunit C1 (subunit 9) pseudogene 6	subunit 9	subunit 9	Denied
ATP5G1P7	ATP synthase, H+ transporting, mitochondrial Fo complex, subunit C1 (subunit 9) pseudogene 7	subunit 9	subunit 9	Denied
ATP5G1P8	ATP synthase, H+ transporting, mitochondrial Fo complex, subunit C1 (subunit 9) pseudogene 8	subunit 9	subunit 9	Denied
ATP5G2	ATP synthase, H+ transporting, mitochondrial Fo complex, subunit C2 (subunit 9)	subunit 9	subunit 9	Denied
ATP5G2P1	ATP synthase, H+ transporting, mitochondrial Fo complex, subunit C2 (subunit 9) pseudogene 1	subunit 9	subunit 9	Denied
ATP5G2P2	ATP synthase, H+ transporting, mitochondrial Fo complex, subunit C2 (subunit 9) pseudogene 2	subunit 9	subunit 9	Denied
ATP5G2P3	ATP synthase, H+ transporting, mitochondrial Fo complex, subunit C2 (subunit 9) pseudogene 3	subunit 9	subunit 9	Denied
ATP5G2P4	ATP synthase, H+ transporting, mitochondrial Fo complex, subunit C2 (subunit 9) pseudogene 4	subunit 9	subunit 9	Denied
ATP5G3	ATP synthase, H+ transporting, mitochondrial Fo complex, subunit C3 (subunit 9)	subunit 9	subunit 9	Denied
ATP5S	ATP synthase, H+ transporting, mitochondrial Fo complex, subunit s (factor B)	factor B	factor B	Accepted
ATP6V1G2-DDX39B	ATP6V1G2-DDX39B readthrough (NMD candidate)	NMD candidate	NMD candidate	Denied
ATP8A1	ATPase, aminophospholipid transporter (APLT), class I, type 8A, member 1	APLT	APLT	Accepted
ATXN8OS	ATXN8 opposite strand (non-protein coding)	non-protein coding	non-protein coding	Denied
AVL9	AVL9 homolog (S. cerevisiase)	S. cerevisiase	S. cerevisiase	Denied
B3GALNT1	beta-1,3-N-acetylgalactosaminyltransferase 1 (globoside blood group)	globoside blood group	globoside blood group	Accepted
BAIAP2-AS1	BAIAP2 antisense RNA 1 (head to head)	head to head	head to head	Denied
BAP1	BRCA1 associated protein-1 (ubiquitin carboxy-terminal hydrolase)	ubiquitin carboxy-terminal hydrolase	ubiquitin carboxy-terminal hydrolase	Accepted
BARX1-AS1	BARX1 antisense RNA 1 (head to head)	head to head	head to head	Denied
BBOX1	butyrobetaine (gamma), 2-oxoglutarate dioxygenase (gamma-butyrobetaine hydroxylase) 1	gamma-butyrobetaine hydroxylase	gamma-butyrobetaine hydroxylase	Accepted
BBX	bobby sox homolog (Drosophila)	Drosophila	Drosophila	Denied
BCAM	basal cell adhesion molecule (Lutheran blood group)	Lutheran blood group	Lutheran blood group	Accepted
BCAR4	breast cancer anti-estrogen resistance 4 (non-protein coding)	non-protein coding	non-protein coding	Denied
BCL11A	B-cell CLL/lymphoma 11A (zinc finger protein)	zinc finger protein	zinc finger protein	Denied
BCL11B	B-cell CLL/lymphoma 11B (zinc finger protein)	zinc finger protein	zinc finger protein	Denied
BCL2L10	BCL2-like 10 (apoptosis facilitator)	apoptosis facilitator	apoptosis facilitator	Accepted
BCL2L11	BCL2-like 11 (apoptosis facilitator)	apoptosis facilitator	apoptosis facilitator	Accepted
BCL2L12	BCL2-like 12 (proline rich)	proline rich	proline rich	Denied
BCL2L12P1	BCL2-like 12 (proline rich) pseudogene 1	proline rich	proline rich	Denied
BCL2L13	BCL2-like 13 (apoptosis facilitator)	apoptosis facilitator	apoptosis facilitator	Accepted
BCL2L14	BCL2-like 14 (apoptosis facilitator)	apoptosis facilitator	apoptosis facilitator	Accepted
BGLAP	bone gamma-carboxyglutamate (gla) protein	gla	gla	Denied
BGLT3	beta globin locus transcript 3 (non-protein coding)	non-protein coding	non-protein coding	Denied
BICD1	bicaudal D homolog 1 (Drosophila)	Drosophila	Drosophila	Denied
BICD1P1	bicaudal D homolog 1 (Drosophila) pseudogene 1	Drosophila	Drosophila	Denied
BICD2	bicaudal D homolog 2 (Drosophila)	Drosophila	Drosophila	Denied
BIK	BCL2-interacting killer (apoptosis-inducing)	apoptosis-inducing	apoptosis-inducing	Denied
BISPR	BST2 interferon stimulated positive regulator (non-protein coding)	non-protein coding	non-protein coding	Denied
BLACAT1	bladder cancer associated transcript 1 (non-protein coding)	non-protein coding	non-protein coding	Denied
BLOC1S5-TXNDC5	BLOC1S5-TXNDC5 readthrough (NMD candidate)	NMD candidate	NMD candidate	Denied
BMPR1B-AS1	BMPR1B antisense RNA 1 (head to head)	head to head	head to head	Denied
BMPR2	bone morphogenetic protein receptor, type II (serine/threonine kinase)	serine/threonine kinase	serine/threonine kinase	Denied
BOLA3-AS1	BOLA3 antisense RNA 1 (head to head)	head to head	head to head	Denied
BORCS7-ASMT	BORCS7-ASMT readthrough (NMD candidate)	NMD candidate	NMD candidate	Denied
BPESC1	blepharophimosis, epicanthus inversus and ptosis, candidate 1 (non-protein coding)	non-protein coding	non-protein coding	Denied
BPHL	biphenyl hydrolase-like (serine hydrolase)	serine hydrolase	serine hydrolase	Accepted
BRE	brain and reproductive organ-expressed (TNFRSF1A modulator)	TNFRSF1A modulator	TNFRSF1A modulator	Accepted
BRWD1-IT2	BRWD1 intronic transcript 2 (non-protein coding)	non-protein coding	non-protein coding	Denied
BSCL2	Berardinelli-Seip congenital lipodystrophy 2 (seipin)	seipin	seipin	Accepted
BSG	basigin (Ok blood group)	Ok blood group	Ok blood group	Accepted
BSN-AS2	BSN antisense RNA 2 (head to head)	head to head	head to head	Denied
C1QTNF3-AMACR	C1QTNF3-AMACR readthrough (NMD candidate)	NMD candidate	NMD candidate	Denied
C4A	complement component 4A (Rodgers blood group)	Rodgers blood group	Rodgers blood group	Accepted
C4B	complement component 4B (Chido blood group)	Chido blood group	Chido blood group	Accepted
C4B_2	complement component 4B (Chido blood group), copy 2	Chido blood group	Chido blood group	Accepted
C9ORF135-AS1	C9orf135 antisense RNA 1 (head to head)	head to head	head to head	Denied
CABYR	calcium binding tyrosine-(Y)-phosphorylation regulated	Y	Y	Denied
CABYRP1	calcium binding tyrosine-(Y)-phosphorylation regulated pseudogene 1	Y	Y	Denied
CAHM	colon adenocarcinoma hypermethylated (non-protein coding)	non-protein coding	non-protein coding	Denied
CALM1	calmodulin 1 (phosphorylase kinase, delta)	phosphorylase kinase, delta	phosphorylase kinase	Denied
CALM1	calmodulin 1 (phosphorylase kinase, delta)	phosphorylase kinase, delta	delta	Denied
CALM1P1	calmodulin 1 (phosphorylase kinase, delta) pseudogene 1	phosphorylase kinase, delta	phosphorylase kinase	Denied
CALM1P1	calmodulin 1 (phosphorylase kinase, delta) pseudogene 1	phosphorylase kinase, delta	delta	Denied
CALM1P2	calmodulin 1 (phosphorylase kinase, delta) pseudogene 2	phosphorylase kinase, delta	phosphorylase kinase	Denied
CALM1P2	calmodulin 1 (phosphorylase kinase, delta) pseudogene 2	phosphorylase kinase, delta	delta	Denied
CALM2	calmodulin 2 (phosphorylase kinase, delta)	phosphorylase kinase, delta	phosphorylase kinase	Denied
CALM2	calmodulin 2 (phosphorylase kinase, delta)	phosphorylase kinase, delta	delta	Denied
CALM3	calmodulin 3 (phosphorylase kinase, delta)	phosphorylase kinase, delta	phosphorylase kinase	Denied
CALM3	calmodulin 3 (phosphorylase kinase, delta)	phosphorylase kinase, delta	delta	Denied
CAND2	cullin-associated and neddylation-dissociated 2 (putative)	putative	putative	Denied
CANDN1	candidiasis, nail 1 (with ICAM1 deficiency)	with ICAM1 deficiency	with ICAM1 deficiency	Denied
CAP1	CAP, adenylate cyclase-associated protein 1 (yeast)	yeast	yeast	Denied
CAP2	CAP, adenylate cyclase-associated protein, 2 (yeast)	yeast	yeast	Denied
CAP2P1	CAP, adenylate cyclase-associated protein, 2 (yeast) pseudogene 1	yeast	yeast	Denied
CAPN10-AS1	CAPN10 antisense RNA 1 (head to head)	head to head	head to head	Denied
CAPZA1	capping protein (actin filament) muscle Z-line, alpha 1	actin filament	actin filament	Denied
CAPZA1P	capping protein (actin filament) muscle Z-line, alpha 1 pseudogene	actin filament	actin filament	Denied
CAPZA2	capping protein (actin filament) muscle Z-line, alpha 2	actin filament	actin filament	Denied
CAPZA3	capping protein (actin filament) muscle Z-line, alpha 3	actin filament	actin filament	Denied
CAPZB	capping protein (actin filament) muscle Z-line, beta	actin filament	actin filament	Denied
CARS2	cysteinyl-tRNA synthetase 2, mitochondrial (putative)	putative	putative	Denied
CASC11	cancer susceptibility candidate 11 (non-protein coding)	non-protein coding	non-protein coding	Denied
CASC15	cancer susceptibility candidate 15 (non-protein coding)	non-protein coding	non-protein coding	Denied
CASC16	cancer susceptibility candidate 16 (non-protein coding)	non-protein coding	non-protein coding	Denied
CASC17	cancer susceptibility candidate 17 (non-protein coding)	non-protein coding	non-protein coding	Denied
CASC18	cancer susceptibility candidate 18 (non-protein coding)	non-protein coding	non-protein coding	Denied
CASC19	cancer susceptibility candidate 19 (non-protein coding)	non-protein coding	non-protein coding	Denied
CASC2	cancer susceptibility candidate 2 (non-protein coding)	non-protein coding	non-protein coding	Denied
CASC20	cancer susceptibility candidate 20 (non-protein coding)	non-protein coding	non-protein coding	Denied
CASC21	cancer susceptibility candidate 21 (non-protein coding)	non-protein coding	non-protein coding	Denied
CASC22	cancer susceptibility candidate 22 (non-protein coding)	non-protein coding	non-protein coding	Denied
CASC23	cancer susceptibility candidate 23 (non-protein coding)	non-protein coding	non-protein coding	Denied
CASC6	cancer susceptibility candidate 6 (non-protein coding)	non-protein coding	non-protein coding	Denied
CASC7	cancer susceptibility candidate 7 (non-protein coding)	non-protein coding	non-protein coding	Denied
CASC8	cancer susceptibility candidate 8 (non-protein coding)	non-protein coding	non-protein coding	Denied
CASC9	cancer susceptibility candidate 9 (non-protein coding)	non-protein coding	non-protein coding	Denied
CASK	calcium/calmodulin-dependent serine protein kinase (MAGUK family)	MAGUK family	MAGUK family	Accepted
CASKP1	calcium/calmodulin-dependent serine protein kinase (MAGUK family) pseudogene 1	MAGUK family	MAGUK family	Accepted
CASP12	caspase 12 (gene/pseudogene)	gene/pseudogene	gene/pseudogene	Accepted
CASQ1	calsequestrin 1 (fast-twitch, skeletal muscle)	fast-twitch, skeletal muscle	fast-twitch	Denied
CASQ1	calsequestrin 1 (fast-twitch, skeletal muscle)	fast-twitch, skeletal muscle	skeletal muscle	Denied
CASQ2	calsequestrin 2 (cardiac muscle)	cardiac muscle	cardiac muscle	Denied
CBY1	chibby homolog 1 (Drosophila)	Drosophila	Drosophila	Denied
CBY3	chibby homolog 3 (Drosophila)	Drosophila	Drosophila	Denied
CCAL1	chondrocalcinosis 1 (calcium pyrophosphate-deposition disease, early onset osteoarthritis)	calcium pyrophosphate-deposition disease, early onset osteoarthritis	calcium pyrophosphate-deposition disease	Denied
CCAL1	chondrocalcinosis 1 (calcium pyrophosphate-deposition disease, early onset osteoarthritis)	calcium pyrophosphate-deposition disease, early onset osteoarthritis	early onset osteoarthritis	Denied
CCAT1	colon cancer associated transcript 1 (non-protein coding)	non-protein coding	non-protein coding	Denied
CCAT2	colon cancer associated transcript 2 (non-protein coding)	non-protein coding	non-protein coding	Denied
CCDC144B	coiled-coil domain containing 144B (pseudogene)	pseudogene	pseudogene	Accepted
CCDC37-AS1	CCDC37 antisense RNA 1 (head to head)	head to head	head to head	Denied
CCL1	chemokine (C-C motif) ligand 1	C-C motif	C-C motif	Denied
CCL11	chemokine (C-C motif) ligand 11	C-C motif	C-C motif	Denied
CCL13	chemokine (C-C motif) ligand 13	C-C motif	C-C motif	Denied
CCL14	chemokine (C-C motif) ligand 14	C-C motif	C-C motif	Denied
CCL15	chemokine (C-C motif) ligand 15	C-C motif	C-C motif	Denied
CCL15-CCL14	CCL15-CCL14 readthrough (NMD candidate)	NMD candidate	NMD candidate	Denied
CCL16	chemokine (C-C motif) ligand 16	C-C motif	C-C motif	Denied
CCL17	chemokine (C-C motif) ligand 17	C-C motif	C-C motif	Denied
CCL18	chemokine (C-C motif) ligand 18 (pulmonary and activation-regulated)	pulmonary and activation-regulated	pulmonary and activation-regulated	Denied
CCL19	chemokine (C-C motif) ligand 19	C-C motif	C-C motif	Denied
CCL2	chemokine (C-C motif) ligand 2	C-C motif	C-C motif	Denied
CCL20	chemokine (C-C motif) ligand 20	C-C motif	C-C motif	Denied
CCL21	chemokine (C-C motif) ligand 21	C-C motif	C-C motif	Denied
CCL22	chemokine (C-C motif) ligand 22	C-C motif	C-C motif	Denied
CCL23	chemokine (C-C motif) ligand 23	C-C motif	C-C motif	Denied
CCL24	chemokine (C-C motif) ligand 24	C-C motif	C-C motif	Denied
CCL25	chemokine (C-C motif) ligand 25	C-C motif	C-C motif	Denied
CCL26	chemokine (C-C motif) ligand 26	C-C motif	C-C motif	Denied
CCL27	chemokine (C-C motif) ligand 27	C-C motif	C-C motif	Denied
CCL28	chemokine (C-C motif) ligand 28	C-C motif	C-C motif	Denied
CCL3	chemokine (C-C motif) ligand 3	C-C motif	C-C motif	Denied
CCL3P1	chemokine (C-C motif) ligand 3 pseudogene 1	C-C motif	C-C motif	Denied
CCL4	chemokine (C-C motif) ligand 4	C-C motif	C-C motif	Denied
CCL5	chemokine (C-C motif) ligand 5	C-C motif	C-C motif	Denied
CCL7	chemokine (C-C motif) ligand 7	C-C motif	C-C motif	Denied
CCL8	chemokine (C-C motif) ligand 8	C-C motif	C-C motif	Denied
CCR5	chemokine (C-C motif) receptor 5 (gene/pseudogene)	gene/pseudogene	gene/pseudogene	Accepted
CCT2	chaperonin containing TCP1, subunit 2 (beta)	beta	beta	Denied
CCT3	chaperonin containing TCP1, subunit 3 (gamma)	gamma	gamma	Denied
CCT3P1	chaperonin containing TCP1, subunit 3 (gamma) pseudogene 1	gamma	gamma	Denied
CCT4	chaperonin containing TCP1, subunit 4 (delta)	delta	delta	Denied
CCT4P1	chaperonin containing TCP1, subunit 4 (delta) pseudogene 1	delta	delta	Denied
CCT4P2	chaperonin containing TCP1, subunit 4 (delta) pseudogene 2	delta	delta	Denied
CCT5	chaperonin containing TCP1, subunit 5 (epsilon)	epsilon	epsilon	Denied
CCT5-2P	chaperonin containing TCP1, subunit 5 (epsilon) pseudogene 2	epsilon	epsilon	Denied
CCT5P1	chaperonin containing TCP1, subunit 5 (epsilon) pseudogene 1	epsilon	epsilon	Denied
CCT5P2	chaperonin containing TCP1, subunit 5 (epsilon) pseudogene 2	epsilon	epsilon	Denied
CCT6A	chaperonin containing TCP1, subunit 6A (zeta 1)	zeta 1	zeta 1	Denied
CCT6B	chaperonin containing TCP1, subunit 6B (zeta 2)	zeta 2	zeta 2	Denied
CCT6P1	chaperonin containing TCP1, subunit 6 (zeta) pseudogene 1	zeta	zeta	Denied
CCT6P2	chaperonin containing TCP1, subunit 6 (zeta) pseudogene 2	zeta	zeta	Denied
CCT6P3	chaperonin containing TCP1, subunit 6 (zeta) pseudogene 3	zeta	zeta	Denied
CCT6P4	chaperonin containing TCP1, subunit 6 (zeta) pseudogene 4	zeta	zeta	Denied
CCT6P5	chaperonin containing TCP1, subunit 6 (zeta) pseudogene 5	zeta	zeta	Denied
CCT7	chaperonin containing TCP1, subunit 7 (eta)	eta	eta	Denied
CCT7P1	chaperonin containing TCP1, subunit 7 (eta) pseudogene 1	eta	eta	Denied
CCT7P2	chaperonin containing TCP1, subunit 7 (eta) pseudogene 2	eta	eta	Denied
CCT8	chaperonin containing TCP1, subunit 8 (theta)	theta	theta	Denied
CCT8P1	chaperonin containing TCP1, subunit 8 (theta) pseudogene 1	theta	theta	Denied
CD151	CD151 molecule (Raph blood group)	Raph blood group	Raph blood group	Accepted
CD36	CD36 molecule (thrombospondin receptor)	thrombospondin receptor	thrombospondin receptor	Accepted
CD3D	CD3d molecule, delta (CD3-TCR complex)	CD3-TCR complex	CD3-TCR complex	Accepted
CD3E	CD3e molecule, epsilon (CD3-TCR complex)	CD3-TCR complex	CD3-TCR complex	Accepted
CD3G	CD3g molecule, gamma (CD3-TCR complex)	CD3-TCR complex	CD3-TCR complex	Accepted
CD44	CD44 molecule (Indian blood group)	Indian blood group	Indian blood group	Accepted
CD55	CD55 molecule, decay accelerating factor for complement (Cromer blood group)	Cromer blood group	Cromer blood group	Accepted
CDB2	corneal dystrophy of Bowman layer type II (Thiel-Behnke)	Thiel-Behnke	Thiel-Behnke	Denied
CDC37L1-AS1	CDC37L1 antisense RNA 1 (head to head)	head to head	head to head	Denied
CDC42BPA	CDC42 binding protein kinase alpha (DMPK-like)	DMPK-like	DMPK-like	Accepted
CDC42BPB	CDC42 binding protein kinase beta (DMPK-like)	DMPK-like	DMPK-like	Accepted
CDC42BPG	CDC42 binding protein kinase gamma (DMPK-like)	DMPK-like	DMPK-like	Accepted
CDC42EP1	CDC42 effector protein (Rho GTPase binding) 1	Rho GTPase binding	Rho GTPase binding	Denied
CDC42EP2	CDC42 effector protein (Rho GTPase binding) 2	Rho GTPase binding	Rho GTPase binding	Denied
CDC42EP3	CDC42 effector protein (Rho GTPase binding) 3	Rho GTPase binding	Rho GTPase binding	Denied
CDC42EP3P1	CDC42 effector protein (Rho GTPase binding) 3 pseudogene 1	Rho GTPase binding	Rho GTPase binding	Denied
CDC42EP4	CDC42 effector protein (Rho GTPase binding) 4	Rho GTPase binding	Rho GTPase binding	Denied
CDC42EP5	CDC42 effector protein (Rho GTPase binding) 5	Rho GTPase binding	Rho GTPase binding	Denied
CDH10	cadherin 10, type 2 (T2-cadherin)	T2-cadherin	T2-cadherin	Accepted
CDH11	cadherin 11, type 2, OB-cadherin (osteoblast)	osteoblast	osteoblast	Denied
CDH12	cadherin 12, type 2 (N-cadherin 2)	N-cadherin 2	N-cadherin 2	Accepted
CDH12P1	cadherin 12 (N-cadherin 2) pseudogene 1	N-cadherin 2	N-cadherin 2	Accepted
CDH12P2	cadherin 12 (N-cadherin 2) pseudogene 2	N-cadherin 2	N-cadherin 2	Accepted
CDH12P3	cadherin 12 (N-cadherin 2) pseudogene 3	N-cadherin 2	N-cadherin 2	Accepted
CDH12P4	cadherin 12 (N-cadherin 2) pseudogene 4	N-cadherin 2	N-cadherin 2	Accepted
CDH15	cadherin 15, type 1, M-cadherin (myotubule)	myotubule	myotubule	Denied
CDH17	cadherin 17, LI cadherin (liver-intestine)	liver-intestine	liver-intestine	Denied
CDH2	cadherin 2, type 1, N-cadherin (neuronal)	neuronal	neuronal	Denied
CDH3	cadherin 3, type 1, P-cadherin (placental)	placental	placental	Denied
CDH4	cadherin 4, type 1, R-cadherin (retinal)	retinal	retinal	Denied
CDH5	cadherin 5, type 2 (vascular endothelium)	vascular endothelium	vascular endothelium	Denied
CDH6	cadherin 6, type 2, K-cadherin (fetal kidney)	fetal kidney	fetal kidney	Denied
CDH9	cadherin 9, type 2 (T1-cadherin)	T1-cadherin	T1-cadherin	Accepted
CDIPT-AS1	CDIPT antisense RNA 1 (head to head)	head to head	head to head	Denied
CDK5R1	cyclin-dependent kinase 5, regulatory subunit 1 (p35)	p35	p35	Accepted
CDK5R2	cyclin-dependent kinase 5, regulatory subunit 2 (p39)	p39	p39	Accepted
CDKL1	cyclin-dependent kinase-like 1 (CDC2-related kinase)	CDC2-related kinase	CDC2-related kinase	Accepted
CDKL2	cyclin-dependent kinase-like 2 (CDC2-related kinase)	CDC2-related kinase	CDC2-related kinase	Accepted
CDKN1A	cyclin-dependent kinase inhibitor 1A (p21, Cip1)	p21, Cip1	p21	Accepted
CDKN1A	cyclin-dependent kinase inhibitor 1A (p21, Cip1)	p21, Cip1	Cip1	Accepted
CDKN1B	cyclin-dependent kinase inhibitor 1B (p27, Kip1)	p27, Kip1	p27	Accepted
CDKN1B	cyclin-dependent kinase inhibitor 1B (p27, Kip1)	p27, Kip1	Kip1	Accepted
CDKN1C	cyclin-dependent kinase inhibitor 1C (p57, Kip2)	p57, Kip2	p57	Accepted
CDKN1C	cyclin-dependent kinase inhibitor 1C (p57, Kip2)	p57, Kip2	Kip2	Accepted
CDKN2A-AS1	CDKN2A antisense RNA 1 (head to head)	head to head	head to head	Denied
CDKN2B	cyclin-dependent kinase inhibitor 2B (p15, inhibits CDK4)	p15, inhibits CDK4	p15	Accepted
CDKN2B	cyclin-dependent kinase inhibitor 2B (p15, inhibits CDK4)	p15, inhibits CDK4	inhibits CDK4	Denied
CDKN2C	cyclin-dependent kinase inhibitor 2C (p18, inhibits CDK4)	p18, inhibits CDK4	p18	Accepted
CDKN2C	cyclin-dependent kinase inhibitor 2C (p18, inhibits CDK4)	p18, inhibits CDK4	inhibits CDK4	Denied
CDKN2D	cyclin-dependent kinase inhibitor 2D (p19, inhibits CDK4)	p19, inhibits CDK4	p19	Accepted
CDKN2D	cyclin-dependent kinase inhibitor 2D (p19, inhibits CDK4)	p19, inhibits CDK4	inhibits CDK4	Denied
CDRT7	CMT1A duplicated region transcript 7 (non-protein coding)	non-protein coding	non-protein coding	Denied
CDS1	CDP-diacylglycerol synthase (phosphatidate cytidylyltransferase) 1	phosphatidate cytidylyltransferase	phosphatidate cytidylyltransferase	Accepted
CDS2	CDP-diacylglycerol synthase (phosphatidate cytidylyltransferase) 2	phosphatidate cytidylyltransferase	phosphatidate cytidylyltransferase	Accepted
CDV3	CDV3 homolog (mouse)	mouse	mouse	Denied
CEACAM1	carcinoembryonic antigen-related cell adhesion molecule 1 (biliary glycoprotein)	biliary glycoprotein	biliary glycoprotein	Accepted
CEACAM6	carcinoembryonic antigen-related cell adhesion molecule 6 (non-specific cross reacting antigen)	non-specific cross reacting antigen	non-specific cross reacting antigen	Denied
CEBPA	CCAAT/enhancer binding protein (C/EBP), alpha	C/EBP	C/EBP	Accepted
CEBPA-AS1	CEBPA antisense RNA 1 (head to head)	head to head	head to head	Denied
CEBPB	CCAAT/enhancer binding protein (C/EBP), beta	C/EBP	C/EBP	Accepted
CEBPD	CCAAT/enhancer binding protein (C/EBP), delta	C/EBP	C/EBP	Accepted
CEBPE	CCAAT/enhancer binding protein (C/EBP), epsilon	C/EBP	C/EBP	Accepted
CEBPG	CCAAT/enhancer binding protein (C/EBP), gamma	C/EBP	C/EBP	Accepted
CEBPZ	CCAAT/enhancer binding protein (C/EBP), zeta	C/EBP	C/EBP	Accepted
CECR3	cat eye syndrome chromosome region, candidate 3 (non-protein coding)	non-protein coding	non-protein coding	Denied
CECR7	cat eye syndrome chromosome region, candidate 7 (non-protein coding)	non-protein coding	non-protein coding	Denied
CECR9	cat eye syndrome chromosome region, candidate 9 (non-protein coding)	non-protein coding	non-protein coding	Denied
CELSR3-AS1	CELSR3 antisense RNA 1 (head to head)	head to head	head to head	Denied
CEP83-AS1	CEP83 antisense RNA 1 (head to head)	head to head	head to head	Denied
CFAP58-AS1	CFAP58 antisense RNA 1 (head to head)	head to head	head to head	Denied
CFD	complement factor D (adipsin)	adipsin	adipsin	Accepted
CFL1	cofilin 1 (non-muscle)	non-muscle	non-muscle	Denied
CFL1P1	cofilin 1 (non-muscle) pseudogene 1	non-muscle	non-muscle	Denied
CFL1P2	cofilin 1 (non-muscle) pseudogene 2	non-muscle	non-muscle	Denied
CFL1P3	cofilin 1 (non-muscle) pseudogene 3	non-muscle	non-muscle	Denied
CFL1P4	cofilin 1 (non-muscle) pseudogene 4	non-muscle	non-muscle	Denied
CFL1P5	cofilin 1 (non-muscle) pseudogene 5	non-muscle	non-muscle	Denied
CFL1P6	cofilin 1 (non-muscle) pseudogene 6	non-muscle	non-muscle	Denied
CFL1P7	cofilin 1 (non-muscle) pseudogene 7	non-muscle	non-muscle	Denied
CFL1P8	cofilin 1 (non-muscle) pseudogene 8	non-muscle	non-muscle	Denied
CFL2	cofilin 2 (muscle)	muscle	muscle	Denied
CFTR	cystic fibrosis transmembrane conductance regulator (ATP-binding cassette sub-family C, member 7)	ATP-binding cassette sub-family C, member 7	ATP-binding cassette sub-family C	Denied
CFTR	cystic fibrosis transmembrane conductance regulator (ATP-binding cassette sub-family C, member 7)	ATP-binding cassette sub-family C, member 7	member 7	Denied
CHAC2	ChaC, cation transport regulator homolog 2 (E. coli)	E. coli	E. coli	Denied
CHAF1A	chromatin assembly factor 1, subunit A (p150)	p150	p150	Accepted
CHAF1B	chromatin assembly factor 1, subunit B (p60)	p60	p60	Accepted
CHED1	corneal endothelial dystrophy 1 (autosomal dominant)	autosomal dominant	autosomal dominant	Denied
CHI3L1	chitinase 3-like 1 (cartilage glycoprotein-39)	cartilage glycoprotein-39	cartilage glycoprotein-39	Accepted
CHIT1	chitinase 1 (chitotriosidase)	chitotriosidase	chitotriosidase	Accepted
CHKB-AS1	CHKB antisense RNA 1 (head to head)	head to head	head to head	Denied
CHKB-CPT1B	CHKB-CPT1B readthrough (NMD candidate)	NMD candidate	NMD candidate	Denied
CHM	choroideremia (Rab escort protein 1)	Rab escort protein 1	Rab escort protein 1	Accepted
CHML	choroideremia-like (Rab escort protein 2)	Rab escort protein 2	Rab escort protein 2	Accepted
CHRNB1	cholinergic receptor, nicotinic, beta 1 (muscle)	muscle	muscle	Denied
CHRNB2	cholinergic receptor, nicotinic, beta 2 (neuronal)	neuronal	neuronal	Denied
CHRNB3	cholinergic receptor, nicotinic, beta 3 (neuronal)	neuronal	neuronal	Denied
CHRNB4	cholinergic receptor, nicotinic, beta 4 (neuronal)	neuronal	neuronal	Denied
CHRND	cholinergic receptor, nicotinic, delta (muscle)	muscle	muscle	Denied
CHRNE	cholinergic receptor, nicotinic, epsilon (muscle)	muscle	muscle	Denied
CHRNG	cholinergic receptor, nicotinic, gamma (muscle)	muscle	muscle	Denied
CIB1	calcium and integrin binding 1 (calmyrin)	calmyrin	calmyrin	Accepted
CKMT2	creatine kinase, mitochondrial 2 (sarcomeric)	sarcomeric	sarcomeric	Denied
CLA3	cerebellar ataxia 3 (cerebellar parenchyma disorder 1)	cerebellar parenchyma disorder 1	cerebellar parenchyma disorder 1	Accepted
CLMN	calmin (calponin-like, transmembrane)	calponin-like, transmembrane	calponin-like	Accepted
CLMN	calmin (calponin-like, transmembrane)	calponin-like, transmembrane	transmembrane	Denied
CLTC	clathrin, heavy chain (Hc)	Hc	Hc	Denied
CLUL1	clusterin-like 1 (retinal)	retinal	retinal	Denied
CMBL	carboxymethylenebutenolidase homolog (Pseudomonas)	Pseudomonas	Pseudomonas	Accepted
CMD1B	cardiomyopathy, dilated 1B (autosomal dominant)	autosomal dominant	autosomal dominant	Denied
CMD1F	cardiomyopathy, dilated 1F (autosomal dominant)	autosomal dominant	autosomal dominant	Denied
CMD1H	cardiomyopathy, dilated 1H (autosomal dominant)	autosomal dominant	autosomal dominant	Denied
CMD1K	cardiomyopathy, dilated 1K (autosomal dominant)	autosomal dominant	autosomal dominant	Denied
CMD1Q	cardiomyopathy, dilated 1Q (autosomal dominant)	autosomal dominant	autosomal dominant	Denied
CMR1A	cardiomyopathy, restrictive 1A (autosomal dominant)	autosomal dominant	autosomal dominant	Denied
CMR2A	cardiomyopathy, restrictive 2A (autosomal recessive)	autosomal recessive	autosomal recessive	Denied
CMR3A	cardiomyopathy, restrictive 3A (X-linked)	X-linked	X-linked	Denied
CMSS1	cms1 ribosomal small subunit homolog (yeast)	yeast	yeast	Denied
CMT1A	Charcot-Marie-Tooth neuropathy 1A (greatly reduced nerve conduction velocity, hereditary motor sensory neuropathy Ia)	greatly reduced nerve conduction velocity, hereditary motor sensory neuropathy Ia	greatly reduced nerve conduction velocity	Accepted
CMT1A	Charcot-Marie-Tooth neuropathy 1A (greatly reduced nerve conduction velocity, hereditary motor sensory neuropathy Ia)	greatly reduced nerve conduction velocity, hereditary motor sensory neuropathy Ia	hereditary motor sensory neuropathy Ia	Accepted
CMTX2	Charcot-Marie-Tooth neuropathy, X-linked 2 (recessive)	recessive	recessive	Denied
CMTX3	Charcot-Marie-Tooth neuropathy, X-linked 3 (dominant)	dominant	dominant	Denied
CNA1	cornea plana 1 (autosomal dominant)	autosomal dominant	autosomal dominant	Denied
CNDP1	carnosine dipeptidase 1 (metallopeptidase M20 family)	metallopeptidase M20 family	metallopeptidase M20 family	Accepted
CNDP2	CNDP dipeptidase 2 (metallopeptidase M20 family)	metallopeptidase M20 family	metallopeptidase M20 family	Accepted
CNR1	cannabinoid receptor 1 (brain)	brain	brain	Denied
CNR2	cannabinoid receptor 2 (macrophage)	macrophage	macrophage	Denied
CNSN	Carnosinemia (carnosinase)	carnosinase	carnosinase	Denied
CNTN2	contactin 2 (axonal)	axonal	axonal	Denied
CNTN3	contactin 3 (plasmacytoma associated)	plasmacytoma associated	plasmacytoma associated	Denied
COA7	cytochrome c oxidase assembly factor 7 (putative)	putative	putative	Denied
COD2	cone dystrophy 2 (X-linked)	X-linked	X-linked	Denied
COL4A3	collagen, type IV, alpha 3 (Goodpasture antigen)	Goodpasture antigen	Goodpasture antigen	Accepted
COLEC10	collectin sub-family member 10 (C-type lectin)	C-type lectin	C-type lectin	Accepted
COPB2	coatomer protein complex, subunit beta 2 (beta prime)	beta prime	beta prime	Denied
COPG2IT1	COPG2 imprinted transcript 1 (non-protein coding)	non-protein coding	non-protein coding	Denied
COQ7	coenzyme Q7 homolog, ubiquinone (yeast)	yeast	yeast	Denied
CORD1	cone rod dystrophy 1 (autosomal dominant)	autosomal dominant	autosomal dominant	Denied
CORD17	cone rod dystrophy 17 (autosomal dominant)	autosomal dominant	autosomal dominant	Denied
COX15	cytochrome c oxidase assembly homolog 15 (yeast)	yeast	yeast	Denied
COX4I2	cytochrome c oxidase subunit IV isoform 2 (lung)	lung	lung	Denied
COX6B1	cytochrome c oxidase subunit VIb polypeptide 1 (ubiquitous)	ubiquitous	ubiquitous	Denied
COX6B1P1	cytochrome c oxidase subunit VIb polypeptide 1 (ubiquitous) pseudogene 1	ubiquitous	ubiquitous	Denied
COX6B1P2	cytochrome c oxidase subunit VIb polypeptide 1 (ubiquitous) pseudogene 2	ubiquitous	ubiquitous	Denied
COX6B1P3	cytochrome c oxidase subunit VIb polypeptide 1 (ubiquitous) pseudogene 3	ubiquitous	ubiquitous	Denied
COX6B1P4	cytochrome c oxidase subunit VIb polypeptide 1 (ubiquitous) pseudogene 4	ubiquitous	ubiquitous	Denied
COX6B1P5	cytochrome c oxidase subunit VIb polypeptide 1 (ubiquitous) pseudogene 5	ubiquitous	ubiquitous	Denied
COX6B1P6	cytochrome c oxidase subunit VIb polypeptide 1 (ubiquitous) pseudogene 6	ubiquitous	ubiquitous	Denied
COX6B1P7	cytochrome c oxidase subunit VIb polypeptide 1 (ubiquitous) pseudogene 7	ubiquitous	ubiquitous	Denied
COX6B2	cytochrome c oxidase subunit VIb polypeptide 2 (testis)	testis	testis	Denied
COX7A1	cytochrome c oxidase subunit VIIa polypeptide 1 (muscle)	muscle	muscle	Denied
COX7A2	cytochrome c oxidase subunit VIIa polypeptide 2 (liver)	liver	liver	Denied
COX7A2P1	cytochrome c oxidase subunit VIIa polypeptide 2 (liver) pseudogene 1	liver	liver	Denied
COX7A2P2	cytochrome c oxidase subunit VIIa polypeptide 2 (liver) pseudogene 2	liver	liver	Denied
COX8A	cytochrome c oxidase subunit VIIIA (ubiquitous)	ubiquitous	ubiquitous	Denied
CP	ceruloplasmin (ferroxidase)	ferroxidase	ferroxidase	Accepted
CPA1	carboxypeptidase A1 (pancreatic)	pancreatic	pancreatic	Denied
CPA2	carboxypeptidase A2 (pancreatic)	pancreatic	pancreatic	Denied
CPA3	carboxypeptidase A3 (mast cell)	mast cell	mast cell	Denied
CPB1	carboxypeptidase B1 (tissue)	tissue	tissue	Denied
CPB2	carboxypeptidase B2 (plasma)	plasma	plasma	Denied
CPEB2-AS1	CPEB2 antisense RNA 1 (head to head)	head to head	head to head	Denied
CPNE6	copine VI (neuronal)	neuronal	neuronal	Denied
CPP	ceruloplasmin (ferroxidase) pseudogene	ferroxidase	ferroxidase	Accepted
CPT1A	carnitine palmitoyltransferase 1A (liver)	liver	liver	Denied
CPT1B	carnitine palmitoyltransferase 1B (muscle)	muscle	muscle	Denied
CPXM1	carboxypeptidase X (M14 family), member 1	M14 family	M14 family	Accepted
CPXM2	carboxypeptidase X (M14 family), member 2	M14 family	M14 family	Accepted
CR1	complement component (3b/4b) receptor 1 (Knops blood group)	Knops blood group	Knops blood group	Accepted
CRIM1	cysteine rich transmembrane BMP regulator 1 (chordin-like)	chordin-like	chordin-like	Accepted
CRIP1	cysteine-rich protein 1 (intestinal)	intestinal	intestinal	Denied
CRIP1P1	cysteine-rich protein 1 (intestinal) pseudogene 1	intestinal	intestinal	Denied
CRIP1P2	cysteine-rich protein 1 (intestinal) pseudogene 2	intestinal	intestinal	Denied
CRIP1P3	cysteine-rich protein 1 (intestinal) pseudogene 3	intestinal	intestinal	Denied
CRIP1P4	cysteine-rich protein 1 (intestinal) pseudogene 4	intestinal	intestinal	Denied
CRNDE	colorectal neoplasia differentially expressed (non-protein coding)	non-protein coding	non-protein coding	Denied
CRYZ	crystallin, zeta (quinone reductase)	quinone reductase	quinone reductase	Accepted
CRYZP1	crystallin, zeta (quinone reductase) pseudogene 1	quinone reductase	quinone reductase	Accepted
CRYZP2	crystallin, zeta (quinone reductase) pseudogene 2	quinone reductase	quinone reductase	Accepted
CSAG4	CSAG family, member 4 (pseudogene)	pseudogene	pseudogene	Accepted
CSE	choreoathetosis/spasticity, episodic (paroxysmal choreoathetosis/spasticity)	paroxysmal choreoathetosis/spasticity	paroxysmal choreoathetosis/spasticity	Accepted
CSE1L	CSE1 chromosome segregation 1-like (yeast)	yeast	yeast	Denied
CSF1	colony stimulating factor 1 (macrophage)	macrophage	macrophage	Denied
CSF2	colony stimulating factor 2 (granulocyte-macrophage)	granulocyte-macrophage	granulocyte-macrophage	Denied
CSF2RA	colony stimulating factor 2 receptor, alpha, low-affinity (granulocyte-macrophage)	granulocyte-macrophage	granulocyte-macrophage	Denied
CSF2RB	colony stimulating factor 2 receptor, beta, low-affinity (granulocyte-macrophage)	granulocyte-macrophage	granulocyte-macrophage	Denied
CSF2RBP1	colony stimulating factor 2 receptor, beta, low-affinity (granulocyte-macrophage) pseudogene 1	granulocyte-macrophage	granulocyte-macrophage	Denied
CSF3	colony stimulating factor 3 (granulocyte)	granulocyte	granulocyte	Denied
CSF3R	colony stimulating factor 3 receptor (granulocyte)	granulocyte	granulocyte	Denied
CSH1	chorionic somatomammotropin hormone 1 (placental lactogen)	placental lactogen	placental lactogen	Accepted
CSPG5	chondroitin sulfate proteoglycan 5 (neuroglycan C)	neuroglycan C	neuroglycan C	Accepted
CSRP3	cysteine and glycine-rich protein 3 (cardiac LIM protein)	cardiac LIM protein	cardiac LIM protein	Accepted
CST7	cystatin F (leukocystatin)	leukocystatin	leukocystatin	Accepted
CST8	cystatin 8 (cystatin-related epididymal specific)	cystatin-related epididymal specific	cystatin-related epididymal specific	Accepted
CST9	cystatin 9 (testatin)	testatin	testatin	Accepted
CSTA	cystatin A (stefin A)	stefin A	stefin A	Accepted
CSTB	cystatin B (stefin B)	stefin B	stefin B	Accepted
CSTF3-AS1	CSTF3 antisense RNA 1 (head to head)	head to head	head to head	Denied
CTBP1-AS2	CTBP1 antisense RNA 2 (head to head)	head to head	head to head	Denied
CTCF	CCCTC-binding factor (zinc finger protein)	zinc finger protein	zinc finger protein	Denied
CTNNA1	catenin (cadherin-associated protein), alpha 1, 102kDa	cadherin-associated protein	cadherin-associated protein	Accepted
CTNNA1P1	catenin (cadherin-associated protein), alpha 1 pseudogene 1	cadherin-associated protein	cadherin-associated protein	Accepted
CTNNA2	catenin (cadherin-associated protein), alpha 2	cadherin-associated protein	cadherin-associated protein	Accepted
CTNNA3	catenin (cadherin-associated protein), alpha 3	cadherin-associated protein	cadherin-associated protein	Accepted
CTNNB1	catenin (cadherin-associated protein), beta 1, 88kDa	cadherin-associated protein	cadherin-associated protein	Accepted
CTNND1	catenin (cadherin-associated protein), delta 1	cadherin-associated protein	cadherin-associated protein	Accepted
CTNND2	catenin (cadherin-associated protein), delta 2	cadherin-associated protein	cadherin-associated protein	Accepted
CTPL1	cataract, pulverulent (autosomal recessive, early-onset)	autosomal recessive, early-onset	autosomal recessive	Denied
CTPL1	cataract, pulverulent (autosomal recessive, early-onset)	autosomal recessive, early-onset	early-onset	Denied
CTRC	chymotrypsin C (caldecrin)	caldecrin	caldecrin	Accepted
CTU2	cytosolic thiouridylase subunit 2 homolog (S. pombe)	S. pombe	S. pombe	Denied
CUBN	cubilin (intrinsic factor-cobalamin receptor)	intrinsic factor-cobalamin receptor	intrinsic factor-cobalamin receptor	Accepted
CUBNP1	cubilin (intrinsic factor-cobalamin receptor) pseudogene 1	intrinsic factor-cobalamin receptor	intrinsic factor-cobalamin receptor	Accepted
CUBNP2	cubilin (intrinsic factor-cobalamin receptor) pseudogene 2	intrinsic factor-cobalamin receptor	intrinsic factor-cobalamin receptor	Accepted
CUBNP3	cubilin (intrinsic factor-cobalamin receptor) pseudogene 3	intrinsic factor-cobalamin receptor	intrinsic factor-cobalamin receptor	Accepted
CUTA	cutA divalent cation tolerance homolog (E. coli)	E. coli	E. coli	Denied
CWF19L1	CWF19-like 1, cell cycle control (S. pombe)	S. pombe	S. pombe	Denied
CWF19L2	CWF19-like 2, cell cycle control (S. pombe)	S. pombe	S. pombe	Denied
CX3CL1	chemokine (C-X3-C motif) ligand 1	C-X3-C motif	C-X3-C motif	Denied
CXCL1	chemokine (C-X-C motif) ligand 1 (melanoma growth stimulating activity, alpha)	melanoma growth stimulating activity, alpha	melanoma growth stimulating activity	Denied
CXCL1	chemokine (C-X-C motif) ligand 1 (melanoma growth stimulating activity, alpha)	melanoma growth stimulating activity, alpha	alpha	Denied
CXCL10	chemokine (C-X-C motif) ligand 10	C-X-C motif	C-X-C motif	Denied
CXCL11	chemokine (C-X-C motif) ligand 11	C-X-C motif	C-X-C motif	Denied
CXCL12	chemokine (C-X-C motif) ligand 12	C-X-C motif	C-X-C motif	Denied
CXCL13	chemokine (C-X-C motif) ligand 13	C-X-C motif	C-X-C motif	Denied
CXCL14	chemokine (C-X-C motif) ligand 14	C-X-C motif	C-X-C motif	Denied
CXCL16	chemokine (C-X-C motif) ligand 16	C-X-C motif	C-X-C motif	Denied
CXCL17	chemokine (C-X-C motif) ligand 17	C-X-C motif	C-X-C motif	Denied
CXCL1P	chemokine (C-X-C motif) ligand 1 pseudogene	C-X-C motif	C-X-C motif	Denied
CXCL2	chemokine (C-X-C motif) ligand 2	C-X-C motif	C-X-C motif	Denied
CXCL3	chemokine (C-X-C motif) ligand 3	C-X-C motif	C-X-C motif	Denied
CXCL5	chemokine (C-X-C motif) ligand 5	C-X-C motif	C-X-C motif	Denied
CXCL6	chemokine (C-X-C motif) ligand 6	C-X-C motif	C-X-C motif	Denied
CXCL8	chemokine (C-X-C motif) ligand 8	C-X-C motif	C-X-C motif	Denied
CXCL9	chemokine (C-X-C motif) ligand 9	C-X-C motif	C-X-C motif	Denied
CYB5A	cytochrome b5 type A (microsomal)	microsomal	microsomal	Denied
CYB5AP2	cytochrome b5 type A (microsomal) pseudogene 2	microsomal	microsomal	Denied
CYB5AP3	cytochrome b5 type A (microsomal) pseudogene 3	microsomal	microsomal	Denied
CYB5AP4	cytochrome b5 type A (microsomal) pseudogene 4	microsomal	microsomal	Denied
CYB5AP5	cytochrome b5 type A (microsomal) pseudogene 5	microsomal	microsomal	Denied
CYB5B	cytochrome b5 type B (outer mitochondrial membrane)	outer mitochondrial membrane	outer mitochondrial membrane	Denied
CYLD	cylindromatosis (turban tumor syndrome)	turban tumor syndrome	turban tumor syndrome	Denied
CYP2D7	cytochrome P450, family 2, subfamily D, polypeptide 7 (gene/pseudogene)	gene/pseudogene	gene/pseudogene	Accepted
CYP2D7BP	cytochrome P450, subfamily IID (debrisoquine, sparteine, etc., -metabolising), polypeptide 7b (pseudogene)	debrisoquine, sparteine, etc., -metabolising	debrisoquine	Accepted
CYP2D7BP	cytochrome P450, subfamily IID (debrisoquine, sparteine, etc., -metabolising), polypeptide 7b (pseudogene)	debrisoquine, sparteine, etc., -metabolising	sparteine	Accepted
CYP2D7BP	cytochrome P450, subfamily IID (debrisoquine, sparteine, etc., -metabolising), polypeptide 7b (pseudogene)	debrisoquine, sparteine, etc., -metabolising	etc.	Accepted
CYP2D7BP	cytochrome P450, subfamily IID (debrisoquine, sparteine, etc., -metabolising), polypeptide 7b (pseudogene)	debrisoquine, sparteine, etc., -metabolising	-metabolising	Accepted
CYP2D7BP	cytochrome P450, subfamily IID (debrisoquine, sparteine, etc., -metabolising), polypeptide 7b (pseudogene)	pseudogene	pseudogene	Accepted
D6S2723E	DNA segment on chromosome 6 (unique, pseudogene) 2723 expressed sequence	unique, pseudogene	unique	Accepted
D6S2723E	DNA segment on chromosome 6 (unique, pseudogene) 2723 expressed sequence	unique, pseudogene	pseudogene	Accepted
DAB1	Dab, reelin signal transducer, homolog 1 (Drosophila)	Drosophila	Drosophila	Denied
DAB2	Dab, mitogen-responsive phosphoprotein, homolog 2 (Drosophila)	Drosophila	Drosophila	Denied
DAG1	dystroglycan 1 (dystrophin-associated glycoprotein 1)	dystrophin-associated glycoprotein 1	dystrophin-associated glycoprotein 1	Accepted
DBET	D4Z4 binding element transcript (non-protein coding)	non-protein coding	non-protein coding	Denied
DBH	dopamine beta-hydroxylase (dopamine beta-monooxygenase)	dopamine beta-monooxygenase	dopamine beta-monooxygenase	Accepted
DBI	diazepam binding inhibitor (GABA receptor modulator, acyl-CoA binding protein)	GABA receptor modulator, acyl-CoA binding protein	GABA receptor modulator	Accepted
DBI	diazepam binding inhibitor (GABA receptor modulator, acyl-CoA binding protein)	GABA receptor modulator, acyl-CoA binding protein	acyl-CoA binding protein	Denied
DBIP1	diazepam binding inhibitor (GABA receptor modulator, acyl-CoA binding protein) pseudogene 1	GABA receptor modulator, acyl-CoA binding protein	GABA receptor modulator	Accepted
DBIP1	diazepam binding inhibitor (GABA receptor modulator, acyl-CoA binding protein) pseudogene 1	GABA receptor modulator, acyl-CoA binding protein	acyl-CoA binding protein	Denied
DBIP2	diazepam binding inhibitor (GABA receptor modulator, acyl-CoA binding protein) pseudogene 2	GABA receptor modulator, acyl-CoA binding protein	GABA receptor modulator	Accepted
DBIP2	diazepam binding inhibitor (GABA receptor modulator, acyl-CoA binding protein) pseudogene 2	GABA receptor modulator, acyl-CoA binding protein	acyl-CoA binding protein	Denied
DBIP3	diazepam binding inhibitor (GABA receptor modulator, acyl-CoA binding protein) pseudogene 3	GABA receptor modulator, acyl-CoA binding protein	GABA receptor modulator	Accepted
DBIP3	diazepam binding inhibitor (GABA receptor modulator, acyl-CoA binding protein) pseudogene 3	GABA receptor modulator, acyl-CoA binding protein	acyl-CoA binding protein	Denied
DCTN2	dynactin 2 (p50)	p50	p50	Accepted
DCTN3	dynactin 3 (p22)	p22	p22	Accepted
DCTN4	dynactin 4 (p62)	p62	p62	Accepted
DCTN5	dynactin 5 (p25)	p25	p25	Accepted
DDC	dopa decarboxylase (aromatic L-amino acid decarboxylase)	aromatic L-amino acid decarboxylase	aromatic L-amino acid decarboxylase	Accepted
DDOST	dolichyl-diphosphooligosaccharide--protein glycosyltransferase subunit (non-catalytic)	non-catalytic	non-catalytic	Denied
DDR1-AS1	DDR1 antisense RNA 1 (head to head)	head to head	head to head	Denied
DEF8	differentially expressed in FDCP 8 homolog (mouse)	mouse	mouse	Denied
DEFB117	defensin, beta 117 (pseudogene)	pseudogene	pseudogene	Accepted
DEFB122	defensin, beta 122 (pseudogene)	pseudogene	pseudogene	Accepted
DER22T8-22	Supernumerary der(22)t(8-22) syndrome	22	22	Denied
DER22T8-22	Supernumerary der(22)t(8-22) syndrome	8-22	8-22	Denied
DERA	deoxyribose-phosphate aldolase (putative)	putative	putative	Denied
DET1	de-etiolated homolog 1 (Arabidopsis)	Arabidopsis	Arabidopsis	Denied
DEXI	Dexi homolog (mouse)	mouse	mouse	Denied
DFFB	DNA fragmentation factor, 40kDa, beta polypeptide (caspase-activated DNase)	caspase-activated DNase	caspase-activated DNase	Accepted
DFNM1	deafness (recessive, nonsyndromic) modifier 1	recessive, nonsyndromic	recessive	Denied
DFNM1	deafness (recessive, nonsyndromic) modifier 1	recessive, nonsyndromic	nonsyndromic	Accepted
DFNM2	deafness (mitochondrial) modifier 2	mitochondrial	mitochondrial	Denied
DGCR10	DiGeorge syndrome critical region gene 10 (non-protein coding)	non-protein coding	non-protein coding	Denied
DGCR11	DiGeorge syndrome critical region gene 11 (non-protein coding)	non-protein coding	non-protein coding	Denied
DGCR12	DiGeorge syndrome critical region gene 12 (non-protein coding)	non-protein coding	non-protein coding	Denied
DGCR5	DiGeorge syndrome critical region gene 5 (non-protein coding)	non-protein coding	non-protein coding	Denied
DGCR9	DiGeorge syndrome critical region gene 9 (non-protein coding)	non-protein coding	non-protein coding	Denied
DHDH	dihydrodiol dehydrogenase (dimeric)	dimeric	dimeric	Denied
DHODH	dihydroorotate dehydrogenase (quinone)	quinone	quinone	Denied
DHRS1	dehydrogenase/reductase (SDR family) member 1	SDR family	SDR family	Accepted
DHRS11	dehydrogenase/reductase (SDR family) member 11	SDR family	SDR family	Accepted
DHRS12	dehydrogenase/reductase (SDR family) member 12	SDR family	SDR family	Accepted
DHRS13	dehydrogenase/reductase (SDR family) member 13	SDR family	SDR family	Accepted
DHRS2	dehydrogenase/reductase (SDR family) member 2	SDR family	SDR family	Accepted
DHRS3	dehydrogenase/reductase (SDR family) member 3	SDR family	SDR family	Accepted
DHRS4	dehydrogenase/reductase (SDR family) member 4	SDR family	SDR family	Accepted
DHRS7	dehydrogenase/reductase (SDR family) member 7	SDR family	SDR family	Accepted
DHRS7B	dehydrogenase/reductase (SDR family) member 7B	SDR family	SDR family	Accepted
DHRS7C	dehydrogenase/reductase (SDR family) member 7C	SDR family	SDR family	Accepted
DHRS9	dehydrogenase/reductase (SDR family) member 9	SDR family	SDR family	Accepted
DHRSX	dehydrogenase/reductase (SDR family) X-linked	SDR family	SDR family	Accepted
DIEXF	digestive organ expansion factor homolog (zebrafish)	zebrafish	zebrafish	Denied
DIO3OS	DIO3 opposite strand/antisense RNA (head to head)	head to head	head to head	Denied
DISC1FP1	DISC1 fusion partner 1 (non-protein coding)	non-protein coding	non-protein coding	Denied
DISC2	disrupted in schizophrenia 2 (non-protein coding)	non-protein coding	non-protein coding	Denied
DISP1	dispatched homolog 1 (Drosophila)	Drosophila	Drosophila	Denied
DISP2	dispatched homolog 2 (Drosophila)	Drosophila	Drosophila	Denied
DLEU1	deleted in lymphocytic leukemia 1 (non-protein coding)	non-protein coding	non-protein coding	Denied
DLEU2	deleted in lymphocytic leukemia 2 (non-protein coding)	non-protein coding	non-protein coding	Denied
DLG1	discs, large homolog 1 (Drosophila)	Drosophila	Drosophila	Denied
DLG2	discs, large homolog 2 (Drosophila)	Drosophila	Drosophila	Denied
DLG3	discs, large homolog 3 (Drosophila)	Drosophila	Drosophila	Denied
DLG4	discs, large homolog 4 (Drosophila)	Drosophila	Drosophila	Denied
DLG5	discs, large homolog 5 (Drosophila)	Drosophila	Drosophila	Denied
DLK1	delta-like 1 homolog (Drosophila)	Drosophila	Drosophila	Denied
DLK2	delta-like 2 homolog (Drosophila)	Drosophila	Drosophila	Denied
DLL1	delta-like 1 (Drosophila)	Drosophila	Drosophila	Denied
DLL3	delta-like 3 (Drosophila)	Drosophila	Drosophila	Denied
DLL4	delta-like 4 (Drosophila)	Drosophila	Drosophila	Denied
DLST	dihydrolipoamide S-succinyltransferase (E2 component of 2-oxo-glutarate complex)	E2 component of 2-oxo-glutarate complex	E2 component of 2-oxo-glutarate complex	Accepted
DLX2-AS1	DLX2 antisense RNA 1 (head to head)	head to head	head to head	Denied
DNAJB5-AS1	DNAJB5 antisense RNA 1 (head to head)	head to head	head to head	Denied
DNAJC3-AS1	DNAJC3 antisense RNA 1 (head to head)	head to head	head to head	Denied
DOCK9-AS2	DOCK9 antisense RNA 2 (head to head)	head to head	head to head	Denied
DOK1	docking protein 1, 62kDa (downstream of tyrosine kinase 1)	downstream of tyrosine kinase 1	downstream of tyrosine kinase 1	Accepted
DPAGT1	dolichyl-phosphate (UDP-N-acetylglucosamine) N-acetylglucosaminephosphotransferase 1 (GlcNAc-1-P transferase)	GlcNAc-1-P transferase	GlcNAc-1-P transferase	Accepted
DPCD	deleted in primary ciliary dyskinesia homolog (mouse)	mouse	mouse	Denied
DPEP1	dipeptidase 1 (renal)	renal	renal	Denied
DPH6-AS1	DPH6 antisense RNA 1 (head to head)	head to head	head to head	Denied
DPP10	dipeptidyl-peptidase 10 (inactive)	inactive	inactive	Denied
DPY19L1	dpy-19-like 1 (C. elegans)	C. elegans	C. elegans	Denied
DPY19L2	dpy-19-like 2 (C. elegans)	C. elegans	C. elegans	Denied
DPY19L3	dpy-19-like 3 (C. elegans)	C. elegans	C. elegans	Denied
DPY19L4	dpy-19-like 4 (C. elegans)	C. elegans	C. elegans	Denied
DRAP1	DR1-associated protein 1 (negative cofactor 2 alpha)	negative cofactor 2 alpha	negative cofactor 2 alpha	Accepted
DSCR10	Down syndrome critical region 10 (non-protein coding)	non-protein coding	non-protein coding	Denied
DSCR9	Down syndrome critical region 9 (non-protein coding)	non-protein coding	non-protein coding	Denied
DSTN	destrin (actin depolymerizing factor)	actin depolymerizing factor	actin depolymerizing factor	Accepted
DSTNP1	destrin (actin depolymerizing factor) pseudogene 1	actin depolymerizing factor	actin depolymerizing factor	Accepted
DSTNP2	destrin (actin depolymerizing factor) pseudogene 2	actin depolymerizing factor	actin depolymerizing factor	Accepted
DSTNP3	destrin (actin depolymerizing factor) pseudogene 3	actin depolymerizing factor	actin depolymerizing factor	Accepted
DSTNP4	destrin (actin depolymerizing factor) pseudogene 4	actin depolymerizing factor	actin depolymerizing factor	Accepted
DSTNP5	destrin (actin depolymerizing factor) pseudogene 5	actin depolymerizing factor	actin depolymerizing factor	Accepted
DTD2	D-tyrosyl-tRNA deacylase 2 (putative)	putative	putative	Denied
DTL	denticleless E3 ubiquitin protein ligase homolog (Drosophila)	Drosophila	Drosophila	Denied
DTYMK	deoxythymidylate kinase (thymidylate kinase)	thymidylate kinase	thymidylate kinase	Accepted
DUSP11	dual specificity phosphatase 11 (RNA/RNP complex 1-interacting)	RNA/RNP complex 1-interacting	RNA/RNP complex 1-interacting	Accepted
DUSP26	dual specificity phosphatase 26 (putative)	putative	putative	Denied
DUSP27	dual specificity phosphatase 27 (putative)	putative	putative	Denied
DYT2	dystonia 2, torsion (autosomal recessive)	autosomal recessive	autosomal recessive	Denied
DYT21	dystonia 21, torsion (autosomal dominant)	autosomal dominant	autosomal dominant	Denied
DYT7	dystonia 7, torsion (autosomal dominant)	autosomal dominant	autosomal dominant	Denied
DYX1C1-CCPG1	DYX1C1-CCPG1 readthrough (NMD candidate)	NMD candidate	NMD candidate	Denied
E11S	ECHO virus (serotypes 4, 6, 11, 19) sensitivity	serotypes 4, 6, 11, 19	serotypes 4	Accepted
E11S	ECHO virus (serotypes 4, 6, 11, 19) sensitivity	serotypes 4, 6, 11, 19	6	Denied
E11S	ECHO virus (serotypes 4, 6, 11, 19) sensitivity	serotypes 4, 6, 11, 19	11	Denied
E11S	ECHO virus (serotypes 4, 6, 11, 19) sensitivity	serotypes 4, 6, 11, 19	19	Denied
EBP	emopamil binding protein (sterol isomerase)	sterol isomerase	sterol isomerase	Accepted
EBR4	epidermolysis bullosa 4, pseudojunctional (intraepidermal)	intraepidermal	intraepidermal	Denied
ECD	ecdysoneless homolog (Drosophila)	Drosophila	Drosophila	Denied
ECRP	ribonuclease, RNase A family, 2 (liver, eosinophil-derived neurotoxin) pseudogene	liver, eosinophil-derived neurotoxin	liver	Denied
ECRP	ribonuclease, RNase A family, 2 (liver, eosinophil-derived neurotoxin) pseudogene	liver, eosinophil-derived neurotoxin	eosinophil-derived neurotoxin	Accepted
EEF1D	eukaryotic translation elongation factor 1 delta (guanine nucleotide exchange protein)	guanine nucleotide exchange protein	guanine nucleotide exchange protein	Accepted
EEF1E1-BLOC1S5	EEF1E1-BLOC1S5 readthrough (NMD candidate)	NMD candidate	NMD candidate	Denied
EGOT	eosinophil granule ontogeny transcript (non-protein coding)	non-protein coding	non-protein coding	Denied
EIF3J-AS1	EIF3J antisense RNA 1 (head to head)	head to head	head to head	Denied
ELF1	E74-like factor 1 (ets domain transcription factor)	ets domain transcription factor	ets domain transcription factor	Accepted
ELF2	E74-like factor 2 (ets domain transcription factor)	ets domain transcription factor	ets domain transcription factor	Accepted
ELF3	E74-like factor 3 (ets domain transcription factor, epithelial-specific )	ets domain transcription factor, epithelial-specific	ets domain transcription factor	Accepted
ELF3	E74-like factor 3 (ets domain transcription factor, epithelial-specific )	ets domain transcription factor, epithelial-specific	epithelial-specific	Denied
ELF4	E74-like factor 4 (ets domain transcription factor)	ets domain transcription factor	ets domain transcription factor	Accepted
ELF5	E74-like factor 5 (ets domain transcription factor)	ets domain transcription factor	ets domain transcription factor	Accepted
ELK3	ELK3, ETS-domain protein (SRF accessory protein 2)	SRF accessory protein 2	SRF accessory protein 2	Accepted
ELK4	ELK4, ETS-domain protein (SRF accessory protein 1)	SRF accessory protein 1	SRF accessory protein 1	Accepted
ENAH	enabled homolog (Drosophila)	Drosophila	Drosophila	Denied
ENC1	ectodermal-neural cortex 1 (with BTB domain)	with BTB domain	with BTB domain	Denied
ENO1	enolase 1, (alpha)	alpha	alpha	Denied
ENO1P1	enolase 1, (alpha) pseudogene 1	alpha	alpha	Denied
ENO1P2	enolase 1, (alpha) pseudogene 2	alpha	alpha	Denied
ENO1P3	enolase 1, (alpha) pseudogene 3	alpha	alpha	Denied
ENO1P4	enolase 1, (alpha) pseudogene 4	alpha	alpha	Denied
ENO2	enolase 2 (gamma, neuronal)	gamma, neuronal	gamma	Denied
ENO2	enolase 2 (gamma, neuronal)	gamma, neuronal	neuronal	Denied
ENO3	enolase 3 (beta, muscle)	beta, muscle	beta	Denied
ENO3	enolase 3 (beta, muscle)	beta, muscle	muscle	Denied
ENPEP	glutamyl aminopeptidase (aminopeptidase A)	aminopeptidase A	aminopeptidase A	Accepted
ENPP4	ectonucleotide pyrophosphatase/phosphodiesterase 4 (putative)	putative	putative	Denied
ENPP5	ectonucleotide pyrophosphatase/phosphodiesterase 5 (putative)	putative	putative	Denied
ENTPD6	ectonucleoside triphosphate diphosphohydrolase 6 (putative)	putative	putative	Denied
ENY2	enhancer of yellow 2 homolog (Drosophila)	Drosophila	Drosophila	Denied
EPB41L4A-AS2	EPB41L4A antisense RNA 2 (head to head)	head to head	head to head	Denied
EPC1	enhancer of polycomb homolog 1 (Drosophila)	Drosophila	Drosophila	Denied
EPC2	enhancer of polycomb homolog 2 (Drosophila)	Drosophila	Drosophila	Denied
EPG5	ectopic P-granules autophagy protein 5 homolog (C. elegans)	C. elegans	C. elegans	Denied
EPHX1	epoxide hydrolase 1, microsomal (xenobiotic)	xenobiotic	xenobiotic	Denied
EPM2A	epilepsy, progressive myoclonus type 2A, Lafora disease (laforin)	laforin	laforin	Accepted
EPSTI1	epithelial stromal interaction 1 (breast)	breast	breast	Denied
ERH	enhancer of rudimentary homolog (Drosophila)	Drosophila	Drosophila	Denied
ERHP1	enhancer of rudimentary homolog (Drosophila) pseudogene 1	Drosophila	Drosophila	Denied
ERHP2	enhancer of rudimentary homolog (Drosophila) pseudogene 2	Drosophila	Drosophila	Denied
ERICD	E2F1-regulated inhibitor of cell death (non-protein coding)	non-protein coding	non-protein coding	Denied
ERMAP	erythroblast membrane-associated protein (Scianna blood group)	Scianna blood group	Scianna blood group	Accepted
ESR2	estrogen receptor 2 (ER beta)	ER beta	ER beta	Accepted
ESRG	embryonic stem cell related (non-protein coding)	non-protein coding	non-protein coding	Denied
EVA1A	eva-1 homolog A (C. elegans)	C. elegans	C. elegans	Denied
EVA1B	eva-1 homolog B (C. elegans)	C. elegans	C. elegans	Denied
EVA1C	eva-1 homolog C (C. elegans)	C. elegans	C. elegans	Denied
EXT3	exostoses (multiple) 3	multiple	multiple	Denied
EYCL1	eye color 1 (green/blue)	green/blue	green/blue	Denied
EYS	eyes shut homolog (Drosophila)	Drosophila	Drosophila	Denied
F12	coagulation factor XII (Hageman factor)	Hageman factor	Hageman factor	Accepted
F2	coagulation factor II (thrombin)	thrombin	thrombin	Accepted
F3	coagulation factor III (thromboplastin, tissue factor)	thromboplastin, tissue factor	thromboplastin	Accepted
F3	coagulation factor III (thromboplastin, tissue factor)	thromboplastin, tissue factor	tissue factor	Accepted
F5	coagulation factor V (proaccelerin, labile factor)	proaccelerin, labile factor	proaccelerin	Accepted
F5	coagulation factor V (proaccelerin, labile factor)	proaccelerin, labile factor	labile factor	Accepted
F7	coagulation factor VII (serum prothrombin conversion accelerator)	serum prothrombin conversion accelerator	serum prothrombin conversion accelerator	Accepted
FABP5	fatty acid binding protein 5 (psoriasis-associated)	psoriasis-associated	psoriasis-associated	Accepted
FAH	fumarylacetoacetate hydrolase (fumarylacetoacetase)	fumarylacetoacetase	fumarylacetoacetase	Accepted
FAM183BP	acyloxyacyl hydrolase (neutrophil)	neutrophil	neutrophil	Denied
FAM215A	family with sequence similarity 215, member A (non-protein coding)	non-protein coding	non-protein coding	Denied
FAM215B	family with sequence similarity 215, member B (non-protein coding)	non-protein coding	non-protein coding	Denied
FAM223A	family with sequence similarity 223, member A (non-protein coding)	non-protein coding	non-protein coding	Denied
FAM223B	family with sequence similarity 223, member B (non-protein coding)	non-protein coding	non-protein coding	Denied
FAM224A	family with sequence similarity 224, member A (non-protein coding)	non-protein coding	non-protein coding	Denied
FAM224B	family with sequence similarity 224, member B (non-protein coding)	non-protein coding	non-protein coding	Denied
FAM225A	family with sequence similarity 225, member A (non-protein coding)	non-protein coding	non-protein coding	Denied
FAM225B	family with sequence similarity 225, member B (non-protein coding)	non-protein coding	non-protein coding	Denied
FAM226A	family with sequence similarity 226, member A (non-protein coding)	non-protein coding	non-protein coding	Denied
FAM226B	family with sequence similarity 226, member B (non-protein coding)	non-protein coding	non-protein coding	Denied
FAM230B	family with sequence similarity 230, member B (non-protein coding)	non-protein coding	non-protein coding	Denied
FAM32B	family with sequence similarity 32, member B (pseudogene)	pseudogene	pseudogene	Accepted
FAM32C	family with sequence similarity 32, member C (pseudogene)	pseudogene	pseudogene	Accepted
FAM32D	family with sequence similarity 32, member D (pseudogene)	pseudogene	pseudogene	Accepted
FAM32E	family with sequence similarity 32, member E (pseudogene)	pseudogene	pseudogene	Accepted
FAM35CP	family with sequence similarity 35, member A2 (pseudogene)	pseudogene	pseudogene	Accepted
FAM47DP	family with sequence similarity 47, member D (pseudogene)	pseudogene	pseudogene	Accepted
FAM83H-AS1	FAM83H antisense RNA 1 (head to head)	head to head	head to head	Denied
FAM90A24P	family with sequence similarity 90, member A24 (pseudogene)	pseudogene	pseudogene	Accepted
FAM99A	family with sequence similarity 99, member A (non-protein coding)	non-protein coding	non-protein coding	Denied
FAM99B	family with sequence similarity 99, member B (non-protein coding)	non-protein coding	non-protein coding	Denied
FARP1	FERM, RhoGEF (ARHGEF) and pleckstrin domain protein 1 (chondrocyte-derived)	chondrocyte-derived	chondrocyte-derived	Denied
FASLG	Fas ligand (TNF superfamily, member 6)	TNF superfamily, member 6	TNF superfamily	Accepted
FASLG	Fas ligand (TNF superfamily, member 6)	TNF superfamily, member 6	member 6	Denied
FAU	Finkel-Biskis-Reilly murine sarcoma virus (FBR-MuSV) ubiquitously expressed	FBR-MuSV	FBR-MuSV	Denied
FAUP1	FBR-MuSV-associated ubiquitously expressed (fox derived) pseudogene 1	fox derived	fox derived	Accepted
FAUP2	FBR-MuSV-associated ubiquitously expressed (fox derived) pseudogene 2	fox derived	fox derived	Accepted
FAUP3	FBR-MuSV-associated ubiquitously expressed (fox derived) pseudogene 3	fox derived	fox derived	Accepted
FBXL19-AS1	FBXL19 antisense RNA 1 (head to head)	head to head	head to head	Denied
FBXL21	F-box and leucine-rich repeat protein 21 (gene/pseudogene)	gene/pseudogene	gene/pseudogene	Accepted
FBXO3-AS1	FBXO3 antisense RNA 1 (head to head)	head to head	head to head	Denied
FCER2	Fc fragment of IgE, low affinity II, receptor for (CD23)	CD23	CD23	Accepted
FCGR1A	Fc fragment of IgG, high affinity Ia, receptor (CD64)	CD64	CD64	Accepted
FCGR1B	Fc fragment of IgG, high affinity Ib, receptor (CD64)	CD64	CD64	Accepted
FCGR1C	Fc fragment of IgG, high affinity Ic, receptor (CD64), pseudogene	CD64	CD64	Accepted
FCGR2A	Fc fragment of IgG, low affinity IIa, receptor (CD32)	CD32	CD32	Accepted
FCGR2B	Fc fragment of IgG, low affinity IIb, receptor (CD32)	CD32	CD32	Accepted
FCGR2C	Fc fragment of IgG, low affinity IIc, receptor for (CD32) (gene/pseudogene)	CD32	CD32	Accepted
FCGR2C	Fc fragment of IgG, low affinity IIc, receptor for (CD32) (gene/pseudogene)	gene/pseudogene	gene/pseudogene	Accepted
FCGR3A	Fc fragment of IgG, low affinity IIIa, receptor (CD16a)	CD16a	CD16a	Accepted
FCGR3B	Fc fragment of IgG, low affinity IIIb, receptor (CD16b)	CD16b	CD16b	Accepted
FCN1	ficolin (collagen/fibrinogen domain containing) 1	collagen/fibrinogen domain containing	collagen/fibrinogen domain containing	Accepted
FCN2	ficolin (collagen/fibrinogen domain containing lectin) 2	collagen/fibrinogen domain containing lectin	collagen/fibrinogen domain containing lectin	Accepted
FCN3	ficolin (collagen/fibrinogen domain containing) 3	collagen/fibrinogen domain containing	collagen/fibrinogen domain containing	Accepted
FEM1A	fem-1 homolog a (C. elegans)	C. elegans	C. elegans	Denied
FEM1AP1	fem-1 homolog a (C. elegans) pseudogene 1	C. elegans	C. elegans	Denied
FEM1AP2	fem-1 homolog a (C. elegans) pseudogene 2	C. elegans	C. elegans	Denied
FEM1AP3	fem-1 homolog a (C. elegans) pseudogene 3	C. elegans	C. elegans	Denied
FEM1AP4	fem-1 homolog a (C. elegans) pseudogene 4	C. elegans	C. elegans	Denied
FEM1B	fem-1 homolog b (C. elegans)	C. elegans	C. elegans	Denied
FEM1C	fem-1 homolog c (C. elegans)	C. elegans	C. elegans	Denied
FER1L4	fer-1-like family member 4, pseudogene (functional)	functional	functional	Accepted
FERP1	fer (fps/fes related) tyrosine kinase (phosphoprotein NCP94) pseudogene 1	phosphoprotein NCP94	phosphoprotein NCP94	Accepted
FEV	FEV (ETS oncogene family)	ETS oncogene family	ETS oncogene family	Accepted
FEZ1	fasciculation and elongation protein zeta 1 (zygin I)	zygin I	zygin I	Accepted
FEZ2	fasciculation and elongation protein zeta 2 (zygin II)	zygin II	zygin II	Accepted
FGF1	fibroblast growth factor 1 (acidic)	acidic	acidic	Denied
FGF2	fibroblast growth factor 2 (basic)	basic	basic	Denied
FGF8	fibroblast growth factor 8 (androgen-induced)	androgen-induced	androgen-induced	Denied
FIBIN	fin bud initiation factor homolog (zebrafish)	zebrafish	zebrafish	Denied
FIGF	c-fos induced growth factor (vascular endothelial growth factor D)	vascular endothelial growth factor D	vascular endothelial growth factor D	Accepted
FKBP1A-SDCBP2	FKBP1A-SDCBP2 readthrough (NMD candidate)	NMD candidate	NMD candidate	Denied
FLVCR1-AS1	FLVCR1 antisense RNA 1 (head to head)	head to head	head to head	Denied
FOLH1	folate hydrolase (prostate-specific membrane antigen) 1	prostate-specific membrane antigen	prostate-specific membrane antigen	Accepted
FOLR1	folate receptor 1 (adult)	adult	adult	Denied
FOLR1P1	folate receptor 1 (adult) pseudogene 1	adult	adult	Denied
FOLR2	folate receptor 2 (fetal)	fetal	fetal	Denied
FOLR3	folate receptor 3 (gamma)	gamma	gamma	Denied
FOLR3P1	folate receptor 3 (gamma) pseudogene 1	gamma	gamma	Denied
FOXCUT	FOXC1 upstream transcript (non-protein coding)	non-protein coding	non-protein coding	Denied
FOXD2-AS1	FOXD2 antisense RNA 1 (head to head)	head to head	head to head	Denied
FOXD3-AS1	FOXD3 antisense RNA 1 (head to head)	head to head	head to head	Denied
FOXG1-AS1	FOXG1 antisense RNA 1 (head to head)	head to head	head to head	Denied
FRA10A	fragile site, folic acid type, rare, fra(10)(q23.3) or fra(10)(q24.2)	10	10	Denied
FRA10A	fragile site, folic acid type, rare, fra(10)(q23.3) or fra(10)(q24.2)	q23.3	q23.3	Accepted
FRA10A	fragile site, folic acid type, rare, fra(10)(q23.3) or fra(10)(q24.2)	10	10	Denied
FRA10A	fragile site, folic acid type, rare, fra(10)(q23.3) or fra(10)(q24.2)	q24.2	q24.2	Accepted
FRA10AC1	fragile site, folic acid type, rare, fra(10)(q23.3) or fra(10)(q24.2) candidate 1	10	10	Denied
FRA10AC1	fragile site, folic acid type, rare, fra(10)(q23.3) or fra(10)(q24.2) candidate 1	q23.3	q23.3	Accepted
FRA10AC1	fragile site, folic acid type, rare, fra(10)(q23.3) or fra(10)(q24.2) candidate 1	10	10	Denied
FRA10AC1	fragile site, folic acid type, rare, fra(10)(q23.3) or fra(10)(q24.2) candidate 1	q24.2	q24.2	Accepted
FRA10B	fragile site, BrdU type, rare, fra(10)(q25.2)	10	10	Denied
FRA10B	fragile site, BrdU type, rare, fra(10)(q25.2)	q25.2	q25.2	Accepted
FRA10C	fragile site, BrdU type, common, fra(10)(q21)	10	10	Denied
FRA10C	fragile site, BrdU type, common, fra(10)(q21)	q21	q21	Accepted
FRA10D	fragile site, aphidicolin type, common, fra(10)(q22.1)	10	10	Denied
FRA10D	fragile site, aphidicolin type, common, fra(10)(q22.1)	q22.1	q22.1	Accepted
FRA10E	fragile site, aphidicolin type, common, fra(10)(q25.2)	10	10	Denied
FRA10E	fragile site, aphidicolin type, common, fra(10)(q25.2)	q25.2	q25.2	Accepted
FRA10F	fragile site, aphidicolin type, common, fra(10)(q26.1)	10	10	Denied
FRA10F	fragile site, aphidicolin type, common, fra(10)(q26.1)	q26.1	q26.1	Accepted
FRA10G	fragile site, aphidicolin type, common, fra(10)(q11.2)	10	10	Denied
FRA10G	fragile site, aphidicolin type, common, fra(10)(q11.2)	q11.2	q11.2	Accepted
FRA11A	fragile site, folic acid type, rare, fra(11)(q13.3)	11	11	Denied
FRA11A	fragile site, folic acid type, rare, fra(11)(q13.3)	q13.3	q13.3	Accepted
FRA11B	fragile site, folic acid type, rare, fra(11)(q23.3)	11	11	Denied
FRA11B	fragile site, folic acid type, rare, fra(11)(q23.3)	q23.3	q23.3	Accepted
FRA11C	fragile site, aphidicolin type, common, fra(11)(p15.1)	11	11	Denied
FRA11C	fragile site, aphidicolin type, common, fra(11)(p15.1)	p15.1	p15.1	Accepted
FRA11D	fragile site, aphidicolin type, common, fra(11)(p14.2)	11	11	Denied
FRA11D	fragile site, aphidicolin type, common, fra(11)(p14.2)	p14.2	p14.2	Accepted
FRA11E	fragile site, aphidicolin type, common, fra(11)(p13)	11	11	Denied
FRA11E	fragile site, aphidicolin type, common, fra(11)(p13)	p13	p13	Accepted
FRA11F	fragile site, aphidicolin type, common, fra(11)(q14.2)	11	11	Denied
FRA11F	fragile site, aphidicolin type, common, fra(11)(q14.2)	q14.2	q14.2	Accepted
FRA11G	fragile site, aphidicolin type, common, fra(11)(q23.3)	11	11	Denied
FRA11G	fragile site, aphidicolin type, common, fra(11)(q23.3)	q23.3	q23.3	Accepted
FRA11H	fragile site, aphidicolin type, common, fra(11)(q13)	11	11	Denied
FRA11H	fragile site, aphidicolin type, common, fra(11)(q13)	q13	q13	Accepted
FRA11I	fragile site, distamycin A type, rare, fra(11)(p15.1)	11	11	Denied
FRA11I	fragile site, distamycin A type, rare, fra(11)(p15.1)	p15.1	p15.1	Accepted
FRA12A	fragile site, folic acid type, rare, fra(12)(q13.1)	12	12	Denied
FRA12A	fragile site, folic acid type, rare, fra(12)(q13.1)	q13.1	q13.1	Accepted
FRA12B	fragile site, aphidicolin type, common, fra(12)(q21.3)	12	12	Denied
FRA12B	fragile site, aphidicolin type, common, fra(12)(q21.3)	q21.3	q21.3	Accepted
FRA12C	fragile site, BrdU type, rare, fra(12)(q24.2)	12	12	Denied
FRA12C	fragile site, BrdU type, rare, fra(12)(q24.2)	q24.2	q24.2	Accepted
FRA12D	fragile site, folic acid type, rare, fra(12)(q24.13)	12	12	Denied
FRA12D	fragile site, folic acid type, rare, fra(12)(q24.13)	q24.13	q24.13	Accepted
FRA12E	fragile site, aphidicolin type, common, fra(12)(q24)	12	12	Denied
FRA12E	fragile site, aphidicolin type, common, fra(12)(q24)	q24	q24	Accepted
FRA13A	fragile site, aphidicolin type, common, fra(13)(q13.2)	13	13	Denied
FRA13A	fragile site, aphidicolin type, common, fra(13)(q13.2)	q13.2	q13.2	Accepted
FRA13B	fragile site, BrdU type, common, fra(13)(q21)	13	13	Denied
FRA13B	fragile site, BrdU type, common, fra(13)(q21)	q21	q21	Accepted
FRA13C	fragile site, aphidicolin type, common, fra(13)(q21.2)	13	13	Denied
FRA13C	fragile site, aphidicolin type, common, fra(13)(q21.2)	q21.2	q21.2	Accepted
FRA13D	fragile site, aphidicolin type, common, fra(13)(q32)	13	13	Denied
FRA13D	fragile site, aphidicolin type, common, fra(13)(q32)	q32	q32	Accepted
FRA14B	fragile site, aphidicolin type, common, fra(14)(q23)	14	14	Denied
FRA14B	fragile site, aphidicolin type, common, fra(14)(q23)	q23	q23	Accepted
FRA14C	fragile site, aphidicolin type, common, fra(14)(q24.1)	14	14	Denied
FRA14C	fragile site, aphidicolin type, common, fra(14)(q24.1)	q24.1	q24.1	Accepted
FRA15A	fragile site, aphidicolin type, common, fra(15)(q22)	15	15	Denied
FRA15A	fragile site, aphidicolin type, common, fra(15)(q22)	q22	q22	Accepted
FRA16A	fragile site, folic acid type, rare, fra(16)(p13.11)	16	16	Denied
FRA16A	fragile site, folic acid type, rare, fra(16)(p13.11)	p13.11	p13.11	Accepted
FRA16B	fragile site, distamycin A type, rare, fra(16)(q22.1)	16	16	Denied
FRA16B	fragile site, distamycin A type, rare, fra(16)(q22.1)	q22.1	q22.1	Accepted
FRA16C	fragile site, aphidicolin type, common, fra(16)(q22.1)	16	16	Denied
FRA16C	fragile site, aphidicolin type, common, fra(16)(q22.1)	q22.1	q22.1	Accepted
FRA16D	fragile site, aphidicolin type, common, fra(16)(q23.2)	16	16	Denied
FRA16D	fragile site, aphidicolin type, common, fra(16)(q23.2)	q23.2	q23.2	Accepted
FRA16E	fragile site, distamycin A type, rare, fra(16)(p12.1)	16	16	Denied
FRA16E	fragile site, distamycin A type, rare, fra(16)(p12.1)	p12.1	p12.1	Accepted
FRA17A	fragile site, distamycin A type, rare, fra(17)(p12)	17	17	Denied
FRA17A	fragile site, distamycin A type, rare, fra(17)(p12)	p12	p12	Accepted
FRA17B	fragile site, aphidicolin type, common, fra(17)(q23.1)	17	17	Denied
FRA17B	fragile site, aphidicolin type, common, fra(17)(q23.1)	q23.1	q23.1	Accepted
FRA18A	fragile site, aphidicolin type, common, fra(18)(q12.2)	18	18	Denied
FRA18A	fragile site, aphidicolin type, common, fra(18)(q12.2)	q12.2	q12.2	Accepted
FRA18B	fragile site, aphidicolin type, common, fra(18)(q21.3)	18	18	Denied
FRA18B	fragile site, aphidicolin type, common, fra(18)(q21.3)	q21.3	q21.3	Accepted
FRA18C	fragile site, aphidicolin type, common, fra(18)(q22.2)	18	18	Denied
FRA18C	fragile site, aphidicolin type, common, fra(18)(q22.2)	q22.2	q22.2	Accepted
FRA19A	fragile site, 5-azacytidine type, common, fra(19)(q13)	19	19	Denied
FRA19A	fragile site, 5-azacytidine type, common, fra(19)(q13)	q13	q13	Accepted
FRA19B	fragile site, folic acid type, rare, fra(19)(p13)	19	19	Denied
FRA19B	fragile site, folic acid type, rare, fra(19)(p13)	p13	p13	Accepted
FRA1A	fragile site, aphidicolin type, common, fra(1)(p36)	1	1	Denied
FRA1A	fragile site, aphidicolin type, common, fra(1)(p36)	p36	p36	Accepted
FRA1B	fragile site, aphidicolin type, common, fra(1)(p32)	1	1	Denied
FRA1B	fragile site, aphidicolin type, common, fra(1)(p32)	p32	p32	Accepted
FRA1C	fragile site, aphidicolin type, common, fra(1)(p31.2)	1	1	Denied
FRA1C	fragile site, aphidicolin type, common, fra(1)(p31.2)	p31.2	p31.2	Accepted
FRA1D	fragile site, aphidicolin type, common, fra(1)(p22)	1	1	Denied
FRA1D	fragile site, aphidicolin type, common, fra(1)(p22)	p22	p22	Accepted
FRA1E	fragile site, aphidicolin type, common, fra(1)(p21.2)	1	1	Denied
FRA1E	fragile site, aphidicolin type, common, fra(1)(p21.2)	p21.2	p21.2	Accepted
FRA1F	fragile site, aphidicolin type, common, fra(1)(q21)	1	1	Denied
FRA1F	fragile site, aphidicolin type, common, fra(1)(q21)	q21	q21	Accepted
FRA1G	fragile site, aphidicolin type, common, fra(1)(q25.1)	1	1	Denied
FRA1G	fragile site, aphidicolin type, common, fra(1)(q25.1)	q25.1	q25.1	Accepted
FRA1H	fragile site, 5-azacytidine type, common, fra(1)(q42)	1	1	Denied
FRA1H	fragile site, 5-azacytidine type, common, fra(1)(q42)	q42	q42	Accepted
FRA1I	fragile site, aphidicolin type, common, fra(1)(q44)	1	1	Denied
FRA1I	fragile site, aphidicolin type, common, fra(1)(q44)	q44	q44	Accepted
FRA1J	fragile site, 5-azacytidine type, common, fra(1)(q12)	1	1	Denied
FRA1J	fragile site, 5-azacytidine type, common, fra(1)(q12)	q12	q12	Accepted
FRA1K	fragile site, aphidicolin type, common, fra(1)(q31)	1	1	Denied
FRA1K	fragile site, aphidicolin type, common, fra(1)(q31)	q31	q31	Accepted
FRA1L	fragile site, aphidicolin type, common, fra(1)(p31)	1	1	Denied
FRA1L	fragile site, aphidicolin type, common, fra(1)(p31)	p31	p31	Accepted
FRA1M	fragile site, folic acid type, rare, fra(1)(p21.3)	1	1	Denied
FRA1M	fragile site, folic acid type, rare, fra(1)(p21.3)	p21.3	p21.3	Accepted
FRA20A	fragile site, folic acid type, rare, fra(20)(p11.23)	20	20	Denied
FRA20A	fragile site, folic acid type, rare, fra(20)(p11.23)	p11.23	p11.23	Accepted
FRA20B	fragile site, aphidicolin type, common, fra(20)(p12.2)	20	20	Denied
FRA20B	fragile site, aphidicolin type, common, fra(20)(p12.2)	p12.2	p12.2	Accepted
FRA22A	fragile site, folic acid type, rare, fra(22)(q13)	22	22	Denied
FRA22A	fragile site, folic acid type, rare, fra(22)(q13)	q13	q13	Accepted
FRA22B	fragile site, aphidicolin type, common, fra(22)(q12.2)	22	22	Denied
FRA22B	fragile site, aphidicolin type, common, fra(22)(q12.2)	q12.2	q12.2	Accepted
FRA2A	fragile site, folic acid type, rare, fra(2)(q11.2)	2	2	Denied
FRA2A	fragile site, folic acid type, rare, fra(2)(q11.2)	q11.2	q11.2	Accepted
FRA2B	fragile site, folic acid type, rare, fra(2)(q13)	2	2	Denied
FRA2B	fragile site, folic acid type, rare, fra(2)(q13)	q13	q13	Accepted
FRA2C	fragile site, aphidicolin type, common, fra(2)(p24.2)	2	2	Denied
FRA2C	fragile site, aphidicolin type, common, fra(2)(p24.2)	p24.2	p24.2	Accepted
FRA2D	fragile site, aphidicolin type, common, fra(2)(p16.2)	2	2	Denied
FRA2D	fragile site, aphidicolin type, common, fra(2)(p16.2)	p16.2	p16.2	Accepted
FRA2E	fragile site, aphidicolin type, common, fra(2)(p13)	2	2	Denied
FRA2E	fragile site, aphidicolin type, common, fra(2)(p13)	p13	p13	Accepted
FRA2F	fragile site, aphidicolin type, common, fra(2)(q21.3)	2	2	Denied
FRA2F	fragile site, aphidicolin type, common, fra(2)(q21.3)	q21.3	q21.3	Accepted
FRA2G	fragile site, aphidicolin type, common, fra(2)(q31)	2	2	Denied
FRA2G	fragile site, aphidicolin type, common, fra(2)(q31)	q31	q31	Accepted
FRA2H	fragile site, aphidicolin type, common, fra(2)(q32.1)	2	2	Denied
FRA2H	fragile site, aphidicolin type, common, fra(2)(q32.1)	q32.1	q32.1	Accepted
FRA2I	fragile site, aphidicolin type, common, fra(2)(q33)	2	2	Denied
FRA2I	fragile site, aphidicolin type, common, fra(2)(q33)	q33	q33	Accepted
FRA2J	fragile site, aphidicolin type, common, fra(2)(q37.3)	2	2	Denied
FRA2J	fragile site, aphidicolin type, common, fra(2)(q37.3)	q37.3	q37.3	Accepted
FRA2K	fragile site, folic acid type, rare, fra(2)(q22.3)	2	2	Denied
FRA2K	fragile site, folic acid type, rare, fra(2)(q22.3)	q22.3	q22.3	Accepted
FRA3A	fragile site, aphidicolin type, common, fra(3)(p24.2)	3	3	Denied
FRA3A	fragile site, aphidicolin type, common, fra(3)(p24.2)	p24.2	p24.2	Accepted
FRA3B	fragile site, aphidicolin type, common, fra(3)(p14.2)	3	3	Denied
FRA3B	fragile site, aphidicolin type, common, fra(3)(p14.2)	p14.2	p14.2	Accepted
FRA3C	fragile site, aphidicolin type, common, fra(3)(q27)	3	3	Denied
FRA3C	fragile site, aphidicolin type, common, fra(3)(q27)	q27	q27	Accepted
FRA3D	fragile site, aphidicolin type, common, fra(3)(q25)	3	3	Denied
FRA3D	fragile site, aphidicolin type, common, fra(3)(q25)	q25	q25	Accepted
FRA4A	fragile site, aphidicolin type, common, fra(4)(p16.1)	4	4	Denied
FRA4A	fragile site, aphidicolin type, common, fra(4)(p16.1)	p16.1	p16.1	Accepted
FRA4B	fragile site, BrdU type, common, fra(4)(q12)	4	4	Denied
FRA4B	fragile site, BrdU type, common, fra(4)(q12)	q12	q12	Accepted
FRA4C	fragile site, aphidicolin type, common, fra(4)(q31.1)	4	4	Denied
FRA4C	fragile site, aphidicolin type, common, fra(4)(q31.1)	q31.1	q31.1	Accepted
FRA4D	fragile site, aphidicolin type, common, fra(4)(p15)	4	4	Denied
FRA4D	fragile site, aphidicolin type, common, fra(4)(p15)	p15	p15	Accepted
FRA5A	fragile site, BrdU type, common, fra(5)(p13)	5	5	Denied
FRA5A	fragile site, BrdU type, common, fra(5)(p13)	p13	p13	Accepted
FRA5B	fragile site, BrdU type, common, fra(5)(q15)	5	5	Denied
FRA5B	fragile site, BrdU type, common, fra(5)(q15)	q15	q15	Accepted
FRA5C	fragile site, aphidicolin type, common, fra(5)(q31.1)	5	5	Denied
FRA5C	fragile site, aphidicolin type, common, fra(5)(q31.1)	q31.1	q31.1	Accepted
FRA5D	fragile site, aphidicolin type, common, fra(5)(q15)	5	5	Denied
FRA5D	fragile site, aphidicolin type, common, fra(5)(q15)	q15	q15	Accepted
FRA5E	fragile site, aphidicolin type, common, fra(5)(p14)	5	5	Denied
FRA5E	fragile site, aphidicolin type, common, fra(5)(p14)	p14	p14	Accepted
FRA5F	fragile site, aphidicolin type, common, fra(5)(q21)	5	5	Denied
FRA5F	fragile site, aphidicolin type, common, fra(5)(q21)	q21	q21	Accepted
FRA5G	fragile site, folic acid type, rare, fra(5)(q35)	5	5	Denied
FRA5G	fragile site, folic acid type, rare, fra(5)(q35)	q35	q35	Accepted
FRA6A	fragile site, folic acid type, rare, fra(6)(p23)	6	6	Denied
FRA6A	fragile site, folic acid type, rare, fra(6)(p23)	p23	p23	Accepted
FRA6B	fragile site, aphidicolin type, common, fra(6)(p25.1)	6	6	Denied
FRA6B	fragile site, aphidicolin type, common, fra(6)(p25.1)	p25.1	p25.1	Accepted
FRA6C	fragile site, aphidicolin type, common, fra(6)(p22.2)	6	6	Denied
FRA6C	fragile site, aphidicolin type, common, fra(6)(p22.2)	p22.2	p22.2	Accepted
FRA6D	fragile site, BrdU type, common, fra(6)(q13)	6	6	Denied
FRA6D	fragile site, BrdU type, common, fra(6)(q13)	q13	q13	Accepted
FRA6E	fragile site, aphidicolin type, common, fra(6)(q26)	6	6	Denied
FRA6E	fragile site, aphidicolin type, common, fra(6)(q26)	q26	q26	Accepted
FRA6F	fragile site, aphidicolin type, common, fra(6)(q21)	6	6	Denied
FRA6F	fragile site, aphidicolin type, common, fra(6)(q21)	q21	q21	Accepted
FRA6G	fragile site, aphidicolin type, common, fra(6)(q15)	6	6	Denied
FRA6G	fragile site, aphidicolin type, common, fra(6)(q15)	q15	q15	Accepted
FRA7A	fragile site, folic acid type, rare, fra(7)(p11.2)	7	7	Denied
FRA7A	fragile site, folic acid type, rare, fra(7)(p11.2)	p11.2	p11.2	Accepted
FRA7B	fragile site, aphidicolin type, common, fra(7)(p22)	7	7	Denied
FRA7B	fragile site, aphidicolin type, common, fra(7)(p22)	p22	p22	Accepted
FRA7C	fragile site, aphidicolin type, common, fra(7)(p14.2)	7	7	Denied
FRA7C	fragile site, aphidicolin type, common, fra(7)(p14.2)	p14.2	p14.2	Accepted
FRA7D	fragile site, aphidicolin type, common, fra(7)(p13)	7	7	Denied
FRA7D	fragile site, aphidicolin type, common, fra(7)(p13)	p13	p13	Accepted
FRA7E	fragile site, aphidicolin type, common, fra(7)(q21.2)	7	7	Denied
FRA7E	fragile site, aphidicolin type, common, fra(7)(q21.2)	q21.2	q21.2	Accepted
FRA7F	fragile site, aphidicolin type, common, fra(7)(q22)	7	7	Denied
FRA7F	fragile site, aphidicolin type, common, fra(7)(q22)	q22	q22	Accepted
FRA7G	fragile site, aphidicolin type, common, fra(7)(q31.2)	7	7	Denied
FRA7G	fragile site, aphidicolin type, common, fra(7)(q31.2)	q31.2	q31.2	Accepted
FRA7H	fragile site, aphidicolin type, common, fra(7)(q32.3)	7	7	Denied
FRA7H	fragile site, aphidicolin type, common, fra(7)(q32.3)	q32.3	q32.3	Accepted
FRA7I	fragile site, aphidicolin type, common, fra(7)(q36)	7	7	Denied
FRA7I	fragile site, aphidicolin type, common, fra(7)(q36)	q36	q36	Accepted
FRA7J	fragile site, aphidicolin type, common, fra(7)(q11)	7	7	Denied
FRA7J	fragile site, aphidicolin type, common, fra(7)(q11)	q11	q11	Accepted
FRA8A	fragile site, folic acid type, rare, fra(8)(q22.3)	8	8	Denied
FRA8A	fragile site, folic acid type, rare, fra(8)(q22.3)	q22.3	q22.3	Accepted
FRA8B	fragile site, aphidicolin type, common, fra(8)(q22.1)	8	8	Denied
FRA8B	fragile site, aphidicolin type, common, fra(8)(q22.1)	q22.1	q22.1	Accepted
FRA8C	fragile site, aphidicolin type, common, fra(8)(q24.1)	8	8	Denied
FRA8C	fragile site, aphidicolin type, common, fra(8)(q24.1)	q24.1	q24.1	Accepted
FRA8D	fragile site, aphidicolin type, common, fra(8)(q24.3)	8	8	Denied
FRA8D	fragile site, aphidicolin type, common, fra(8)(q24.3)	q24.3	q24.3	Accepted
FRA8E	fragile site, distamycin A type, rare, fra(8)(q24.1)	8	8	Denied
FRA8E	fragile site, distamycin A type, rare, fra(8)(q24.1)	q24.1	q24.1	Accepted
FRA9A	fragile site, folic acid type, rare, fra(9)(p21)	9	9	Denied
FRA9A	fragile site, folic acid type, rare, fra(9)(p21)	p21	p21	Accepted
FRA9B	fragile site, folic acid type, rare, fra(9)(q32)	9	9	Denied
FRA9B	fragile site, folic acid type, rare, fra(9)(q32)	q32	q32	Accepted
FRA9C	fragile site, BrdU type, common, fra(9)(p21)	9	9	Denied
FRA9C	fragile site, BrdU type, common, fra(9)(p21)	p21	p21	Accepted
FRA9D	fragile site, aphidicolin type, common, fra(9)(q22.1)	9	9	Denied
FRA9D	fragile site, aphidicolin type, common, fra(9)(q22.1)	q22.1	q22.1	Accepted
FRA9E	fragile site, aphidicolin type, common, fra(9)(q32)	9	9	Denied
FRA9E	fragile site, aphidicolin type, common, fra(9)(q32)	q32	q32	Accepted
FRA9F	fragile site, 5-azacytidine type, common, fra(9)(q12)	9	9	Denied
FRA9F	fragile site, 5-azacytidine type, common, fra(9)(q12)	q12	q12	Accepted
FRAXA	fragile site, folic acid type, rare, fra(X)(q27.3) A (macroorchidism, mental retardation)	X	X	Denied
FRAXA	fragile site, folic acid type, rare, fra(X)(q27.3) A (macroorchidism, mental retardation)	q27.3	q27.3	Accepted
FRAXA	fragile site, folic acid type, rare, fra(X)(q27.3) A (macroorchidism, mental retardation)	macroorchidism, mental retardation	macroorchidism	Denied
FRAXA	fragile site, folic acid type, rare, fra(X)(q27.3) A (macroorchidism, mental retardation)	macroorchidism, mental retardation	mental retardation	Denied
FRAXB	fragile site, aphidicolin type, common, fra(X)(p22.31) B	X	X	Denied
FRAXB	fragile site, aphidicolin type, common, fra(X)(p22.31) B	p22.31	p22.31	Accepted
FRAXC	fragile site, aphidicolin type, common, fra(X)(q22.1) C	X	X	Denied
FRAXC	fragile site, aphidicolin type, common, fra(X)(q22.1) C	q22.1	q22.1	Accepted
FRAXD	fragile site, aphidicolin type, common, fra(X)(q27.2) D	X	X	Denied
FRAXD	fragile site, aphidicolin type, common, fra(X)(q27.2) D	q27.2	q27.2	Accepted
FRAXE	fragile site, folic acid type, rare, fra(X)(q28) E	X	X	Denied
FRAXE	fragile site, folic acid type, rare, fra(X)(q28) E	q28	q28	Accepted
FRAXF	fragile site, folic acid type, rare, fra(X)(q28) F	X	X	Denied
FRAXF	fragile site, folic acid type, rare, fra(X)(q28) F	q28	q28	Accepted
FRY	furry homolog (Drosophila)	Drosophila	Drosophila	Denied
FSTL3	follistatin-like 3 (secreted glycoprotein)	secreted glycoprotein	secreted glycoprotein	Accepted
FTSJ1	FtsJ RNA methyltransferase homolog 1 (E. coli)	E. coli	E. coli	Denied
FTSJ2	FtsJ RNA methyltransferase homolog 2 (E. coli)	E. coli	E. coli	Denied
FTSJ3	FtsJ homolog 3 (E. coli)	E. coli	E. coli	Denied
FTX	FTX transcript, XIST regulator (non-protein coding)	non-protein coding	non-protein coding	Denied
FURIN	furin (paired basic amino acid cleaving enzyme)	paired basic amino acid cleaving enzyme	paired basic amino acid cleaving enzyme	Accepted
FUT1	fucosyltransferase 1 (galactoside 2-alpha-L-fucosyltransferase, H blood group)	galactoside 2-alpha-L-fucosyltransferase, H blood group	galactoside 2-alpha-L-fucosyltransferase	Accepted
FUT1	fucosyltransferase 1 (galactoside 2-alpha-L-fucosyltransferase, H blood group)	galactoside 2-alpha-L-fucosyltransferase, H blood group	H blood group	Accepted
FUT2	fucosyltransferase 2 (secretor status included)	secretor status included	secretor status included	Denied
FZD10-AS1	FZD10 antisense RNA 1 (head to head)	head to head	head to head	Denied
GABRR3	gamma-aminobutyric acid (GABA) A receptor, rho 3 (gene/pseudogene)	gene/pseudogene	gene/pseudogene	Accepted
GACAT1	gastric cancer associated transcript 1 (non-protein coding)	non-protein coding	non-protein coding	Denied
GACAT2	gastric cancer associated transcript 2 (non-protein coding)	non-protein coding	non-protein coding	Denied
GACAT3	gastric cancer associated transcript 3 (non-protein coding)	non-protein coding	non-protein coding	Denied
GAD1	glutamate decarboxylase 1 (brain, 67kDa)	brain, 67kDa	brain	Denied
GAD1	glutamate decarboxylase 1 (brain, 67kDa)	brain, 67kDa	67kDa	Denied
GAD2	glutamate decarboxylase 2 (pancreatic islets and brain, 65kDa)	pancreatic islets and brain, 65kDa	pancreatic islets and brain	Accepted
GAD2	glutamate decarboxylase 2 (pancreatic islets and brain, 65kDa)	pancreatic islets and brain, 65kDa	65kDa	Denied
GALM	galactose mutarotase (aldose 1-epimerase)	aldose 1-epimerase	aldose 1-epimerase	Accepted
GAS5	growth arrest-specific 5 (non-protein coding)	non-protein coding	non-protein coding	Denied
GAS6-AS2	GAS6 antisense RNA 2 (head to head)	head to head	head to head	Denied
GATA1	GATA binding protein 1 (globin transcription factor 1)	globin transcription factor 1	globin transcription factor 1	Accepted
GATA6-AS1	GATA6 antisense RNA 1 (head to head)	head to head	head to head	Denied
GATM	glycine amidinotransferase (L-arginine:glycine amidinotransferase)	L-arginine:glycine amidinotransferase	L-arginine:glycine amidinotransferase	Accepted
GBA2	glucosidase, beta (bile acid) 2	bile acid	bile acid	Denied
GBA3	glucosidase, beta, acid 3 (gene/pseudogene)	gene/pseudogene	gene/pseudogene	Accepted
GC	group-specific component (vitamin D binding protein)	vitamin D binding protein	vitamin D binding protein	Denied
GCK	glucokinase (hexokinase 4)	hexokinase 4	hexokinase 4	Accepted
GCKR	glucokinase (hexokinase 4) regulator	hexokinase 4	hexokinase 4	Accepted
GCM1	glial cells missing homolog 1 (Drosophila)	Drosophila	Drosophila	Denied
GCM2	glial cells missing homolog 2 (Drosophila)	Drosophila	Drosophila	Denied
GCNT2	glucosaminyl (N-acetyl) transferase 2, I-branching enzyme (I blood group)	I blood group	I blood group	Denied
GCSH	glycine cleavage system protein H (aminomethyl carrier)	aminomethyl carrier	aminomethyl carrier	Accepted
GCSHP1	glycine cleavage system protein H (aminomethyl carrier) pseudogene 1	aminomethyl carrier	aminomethyl carrier	Accepted
GCSHP2	glycine cleavage system protein H (aminomethyl carrier) pseudogene 2	aminomethyl carrier	aminomethyl carrier	Accepted
GCSHP3	glycine cleavage system protein H (aminomethyl carrier) pseudogene 3	aminomethyl carrier	aminomethyl carrier	Accepted
GCSHP4	glycine cleavage system protein H (aminomethyl carrier) pseudogene 4	aminomethyl carrier	aminomethyl carrier	Accepted
GDNF-AS1	GDNF antisense RNA 1 (head to head)	head to head	head to head	Denied
GGH	gamma-glutamyl hydrolase (conjugase, folylpolygammaglutamyl hydrolase)	conjugase, folylpolygammaglutamyl hydrolase	conjugase	Denied
GGH	gamma-glutamyl hydrolase (conjugase, folylpolygammaglutamyl hydrolase)	conjugase, folylpolygammaglutamyl hydrolase	folylpolygammaglutamyl hydrolase	Accepted
GGNBP1	gametogenetin binding protein 1 (pseudogene)	pseudogene	pseudogene	Accepted
GIF	gastric intrinsic factor (vitamin B synthesis)	vitamin B synthesis	vitamin B synthesis	Denied
GINS1	GINS complex subunit 1 (Psf1 homolog)	Psf1 homolog	Psf1 homolog	Accepted
GINS2	GINS complex subunit 2 (Psf2 homolog)	Psf2 homolog	Psf2 homolog	Accepted
GINS3	GINS complex subunit 3 (Psf3 homolog)	Psf3 homolog	Psf3 homolog	Accepted
GINS4	GINS complex subunit 4 (Sld5 homolog)	Sld5 homolog	Sld5 homolog	Accepted
GK5	glycerol kinase 5 (putative)	putative	putative	Denied
GLC1B	glaucoma 1, open angle, B (adult-onset)	adult-onset	adult-onset	Denied
GLC1D	glaucoma 1, open angle, D (adult-onset)	adult-onset	adult-onset	Denied
GLC1H	glaucoma 1, open angle, H (adult-onset)	adult-onset	adult-onset	Denied
GLC1J	glaucoma 1, open angle, J (juvenile-onset)	juvenile-onset	juvenile-onset	Denied
GLC1K	glaucoma 1, open angle, K (juvenile-onset)	juvenile-onset	juvenile-onset	Denied
GLC1L	glaucoma 1, open angle, L (adult-onset)	adult-onset	adult-onset	Denied
GLC1M	glaucoma 1, open angle, M (juvenile-onset)	juvenile-onset	juvenile-onset	Denied
GLC1N	glaucoma 1, open angle, N (juvenile-onset)	juvenile-onset	juvenile-onset	Denied
GLDC	glycine dehydrogenase (decarboxylating)	decarboxylating	decarboxylating	Denied
GLDCP1	glycine dehydrogenase (decarboxylase) pseudogene 1	decarboxylase	decarboxylase	Accepted
GLRX	glutaredoxin (thioltransferase)	thioltransferase	thioltransferase	Accepted
GLRXP1	glutaredoxin (thioltransferase) pseudogene 1	thioltransferase	thioltransferase	Accepted
GLRXP2	glutaredoxin (thioltransferase) pseudogene 2	thioltransferase	thioltransferase	Accepted
GLRXP3	glutaredoxin (thioltransferase) pseudogene 3	thioltransferase	thioltransferase	Accepted
GLS2	glutaminase 2 (liver, mitochondrial)	liver, mitochondrial	liver	Denied
GLS2	glutaminase 2 (liver, mitochondrial)	liver, mitochondrial	mitochondrial	Denied
GLULP1	glutamate-ammonia ligase (glutamine synthetase) pseudogene 1	glutamine synthetase	glutamine synthetase	Accepted
GLULP2	glutamate-ammonia ligase (glutamine synthetase) pseudogene 2	glutamine synthetase	glutamine synthetase	Accepted
GLULP3	glutamate-ammonia ligase (glutamine synthetase) pseudogene 3	glutamine synthetase	glutamine synthetase	Accepted
GLULP4	glutamate-ammonia ligase (glutamine synthetase) pseudogene 4	glutamine synthetase	glutamine synthetase	Accepted
GLULP5	glutamate-ammonia ligase (glutamine synthetase) pseudogene 5	glutamine synthetase	glutamine synthetase	Accepted
GLULP6	glutamate-ammonia ligase (glutamine synthetase) pseudogene 6	glutamine synthetase	glutamine synthetase	Accepted
GLYCAM1	glycosylation dependent cell adhesion molecule 1 (pseudogene)	pseudogene	pseudogene	Accepted
GLYR1	glyoxylate reductase 1 homolog (Arabidopsis)	Arabidopsis	Arabidopsis	Denied
GMDS-AS1	GMDS antisense RNA 1 (head to head)	head to head	head to head	Denied
GNA11	guanine nucleotide binding protein (G protein), alpha 11 (Gq class)	G protein	G protein	Denied
GNA11	guanine nucleotide binding protein (G protein), alpha 11 (Gq class)	Gq class	Gq class	Denied
GNA12	guanine nucleotide binding protein (G protein) alpha 12	G protein	G protein	Denied
GNA13	guanine nucleotide binding protein (G protein), alpha 13	G protein	G protein	Denied
GNA14	guanine nucleotide binding protein (G protein), alpha 14	G protein	G protein	Denied
GNA15	guanine nucleotide binding protein (G protein), alpha 15 (Gq class)	G protein	G protein	Denied
GNA15	guanine nucleotide binding protein (G protein), alpha 15 (Gq class)	Gq class	Gq class	Denied
GNAQ	guanine nucleotide binding protein (G protein), q polypeptide	G protein	G protein	Denied
GNAQP1	guanine nucleotide binding protein (G protein), q polypeptide pseudogene 1	G protein	G protein	Denied
GNAZ	guanine nucleotide binding protein (G protein), alpha z polypeptide	G protein	G protein	Denied
GNB1	guanine nucleotide binding protein (G protein), beta polypeptide 1	G protein	G protein	Denied
GNB2	guanine nucleotide binding protein (G protein), beta polypeptide 2	G protein	G protein	Denied
GNB3	guanine nucleotide binding protein (G protein), beta polypeptide 3	G protein	G protein	Denied
GNB4	guanine nucleotide binding protein (G protein), beta polypeptide 4	G protein	G protein	Denied
GNB5	guanine nucleotide binding protein (G protein), beta 5	G protein	G protein	Denied
GNG10	guanine nucleotide binding protein (G protein), gamma 10	G protein	G protein	Denied
GNG10P1	guanine nucleotide binding protein (G protein), gamma 10 pseudogene 1	G protein	G protein	Denied
GNG11	guanine nucleotide binding protein (G protein), gamma 11	G protein	G protein	Denied
GNG12	guanine nucleotide binding protein (G protein), gamma 12	G protein	G protein	Denied
GNG13	guanine nucleotide binding protein (G protein), gamma 13	G protein	G protein	Denied
GNG2	guanine nucleotide binding protein (G protein), gamma 2	G protein	G protein	Denied
GNG3	guanine nucleotide binding protein (G protein), gamma 3	G protein	G protein	Denied
GNG4	guanine nucleotide binding protein (G protein), gamma 4	G protein	G protein	Denied
GNG5	guanine nucleotide binding protein (G protein), gamma 5	G protein	G protein	Denied
GNG5P1	guanine nucleotide binding protein (G protein), gamma 5 pseudogene 1	G protein	G protein	Denied
GNG5P2	guanine nucleotide binding protein (G protein), gamma 5 pseudogene 2	G protein	G protein	Denied
GNG5P3	guanine nucleotide binding protein (G protein), gamma 5 pseudogene 3	G protein	G protein	Denied
GNG5P4	guanine nucleotide binding protein (G protein), gamma 5 pseudogene 4	G protein	G protein	Denied
GNG5P5	guanine nucleotide binding protein (G protein), gamma 5 pseudogene 5	G protein	G protein	Denied
GNG7	guanine nucleotide binding protein (G protein), gamma 7	G protein	G protein	Denied
GNG8	guanine nucleotide binding protein (G protein), gamma 8	G protein	G protein	Denied
GNL2	guanine nucleotide binding protein-like 2 (nucleolar)	nucleolar	nucleolar	Denied
GNL2P1	guanine nucleotide binding protein-like 2 (nucleolar) pseudogene 1	nucleolar	nucleolar	Denied
GNL3	guanine nucleotide binding protein-like 3 (nucleolar)	nucleolar	nucleolar	Denied
GNRH1	gonadotropin-releasing hormone 1 (luteinizing-releasing hormone)	luteinizing-releasing hormone	luteinizing-releasing hormone	Accepted
GOLPH3	golgi phosphoprotein 3 (coat-protein)	coat-protein	coat-protein	Denied
GON4L	gon-4-like (C. elegans)	C. elegans	C. elegans	Denied
GP1BA	glycoprotein Ib (platelet), alpha polypeptide	platelet	platelet	Denied
GP1BB	glycoprotein Ib (platelet), beta polypeptide	platelet	platelet	Denied
GP2	glycoprotein 2 (zymogen granule membrane)	zymogen granule membrane	zymogen granule membrane	Denied
GP5	glycoprotein V (platelet)	platelet	platelet	Denied
GP6	glycoprotein VI (platelet)	platelet	platelet	Denied
GP9	glycoprotein IX (platelet)	platelet	platelet	Denied
GPA33	glycoprotein A33 (transmembrane)	transmembrane	transmembrane	Denied
GPD1	glycerol-3-phosphate dehydrogenase 1 (soluble)	soluble	soluble	Denied
GPD2	glycerol-3-phosphate dehydrogenase 2 (mitochondrial)	mitochondrial	mitochondrial	Denied
GPNMB	glycoprotein (transmembrane) nmb	transmembrane	transmembrane	Denied
GPR33	G protein-coupled receptor 33 (gene/pseudogene)	gene/pseudogene	gene/pseudogene	Accepted
GPR37	G protein-coupled receptor 37 (endothelin receptor type B-like)	endothelin receptor type B-like	endothelin receptor type B-like	Accepted
GPR42	G protein-coupled receptor 42 (gene/pseudogene)	gene/pseudogene	gene/pseudogene	Accepted
GPT	glutamic-pyruvate transaminase (alanine aminotransferase)	alanine aminotransferase	alanine aminotransferase	Accepted
GPT2	glutamic pyruvate transaminase (alanine aminotransferase) 2	alanine aminotransferase	alanine aminotransferase	Accepted
GPX8	glutathione peroxidase 8 (putative)	putative	putative	Denied
GRINA	glutamate receptor, ionotropic, N-methyl D-aspartate-associated protein 1 (glutamate binding)	glutamate binding	glutamate binding	Denied
GRPEL1	GrpE-like 1, mitochondrial (E. coli)	E. coli	E. coli	Denied
GRPEL2	GrpE-like 2, mitochondrial (E. coli)	E. coli	E. coli	Denied
GRPEL2P1	GrpE-like 2, mitochondrial (E. coli) pseudogene 1	E. coli	E. coli	Denied
GRPEL2P2	GrpE-like 2, mitochondrial (E. coli) pseudogene 2	E. coli	E. coli	Denied
GRPEL2P3	GrpE-like 2, mitochondrial (E. coli) pseudogene 3	E. coli	E. coli	Denied
GS1-124K5.11	RAB guanine nucleotide exchange factor (GEF) 1 pseudogene	GEF	GEF	Denied
GSG2	germ cell associated 2 (haspin)	haspin	haspin	Accepted
GSTM2	glutathione S-transferase mu 2 (muscle)	muscle	muscle	Denied
GSTM2P1	glutathione S-transferase mu 2 (muscle) pseudogene 1	muscle	muscle	Denied
GSTM3	glutathione S-transferase mu 3 (brain)	brain	brain	Denied
GSTT2	glutathione S-transferase theta 2 (gene/pseudogene)	gene/pseudogene	gene/pseudogene	Accepted
GSTT2B	glutathione S-transferase theta 2B (gene/pseudogene)	gene/pseudogene	gene/pseudogene	Accepted
GTF2H2B	general transcription factor IIH, polypeptide 2B (pseudogene)	pseudogene	pseudogene	Accepted
GTPBP10	GTP-binding protein 10 (putative)	putative	putative	Denied
GTPBP3	GTP binding protein 3 (mitochondrial)	mitochondrial	mitochondrial	Denied
GTPBP6	GTP binding protein 6 (putative)	putative	putative	Denied
GTPBP8	GTP-binding protein 8 (putative)	putative	putative	Denied
GTSCR1	Gilles de la Tourette syndrome chromosome region, candidate 1 (non-protein coding)	non-protein coding	non-protein coding	Denied
GTSE1-AS1	GTSE1 antisense RNA 1 (head to head)	head to head	head to head	Denied
GUCA1A	guanylate cyclase activator 1A (retina)	retina	retina	Denied
GUCA1B	guanylate cyclase activator 1B (retina)	retina	retina	Denied
GUCA2A	guanylate cyclase activator 2A (guanylin)	guanylin	guanylin	Accepted
GUCA2B	guanylate cyclase activator 2B (uroguanylin)	uroguanylin	uroguanylin	Accepted
GUCY1B2	guanylate cyclase 1, soluble, beta 2 (pseudogene)	pseudogene	pseudogene	Accepted
GUCY2D	guanylate cyclase 2D, membrane (retina-specific)	retina-specific	retina-specific	Denied
GYPA	glycophorin A (MNS blood group)	MNS blood group	MNS blood group	Accepted
GYPB	glycophorin B (MNS blood group)	MNS blood group	MNS blood group	Accepted
GYPC	glycophorin C (Gerbich blood group)	Gerbich blood group	Gerbich blood group	Accepted
GYPE	glycophorin E (MNS blood group)	MNS blood group	MNS blood group	Accepted
GYS1	glycogen synthase 1 (muscle)	muscle	muscle	Denied
GYS2	glycogen synthase 2 (liver)	liver	liver	Denied
GZMA	granzyme A (granzyme 1, cytotoxic T-lymphocyte-associated serine esterase 3)	granzyme 1, cytotoxic T-lymphocyte-associated serine esterase 3	granzyme 1	Accepted
GZMA	granzyme A (granzyme 1, cytotoxic T-lymphocyte-associated serine esterase 3)	granzyme 1, cytotoxic T-lymphocyte-associated serine esterase 3	cytotoxic T-lymphocyte-associated serine esterase 3	Accepted
GZMAP1	granzyme A (granzyme 1, cytotoxic T-lymphocyte-associated serine esterase 3) pseudogene 1	granzyme 1, cytotoxic T-lymphocyte-associated serine esterase 3	granzyme 1	Accepted
GZMAP1	granzyme A (granzyme 1, cytotoxic T-lymphocyte-associated serine esterase 3) pseudogene 1	granzyme 1, cytotoxic T-lymphocyte-associated serine esterase 3	cytotoxic T-lymphocyte-associated serine esterase 3	Accepted
GZMB	granzyme B (granzyme 2, cytotoxic T-lymphocyte-associated serine esterase 1)	granzyme 2, cytotoxic T-lymphocyte-associated serine esterase 1	granzyme 2	Accepted
GZMB	granzyme B (granzyme 2, cytotoxic T-lymphocyte-associated serine esterase 1)	granzyme 2, cytotoxic T-lymphocyte-associated serine esterase 1	cytotoxic T-lymphocyte-associated serine esterase 1	Accepted
GZMH	granzyme H (cathepsin G-like 2, protein h-CCPX)	cathepsin G-like 2, protein h-CCPX	cathepsin G-like 2	Accepted
GZMH	granzyme H (cathepsin G-like 2, protein h-CCPX)	cathepsin G-like 2, protein h-CCPX	protein h-CCPX	Accepted
GZMK	granzyme K (granzyme 3; tryptase II)	granzyme 3; tryptase II	granzyme 3	Accepted
GZMK	granzyme K (granzyme 3; tryptase II)	granzyme 3; tryptase II	tryptase II	Accepted
GZMM	granzyme M (lymphocyte met-ase 1)	lymphocyte met-ase 1	lymphocyte met-ase 1	Accepted
H19	H19, imprinted maternally expressed transcript (non-protein coding)	non-protein coding	non-protein coding	Denied
H2BFS	H2B histone family, member S (pseudogene)	pseudogene	pseudogene	Accepted
H3F3B	H3 histone, family 3B (H3.3B)	H3.3B	H3.3B	Denied
H3F3BP1	H3 histone, family 3B (H3.3B) pseudogene 1	H3.3B	H3.3B	Denied
H3F3BP2	H3 histone, family 3B (H3.3B) pseudogene 2	H3.3B	H3.3B	Denied
H6PD	hexose-6-phosphate dehydrogenase (glucose 1-dehydrogenase)	glucose 1-dehydrogenase	glucose 1-dehydrogenase	Accepted
HAGLROS	HAGLR opposite strand (non-protein coding)	non-protein coding	non-protein coding	Denied
HAND2-AS1	HAND2 antisense RNA 1 (head to head)	head to head	head to head	Denied
HAO1	hydroxyacid oxidase (glycolate oxidase) 1	glycolate oxidase	glycolate oxidase	Accepted
HAO2	hydroxyacid oxidase 2 (long chain)	long chain	long chain	Denied
HAR1A	highly accelerated region 1A (non-protein coding)	non-protein coding	non-protein coding	Denied
HAR1B	highly accelerated region 1B (non-protein coding)	non-protein coding	non-protein coding	Denied
HCCAT5	hepatocellular carcinoma associated transcript 5 (non-protein coding)	non-protein coding	non-protein coding	Denied
HCFC1R1	host cell factor C1 regulator 1 (XPO1 dependent)	XPO1 dependent	XPO1 dependent	Accepted
HCG11	HLA complex group 11 (non-protein coding)	non-protein coding	non-protein coding	Denied
HCG14	HLA complex group 14 (non-protein coding)	non-protein coding	non-protein coding	Denied
HCG15	HLA complex group 15 (non-protein coding)	non-protein coding	non-protein coding	Denied
HCG16	HLA complex group 16 (non-protein coding)	non-protein coding	non-protein coding	Denied
HCG17	HLA complex group 17 (non-protein coding)	non-protein coding	non-protein coding	Denied
HCG18	HLA complex group 18 (non-protein coding)	non-protein coding	non-protein coding	Denied
HCG20	HLA complex group 20 (non-protein coding)	non-protein coding	non-protein coding	Denied
HCG21	HLA complex group 21 (non-protein coding)	non-protein coding	non-protein coding	Denied
HCG23	HLA complex group 23 (non-protein coding)	non-protein coding	non-protein coding	Denied
HCG24	HLA complex group 24 (non-protein coding)	non-protein coding	non-protein coding	Denied
HCG25	HLA complex group 25 (non-protein coding)	non-protein coding	non-protein coding	Denied
HCG26	HLA complex group 26 (non-protein coding)	non-protein coding	non-protein coding	Denied
HCG27	HLA complex group 27 (non-protein coding)	non-protein coding	non-protein coding	Denied
HCG4	HLA complex group 4 (non-protein coding)	non-protein coding	non-protein coding	Denied
HCG4B	HLA complex group 4B (non-protein coding)	non-protein coding	non-protein coding	Denied
HCG9	HLA complex group 9 (non-protein coding)	non-protein coding	non-protein coding	Denied
HCL1	hair color 1 (brown)	brown	brown	Denied
HCL2	hair color 2 (red)	red	red	Denied
HCL3	hair color 3 (brown)	brown	brown	Denied
HCP5	HLA complex P5 (non-protein coding)	non-protein coding	non-protein coding	Denied
HCP5B	HLA complex P5B (non-protein coding)	non-protein coding	non-protein coding	Denied
HCRT	hypocretin (orexin) neuropeptide precursor	orexin	orexin	Accepted
HELB	helicase (DNA) B	DNA	DNA	Denied
HENMT1	HEN1 methyltransferase homolog 1 (Arabidopsis)	Arabidopsis	Arabidopsis	Denied
HEXA	hexosaminidase A (alpha polypeptide)	alpha polypeptide	alpha polypeptide	Denied
HEXB	hexosaminidase B (beta polypeptide)	beta polypeptide	beta polypeptide	Denied
HFE2	hemochromatosis type 2 (juvenile)	juvenile	juvenile	Denied
HGF	hepatocyte growth factor (hepapoietin A; scatter factor)	hepapoietin A; scatter factor	hepapoietin A	Accepted
HGF	hepatocyte growth factor (hepapoietin A; scatter factor)	hepapoietin A; scatter factor	scatter factor	Accepted
HIF1A	hypoxia inducible factor 1, alpha subunit (basic helix-loop-helix transcription factor)	basic helix-loop-helix transcription factor	basic helix-loop-helix transcription factor	Accepted
HIF1AP1	hypoxia inducible factor 1, alpha subunit (basic helix-loop-helix transcription factor) pseudogene 1	basic helix-loop-helix transcription factor	basic helix-loop-helix transcription factor	Accepted
HIST2H2BA	histone cluster 2, H2ba (pseudogene)	pseudogene	pseudogene	Accepted
HIST2H2BB	histone cluster 2, H2bb (pseudogene)	pseudogene	pseudogene	Accepted
HIST2H2BC	histone cluster 2, H2bc (pseudogene)	pseudogene	pseudogene	Accepted
HIST2H2BD	histone cluster 2, H2bd (pseudogene)	pseudogene	pseudogene	Accepted
HK3	hexokinase 3 (white cell)	white cell	white cell	Denied
HLA-DPA2	major histocompatibility complex, class II, DP alpha 2 (pseudogene)	pseudogene	pseudogene	Accepted
HLA-DPA3	major histocompatibility complex, class II, DP alpha 3 (pseudogene)	pseudogene	pseudogene	Accepted
HLA-DPB2	major histocompatibility complex, class II, DP beta 2 (pseudogene)	pseudogene	pseudogene	Accepted
HLA-DRB2	major histocompatibility complex, class II, DR beta 2 (pseudogene)	pseudogene	pseudogene	Accepted
HLA-DRB6	major histocompatibility complex, class II, DR beta 6 (pseudogene)	pseudogene	pseudogene	Accepted
HLA-DRB7	major histocompatibility complex, class II, DR beta 7 (pseudogene)	pseudogene	pseudogene	Accepted
HLA-DRB8	major histocompatibility complex, class II, DR beta 8 (pseudogene)	pseudogene	pseudogene	Accepted
HLA-DRB9	major histocompatibility complex, class II, DR beta 9 (pseudogene)	pseudogene	pseudogene	Accepted
HLA-H	major histocompatibility complex, class I, H (pseudogene)	pseudogene	pseudogene	Accepted
HLA-J	major histocompatibility complex, class I, J (pseudogene)	pseudogene	pseudogene	Accepted
HLA-K	major histocompatibility complex, class I, K (pseudogene)	pseudogene	pseudogene	Accepted
HLA-L	major histocompatibility complex, class I, L (pseudogene)	pseudogene	pseudogene	Accepted
HLA-N	major histocompatibility complex, class I, N (pseudogene)	pseudogene	pseudogene	Accepted
HLA-P	major histocompatibility complex, class I, P (pseudogene)	pseudogene	pseudogene	Accepted
HLA-S	major histocompatibility complex, class I, S (pseudogene)	pseudogene	pseudogene	Accepted
HLA-T	major histocompatibility complex, class I, T (pseudogene)	pseudogene	pseudogene	Accepted
HLA-U	major histocompatibility complex, class I, U (pseudogene)	pseudogene	pseudogene	Accepted
HLA-V	major histocompatibility complex, class I, V (pseudogene)	pseudogene	pseudogene	Accepted
HLA-W	major histocompatibility complex, class I, W (pseudogene)	pseudogene	pseudogene	Accepted
HLA-X	major histocompatibility complex, class I, X (pseudogene)	pseudogene	pseudogene	Accepted
HLA-Y	major histocompatibility complex, class I, Y (pseudogene)	pseudogene	pseudogene	Accepted
HLA-Z	major histocompatibility complex, class I, Z (pseudogene)	pseudogene	pseudogene	Accepted
HM13	histocompatibility (minor) 13	minor	minor	Denied
HMGA1P8	high mobility group AT-hook 1 pseudogene 8 (functional)	functional	functional	Accepted
HMGCS1	3-hydroxy-3-methylglutaryl-CoA synthase 1 (soluble)	soluble	soluble	Denied
HMGCS2	3-hydroxy-3-methylglutaryl-CoA synthase 2 (mitochondrial)	mitochondrial	mitochondrial	Denied
HMHA1	histocompatibility (minor) HA-1	minor	minor	Denied
HMHB1	histocompatibility (minor) HB-1	minor	minor	Denied
HMMR	hyaluronan-mediated motility receptor (RHAMM)	RHAMM	RHAMM	Accepted
HNRNPC	heterogeneous nuclear ribonucleoprotein C (C1/C2)	C1/C2	C1/C2	Denied
HNRNPD	heterogeneous nuclear ribonucleoprotein D (AU-rich element RNA binding protein 1, 37kDa)	AU-rich element RNA binding protein 1, 37kDa	AU-rich element RNA binding protein 1	Denied
HNRNPD	heterogeneous nuclear ribonucleoprotein D (AU-rich element RNA binding protein 1, 37kDa)	AU-rich element RNA binding protein 1, 37kDa	37kDa	Denied
HNRNPDP1	heterogeneous nuclear ribonucleoprotein D (AU-rich element RNA binding protein 1, 37kDa) pseudogene 1	AU-rich element RNA binding protein 1, 37kDa	AU-rich element RNA binding protein 1	Denied
HNRNPDP1	heterogeneous nuclear ribonucleoprotein D (AU-rich element RNA binding protein 1, 37kDa) pseudogene 1	AU-rich element RNA binding protein 1, 37kDa	37kDa	Denied
HNRNPDP2	heterogeneous nuclear ribonucleoprotein D (AU-rich element RNA binding protein 1, 37kDa) pseudogene 2	AU-rich element RNA binding protein 1, 37kDa	AU-rich element RNA binding protein 1	Denied
HNRNPDP2	heterogeneous nuclear ribonucleoprotein D (AU-rich element RNA binding protein 1, 37kDa) pseudogene 2	AU-rich element RNA binding protein 1, 37kDa	37kDa	Denied
HNRNPH1	heterogeneous nuclear ribonucleoprotein H1 (H)	H	H	Denied
HNRNPH2	heterogeneous nuclear ribonucleoprotein H2 (H')	H'	H'	Denied
HNRNPH3	heterogeneous nuclear ribonucleoprotein H3 (2H9)	2H9	2H9	Denied
HNRNPU	heterogeneous nuclear ribonucleoprotein U (scaffold attachment factor A)	scaffold attachment factor A	scaffold attachment factor A	Accepted
HNRNPUL2-BSCL2	HNRNPUL2-BSCL2 readthrough (NMD candidate)	NMD candidate	NMD candidate	Denied
HOAC	hypoacusis 2 (autosomal recessive)	autosomal recessive	autosomal recessive	Denied
HPGD	hydroxyprostaglandin dehydrogenase 15-(NAD)	NAD	NAD	Denied
HPSE2	heparanase 2 (inactive)	inactive	inactive	Denied
HPV18I1	human papilloma virus (type 18) integration site 1	type 18	type 18	Denied
HPV18I2	human papillomavirus (type 18) integration site 2	type 18	type 18	Denied
HPV6AI1	human papillomavirus (type 6a) integration site 1	type 6a	type 6a	Denied
HPYR1	Helicobacter pylori responsive 1 (non-protein coding)	non-protein coding	non-protein coding	Denied
HSP90AA1	heat shock protein 90kDa alpha (cytosolic), class A member 1	cytosolic	cytosolic	Denied
HSP90AA2P	heat shock protein 90kDa alpha (cytosolic), class A member 2, pseudogene	cytosolic	cytosolic	Denied
HSP90AA3P	heat shock protein 90kDa alpha (cytosolic), class A member 3, pseudogene	cytosolic	cytosolic	Denied
HSP90AA4P	heat shock protein 90kDa alpha (cytosolic), class A member 4, pseudogene	cytosolic	cytosolic	Denied
HSP90AA5P	heat shock protein 90kDa alpha (cytosolic), class A member 5, pseudogene	cytosolic	cytosolic	Denied
HSP90AA6P	heat shock protein 90kDa alpha (cytosolic), class A member 6, pseudogene	cytosolic	cytosolic	Denied
HSP90AB1	heat shock protein 90kDa alpha (cytosolic), class B member 1	cytosolic	cytosolic	Denied
HSP90AB2P	heat shock protein 90kDa alpha (cytosolic), class B member 2, pseudogene	cytosolic	cytosolic	Denied
HSP90AB3P	heat shock protein 90kDa alpha (cytosolic), class B member 3, pseudogene	cytosolic	cytosolic	Denied
HSP90AB4P	heat shock protein 90kDa alpha (cytosolic), class B member 4, pseudogene	cytosolic	cytosolic	Denied
HSP90AB5P	heat shock protein 90kDa alpha (cytosolic), class B member 5, pseudogene	cytosolic	cytosolic	Denied
HSP90AB6P	heat shock protein 90kDa alpha (cytosolic), class B member 6, pseudogene	cytosolic	cytosolic	Denied
HSP90AB7P	heat shock protein 90kDa alpha (cytosolic), class B member 7, pseudogene	cytosolic	cytosolic	Denied
HSP90B1	heat shock protein 90kDa beta (Grp94), member 1	Grp94	Grp94	Accepted
HSP90B2P	heat shock protein 90kDa beta (Grp94), member 2, pseudogene	Grp94	Grp94	Accepted
HSP90B3P	heat shock protein 90kDa beta (Grp94), member 3, pseudogene	Grp94	Grp94	Accepted
HSPA5	heat shock 70kDa protein 5 (glucose-regulated protein, 78kDa)	glucose-regulated protein, 78kDa	glucose-regulated protein	Accepted
HSPA5	heat shock 70kDa protein 5 (glucose-regulated protein, 78kDa)	glucose-regulated protein, 78kDa	78kDa	Denied
HSPA6	heat shock 70kDa protein 6 (HSP70B')	HSP70B'	HSP70B'	Accepted
HSPA7	heat shock 70kDa protein 7 (HSP70B)	HSP70B	HSP70B	Accepted
HSPA9	heat shock 70kDa protein 9 (mortalin)	mortalin	mortalin	Accepted
HSPB11	heat shock protein family B (small), member 11	small	small	Denied
HSPB2-C11ORF52	HSPB2-C11orf52 readthrough (NMD candidate)	NMD candidate	NMD candidate	Denied
HSPB7	heat shock 27kDa protein family, member 7 (cardiovascular)	cardiovascular	cardiovascular	Denied
HSPD1	heat shock 60kDa protein 1 (chaperonin)	chaperonin	chaperonin	Accepted
HSPD1P1	heat shock 60kDa protein 1 (chaperonin) pseudogene 1	chaperonin	chaperonin	Accepted
HSPD1P10	heat shock 60kDa protein 1 (chaperonin) pseudogene 10	chaperonin	chaperonin	Accepted
HSPD1P11	heat shock 60kDa protein 1 (chaperonin) pseudogene 11	chaperonin	chaperonin	Accepted
HSPD1P12	heat shock 60kDa protein 1 (chaperonin) pseudogene 12	chaperonin	chaperonin	Accepted
HSPD1P13	heat shock 60kDa protein 1 (chaperonin) pseudogene 13	chaperonin	chaperonin	Accepted
HSPD1P14	heat shock 60kDa protein 1 (chaperonin) pseudogene 14	chaperonin	chaperonin	Accepted
HSPD1P15	heat shock 60kDa protein 1 (chaperonin) pseudogene 15	chaperonin	chaperonin	Accepted
HSPD1P16	heat shock 60kDa protein 1 (chaperonin) pseudogene 16	chaperonin	chaperonin	Accepted
HSPD1P17	heat shock 60kDa protein 1 (chaperonin) pseudogene 17	chaperonin	chaperonin	Accepted
HSPD1P18	heat shock 60kDa protein 1 (chaperonin) pseudogene 18	chaperonin	chaperonin	Accepted
HSPD1P19	heat shock 60kDa protein 1 (chaperonin) pseudogene 19	chaperonin	chaperonin	Accepted
HSPD1P2	heat shock 60kDa protein 1 (chaperonin) pseudogene 2	chaperonin	chaperonin	Accepted
HSPD1P20	heat shock 60kDa protein 1 (chaperonin) pseudogene 20	chaperonin	chaperonin	Accepted
HSPD1P21	heat shock 60kDa protein 1 (chaperonin) pseudogene 21	chaperonin	chaperonin	Accepted
HSPD1P22	heat shock 60kDa protein 1 (chaperonin) pseudogene 22	chaperonin	chaperonin	Accepted
HSPD1P3	heat shock 60kDa protein 1 (chaperonin) pseudogene 3	chaperonin	chaperonin	Accepted
HSPD1P4	heat shock 60kDa protein 1 (chaperonin) pseudogene 4	chaperonin	chaperonin	Accepted
HSPD1P5	heat shock 60kDa protein 1 (chaperonin) pseudogene 5	chaperonin	chaperonin	Accepted
HSPD1P6	heat shock 60kDa protein 1 (chaperonin) pseudogene 6	chaperonin	chaperonin	Accepted
HSPD1P7	heat shock 60kDa protein 1 (chaperonin) pseudogene 7	chaperonin	chaperonin	Accepted
HSPD1P8	heat shock 60kDa protein 1 (chaperonin) pseudogene 8	chaperonin	chaperonin	Accepted
HSPD1P9	heat shock 60kDa protein 1 (chaperonin) pseudogene 9	chaperonin	chaperonin	Accepted
HTC1	hypertrichosis 1 (universalis, congenital)	universalis, congenital	universalis	Denied
HTC1	hypertrichosis 1 (universalis, congenital)	universalis, congenital	congenital	Denied
HTC2	hypertrichosis 2 (generalized, congenital)	generalized, congenital	generalized	Denied
HTC2	hypertrichosis 2 (generalized, congenital)	generalized, congenital	congenital	Denied
HTT-AS	HTT antisense RNA (head to head)	head to head	head to head	Denied
HYD2	hypodontia 2 (autosomal recessive)	autosomal recessive	autosomal recessive	Denied
HYDIN2	HYDIN2, axonemal central pair apparatus protein (pseudogene)	pseudogene	pseudogene	Accepted
HYI	hydroxypyruvate isomerase (putative)	putative	putative	Denied
HYMAI	hydatidiform mole associated and imprinted (non-protein coding)	non-protein coding	non-protein coding	Denied
IBA57-AS1	IBA57 antisense RNA 1 (head to head)	head to head	head to head	Denied
ICAM4	intercellular adhesion molecule 4 (Landsteiner-Wiener blood group)	Landsteiner-Wiener blood group	Landsteiner-Wiener blood group	Accepted
ID2-AS1	ID2 antisense RNA 1 (head to head)	head to head	head to head	Denied
ID2B	inhibitor of DNA binding 2B, dominant negative helix-loop-helix protein (pseudogene)	pseudogene	pseudogene	Accepted
IDH1	isocitrate dehydrogenase 1 (NADP+), soluble	NADP+	NADP+	Denied
IDH2	isocitrate dehydrogenase 2 (NADP+), mitochondrial	NADP+	NADP+	Denied
IDH3A	isocitrate dehydrogenase 3 (NAD+) alpha	NAD+	NAD+	Denied
IDH3B	isocitrate dehydrogenase 3 (NAD+) beta	NAD+	NAD+	Denied
IDH3G	isocitrate dehydrogenase 3 (NAD+) gamma	NAD+	NAD+	Denied
IDNK	idnK, gluconokinase homolog (E. coli)	E. coli	E. coli	Denied
IFNGR2	interferon gamma receptor 2 (interferon gamma transducer 1)	interferon gamma transducer 1	interferon gamma transducer 1	Accepted
IFNL4	interferon, lambda 4 (gene/pseudogene)	gene/pseudogene	gene/pseudogene	Accepted
IGAD1	immunoglobulin A (IgA) deficiency susceptibility 1	IgA	IgA	Denied
IGF1	insulin-like growth factor 1 (somatomedin C)	somatomedin C	somatomedin C	Accepted
IGHA2	immunoglobulin heavy constant alpha 2 (A2m marker)	A2m marker	A2m marker	Accepted
IGHD1-14	immunoglobulin heavy diversity 1-14 (non-functional)	non-functional	non-functional	Denied
IGHD1OR15-1A	immunoglobulin heavy diversity 1/OR15-1A (non-functional)	non-functional	non-functional	Denied
IGHD1OR15-1B	immunoglobulin heavy diversity 1/OR15-1B (non-functional)	non-functional	non-functional	Denied
IGHD2OR15-2A	immunoglobulin heavy diversity 2/OR15-2A (non-functional)	non-functional	non-functional	Denied
IGHD2OR15-2B	immunoglobulin heavy diversity 2/OR15-2B (non-functional)	non-functional	non-functional	Denied
IGHD3OR15-3A	immunoglobulin heavy diversity 3/OR15-3A (non-functional)	non-functional	non-functional	Denied
IGHD3OR15-3B	immunoglobulin heavy diversity 3/OR15-3B (non-functional)	non-functional	non-functional	Denied
IGHD4-11	immunoglobulin heavy diversity 4-11 (non-functional)	non-functional	non-functional	Denied
IGHD4-23	immunoglobulin heavy diversity 4-23 (non-functional)	non-functional	non-functional	Denied
IGHD4OR15-4A	immunoglobulin heavy diversity 4/OR15-4A (non-functional)	non-functional	non-functional	Denied
IGHD4OR15-4B	immunoglobulin heavy diversity 4/OR15-4B (non-functional)	non-functional	non-functional	Denied
IGHD5-24	immunoglobulin heavy diversity 5-24 (non-functional)	non-functional	non-functional	Denied
IGHD5OR15-5A	immunoglobulin heavy diversity 5/OR15-5A (non-functional)	non-functional	non-functional	Denied
IGHD5OR15-5B	immunoglobulin heavy diversity 5/OR15-5B (non-functional)	non-functional	non-functional	Denied
IGHEP1	immunoglobulin heavy constant epsilon P1 (pseudogene)	pseudogene	pseudogene	Accepted
IGHEP2	immunoglobulin heavy constant epsilon P2 (pseudogene)	pseudogene	pseudogene	Accepted
IGHG1	immunoglobulin heavy constant gamma 1 (G1m marker)	G1m marker	G1m marker	Accepted
IGHG2	immunoglobulin heavy constant gamma 2 (G2m marker)	G2m marker	G2m marker	Accepted
IGHG3	immunoglobulin heavy constant gamma 3 (G3m marker)	G3m marker	G3m marker	Accepted
IGHG4	immunoglobulin heavy constant gamma 4 (G4m marker)	G4m marker	G4m marker	Accepted
IGHGP	immunoglobulin heavy constant gamma P (non-functional)	non-functional	non-functional	Denied
IGHJ1P	immunoglobulin heavy joining 1P (pseudogene)	pseudogene	pseudogene	Accepted
IGHJ2P	immunoglobulin heavy joining 2P (pseudogene)	pseudogene	pseudogene	Accepted
IGHJ3P	immunoglobulin heavy joining 3P (pseudogene)	pseudogene	pseudogene	Accepted
IGHV1-12	immunoglobulin heavy variable 1-12 (pseudogene)	pseudogene	pseudogene	Accepted
IGHV1-14	immunoglobulin heavy variable 1-14 (pseudogene)	pseudogene	pseudogene	Accepted
IGHV1-17	immunoglobulin heavy variable 1-17 (pseudogene)	pseudogene	pseudogene	Accepted
IGHV1-38-4	immunoglobulin heavy variable 1-38-4 (non-functional)	non-functional	non-functional	Denied
IGHV1-67	immunoglobulin heavy variable 1-67 (pseudogene)	pseudogene	pseudogene	Accepted
IGHV1-68	immunoglobulin heavy variable 1-68 (pseudogene)	pseudogene	pseudogene	Accepted
IGHV1OR15-1	immunoglobulin heavy variable 1/OR15-1 (non-functional)	non-functional	non-functional	Denied
IGHV1OR15-2	immunoglobulin heavy variable 1/OR15-2 (pseudogene)	pseudogene	pseudogene	Accepted
IGHV1OR15-3	immunoglobulin heavy variable 1/OR15-3 (pseudogene)	pseudogene	pseudogene	Accepted
IGHV1OR15-4	immunoglobulin heavy variable 1/OR15-4 (pseudogene)	pseudogene	pseudogene	Accepted
IGHV1OR15-5	immunoglobulin heavy variable 1/OR15-5 (non-functional)	non-functional	non-functional	Denied
IGHV1OR15-6	immunoglobulin heavy variable 1/OR15-6 (pseudogene)	pseudogene	pseudogene	Accepted
IGHV1OR15-9	immunoglobulin heavy variable 1/OR15-9 (non-functional)	non-functional	non-functional	Denied
IGHV1OR16-1	immunoglobulin heavy variable 1/OR16-1 (pseudogene)	pseudogene	pseudogene	Accepted
IGHV1OR16-2	immunoglobulin heavy variable 1/OR16-2 (pseudogene)	pseudogene	pseudogene	Accepted
IGHV1OR16-3	immunoglobulin heavy variable 1/OR16-3 (pseudogene)	pseudogene	pseudogene	Accepted
IGHV1OR16-4	immunoglobulin heavy variable 1/OR16-4 (pseudogene)	pseudogene	pseudogene	Accepted
IGHV1OR21-1	immunoglobulin heavy variable 1/OR21-1 (non-functional)	non-functional	non-functional	Denied
IGHV2-10	immunoglobulin heavy variable 2-10 (pseudogene)	pseudogene	pseudogene	Accepted
IGHV2OR16-5	immunoglobulin heavy variable 2/OR16-5 (non-functional)	non-functional	non-functional	Denied
IGHV3-11	immunoglobulin heavy variable 3-11 (gene/pseudogene)	gene/pseudogene	gene/pseudogene	Accepted
IGHV3-16	immunoglobulin heavy variable 3-16 (non-functional)	non-functional	non-functional	Denied
IGHV3-19	immunoglobulin heavy variable 3-19 (pseudogene)	pseudogene	pseudogene	Accepted
IGHV3-22	immunoglobulin heavy variable 3-22 (pseudogene)	pseudogene	pseudogene	Accepted
IGHV3-25	immunoglobulin heavy variable 3-25 (pseudogene)	pseudogene	pseudogene	Accepted
IGHV3-29	immunoglobulin heavy variable 3-29 (pseudogene)	pseudogene	pseudogene	Accepted
IGHV3-30-2	immunoglobulin heavy variable 3-30-2 (pseudogene)	pseudogene	pseudogene	Accepted
IGHV3-32	immunoglobulin heavy variable 3-32 (pseudogene)	pseudogene	pseudogene	Accepted
IGHV3-33-2	immunoglobulin heavy variable 3-33-2 (pseudogene)	pseudogene	pseudogene	Accepted
IGHV3-35	immunoglobulin heavy variable 3-35 (non-functional)	non-functional	non-functional	Denied
IGHV3-36	immunoglobulin heavy variable 3-36 (pseudogene)	pseudogene	pseudogene	Accepted
IGHV3-37	immunoglobulin heavy variable 3-37 (pseudogene)	pseudogene	pseudogene	Accepted
IGHV3-38	immunoglobulin heavy variable 3-38 (non-functional)	non-functional	non-functional	Denied
IGHV3-38-3	immunoglobulin heavy variable 3-38-3 (non-functional)	non-functional	non-functional	Denied
IGHV3-41	immunoglobulin heavy variable 3-41 (pseudogene)	pseudogene	pseudogene	Accepted
IGHV3-42	immunoglobulin heavy variable 3-42 (pseudogene)	pseudogene	pseudogene	Accepted
IGHV3-47	immunoglobulin heavy variable 3-47 (pseudogene)	pseudogene	pseudogene	Accepted
IGHV3-50	immunoglobulin heavy variable 3-50 (pseudogene)	pseudogene	pseudogene	Accepted
IGHV3-52	immunoglobulin heavy variable 3-52 (pseudogene)	pseudogene	pseudogene	Accepted
IGHV3-54	immunoglobulin heavy variable 3-54 (pseudogene)	pseudogene	pseudogene	Accepted
IGHV3-57	immunoglobulin heavy variable 3-57 (pseudogene)	pseudogene	pseudogene	Accepted
IGHV3-6	immunoglobulin heavy variable 3-6 (pseudogene)	pseudogene	pseudogene	Accepted
IGHV3-60	immunoglobulin heavy variable 3-60 (pseudogene)	pseudogene	pseudogene	Accepted
IGHV3-62	immunoglobulin heavy variable 3-62 (pseudogene)	pseudogene	pseudogene	Accepted
IGHV3-63	immunoglobulin heavy variable 3-63 (pseudogene)	pseudogene	pseudogene	Accepted
IGHV3-65	immunoglobulin heavy variable 3-65 (pseudogene)	pseudogene	pseudogene	Accepted
IGHV3-69-1	immunoglobulin heavy variable 3-69-1 (pseudogene)	pseudogene	pseudogene	Accepted
IGHV3-71	immunoglobulin heavy variable 3-71 (pseudogene)	pseudogene	pseudogene	Accepted
IGHV3-75	immunoglobulin heavy variable 3-75 (pseudogene)	pseudogene	pseudogene	Accepted
IGHV3-76	immunoglobulin heavy variable 3-76 (pseudogene)	pseudogene	pseudogene	Accepted
IGHV3-79	immunoglobulin heavy variable 3-79 (pseudogene)	pseudogene	pseudogene	Accepted
IGHV3OR15-7	immunoglobulin heavy variable 3/OR15-7 (pseudogene)	pseudogene	pseudogene	Accepted
IGHV3OR16-10	immunoglobulin heavy variable 3/OR16-10 (non-functional)	non-functional	non-functional	Denied
IGHV3OR16-11	immunoglobulin heavy variable 3/OR16-11 (pseudogene)	pseudogene	pseudogene	Accepted
IGHV3OR16-12	immunoglobulin heavy variable 3/OR16-12 (non-functional)	non-functional	non-functional	Denied
IGHV3OR16-13	immunoglobulin heavy variable 3/OR16-13 (non-functional)	non-functional	non-functional	Denied
IGHV3OR16-14	immunoglobulin heavy variable 3/OR16-14 (pseudogene)	pseudogene	pseudogene	Accepted
IGHV3OR16-15	immunoglobulin heavy variable 3/OR16-15 (pseudogene)	pseudogene	pseudogene	Accepted
IGHV3OR16-16	immunoglobulin heavy variable 3/OR16-16 (pseudogene)	pseudogene	pseudogene	Accepted
IGHV3OR16-6	immunoglobulin heavy variable 3/OR16-6 (pseudogene)	pseudogene	pseudogene	Accepted
IGHV3OR16-7	immunoglobulin heavy variable 3/OR16-7 (pseudogene)	pseudogene	pseudogene	Accepted
IGHV3OR16-8	immunoglobulin heavy variable 3/OR16-8 (non-functional)	non-functional	non-functional	Denied
IGHV3OR16-9	immunoglobulin heavy variable 3/OR16-9 (non-functional)	non-functional	non-functional	Denied
IGHV4-55	immunoglobulin heavy variable 4-55 (pseudogene)	pseudogene	pseudogene	Accepted
IGHV4-80	immunoglobulin heavy variable 4-80 (pseudogene)	pseudogene	pseudogene	Accepted
IGHV4OR15-8	immunoglobulin heavy variable 4/OR15-8 (non-functional)	non-functional	non-functional	Denied
IGHV5-78	immunoglobulin heavy variable 5-78 (pseudogene)	pseudogene	pseudogene	Accepted
IGHV7-27	immunoglobulin heavy variable 7-27 (pseudogene)	pseudogene	pseudogene	Accepted
IGHV7-34-1	immunoglobulin heavy variable 7-34-1 (pseudogene)	pseudogene	pseudogene	Accepted
IGHV7-40	immunoglobulin heavy variable 7-40 (pseudogene)	pseudogene	pseudogene	Accepted
IGHV7-56	immunoglobulin heavy variable 7-56 (pseudogene)	pseudogene	pseudogene	Accepted
IGHV7-81	immunoglobulin heavy variable 7-81 (non-functional)	non-functional	non-functional	Denied
IGHVII-1-1	immunoglobulin heavy variable (II)-1-1 (pseudogene)	II	II	Denied
IGHVII-1-1	immunoglobulin heavy variable (II)-1-1 (pseudogene)	pseudogene	pseudogene	Accepted
IGHVII-15-1	immunoglobulin heavy variable (II)-15-1 (pseudogene)	II	II	Denied
IGHVII-15-1	immunoglobulin heavy variable (II)-15-1 (pseudogene)	pseudogene	pseudogene	Accepted
IGHVII-20-1	immunoglobulin heavy variable (II)-20-1 (pseudogene)	II	II	Denied
IGHVII-20-1	immunoglobulin heavy variable (II)-20-1 (pseudogene)	pseudogene	pseudogene	Accepted
IGHVII-22-1	immunoglobulin heavy variable (II)-22-1 (pseudogene)	II	II	Denied
IGHVII-22-1	immunoglobulin heavy variable (II)-22-1 (pseudogene)	pseudogene	pseudogene	Accepted
IGHVII-26-2	immunoglobulin heavy variable (II)-26-2 (pseudogene)	II	II	Denied
IGHVII-26-2	immunoglobulin heavy variable (II)-26-2 (pseudogene)	pseudogene	pseudogene	Accepted
IGHVII-28-1	immunoglobulin heavy variable (II)-28-1 (pseudogene)	II	II	Denied
IGHVII-28-1	immunoglobulin heavy variable (II)-28-1 (pseudogene)	pseudogene	pseudogene	Accepted
IGHVII-30-1	immunoglobulin heavy variable (II)-30-1 (pseudogene)	II	II	Denied
IGHVII-30-1	immunoglobulin heavy variable (II)-30-1 (pseudogene)	pseudogene	pseudogene	Accepted
IGHVII-31-1	immunoglobulin heavy variable (II)-31-1 (pseudogene)	II	II	Denied
IGHVII-31-1	immunoglobulin heavy variable (II)-31-1 (pseudogene)	pseudogene	pseudogene	Accepted
IGHVII-33-1	immunoglobulin heavy variable (II)-33-1 (pseudogene)	II	II	Denied
IGHVII-33-1	immunoglobulin heavy variable (II)-33-1 (pseudogene)	pseudogene	pseudogene	Accepted
IGHVII-40-1	immunoglobulin heavy variable (II)-40-1 (pseudogene)	II	II	Denied
IGHVII-40-1	immunoglobulin heavy variable (II)-40-1 (pseudogene)	pseudogene	pseudogene	Accepted
IGHVII-43-1	immunoglobulin heavy variable (II)-43-1 (pseudogene)	II	II	Denied
IGHVII-43-1	immunoglobulin heavy variable (II)-43-1 (pseudogene)	pseudogene	pseudogene	Accepted
IGHVII-44-2	immunoglobulin heavy variable (II)-44-2 (pseudogene)	II	II	Denied
IGHVII-44-2	immunoglobulin heavy variable (II)-44-2 (pseudogene)	pseudogene	pseudogene	Accepted
IGHVII-46-1	immunoglobulin heavy variable (II)-46-1 (pseudogene)	II	II	Denied
IGHVII-46-1	immunoglobulin heavy variable (II)-46-1 (pseudogene)	pseudogene	pseudogene	Accepted
IGHVII-49-1	immunoglobulin heavy variable (II)-49-1 (pseudogene)	II	II	Denied
IGHVII-49-1	immunoglobulin heavy variable (II)-49-1 (pseudogene)	pseudogene	pseudogene	Accepted
IGHVII-51-2	immunoglobulin heavy variable (II)-51-2 (pseudogene)	II	II	Denied
IGHVII-51-2	immunoglobulin heavy variable (II)-51-2 (pseudogene)	pseudogene	pseudogene	Accepted
IGHVII-53-1	immunoglobulin heavy variable (II)-53-1 (pseudogene)	II	II	Denied
IGHVII-53-1	immunoglobulin heavy variable (II)-53-1 (pseudogene)	pseudogene	pseudogene	Accepted
IGHVII-60-1	immunoglobulin heavy variable (II)-60-1 (pseudogene)	II	II	Denied
IGHVII-60-1	immunoglobulin heavy variable (II)-60-1 (pseudogene)	pseudogene	pseudogene	Accepted
IGHVII-62-1	immunoglobulin heavy variable (II)-62-1 (pseudogene)	II	II	Denied
IGHVII-62-1	immunoglobulin heavy variable (II)-62-1 (pseudogene)	pseudogene	pseudogene	Accepted
IGHVII-65-1	immunoglobulin heavy variable (II)-65-1 (pseudogene)	II	II	Denied
IGHVII-65-1	immunoglobulin heavy variable (II)-65-1 (pseudogene)	pseudogene	pseudogene	Accepted
IGHVII-67-1	immunoglobulin heavy variable (II)-67-1 (pseudogene)	II	II	Denied
IGHVII-67-1	immunoglobulin heavy variable (II)-67-1 (pseudogene)	pseudogene	pseudogene	Accepted
IGHVII-74-1	immunoglobulin heavy variable (II)-74-1 (pseudogene)	II	II	Denied
IGHVII-74-1	immunoglobulin heavy variable (II)-74-1 (pseudogene)	pseudogene	pseudogene	Accepted
IGHVII-78-1	immunoglobulin heavy variable (II)-78-1 (pseudogene)	II	II	Denied
IGHVII-78-1	immunoglobulin heavy variable (II)-78-1 (pseudogene)	pseudogene	pseudogene	Accepted
IGHVIII-11-1	immunoglobulin heavy variable (III)-11-1 (pseudogene)	III	III	Denied
IGHVIII-11-1	immunoglobulin heavy variable (III)-11-1 (pseudogene)	pseudogene	pseudogene	Accepted
IGHVIII-13-1	immunoglobulin heavy variable (III)-13-1 (pseudogene)	III	III	Denied
IGHVIII-13-1	immunoglobulin heavy variable (III)-13-1 (pseudogene)	pseudogene	pseudogene	Accepted
IGHVIII-16-1	immunoglobulin heavy variable (III)-16-1 (pseudogene)	III	III	Denied
IGHVIII-16-1	immunoglobulin heavy variable (III)-16-1 (pseudogene)	pseudogene	pseudogene	Accepted
IGHVIII-2-1	immunoglobulin heavy variable (III)-2-1 (pseudogene)	III	III	Denied
IGHVIII-2-1	immunoglobulin heavy variable (III)-2-1 (pseudogene)	pseudogene	pseudogene	Accepted
IGHVIII-22-2	immunoglobulin heavy variable (III)-22-2 (pseudogene)	III	III	Denied
IGHVIII-22-2	immunoglobulin heavy variable (III)-22-2 (pseudogene)	pseudogene	pseudogene	Accepted
IGHVIII-25-1	immunoglobulin heavy variable (III)-25-1 (pseudogene)	III	III	Denied
IGHVIII-25-1	immunoglobulin heavy variable (III)-25-1 (pseudogene)	pseudogene	pseudogene	Accepted
IGHVIII-26-1	immunoglobulin heavy variable (III)-26-1 (pseudogene)	III	III	Denied
IGHVIII-26-1	immunoglobulin heavy variable (III)-26-1 (pseudogene)	pseudogene	pseudogene	Accepted
IGHVIII-38-1	immunoglobulin heavy variable (III)-38-1 (pseudogene)	III	III	Denied
IGHVIII-38-1	immunoglobulin heavy variable (III)-38-1 (pseudogene)	pseudogene	pseudogene	Accepted
IGHVIII-44	immunoglobulin heavy variable (III)-44 (pseudogene)	III	III	Denied
IGHVIII-44	immunoglobulin heavy variable (III)-44 (pseudogene)	pseudogene	pseudogene	Accepted
IGHVIII-47-1	immunoglobulin heavy variable (III)-47-1 (pseudogene)	III	III	Denied
IGHVIII-47-1	immunoglobulin heavy variable (III)-47-1 (pseudogene)	pseudogene	pseudogene	Accepted
IGHVIII-5-1	immunoglobulin heavy variable (III)-5-1 (pseudogene)	III	III	Denied
IGHVIII-5-1	immunoglobulin heavy variable (III)-5-1 (pseudogene)	pseudogene	pseudogene	Accepted
IGHVIII-51-1	immunoglobulin heavy variable (III)-51-1 (pseudogene)	III	III	Denied
IGHVIII-51-1	immunoglobulin heavy variable (III)-51-1 (pseudogene)	pseudogene	pseudogene	Accepted
IGHVIII-5-2	immunoglobulin heavy variable (III)-5-2 (pseudogene)	III	III	Denied
IGHVIII-5-2	immunoglobulin heavy variable (III)-5-2 (pseudogene)	pseudogene	pseudogene	Accepted
IGHVIII-67-2	immunoglobulin heavy variable (III)-67-2 (pseudogene)	III	III	Denied
IGHVIII-67-2	immunoglobulin heavy variable (III)-67-2 (pseudogene)	pseudogene	pseudogene	Accepted
IGHVIII-67-3	immunoglobulin heavy variable (III)-67-3 (pseudogene)	III	III	Denied
IGHVIII-67-3	immunoglobulin heavy variable (III)-67-3 (pseudogene)	pseudogene	pseudogene	Accepted
IGHVIII-67-4	immunoglobulin heavy variable (III)-67-4 (pseudogene)	III	III	Denied
IGHVIII-67-4	immunoglobulin heavy variable (III)-67-4 (pseudogene)	pseudogene	pseudogene	Accepted
IGHVIII-76-1	immunoglobulin heavy variable (III)-76-1 (pseudogene)	III	III	Denied
IGHVIII-76-1	immunoglobulin heavy variable (III)-76-1 (pseudogene)	pseudogene	pseudogene	Accepted
IGHVIII-82	immunoglobulin heavy variable (III)-82 (pseudogene)	III	III	Denied
IGHVIII-82	immunoglobulin heavy variable (III)-82 (pseudogene)	pseudogene	pseudogene	Accepted
IGHVIV-44-1	immunoglobulin heavy variable (IV)-44-1 (pseudogene)	IV	IV	Denied
IGHVIV-44-1	immunoglobulin heavy variable (IV)-44-1 (pseudogene)	pseudogene	pseudogene	Accepted
IGKV1-13	immunoglobulin kappa variable 1-13 (gene/pseudogene)	gene/pseudogene	gene/pseudogene	Accepted
IGKV1-22	immunoglobulin kappa variable 1-22 (pseudogene)	pseudogene	pseudogene	Accepted
IGKV1-32	immunoglobulin kappa variable 1-32 (pseudogene)	pseudogene	pseudogene	Accepted
IGKV1-35	immunoglobulin kappa variable 1-35 (pseudogene)	pseudogene	pseudogene	Accepted
IGKV1-37	immunoglobulin kappa variable 1-37 (non-functional)	non-functional	non-functional	Denied
IGKV1-39	immunoglobulin kappa variable 1-39 (gene/pseudogene)	gene/pseudogene	gene/pseudogene	Accepted
IGKV1D-22	immunoglobulin kappa variable 1D-22 (pseudogene)	pseudogene	pseudogene	Accepted
IGKV1D-27	immunoglobulin kappa variable 1D-27 (pseudogene)	pseudogene	pseudogene	Accepted
IGKV1D-32	immunoglobulin kappa variable 1D-32 (pseudogene)	pseudogene	pseudogene	Accepted
IGKV1D-35	immunoglobulin kappa variable 1D-35 (pseudogene)	pseudogene	pseudogene	Accepted
IGKV1D-37	immunoglobulin kappa variable 1D-37 (non-functional)	non-functional	non-functional	Denied
IGKV1D-42	immunoglobulin kappa variable 1D-42 (non-functional)	non-functional	non-functional	Denied
IGKV1OR10-1	immunoglobulin kappa variable 1/OR10-1 (pseudogene)	pseudogene	pseudogene	Accepted
IGKV1OR1-1	immunoglobulin kappa variable 1/OR1-1 (pseudogene)	pseudogene	pseudogene	Accepted
IGKV1OR15-118	immunoglobulin kappa variable 1/OR15-118 (pseudogene)	pseudogene	pseudogene	Accepted
IGKV1OR-2	immunoglobulin kappa variable 1/OR-2 (pseudogene)	pseudogene	pseudogene	Accepted
IGKV1OR2-0	immunoglobulin kappa variable 1/OR2-0 (non-functional)	non-functional	non-functional	Denied
IGKV1OR2-1	immunoglobulin kappa variable 1/OR2-1 (pseudogene)	pseudogene	pseudogene	Accepted
IGKV1OR2-108	immunoglobulin kappa variable 1/OR2-108 (non-functional)	non-functional	non-functional	Denied
IGKV1OR2-11	immunoglobulin kappa variable 1/OR2-11 (pseudogene)	pseudogene	pseudogene	Accepted
IGKV1OR2-118	immunoglobulin kappa variable 1/OR2-118 (pseudogene)	pseudogene	pseudogene	Accepted
IGKV1OR2-2	immunoglobulin kappa variable 1/OR2-2 (pseudogene)	pseudogene	pseudogene	Accepted
IGKV1OR22-1	immunoglobulin kappa variable 1/OR22-1 (pseudogene)	pseudogene	pseudogene	Accepted
IGKV1OR22-5	immunoglobulin kappa variable 1/OR22-5 (pseudogene)	pseudogene	pseudogene	Accepted
IGKV1OR2-3	immunoglobulin kappa variable 1/OR2-3 (pseudogene)	pseudogene	pseudogene	Accepted
IGKV1OR2-6	immunoglobulin kappa variable 1/OR2-6 (pseudogene)	pseudogene	pseudogene	Accepted
IGKV1OR2-9	immunoglobulin kappa variable 1/OR2-9 (pseudogene)	pseudogene	pseudogene	Accepted
IGKV1OR-3	immunoglobulin kappa variable 1/OR-3 (pseudogene)	pseudogene	pseudogene	Accepted
IGKV1OR-4	immunoglobulin kappa variable 1/OR-4 (pseudogene)	pseudogene	pseudogene	Accepted
IGKV1OR9-1	immunoglobulin kappa variable 1/OR9-1 (pseudogene)	pseudogene	pseudogene	Accepted
IGKV1OR9-2	immunoglobulin kappa variable 1/OR9-2 (pseudogene)	pseudogene	pseudogene	Accepted
IGKV1ORY-1	immunoglobulin kappa variable 1/ORY-1 (pseudogene)	pseudogene	pseudogene	Accepted
IGKV2-10	immunoglobulin kappa variable 2-10 (pseudogene)	pseudogene	pseudogene	Accepted
IGKV2-14	immunoglobulin kappa variable 2-14 (pseudogene)	pseudogene	pseudogene	Accepted
IGKV2-18	immunoglobulin kappa variable 2-18 (pseudogene)	pseudogene	pseudogene	Accepted
IGKV2-19	immunoglobulin kappa variable 2-19 (pseudogene)	pseudogene	pseudogene	Accepted
IGKV2-23	immunoglobulin kappa variable 2-23 (pseudogene)	pseudogene	pseudogene	Accepted
IGKV2-26	immunoglobulin kappa variable 2-26 (pseudogene)	pseudogene	pseudogene	Accepted
IGKV2-29	immunoglobulin kappa variable 2-29 (gene/pseudogene)	gene/pseudogene	gene/pseudogene	Accepted
IGKV2-36	immunoglobulin kappa variable 2-36 (pseudogene)	pseudogene	pseudogene	Accepted
IGKV2-38	immunoglobulin kappa variable 2-38 (pseudogene)	pseudogene	pseudogene	Accepted
IGKV2-4	immunoglobulin kappa variable 2-4 (pseudogene)	pseudogene	pseudogene	Accepted
IGKV2D-10	immunoglobulin kappa variable 2D-10 (pseudogene)	pseudogene	pseudogene	Accepted
IGKV2D-14	immunoglobulin kappa variable 2D-14 (pseudogene)	pseudogene	pseudogene	Accepted
IGKV2D-18	immunoglobulin kappa variable 2D-18 (pseudogene)	pseudogene	pseudogene	Accepted
IGKV2D-19	immunoglobulin kappa variable 2D-19 (pseudogene)	pseudogene	pseudogene	Accepted
IGKV2D-23	immunoglobulin kappa variable 2D-23 (pseudogene)	pseudogene	pseudogene	Accepted
IGKV2D-24	immunoglobulin kappa variable 2D-24 (non-functional)	non-functional	non-functional	Denied
IGKV2D-36	immunoglobulin kappa variable 2D-36 (pseudogene)	pseudogene	pseudogene	Accepted
IGKV2D-38	immunoglobulin kappa variable 2D-38 (pseudogene)	pseudogene	pseudogene	Accepted
IGKV2OR2-1	immunoglobulin kappa variable 2/OR2-1 (pseudogene)	pseudogene	pseudogene	Accepted
IGKV2OR2-10	immunoglobulin kappa variable 2/OR2-10 (pseudogene)	pseudogene	pseudogene	Accepted
IGKV2OR2-2	immunoglobulin kappa variable 2/OR2-2 (pseudogene)	pseudogene	pseudogene	Accepted
IGKV2OR22-3	immunoglobulin kappa variable 2/OR22-3 (pseudogene)	pseudogene	pseudogene	Accepted
IGKV2OR22-4	immunoglobulin kappa variable 2/OR22-4 (pseudogene)	pseudogene	pseudogene	Accepted
IGKV2OR2-4	immunoglobulin kappa variable 2/OR2-4 (pseudogene)	pseudogene	pseudogene	Accepted
IGKV2OR2-7	immunoglobulin kappa variable 2/OR2-7 (pseudogene)	pseudogene	pseudogene	Accepted
IGKV2OR2-7D	immunoglobulin kappa variable 2/OR2-7D (pseudogene)	pseudogene	pseudogene	Accepted
IGKV2OR2-8	immunoglobulin kappa variable 2/OR2-8 (pseudogene)	pseudogene	pseudogene	Accepted
IGKV3-25	immunoglobulin kappa variable 3-25 (pseudogene)	pseudogene	pseudogene	Accepted
IGKV3-31	immunoglobulin kappa variable 3-31 (pseudogene)	pseudogene	pseudogene	Accepted
IGKV3-34	immunoglobulin kappa variable 3-34 (pseudogene)	pseudogene	pseudogene	Accepted
IGKV3-7	immunoglobulin kappa variable 3-7 (non-functional)	non-functional	non-functional	Denied
IGKV3D-15	immunoglobulin kappa variable 3D-15 (gene/pseudogene)	gene/pseudogene	gene/pseudogene	Accepted
IGKV3D-25	immunoglobulin kappa variable 3D-25 (pseudogene)	pseudogene	pseudogene	Accepted
IGKV3D-31	immunoglobulin kappa variable 3D-31 (pseudogene)	pseudogene	pseudogene	Accepted
IGKV3D-34	immunoglobulin kappa variable 3D-34 (pseudogene)	pseudogene	pseudogene	Accepted
IGKV3OR22-2	immunoglobulin kappa variable 3/OR22-2 (pseudogene)	pseudogene	pseudogene	Accepted
IGKV3OR2-268	immunoglobulin kappa variable 3/OR2-268 (non-functional)	non-functional	non-functional	Denied
IGKV3OR2-5	immunoglobulin kappa variable 3/OR2-5 (pseudogene)	pseudogene	pseudogene	Accepted
IGKV6-21	immunoglobulin kappa variable 6-21 (non-functional)	non-functional	non-functional	Denied
IGKV6D-21	immunoglobulin kappa variable 6D-21 (non-functional)	non-functional	non-functional	Denied
IGKV6D-41	immunoglobulin kappa variable 6D-41 (non-functional)	non-functional	non-functional	Denied
IGKV7-3	immunoglobulin kappa variable 7-3 (pseudogene)	pseudogene	pseudogene	Accepted
IGLC1	immunoglobulin lambda constant 1 (Mcg marker)	Mcg marker	Mcg marker	Accepted
IGLC2	immunoglobulin lambda constant 2 (Kern-Oz- marker)	Kern-Oz- marker	Kern-Oz- marker	Accepted
IGLC3	immunoglobulin lambda constant 3 (Kern-Oz+ marker)	Kern-Oz+ marker	Kern-Oz+ marker	Accepted
IGLC4	immunoglobulin lambda constant 4 (pseudogene)	pseudogene	pseudogene	Accepted
IGLC5	immunoglobulin lambda constant 5 (pseudogene)	pseudogene	pseudogene	Accepted
IGLC6	immunoglobulin lambda constant 6 (Kern+Oz- marker, gene/pseudogene)	Kern+Oz- marker, gene/pseudogene	Kern+Oz- marker	Accepted
IGLC6	immunoglobulin lambda constant 6 (Kern+Oz- marker, gene/pseudogene)	Kern+Oz- marker, gene/pseudogene	gene/pseudogene	Accepted
IGLCOR22-1	immunoglobulin lambda constant/OR22-1 (pseudogene)	pseudogene	pseudogene	Accepted
IGLCOR22-2	immunoglobulin lambda constant/OR22-2 (pseudogene)	pseudogene	pseudogene	Accepted
IGLJ4	immunoglobulin lambda joining 4 (non-functional)	non-functional	non-functional	Denied
IGLJ5	immunoglobulin lambda joining 5 (non-functional)	non-functional	non-functional	Denied
IGLJCOR18	immunoglobulin lambda joining-constant/OR18 (pseudogene)	pseudogene	pseudogene	Accepted
IGLV10-67	immunoglobulin lambda variable 10-67 (pseudogene)	pseudogene	pseudogene	Accepted
IGLV11-55	immunoglobulin lambda variable 11-55 (non-functional)	non-functional	non-functional	Denied
IGLV1-41	immunoglobulin lambda variable 1-41 (pseudogene)	pseudogene	pseudogene	Accepted
IGLV1-50	immunoglobulin lambda variable 1-50 (non-functional)	non-functional	non-functional	Denied
IGLV1-62	immunoglobulin lambda variable 1-62 (pseudogene)	pseudogene	pseudogene	Accepted
IGLV2-28	immunoglobulin lambda variable 2-28 (pseudogene)	pseudogene	pseudogene	Accepted
IGLV2-33	immunoglobulin lambda variable 2-33 (non-functional)	non-functional	non-functional	Denied
IGLV2-34	immunoglobulin lambda variable 2-34 (pseudogene)	pseudogene	pseudogene	Accepted
IGLV2-5	immunoglobulin lambda variable 2-5 (pseudogene)	pseudogene	pseudogene	Accepted
IGLV3-13	immunoglobulin lambda variable 3-13 (pseudogene)	pseudogene	pseudogene	Accepted
IGLV3-15	immunoglobulin lambda variable 3-15 (pseudogene)	pseudogene	pseudogene	Accepted
IGLV3-17	immunoglobulin lambda variable 3-17 (pseudogene)	pseudogene	pseudogene	Accepted
IGLV3-2	immunoglobulin lambda variable 3-2 (pseudogene)	pseudogene	pseudogene	Accepted
IGLV3-22	immunoglobulin lambda variable 3-22 (gene/pseudogene)	gene/pseudogene	gene/pseudogene	Accepted
IGLV3-24	immunoglobulin lambda variable 3-24 (pseudogene)	pseudogene	pseudogene	Accepted
IGLV3-26	immunoglobulin lambda variable 3-26 (pseudogene)	pseudogene	pseudogene	Accepted
IGLV3-29	immunoglobulin lambda variable 3-29 (pseudogene)	pseudogene	pseudogene	Accepted
IGLV3-30	immunoglobulin lambda variable 3-30 (pseudogene)	pseudogene	pseudogene	Accepted
IGLV3-31	immunoglobulin lambda variable 3-31 (pseudogene)	pseudogene	pseudogene	Accepted
IGLV3-32	immunoglobulin lambda variable 3-32 (non-functional)	non-functional	non-functional	Denied
IGLV3-4	immunoglobulin lambda variable 3-4 (pseudogene)	pseudogene	pseudogene	Accepted
IGLV3-6	immunoglobulin lambda variable 3-6 (pseudogene)	pseudogene	pseudogene	Accepted
IGLV3-7	immunoglobulin lambda variable 3-7 (pseudogene)	pseudogene	pseudogene	Accepted
IGLV3-9	immunoglobulin lambda variable 3-9 (gene/pseudogene)	gene/pseudogene	gene/pseudogene	Accepted
IGLV5-48	immunoglobulin lambda variable 5-48 (non-functional)	non-functional	non-functional	Denied
IGLV7-35	immunoglobulin lambda variable 7-35 (pseudogene)	pseudogene	pseudogene	Accepted
IGLV7-46	immunoglobulin lambda variable 7-46 (gene/pseudogene)	gene/pseudogene	gene/pseudogene	Accepted
IGLV8OR8-1	immunoglobulin lambda variable 8/OR8-1 (pseudogene)	pseudogene	pseudogene	Accepted
IGLVI-20	immunoglobulin lambda variable (I)-20 (pseudogene)	I	I	Denied
IGLVI-20	immunoglobulin lambda variable (I)-20 (pseudogene)	pseudogene	pseudogene	Accepted
IGLVI-38	immunoglobulin lambda variable (I)-38 (pseudogene)	I	I	Denied
IGLVI-38	immunoglobulin lambda variable (I)-38 (pseudogene)	pseudogene	pseudogene	Accepted
IGLVI-42	immunoglobulin lambda variable (I)-42 (pseudogene)	I	I	Denied
IGLVI-42	immunoglobulin lambda variable (I)-42 (pseudogene)	pseudogene	pseudogene	Accepted
IGLVI-56	immunoglobulin lambda variable (I)-56 (pseudogene)	I	I	Denied
IGLVI-56	immunoglobulin lambda variable (I)-56 (pseudogene)	pseudogene	pseudogene	Accepted
IGLVI-63	immunoglobulin lambda variable (I)-63 (pseudogene)	I	I	Denied
IGLVI-63	immunoglobulin lambda variable (I)-63 (pseudogene)	pseudogene	pseudogene	Accepted
IGLVI-68	immunoglobulin lambda variable (I)-68 (pseudogene)	I	I	Denied
IGLVI-68	immunoglobulin lambda variable (I)-68 (pseudogene)	pseudogene	pseudogene	Accepted
IGLVI-70	immunoglobulin lambda variable (I)-70 (pseudogene)	I	I	Denied
IGLVI-70	immunoglobulin lambda variable (I)-70 (pseudogene)	pseudogene	pseudogene	Accepted
IGLVIV-53	immunoglobulin lambda variable (IV)-53 (pseudogene)	IV	IV	Denied
IGLVIV-53	immunoglobulin lambda variable (IV)-53 (pseudogene)	pseudogene	pseudogene	Accepted
IGLVIV-59	immunoglobulin lambda variable (IV)-59 (pseudogene)	IV	IV	Denied
IGLVIV-59	immunoglobulin lambda variable (IV)-59 (pseudogene)	pseudogene	pseudogene	Accepted
IGLVIV-64	immunoglobulin lambda variable (IV)-64 (pseudogene)	IV	IV	Denied
IGLVIV-64	immunoglobulin lambda variable (IV)-64 (pseudogene)	pseudogene	pseudogene	Accepted
IGLVIV-65	immunoglobulin lambda variable (IV)-65 (pseudogene)	IV	IV	Denied
IGLVIV-65	immunoglobulin lambda variable (IV)-65 (pseudogene)	pseudogene	pseudogene	Accepted
IGLVIV-66-1	immunoglobulin lambda variable (IV)-66-1 (pseudogene)	IV	IV	Denied
IGLVIV-66-1	immunoglobulin lambda variable (IV)-66-1 (pseudogene)	pseudogene	pseudogene	Accepted
IGLVIVOR22-1	immunoglobulin lambda variable (IV)/OR22-1 (pseudogene)	IV	IV	Denied
IGLVIVOR22-1	immunoglobulin lambda variable (IV)/OR22-1 (pseudogene)	pseudogene	pseudogene	Accepted
IGLVIVOR22-2	immunoglobulin lambda variable (IV)/OR22-2 (pseudogene)	IV	IV	Denied
IGLVIVOR22-2	immunoglobulin lambda variable (IV)/OR22-2 (pseudogene)	pseudogene	pseudogene	Accepted
IGLVV-58	immunoglobulin lambda variable (V)-58 (pseudogene)	V	V	Denied
IGLVV-58	immunoglobulin lambda variable (V)-58 (pseudogene)	pseudogene	pseudogene	Accepted
IGLVV-66	immunoglobulin lambda variable (V)-66 (pseudogene)	V	V	Denied
IGLVV-66	immunoglobulin lambda variable (V)-66 (pseudogene)	pseudogene	pseudogene	Accepted
IGLVVI-22-1	immunoglobulin lambda variable (VI)-22-1 (pseudogene)	VI	VI	Denied
IGLVVI-22-1	immunoglobulin lambda variable (VI)-22-1 (pseudogene)	pseudogene	pseudogene	Accepted
IGLVVI-25-1	immunoglobulin lambda variable (VI)-25-1 (pseudogene)	VI	VI	Denied
IGLVVI-25-1	immunoglobulin lambda variable (VI)-25-1 (pseudogene)	pseudogene	pseudogene	Accepted
IGLVVII-41-1	immunoglobulin lambda variable (VII)-41-1 (pseudogene)	VII	VII	Denied
IGLVVII-41-1	immunoglobulin lambda variable (VII)-41-1 (pseudogene)	pseudogene	pseudogene	Accepted
IKZF1	IKAROS family zinc finger 1 (Ikaros)	Ikaros	Ikaros	Accepted
IKZF2	IKAROS family zinc finger 2 (Helios)	Helios	Helios	Accepted
IKZF3	IKAROS family zinc finger 3 (Aiolos)	Aiolos	Aiolos	Accepted
IKZF4	IKAROS family zinc finger 4 (Eos)	Eos	Eos	Accepted
IKZF5	IKAROS family zinc finger 5 (Pegasus)	Pegasus	Pegasus	Accepted
IL10RB-AS1	IL10RB antisense RNA 1 (head to head)	head to head	head to head	Denied
IL1F10	interleukin 1 family, member 10 (theta)	theta	theta	Denied
IL3RA	interleukin 3 receptor, alpha (low affinity)	low affinity	low affinity	Denied
IL6STP1	interleukin 6 signal transducer (gp130, oncostatin M receptor) pseudogene 1	gp130, oncostatin M receptor	gp130	Accepted
IL6STP1	interleukin 6 signal transducer (gp130, oncostatin M receptor) pseudogene 1	gp130, oncostatin M receptor	oncostatin M receptor	Accepted
ILF3-AS1	ILF3 antisense RNA 1 (head to head)	head to head	head to head	Denied
IMMTP1	inner membrane protein, mitochondrial (mitofilin) pseudogene 1	mitofilin	mitofilin	Accepted
INADL	InaD-like (Drosophila)	Drosophila	Drosophila	Denied
INE1	inactivation escape 1 (non-protein coding)	non-protein coding	non-protein coding	Denied
INE2	inactivation escape 2 (non-protein coding)	non-protein coding	non-protein coding	Denied
INMT-FAM188B	INMT-FAM188B readthrough (NMD candidate)	NMD candidate	NMD candidate	Denied
INO80B-WBP1	INO80B-WBP1 readthrough (NMD candidate)	NMD candidate	NMD candidate	Denied
INSC	inscuteable homolog (Drosophila)	Drosophila	Drosophila	Denied
INSL3	insulin-like 3 (Leydig cell)	Leydig cell	Leydig cell	Denied
INSL4	insulin-like 4 (placenta)	placenta	placenta	Denied
IPW	imprinted in Prader-Willi syndrome (non-protein coding)	non-protein coding	non-protein coding	Denied
IRG1	immunoresponsive 1 homolog (mouse)	mouse	mouse	Denied
IST1	increased sodium tolerance 1 homolog (yeast)	yeast	yeast	Denied
ITGA2	integrin, alpha 2 (CD49B, alpha 2 subunit of VLA-2 receptor)	CD49B, alpha 2 subunit of VLA-2 receptor	CD49B	Accepted
ITGA2	integrin, alpha 2 (CD49B, alpha 2 subunit of VLA-2 receptor)	CD49B, alpha 2 subunit of VLA-2 receptor	alpha 2 subunit of VLA-2 receptor	Denied
ITGA2B	integrin, alpha 2b (platelet glycoprotein IIb of IIb/IIIa complex, antigen CD41)	platelet glycoprotein IIb of IIb/IIIa complex, antigen CD41	platelet glycoprotein IIb of IIb/IIIa complex	Accepted
ITGA2B	integrin, alpha 2b (platelet glycoprotein IIb of IIb/IIIa complex, antigen CD41)	platelet glycoprotein IIb of IIb/IIIa complex, antigen CD41	antigen CD41	Accepted
ITGA3	integrin, alpha 3 (antigen CD49C, alpha 3 subunit of VLA-3 receptor)	antigen CD49C, alpha 3 subunit of VLA-3 receptor	antigen CD49C	Accepted
ITGA3	integrin, alpha 3 (antigen CD49C, alpha 3 subunit of VLA-3 receptor)	antigen CD49C, alpha 3 subunit of VLA-3 receptor	alpha 3 subunit of VLA-3 receptor	Denied
ITGA4	integrin, alpha 4 (antigen CD49D, alpha 4 subunit of VLA-4 receptor)	antigen CD49D, alpha 4 subunit of VLA-4 receptor	antigen CD49D	Accepted
ITGA4	integrin, alpha 4 (antigen CD49D, alpha 4 subunit of VLA-4 receptor)	antigen CD49D, alpha 4 subunit of VLA-4 receptor	alpha 4 subunit of VLA-4 receptor	Denied
ITGA5	integrin, alpha 5 (fibronectin receptor, alpha polypeptide)	fibronectin receptor, alpha polypeptide	fibronectin receptor	Accepted
ITGA5	integrin, alpha 5 (fibronectin receptor, alpha polypeptide)	fibronectin receptor, alpha polypeptide	alpha polypeptide	Denied
ITGAE	integrin, alpha E (antigen CD103, human mucosal lymphocyte antigen 1; alpha polypeptide)	antigen CD103, human mucosal lymphocyte antigen 1; alpha polypeptide	antigen CD103	Accepted
ITGAE	integrin, alpha E (antigen CD103, human mucosal lymphocyte antigen 1; alpha polypeptide)	antigen CD103, human mucosal lymphocyte antigen 1; alpha polypeptide	human mucosal lymphocyte antigen 1	Accepted
ITGAE	integrin, alpha E (antigen CD103, human mucosal lymphocyte antigen 1; alpha polypeptide)	antigen CD103, human mucosal lymphocyte antigen 1; alpha polypeptide	alpha polypeptide	Denied
ITGAM	integrin, alpha M (complement component 3 receptor 3 subunit)	complement component 3 receptor 3 subunit	complement component 3 receptor 3 subunit	Denied
ITGAX	integrin, alpha X (complement component 3 receptor 4 subunit)	complement component 3 receptor 4 subunit	complement component 3 receptor 4 subunit	Denied
ITGB1	integrin, beta 1 (fibronectin receptor, beta polypeptide, antigen CD29 includes MDF2, MSK12)	fibronectin receptor, beta polypeptide, antigen CD29 includes MDF2, MSK12	fibronectin receptor	Accepted
ITGB1	integrin, beta 1 (fibronectin receptor, beta polypeptide, antigen CD29 includes MDF2, MSK12)	fibronectin receptor, beta polypeptide, antigen CD29 includes MDF2, MSK12	beta polypeptide	Denied
ITGB1	integrin, beta 1 (fibronectin receptor, beta polypeptide, antigen CD29 includes MDF2, MSK12)	fibronectin receptor, beta polypeptide, antigen CD29 includes MDF2, MSK12	antigen CD29 includes MDF2	Denied
ITGB1	integrin, beta 1 (fibronectin receptor, beta polypeptide, antigen CD29 includes MDF2, MSK12)	fibronectin receptor, beta polypeptide, antigen CD29 includes MDF2, MSK12	MSK12	Accepted
ITGB1BP2	integrin beta 1 binding protein (melusin) 2	melusin	melusin	Accepted
ITGB2	integrin, beta 2 (complement component 3 receptor 3 and 4 subunit)	complement component 3 receptor 3 and 4 subunit	complement component 3 receptor 3 and 4 subunit	Denied
ITGB3	integrin, beta 3 (platelet glycoprotein IIIa, antigen CD61)	platelet glycoprotein IIIa, antigen CD61	platelet glycoprotein IIIa	Accepted
ITGB3	integrin, beta 3 (platelet glycoprotein IIIa, antigen CD61)	platelet glycoprotein IIIa, antigen CD61	antigen CD61	Accepted
ITGB3BP	integrin beta 3 binding protein (beta3-endonexin)	beta3-endonexin	beta3-endonexin	Accepted
ITGBL1	integrin, beta-like 1 (with EGF-like repeat domains)	with EGF-like repeat domains	with EGF-like repeat domains	Denied
ITLN1	intelectin 1 (galactofuranose binding)	galactofuranose binding	galactofuranose binding	Denied
ITPA	inosine triphosphatase (nucleoside triphosphate pyrophosphatase)	nucleoside triphosphate pyrophosphatase	nucleoside triphosphate pyrophosphatase	Accepted
ITPR1-AS1	ITPR1 antisense RNA 1 (head to head)	head to head	head to head	Denied
ITSN1	intersectin 1 (SH3 domain protein)	SH3 domain protein	SH3 domain protein	Denied
IWS1	IWS1 homolog (S. cerevisiae)	S. cerevisiae	S. cerevisiae	Denied
JHDM1D-AS1	JHDM1D antisense RNA 1 (head to head)	head to head	head to head	Denied
JPX	JPX transcript, XIST activator (non-protein coding)	non-protein coding	non-protein coding	Denied
KAZA1	Kala-azar (visceral leishmaniasis), susceptibility to	visceral leishmaniasis	visceral leishmaniasis	Denied
KCNC4-AS1	KCNC4 antisense RNA 1 (head to head)	head to head	head to head	Denied
KCNJ2-AS1	KCNJ2 antisense RNA 1 (head to head)	head to head	head to head	Denied
KCNK15-AS1	KCNK15 antisense RNA 1 (head to head)	head to head	head to head	Denied
KCNQ1DN	KCNQ1 downstream neighbor (non-protein coding)	non-protein coding	non-protein coding	Denied
KCNQ1OT1	KCNQ1 opposite strand/antisense transcript 1 (non-protein coding)	non-protein coding	non-protein coding	Denied
KHK	ketohexokinase (fructokinase)	fructokinase	fructokinase	Accepted
KIAA0125P2	family with sequence similarity 30, member C (pseudogene)	pseudogene	pseudogene	Accepted
KIRREL	kin of IRRE like (Drosophila)	Drosophila	Drosophila	Denied
KIRREL2	kin of IRRE like 2 (Drosophila)	Drosophila	Drosophila	Denied
KIRREL3	kin of IRRE like 3 (Drosophila)	Drosophila	Drosophila	Denied
KLF1	Kruppel-like factor 1 (erythroid)	erythroid	erythroid	Denied
KLF3	Kruppel-like factor 3 (basic)	basic	basic	Denied
KLF3P1	Kruppel-like factor 3 (basic) pseudogene 1	basic	basic	Denied
KLF3P2	Kruppel-like factor 3 (basic) pseudogene 2	basic	basic	Denied
KLF4	Kruppel-like factor 4 (gut)	gut	gut	Denied
KLF4P1	Kruppel-like factor 4 (gut) pseudogene 1	gut	gut	Denied
KLF5	Kruppel-like factor 5 (intestinal)	intestinal	intestinal	Denied
KLF7	Kruppel-like factor 7 (ubiquitous)	ubiquitous	ubiquitous	Denied
KLHL7-AS1	KLHL7 antisense RNA 1 (head to head)	head to head	head to head	Denied
KLKB1	kallikrein B, plasma (Fletcher factor) 1	Fletcher factor	Fletcher factor	Accepted
KMO	kynurenine 3-monooxygenase (kynurenine 3-hydroxylase)	kynurenine 3-hydroxylase	kynurenine 3-hydroxylase	Accepted
KMT2E-AS1	KMT2E antisense RNA 1 (head to head)	head to head	head to head	Denied
KPNA1	karyopherin alpha 1 (importin alpha 5)	importin alpha 5	importin alpha 5	Accepted
KPNA2	karyopherin alpha 2 (RAG cohort 1, importin alpha 1)	RAG cohort 1, importin alpha 1	RAG cohort 1	Accepted
KPNA2	karyopherin alpha 2 (RAG cohort 1, importin alpha 1)	RAG cohort 1, importin alpha 1	importin alpha 1	Accepted
KPNA3	karyopherin alpha 3 (importin alpha 4)	importin alpha 4	importin alpha 4	Accepted
KPNA4	karyopherin alpha 4 (importin alpha 3)	importin alpha 3	importin alpha 3	Accepted
KPNA5	karyopherin alpha 5 (importin alpha 6)	importin alpha 6	importin alpha 6	Accepted
KPNA6	karyopherin alpha 6 (importin alpha 7)	importin alpha 7	importin alpha 7	Accepted
KPNA7	karyopherin alpha 7 (importin alpha 8)	importin alpha 8	importin alpha 8	Accepted
KPNB1	karyopherin (importin) beta 1	importin	importin	Denied
KPTN	kaptin (actin binding protein)	actin binding protein	actin binding protein	Denied
KRASP1	Kirsten rat sarcoma viral oncogene homolog pseudogene 1 (functional)	functional	functional	Accepted
KRR1	KRR1, small subunit (SSU) processome component, homolog (yeast)	yeast	yeast	Denied
KRR1P1	KRR1, small subunit (SSU) processome component, homolog (yeast) pseudogene 1	yeast	yeast	Denied
KRTAP7-1	keratin associated protein 7-1 (gene/pseudogene)	gene/pseudogene	gene/pseudogene	Accepted
KTN1	kinectin 1 (kinesin receptor)	kinesin receptor	kinesin receptor	Accepted
KWE	keratolytic winter erythema (Oudtshoorn skin disease)	Oudtshoorn skin disease	Oudtshoorn skin disease	Denied
L3HYPDH	L-3-hydroxyproline dehydratase (trans-)	trans-	trans-	Denied
L3MBTL1	l(3)mbt-like 1 (Drosophila)	Drosophila	Drosophila	Denied
L3MBTL2	l(3)mbt-like 2 (Drosophila)	Drosophila	Drosophila	Denied
L3MBTL3	l(3)mbt-like 3 (Drosophila)	Drosophila	Drosophila	Denied
L3MBTL4	l(3)mbt-like 4 (Drosophila)	Drosophila	Drosophila	Denied
LAMB2	laminin, beta 2 (laminin S)	laminin S	laminin S	Accepted
LAMC1	laminin, gamma 1 (formerly LAMB2)	formerly LAMB2	formerly LAMB2	Accepted
LANCL1	LanC lantibiotic synthetase component C-like 1 (bacterial)	bacterial	bacterial	Denied
LANCL2	LanC lantibiotic synthetase component C-like 2 (bacterial)	bacterial	bacterial	Denied
LANCL3	LanC lantibiotic synthetase component C-like 3 (bacterial)	bacterial	bacterial	Denied
LBX1-AS1	LBX1 antisense RNA 1 (head to head)	head to head	head to head	Denied
LCP1	lymphocyte cytosolic protein 1 (L-plastin)	L-plastin	L-plastin	Accepted
LCP2	lymphocyte cytosolic protein 2 (SH2 domain containing leukocyte protein of 76kDa)	SH2 domain containing leukocyte protein of 76kDa	SH2 domain containing leukocyte protein of 76kDa	Denied
LENG1	leukocyte receptor cluster (LRC) member 1	LRC	LRC	Accepted
LENG8	leukocyte receptor cluster (LRC) member 8	LRC	LRC	Accepted
LENG9	leukocyte receptor cluster (LRC) member 9	LRC	LRC	Accepted
LGMD1G	limb girdle muscular dystrophy 1G (autosomal dominant)	autosomal dominant	autosomal dominant	Denied
LGMD1H	limb girdle muscular dystrophy 1H (autosomal dominant)	autosomal dominant	autosomal dominant	Denied
LHX5-AS1	LHX5 antisense RNA 1 (head to head)	head to head	head to head	Denied
LILRA1	leukocyte immunoglobulin-like receptor, subfamily A (with TM domain), member 1	with TM domain	with TM domain	Denied
LILRA2	leukocyte immunoglobulin-like receptor, subfamily A (with TM domain), member 2	with TM domain	with TM domain	Denied
LILRA3	leukocyte immunoglobulin-like receptor, subfamily A (without TM domain), member 3	without TM domain	without TM domain	Denied
LILRA4	leukocyte immunoglobulin-like receptor, subfamily A (with TM domain), member 4	with TM domain	with TM domain	Denied
LILRA5	leukocyte immunoglobulin-like receptor, subfamily A (with TM domain), member 5	with TM domain	with TM domain	Denied
LILRA6	leukocyte immunoglobulin-like receptor, subfamily A (with TM domain), member 6	with TM domain	with TM domain	Denied
LILRB1	leukocyte immunoglobulin-like receptor, subfamily B (with TM and ITIM domains), member 1	with TM and ITIM domains	with TM and ITIM domains	Denied
LILRB2	leukocyte immunoglobulin-like receptor, subfamily B (with TM and ITIM domains), member 2	with TM and ITIM domains	with TM and ITIM domains	Denied
LILRB3	leukocyte immunoglobulin-like receptor, subfamily B (with TM and ITIM domains), member 3	with TM and ITIM domains	with TM and ITIM domains	Denied
LILRB4	leukocyte immunoglobulin-like receptor, subfamily B (with TM and ITIM domains), member 4	with TM and ITIM domains	with TM and ITIM domains	Denied
LILRB5	leukocyte immunoglobulin-like receptor, subfamily B (with TM and ITIM domains), member 5	with TM and ITIM domains	with TM and ITIM domains	Denied
LIN28A	lin-28 homolog A (C. elegans)	C. elegans	C. elegans	Denied
LIN28B	lin-28 homolog B (C. elegans)	C. elegans	C. elegans	Denied
LIN7A	lin-7 homolog A (C. elegans)	C. elegans	C. elegans	Denied
LIN7B	lin-7 homolog B (C. elegans)	C. elegans	C. elegans	Denied
LIN7C	lin-7 homolog C (C. elegans)	C. elegans	C. elegans	Denied
LIPT2	lipoyl(octanoyl) transferase 2 (putative)	putative	putative	Denied
LLGL1	lethal giant larvae homolog 1 (Drosophila)	Drosophila	Drosophila	Denied
LLGL2	lethal giant larvae homolog 2 (Drosophila)	Drosophila	Drosophila	Denied
LLPH	LLP homolog, long-term synaptic facilitation (Aplysia)	Aplysia	Aplysia	Denied
LLPH-AS1	LLPH antisense RNA 1 (head to head)	head to head	head to head	Denied
LLPHP1	LLP homolog, long-term synaptic facilitation (Aplysia) pseudogene 1	Aplysia	Aplysia	Denied
LLPHP2	LLP homolog, long-term synaptic facilitation (Aplysia) pseudogene 2	Aplysia	Aplysia	Denied
LMCD1-AS1	LMCD1 antisense RNA 1 (head to head)	head to head	head to head	Denied
LMLN	leishmanolysin-like (metallopeptidase M8 family)	metallopeptidase M8 family	metallopeptidase M8 family	Accepted
LMO1	LIM domain only 1 (rhombotin 1)	rhombotin 1	rhombotin 1	Accepted
LMO2	LIM domain only 2 (rhombotin-like 1)	rhombotin-like 1	rhombotin-like 1	Accepted
LMO3	LIM domain only 3 (rhombotin-like 2)	rhombotin-like 2	rhombotin-like 2	Accepted
LMOD1	leiomodin 1 (smooth muscle)	smooth muscle	smooth muscle	Denied
LMOD2	leiomodin 2 (cardiac)	cardiac	cardiac	Denied
LMOD3	leiomodin 3 (fetal)	fetal	fetal	Denied
LOC100127917	heat shock protein 90kDa alpha (cytosolic), class B member 1 pseudogene	cytosolic	cytosolic	Denied
LOC100127934	meiotic nuclear divisions 1 homolog (S. cerevisiae) pseudogene	S. cerevisiae	S. cerevisiae	Denied
LOC100128007	Spi-C transcription factor (Spi-1/PU.1 related) pseudogene	Spi-1/PU.1 related	Spi-1/PU.1 related	Accepted
LOC100128022	pleckstrin homology domain containing, family B (evectins) member 2 pseudogene	evectins	evectins	Accepted
LOC100128210	ubiquitin carboxyl-terminal esterase L1 (ubiquitin thiolesterase) pseudogene	ubiquitin thiolesterase	ubiquitin thiolesterase	Accepted
LOC100128284	nipsnap homolog 1 (C. elegans) pseudogene	C. elegans	C. elegans	Denied
LOC100128464	PET117 homolog (S. cerevisiae) pseudogene	S. cerevisiae	S. cerevisiae	Denied
LOC100128596	NADH dehydrogenase (ubiquinone) 1 beta subcomplex, 9, 22kDa pseudogene	ubiquinone	ubiquinone	Denied
LOC100128711	NADH dehydrogenase (ubiquinone) 1 beta subcomplex, 10, 22kDa pseudogene	ubiquinone	ubiquinone	Denied
LOC100128803	Spi-C transcription factor (Spi-1/PU.1 related) pseudogene	Spi-1/PU.1 related	Spi-1/PU.1 related	Accepted
LOC100129037	WEE1 homolog (S. pombe) pseudogene	S. pombe	S. pombe	Denied
LOC100129052	N(alpha)-acetyltransferase 40, NatD catalytic subunit, homolog (S. cerevisiae) pseudogene	S. cerevisiae	S. cerevisiae	Denied
LOC100129096	tropomyosin 1 (alpha) pseudogene	alpha	alpha	Denied
LOC100129245	GAR1 ribonucleoprotein homolog (yeast) pseudogene	yeast	yeast	Denied
LOC100129274	NIF3 NGG1 interacting factor 3-like 1 (S. cerevisiae) pseudogene	S. cerevisiae	S. cerevisiae	Denied
LOC100129370	NADH dehydrogenase (ubiquinone) 1 beta subcomplex, 9, 22kDa pseudogene	ubiquinone	ubiquinone	Denied
LOC100129404	matrix metallopeptidase 12 (macrophage elastase) pseudogene	macrophage elastase	macrophage elastase	Accepted
LOC100129422	LSM14A, SCD6 homolog A (S. cerevisiae) pseudogene	S. cerevisiae	S. cerevisiae	Denied
LOC100129456	heat shock protein 90kDa alpha (cytosolic), class B member 1 pseudogene	cytosolic	cytosolic	Denied
LOC100129483	solute carrier family 35 (GDP-fucose transporter), member C2 pseudogene	GDP-fucose transporter	GDP-fucose transporter	Accepted
LOC100129527	ESF1, nucleolar pre-rRNA processing protein, homolog (S. cerevisiae) pseudogene	S. cerevisiae	S. cerevisiae	Denied
LOC100129573	tRNA methyltransferase 2 homolog B (S. cerevisiae) pseudogene	S. cerevisiae	S. cerevisiae	Denied
LOC100129586	ubiquitin-conjugating enzyme E2D 4 (putative) pseudogene	putative	putative	Denied
LOC100129607	ubiquitin carboxyl-terminal esterase L1 (ubiquitin thiolesterase) pseudogene	ubiquitin thiolesterase	ubiquitin thiolesterase	Accepted
LOC100129626	translocase of outer mitochondrial membrane 5 homolog (yeast) pseudogene	yeast	yeast	Denied
LOC100129646	intraflagellar transport 57 homolog (Chlamydomonas) pseudogene	Chlamydomonas	Chlamydomonas	Denied
LOC100129683	WEE1 homolog (S. pombe) pseudogene	S. pombe	S. pombe	Denied
LOC100129942	capping protein (actin filament) muscle Z-line, alpha 2 pseudogene	actin filament	actin filament	Denied
LOC100130114	Spi-C transcription factor (Spi-1/PU.1 related) pseudogene	Spi-1/PU.1 related	Spi-1/PU.1 related	Accepted
LOC100130121	solute carrier family 19 (thiamine transporter), member 3 pseudogene	thiamine transporter	thiamine transporter	Accepted
LOC100130329	solute carrier family 41 (magnesium transporter), member 2 pseudogene	magnesium transporter	magnesium transporter	Accepted
LOC100130394	translation machinery associated 7 homolog (S. cerevisiae) pseudogene	S. cerevisiae	S. cerevisiae	Denied
LOC100130620	tropomyosin 1 (alpha) pseudogene	alpha	alpha	Denied
LOC100130683	chromatin assembly factor 1, subunit B (p60) pseudogene	p60	p60	Accepted
LOC100130704	capping protein (actin filament) muscle Z-line, alpha 1 pseudogene	actin filament	actin filament	Denied
LOC100130849	phosphorylase kinase, gamma 1 (muscle) pseudogene	muscle	muscle	Denied
LOC100130891	PDZ and LIM domain 7 (enigma) pseudogene	enigma	enigma	Accepted
LOC100131072	karyopherin (importin) beta 1 pseudogene	importin	importin	Denied
LOC100131127	degenerative spermatocyte homolog 1, lipid desaturase (Drosophila) pseudogene	Drosophila	Drosophila	Denied
LOC100131200	mannose-6-phosphate receptor (cation dependent) pseudogene	cation dependent	cation dependent	Accepted
LOC100131254	ESF1, nucleolar pre-rRNA processing protein, homolog (S. cerevisiae) pseudogene	S. cerevisiae	S. cerevisiae	Denied
LOC100131425	LSM5 homolog, U6 small nuclear RNA associated (S. cerevisiae) pseudogene	S. cerevisiae	S. cerevisiae	Denied
LOC100131533	dpy-19-like 4 (C. elegans) pseudogene	C. elegans	C. elegans	Denied
LOC100131536	tRNA methyltransferase 11 homolog (S. cerevisiae) pseudogene	S. cerevisiae	S. cerevisiae	Denied
LOC100131562	chibby homolog 1 (Drosophila) pseudogene	Drosophila	Drosophila	Denied
LOC100131685	enabled homolog (Drosophila) pseudogene	Drosophila	Drosophila	Denied
LOC100131725	solute carrier family 39 (zinc transporter), member 14 pseudogene	zinc transporter	zinc transporter	Accepted
LOC100131779	translocase of outer mitochondrial membrane 6 homolog (yeast) pseudogene	yeast	yeast	Denied
LOC100131962	ubiquitin-conjugating enzyme E2D 4 (putative) pseudogene	putative	putative	Denied
LOC100131977	prickle homolog 1 (Drosophila) pseudogene	Drosophila	Drosophila	Denied
LOC100132658	NSA2 ribosome biogenesis homolog (S. cerevisiae) pseudogene	S. cerevisiae	S. cerevisiae	Denied
LOC100132669	carboxymethylenebutenolidase homolog (Pseudomonas) pseudogene	Pseudomonas	Pseudomonas	Accepted
LOC100132857	heat shock protein 90kDa alpha (cytosolic), class B member 1 pseudogene	cytosolic	cytosolic	Denied
[truncated: 3,319 more rows]
