# Supplementary material for: A flexible ontology for inference of emergent whole cell function from relationships between subcellular processes
Source: Sci Rep. 2017 Dec 18;7:17689. doi: 10.1038/s41598-017-16627-4 (PMC5735158; doi:10.1038/s41598-017-16627-4)
Supplement: Supplementary file 7 — Supplementary Table S5 [file 41598_2017_16627_MOESM7_ESM.txt]

Symbol	Description	GeneId	Description alias	Synonym	Synonym_origin
1060P11.3	killer cell immunoglobulin-like receptor, three domains, pseudogene	100506173	killer cell immunoglobulin-like receptor, three domains, pseudogene	E_m_p_t_y	Gene_info
3.8-1.2	HLA complex group 26 (non-protein coding) pseudogene	353007	HLA complex group 26 (non-protein coding) pseudogene	E_m_p_t_y	Gene_info
3.8-1.2	HLA complex group 26 (non-protein coding) pseudogene	353007	HLA complex group 26 pseudogene		Gene_info
3.8-1.3	HLA complex group 26 (non-protein coding) pseudogene	353008	HLA complex group 26 (non-protein coding) pseudogene	E_m_p_t_y	Gene_info
3.8-1.3	HLA complex group 26 (non-protein coding) pseudogene	353008	HLA complex group 26 pseudogene		Gene_info
3.8-1.4	HLA complex group 26 (non-protein coding) pseudogene	353009	HLA complex group 26 (non-protein coding) pseudogene	E_m_p_t_y	Gene_info
3.8-1.4	HLA complex group 26 (non-protein coding) pseudogene	353009	HLA complex group 26 pseudogene		Gene_info
3.8-1.5	HLA complex group 26 (non-protein coding) pseudogene	353010	HLA complex group 26 (non-protein coding) pseudogene	E_m_p_t_y	Gene_info
3.8-1.5	HLA complex group 26 (non-protein coding) pseudogene	353010	HLA complex group 26 pseudogene		Gene_info
5-HT3C2	5-hydroxytryptamine (serotonin) receptor 3, family member E pseudogene	389180	5-hydroxytryptamine (serotonin) receptor 3, family member E pseudogene	E_m_p_t_y	Gene_info
5-HT3C2	5-hydroxytryptamine (serotonin) receptor 3, family member E pseudogene	389180	serotonin receptor 3	E_m_p_t_y	Gene_info
5-HT3C2	5-hydroxytryptamine (serotonin) receptor 3, family member E pseudogene	389180	5-hydroxytryptamine receptor 3, family member E pseudogene		Gene_info
5-HT3C2	5-hydroxytryptamine (serotonin) receptor 3, family member E pseudogene	389180	5-hydroxytryptamine receptor 3, family member E pseudogene		Gene_info
A1BG	alpha-1-B glycoprotein	1	alpha-1-B glycoprotein	A1B	Gene_info
A1BG	alpha-1-B glycoprotein	1	alpha-1-B glycoprotein	ABG	Gene_info
A1BG	alpha-1-B glycoprotein	1	alpha-1-B glycoprotein	E_m_p_t_y	Hgnc
A1BG	alpha-1-B glycoprotein	1	alpha-1-B glycoprotein	GAB	Gene_info
A1BG	alpha-1-B glycoprotein	1	alpha-1-B glycoprotein	HYST2477	Gene_info
A1BG-AS1	A1BG antisense RNA 1	503538	A1BG antisense RNA 1	A1BGAS	Gene_info
A1BG-AS1	A1BG antisense RNA 1	503538	A1BG antisense RNA 1	A1BG-AS	Gene_info
A1BG-AS1	A1BG antisense RNA 1	503538	A1BG antisense RNA 1	E_m_p_t_y	Hgnc
A1BG-AS1	A1BG antisense RNA 1	503538	E_m_p_t_y	FLJ23569	Hgnc
A1BG-AS1	A1BG antisense RNA 1	503538	A1BG antisense RNA 1	NCRNA00181	Gene_info
A1CF	APOBEC1 complementation factor	29974	APOBEC1 complementation factor	ACF	Geneinfo_and_hgnc
A1CF	APOBEC1 complementation factor	29974	APOBEC1 complementation factor	ACF64	Geneinfo_and_hgnc
A1CF	APOBEC1 complementation factor	29974	APOBEC1 complementation factor	ACF64	Geneinfo_and_hgnc
A1CF	APOBEC1 complementation factor	29974	APOBEC1 complementation factor	ACF65	Geneinfo_and_hgnc
A1CF	APOBEC1 complementation factor	29974	APOBEC1 complementation factor	ACF65	Geneinfo_and_hgnc
A1CF	APOBEC1 complementation factor	29974	APOBEC1 complementation factor	APOBEC1CF	Geneinfo_and_hgnc
A1CF	APOBEC1 complementation factor	29974	APOBEC1 complementation factor	APOBEC1CF	Geneinfo_and_hgnc
A1CF	APOBEC1 complementation factor	29974	APOBEC1 complementation factor	ASP	Geneinfo_and_hgnc
A1CF	APOBEC1 complementation factor	29974	APOBEC1 complementation factor	ASP	Geneinfo_and_hgnc
A2M	alpha-2-macroglobulin	2	alpha-2-macroglobulin	A2MD	Gene_info
A2M	alpha-2-macroglobulin	2	alpha-2-macroglobulin	CPAMD5	Geneinfo_and_hgnc
A2M	alpha-2-macroglobulin	2	alpha-2-macroglobulin	CPAMD5	Geneinfo_and_hgnc
A2M	alpha-2-macroglobulin	2	alpha-2-macroglobulin	FWP007	Geneinfo_and_hgnc
A2M	alpha-2-macroglobulin	2	alpha-2-macroglobulin	S863-7	Geneinfo_and_hgnc
A2M	alpha-2-macroglobulin	2	alpha-2-macroglobulin	S863-7	Geneinfo_and_hgnc
A2M-AS1	A2M antisense RNA 1 (head to head)	144571	A2M antisense RNA 1 (head to head)	E_m_p_t_y	Geneinfo_and_hgnc
A2M-AS1	A2M antisense RNA 1 (head to head)	144571	A2M antisense RNA 1 (head to head)	E_m_p_t_y	Geneinfo_and_hgnc
A2M-AS1	A2M antisense RNA 1 (head to head)	144571	A2M antisense RNA 1		Geneinfo_and_hgnc
A2M-AS1	A2M antisense RNA 1 (head to head)	144571	A2M antisense RNA 1		Geneinfo_and_hgnc
A2ML1	alpha-2-macroglobulin-like 1	144568	alpha-2-macroglobulin-like 1	CPAMD9	Gene_info
A2ML1	alpha-2-macroglobulin-like 1	144568	alpha-2-macroglobulin-like 1	E_m_p_t_y	Hgnc
A2ML1	alpha-2-macroglobulin-like 1	144568	E_m_p_t_y	FLJ25179	Hgnc
A2ML1-AS1	A2ML1 antisense RNA 1	100874108	A2ML1 antisense RNA 1	E_m_p_t_y	Geneinfo_and_hgnc
A2ML1-AS1	A2ML1 antisense RNA 1	100874108	A2ML1 antisense RNA 1	E_m_p_t_y	Geneinfo_and_hgnc
A2ML1-AS2	A2ML1 antisense RNA 2	106478979	A2ML1 antisense RNA 2	E_m_p_t_y	Geneinfo_and_hgnc
A2ML1-AS2	A2ML1 antisense RNA 2	106478979	A2ML1 antisense RNA 2	E_m_p_t_y	Geneinfo_and_hgnc
A2MP1	alpha-2-macroglobulin pseudogene 1	3	alpha-2-macroglobulin pseudogene 1	A2MP	Gene_info
A2MP1	alpha-2-macroglobulin pseudogene 1	3	alpha-2-macroglobulin pseudogene 1	E_m_p_t_y	Hgnc
A3GALT2	alpha 1,3-galactosyltransferase 2	127550	alpha 1,3-galactosyltransferase 2	A3GALT2P	Gene_info
A3GALT2	alpha 1,3-galactosyltransferase 2	127550	isoglobotriaosylceramide synthase	E_m_p_t_y	Hgnc
A3GALT2	alpha 1,3-galactosyltransferase 2	127550	alpha 1,3-galactosyltransferase 2	E_m_p_t_y	Hgnc
A3GALT2	alpha 1,3-galactosyltransferase 2	127550	alpha 1,3-galactosyltransferase 2	IGBS3S	Geneinfo_and_hgnc
A3GALT2	alpha 1,3-galactosyltransferase 2	127550	iGb3 synthase	IGBS3S	Geneinfo_and_hgnc
A4GALT	alpha 1,4-galactosyltransferase	53947	alpha 1,4-galactosyltransferase	A14GALT	Geneinfo_and_hgnc
A4GALT	alpha 1,4-galactosyltransferase	53947	Gb3 synthase	A14GALT	Geneinfo_and_hgnc
A4GALT	alpha 1,4-galactosyltransferase	53947	alpha 1,4-galactosyltransferase	A4GALT1	Gene_info
A4GALT	alpha 1,4-galactosyltransferase	53947	lactosylceramide 4-alpha-galactosyltransferase	E_m_p_t_y	Hgnc
A4GALT	alpha 1,4-galactosyltransferase	53947	alpha 1,4-galactosyltransferase	E_m_p_t_y	Hgnc
A4GALT	alpha 1,4-galactosyltransferase	53947	alpha 1,4-galactosyltransferase	GB3S	Geneinfo_and_hgnc
A4GALT	alpha 1,4-galactosyltransferase	53947	CD77 synthase	GB3S	Geneinfo_and_hgnc
A4GALT	alpha 1,4-galactosyltransferase	53947	alpha 1,4-galactosyltransferase	P(K)	Geneinfo_and_hgnc
A4GALT	alpha 1,4-galactosyltransferase	53947	globotriaosylceramide synthase	P(K)	Geneinfo_and_hgnc
A4GALT	alpha 1,4-galactosyltransferase	53947	alpha 1,4-galactosyltransferase	P1	Gene_info
A4GALT	alpha 1,4-galactosyltransferase	53947	alpha 1,4-galactosyltransferase	P1PK	Gene_info
A4GALT	alpha 1,4-galactosyltransferase	53947	alpha 1,4-galactosyltransferase	PK	Gene_info
A4GNT	alpha-1,4-N-acetylglucosaminyltransferase	51146	alpha-1,4-N-acetylglucosaminyltransferase	ALPHA4GNT	Geneinfo_and_hgnc
A4GNT	alpha-1,4-N-acetylglucosaminyltransferase	51146	alpha-1,4-N-acetylglucosaminyltransferase	E_m_p_t_y	Hgnc
AA06	uncharacterized LOC100506677	100506677	uncharacterized LOC100506677	AA02	Gene_info
AA06	uncharacterized LOC100506677	100506677	uncharacterized LOC100506677	AA04	Gene_info
AA06	uncharacterized LOC100506677	100506677	uncharacterized LOC100506677	AA05	Gene_info
AA1	Alopecia areata 1	100034700	Alopecia areata 1	E_m_p_t_y	Gene_info
AA2	Alopecia areata 2	100034703	Alopecia areata 2	E_m_p_t_y	Gene_info
AAA1	aortic aneurysm, familial abdominal 1	100329167	aortic aneurysm, familial abdominal 1	AAA	Gene_info
AAA2	Aortic aneurysm, familial abdominal 2	100505390	Aortic aneurysm, familial abdominal 2	E_m_p_t_y	Gene_info
AAA3	Aneurysm, familial abdominal 3	100188857	Aneurysm, familial abdominal 3	E_m_p_t_y	Gene_info
AAA4	Aortic aneurysm, familial abdominal, 4	100859927	Aortic aneurysm, familial abdominal, 4	E_m_p_t_y	Gene_info
AAAS	achalasia, adrenocortical insufficiency, alacrimia	8086	achalasia, adrenocortical insufficiency, alacrimia	AAA	Gene_info
AAAS	achalasia, adrenocortical insufficiency, alacrimia	8086	achalasia, adrenocortical insufficiency, alacrimia	AAASB	Gene_info
AAAS	achalasia, adrenocortical insufficiency, alacrimia	8086	achalasia, adrenocortical insufficiency, alacrimia	ADRACALA	Gene_info
AAAS	achalasia, adrenocortical insufficiency, alacrimia	8086	achalasia, adrenocortical insufficiency, alacrimia	ADRACALIN	Gene_info
AAAS	achalasia, adrenocortical insufficiency, alacrimia	8086	achalasia, adrenocortical insufficiency, alacrimia	ALADIN	Gene_info
AAAS	achalasia, adrenocortical insufficiency, alacrimia	8086	aladin	E_m_p_t_y	Hgnc
AAAS	achalasia, adrenocortical insufficiency, alacrimia	8086	Allgrove, triple-A	E_m_p_t_y	Hgnc
AAAS	achalasia, adrenocortical insufficiency, alacrimia	8086	adracalin	E_m_p_t_y	Hgnc
AAAS	achalasia, adrenocortical insufficiency, alacrimia	8086	achalasia, adrenocortical insufficiency, alacrimia	E_m_p_t_y	Hgnc
AAAS	achalasia, adrenocortical insufficiency, alacrimia	8086	achalasia, adrenocortical insufficiency, alacrimia	GL003	Gene_info
AABT	Beta-amino acids, renal transport of	8212	Beta-amino acids, renal transport of	E_m_p_t_y	Gene_info
AACS	acetoacetyl-CoA synthetase	65985	acetoacetyl-CoA synthetase	ACSF1	Geneinfo_and_hgnc
AACS	acetoacetyl-CoA synthetase	65985	acetoacetyl-CoA synthetase	ACSF1	Geneinfo_and_hgnc
AACS	acetoacetyl-CoA synthetase	65985	acyl-CoA synthetase family member 1	FLJ12389	Hgnc
AACS	acetoacetyl-CoA synthetase	65985	acetoacetyl-CoA synthetase	SUR-5	Geneinfo_and_hgnc
AACS	acetoacetyl-CoA synthetase	65985	acetoacetyl-CoA synthetase	SUR-5	Geneinfo_and_hgnc
AACSP1	acetoacetyl-CoA synthetase pseudogene 1	729522	acetoacetyl-CoA synthetase pseudogene 1	AACSL	Gene_info
AACSP1	acetoacetyl-CoA synthetase pseudogene 1	729522	acetoacetyl-CoA synthetase pseudogene 1	E_m_p_t_y	Hgnc
AADAC	arylacetamide deacetylase	13	arylacetamide deacetylase	CES5A1	Geneinfo_and_hgnc
AADAC	arylacetamide deacetylase	13	arylacetamide deacetylase	CES5A1	Geneinfo_and_hgnc
AADAC	arylacetamide deacetylase	13	arylacetamide deacetylase	DAC	Geneinfo_and_hgnc
AADACL2	arylacetamide deacetylase-like 2	344752	arylacetamide deacetylase-like 2	E_m_p_t_y	Geneinfo_and_hgnc
AADACL2	arylacetamide deacetylase-like 2	344752	arylacetamide deacetylase-like 2	E_m_p_t_y	Geneinfo_and_hgnc
AADACL2	arylacetamide deacetylase-like 2	344752	E_m_p_t_y	MGC72001	Hgnc
AADACL2-AS1	AADACL2 antisense RNA 1	101928142	AADACL2 antisense RNA 1	E_m_p_t_y	Geneinfo_and_hgnc
AADACL2-AS1	AADACL2 antisense RNA 1	101928142	AADACL2 antisense RNA 1	E_m_p_t_y	Geneinfo_and_hgnc
AADACL3	arylacetamide deacetylase-like 3	126767	arylacetamide deacetylase-like 3	E_m_p_t_y	Geneinfo_and_hgnc
AADACL3	arylacetamide deacetylase-like 3	126767	arylacetamide deacetylase-like 3	E_m_p_t_y	Geneinfo_and_hgnc
AADACL3	arylacetamide deacetylase-like 3	126767	E_m_p_t_y	OTTHUMG00000001887	Hgnc
AADACL4	arylacetamide deacetylase-like 4	343066	arylacetamide deacetylase-like 4	E_m_p_t_y	Geneinfo_and_hgnc
AADACL4	arylacetamide deacetylase-like 4	343066	arylacetamide deacetylase-like 4	E_m_p_t_y	Geneinfo_and_hgnc
AADACL4	arylacetamide deacetylase-like 4	343066	E_m_p_t_y	OTTHUMG00000001889	Hgnc
AADACP1	arylacetamide deacetylase pseudogene 1	201651	arylacetamide deacetylase pseudogene 1	E_m_p_t_y	Geneinfo_and_hgnc
AADACP1	arylacetamide deacetylase pseudogene 1	201651	arylacetamide deacetylase pseudogene 1	E_m_p_t_y	Geneinfo_and_hgnc
AADAT	aminoadipate aminotransferase	51166	aminoadipate aminotransferase	E_m_p_t_y	Hgnc
AADAT	aminoadipate aminotransferase	51166	aminoadipate aminotransferase	KAT2	Geneinfo_and_hgnc
AADAT	aminoadipate aminotransferase	51166	L kynurenine/alpha aminoadipate aminotransferase	KAT2	Geneinfo_and_hgnc
AADAT	aminoadipate aminotransferase	51166	aminoadipate aminotransferase	KATII	Geneinfo_and_hgnc
AADAT	aminoadipate aminotransferase	51166	kynurenine aminotransferase II	KATII	Geneinfo_and_hgnc
AAED1	AhpC/TSA antioxidant enzyme domain containing 1	195827	AhpC/TSA antioxidant enzyme domain containing 1	C9ORF21	Gene_info
AAED1	AhpC/TSA antioxidant enzyme domain containing 1	195827	AhpC/TSA antioxidant enzyme domain containing 1	E_m_p_t_y	Hgnc
AAGAB	alpha- and gamma-adaptin binding protein	79719	E_m_p_t_y	FLJ11506	Hgnc
AAGAB	alpha- and gamma-adaptin binding protein	79719	alpha- and gamma-adaptin binding protein	KPPP1	Gene_info
AAGAB	alpha- and gamma-adaptin binding protein	79719	alpha- and gamma-adaptin binding protein	P34	Geneinfo_and_hgnc
AAGAB	alpha- and gamma-adaptin binding protein	79719	alpha- and gamma-adaptin binding protein	P34	Geneinfo_and_hgnc
AAGAB	alpha- and gamma-adaptin binding protein	79719	alpha- and gamma-adaptin binding protein	PPKP1	Gene_info
AAGAB	alpha- and gamma-adaptin binding protein	79719	alpha- and gamma-adaptin binding protein	PPKP1A	Gene_info
AAK1	AP2 associated kinase 1	22848	AP2 associated kinase 1	DKFZP686K16132	Hgnc
AAK1	AP2 associated kinase 1	22848	AP2 associated kinase 1	E_m_p_t_y	Gene_info
AAK1	AP2 associated kinase 1	22848	E_m_p_t_y	KIAA1048	Hgnc
AAMDC	adipogenesis associated, Mth938 domain containing	28971	adipogenesis associated, Mth938 domain containing	C11ORF67	Gene_info
AAMDC	adipogenesis associated, Mth938 domain containing	28971	adipogenesis associated, Mth938 domain containing	CK067	Geneinfo_and_hgnc
AAMDC	adipogenesis associated, Mth938 domain containing	28971	adipogenesis associated, Mth938 domain containing	CK067	Geneinfo_and_hgnc
AAMDC	adipogenesis associated, Mth938 domain containing	28971	adipogenesis associated, Mth938 domain containing	FLJ21035	Hgnc
AAMDC	adipogenesis associated, Mth938 domain containing	28971	adipogenesis associated, Mth938 domain containing	PTD015	Geneinfo_and_hgnc
AAMP	angio-associated migratory cell protein	14	angio-associated migratory cell protein	E_m_p_t_y	Gene_info
AAMP	angio-associated, migratory cell protein	-1	angio-associated, migratory cell protein	E_m_p_t_y	Hgnc
AANAT	aralkylamine N-acetyltransferase	15	aralkylamine N-acetyltransferase	DSPS	Gene_info
AANAT	aralkylamine N-acetyltransferase	15	aralkylamine N-acetyltransferase	E_m_p_t_y	Hgnc
AANAT	aralkylamine N-acetyltransferase	15	aralkylamine acetyltransferase	E_m_p_t_y	Hgnc
AANAT	aralkylamine N-acetyltransferase	15	serotonin acetyltransferase	E_m_p_t_y	Hgnc
AANAT	aralkylamine N-acetyltransferase	15	aralkylamine N-acetyltransferase	SNAT	Geneinfo_and_hgnc
AANAT	aralkylamine N-acetyltransferase	15	serotonin N-acetyltransferase	SNAT	Geneinfo_and_hgnc
AAR2	AAR2 splicing factor homolog	25980	E_m_p_t_y	BA234K24.2	Hgnc
AAR2	AAR2 splicing factor homolog	25980	AAR2 splicing factor homolog	C20ORF4	Gene_info
AAR2	AAR2 splicing factor homolog	25980	AAR2 splicing factor homolog	CGI-23	Gene_info
AAR2	AAR2 splicing factor homolog	25980	AAR2 splicing factor homolog	E_m_p_t_y	Hgnc
AARD	alanine and arginine rich domain containing protein	441376	alanine and arginine rich domain containing protein	C8ORF85	Gene_info
AARD	alanine and arginine rich domain containing protein	441376	alanine and arginine rich domain containing protein	E_m_p_t_y	Hgnc
AARD	alanine and arginine rich domain containing protein	441376	Alanine and arginine-rich domain-containing protein	LOC441376	Hgnc
AARS	alanyl-tRNA synthetase	16	alanyl-tRNA synthetase	CMT2N	Geneinfo_and_hgnc
AARS	alanyl-tRNA synthetase	16	alanine tRNA ligase 1, cytoplasmic	CMT2N	Geneinfo_and_hgnc
AARS	alanyl-tRNA synthetase	16	alanyl-tRNA synthetase	E_m_p_t_y	Hgnc
AARS	alanyl-tRNA synthetase	16	alanyl-tRNA synthetase	EIEE29	Gene_info
AARS2	alanyl-tRNA synthetase 2, mitochondrial	57505	alanyl-tRNA synthetase 2, mitochondrial	AARSL	Gene_info
AARS2	alanyl-tRNA synthetase 2, mitochondrial	57505	alanyl-tRNA synthetase 2, mitochondrial	BA444E17.1	Hgnc
AARS2	alanyl-tRNA synthetase 2, mitochondrial	57505	alanyl-tRNA synthetase 2, mitochondrial	COXPD8	Gene_info
AARS2	alanyl-tRNA synthetase 2, mitochondrial	57505	alanine tRNA ligase 2, mitochondrial	KIAA1270	Hgnc
AARS2	alanyl-tRNA synthetase 2, mitochondrial	57505	alanyl-tRNA synthetase 2, mitochondrial	LKENP	Gene_info
AARS2	alanyl-tRNA synthetase 2, mitochondrial	57505	alanyl-tRNA synthetase 2, mitochondrial	MTALARS	Gene_info
AARS2	alanyl-tRNA synthetase 2, mitochondrial	57505	alanyl-tRNA synthetase 2, mitochondrial	MT-ALARS	Gene_info
AARSD1	alanyl-tRNA synthetase domain containing 1	80755	alanyl-tRNA synthetase domain containing 1	E_m_p_t_y	Geneinfo_and_hgnc
AARSD1	alanyl-tRNA synthetase domain containing 1	80755	alanyl-tRNA synthetase domain containing 1	E_m_p_t_y	Geneinfo_and_hgnc
AARSD1	alanyl-tRNA synthetase domain containing 1	80755	E_m_p_t_y	MGC2744	Hgnc
AARSP1	alanyl-tRNA synthetase pseudogene 1	106480683	alanyl-tRNA synthetase pseudogene 1	E_m_p_t_y	Geneinfo_and_hgnc
AARSP1	alanyl-tRNA synthetase pseudogene 1	106480683	alanyl-tRNA synthetase pseudogene 1	E_m_p_t_y	Geneinfo_and_hgnc
AASDH	aminoadipate-semialdehyde dehydrogenase	132949	aminoadipate-semialdehyde dehydrogenase	ACSF4	Geneinfo_and_hgnc
AASDH	aminoadipate-semialdehyde dehydrogenase	132949	aminoadipate-semialdehyde dehydrogenase	ACSF4	Geneinfo_and_hgnc
AASDH	aminoadipate-semialdehyde dehydrogenase	132949	aminoadipate-semialdehyde dehydrogenase	LYS2	Geneinfo_and_hgnc
AASDH	aminoadipate-semialdehyde dehydrogenase	132949	aminoadipate-semialdehyde dehydrogenase	LYS2	Geneinfo_and_hgnc
AASDH	aminoadipate-semialdehyde dehydrogenase	132949	aminoadipate-semialdehyde dehydrogenase	NRPS1098	Gene_info
AASDH	aminoadipate-semialdehyde dehydrogenase	132949	aminoadipate-semialdehyde dehydrogenase	NRPS998	Geneinfo_and_hgnc
AASDH	aminoadipate-semialdehyde dehydrogenase	132949	acyl-CoA synthetase family member 4	NRPS998	Geneinfo_and_hgnc
AASDHPPT	aminoadipate-semialdehyde dehydrogenase-phosphopantetheinyl transferase	60496	aminoadipate-semialdehyde dehydrogenase-phosphopantetheinyl transferase	AASD-PPT	Geneinfo_and_hgnc
AASDHPPT	aminoadipate-semialdehyde dehydrogenase-phosphopantetheinyl transferase	60496	aminoadipate-semialdehyde dehydrogenase-phosphopantetheinyl transferase	AASD-PPT	Geneinfo_and_hgnc
AASDHPPT	aminoadipate-semialdehyde dehydrogenase-phosphopantetheinyl transferase	60496	aminoadipate-semialdehyde dehydrogenase-phosphopantetheinyl transferase	CGI-80	Geneinfo_and_hgnc
AASDHPPT	aminoadipate-semialdehyde dehydrogenase-phosphopantetheinyl transferase	60496	aminoadipate-semialdehyde dehydrogenase-phosphopantetheinyl transferase	CGI-80	Geneinfo_and_hgnc
AASDHPPT	aminoadipate-semialdehyde dehydrogenase-phosphopantetheinyl transferase	60496	aminoadipate-semialdehyde dehydrogenase-phosphopantetheinyl transferase	LYS2	Gene_info
AASDHPPT	aminoadipate-semialdehyde dehydrogenase-phosphopantetheinyl transferase	60496	aminoadipate-semialdehyde dehydrogenase-phosphopantetheinyl transferase	LYS5	Geneinfo_and_hgnc
AASS	aminoadipate-semialdehyde synthase	10157	aminoadipate-semialdehyde synthase	LKR/SDH	Gene_info
AASS	aminoadipate-semialdehyde synthase	10157	aminoadipate-semialdehyde synthase	LKRSDH	Geneinfo_and_hgnc
AASS	aminoadipate-semialdehyde synthase	10157	aminoadipate-semialdehyde synthase	LKRSDH	Geneinfo_and_hgnc
AASS	aminoadipate-semialdehyde synthase	10157	aminoadipate-semialdehyde synthase	LORSDH	Geneinfo_and_hgnc
AASTH1	Allergic/atopic asthma related QTL 1	544317	Allergic/atopic asthma related QTL 1	E_m_p_t_y	Gene_info
AASTH10	Allergic/atopic asthma related QTL 10	544603	Allergic/atopic asthma related QTL 10	E_m_p_t_y	Gene_info
AASTH11	Allergic/atopic asthma related QTL 11	544584	Allergic/atopic asthma related QTL 11	E_m_p_t_y	Gene_info
AASTH12	Allergic/atopic asthma related QTL 12	544579	Allergic/atopic asthma related QTL 12	E_m_p_t_y	Gene_info
AASTH13	Allergic/atopic asthma related QTL 13	544583	Allergic/atopic asthma related QTL 13	E_m_p_t_y	Gene_info
AASTH14	Allergic/atopic asthma related QTL 14	544567	Allergic/atopic asthma related QTL 14	E_m_p_t_y	Gene_info
AASTH15	Allergic/atopic asthma related QTL 15	544597	Allergic/atopic asthma related QTL 15	E_m_p_t_y	Gene_info
AASTH16	Allergic/atopic asthma related QTL 16	544596	Allergic/atopic asthma related QTL 16	E_m_p_t_y	Gene_info
AASTH17	Allergic/atopic asthma related QTL 17	544573	Allergic/atopic asthma related QTL 17	E_m_p_t_y	Gene_info
AASTH18	Allergic/atopic asthma related QTL 18	544595	Allergic/atopic asthma related QTL 18	E_m_p_t_y	Gene_info
AASTH19	Allergic/atopic asthma related QTL 19	544589	Allergic/atopic asthma related QTL 19	E_m_p_t_y	Gene_info
AASTH2	Allergic/atopic asthma related QTL 2	544446	Allergic/atopic asthma related QTL 2	E_m_p_t_y	Gene_info
AASTH20	Allergic/atopic asthma related QTL 20	544565	Allergic/atopic asthma related QTL 20	E_m_p_t_y	Gene_info
AASTH21	Allergic/atopic asthma related QTL 21	544569	Allergic/atopic asthma related QTL 21	E_m_p_t_y	Gene_info
AASTH22	Allergic/atopic asthma related QTL 22	544602	Allergic/atopic asthma related QTL 22	E_m_p_t_y	Gene_info
AASTH23	Allergic/atopic asthma related QTL 23	544580	Allergic/atopic asthma related QTL 23	E_m_p_t_y	Gene_info
AASTH24	Allergic/atopic asthma related QTL 24	544600	Allergic/atopic asthma related QTL 24	E_m_p_t_y	Gene_info
AASTH25	Allergic/atopic asthma related QTL 25	544570	Allergic/atopic asthma related QTL 25	E_m_p_t_y	Gene_info
AASTH26	Allergic/atopic asthma related QTL 25	544576	Allergic/atopic asthma related QTL 25	E_m_p_t_y	Gene_info
AASTH27	Allergic/atopic asthma related QTL 27	544592	Allergic/atopic asthma related QTL 27	E_m_p_t_y	Gene_info
AASTH28	Allergic/Atopic asthma related QTL 28	553147	Allergic/Atopic asthma related QTL 28	E_m_p_t_y	Gene_info
AASTH29	Allergic/Atopic asthma related QTL 29	553142	Allergic/Atopic asthma related QTL 29	E_m_p_t_y	Gene_info
AASTH3	Allergic/atopic asthma related QTL 3	544441	Allergic/atopic asthma related QTL 3	E_m_p_t_y	Gene_info
AASTH30	Allergic/atopic asthma related QTL 30	544560	Allergic/atopic asthma related QTL 30	E_m_p_t_y	Gene_info
AASTH31	Allergic/atopic asthma related QTL 31	544561	Allergic/atopic asthma related QTL 31	E_m_p_t_y	Gene_info
AASTH32	Allergic/Atopic asthma related QTL 32	553145	Allergic/Atopic asthma related QTL 32	E_m_p_t_y	Gene_info
AASTH33	Allergic/atopic asthma related QTL 33	544588	Allergic/atopic asthma related QTL 33	E_m_p_t_y	Gene_info
AASTH34	Allergic/atopic asthma related QTL 34	544564	Allergic/atopic asthma related QTL 34	E_m_p_t_y	Gene_info
AASTH35	Allergic/atopic asthma related QTL 35	544574	Allergic/atopic asthma related QTL 35	E_m_p_t_y	Gene_info
AASTH36	Allergic/atopic asthma related QTL 36	544585	Allergic/atopic asthma related QTL 36	E_m_p_t_y	Gene_info
AASTH37	Allergic/atopic asthma related QTL 37	544598	Allergic/atopic asthma related QTL 37	E_m_p_t_y	Gene_info
AASTH38	Allergic/atopic asthma related QTL 38	544575	Allergic/atopic asthma related QTL 38	E_m_p_t_y	Gene_info
AASTH39	Allergic/atopic asthma related QTL 39	544572	Allergic/atopic asthma related QTL 39	E_m_p_t_y	Gene_info
AASTH4	Allergic/atopic asthma related QTL 4	544440	Allergic/atopic asthma related QTL 4	E_m_p_t_y	Gene_info
AASTH40	Allergic/atopic asthma related QTL 40	544566	Allergic/atopic asthma related QTL 40	E_m_p_t_y	Gene_info
AASTH41	Allergic/Atopic asthma related QTL 41	553146	Allergic/Atopic asthma related QTL 41	E_m_p_t_y	Gene_info
AASTH42	Allergic/atopic asthma related QTL 42	544582	Allergic/atopic asthma related QTL 42	E_m_p_t_y	Gene_info
AASTH43	Allergic/atopic asthma related QTL 43	544590	Allergic/atopic asthma related QTL 43	E_m_p_t_y	Gene_info
AASTH44	Allergic/atopic asthma related QTL 44	544594	Allergic/atopic asthma related QTL 44	E_m_p_t_y	Gene_info
AASTH45	Allergic/atopic asthma related QTL 45	544599	Allergic/atopic asthma related QTL 45	E_m_p_t_y	Gene_info
AASTH46	Allergic/atopic asthma related QTL 46	544601	Allergic/atopic asthma related QTL 46	E_m_p_t_y	Gene_info
AASTH47	Allergic/atopic asthma related QTL 47	544571	Allergic/atopic asthma related QTL 47	E_m_p_t_y	Gene_info
AASTH48	Allergic/atopic asthma related QTL 48	544563	Allergic/atopic asthma related QTL 48	E_m_p_t_y	Gene_info
AASTH49	Allergic/atopic asthma related QTL 49	544577	Allergic/atopic asthma related QTL 49	E_m_p_t_y	Gene_info
AASTH5	Allergic/atopic asthma related QTL 5	544434	Allergic/atopic asthma related QTL 5	E_m_p_t_y	Gene_info
AASTH50	Allergic/atopic asthma related QTL 50	544578	Allergic/atopic asthma related QTL 50	E_m_p_t_y	Gene_info
AASTH51	Allergic/atopic asthma related QTL 51	544587	Allergic/atopic asthma related QTL 51	E_m_p_t_y	Gene_info
AASTH52	Allergic/atopic asthma related QTL 52	544562	Allergic/atopic asthma related QTL 52	E_m_p_t_y	Gene_info
AASTH53	Allergic/atopic asthma related QTL 53	544593	Allergic/atopic asthma related QTL 53	E_m_p_t_y	Gene_info
AASTH54	Allergic/atopic asthma related QTL 54	544586	Allergic/atopic asthma related QTL 54	E_m_p_t_y	Gene_info
AASTH55	Allergic/atopic asthma related QTL 5	544581	Allergic/atopic asthma related QTL 5	E_m_p_t_y	Gene_info
AASTH56	Allergic/Atopic asthma related QTL 56	553144	Allergic/Atopic asthma related QTL 56	E_m_p_t_y	Gene_info
AASTH6	Allergic/atopic asthma related QTL 6	544423	Allergic/atopic asthma related QTL 6	E_m_p_t_y	Gene_info
AASTH7	Allergic/atopic asthma related QTL 7	544425	Allergic/atopic asthma related QTL 7	E_m_p_t_y	Gene_info
AASTH8	Allergic/atopic asthma related QTL 8	544591	Allergic/atopic asthma related QTL 8	E_m_p_t_y	Gene_info
AASTH9	Allergic/atopic asthma related QTL 9	544568	Allergic/atopic asthma related QTL 9	E_m_p_t_y	Gene_info
AAT1	Aortic aneurysm, familial thoracic 1	252842	Aortic aneurysm, familial thoracic 1	FAA1	Gene_info
AAT2	Aortic aneurysm, familial thoracic 2	252843	Aortic aneurysm, familial thoracic 2	FAA2	Gene_info
AATBC	apoptosis associated transcript in bladder cancer	284837	apoptosis associated transcript in bladder cancer	E_m_p_t_y	Geneinfo_and_hgnc
AATBC	apoptosis associated transcript in bladder cancer	284837	apoptosis-associated transcript in bladder cancer	E_m_p_t_y	Geneinfo_and_hgnc
AATBC	apoptosis associated transcript in bladder cancer	284837	apoptosis associated transcript in bladder cancer	E_m_p_t_y	Geneinfo_and_hgnc
AATF	apoptosis antagonizing transcription factor	26574	apoptosis antagonizing transcription factor	BFR2	Geneinfo_and_hgnc
AATF	apoptosis antagonizing transcription factor	26574	apoptosis antagonizing transcription factor	BFR2	Geneinfo_and_hgnc
AATF	apoptosis antagonizing transcription factor	26574	apoptosis antagonizing transcription factor	CHE1	Geneinfo_and_hgnc
AATF	apoptosis antagonizing transcription factor	26574	apoptosis antagonizing transcription factor	CHE1	Geneinfo_and_hgnc
AATF	apoptosis antagonizing transcription factor	26574	apoptosis antagonizing transcription factor	CHE-1	Geneinfo_and_hgnc
AATF	apoptosis antagonizing transcription factor	26574	apoptosis antagonizing transcription factor	CHE-1	Geneinfo_and_hgnc
AATF	apoptosis antagonizing transcription factor	26574	apoptosis antagonizing transcription factor	DED	Geneinfo_and_hgnc
AATK	apoptosis-associated tyrosine kinase	9625	apoptosis-associated tyrosine kinase	AATYK	Geneinfo_and_hgnc
AATK	apoptosis-associated tyrosine kinase	9625	lemur tyrosine kinase 1	AATYK	Geneinfo_and_hgnc
AATK	apoptosis-associated tyrosine kinase	9625	apoptosis-associated tyrosine kinase	AATYK1	Geneinfo_and_hgnc
AATK	apoptosis-associated tyrosine kinase	9625	apoptosis-associated tyrosine kinase	AATYK1	Geneinfo_and_hgnc
AATK	apoptosis-associated tyrosine kinase	9625	protein phosphatase 1, regulatory subunit 77	KIAA0641	Hgnc
AATK	apoptosis-associated tyrosine kinase	9625	apoptosis-associated tyrosine kinase	LMR1	Geneinfo_and_hgnc
AATK	apoptosis-associated tyrosine kinase	9625	apoptosis-associated tyrosine kinase	LMR1	Geneinfo_and_hgnc
AATK	apoptosis-associated tyrosine kinase	9625	apoptosis-associated tyrosine kinase	LMTK1	Geneinfo_and_hgnc
AATK	apoptosis-associated tyrosine kinase	9625	apoptosis-associated tyrosine kinase	LMTK1	Geneinfo_and_hgnc
AATK	apoptosis-associated tyrosine kinase	9625	apoptosis-associated tyrosine kinase	P35BP	Gene_info
AATK	apoptosis-associated tyrosine kinase	9625	apoptosis-associated tyrosine kinase	PPP1R77	Geneinfo_and_hgnc
AATK	apoptosis-associated tyrosine kinase	9625	apoptosis-associated tyrosine kinase	PPP1R77	Geneinfo_and_hgnc
AATK-AS1	AATK antisense RNA 1	388428	AATK antisense RNA 1	E_m_p_t_y	Geneinfo_and_hgnc
AATK-AS1	AATK antisense RNA 1	388428	AATK antisense RNA 1	E_m_p_t_y	Geneinfo_and_hgnc
AAVS1	adeno-associated virus integration site 1	17	adeno-associated virus integration site 1	AAV	Geneinfo_and_hgnc
AAVS1	adeno-associated virus integration site 1	17	adeno-associated virus integration site 1	E_m_p_t_y	Hgnc
ABALON	apoptotic BCL2L1-antisense long non-coding RNA	103021294	intronic BCL-XS-inducing lncRNA	E_m_p_t_y	Hgnc
ABALON	apoptotic BCL2L1-antisense long non-coding RNA	103021294	apoptotic BCL2L1-antisense long non-coding RNA	E_m_p_t_y	Hgnc
ABALON	apoptotic BCL2L1-antisense long non-coding RNA	103021294	apoptotic BCL2L1-antisense long non-coding RNA	INXS	Geneinfo_and_hgnc
ABALON	apoptotic BCL2L1-antisense long non-coding RNA	103021294	apoptotic BCL-X-associated long ncRNA	INXS	Geneinfo_and_hgnc
ABAT	4-aminobutyrate aminotransferase	18	4-aminobutyrate aminotransferase	E_m_p_t_y	Hgnc
ABAT	4-aminobutyrate aminotransferase	18	4-aminobutyrate aminotransferase	GABA-AT	Gene_info
ABAT	4-aminobutyrate aminotransferase	18	4-aminobutyrate aminotransferase	GABAT	Geneinfo_and_hgnc
ABAT	4-aminobutyrate aminotransferase	18	4-aminobutyrate transaminase	GABAT	Geneinfo_and_hgnc
ABAT	4-aminobutyrate aminotransferase	18	4-aminobutyrate aminotransferase	NPD009	Gene_info
ABCA1	ATP-binding cassette, sub-family A (ABC1), member 1	19	ATP-binding cassette, sub-family A (ABC1), member 1	ABC1	Gene_info
ABCA1	ATP-binding cassette, sub-family A (ABC1), member 1	19	ATP-binding cassette, sub-family A (ABC1), member 1	ABC-1	Gene_info
ABCA1	ATP-binding cassette, sub-family A (ABC1), member 1	19	ATP-binding cassette, sub-family A (ABC1), member 1	CERP	Gene_info
ABCA1	ATP-binding cassette, sub-family A (ABC1), member 1	19	ATP-binding cassette, sub-family A (ABC1), member 1	E_m_p_t_y	Geneinfo_and_hgnc
ABCA1	ATP-binding cassette, sub-family A (ABC1), member 1	19	ABC1	E_m_p_t_y	Geneinfo_and_hgnc
ABCA1	ATP-binding cassette, sub-family A (ABC1), member 1	19	ATP-binding cassette, sub-family A (ABC1), member 1	HDLDT1	Gene_info
ABCA1	ATP-binding cassette, sub-family A (ABC1), member 1	19	ATP-binding cassette, sub-family A (ABC1), member 1	TGD	Geneinfo_and_hgnc
ABCA1	ATP-binding cassette, sub-family A (ABC1), member 1	19	Tangier disease	TGD	Geneinfo_and_hgnc
ABCA1	ATP-binding cassette, sub-family A (ABC1), member 1	19	ATP-binding cassette, sub-family A member 1		Gene_info
ABCA1	ATP-binding cassette, sub-family A (ABC1), member 1	19	ATP-binding cassette, sub-family A member 1		Gene_info
ABCA1	ATP-binding cassette, sub-family A (ABC1), member 1	19	ATP-binding cassette, sub-family A member 1		Gene_info
ABCA1	ATP-binding cassette, sub-family A (ABC1), member 1	19	ATP-binding cassette, sub-family A member 1		Geneinfo_and_hgnc
ABCA1	ATP-binding cassette, sub-family A (ABC1), member 1	19	ATP-binding cassette, sub-family A member 1		Geneinfo_and_hgnc
ABCA1	ATP-binding cassette, sub-family A (ABC1), member 1	19	ATP-binding cassette, sub-family A member 1		Gene_info
ABCA1	ATP-binding cassette, sub-family A (ABC1), member 1	19	ATP-binding cassette, sub-family A member 1		Geneinfo_and_hgnc
ABCA1	ATP-binding cassette, sub-family A (ABC1), member 1	19	ATP-binding cassette, sub-family A member 1		Geneinfo_and_hgnc
ABCA10	ATP-binding cassette, sub-family A (ABC1), member 10	10349	ATP-binding cassette, sub-family A (ABC1), member 10	E_m_p_t_y	Geneinfo_and_hgnc
ABCA10	ATP-binding cassette, sub-family A (ABC1), member 10	10349	ABC1	E_m_p_t_y	Geneinfo_and_hgnc
ABCA10	ATP-binding cassette, sub-family A (ABC1), member 10	10349	ATP-binding cassette, sub-family A (ABC1), member 10	EST698739	Geneinfo_and_hgnc
ABCA10	ATP-binding cassette, sub-family A (ABC1), member 10	10349	ATP-binding cassette, sub-family A member 10		Geneinfo_and_hgnc
ABCA10	ATP-binding cassette, sub-family A (ABC1), member 10	10349	ATP-binding cassette, sub-family A member 10		Geneinfo_and_hgnc
ABCA10	ATP-binding cassette, sub-family A (ABC1), member 10	10349	ATP-binding cassette, sub-family A member 10		Geneinfo_and_hgnc
ABCA11P	ATP-binding cassette, sub-family A (ABC1), member 11, pseudogene	79963	ATP-binding cassette, sub-family A (ABC1), member 11, pseudogene	ABCA11	Gene_info
ABCA11P	ATP-binding cassette, sub-family A (ABC1), member 11, pseudogene	79963	ABC1	E_m_p_t_y	Gene_info
ABCA11P	ATP-binding cassette, sub-family A (ABC1), member 11, pseudogene	79963	ATP-binding cassette, sub-family A (ABC1), member 11, pseudogene	EST1133530	Geneinfo_and_hgnc
ABCA11P	ATP-binding cassette, sub-family A (ABC1), member 11, pseudogene	79963	ATP-binding cassette, sub-family A (ABC1), member 11, pseudogene	FLJ14297	Hgnc
ABCA11P	ATP-binding cassette, sub-family A (ABC1), member 11, pseudogene	79963	ATP-binding cassette, sub-family A member 11, pseudogene		Gene_info
ABCA11P	ATP-binding cassette, sub-family A (ABC1), member 11, pseudogene	79963	ATP-binding cassette, sub-family A member 11, pseudogene		Gene_info
ABCA11P	ATP-binding cassette, sub-family A (ABC1), member 11, pseudogene	79963	ATP-binding cassette, sub-family A member 11, pseudogene		Geneinfo_and_hgnc
ABCA11P	ATP-binding cassette, sub-family A (ABC1), member 11, pseudogene	79963	ATP-binding cassette, sub-family A member 11, pseudogene		Hgnc
ABCA12	ATP-binding cassette, sub-family A (ABC1), member 12	26154	ATP-binding cassette, sub-family A (ABC1), member 12	ARCI4A	Gene_info
ABCA12	ATP-binding cassette, sub-family A (ABC1), member 12	26154	ATP-binding cassette, sub-family A (ABC1), member 12	ARCI4B	Gene_info
ABCA12	ATP-binding cassette, sub-family A (ABC1), member 12	26154	E_m_p_t_y	DKFZP434G232	Hgnc
ABCA12	ATP-binding cassette, sub-family A (ABC1), member 12	26154	ABC1	E_m_p_t_y	Gene_info
ABCA12	ATP-binding cassette, sub-family A (ABC1), member 12	26154	ATP-binding cassette, sub-family A (ABC1), member 12	ICR2B	Gene_info
ABCA12	ATP-binding cassette, sub-family A (ABC1), member 12	26154	ATP-binding cassette, sub-family A (ABC1), member 12	LI2	Geneinfo_and_hgnc
ABCA12	ATP-binding cassette, sub-family A (ABC1), member 12	26154	ATP-binding cassette, sub-family A (ABC1), member 12	LI2	Geneinfo_and_hgnc
ABCA12	ATP-binding cassette, sub-family A (ABC1), member 12	26154	ATP-binding cassette, sub-family A member 12		Gene_info
ABCA12	ATP-binding cassette, sub-family A (ABC1), member 12	26154	ATP-binding cassette, sub-family A member 12		Gene_info
ABCA12	ATP-binding cassette, sub-family A (ABC1), member 12	26154	ATP-binding cassette, sub-family A member 12		Hgnc
ABCA12	ATP-binding cassette, sub-family A (ABC1), member 12	26154	ATP-binding cassette, sub-family A member 12		Gene_info
ABCA12	ATP-binding cassette, sub-family A (ABC1), member 12	26154	ATP-binding cassette, sub-family A member 12		Gene_info
ABCA12	ATP-binding cassette, sub-family A (ABC1), member 12	26154	ATP-binding cassette, sub-family A member 12		Geneinfo_and_hgnc
ABCA12	ATP-binding cassette, sub-family A (ABC1), member 12	26154	ATP-binding cassette, sub-family A member 12		Geneinfo_and_hgnc
ABCA13	ATP-binding cassette, sub-family A (ABC1), member 13	154664	ATP-binding cassette, sub-family A (ABC1), member 13	E_m_p_t_y	Gene_info
ABCA13	ATP-binding cassette, sub-family A (ABC1), member 13	154664	ABC1	E_m_p_t_y	Gene_info
ABCA13	ATP-binding cassette, sub-family A (ABC1), member 13	154664	E_m_p_t_y	FLJ33876	Hgnc
ABCA13	ATP-binding cassette, sub-family A (ABC1), member 13	154664	ATP-binding cassette, sub-family A (ABC1), member 13	FLJ33951	Hgnc
ABCA13	ATP-binding cassette, sub-family A (ABC1), member 13	154664	ATP-binding cassette, sub-family A member 13		Gene_info
ABCA13	ATP-binding cassette, sub-family A (ABC1), member 13	154664	ATP-binding cassette, sub-family A member 13		Gene_info
ABCA13	ATP-binding cassette, sub-family A (ABC1), member 13	154664	ATP-binding cassette, sub-family A member 13		Hgnc
ABCA13	ATP-binding cassette, sub-family A (ABC1), member 13	154664	ATP-binding cassette, sub-family A member 13		Hgnc
ABCA17P	ATP-binding cassette, sub-family A (ABC1), member 17, pseudogene	650655	ATP-binding cassette, sub-family A (ABC1), member 17, pseudogene	ABCA17	Gene_info
ABCA17P	ATP-binding cassette, sub-family A (ABC1), member 17, pseudogene	650655	ATP-binding cassette, sub-family A (ABC1), member 17, pseudogene	E_m_p_t_y	Geneinfo_and_hgnc
ABCA17P	ATP-binding cassette, sub-family A (ABC1), member 17, pseudogene	650655	ABC1	E_m_p_t_y	Geneinfo_and_hgnc
ABCA17P	ATP-binding cassette, sub-family A (ABC1), member 17, pseudogene	650655	ATP-binding cassette, sub-family A member 17, pseudogene		Gene_info
ABCA17P	ATP-binding cassette, sub-family A (ABC1), member 17, pseudogene	650655	ATP-binding cassette, sub-family A member 17, pseudogene		Geneinfo_and_hgnc
ABCA17P	ATP-binding cassette, sub-family A (ABC1), member 17, pseudogene	650655	ATP-binding cassette, sub-family A member 17, pseudogene		Geneinfo_and_hgnc
ABCA2	ATP-binding cassette, sub-family A (ABC1), member 2	20	ATP-binding cassette, sub-family A (ABC1), member 2	ABC2	Gene_info
ABCA2	ATP-binding cassette, sub-family A (ABC1), member 2	20	ATP-binding cassette, sub-family A (ABC1), member 2	E_m_p_t_y	Geneinfo_and_hgnc
ABCA2	ATP-binding cassette, sub-family A (ABC1), member 2	20	ABC1	E_m_p_t_y	Geneinfo_and_hgnc
ABCA2	ATP-binding cassette, sub-family A (ABC1), member 2	20	ATP-binding cassette, sub-family A member 2		Gene_info
ABCA2	ATP-binding cassette, sub-family A (ABC1), member 2	20	ATP-binding cassette, sub-family A member 2		Geneinfo_and_hgnc
ABCA2	ATP-binding cassette, sub-family A (ABC1), member 2	20	ATP-binding cassette, sub-family A member 2		Geneinfo_and_hgnc
ABCA3	ATP-binding cassette, sub-family A (ABC1), member 3	21	ATP-binding cassette, sub-family A (ABC1), member 3	ABC3	Gene_info
ABCA3	ATP-binding cassette, sub-family A (ABC1), member 3	21	ATP-binding cassette, sub-family A (ABC1), member 3	ABC-C	Geneinfo_and_hgnc
ABCA3	ATP-binding cassette, sub-family A (ABC1), member 3	21	ABC1	E_m_p_t_y	Gene_info
ABCA3	ATP-binding cassette, sub-family A (ABC1), member 3	21	ATP-binding cassette, sub-family A (ABC1), member 3	EST111653	Geneinfo_and_hgnc
ABCA3	ATP-binding cassette, sub-family A (ABC1), member 3	21	ATP-binding cassette, sub-family A (ABC1), member 3	EST111653	Geneinfo_and_hgnc
ABCA3	ATP-binding cassette, sub-family A (ABC1), member 3	21	ATP-binding cassette, sub-family A (ABC1), member 3	LBM180	Geneinfo_and_hgnc
ABCA3	ATP-binding cassette, sub-family A (ABC1), member 3	21	ATP-binding cassette, sub-family A (ABC1), member 3	LBM180	Geneinfo_and_hgnc
ABCA3	ATP-binding cassette, sub-family A (ABC1), member 3	21	ATP-binding cassette, sub-family A (ABC1), member 3	SMDP3	Gene_info
ABCA3	ATP-binding cassette, sub-family A (ABC1), member 3	21	ATP-binding cassette, sub-family A member 3		Gene_info
ABCA3	ATP-binding cassette, sub-family A (ABC1), member 3	21	ATP-binding cassette, sub-family A member 3		Geneinfo_and_hgnc
ABCA3	ATP-binding cassette, sub-family A (ABC1), member 3	21	ATP-binding cassette, sub-family A member 3		Gene_info
ABCA3	ATP-binding cassette, sub-family A (ABC1), member 3	21	ATP-binding cassette, sub-family A member 3		Geneinfo_and_hgnc
ABCA3	ATP-binding cassette, sub-family A (ABC1), member 3	21	ATP-binding cassette, sub-family A member 3		Geneinfo_and_hgnc
ABCA3	ATP-binding cassette, sub-family A (ABC1), member 3	21	ATP-binding cassette, sub-family A member 3		Geneinfo_and_hgnc
ABCA3	ATP-binding cassette, sub-family A (ABC1), member 3	21	ATP-binding cassette, sub-family A member 3		Geneinfo_and_hgnc
ABCA3	ATP-binding cassette, sub-family A (ABC1), member 3	21	ATP-binding cassette, sub-family A member 3		Gene_info
ABCA4	ATP-binding cassette, sub-family A (ABC1), member 4	24	ATP-binding cassette, sub-family A (ABC1), member 4	ABC10	Gene_info
ABCA4	ATP-binding cassette, sub-family A (ABC1), member 4	24	ATP-binding cassette, sub-family A (ABC1), member 4	ABCR	Gene_info
ABCA4	ATP-binding cassette, sub-family A (ABC1), member 4	24	ATP-binding cassette, sub-family A (ABC1), member 4	ARMD2	Geneinfo_and_hgnc
ABCA4	ATP-binding cassette, sub-family A (ABC1), member 4	24	ATP-binding cassette, sub-family A (ABC1), member 4	ARMD2	Geneinfo_and_hgnc
ABCA4	ATP-binding cassette, sub-family A (ABC1), member 4	24	ATP-binding cassette, sub-family A (ABC1), member 4	CORD3	Geneinfo_and_hgnc
ABCA4	ATP-binding cassette, sub-family A (ABC1), member 4	24	ATP-binding cassette, sub-family A (ABC1), member 4	CORD3	Geneinfo_and_hgnc
ABCA4	ATP-binding cassette, sub-family A (ABC1), member 4	24	ABC1	E_m_p_t_y	Gene_info
ABCA4	ATP-binding cassette, sub-family A (ABC1), member 4	24	ATP-binding cassette, sub-family A (ABC1), member 4	FFM	Geneinfo_and_hgnc
ABCA4	ATP-binding cassette, sub-family A (ABC1), member 4	24	Stargardt disease	FFM	Geneinfo_and_hgnc
ABCA4	ATP-binding cassette, sub-family A (ABC1), member 4	24	ATP-binding cassette, sub-family A (ABC1), member 4	RMP	Gene_info
ABCA4	ATP-binding cassette, sub-family A (ABC1), member 4	24	ATP-binding cassette, sub-family A (ABC1), member 4	RP19	Gene_info
ABCA4	ATP-binding cassette, sub-family A (ABC1), member 4	24	ATP-binding cassette, sub-family A (ABC1), member 4	STGD	Gene_info
ABCA4	ATP-binding cassette, sub-family A (ABC1), member 4	24	ATP-binding cassette, sub-family A (ABC1), member 4	STGD1	Gene_info
ABCA4	ATP-binding cassette, sub-family A (ABC1), member 4	24	ATP-binding cassette, sub-family A member 4		Gene_info
ABCA4	ATP-binding cassette, sub-family A (ABC1), member 4	24	ATP-binding cassette, sub-family A member 4		Gene_info
ABCA4	ATP-binding cassette, sub-family A (ABC1), member 4	24	ATP-binding cassette, sub-family A member 4		Geneinfo_and_hgnc
ABCA4	ATP-binding cassette, sub-family A (ABC1), member 4	24	ATP-binding cassette, sub-family A member 4		Geneinfo_and_hgnc
ABCA4	ATP-binding cassette, sub-family A (ABC1), member 4	24	ATP-binding cassette, sub-family A member 4		Geneinfo_and_hgnc
ABCA4	ATP-binding cassette, sub-family A (ABC1), member 4	24	ATP-binding cassette, sub-family A member 4		Geneinfo_and_hgnc
ABCA4	ATP-binding cassette, sub-family A (ABC1), member 4	24	ATP-binding cassette, sub-family A member 4		Gene_info
ABCA4	ATP-binding cassette, sub-family A (ABC1), member 4	24	ATP-binding cassette, sub-family A member 4		Geneinfo_and_hgnc
ABCA4	ATP-binding cassette, sub-family A (ABC1), member 4	24	ATP-binding cassette, sub-family A member 4		Geneinfo_and_hgnc
ABCA4	ATP-binding cassette, sub-family A (ABC1), member 4	24	ATP-binding cassette, sub-family A member 4		Gene_info
ABCA4	ATP-binding cassette, sub-family A (ABC1), member 4	24	ATP-binding cassette, sub-family A member 4		Gene_info
ABCA4	ATP-binding cassette, sub-family A (ABC1), member 4	24	ATP-binding cassette, sub-family A member 4		Gene_info
ABCA4	ATP-binding cassette, sub-family A (ABC1), member 4	24	ATP-binding cassette, sub-family A member 4		Gene_info
ABCA5	ATP-binding cassette, sub-family A (ABC1), member 5	23461	ATP-binding cassette, sub-family A (ABC1), member 5	ABC13	Gene_info
ABCA5	ATP-binding cassette, sub-family A (ABC1), member 5	23461	ATP-binding cassette, sub-family A (ABC1), member 5	E_m_p_t_y	Geneinfo_and_hgnc
ABCA5	ATP-binding cassette, sub-family A (ABC1), member 5	23461	ABC1	E_m_p_t_y	Geneinfo_and_hgnc
ABCA5	ATP-binding cassette, sub-family A (ABC1), member 5	23461	ATP-binding cassette, sub-family A (ABC1), member 5	EST90625	Geneinfo_and_hgnc
ABCA5	ATP-binding cassette, sub-family A (ABC1), member 5	23461	ATP-binding cassette, sub-family A member 5		Gene_info
ABCA5	ATP-binding cassette, sub-family A (ABC1), member 5	23461	ATP-binding cassette, sub-family A member 5		Geneinfo_and_hgnc
ABCA5	ATP-binding cassette, sub-family A (ABC1), member 5	23461	ATP-binding cassette, sub-family A member 5		Geneinfo_and_hgnc
ABCA5	ATP-binding cassette, sub-family A (ABC1), member 5	23461	ATP-binding cassette, sub-family A member 5		Geneinfo_and_hgnc
ABCA6	ATP-binding cassette, sub-family A (ABC1), member 6	23460	ATP-binding cassette, sub-family A (ABC1), member 6	E_m_p_t_y	Geneinfo_and_hgnc
ABCA6	ATP-binding cassette, sub-family A (ABC1), member 6	23460	ABC1	E_m_p_t_y	Geneinfo_and_hgnc
ABCA6	ATP-binding cassette, sub-family A (ABC1), member 6	23460	ATP-binding cassette, sub-family A (ABC1), member 6	EST155051	Geneinfo_and_hgnc
ABCA6	ATP-binding cassette, sub-family A (ABC1), member 6	23460	ATP-binding cassette, sub-family A member 6		Geneinfo_and_hgnc
ABCA6	ATP-binding cassette, sub-family A (ABC1), member 6	23460	ATP-binding cassette, sub-family A member 6		Geneinfo_and_hgnc
ABCA6	ATP-binding cassette, sub-family A (ABC1), member 6	23460	ATP-binding cassette, sub-family A member 6		Geneinfo_and_hgnc
ABCA7	ATP-binding cassette, sub-family A (ABC1), member 7	10347	ATP-binding cassette, sub-family A (ABC1), member 7	ABCA-SSN	Gene_info
ABCA7	ATP-binding cassette, sub-family A (ABC1), member 7	10347	ATP-binding cassette, sub-family A (ABC1), member 7	ABCX	Geneinfo_and_hgnc
ABCA7	ATP-binding cassette, sub-family A (ABC1), member 7	10347	ATP-binding cassette, sub-family A (ABC1), member 7	E_m_p_t_y	Geneinfo_and_hgnc
ABCA7	ATP-binding cassette, sub-family A (ABC1), member 7	10347	ABC1	E_m_p_t_y	Geneinfo_and_hgnc
ABCA7	ATP-binding cassette, sub-family A (ABC1), member 7	10347	ATP-binding cassette, sub-family A member 7		Gene_info
ABCA7	ATP-binding cassette, sub-family A (ABC1), member 7	10347	ATP-binding cassette, sub-family A member 7		Geneinfo_and_hgnc
ABCA7	ATP-binding cassette, sub-family A (ABC1), member 7	10347	ATP-binding cassette, sub-family A member 7		Geneinfo_and_hgnc
ABCA7	ATP-binding cassette, sub-family A (ABC1), member 7	10347	ATP-binding cassette, sub-family A member 7		Geneinfo_and_hgnc
ABCA8	ATP-binding cassette, sub-family A (ABC1), member 8	10351	ATP-binding cassette, sub-family A (ABC1), member 8	E_m_p_t_y	Geneinfo_and_hgnc
ABCA8	ATP-binding cassette, sub-family A (ABC1), member 8	10351	ATP-binding cassette, sub-family A (ABC1), member 8	E_m_p_t_y	Geneinfo_and_hgnc
ABCA8	ATP-binding cassette, sub-family A (ABC1), member 8	10351	ABC1	E_m_p_t_y	Geneinfo_and_hgnc
ABCA8	ATP-binding cassette, sub-family A (ABC1), member 8	10351	E_m_p_t_y	KIAA0822	Hgnc
ABCA8	ATP-binding cassette, sub-family A (ABC1), member 8	10351	ATP-binding cassette, sub-family A member 8		Geneinfo_and_hgnc
ABCA8	ATP-binding cassette, sub-family A (ABC1), member 8	10351	ATP-binding cassette, sub-family A member 8		Geneinfo_and_hgnc
ABCA8	ATP-binding cassette, sub-family A (ABC1), member 8	10351	ATP-binding cassette, sub-family A member 8		Geneinfo_and_hgnc
ABCA8	ATP-binding cassette, sub-family A (ABC1), member 8	10351	ATP-binding cassette, sub-family A member 8		Hgnc
ABCA9	ATP-binding cassette, sub-family A (ABC1), member 9	10350	ATP-binding cassette, sub-family A (ABC1), member 9	E_m_p_t_y	Geneinfo_and_hgnc
ABCA9	ATP-binding cassette, sub-family A (ABC1), member 9	10350	ABC1	E_m_p_t_y	Geneinfo_and_hgnc
ABCA9	ATP-binding cassette, sub-family A (ABC1), member 9	10350	ATP-binding cassette, sub-family A (ABC1), member 9	EST640918	Geneinfo_and_hgnc
ABCA9	ATP-binding cassette, sub-family A (ABC1), member 9	10350	ATP-binding cassette, sub-family A member 9		Geneinfo_and_hgnc
ABCA9	ATP-binding cassette, sub-family A (ABC1), member 9	10350	ATP-binding cassette, sub-family A member 9		Geneinfo_and_hgnc
ABCA9	ATP-binding cassette, sub-family A (ABC1), member 9	10350	ATP-binding cassette, sub-family A member 9		Geneinfo_and_hgnc
ABCA9-AS1	ABCA9 antisense RNA 1	104355297	ABCA9 antisense RNA 1	E_m_p_t_y	Geneinfo_and_hgnc
ABCA9-AS1	ABCA9 antisense RNA 1	104355297	ABCA9 antisense RNA 1	E_m_p_t_y	Geneinfo_and_hgnc
ABCB1	ATP-binding cassette, sub-family B (MDR/TAP), member 1	5243	ATP-binding cassette, sub-family B (MDR/TAP), member 1	ABC20	Geneinfo_and_hgnc
ABCB1	ATP-binding cassette, sub-family B (MDR/TAP), member 1	5243	ATP-binding cassette, sub-family B (MDR/TAP), member 1	ABC20	Geneinfo_and_hgnc
ABCB1	ATP-binding cassette, sub-family B (MDR/TAP), member 1	5243	ATP-binding cassette, sub-family B (MDR/TAP), member 1	CD243	Geneinfo_and_hgnc
ABCB1	ATP-binding cassette, sub-family B (MDR/TAP), member 1	5243	ATP-binding cassette, sub-family B (MDR/TAP), member 1	CD243	Geneinfo_and_hgnc
ABCB1	ATP-binding cassette, sub-family B (MDR/TAP), member 1	5243	ATP-binding cassette, sub-family B (MDR/TAP), member 1	CLCS	Gene_info
ABCB1	ATP-binding cassette, sub-family B (MDR/TAP), member 1	5243	MDR/TAP	E_m_p_t_y	Gene_info
ABCB1	ATP-binding cassette, sub-family B (MDR/TAP), member 1	5243	ATP-binding cassette, sub-family B (MDR/TAP), member 1	GP170	Geneinfo_and_hgnc
ABCB1	ATP-binding cassette, sub-family B (MDR/TAP), member 1	5243	ATP-binding cassette, sub-family B (MDR/TAP), member 1	GP170	Geneinfo_and_hgnc
ABCB1	ATP-binding cassette, sub-family B (MDR/TAP), member 1	5243	ATP-binding cassette, sub-family B (MDR/TAP), member 1	MDR1	Gene_info
ABCB1	ATP-binding cassette, sub-family B (MDR/TAP), member 1	5243	ATP-binding cassette, sub-family B (MDR/TAP), member 1	P-GP	Geneinfo_and_hgnc
ABCB1	ATP-binding cassette, sub-family B (MDR/TAP), member 1	5243	multidrug resistance protein 1	P-GP	Geneinfo_and_hgnc
ABCB1	ATP-binding cassette, sub-family B (MDR/TAP), member 1	5243	ATP-binding cassette, sub-family B (MDR/TAP), member 1	PGY1	Gene_info
ABCB1	ATP-binding cassette, sub-family B (MDR/TAP), member 1	5243	ATP-binding cassette, sub-family B member 1		Geneinfo_and_hgnc
ABCB1	ATP-binding cassette, sub-family B (MDR/TAP), member 1	5243	ATP-binding cassette, sub-family B member 1		Geneinfo_and_hgnc
ABCB1	ATP-binding cassette, sub-family B (MDR/TAP), member 1	5243	ATP-binding cassette, sub-family B member 1		Geneinfo_and_hgnc
ABCB1	ATP-binding cassette, sub-family B (MDR/TAP), member 1	5243	ATP-binding cassette, sub-family B member 1		Geneinfo_and_hgnc
ABCB1	ATP-binding cassette, sub-family B (MDR/TAP), member 1	5243	ATP-binding cassette, sub-family B member 1		Gene_info
ABCB1	ATP-binding cassette, sub-family B (MDR/TAP), member 1	5243	ATP-binding cassette, sub-family B member 1		Gene_info
ABCB1	ATP-binding cassette, sub-family B (MDR/TAP), member 1	5243	ATP-binding cassette, sub-family B member 1		Geneinfo_and_hgnc
ABCB1	ATP-binding cassette, sub-family B (MDR/TAP), member 1	5243	ATP-binding cassette, sub-family B member 1		Geneinfo_and_hgnc
ABCB1	ATP-binding cassette, sub-family B (MDR/TAP), member 1	5243	ATP-binding cassette, sub-family B member 1		Gene_info
ABCB1	ATP-binding cassette, sub-family B (MDR/TAP), member 1	5243	ATP-binding cassette, sub-family B member 1		Geneinfo_and_hgnc
ABCB1	ATP-binding cassette, sub-family B (MDR/TAP), member 1	5243	ATP-binding cassette, sub-family B member 1		Geneinfo_and_hgnc
ABCB1	ATP-binding cassette, sub-family B (MDR/TAP), member 1	5243	ATP-binding cassette, sub-family B member 1		Gene_info
ABCB10	ATP-binding cassette, sub-family B (MDR/TAP), member 10	23456	mitochondrial ATP-binding cassette 2	E_m_p_t_y	Geneinfo_and_hgnc
ABCB10	ATP-binding cassette, sub-family B (MDR/TAP), member 10	23456	ATP-binding cassette, sub-family B (MDR/TAP), member 10	E_m_p_t_y	Geneinfo_and_hgnc
ABCB10	ATP-binding cassette, sub-family B (MDR/TAP), member 10	23456	MDR/TAP	E_m_p_t_y	Geneinfo_and_hgnc
ABCB10	ATP-binding cassette, sub-family B (MDR/TAP), member 10	23456	ATP-binding cassette, sub-family B (MDR/TAP), member 10	EST20237	Geneinfo_and_hgnc
ABCB10	ATP-binding cassette, sub-family B (MDR/TAP), member 10	23456	ATP-binding cassette sub-family B member 10, mitochondrial	EST20237	Geneinfo_and_hgnc
ABCB10	ATP-binding cassette, sub-family B (MDR/TAP), member 10	23456	ATP-binding cassette, sub-family B (MDR/TAP), member 10	M-ABC2	Geneinfo_and_hgnc
ABCB10	ATP-binding cassette, sub-family B (MDR/TAP), member 10	23456	ATP-binding cassette transporter 10	M-ABC2	Geneinfo_and_hgnc
ABCB10	ATP-binding cassette, sub-family B (MDR/TAP), member 10	23456	ATP-binding cassette, sub-family B (MDR/TAP), member 10	MTABC2	Geneinfo_and_hgnc
ABCB10	ATP-binding cassette, sub-family B (MDR/TAP), member 10	23456	ABC transporter 10 protein	MTABC2	Geneinfo_and_hgnc
ABCB10	ATP-binding cassette, sub-family B (MDR/TAP), member 10	23456	ATP-binding cassette, sub-family B member 10		Geneinfo_and_hgnc
ABCB10	ATP-binding cassette, sub-family B (MDR/TAP), member 10	23456	ATP-binding cassette, sub-family B member 10		Geneinfo_and_hgnc
ABCB10	ATP-binding cassette, sub-family B (MDR/TAP), member 10	23456	ATP-binding cassette, sub-family B member 10		Geneinfo_and_hgnc
ABCB10	ATP-binding cassette, sub-family B (MDR/TAP), member 10	23456	ATP-binding cassette, sub-family B member 10		Geneinfo_and_hgnc
ABCB10	ATP-binding cassette, sub-family B (MDR/TAP), member 10	23456	ATP-binding cassette, sub-family B member 10		Geneinfo_and_hgnc
ABCB10	ATP-binding cassette, sub-family B (MDR/TAP), member 10	23456	ATP-binding cassette, sub-family B member 10		Geneinfo_and_hgnc
ABCB10	ATP-binding cassette, sub-family B (MDR/TAP), member 10	23456	ATP-binding cassette, sub-family B member 10		Geneinfo_and_hgnc
ABCB10	ATP-binding cassette, sub-family B (MDR/TAP), member 10	23456	ATP-binding cassette, sub-family B member 10		Geneinfo_and_hgnc
ABCB10	ATP-binding cassette, sub-family B (MDR/TAP), member 10	23456	ATP-binding cassette, sub-family B member 10		Geneinfo_and_hgnc
ABCB10P1	ATP-binding cassette, sub-family B (MDR/TAP), member 10 pseudogene 1	56476	ATP-binding cassette, sub-family B (MDR/TAP), member 10 pseudogene 1	ABCB10P	Gene_info
ABCB10P1	ATP-binding cassette, sub-family B (MDR/TAP), member 10 pseudogene 1	56476	ATP-binding cassette, sub-family B (MDR/TAP), member 10 pseudogene 1	ABCB10P2	Gene_info
ABCB10P1	ATP-binding cassette, sub-family B (MDR/TAP), member 10 pseudogene 1	56476	MDR/TAP	E_m_p_t_y	Gene_info
ABCB10P1	ATP-binding cassette, sub-family B (MDR/TAP), member 10 pseudogene 1	56476	ATP-binding cassette, sub-family B (MDR/TAP), member 10 pseudogene 1	MABC2	Geneinfo_and_hgnc
ABCB10P1	ATP-binding cassette, sub-family B (MDR/TAP), member 10 pseudogene 1	56476	ATP-binding cassette, sub-family B (MDR/TAP), member 10 pseudogene 1	MABC2	Geneinfo_and_hgnc
ABCB10P1	ATP-binding cassette, sub-family B (MDR/TAP), member 10 pseudogene 1	56476	ATP-binding cassette, sub-family B (MDR/TAP), member 10 pseudogene 1	M-ABC2	Geneinfo_and_hgnc
ABCB10P1	ATP-binding cassette, sub-family B (MDR/TAP), member 10 pseudogene 1	56476	ATP-binding cassette, sub-family B member 10 pseudogene 1		Gene_info
ABCB10P1	ATP-binding cassette, sub-family B (MDR/TAP), member 10 pseudogene 1	56476	ATP-binding cassette, sub-family B member 10 pseudogene 1		Gene_info
ABCB10P1	ATP-binding cassette, sub-family B (MDR/TAP), member 10 pseudogene 1	56476	ATP-binding cassette, sub-family B member 10 pseudogene 1		Gene_info
ABCB10P1	ATP-binding cassette, sub-family B (MDR/TAP), member 10 pseudogene 1	56476	ATP-binding cassette, sub-family B member 10 pseudogene 1		Geneinfo_and_hgnc
ABCB10P1	ATP-binding cassette, sub-family B (MDR/TAP), member 10 pseudogene 1	56476	ATP-binding cassette, sub-family B member 10 pseudogene 1		Geneinfo_and_hgnc
ABCB10P1	ATP-binding cassette, sub-family B (MDR/TAP), member 10 pseudogene 1	56476	ATP-binding cassette, sub-family B member 10 pseudogene 1		Geneinfo_and_hgnc
ABCB10P3	ATP-binding cassette, sub-family B (MDR/TAP), member 10 pseudogene 3	728248	ATP-binding cassette, sub-family B (MDR/TAP), member 10 pseudogene 3	E_m_p_t_y	Geneinfo_and_hgnc
ABCB10P3	ATP-binding cassette, sub-family B (MDR/TAP), member 10 pseudogene 3	728248	ATP-binding cassette, sub-family B (MDR/TAP), member 10 pseudogene 3	E_m_p_t_y	Geneinfo_and_hgnc
ABCB10P3	ATP-binding cassette, sub-family B (MDR/TAP), member 10 pseudogene 3	728248	MDR/TAP	E_m_p_t_y	Geneinfo_and_hgnc
ABCB10P3	ATP-binding cassette, sub-family B (MDR/TAP), member 10 pseudogene 3	728248	ATP-binding cassette, sub-family B member 10 pseudogene 3		Geneinfo_and_hgnc
ABCB10P3	ATP-binding cassette, sub-family B (MDR/TAP), member 10 pseudogene 3	728248	ATP-binding cassette, sub-family B member 10 pseudogene 3		Geneinfo_and_hgnc
ABCB10P3	ATP-binding cassette, sub-family B (MDR/TAP), member 10 pseudogene 3	728248	ATP-binding cassette, sub-family B member 10 pseudogene 3		Geneinfo_and_hgnc
ABCB10P4	ATP-binding cassette, sub-family B (MDR/TAP), member 10 pseudogene 4	100132289	ATP-binding cassette, sub-family B (MDR/TAP), member 10 pseudogene 4	E_m_p_t_y	Geneinfo_and_hgnc
ABCB10P4	ATP-binding cassette, sub-family B (MDR/TAP), member 10 pseudogene 4	100132289	ATP-binding cassette, sub-family B (MDR/TAP), member 10 pseudogene 4	E_m_p_t_y	Geneinfo_and_hgnc
ABCB10P4	ATP-binding cassette, sub-family B (MDR/TAP), member 10 pseudogene 4	100132289	MDR/TAP	E_m_p_t_y	Geneinfo_and_hgnc
ABCB10P4	ATP-binding cassette, sub-family B (MDR/TAP), member 10 pseudogene 4	100132289	ATP-binding cassette, sub-family B member 10 pseudogene 4		Geneinfo_and_hgnc
ABCB10P4	ATP-binding cassette, sub-family B (MDR/TAP), member 10 pseudogene 4	100132289	ATP-binding cassette, sub-family B member 10 pseudogene 4		Geneinfo_and_hgnc
ABCB10P4	ATP-binding cassette, sub-family B (MDR/TAP), member 10 pseudogene 4	100132289	ATP-binding cassette, sub-family B member 10 pseudogene 4		Geneinfo_and_hgnc
ABCB11	ATP-binding cassette, sub-family B (MDR/TAP), member 11	8647	ATP-binding cassette, sub-family B (MDR/TAP), member 11	ABC16	Geneinfo_and_hgnc
ABCB11	ATP-binding cassette, sub-family B (MDR/TAP), member 11	8647	ABC member 16, MDR/TAP subfamily	ABC16	Geneinfo_and_hgnc
ABCB11	ATP-binding cassette, sub-family B (MDR/TAP), member 11	8647	ATP-binding cassette, sub-family B (MDR/TAP), member 11	BRIC2	Gene_info
ABCB11	ATP-binding cassette, sub-family B (MDR/TAP), member 11	8647	ATP-binding cassette, sub-family B (MDR/TAP), member 11	BSEP	Gene_info
ABCB11	ATP-binding cassette, sub-family B (MDR/TAP), member 11	8647	MDR/TAP	E_m_p_t_y	Gene_info
ABCB11	ATP-binding cassette, sub-family B (MDR/TAP), member 11	8647	ATP-binding cassette, sub-family B (MDR/TAP), member 11	PFIC2	Gene_info
ABCB11	ATP-binding cassette, sub-family B (MDR/TAP), member 11	8647	ATP-binding cassette, sub-family B (MDR/TAP), member 11	PFIC-2	Geneinfo_and_hgnc
ABCB11	ATP-binding cassette, sub-family B (MDR/TAP), member 11	8647	ATP-binding cassette, sub-family B (MDR/TAP), member 11	PFIC-2	Geneinfo_and_hgnc
ABCB11	ATP-binding cassette, sub-family B (MDR/TAP), member 11	8647	ATP-binding cassette, sub-family B (MDR/TAP), member 11	PGY4	Geneinfo_and_hgnc
ABCB11	ATP-binding cassette, sub-family B (MDR/TAP), member 11	8647	ATP-binding cassette, sub-family B (MDR/TAP), member 11	PGY4	Geneinfo_and_hgnc
ABCB11	ATP-binding cassette, sub-family B (MDR/TAP), member 11	8647	ATP-binding cassette, sub-family B (MDR/TAP), member 11	SPGP	Geneinfo_and_hgnc
ABCB11	ATP-binding cassette, sub-family B (MDR/TAP), member 11	8647	ATP-binding cassette, sub-family B (MDR/TAP), member 11	SPGP	Geneinfo_and_hgnc
ABCB11	ATP-binding cassette, sub-family B (MDR/TAP), member 11	8647	ATP-binding cassette, sub-family B member 11		Geneinfo_and_hgnc
ABCB11	ATP-binding cassette, sub-family B (MDR/TAP), member 11	8647	ATP-binding cassette, sub-family B member 11		Geneinfo_and_hgnc
ABCB11	ATP-binding cassette, sub-family B (MDR/TAP), member 11	8647	ATP-binding cassette, sub-family B member 11		Gene_info
ABCB11	ATP-binding cassette, sub-family B (MDR/TAP), member 11	8647	ATP-binding cassette, sub-family B member 11		Gene_info
ABCB11	ATP-binding cassette, sub-family B (MDR/TAP), member 11	8647	ATP-binding cassette, sub-family B member 11		Gene_info
ABCB11	ATP-binding cassette, sub-family B (MDR/TAP), member 11	8647	ATP-binding cassette, sub-family B member 11		Gene_info
ABCB11	ATP-binding cassette, sub-family B (MDR/TAP), member 11	8647	ATP-binding cassette, sub-family B member 11		Geneinfo_and_hgnc
ABCB11	ATP-binding cassette, sub-family B (MDR/TAP), member 11	8647	ATP-binding cassette, sub-family B member 11		Geneinfo_and_hgnc
ABCB11	ATP-binding cassette, sub-family B (MDR/TAP), member 11	8647	ATP-binding cassette, sub-family B member 11		Geneinfo_and_hgnc
ABCB11	ATP-binding cassette, sub-family B (MDR/TAP), member 11	8647	ATP-binding cassette, sub-family B member 11		Geneinfo_and_hgnc
ABCB11	ATP-binding cassette, sub-family B (MDR/TAP), member 11	8647	ATP-binding cassette, sub-family B member 11		Geneinfo_and_hgnc
ABCB11	ATP-binding cassette, sub-family B (MDR/TAP), member 11	8647	ATP-binding cassette, sub-family B member 11		Geneinfo_and_hgnc
ABCB4	ATP-binding cassette, sub-family B (MDR/TAP), member 4	5244	ATP-binding cassette, sub-family B (MDR/TAP), member 4	ABC21	Gene_info
ABCB4	ATP-binding cassette, sub-family B (MDR/TAP), member 4	5244	MDR/TAP	E_m_p_t_y	Gene_info
ABCB4	ATP-binding cassette, sub-family B (MDR/TAP), member 4	5244	ATP-binding cassette, sub-family B (MDR/TAP), member 4	GBD1	Geneinfo_and_hgnc
ABCB4	ATP-binding cassette, sub-family B (MDR/TAP), member 4	5244	ATP-binding cassette, sub-family B (MDR/TAP), member 4	GBD1	Geneinfo_and_hgnc
ABCB4	ATP-binding cassette, sub-family B (MDR/TAP), member 4	5244	ATP-binding cassette, sub-family B (MDR/TAP), member 4	ICP3	Gene_info
ABCB4	ATP-binding cassette, sub-family B (MDR/TAP), member 4	5244	ATP-binding cassette, sub-family B (MDR/TAP), member 4	MDR2	Geneinfo_and_hgnc
ABCB4	ATP-binding cassette, sub-family B (MDR/TAP), member 4	5244	ATP-binding cassette, sub-family B (MDR/TAP), member 4	MDR2/3	Gene_info
ABCB4	ATP-binding cassette, sub-family B (MDR/TAP), member 4	5244	ATP-binding cassette, sub-family B (MDR/TAP), member 4	MDR3	Gene_info
ABCB4	ATP-binding cassette, sub-family B (MDR/TAP), member 4	5244	ATP-binding cassette, sub-family B (MDR/TAP), member 4	PFIC-3	Geneinfo_and_hgnc
ABCB4	ATP-binding cassette, sub-family B (MDR/TAP), member 4	5244	ATP-binding cassette, sub-family B (MDR/TAP), member 4	PFIC-3	Geneinfo_and_hgnc
ABCB4	ATP-binding cassette, sub-family B (MDR/TAP), member 4	5244	ATP-binding cassette, sub-family B (MDR/TAP), member 4	PGY3	Gene_info
ABCB4	ATP-binding cassette, sub-family B (MDR/TAP), member 4	5244	ATP-binding cassette, sub-family B member 4		Gene_info
ABCB4	ATP-binding cassette, sub-family B (MDR/TAP), member 4	5244	ATP-binding cassette, sub-family B member 4		Gene_info
ABCB4	ATP-binding cassette, sub-family B (MDR/TAP), member 4	5244	ATP-binding cassette, sub-family B member 4		Geneinfo_and_hgnc
ABCB4	ATP-binding cassette, sub-family B (MDR/TAP), member 4	5244	ATP-binding cassette, sub-family B member 4		Geneinfo_and_hgnc
ABCB4	ATP-binding cassette, sub-family B (MDR/TAP), member 4	5244	ATP-binding cassette, sub-family B member 4		Gene_info
ABCB4	ATP-binding cassette, sub-family B (MDR/TAP), member 4	5244	ATP-binding cassette, sub-family B member 4		Geneinfo_and_hgnc
ABCB4	ATP-binding cassette, sub-family B (MDR/TAP), member 4	5244	ATP-binding cassette, sub-family B member 4		Gene_info
ABCB4	ATP-binding cassette, sub-family B (MDR/TAP), member 4	5244	ATP-binding cassette, sub-family B member 4		Gene_info
ABCB4	ATP-binding cassette, sub-family B (MDR/TAP), member 4	5244	ATP-binding cassette, sub-family B member 4		Geneinfo_and_hgnc
ABCB4	ATP-binding cassette, sub-family B (MDR/TAP), member 4	5244	ATP-binding cassette, sub-family B member 4		Geneinfo_and_hgnc
ABCB4	ATP-binding cassette, sub-family B (MDR/TAP), member 4	5244	ATP-binding cassette, sub-family B member 4		Gene_info
ABCB5	ATP-binding cassette, sub-family B (MDR/TAP), member 5	340273	ATP-binding cassette, sub-family B (MDR/TAP), member 5	ABCB5ALPHA	Geneinfo_and_hgnc
ABCB5	ATP-binding cassette, sub-family B (MDR/TAP), member 5	340273	ATP-binding cassette, sub-family B (MDR/TAP), member 5	ABCB5ALPHA	Geneinfo_and_hgnc
ABCB5	ATP-binding cassette, sub-family B (MDR/TAP), member 5	340273	ATP-binding cassette, sub-family B (MDR/TAP), member 5	ABCB5BETA	Geneinfo_and_hgnc
ABCB5	ATP-binding cassette, sub-family B (MDR/TAP), member 5	340273	ATP-binding cassette protein	ABCB5BETA	Geneinfo_and_hgnc
ABCB5	ATP-binding cassette, sub-family B (MDR/TAP), member 5	340273	MDR/TAP	E_m_p_t_y	Gene_info
ABCB5	ATP-binding cassette, sub-family B (MDR/TAP), member 5	340273	ATP-binding cassette, sub-family B (MDR/TAP), member 5	EST422562	Geneinfo_and_hgnc
ABCB5	ATP-binding cassette, sub-family B (MDR/TAP), member 5	340273	P-glycoprotein ABCB5	EST422562	Geneinfo_and_hgnc
ABCB5	ATP-binding cassette, sub-family B (MDR/TAP), member 5	340273	ATP-binding cassette, sub-family B member 5		Geneinfo_and_hgnc
ABCB5	ATP-binding cassette, sub-family B (MDR/TAP), member 5	340273	ATP-binding cassette, sub-family B member 5		Geneinfo_and_hgnc
ABCB5	ATP-binding cassette, sub-family B (MDR/TAP), member 5	340273	ATP-binding cassette, sub-family B member 5		Geneinfo_and_hgnc
ABCB5	ATP-binding cassette, sub-family B (MDR/TAP), member 5	340273	ATP-binding cassette, sub-family B member 5		Geneinfo_and_hgnc
ABCB5	ATP-binding cassette, sub-family B (MDR/TAP), member 5	340273	ATP-binding cassette, sub-family B member 5		Gene_info
ABCB5	ATP-binding cassette, sub-family B (MDR/TAP), member 5	340273	ATP-binding cassette, sub-family B member 5		Geneinfo_and_hgnc
ABCB5	ATP-binding cassette, sub-family B (MDR/TAP), member 5	340273	ATP-binding cassette, sub-family B member 5		Geneinfo_and_hgnc
ABCB6	ATP-binding cassette, sub-family B (MDR/TAP), member 6 (Langereis blood group)	10058	ATP-binding cassette, sub-family B (MDR/TAP), member 6 (Langereis blood group)	ABC	Gene_info
ABCB6	ATP-binding cassette, sub-family B (MDR/TAP), member 6 (Langereis blood group)	10058	ATP-binding cassette, sub-family B (MDR/TAP), member 6 (Langereis blood group)	ABC14	Gene_info
ABCB6	ATP-binding cassette, sub-family B (MDR/TAP), member 6 (Langereis blood group)	10058	ATP-binding cassette, sub-family B (MDR/TAP), member 6 (Langereis blood group)	DUH3	Gene_info
ABCB6	ATP-binding cassette, sub-family B (MDR/TAP), member 6 (Langereis blood group)	10058	MDR/TAP	E_m_p_t_y	Gene_info
ABCB6	ATP-binding cassette, sub-family B (MDR/TAP), member 6 (Langereis blood group)	10058	Langereis blood group	E_m_p_t_y	Gene_info
ABCB6	ATP-binding cassette, sub-family B (MDR/TAP), member 6 (Langereis blood group)	10058	ATP-binding cassette half-transporter	EST45597	Hgnc
ABCB6	ATP-binding cassette, sub-family B (MDR/TAP), member 6 (Langereis blood group)	10058	ATP-binding cassette, sub-family B (MDR/TAP), member 6 (Langereis blood group)	LAN	Gene_info
ABCB6	ATP-binding cassette, sub-family B (MDR/TAP), member 6 (Langereis blood group)	10058	ATP-binding cassette, sub-family B (MDR/TAP), member 6 (Langereis blood group)	MCOPCB7	Gene_info
ABCB6	ATP-binding cassette, sub-family B (MDR/TAP), member 6 (Langereis blood group)	10058	ATP-binding cassette, sub-family B (MDR/TAP), member 6 (Langereis blood group)	MTABC3	Geneinfo_and_hgnc
ABCB6	ATP-binding cassette, sub-family B (MDR/TAP), member 6 (Langereis blood group)	10058	ATP-binding cassette, sub-family B (MDR/TAP), member 6 (Langereis blood group)	MTABC3	Geneinfo_and_hgnc
ABCB6	ATP-binding cassette, sub-family B (MDR/TAP), member 6 (Langereis blood group)	10058	ATP-binding cassette, sub-family B (MDR/TAP), member 6 (Langereis blood group)	PRP	Gene_info
ABCB6	ATP-binding cassette, sub-family B (MDR/TAP), member 6 (Langereis blood group)	10058	ATP-binding cassette, sub-family B (MDR/TAP), member 6 (Langereis blood group)	UMAT	Geneinfo_and_hgnc
ABCB6	ATP-binding cassette, sub-family B (MDR/TAP), member 6 (Langereis blood group)	10058	ATP-binding cassette, sub-family B (MDR/TAP), member 6 (Langereis blood group)	UMAT	Geneinfo_and_hgnc
ABCB6	ATP-binding cassette, sub-family B (MDR/TAP), member 6 (Langereis blood group)	10058	ATP-binding cassette, sub-family B member 6		Gene_info
ABCB6	ATP-binding cassette, sub-family B (MDR/TAP), member 6 (Langereis blood group)	10058	ATP-binding cassette, sub-family B member 6		Gene_info
ABCB6	ATP-binding cassette, sub-family B (MDR/TAP), member 6 (Langereis blood group)	10058	ATP-binding cassette, sub-family B member 6		Gene_info
ABCB6	ATP-binding cassette, sub-family B (MDR/TAP), member 6 (Langereis blood group)	10058	ATP-binding cassette, sub-family B member 6		Gene_info
ABCB6	ATP-binding cassette, sub-family B (MDR/TAP), member 6 (Langereis blood group)	10058	ATP-binding cassette, sub-family B member 6		Gene_info
ABCB6	ATP-binding cassette, sub-family B (MDR/TAP), member 6 (Langereis blood group)	10058	ATP-binding cassette, sub-family B member 6		Hgnc
ABCB6	ATP-binding cassette, sub-family B (MDR/TAP), member 6 (Langereis blood group)	10058	ATP-binding cassette, sub-family B member 6		Gene_info
ABCB6	ATP-binding cassette, sub-family B (MDR/TAP), member 6 (Langereis blood group)	10058	ATP-binding cassette, sub-family B member 6		Gene_info
ABCB6	ATP-binding cassette, sub-family B (MDR/TAP), member 6 (Langereis blood group)	10058	ATP-binding cassette, sub-family B member 6		Geneinfo_and_hgnc
ABCB6	ATP-binding cassette, sub-family B (MDR/TAP), member 6 (Langereis blood group)	10058	ATP-binding cassette, sub-family B member 6		Geneinfo_and_hgnc
ABCB6	ATP-binding cassette, sub-family B (MDR/TAP), member 6 (Langereis blood group)	10058	ATP-binding cassette, sub-family B member 6		Gene_info
ABCB6	ATP-binding cassette, sub-family B (MDR/TAP), member 6 (Langereis blood group)	10058	ATP-binding cassette, sub-family B member 6		Geneinfo_and_hgnc
ABCB6	ATP-binding cassette, sub-family B (MDR/TAP), member 6 (Langereis blood group)	10058	ATP-binding cassette, sub-family B member 6		Geneinfo_and_hgnc
ABCB7	ATP-binding cassette, sub-family B (MDR/TAP), member 7	22	ATP-binding cassette, sub-family B (MDR/TAP), member 7	ABC7	Gene_info
ABCB7	ATP-binding cassette, sub-family B (MDR/TAP), member 7	22	ATP-binding cassette, sub-family B (MDR/TAP), member 7	ASAT	Geneinfo_and_hgnc
ABCB7	ATP-binding cassette, sub-family B (MDR/TAP), member 7	22	ATP-binding cassette, sub-family B (MDR/TAP), member 7	ASAT	Geneinfo_and_hgnc
ABCB7	ATP-binding cassette, sub-family B (MDR/TAP), member 7	22	ATP-binding cassette, sub-family B (MDR/TAP), member 7	ATM1P	Geneinfo_and_hgnc
ABCB7	ATP-binding cassette, sub-family B (MDR/TAP), member 7	22	ATP-binding cassette, sub-family B (MDR/TAP), member 7	ATM1P	Geneinfo_and_hgnc
ABCB7	ATP-binding cassette, sub-family B (MDR/TAP), member 7	22	MDR/TAP	E_m_p_t_y	Gene_info
ABCB7	ATP-binding cassette, sub-family B (MDR/TAP), member 7	22	ATP-binding cassette, sub-family B (MDR/TAP), member 7	EST140535	Geneinfo_and_hgnc
ABCB7	ATP-binding cassette, sub-family B (MDR/TAP), member 7	22	ATP-binding cassette, sub-family B member 7		Gene_info
ABCB7	ATP-binding cassette, sub-family B (MDR/TAP), member 7	22	ATP-binding cassette, sub-family B member 7		Geneinfo_and_hgnc
ABCB7	ATP-binding cassette, sub-family B (MDR/TAP), member 7	22	ATP-binding cassette, sub-family B member 7		Geneinfo_and_hgnc
ABCB7	ATP-binding cassette, sub-family B (MDR/TAP), member 7	22	ATP-binding cassette, sub-family B member 7		Geneinfo_and_hgnc
ABCB7	ATP-binding cassette, sub-family B (MDR/TAP), member 7	22	ATP-binding cassette, sub-family B member 7		Geneinfo_and_hgnc
ABCB7	ATP-binding cassette, sub-family B (MDR/TAP), member 7	22	ATP-binding cassette, sub-family B member 7		Gene_info
ABCB7	ATP-binding cassette, sub-family B (MDR/TAP), member 7	22	ATP-binding cassette, sub-family B member 7		Geneinfo_and_hgnc
ABCB8	ATP-binding cassette, sub-family B (MDR/TAP), member 8	11194	MDR/TAP	E_m_p_t_y	Gene_info
ABCB8	ATP-binding cassette, sub-family B (MDR/TAP), member 8	11194	ATP-binding cassette, sub-family B (MDR/TAP), member 8	EST328128	Geneinfo_and_hgnc
ABCB8	ATP-binding cassette, sub-family B (MDR/TAP), member 8	11194	mitochondrial ABC protein	EST328128	Geneinfo_and_hgnc
ABCB8	ATP-binding cassette, sub-family B (MDR/TAP), member 8	11194	ATP-binding cassette, sub-family B (MDR/TAP), member 8	MABC1	Geneinfo_and_hgnc
ABCB8	ATP-binding cassette, sub-family B (MDR/TAP), member 8	11194	ATP-binding cassette, sub-family B (MDR/TAP), member 8	MABC1	Geneinfo_and_hgnc
ABCB8	ATP-binding cassette, sub-family B (MDR/TAP), member 8	11194	ATP-binding cassette, sub-family B (MDR/TAP), member 8	M-ABC1	Geneinfo_and_hgnc
ABCB8	ATP-binding cassette, sub-family B (MDR/TAP), member 8	11194	ATP-binding cassette, sub-family B (MDR/TAP), member 8	M-ABC1	Geneinfo_and_hgnc
ABCB8	ATP-binding cassette, sub-family B (MDR/TAP), member 8	11194	ATP-binding cassette, sub-family B member 8		Gene_info
ABCB8	ATP-binding cassette, sub-family B (MDR/TAP), member 8	11194	ATP-binding cassette, sub-family B member 8		Geneinfo_and_hgnc
ABCB8	ATP-binding cassette, sub-family B (MDR/TAP), member 8	11194	ATP-binding cassette, sub-family B member 8		Geneinfo_and_hgnc
ABCB8	ATP-binding cassette, sub-family B (MDR/TAP), member 8	11194	ATP-binding cassette, sub-family B member 8		Geneinfo_and_hgnc
ABCB8	ATP-binding cassette, sub-family B (MDR/TAP), member 8	11194	ATP-binding cassette, sub-family B member 8		Geneinfo_and_hgnc
ABCB8	ATP-binding cassette, sub-family B (MDR/TAP), member 8	11194	ATP-binding cassette, sub-family B member 8		Geneinfo_and_hgnc
ABCB8	ATP-binding cassette, sub-family B (MDR/TAP), member 8	11194	ATP-binding cassette, sub-family B member 8		Geneinfo_and_hgnc
ABCB9	ATP-binding cassette, sub-family B (MDR/TAP), member 9	23457	ATP-binding cassette, sub-family B (MDR/TAP), member 9	E_m_p_t_y	Geneinfo_and_hgnc
ABCB9	ATP-binding cassette, sub-family B (MDR/TAP), member 9	23457	MDR/TAP	E_m_p_t_y	Geneinfo_and_hgnc
ABCB9	ATP-binding cassette, sub-family B (MDR/TAP), member 9	23457	ATP-binding cassette, sub-family B (MDR/TAP), member 9	EST122234	Geneinfo_and_hgnc
ABCB9	ATP-binding cassette, sub-family B (MDR/TAP), member 9	23457	ATP-binding cassette, sub-family B (MDR/TAP), member 9	TAPL	Gene_info
ABCB9	ATP-binding cassette, sub-family B (MDR/TAP), member 9	23457	ATP-binding cassette, sub-family B member 9		Geneinfo_and_hgnc
ABCB9	ATP-binding cassette, sub-family B (MDR/TAP), member 9	23457	ATP-binding cassette, sub-family B member 9		Geneinfo_and_hgnc
ABCB9	ATP-binding cassette, sub-family B (MDR/TAP), member 9	23457	ATP-binding cassette, sub-family B member 9		Geneinfo_and_hgnc
ABCB9	ATP-binding cassette, sub-family B (MDR/TAP), member 9	23457	ATP-binding cassette, sub-family B member 9		Gene_info
ABCC1	ATP-binding cassette, sub-family C (CFTR/MRP), member 1	4363	ATP-binding cassette, sub-family C (CFTR/MRP), member 1	ABC29	Gene_info
ABCC1	ATP-binding cassette, sub-family C (CFTR/MRP), member 1	4363	ATP-binding cassette, sub-family C (CFTR/MRP), member 1	ABCC	Gene_info
ABCC1	ATP-binding cassette, sub-family C (CFTR/MRP), member 1	4363	ATP-binding cassette, sub-family C (CFTR/MRP), member 1	E_m_p_t_y	Geneinfo_and_hgnc
ABCC1	ATP-binding cassette, sub-family C (CFTR/MRP), member 1	4363	CFTR/MRP	E_m_p_t_y	Geneinfo_and_hgnc
ABCC1	ATP-binding cassette, sub-family C (CFTR/MRP), member 1	4363	ATP-binding cassette, sub-family C (CFTR/MRP), member 1	GS-X	Geneinfo_and_hgnc
ABCC1	ATP-binding cassette, sub-family C (CFTR/MRP), member 1	4363	ATP-binding cassette, sub-family C (CFTR/MRP), member 1	MRP	Gene_info
ABCC1	ATP-binding cassette, sub-family C (CFTR/MRP), member 1	4363	ATP-binding cassette, sub-family C (CFTR/MRP), member 1	MRP1	Gene_info
ABCC1	ATP-binding cassette, sub-family C (CFTR/MRP), member 1	4363	ATP-binding cassette, sub-family C member 1		Gene_info
ABCC1	ATP-binding cassette, sub-family C (CFTR/MRP), member 1	4363	ATP-binding cassette, sub-family C member 1		Gene_info
ABCC1	ATP-binding cassette, sub-family C (CFTR/MRP), member 1	4363	ATP-binding cassette, sub-family C member 1		Geneinfo_and_hgnc
ABCC1	ATP-binding cassette, sub-family C (CFTR/MRP), member 1	4363	ATP-binding cassette, sub-family C member 1		Geneinfo_and_hgnc
ABCC1	ATP-binding cassette, sub-family C (CFTR/MRP), member 1	4363	ATP-binding cassette, sub-family C member 1		Geneinfo_and_hgnc
ABCC1	ATP-binding cassette, sub-family C (CFTR/MRP), member 1	4363	ATP-binding cassette, sub-family C member 1		Gene_info
ABCC1	ATP-binding cassette, sub-family C (CFTR/MRP), member 1	4363	ATP-binding cassette, sub-family C member 1		Gene_info
ABCC10	ATP-binding cassette, sub-family C (CFTR/MRP), member 10	89845	CFTR/MRP	E_m_p_t_y	Gene_info
ABCC10	ATP-binding cassette, sub-family C (CFTR/MRP), member 10	89845	ATP-binding cassette, sub-family C (CFTR/MRP), member 10	EST182763	Geneinfo_and_hgnc
ABCC10	ATP-binding cassette, sub-family C (CFTR/MRP), member 10	89845	ATP-binding cassette, sub-family C (CFTR/MRP), member 10	MRP7	Geneinfo_and_hgnc
ABCC10	ATP-binding cassette, sub-family C (CFTR/MRP), member 10	89845	ATP-binding cassette, sub-family C (CFTR/MRP), member 10	MRP7	Geneinfo_and_hgnc
ABCC10	ATP-binding cassette, sub-family C (CFTR/MRP), member 10	89845	ATP-binding cassette, sub-family C (CFTR/MRP), member 10	SIMRP7	Geneinfo_and_hgnc
ABCC10	ATP-binding cassette, sub-family C (CFTR/MRP), member 10	89845	ATP-binding cassette, sub-family C (CFTR/MRP), member 10	SIMRP7	Geneinfo_and_hgnc
ABCC10	ATP-binding cassette, sub-family C (CFTR/MRP), member 10	89845	ATP-binding cassette, sub-family C member 10		Gene_info
ABCC10	ATP-binding cassette, sub-family C (CFTR/MRP), member 10	89845	ATP-binding cassette, sub-family C member 10		Geneinfo_and_hgnc
ABCC10	ATP-binding cassette, sub-family C (CFTR/MRP), member 10	89845	ATP-binding cassette, sub-family C member 10		Geneinfo_and_hgnc
ABCC10	ATP-binding cassette, sub-family C (CFTR/MRP), member 10	89845	ATP-binding cassette, sub-family C member 10		Geneinfo_and_hgnc
ABCC10	ATP-binding cassette, sub-family C (CFTR/MRP), member 10	89845	ATP-binding cassette, sub-family C member 10		Geneinfo_and_hgnc
ABCC10	ATP-binding cassette, sub-family C (CFTR/MRP), member 10	89845	ATP-binding cassette, sub-family C member 10		Geneinfo_and_hgnc
ABCC11	ATP-binding cassette, sub-family C (CFTR/MRP), member 11	85320	ATP-binding cassette, sub-family C (CFTR/MRP), member 11	E_m_p_t_y	Geneinfo_and_hgnc
ABCC11	ATP-binding cassette, sub-family C (CFTR/MRP), member 11	85320	CFTR/MRP	E_m_p_t_y	Geneinfo_and_hgnc
ABCC11	ATP-binding cassette, sub-family C (CFTR/MRP), member 11	85320	ATP-binding cassette, sub-family C (CFTR/MRP), member 11	EWWD	Gene_info
ABCC11	ATP-binding cassette, sub-family C (CFTR/MRP), member 11	85320	ATP-binding cassette, sub-family C (CFTR/MRP), member 11	MRP8	Geneinfo_and_hgnc
ABCC11	ATP-binding cassette, sub-family C (CFTR/MRP), member 11	85320	ATP-binding cassette, sub-family C (CFTR/MRP), member 11	WW	Gene_info
ABCC11	ATP-binding cassette, sub-family C (CFTR/MRP), member 11	85320	ATP-binding cassette, sub-family C member 11		Geneinfo_and_hgnc
ABCC11	ATP-binding cassette, sub-family C (CFTR/MRP), member 11	85320	ATP-binding cassette, sub-family C member 11		Geneinfo_and_hgnc
ABCC11	ATP-binding cassette, sub-family C (CFTR/MRP), member 11	85320	ATP-binding cassette, sub-family C member 11		Gene_info
ABCC11	ATP-binding cassette, sub-family C (CFTR/MRP), member 11	85320	ATP-binding cassette, sub-family C member 11		Geneinfo_and_hgnc
ABCC11	ATP-binding cassette, sub-family C (CFTR/MRP), member 11	85320	ATP-binding cassette, sub-family C member 11		Gene_info
ABCC12	ATP-binding cassette, sub-family C (CFTR/MRP), member 12	94160	ATP-binding cassette, sub-family C (CFTR/MRP), member 12	E_m_p_t_y	Geneinfo_and_hgnc
ABCC12	ATP-binding cassette, sub-family C (CFTR/MRP), member 12	94160	CFTR/MRP	E_m_p_t_y	Geneinfo_and_hgnc
ABCC12	ATP-binding cassette, sub-family C (CFTR/MRP), member 12	94160	ATP-binding cassette, sub-family C (CFTR/MRP), member 12	MRP9	Geneinfo_and_hgnc
ABCC12	ATP-binding cassette, sub-family C (CFTR/MRP), member 12	94160	ATP-binding cassette, sub-family C member 12		Geneinfo_and_hgnc
ABCC12	ATP-binding cassette, sub-family C (CFTR/MRP), member 12	94160	ATP-binding cassette, sub-family C member 12		Geneinfo_and_hgnc
ABCC12	ATP-binding cassette, sub-family C (CFTR/MRP), member 12	94160	ATP-binding cassette, sub-family C member 12		Geneinfo_and_hgnc
ABCC13	ATP-binding cassette, sub-family C (CFTR/MRP), member 13, pseudogene	150000	ATP-binding cassette, sub-family C (CFTR/MRP), member 13, pseudogene	C21ORF73	Geneinfo_and_hgnc
ABCC13	ATP-binding cassette, sub-family C (CFTR/MRP), member 13, pseudogene	150000	ATP-binding cassette, sub-family C (CFTR/MRP), member 13, pseudogene	C21ORF73	Geneinfo_and_hgnc
ABCC13	ATP-binding cassette, sub-family C (CFTR/MRP), member 13, pseudogene	150000	CFTR/MRP	E_m_p_t_y	Gene_info
ABCC13	ATP-binding cassette, sub-family C (CFTR/MRP), member 13, pseudogene	150000	ATP-binding cassette, sub-family C (CFTR/MRP), member 13, pseudogene	PRED6	Geneinfo_and_hgnc
ABCC13	ATP-binding cassette, sub-family C (CFTR/MRP), member 13, pseudogene	150000	ATP-binding cassette, sub-family C member 13, pseudogene		Geneinfo_and_hgnc
ABCC13	ATP-binding cassette, sub-family C (CFTR/MRP), member 13, pseudogene	150000	ATP-binding cassette, sub-family C member 13, pseudogene		Geneinfo_and_hgnc
ABCC13	ATP-binding cassette, sub-family C (CFTR/MRP), member 13, pseudogene	150000	ATP-binding cassette, sub-family C member 13, pseudogene		Gene_info
ABCC13	ATP-binding cassette, sub-family C (CFTR/MRP), member 13, pseudogene	150000	ATP-binding cassette, sub-family C member 13, pseudogene		Geneinfo_and_hgnc
ABCC2	ATP-binding cassette, sub-family C (CFTR/MRP), member 2	1244	ATP-binding cassette, sub-family C (CFTR/MRP), member 2	ABC30	Gene_info
ABCC2	ATP-binding cassette, sub-family C (CFTR/MRP), member 2	1244	ATP-binding cassette, sub-family C (CFTR/MRP), member 2	CMOAT	Gene_info
ABCC2	ATP-binding cassette, sub-family C (CFTR/MRP), member 2	1244	ATP-binding cassette, sub-family C (CFTR/MRP), member 2	CMRP	Geneinfo_and_hgnc
ABCC2	ATP-binding cassette, sub-family C (CFTR/MRP), member 2	1244	ATP-binding cassette, sub-family C (CFTR/MRP), member 2	CMRP	Geneinfo_and_hgnc
ABCC2	ATP-binding cassette, sub-family C (CFTR/MRP), member 2	1244	ATP-binding cassette, sub-family C (CFTR/MRP), member 2	DJS	Geneinfo_and_hgnc
ABCC2	ATP-binding cassette, sub-family C (CFTR/MRP), member 2	1244	CFTR/MRP	E_m_p_t_y	Gene_info
ABCC2	ATP-binding cassette, sub-family C (CFTR/MRP), member 2	1244	ATP-binding cassette, sub-family C (CFTR/MRP), member 2	MRP2	Geneinfo_and_hgnc
ABCC2	ATP-binding cassette, sub-family C (CFTR/MRP), member 2	1244	ATP-binding cassette, sub-family C (CFTR/MRP), member 2	MRP2	Geneinfo_and_hgnc
ABCC2	ATP-binding cassette, sub-family C (CFTR/MRP), member 2	1244	ATP-binding cassette, sub-family C member 2		Gene_info
ABCC2	ATP-binding cassette, sub-family C (CFTR/MRP), member 2	1244	ATP-binding cassette, sub-family C member 2		Gene_info
ABCC2	ATP-binding cassette, sub-family C (CFTR/MRP), member 2	1244	ATP-binding cassette, sub-family C member 2		Geneinfo_and_hgnc
ABCC2	ATP-binding cassette, sub-family C (CFTR/MRP), member 2	1244	ATP-binding cassette, sub-family C member 2		Geneinfo_and_hgnc
ABCC2	ATP-binding cassette, sub-family C (CFTR/MRP), member 2	1244	ATP-binding cassette, sub-family C member 2		Geneinfo_and_hgnc
ABCC2	ATP-binding cassette, sub-family C (CFTR/MRP), member 2	1244	ATP-binding cassette, sub-family C member 2		Gene_info
ABCC2	ATP-binding cassette, sub-family C (CFTR/MRP), member 2	1244	ATP-binding cassette, sub-family C member 2		Geneinfo_and_hgnc
ABCC2	ATP-binding cassette, sub-family C (CFTR/MRP), member 2	1244	ATP-binding cassette, sub-family C member 2		Geneinfo_and_hgnc
ABCC3	ATP-binding cassette, sub-family C (CFTR/MRP), member 3	8714	ATP-binding cassette, sub-family C (CFTR/MRP), member 3	ABC31	Gene_info
ABCC3	ATP-binding cassette, sub-family C (CFTR/MRP), member 3	8714	ATP-binding cassette, sub-family C (CFTR/MRP), member 3	CMOAT2	Geneinfo_and_hgnc
ABCC3	ATP-binding cassette, sub-family C (CFTR/MRP), member 3	8714	ATP-binding cassette, sub-family C (CFTR/MRP), member 3	CMOAT2	Geneinfo_and_hgnc
ABCC3	ATP-binding cassette, sub-family C (CFTR/MRP), member 3	8714	CFTR/MRP	E_m_p_t_y	Gene_info
ABCC3	ATP-binding cassette, sub-family C (CFTR/MRP), member 3	8714	ATP-binding cassette, sub-family C (CFTR/MRP), member 3	EST90757	Geneinfo_and_hgnc
ABCC3	ATP-binding cassette, sub-family C (CFTR/MRP), member 3	8714	ATP-binding cassette, sub-family C (CFTR/MRP), member 3	EST90757	Geneinfo_and_hgnc
ABCC3	ATP-binding cassette, sub-family C (CFTR/MRP), member 3	8714	ATP-binding cassette, sub-family C (CFTR/MRP), member 3	MLP2	Geneinfo_and_hgnc
ABCC3	ATP-binding cassette, sub-family C (CFTR/MRP), member 3	8714	ATP-binding cassette, sub-family C (CFTR/MRP), member 3	MLP2	Geneinfo_and_hgnc
ABCC3	ATP-binding cassette, sub-family C (CFTR/MRP), member 3	8714	ATP-binding cassette, sub-family C (CFTR/MRP), member 3	MOAT-D	Geneinfo_and_hgnc
ABCC3	ATP-binding cassette, sub-family C (CFTR/MRP), member 3	8714	ATP-binding cassette, sub-family C (CFTR/MRP), member 3	MOAT-D	Geneinfo_and_hgnc
ABCC3	ATP-binding cassette, sub-family C (CFTR/MRP), member 3	8714	ATP-binding cassette, sub-family C (CFTR/MRP), member 3	MRP3	Geneinfo_and_hgnc
ABCC3	ATP-binding cassette, sub-family C (CFTR/MRP), member 3	8714	canalicular multispecific organic anion transporter 2	MRP3	Geneinfo_and_hgnc
ABCC3	ATP-binding cassette, sub-family C (CFTR/MRP), member 3	8714	ATP-binding cassette, sub-family C member 3		Gene_info
ABCC3	ATP-binding cassette, sub-family C (CFTR/MRP), member 3	8714	ATP-binding cassette, sub-family C member 3		Geneinfo_and_hgnc
ABCC3	ATP-binding cassette, sub-family C (CFTR/MRP), member 3	8714	ATP-binding cassette, sub-family C member 3		Geneinfo_and_hgnc
ABCC3	ATP-binding cassette, sub-family C (CFTR/MRP), member 3	8714	ATP-binding cassette, sub-family C member 3		Gene_info
ABCC3	ATP-binding cassette, sub-family C (CFTR/MRP), member 3	8714	ATP-binding cassette, sub-family C member 3		Geneinfo_and_hgnc
ABCC3	ATP-binding cassette, sub-family C (CFTR/MRP), member 3	8714	ATP-binding cassette, sub-family C member 3		Geneinfo_and_hgnc
ABCC3	ATP-binding cassette, sub-family C (CFTR/MRP), member 3	8714	ATP-binding cassette, sub-family C member 3		Geneinfo_and_hgnc
ABCC3	ATP-binding cassette, sub-family C (CFTR/MRP), member 3	8714	ATP-binding cassette, sub-family C member 3		Geneinfo_and_hgnc
ABCC3	ATP-binding cassette, sub-family C (CFTR/MRP), member 3	8714	ATP-binding cassette, sub-family C member 3		Geneinfo_and_hgnc
ABCC3	ATP-binding cassette, sub-family C (CFTR/MRP), member 3	8714	ATP-binding cassette, sub-family C member 3		Geneinfo_and_hgnc
ABCC3	ATP-binding cassette, sub-family C (CFTR/MRP), member 3	8714	ATP-binding cassette, sub-family C member 3		Geneinfo_and_hgnc
ABCC3	ATP-binding cassette, sub-family C (CFTR/MRP), member 3	8714	ATP-binding cassette, sub-family C member 3		Geneinfo_and_hgnc
ABCC4	ATP-binding cassette, sub-family C (CFTR/MRP), member 4	10257	ATP-binding cassette, sub-family C (CFTR/MRP), member 4	E_m_p_t_y	Geneinfo_and_hgnc
ABCC4	ATP-binding cassette, sub-family C (CFTR/MRP), member 4	10257	CFTR/MRP	E_m_p_t_y	Geneinfo_and_hgnc
ABCC4	ATP-binding cassette, sub-family C (CFTR/MRP), member 4	10257	bA464I2.1 (ATP-binding cassette, sub-family C (CFTR/MRP), member 4)	EST170205	Hgnc
ABCC4	ATP-binding cassette, sub-family C (CFTR/MRP), member 4	10257	ATP-binding cassette, sub-family C (CFTR/MRP), member 4	MOATB	Geneinfo_and_hgnc
ABCC4	ATP-binding cassette, sub-family C (CFTR/MRP), member 4	10257	multispecific organic anion transporter B	MOATB	Geneinfo_and_hgnc
ABCC4	ATP-binding cassette, sub-family C (CFTR/MRP), member 4	10257	ATP-binding cassette, sub-family C (CFTR/MRP), member 4	MOAT-B	Geneinfo_and_hgnc
ABCC4	ATP-binding cassette, sub-family C (CFTR/MRP), member 4	10257	multidrug resistance-associated protein 4	MOAT-B	Geneinfo_and_hgnc
ABCC4	ATP-binding cassette, sub-family C (CFTR/MRP), member 4	10257	ATP-binding cassette, sub-family C (CFTR/MRP), member 4	MRP4	Geneinfo_and_hgnc
ABCC4	ATP-binding cassette, sub-family C (CFTR/MRP), member 4	10257	canalicular multispecific organic anion transporter (ABC superfamily)	MRP4	Geneinfo_and_hgnc
ABCC4	ATP-binding cassette, sub-family C (CFTR/MRP), member 4	10257	ATP-binding cassette, sub-family C member 4		Geneinfo_and_hgnc
ABCC4	ATP-binding cassette, sub-family C (CFTR/MRP), member 4	10257	ATP-binding cassette, sub-family C member 4		Geneinfo_and_hgnc
ABCC4	ATP-binding cassette, sub-family C (CFTR/MRP), member 4	10257	ATP-binding cassette, sub-family C member 4		Hgnc
ABCC4	ATP-binding cassette, sub-family C (CFTR/MRP), member 4	10257	ATP-binding cassette, sub-family C member 4		Geneinfo_and_hgnc
ABCC4	ATP-binding cassette, sub-family C (CFTR/MRP), member 4	10257	ATP-binding cassette, sub-family C member 4		Geneinfo_and_hgnc
ABCC4	ATP-binding cassette, sub-family C (CFTR/MRP), member 4	10257	ATP-binding cassette, sub-family C member 4		Geneinfo_and_hgnc
ABCC4	ATP-binding cassette, sub-family C (CFTR/MRP), member 4	10257	ATP-binding cassette, sub-family C member 4		Geneinfo_and_hgnc
ABCC4	ATP-binding cassette, sub-family C (CFTR/MRP), member 4	10257	ATP-binding cassette, sub-family C member 4		Geneinfo_and_hgnc
ABCC4	ATP-binding cassette, sub-family C (CFTR/MRP), member 4	10257	ATP-binding cassette, sub-family C member 4		Geneinfo_and_hgnc
ABCC5	ATP-binding cassette, sub-family C (CFTR/MRP), member 5	10057	ATP-binding cassette, sub-family C (CFTR/MRP), member 5	ABC33	Gene_info
ABCC5	ATP-binding cassette, sub-family C (CFTR/MRP), member 5	10057	CFTR/MRP	E_m_p_t_y	Gene_info
ABCC5	ATP-binding cassette, sub-family C (CFTR/MRP), member 5	10057	ATP-binding cassette, sub-family C (CFTR/MRP), member 5	EST277145	Geneinfo_and_hgnc
ABCC5	ATP-binding cassette, sub-family C (CFTR/MRP), member 5	10057	ATP-binding cassette, sub-family C (CFTR/MRP), member 5	EST277145	Geneinfo_and_hgnc
ABCC5	ATP-binding cassette, sub-family C (CFTR/MRP), member 5	10057	ATP-binding cassette, sub-family C (CFTR/MRP), member 5	MOATC	Gene_info
ABCC5	ATP-binding cassette, sub-family C (CFTR/MRP), member 5	10057	ATP-binding cassette, sub-family C (CFTR/MRP), member 5	MOAT-C	Geneinfo_and_hgnc
ABCC5	ATP-binding cassette, sub-family C (CFTR/MRP), member 5	10057	ATP-binding cassette, sub-family C (CFTR/MRP), member 5	MOAT-C	Geneinfo_and_hgnc
ABCC5	ATP-binding cassette, sub-family C (CFTR/MRP), member 5	10057	ATP-binding cassette, sub-family C (CFTR/MRP), member 5	MRP5	Geneinfo_and_hgnc
ABCC5	ATP-binding cassette, sub-family C (CFTR/MRP), member 5	10057	ATP-binding cassette, sub-family C (CFTR/MRP), member 5	PABC11	Gene_info
ABCC5	ATP-binding cassette, sub-family C (CFTR/MRP), member 5	10057	ATP-binding cassette, sub-family C (CFTR/MRP), member 5	SMRP	Geneinfo_and_hgnc
ABCC5	ATP-binding cassette, sub-family C (CFTR/MRP), member 5	10057	ATP-binding cassette, sub-family C (CFTR/MRP), member 5	SMRP	Geneinfo_and_hgnc
ABCC5	ATP-binding cassette, sub-family C (CFTR/MRP), member 5	10057	ATP-binding cassette, sub-family C member 5		Gene_info
ABCC5	ATP-binding cassette, sub-family C (CFTR/MRP), member 5	10057	ATP-binding cassette, sub-family C member 5		Gene_info
ABCC5	ATP-binding cassette, sub-family C (CFTR/MRP), member 5	10057	ATP-binding cassette, sub-family C member 5		Geneinfo_and_hgnc
ABCC5	ATP-binding cassette, sub-family C (CFTR/MRP), member 5	10057	ATP-binding cassette, sub-family C member 5		Geneinfo_and_hgnc
ABCC5	ATP-binding cassette, sub-family C (CFTR/MRP), member 5	10057	ATP-binding cassette, sub-family C member 5		Gene_info
ABCC5	ATP-binding cassette, sub-family C (CFTR/MRP), member 5	10057	ATP-binding cassette, sub-family C member 5		Geneinfo_and_hgnc
ABCC5	ATP-binding cassette, sub-family C (CFTR/MRP), member 5	10057	ATP-binding cassette, sub-family C member 5		Geneinfo_and_hgnc
ABCC5	ATP-binding cassette, sub-family C (CFTR/MRP), member 5	10057	ATP-binding cassette, sub-family C member 5		Geneinfo_and_hgnc
ABCC5	ATP-binding cassette, sub-family C (CFTR/MRP), member 5	10057	ATP-binding cassette, sub-family C member 5		Gene_info
ABCC5	ATP-binding cassette, sub-family C (CFTR/MRP), member 5	10057	ATP-binding cassette, sub-family C member 5		Geneinfo_and_hgnc
ABCC5	ATP-binding cassette, sub-family C (CFTR/MRP), member 5	10057	ATP-binding cassette, sub-family C member 5		Geneinfo_and_hgnc
ABCC5-AS1	ABCC5 antisense RNA 1	100873982	ABCC5 antisense RNA 1	E_m_p_t_y	Geneinfo_and_hgnc
ABCC5-AS1	ABCC5 antisense RNA 1	100873982	ABCC5 antisense RNA 1	E_m_p_t_y	Geneinfo_and_hgnc
ABCC6	ATP-binding cassette, sub-family C (CFTR/MRP), member 6	368	ATP-binding cassette, sub-family C (CFTR/MRP), member 6	ABC34	Gene_info
ABCC6	ATP-binding cassette, sub-family C (CFTR/MRP), member 6	368	ATP-binding cassette, sub-family C (CFTR/MRP), member 6	ARA	Gene_info
ABCC6	ATP-binding cassette, sub-family C (CFTR/MRP), member 6	368	CFTR/MRP	E_m_p_t_y	Gene_info
ABCC6	ATP-binding cassette, sub-family C (CFTR/MRP), member 6	368	ATP-binding cassette, sub-family C (CFTR/MRP), member 6	EST349056	Geneinfo_and_hgnc
ABCC6	ATP-binding cassette, sub-family C (CFTR/MRP), member 6	368	ATP-binding cassette, sub-family C (CFTR/MRP), member 6	EST349056	Geneinfo_and_hgnc
ABCC6	ATP-binding cassette, sub-family C (CFTR/MRP), member 6	368	ATP-binding cassette, sub-family C (CFTR/MRP), member 6	GACI2	Gene_info
ABCC6	ATP-binding cassette, sub-family C (CFTR/MRP), member 6	368	ATP-binding cassette, sub-family C (CFTR/MRP), member 6	MLP1	Geneinfo_and_hgnc
ABCC6	ATP-binding cassette, sub-family C (CFTR/MRP), member 6	368	ATP-binding cassette, sub-family C (CFTR/MRP), member 6	MLP1	Geneinfo_and_hgnc
ABCC6	ATP-binding cassette, sub-family C (CFTR/MRP), member 6	368	ATP-binding cassette, sub-family C (CFTR/MRP), member 6	MOATE	Gene_info
ABCC6	ATP-binding cassette, sub-family C (CFTR/MRP), member 6	368	ATP-binding cassette, sub-family C (CFTR/MRP), member 6	MOAT-E	Gene_info
ABCC6	ATP-binding cassette, sub-family C (CFTR/MRP), member 6	368	ATP-binding cassette, sub-family C (CFTR/MRP), member 6	MRP6	Geneinfo_and_hgnc
ABCC6	ATP-binding cassette, sub-family C (CFTR/MRP), member 6	368	ATP-binding cassette, sub-family C (CFTR/MRP), member 6	PXE	Gene_info
ABCC6	ATP-binding cassette, sub-family C (CFTR/MRP), member 6	368	ATP-binding cassette, sub-family C (CFTR/MRP), member 6	PXE1	Gene_info
ABCC6	ATP-binding cassette, sub-family C (CFTR/MRP), member 6	368	ATP-binding cassette, sub-family C (CFTR/MRP), member 6	URG7	Geneinfo_and_hgnc
ABCC6	ATP-binding cassette, sub-family C (CFTR/MRP), member 6	368	ATP-binding cassette, sub-family C (CFTR/MRP), member 6	URG7	Geneinfo_and_hgnc
ABCC6	ATP-binding cassette, sub-family C (CFTR/MRP), member 6	368	ATP-binding cassette, sub-family C member 6		Gene_info
ABCC6	ATP-binding cassette, sub-family C (CFTR/MRP), member 6	368	ATP-binding cassette, sub-family C member 6		Gene_info
ABCC6	ATP-binding cassette, sub-family C (CFTR/MRP), member 6	368	ATP-binding cassette, sub-family C member 6		Gene_info
ABCC6	ATP-binding cassette, sub-family C (CFTR/MRP), member 6	368	ATP-binding cassette, sub-family C member 6		Geneinfo_and_hgnc
ABCC6	ATP-binding cassette, sub-family C (CFTR/MRP), member 6	368	ATP-binding cassette, sub-family C member 6		Geneinfo_and_hgnc
ABCC6	ATP-binding cassette, sub-family C (CFTR/MRP), member 6	368	ATP-binding cassette, sub-family C member 6		Gene_info
ABCC6	ATP-binding cassette, sub-family C (CFTR/MRP), member 6	368	ATP-binding cassette, sub-family C member 6		Geneinfo_and_hgnc
ABCC6	ATP-binding cassette, sub-family C (CFTR/MRP), member 6	368	ATP-binding cassette, sub-family C member 6		Geneinfo_and_hgnc
ABCC6	ATP-binding cassette, sub-family C (CFTR/MRP), member 6	368	ATP-binding cassette, sub-family C member 6		Gene_info
ABCC6	ATP-binding cassette, sub-family C (CFTR/MRP), member 6	368	ATP-binding cassette, sub-family C member 6		Gene_info
ABCC6	ATP-binding cassette, sub-family C (CFTR/MRP), member 6	368	ATP-binding cassette, sub-family C member 6		Geneinfo_and_hgnc
ABCC6	ATP-binding cassette, sub-family C (CFTR/MRP), member 6	368	ATP-binding cassette, sub-family C member 6		Gene_info
ABCC6	ATP-binding cassette, sub-family C (CFTR/MRP), member 6	368	ATP-binding cassette, sub-family C member 6		Gene_info
ABCC6	ATP-binding cassette, sub-family C (CFTR/MRP), member 6	368	ATP-binding cassette, sub-family C member 6		Geneinfo_and_hgnc
ABCC6	ATP-binding cassette, sub-family C (CFTR/MRP), member 6	368	ATP-binding cassette, sub-family C member 6		Geneinfo_and_hgnc
ABCC6P1	ATP-binding cassette, sub-family C, member 6 pseudogene 1 (functional)	653190	ATP-binding cassette, sub-family C, member 6 pseudogene 1 (functional)	E_m_p_t_y	Geneinfo_and_hgnc
ABCC6P1	ATP-binding cassette, sub-family C, member 6 pseudogene 1 (functional)	653190	ATP-binding cassette, sub-family C, member 6 pseudogene 1 (functional)	E_m_p_t_y	Geneinfo_and_hgnc
ABCC6P1	ATP-binding cassette, sub-family C, member 6 pseudogene 1 (functional)	653190	functional	E_m_p_t_y	Geneinfo_and_hgnc
ABCC6P1	ATP-binding cassette, sub-family C, member 6 pseudogene 1 (functional)	653190	ATP-binding cassette, sub-family C, member 6 pseudogene 1		Geneinfo_and_hgnc
ABCC6P1	ATP-binding cassette, sub-family C, member 6 pseudogene 1 (functional)	653190	ATP-binding cassette, sub-family C, member 6 pseudogene 1		Geneinfo_and_hgnc
ABCC6P1	ATP-binding cassette, sub-family C, member 6 pseudogene 1 (functional)	653190	ATP-binding cassette, sub-family C, member 6 pseudogene 1		Geneinfo_and_hgnc
ABCC6P2	ATP-binding cassette, sub-family C, member 6 pseudogene 2	730013	ATP-binding cassette, sub-family C, member 6 pseudogene 2	E_m_p_t_y	Geneinfo_and_hgnc
ABCC6P2	ATP-binding cassette, sub-family C, member 6 pseudogene 2	730013	ATP-binding cassette, sub-family C, member 6 pseudogene 2	E_m_p_t_y	Geneinfo_and_hgnc
ABCC8	ATP-binding cassette, sub-family C (CFTR/MRP), member 8	6833	ATP-binding cassette, sub-family C (CFTR/MRP), member 8	ABC36	Geneinfo_and_hgnc
ABCC8	ATP-binding cassette, sub-family C (CFTR/MRP), member 8	6833	ATP-binding cassette, sub-family C (CFTR/MRP), member 8	ABC36	Geneinfo_and_hgnc
ABCC8	ATP-binding cassette, sub-family C (CFTR/MRP), member 8	6833	CFTR/MRP	E_m_p_t_y	Gene_info
ABCC8	ATP-binding cassette, sub-family C (CFTR/MRP), member 8	6833	ATP-binding cassette, sub-family C (CFTR/MRP), member 8	HHF1	Geneinfo_and_hgnc
ABCC8	ATP-binding cassette, sub-family C (CFTR/MRP), member 8	6833	ATP-binding cassette, sub-family C (CFTR/MRP), member 8	HHF1	Geneinfo_and_hgnc
ABCC8	ATP-binding cassette, sub-family C (CFTR/MRP), member 8	6833	ATP-binding cassette, sub-family C (CFTR/MRP), member 8	HI	Geneinfo_and_hgnc
ABCC8	ATP-binding cassette, sub-family C (CFTR/MRP), member 8	6833	sulfonylurea receptor (hyperinsulinemia)	HI	Geneinfo_and_hgnc
ABCC8	ATP-binding cassette, sub-family C (CFTR/MRP), member 8	6833	ATP-binding cassette, sub-family C (CFTR/MRP), member 8	HRINS	Gene_info
ABCC8	ATP-binding cassette, sub-family C (CFTR/MRP), member 8	6833	ATP-binding cassette, sub-family C (CFTR/MRP), member 8	MRP8	Geneinfo_and_hgnc
ABCC8	ATP-binding cassette, sub-family C (CFTR/MRP), member 8	6833	ATP-binding cassette, sub-family C (CFTR/MRP), member 8	MRP8	Geneinfo_and_hgnc
ABCC8	ATP-binding cassette, sub-family C (CFTR/MRP), member 8	6833	ATP-binding cassette, sub-family C (CFTR/MRP), member 8	PHHI	Geneinfo_and_hgnc
ABCC8	ATP-binding cassette, sub-family C (CFTR/MRP), member 8	6833	ATP-binding cassette, sub-family C (CFTR/MRP), member 8	PHHI	Geneinfo_and_hgnc
ABCC8	ATP-binding cassette, sub-family C (CFTR/MRP), member 8	6833	ATP-binding cassette, sub-family C (CFTR/MRP), member 8	SUR	Gene_info
ABCC8	ATP-binding cassette, sub-family C (CFTR/MRP), member 8	6833	ATP-binding cassette, sub-family C (CFTR/MRP), member 8	SUR1	Geneinfo_and_hgnc
ABCC8	ATP-binding cassette, sub-family C (CFTR/MRP), member 8	6833	ATP-binding cassette, sub-family C (CFTR/MRP), member 8	SUR1	Geneinfo_and_hgnc
ABCC8	ATP-binding cassette, sub-family C (CFTR/MRP), member 8	6833	ATP-binding cassette, sub-family C (CFTR/MRP), member 8	SUR1DELTA2	Gene_info
ABCC8	ATP-binding cassette, sub-family C (CFTR/MRP), member 8	6833	ATP-binding cassette, sub-family C (CFTR/MRP), member 8	TNDM2	Geneinfo_and_hgnc
ABCC8	ATP-binding cassette, sub-family C (CFTR/MRP), member 8	6833	ATP-binding cassette, sub-family C (CFTR/MRP), member 8	TNDM2	Geneinfo_and_hgnc
ABCC8	ATP-binding cassette, sub-family C (CFTR/MRP), member 8	6833	ATP-binding cassette, sub-family C member 8		Geneinfo_and_hgnc
ABCC8	ATP-binding cassette, sub-family C (CFTR/MRP), member 8	6833	ATP-binding cassette, sub-family C member 8		Geneinfo_and_hgnc
ABCC8	ATP-binding cassette, sub-family C (CFTR/MRP), member 8	6833	ATP-binding cassette, sub-family C member 8		Gene_info
ABCC8	ATP-binding cassette, sub-family C (CFTR/MRP), member 8	6833	ATP-binding cassette, sub-family C member 8		Geneinfo_and_hgnc
ABCC8	ATP-binding cassette, sub-family C (CFTR/MRP), member 8	6833	ATP-binding cassette, sub-family C member 8		Geneinfo_and_hgnc
ABCC8	ATP-binding cassette, sub-family C (CFTR/MRP), member 8	6833	ATP-binding cassette, sub-family C member 8		Geneinfo_and_hgnc
ABCC8	ATP-binding cassette, sub-family C (CFTR/MRP), member 8	6833	ATP-binding cassette, sub-family C member 8		Geneinfo_and_hgnc
ABCC8	ATP-binding cassette, sub-family C (CFTR/MRP), member 8	6833	ATP-binding cassette, sub-family C member 8		Gene_info
ABCC8	ATP-binding cassette, sub-family C (CFTR/MRP), member 8	6833	ATP-binding cassette, sub-family C member 8		Geneinfo_and_hgnc
ABCC8	ATP-binding cassette, sub-family C (CFTR/MRP), member 8	6833	ATP-binding cassette, sub-family C member 8		Geneinfo_and_hgnc
ABCC8	ATP-binding cassette, sub-family C (CFTR/MRP), member 8	6833	ATP-binding cassette, sub-family C member 8		Geneinfo_and_hgnc
ABCC8	ATP-binding cassette, sub-family C (CFTR/MRP), member 8	6833	ATP-binding cassette, sub-family C member 8		Geneinfo_and_hgnc
ABCC8	ATP-binding cassette, sub-family C (CFTR/MRP), member 8	6833	ATP-binding cassette, sub-family C member 8		Gene_info
ABCC8	ATP-binding cassette, sub-family C (CFTR/MRP), member 8	6833	ATP-binding cassette, sub-family C member 8		Geneinfo_and_hgnc
ABCC8	ATP-binding cassette, sub-family C (CFTR/MRP), member 8	6833	ATP-binding cassette, sub-family C member 8		Geneinfo_and_hgnc
ABCC8	ATP-binding cassette, sub-family C (CFTR/MRP), member 8	6833	ATP-binding cassette, sub-family C member 8		Gene_info
ABCC8	ATP-binding cassette, sub-family C (CFTR/MRP), member 8	6833	ATP-binding cassette, sub-family C member 8		Geneinfo_and_hgnc
ABCC8	ATP-binding cassette, sub-family C (CFTR/MRP), member 8	6833	ATP-binding cassette, sub-family C member 8		Geneinfo_and_hgnc
ABCC9	ATP-binding cassette, sub-family C (CFTR/MRP), member 9	10060	ATP-binding cassette, sub-family C (CFTR/MRP), member 9	ABC37	Gene_info
ABCC9	ATP-binding cassette, sub-family C (CFTR/MRP), member 9	10060	ATP-binding cassette, sub-family C (CFTR/MRP), member 9	ATFB12	Gene_info
ABCC9	ATP-binding cassette, sub-family C (CFTR/MRP), member 9	10060	ATP-binding cassette, sub-family C (CFTR/MRP), member 9	CANTU	Gene_info
ABCC9	ATP-binding cassette, sub-family C (CFTR/MRP), member 9	10060	ATP-binding cassette, sub-family C (CFTR/MRP), member 9	CMD1O	Geneinfo_and_hgnc
ABCC9	ATP-binding cassette, sub-family C (CFTR/MRP), member 9	10060	ATP-binding cassette, sub-family C (CFTR/MRP), member 9	CMD1O	Geneinfo_and_hgnc
ABCC9	ATP-binding cassette, sub-family C (CFTR/MRP), member 9	10060	CFTR/MRP	E_m_p_t_y	Gene_info
ABCC9	ATP-binding cassette, sub-family C (CFTR/MRP), member 9	10060	ATP-binding cassette, sub-family C (CFTR/MRP), member 9	SUR2	Geneinfo_and_hgnc
ABCC9	ATP-binding cassette, sub-family C (CFTR/MRP), member 9	10060	sulfonylurea receptor 2	SUR2	Geneinfo_and_hgnc
ABCC9	ATP-binding cassette, sub-family C (CFTR/MRP), member 9	10060	ATP-binding cassette, sub-family C member 9		Gene_info
ABCC9	ATP-binding cassette, sub-family C (CFTR/MRP), member 9	10060	ATP-binding cassette, sub-family C member 9		Gene_info
ABCC9	ATP-binding cassette, sub-family C (CFTR/MRP), member 9	10060	ATP-binding cassette, sub-family C member 9		Gene_info
ABCC9	ATP-binding cassette, sub-family C (CFTR/MRP), member 9	10060	ATP-binding cassette, sub-family C member 9		Geneinfo_and_hgnc
ABCC9	ATP-binding cassette, sub-family C (CFTR/MRP), member 9	10060	ATP-binding cassette, sub-family C member 9		Geneinfo_and_hgnc
ABCC9	ATP-binding cassette, sub-family C (CFTR/MRP), member 9	10060	ATP-binding cassette, sub-family C member 9		Gene_info
ABCC9	ATP-binding cassette, sub-family C (CFTR/MRP), member 9	10060	ATP-binding cassette, sub-family C member 9		Geneinfo_and_hgnc
ABCC9	ATP-binding cassette, sub-family C (CFTR/MRP), member 9	10060	ATP-binding cassette, sub-family C member 9		Geneinfo_and_hgnc
ABCD1	ATP-binding cassette, sub-family D (ALD), member 1	215	ATP-binding cassette, sub-family D (ALD), member 1	ABC42	Gene_info
ABCD1	ATP-binding cassette, sub-family D (ALD), member 1	215	ATP-binding cassette, sub-family D (ALD), member 1	ADRENOLEUKODYSTROPHY	Hgnc
ABCD1	ATP-binding cassette, sub-family D (ALD), member 1	215	ATP-binding cassette, sub-family D (ALD), member 1	ALD	Gene_info
ABCD1	ATP-binding cassette, sub-family D (ALD), member 1	215	ATP-binding cassette, sub-family D (ALD), member 1	ALDP	Geneinfo_and_hgnc
ABCD1	ATP-binding cassette, sub-family D (ALD), member 1	215	ATP-binding cassette, sub-family D (ALD), member 1	ALDP	Geneinfo_and_hgnc
ABCD1	ATP-binding cassette, sub-family D (ALD), member 1	215	ATP-binding cassette, sub-family D (ALD), member 1	AMN	Geneinfo_and_hgnc
ABCD1	ATP-binding cassette, sub-family D (ALD), member 1	215	ALD	E_m_p_t_y	Gene_info
ABCD1	ATP-binding cassette, sub-family D (ALD), member 1	215	ATP-binding cassette, sub-family D member 1		Gene_info
ABCD1	ATP-binding cassette, sub-family D (ALD), member 1	215	ATP-binding cassette, sub-family D member 1		Hgnc
ABCD1	ATP-binding cassette, sub-family D (ALD), member 1	215	ATP-binding cassette, sub-family D member 1		Gene_info
ABCD1	ATP-binding cassette, sub-family D (ALD), member 1	215	ATP-binding cassette, sub-family D member 1		Geneinfo_and_hgnc
ABCD1	ATP-binding cassette, sub-family D (ALD), member 1	215	ATP-binding cassette, sub-family D member 1		Geneinfo_and_hgnc
ABCD1	ATP-binding cassette, sub-family D (ALD), member 1	215	ATP-binding cassette, sub-family D member 1		Geneinfo_and_hgnc
ABCD1	ATP-binding cassette, sub-family D (ALD), member 1	215	ATP-binding cassette, sub-family D member 1		Gene_info
ABCD1P1	ATP-binding cassette, sub-family D (ALD), member 1, pseudogene 1	23785	ATP-binding cassette, sub-family D (ALD), member 1, pseudogene 1	E_m_p_t_y	Geneinfo_and_hgnc
ABCD1P1	ATP-binding cassette, sub-family D (ALD), member 1, pseudogene 1	23785	ATP-binding cassette, sub-family D (ALD), member 1, pseudogene 1	E_m_p_t_y	Geneinfo_and_hgnc
ABCD1P1	ATP-binding cassette, sub-family D (ALD), member 1, pseudogene 1	23785	ALD	E_m_p_t_y	Geneinfo_and_hgnc
ABCD1P1	ATP-binding cassette, sub-family D (ALD), member 1, pseudogene 1	23785	ATP-binding cassette, sub-family D member 1, pseudogene 1		Geneinfo_and_hgnc
ABCD1P1	ATP-binding cassette, sub-family D (ALD), member 1, pseudogene 1	23785	ATP-binding cassette, sub-family D member 1, pseudogene 1		Geneinfo_and_hgnc
ABCD1P1	ATP-binding cassette, sub-family D (ALD), member 1, pseudogene 1	23785	ATP-binding cassette, sub-family D member 1, pseudogene 1		Geneinfo_and_hgnc
ABCD1P2	ATP-binding cassette, sub-family D (ALD), member 1, pseudogene 2	26983	ATP-binding cassette, sub-family D (ALD), member 1, pseudogene 2	BA453N3.6	Geneinfo_and_hgnc
ABCD1P2	ATP-binding cassette, sub-family D (ALD), member 1, pseudogene 2	26983	ATP-binding cassette, sub-family D (ALD), member 1, pseudogene 2	E_m_p_t_y	Geneinfo_and_hgnc
ABCD1P2	ATP-binding cassette, sub-family D (ALD), member 1, pseudogene 2	26983	ALD	E_m_p_t_y	Geneinfo_and_hgnc
ABCD1P2	ATP-binding cassette, sub-family D (ALD), member 1, pseudogene 2	26983	ATP-binding cassette, sub-family D member 1, pseudogene 2		Geneinfo_and_hgnc
ABCD1P2	ATP-binding cassette, sub-family D (ALD), member 1, pseudogene 2	26983	ATP-binding cassette, sub-family D member 1, pseudogene 2		Geneinfo_and_hgnc
ABCD1P2	ATP-binding cassette, sub-family D (ALD), member 1, pseudogene 2	26983	ATP-binding cassette, sub-family D member 1, pseudogene 2		Geneinfo_and_hgnc
ABCD1P3	ATP-binding cassette, sub-family D (ALD), member 1, pseudogene 3	26982	ATP-binding cassette, sub-family D (ALD), member 1, pseudogene 3	E_m_p_t_y	Geneinfo_and_hgnc
ABCD1P3	ATP-binding cassette, sub-family D (ALD), member 1, pseudogene 3	26982	ATP-binding cassette, sub-family D (ALD), member 1, pseudogene 3	E_m_p_t_y	Geneinfo_and_hgnc
ABCD1P3	ATP-binding cassette, sub-family D (ALD), member 1, pseudogene 3	26982	ALD	E_m_p_t_y	Geneinfo_and_hgnc
ABCD1P3	ATP-binding cassette, sub-family D (ALD), member 1, pseudogene 3	26982	ATP-binding cassette, sub-family D member 1, pseudogene 3		Geneinfo_and_hgnc
ABCD1P3	ATP-binding cassette, sub-family D (ALD), member 1, pseudogene 3	26982	ATP-binding cassette, sub-family D member 1, pseudogene 3		Geneinfo_and_hgnc
ABCD1P3	ATP-binding cassette, sub-family D (ALD), member 1, pseudogene 3	26982	ATP-binding cassette, sub-family D member 1, pseudogene 3		Geneinfo_and_hgnc
ABCD1P4	ATP-binding cassette, sub-family D (ALD), member 1, pseudogene 4	26957	ATP-binding cassette, sub-family D (ALD), member 1, pseudogene 4	ALD22Q11	Gene_info
ABCD1P4	ATP-binding cassette, sub-family D (ALD), member 1, pseudogene 4	26957	ATP-binding cassette, sub-family D (ALD), member 1, pseudogene 4	E_m_p_t_y	Geneinfo_and_hgnc
ABCD1P4	ATP-binding cassette, sub-family D (ALD), member 1, pseudogene 4	26957	ALD	E_m_p_t_y	Geneinfo_and_hgnc
ABCD1P4	ATP-binding cassette, sub-family D (ALD), member 1, pseudogene 4	26957	ATP-binding cassette, sub-family D member 1, pseudogene 4		Gene_info
ABCD1P4	ATP-binding cassette, sub-family D (ALD), member 1, pseudogene 4	26957	ATP-binding cassette, sub-family D member 1, pseudogene 4		Geneinfo_and_hgnc
ABCD1P4	ATP-binding cassette, sub-family D (ALD), member 1, pseudogene 4	26957	ATP-binding cassette, sub-family D member 1, pseudogene 4		Geneinfo_and_hgnc
ABCD1P5	ATP-binding cassette, sub-family D (ALD), member 1, pseudogene 5	642762	ATP-binding cassette, sub-family D (ALD), member 1, pseudogene 5	E_m_p_t_y	Geneinfo_and_hgnc
ABCD1P5	ATP-binding cassette, sub-family D (ALD), member 1, pseudogene 5	642762	ATP-binding cassette, sub-family D (ALD), member 1, pseudogene 5	E_m_p_t_y	Geneinfo_and_hgnc
ABCD1P5	ATP-binding cassette, sub-family D (ALD), member 1, pseudogene 5	642762	ALD	E_m_p_t_y	Geneinfo_and_hgnc
ABCD1P5	ATP-binding cassette, sub-family D (ALD), member 1, pseudogene 5	642762	ATP-binding cassette, sub-family D member 1, pseudogene 5		Geneinfo_and_hgnc
ABCD1P5	ATP-binding cassette, sub-family D (ALD), member 1, pseudogene 5	642762	ATP-binding cassette, sub-family D member 1, pseudogene 5		Geneinfo_and_hgnc
ABCD1P5	ATP-binding cassette, sub-family D (ALD), member 1, pseudogene 5	642762	ATP-binding cassette, sub-family D member 1, pseudogene 5		Geneinfo_and_hgnc
ABCD2	ATP-binding cassette, sub-family D (ALD), member 2	225	ATP-binding cassette, sub-family D (ALD), member 2	ABC39	Gene_info
ABCD2	ATP-binding cassette, sub-family D (ALD), member 2	225	ATP-binding cassette, sub-family D (ALD), member 2	ALDL1	Gene_info
ABCD2	ATP-binding cassette, sub-family D (ALD), member 2	225	ATP-binding cassette, sub-family D (ALD), member 2	ALDR	Geneinfo_and_hgnc
ABCD2	ATP-binding cassette, sub-family D (ALD), member 2	225	ATP-binding cassette, sub-family D (ALD), member 2	ALDRP	Geneinfo_and_hgnc
ABCD2	ATP-binding cassette, sub-family D (ALD), member 2	225	ATP-binding cassette, sub-family D (ALD), member 2	ALDRP	Geneinfo_and_hgnc
ABCD2	ATP-binding cassette, sub-family D (ALD), member 2	225	ALD	E_m_p_t_y	Gene_info
ABCD2	ATP-binding cassette, sub-family D (ALD), member 2	225	ATP-binding cassette, sub-family D (ALD), member 2	HALDR	Gene_info
ABCD2	ATP-binding cassette, sub-family D (ALD), member 2	225	ATP-binding cassette, sub-family D member 2		Gene_info
ABCD2	ATP-binding cassette, sub-family D (ALD), member 2	225	ATP-binding cassette, sub-family D member 2		Gene_info
ABCD2	ATP-binding cassette, sub-family D (ALD), member 2	225	ATP-binding cassette, sub-family D member 2		Geneinfo_and_hgnc
ABCD2	ATP-binding cassette, sub-family D (ALD), member 2	225	ATP-binding cassette, sub-family D member 2		Geneinfo_and_hgnc
ABCD2	ATP-binding cassette, sub-family D (ALD), member 2	225	ATP-binding cassette, sub-family D member 2		Geneinfo_and_hgnc
ABCD2	ATP-binding cassette, sub-family D (ALD), member 2	225	ATP-binding cassette, sub-family D member 2		Gene_info
ABCD2	ATP-binding cassette, sub-family D (ALD), member 2	225	ATP-binding cassette, sub-family D member 2		Gene_info
ABCD3	ATP-binding cassette, sub-family D (ALD), member 3	5825	ATP-binding cassette, sub-family D (ALD), member 3	ABC43	Gene_info
ABCD3	ATP-binding cassette, sub-family D (ALD), member 3	5825	ATP-binding cassette, sub-family D (ALD), member 3	CBAS5	Gene_info
ABCD3	ATP-binding cassette, sub-family D (ALD), member 3	5825	ALD	E_m_p_t_y	Gene_info
ABCD3	ATP-binding cassette, sub-family D (ALD), member 3	5825	ATP-binding cassette, sub-family D (ALD), member 3	PMP70	Geneinfo_and_hgnc
ABCD3	ATP-binding cassette, sub-family D (ALD), member 3	5825	ATP-binding cassette, sub-family D (ALD), member 3	PXMP1	Gene_info
ABCD3	ATP-binding cassette, sub-family D (ALD), member 3	5825	ATP-binding cassette, sub-family D (ALD), member 3	ZWS2	Geneinfo_and_hgnc
ABCD3	ATP-binding cassette, sub-family D (ALD), member 3	5825	ATP-binding cassette, sub-family D (ALD), member 3	ZWS2	Geneinfo_and_hgnc
ABCD3	ATP-binding cassette, sub-family D (ALD), member 3	5825	ATP-binding cassette, sub-family D member 3		Gene_info
ABCD3	ATP-binding cassette, sub-family D (ALD), member 3	5825	ATP-binding cassette, sub-family D member 3		Gene_info
ABCD3	ATP-binding cassette, sub-family D (ALD), member 3	5825	ATP-binding cassette, sub-family D member 3		Gene_info
ABCD3	ATP-binding cassette, sub-family D (ALD), member 3	5825	ATP-binding cassette, sub-family D member 3		Geneinfo_and_hgnc
ABCD3	ATP-binding cassette, sub-family D (ALD), member 3	5825	ATP-binding cassette, sub-family D member 3		Gene_info
ABCD3	ATP-binding cassette, sub-family D (ALD), member 3	5825	ATP-binding cassette, sub-family D member 3		Geneinfo_and_hgnc
ABCD3	ATP-binding cassette, sub-family D (ALD), member 3	5825	ATP-binding cassette, sub-family D member 3		Geneinfo_and_hgnc
ABCD4	ATP-binding cassette, sub-family D (ALD), member 4	5826	ATP-binding cassette, sub-family D (ALD), member 4	ABC41	Gene_info
ABCD4	ATP-binding cassette, sub-family D (ALD), member 4	5826	ALD	E_m_p_t_y	Gene_info
ABCD4	ATP-binding cassette, sub-family D (ALD), member 4	5826	ATP-binding cassette, sub-family D (ALD), member 4	EST352188	Geneinfo_and_hgnc
ABCD4	ATP-binding cassette, sub-family D (ALD), member 4	5826	ATP-binding cassette, sub-family D (ALD), member 4	EST352188	Geneinfo_and_hgnc
ABCD4	ATP-binding cassette, sub-family D (ALD), member 4	5826	ATP-binding cassette, sub-family D (ALD), member 4	MAHCJ	Gene_info
ABCD4	ATP-binding cassette, sub-family D (ALD), member 4	5826	ATP-binding cassette, sub-family D (ALD), member 4	P70R	Geneinfo_and_hgnc
ABCD4	ATP-binding cassette, sub-family D (ALD), member 4	5826	ATP-binding cassette, sub-family D (ALD), member 4	P70R	Geneinfo_and_hgnc
ABCD4	ATP-binding cassette, sub-family D (ALD), member 4	5826	ATP-binding cassette, sub-family D (ALD), member 4	P79R	Gene_info
ABCD4	ATP-binding cassette, sub-family D (ALD), member 4	5826	ATP-binding cassette, sub-family D (ALD), member 4	PMP69	Geneinfo_and_hgnc
ABCD4	ATP-binding cassette, sub-family D (ALD), member 4	5826	ATP-binding cassette, sub-family D (ALD), member 4	PXMP1L	Gene_info
ABCD4	ATP-binding cassette, sub-family D (ALD), member 4	5826	ATP-binding cassette, sub-family D member 4		Gene_info
ABCD4	ATP-binding cassette, sub-family D (ALD), member 4	5826	ATP-binding cassette, sub-family D member 4		Gene_info
ABCD4	ATP-binding cassette, sub-family D (ALD), member 4	5826	ATP-binding cassette, sub-family D member 4		Geneinfo_and_hgnc
ABCD4	ATP-binding cassette, sub-family D (ALD), member 4	5826	ATP-binding cassette, sub-family D member 4		Geneinfo_and_hgnc
ABCD4	ATP-binding cassette, sub-family D (ALD), member 4	5826	ATP-binding cassette, sub-family D member 4		Gene_info
ABCD4	ATP-binding cassette, sub-family D (ALD), member 4	5826	ATP-binding cassette, sub-family D member 4		Geneinfo_and_hgnc
ABCD4	ATP-binding cassette, sub-family D (ALD), member 4	5826	ATP-binding cassette, sub-family D member 4		Geneinfo_and_hgnc
ABCD4	ATP-binding cassette, sub-family D (ALD), member 4	5826	ATP-binding cassette, sub-family D member 4		Gene_info
ABCD4	ATP-binding cassette, sub-family D (ALD), member 4	5826	ATP-binding cassette, sub-family D member 4		Geneinfo_and_hgnc
ABCD4	ATP-binding cassette, sub-family D (ALD), member 4	5826	ATP-binding cassette, sub-family D member 4		Gene_info
ABCE1	ATP-binding cassette, sub-family E (OABP), member 1	6059	ATP-binding cassette, sub-family E (OABP), member 1	ABC38	Gene_info
ABCE1	ATP-binding cassette, sub-family E (OABP), member 1	6059	OABP	E_m_p_t_y	Gene_info
ABCE1	ATP-binding cassette, sub-family E (OABP), member 1	6059	ATP-binding cassette, sub-family E (OABP), member 1	OABP	Geneinfo_and_hgnc
ABCE1	ATP-binding cassette, sub-family E (OABP), member 1	6059	ATP-binding cassette, sub-family E (OABP), member 1	OABP	Geneinfo_and_hgnc
ABCE1	ATP-binding cassette, sub-family E (OABP), member 1	6059	ATP-binding cassette, sub-family E (OABP), member 1	RLI	Geneinfo_and_hgnc
ABCE1	ATP-binding cassette, sub-family E (OABP), member 1	6059	ATP-binding cassette, sub-family E (OABP), member 1	RNASEL1	Gene_info
ABCE1	ATP-binding cassette, sub-family E (OABP), member 1	6059	ATP-binding cassette, sub-family E (OABP), member 1	RNASELI	Gene_info
ABCE1	ATP-binding cassette, sub-family E (OABP), member 1	6059	ATP-binding cassette, sub-family E (OABP), member 1	RNS4I	Gene_info
ABCE1	ATP-binding cassette, sub-family E (OABP), member 1	6059	ATP-binding cassette, sub-family E member 1		Gene_info
ABCE1	ATP-binding cassette, sub-family E (OABP), member 1	6059	ATP-binding cassette, sub-family E member 1		Gene_info
ABCE1	ATP-binding cassette, sub-family E (OABP), member 1	6059	ATP-binding cassette, sub-family E member 1		Geneinfo_and_hgnc
ABCE1	ATP-binding cassette, sub-family E (OABP), member 1	6059	ATP-binding cassette, sub-family E member 1		Geneinfo_and_hgnc
ABCE1	ATP-binding cassette, sub-family E (OABP), member 1	6059	ATP-binding cassette, sub-family E member 1		Geneinfo_and_hgnc
ABCE1	ATP-binding cassette, sub-family E (OABP), member 1	6059	ATP-binding cassette, sub-family E member 1		Gene_info
ABCE1	ATP-binding cassette, sub-family E (OABP), member 1	6059	ATP-binding cassette, sub-family E member 1		Gene_info
ABCE1	ATP-binding cassette, sub-family E (OABP), member 1	6059	ATP-binding cassette, sub-family E member 1		Gene_info
ABCF1	ATP-binding cassette, sub-family F (GCN20), member 1	23	ATP-binding cassette, sub-family F (GCN20), member 1	ABC27	Gene_info
ABCF1	ATP-binding cassette, sub-family F (GCN20), member 1	23	ATP-binding cassette, sub-family F (GCN20), member 1	ABC50	Gene_info
ABCF1	ATP-binding cassette, sub-family F (GCN20), member 1	23	ATP-binding cassette, sub-family F (GCN20), member 1	E_m_p_t_y	Geneinfo_and_hgnc
ABCF1	ATP-binding cassette, sub-family F (GCN20), member 1	23	GCN20	E_m_p_t_y	Geneinfo_and_hgnc
ABCF1	ATP-binding cassette, sub-family F (GCN20), member 1	23	E_m_p_t_y	EST123147	Hgnc
ABCF1	ATP-binding cassette, sub-family F (GCN20), member 1	23	ATP-binding cassette, sub-family F member 1		Gene_info
ABCF1	ATP-binding cassette, sub-family F (GCN20), member 1	23	ATP-binding cassette, sub-family F member 1		Gene_info
ABCF1	ATP-binding cassette, sub-family F (GCN20), member 1	23	ATP-binding cassette, sub-family F member 1		Geneinfo_and_hgnc
ABCF1	ATP-binding cassette, sub-family F (GCN20), member 1	23	ATP-binding cassette, sub-family F member 1		Geneinfo_and_hgnc
ABCF1	ATP-binding cassette, sub-family F (GCN20), member 1	23	ATP-binding cassette, sub-family F member 1		Hgnc
ABCF2	ATP-binding cassette, sub-family F (GCN20), member 2	10061	ATP-binding cassette, sub-family F (GCN20), member 2	ABC28	Geneinfo_and_hgnc
ABCF2	ATP-binding cassette, sub-family F (GCN20), member 2	10061	ATP-binding cassette, sub-family F (GCN20), member 2	ABC28	Geneinfo_and_hgnc
ABCF2	ATP-binding cassette, sub-family F (GCN20), member 2	10061	GCN20	E_m_p_t_y	Gene_info
ABCF2	ATP-binding cassette, sub-family F (GCN20), member 2	10061	ATP-binding cassette, sub-family F (GCN20), member 2	EST133090	Geneinfo_and_hgnc
ABCF2	ATP-binding cassette, sub-family F (GCN20), member 2	10061	ATP-binding cassette, sub-family F (GCN20), member 2	HUSSY18	Gene_info
ABCF2	ATP-binding cassette, sub-family F (GCN20), member 2	10061	ATP-binding cassette, sub-family F (GCN20), member 2	HUSSY-18	Geneinfo_and_hgnc
ABCF2	ATP-binding cassette, sub-family F (GCN20), member 2	10061	ATP-binding cassette, sub-family F (GCN20), member 2	HUSSY-18	Geneinfo_and_hgnc
ABCF2	ATP-binding cassette, sub-family F (GCN20), member 2	10061	ATP-binding cassette, sub-family F (GCN20), member 2	M-ABC1	Hgnc
ABCF2	ATP-binding cassette, sub-family F (GCN20), member 2	10061	ATP-binding cassette, sub-family F member 2		Geneinfo_and_hgnc
ABCF2	ATP-binding cassette, sub-family F (GCN20), member 2	10061	ATP-binding cassette, sub-family F member 2		Geneinfo_and_hgnc
ABCF2	ATP-binding cassette, sub-family F (GCN20), member 2	10061	ATP-binding cassette, sub-family F member 2		Gene_info
ABCF2	ATP-binding cassette, sub-family F (GCN20), member 2	10061	ATP-binding cassette, sub-family F member 2		Geneinfo_and_hgnc
ABCF2	ATP-binding cassette, sub-family F (GCN20), member 2	10061	ATP-binding cassette, sub-family F member 2		Gene_info
ABCF2	ATP-binding cassette, sub-family F (GCN20), member 2	10061	ATP-binding cassette, sub-family F member 2		Geneinfo_and_hgnc
ABCF2	ATP-binding cassette, sub-family F (GCN20), member 2	10061	ATP-binding cassette, sub-family F member 2		Geneinfo_and_hgnc
ABCF2	ATP-binding cassette, sub-family F (GCN20), member 2	10061	ATP-binding cassette, sub-family F member 2		Hgnc
ABCF2P1	ATP-binding cassette, sub-family F (GCN20), member 2 pseudogene 1	344653	ATP-binding cassette, sub-family F (GCN20), member 2 pseudogene 1	E_m_p_t_y	Geneinfo_and_hgnc
ABCF2P1	ATP-binding cassette, sub-family F (GCN20), member 2 pseudogene 1	344653	ATP-binding cassette, sub-family F (GCN20), member 2 pseudogene 1	E_m_p_t_y	Geneinfo_and_hgnc
ABCF2P1	ATP-binding cassette, sub-family F (GCN20), member 2 pseudogene 1	344653	GCN20	E_m_p_t_y	Geneinfo_and_hgnc
ABCF2P1	ATP-binding cassette, sub-family F (GCN20), member 2 pseudogene 1	344653	ATP-binding cassette, sub-family F member 2 pseudogene 1		Geneinfo_and_hgnc
ABCF2P1	ATP-binding cassette, sub-family F (GCN20), member 2 pseudogene 1	344653	ATP-binding cassette, sub-family F member 2 pseudogene 1		Geneinfo_and_hgnc
ABCF2P1	ATP-binding cassette, sub-family F (GCN20), member 2 pseudogene 1	344653	ATP-binding cassette, sub-family F member 2 pseudogene 1		Geneinfo_and_hgnc
ABCF2P2	ATP-binding cassette, sub-family F (GCN20), member 2 pseudogene 2	100422059	ATP-binding cassette, sub-family F (GCN20), member 2 pseudogene 2	E_m_p_t_y	Geneinfo_and_hgnc
ABCF2P2	ATP-binding cassette, sub-family F (GCN20), member 2 pseudogene 2	100422059	ATP-binding cassette, sub-family F (GCN20), member 2 pseudogene 2	E_m_p_t_y	Geneinfo_and_hgnc
ABCF2P2	ATP-binding cassette, sub-family F (GCN20), member 2 pseudogene 2	100422059	GCN20	E_m_p_t_y	Geneinfo_and_hgnc
ABCF2P2	ATP-binding cassette, sub-family F (GCN20), member 2 pseudogene 2	100422059	ATP-binding cassette, sub-family F member 2 pseudogene 2		Geneinfo_and_hgnc
ABCF2P2	ATP-binding cassette, sub-family F (GCN20), member 2 pseudogene 2	100422059	ATP-binding cassette, sub-family F member 2 pseudogene 2		Geneinfo_and_hgnc
ABCF2P2	ATP-binding cassette, sub-family F (GCN20), member 2 pseudogene 2	100422059	ATP-binding cassette, sub-family F member 2 pseudogene 2		Geneinfo_and_hgnc
ABCF3	ATP-binding cassette, sub-family F (GCN20), member 3	55324	ATP-binding cassette, sub-family F (GCN20), member 3	E_m_p_t_y	Geneinfo_and_hgnc
ABCF3	ATP-binding cassette, sub-family F (GCN20), member 3	55324	GCN20	E_m_p_t_y	Geneinfo_and_hgnc
ABCF3	ATP-binding cassette, sub-family F (GCN20), member 3	55324	ATP-binding cassette, sub-family F (GCN20), member 3	EST201864	Geneinfo_and_hgnc
ABCF3	ATP-binding cassette, sub-family F (GCN20), member 3	55324	ATP-binding cassette, sub-family F member 3		Geneinfo_and_hgnc
ABCF3	ATP-binding cassette, sub-family F (GCN20), member 3	55324	ATP-binding cassette, sub-family F member 3		Geneinfo_and_hgnc
ABCF3	ATP-binding cassette, sub-family F (GCN20), member 3	55324	ATP-binding cassette, sub-family F member 3		Geneinfo_and_hgnc
ABCG1	ATP-binding cassette, sub-family G (WHITE), member 1	9619	ATP-binding cassette, sub-family G (WHITE), member 1	ABC8	Geneinfo_and_hgnc
ABCG1	ATP-binding cassette, sub-family G (WHITE), member 1	9619	ATP-binding cassette transporter 8	ABC8	Geneinfo_and_hgnc
ABCG1	ATP-binding cassette, sub-family G (WHITE), member 1	9619	ATP-binding cassette, sub-family G (WHITE), member 1	E_m_p_t_y	Hgnc
ABCG1	ATP-binding cassette, sub-family G (WHITE), member 1	9619	ATP-binding cassette, sub-family G (WHITE), member 1	WHITE1	Gene_info
ABCG1	ATP-binding cassette, sub-family G (WHITE), member 1	9619	ATP-binding cassette, sub-family G member 1		Geneinfo_and_hgnc
ABCG1	ATP-binding cassette, sub-family G (WHITE), member 1	9619	ATP-binding cassette, sub-family G member 1		Geneinfo_and_hgnc
ABCG1	ATP-binding cassette, sub-family G (WHITE), member 1	9619	ATP-binding cassette, sub-family G member 1		Hgnc
ABCG1	ATP-binding cassette, sub-family G (WHITE), member 1	9619	ATP-binding cassette, sub-family G member 1		Gene_info
ABCG2	ATP-binding cassette, sub-family G (WHITE), member 2 (Junior blood group)	9429	ATP-binding cassette, sub-family G (WHITE), member 2 (Junior blood group)	ABC15	Gene_info
ABCG2	ATP-binding cassette, sub-family G (WHITE), member 2 (Junior blood group)	9429	ATP-binding cassette, sub-family G (WHITE), member 2 (Junior blood group)	ABCP	Geneinfo_and_hgnc
ABCG2	ATP-binding cassette, sub-family G (WHITE), member 2 (Junior blood group)	9429	ATP-binding cassette, sub-family G (WHITE), member 2 (Junior blood group)	ABCP	Geneinfo_and_hgnc
ABCG2	ATP-binding cassette, sub-family G (WHITE), member 2 (Junior blood group)	9429	ATP-binding cassette, sub-family G (WHITE), member 2 (Junior blood group)	BCRP	Geneinfo_and_hgnc
ABCG2	ATP-binding cassette, sub-family G (WHITE), member 2 (Junior blood group)	9429	ATP-binding cassette, sub-family G (WHITE), member 2 (Junior blood group)	BCRP	Geneinfo_and_hgnc
ABCG2	ATP-binding cassette, sub-family G (WHITE), member 2 (Junior blood group)	9429	ATP-binding cassette, sub-family G (WHITE), member 2 (Junior blood group)	BCRP1	Gene_info
ABCG2	ATP-binding cassette, sub-family G (WHITE), member 2 (Junior blood group)	9429	ATP-binding cassette, sub-family G (WHITE), member 2 (Junior blood group)	BMDP	Gene_info
ABCG2	ATP-binding cassette, sub-family G (WHITE), member 2 (Junior blood group)	9429	ATP-binding cassette, sub-family G (WHITE), member 2 (Junior blood group)	CD338	Geneinfo_and_hgnc
ABCG2	ATP-binding cassette, sub-family G (WHITE), member 2 (Junior blood group)	9429	ATP-binding cassette, sub-family G (WHITE), member 2 (Junior blood group)	CD338	Geneinfo_and_hgnc
ABCG2	ATP-binding cassette, sub-family G (WHITE), member 2 (Junior blood group)	9429	ATP-binding cassette, sub-family G (WHITE), member 2 (Junior blood group)	CDW338	Gene_info
ABCG2	ATP-binding cassette, sub-family G (WHITE), member 2 (Junior blood group)	9429	ATP-binding cassette, sub-family G (WHITE), member 2 (Junior blood group)	EST157481	Geneinfo_and_hgnc
ABCG2	ATP-binding cassette, sub-family G (WHITE), member 2 (Junior blood group)	9429	ATP-binding cassette, sub-family G (WHITE), member 2 (Junior blood group)	GOUT1	Gene_info
ABCG2	ATP-binding cassette, sub-family G (WHITE), member 2 (Junior blood group)	9429	ATP-binding cassette, sub-family G (WHITE), member 2 (Junior blood group)	MRX	Gene_info
ABCG2	ATP-binding cassette, sub-family G (WHITE), member 2 (Junior blood group)	9429	ATP-binding cassette, sub-family G (WHITE), member 2 (Junior blood group)	MXR	Geneinfo_and_hgnc
ABCG2	ATP-binding cassette, sub-family G (WHITE), member 2 (Junior blood group)	9429	ATP-binding cassette, sub-family G (WHITE), member 2 (Junior blood group)	MXR	Geneinfo_and_hgnc
ABCG2	ATP-binding cassette, sub-family G (WHITE), member 2 (Junior blood group)	9429	ATP-binding cassette, sub-family G (WHITE), member 2 (Junior blood group)	MXR1	Gene_info
ABCG2	ATP-binding cassette, sub-family G (WHITE), member 2 (Junior blood group)	9429	ATP-binding cassette, sub-family G (WHITE), member 2 (Junior blood group)	MXR-1	Gene_info
ABCG2	ATP-binding cassette, sub-family G (WHITE), member 2 (Junior blood group)	9429	ATP-binding cassette, sub-family G (WHITE), member 2 (Junior blood group)	UAQTL1	Gene_info
ABCG2	ATP-binding cassette, sub-family G (WHITE), member 2 (Junior blood group)	9429	ATP-binding cassette, sub-family G member 2		Gene_info
ABCG2	ATP-binding cassette, sub-family G (WHITE), member 2 (Junior blood group)	9429	ATP-binding cassette, sub-family G member 2		Geneinfo_and_hgnc
ABCG2	ATP-binding cassette, sub-family G (WHITE), member 2 (Junior blood group)	9429	ATP-binding cassette, sub-family G member 2		Geneinfo_and_hgnc
ABCG2	ATP-binding cassette, sub-family G (WHITE), member 2 (Junior blood group)	9429	ATP-binding cassette, sub-family G member 2		Geneinfo_and_hgnc
ABCG2	ATP-binding cassette, sub-family G (WHITE), member 2 (Junior blood group)	9429	ATP-binding cassette, sub-family G member 2		Geneinfo_and_hgnc
ABCG2	ATP-binding cassette, sub-family G (WHITE), member 2 (Junior blood group)	9429	ATP-binding cassette, sub-family G member 2		Gene_info
ABCG2	ATP-binding cassette, sub-family G (WHITE), member 2 (Junior blood group)	9429	ATP-binding cassette, sub-family G member 2		Gene_info
ABCG2	ATP-binding cassette, sub-family G (WHITE), member 2 (Junior blood group)	9429	ATP-binding cassette, sub-family G member 2		Geneinfo_and_hgnc
ABCG2	ATP-binding cassette, sub-family G (WHITE), member 2 (Junior blood group)	9429	ATP-binding cassette, sub-family G member 2		Geneinfo_and_hgnc
ABCG2	ATP-binding cassette, sub-family G (WHITE), member 2 (Junior blood group)	9429	ATP-binding cassette, sub-family G member 2		Gene_info
ABCG2	ATP-binding cassette, sub-family G (WHITE), member 2 (Junior blood group)	9429	ATP-binding cassette, sub-family G member 2		Geneinfo_and_hgnc
ABCG2	ATP-binding cassette, sub-family G (WHITE), member 2 (Junior blood group)	9429	ATP-binding cassette, sub-family G member 2		Gene_info
ABCG2	ATP-binding cassette, sub-family G (WHITE), member 2 (Junior blood group)	9429	ATP-binding cassette, sub-family G member 2		Gene_info
ABCG2	ATP-binding cassette, sub-family G (WHITE), member 2 (Junior blood group)	9429	ATP-binding cassette, sub-family G member 2		Geneinfo_and_hgnc
ABCG2	ATP-binding cassette, sub-family G (WHITE), member 2 (Junior blood group)	9429	ATP-binding cassette, sub-family G member 2		Geneinfo_and_hgnc
ABCG2	ATP-binding cassette, sub-family G (WHITE), member 2 (Junior blood group)	9429	ATP-binding cassette, sub-family G member 2		Gene_info
ABCG2	ATP-binding cassette, sub-family G (WHITE), member 2 (Junior blood group)	9429	ATP-binding cassette, sub-family G member 2		Gene_info
ABCG2	ATP-binding cassette, sub-family G (WHITE), member 2 (Junior blood group)	9429	ATP-binding cassette, sub-family G member 2		Gene_info
ABCG4	ATP-binding cassette, sub-family G (WHITE), member 4	64137	ATP-binding cassette, subfamily G, member 4	E_m_p_t_y	Hgnc
ABCG4	ATP-binding cassette, sub-family G (WHITE), member 4	64137	ATP-binding cassette, sub-family G (WHITE), member 4	E_m_p_t_y	Hgnc
ABCG4	ATP-binding cassette, sub-family G (WHITE), member 4	64137	ATP-binding cassette, sub-family G (WHITE), member 4	WHITE2	Geneinfo_and_hgnc
ABCG4	ATP-binding cassette, sub-family G (WHITE), member 4	64137	putative ABC transporter	WHITE2	Geneinfo_and_hgnc
ABCG4	ATP-binding cassette, sub-family G (WHITE), member 4	64137	ATP-binding cassette, sub-family G member 4		Hgnc
ABCG4	ATP-binding cassette, sub-family G (WHITE), member 4	64137	ATP-binding cassette, sub-family G member 4		Hgnc
ABCG4	ATP-binding cassette, sub-family G (WHITE), member 4	64137	ATP-binding cassette, sub-family G member 4		Geneinfo_and_hgnc
ABCG4	ATP-binding cassette, sub-family G (WHITE), member 4	64137	ATP-binding cassette, sub-family G member 4		Geneinfo_and_hgnc
ABCG5	ATP-binding cassette, sub-family G (WHITE), member 5	64240	ATP-binding cassette, sub-family G (WHITE), member 5	E_m_p_t_y	Hgnc
ABCG5	ATP-binding cassette, sub-family G (WHITE), member 5	64240	ATP-binding cassette, sub-family G (WHITE), member 5	STSL	Geneinfo_and_hgnc
ABCG5	ATP-binding cassette, sub-family G (WHITE), member 5	64240	sterolin 1	STSL	Geneinfo_and_hgnc
ABCG5	ATP-binding cassette, sub-family G (WHITE), member 5	64240	ATP-binding cassette, sub-family G member 5		Hgnc
ABCG5	ATP-binding cassette, sub-family G (WHITE), member 5	64240	ATP-binding cassette, sub-family G member 5		Geneinfo_and_hgnc
ABCG5	ATP-binding cassette, sub-family G (WHITE), member 5	64240	ATP-binding cassette, sub-family G member 5		Geneinfo_and_hgnc
ABCG8	ATP-binding cassette, sub-family G (WHITE), member 8	64241	sterolin 2	E_m_p_t_y	Hgnc
ABCG8	ATP-binding cassette, sub-family G (WHITE), member 8	64241	ATP-binding cassette, sub-family G (WHITE), member 8	E_m_p_t_y	Hgnc
ABCG8	ATP-binding cassette, sub-family G (WHITE), member 8	64241	ATP-binding cassette, sub-family G (WHITE), member 8	GBD4	Geneinfo_and_hgnc
ABCG8	ATP-binding cassette, sub-family G (WHITE), member 8	64241	gallbladder disease 4	GBD4	Geneinfo_and_hgnc
ABCG8	ATP-binding cassette, sub-family G (WHITE), member 8	64241	ATP-binding cassette, sub-family G (WHITE), member 8	STSL	Gene_info
ABCG8	ATP-binding cassette, sub-family G (WHITE), member 8	64241	ATP-binding cassette, sub-family G member 8		Hgnc
ABCG8	ATP-binding cassette, sub-family G (WHITE), member 8	64241	ATP-binding cassette, sub-family G member 8		Hgnc
ABCG8	ATP-binding cassette, sub-family G (WHITE), member 8	64241	ATP-binding cassette, sub-family G member 8		Geneinfo_and_hgnc
ABCG8	ATP-binding cassette, sub-family G (WHITE), member 8	64241	ATP-binding cassette, sub-family G member 8		Geneinfo_and_hgnc
ABCG8	ATP-binding cassette, sub-family G (WHITE), member 8	64241	ATP-binding cassette, sub-family G member 8		Gene_info
ABHD1	abhydrolase domain containing 1	84696	abhydrolase domain containing 1	FLJ36128	Hgnc
ABHD1	abhydrolase domain containing 1	84696	abhydrolase domain containing 1	LABH1	Geneinfo_and_hgnc
ABHD10	abhydrolase domain containing 10	55347	abhydrolase domain containing 10	E_m_p_t_y	Geneinfo_and_hgnc
ABHD10	abhydrolase domain containing 10	55347	abhydrolase domain containing 10	E_m_p_t_y	Geneinfo_and_hgnc
ABHD10	abhydrolase domain containing 10	55347	E_m_p_t_y	FLJ11342	Hgnc
ABHD11	abhydrolase domain containing 11	83451	abhydrolase domain containing 11	E_m_p_t_y	Hgnc
ABHD11	abhydrolase domain containing 11	83451	abhydrolase domain containing 11	PP1226	Geneinfo_and_hgnc
ABHD11	abhydrolase domain containing 11	83451	abhydrolase domain containing 11	WBSCR21	Gene_info
ABHD11-AS1	ABHD11 antisense RNA 1 (tail to tail)	171022	ABHD11 antisense RNA 1 (tail to tail)	E_m_p_t_y	Hgnc
ABHD11-AS1	ABHD11 antisense RNA 1 (tail to tail)	171022	ABHD11 antisense RNA 1 (tail to tail)	LINC00035	Gene_info
ABHD11-AS1	ABHD11 antisense RNA 1 (tail to tail)	171022	ABHD11 antisense RNA 1 (tail to tail)	NCRNA00035	Geneinfo_and_hgnc
ABHD11-AS1	ABHD11 antisense RNA 1 (tail to tail)	171022	non-protein coding RNA 35	NCRNA00035	Geneinfo_and_hgnc
ABHD11-AS1	ABHD11 antisense RNA 1 (tail to tail)	171022	ABHD11 antisense RNA 1 (tail to tail)	WBSCR26	Gene_info
ABHD11-AS1	ABHD11 antisense RNA 1 (tail to tail)	171022	ABHD11 antisense RNA 1		Hgnc
ABHD11-AS1	ABHD11 antisense RNA 1 (tail to tail)	171022	ABHD11 antisense RNA 1		Gene_info
ABHD11-AS1	ABHD11 antisense RNA 1 (tail to tail)	171022	ABHD11 antisense RNA 1		Geneinfo_and_hgnc
ABHD11-AS1	ABHD11 antisense RNA 1 (tail to tail)	171022	ABHD11 antisense RNA 1		Geneinfo_and_hgnc
ABHD11-AS1	ABHD11 antisense RNA 1 (tail to tail)	171022	ABHD11 antisense RNA 1		Gene_info
ABHD12	abhydrolase domain containing 12	26090	abhydrolase domain containing 12	ABHD12A	Geneinfo_and_hgnc
ABHD12	abhydrolase domain containing 12	26090	abhydrolase domain containing 12	ABHD12A	Geneinfo_and_hgnc
ABHD12	abhydrolase domain containing 12	26090	abhydrolase domain containing 12	BEM46L2	Geneinfo_and_hgnc
ABHD12	abhydrolase domain containing 12	26090	abhydrolase domain containing 12	BEM46L2	Geneinfo_and_hgnc
ABHD12	abhydrolase domain containing 12	26090	abhydrolase domain containing 12	C20ORF22	Gene_info
ABHD12	abhydrolase domain containing 12	26090	abhydrolase domain containing 12	DJ965G21.2	Geneinfo_and_hgnc
ABHD12	abhydrolase domain containing 12	26090	abhydrolase domain containing 12	DJ965G21.2	Geneinfo_and_hgnc
ABHD12	abhydrolase domain containing 12	26090	E_m_p_t_y	DKFZP434P106	Hgnc
ABHD12	abhydrolase domain containing 12	26090	abhydrolase domain containing 12	PHARC	Gene_info
ABHD12B	abhydrolase domain containing 12B	145447	abhydrolase domain containing 12B	BEM46L3	Geneinfo_and_hgnc
ABHD12B	abhydrolase domain containing 12B	145447	abhydrolase domain containing 12B	C14_5314	Gene_info
ABHD12B	abhydrolase domain containing 12B	145447	abhydrolase domain containing 12B	C14ORF29	Gene_info
ABHD12B	abhydrolase domain containing 12B	145447	abhydrolase domain containing 12B	E_m_p_t_y	Hgnc
ABHD13	abhydrolase domain containing 13	84945	abhydrolase domain containing 13	BA153I24.2	Geneinfo_and_hgnc
ABHD13	abhydrolase domain containing 13	84945	abhydrolase domain containing 13	BEM46L1	Geneinfo_and_hgnc
ABHD13	abhydrolase domain containing 13	84945	abhydrolase domain containing 13	BEM46L1	Geneinfo_and_hgnc
ABHD13	abhydrolase domain containing 13	84945	abhydrolase domain containing 13	C13ORF6	Gene_info
ABHD13	abhydrolase domain containing 13	84945	abhydrolase domain containing 13	FLJ14906	Hgnc
ABHD14A	abhydrolase domain containing 14A	25864	E_m_p_t_y	DKFZP564O243	Hgnc
ABHD14A	abhydrolase domain containing 14A	25864	abhydrolase domain containing 14A	DORZ1	Geneinfo_and_hgnc
ABHD14A	abhydrolase domain containing 14A	25864	abhydrolase domain containing 14A	DORZ1	Geneinfo_and_hgnc
ABHD14A-ACY1	ABHD14A-ACY1 readthrough	100526760	ABHD14A-ACY1 readthrough	E_m_p_t_y	Geneinfo_and_hgnc
ABHD14A-ACY1	ABHD14A-ACY1 readthrough	100526760	ABHD14A-ACY1 readthrough	E_m_p_t_y	Geneinfo_and_hgnc
ABHD14B	abhydrolase domain containing 14B	84836	abhydrolase domain containing 14B	CIB	Geneinfo_and_hgnc
ABHD14B	abhydrolase domain containing 14B	84836	abhydrolase domain containing 14B	CIB	Geneinfo_and_hgnc
ABHD14B	abhydrolase domain containing 14B	84836	abhydrolase domain containing 14B	HEL-S-299	Gene_info
ABHD14B	abhydrolase domain containing 14B	84836	E_m_p_t_y	MGC15429	Hgnc
ABHD15	abhydrolase domain containing 15	116236	abhydrolase domain containing 15	E_m_p_t_y	Geneinfo_and_hgnc
ABHD15	abhydrolase domain containing 15	116236	abhydrolase domain containing 15	E_m_p_t_y	Geneinfo_and_hgnc
ABHD15-AS1	ABHD15 antisense RNA 1	104355133	ABHD15 antisense RNA 1	LINC-TP53I13	Geneinfo_and_hgnc
ABHD15-AS1	ABHD15 antisense RNA 1	104355133	ABHD15 antisense RNA 1	LNC-TP53I13	Geneinfo_and_hgnc
ABHD15-AS1	ABHD15 antisense RNA 1	104355133	ABHD15 antisense RNA 1	LNC-TP53I13	Geneinfo_and_hgnc
ABHD16A	abhydrolase domain containing 16A	7920	abhydrolase domain containing 16A	BAT5	Gene_info
ABHD16A	abhydrolase domain containing 16A	7920	abhydrolase domain containing 16A	D6S82E	Geneinfo_and_hgnc
ABHD16A	abhydrolase domain containing 16A	7920	abhydrolase domain containing 16A	D6S82E	Geneinfo_and_hgnc
ABHD16A	abhydrolase domain containing 16A	7920	abhydrolase domain containing 16A	NG26	Geneinfo_and_hgnc
ABHD16A	abhydrolase domain containing 16A	7920	abhydrolase domain containing 16A	PP199	Gene_info
ABHD16B	abhydrolase domain containing 16B	140701	abhydrolase domain containing 16B	C20ORF135	Gene_info
ABHD16B	abhydrolase domain containing 16B	140701	abhydrolase domain containing 16B	DJ591C20.1	Geneinfo_and_hgnc
ABHD16B	abhydrolase domain containing 16B	140701	abhydrolase domain containing 16B	E_m_p_t_y	Hgnc
ABHD17A	abhydrolase domain containing 17A	81926	abhydrolase domain containing 17A	C19ORF27	Gene_info
ABHD17A	abhydrolase domain containing 17A	81926	abhydrolase domain containing 17A	E_m_p_t_y	Hgnc
ABHD17A	abhydrolase domain containing 17A	81926	abhydrolase domain containing 17A	FAM108A1	Gene_info
ABHD17A	abhydrolase domain containing 17A	81926	E_m_p_t_y	MGC5244	Hgnc
ABHD17AP1	abhydrolase domain containing 17A pseudogene 1	728917	abhydrolase domain containing 17A pseudogene 1	ABHD17AP2	Gene_info
ABHD17AP1	abhydrolase domain containing 17A pseudogene 1	728917	abhydrolase domain containing 17A pseudogene 1	C1ORF47	Geneinfo_and_hgnc
ABHD17AP1	abhydrolase domain containing 17A pseudogene 1	728917	abhydrolase domain containing 17A pseudogene 1	E_m_p_t_y	Hgnc
ABHD17AP1	abhydrolase domain containing 17A pseudogene 1	728917	abhydrolase domain containing 17A pseudogene 1	FAM108A11P	Gene_info
ABHD17AP1	abhydrolase domain containing 17A pseudogene 1	728917	abhydrolase domain containing 17A pseudogene 1	FAM108A2	Gene_info
ABHD17AP1	abhydrolase domain containing 17A pseudogene 1	728917	abhydrolase domain containing 17A pseudogene 1	FAM108A3	Gene_info
ABHD17AP1	abhydrolase domain containing 17A pseudogene 1	728917	abhydrolase domain containing 17A pseudogene 1	FAM108A3P	Gene_info
ABHD17AP3	abhydrolase domain containing 17A pseudogene 3	648359	abhydrolase domain containing 17A pseudogene 3	E_m_p_t_y	Hgnc
ABHD17AP3	abhydrolase domain containing 17A pseudogene 3	648359	abhydrolase domain containing 17A pseudogene 3	FAM108A4	Gene_info
ABHD17AP3	abhydrolase domain containing 17A pseudogene 3	648359	abhydrolase domain containing 17A pseudogene 3	FAM108A4P	Gene_info
ABHD17AP4	abhydrolase domain containing 17A pseudogene P4	729495	abhydrolase domain containing 17A pseudogene P4	E_m_p_t_y	Hgnc
ABHD17AP4	abhydrolase domain containing 17A pseudogene P4	729495	abhydrolase domain containing 17A pseudogene P4	FAM108A5	Gene_info
ABHD17AP4	abhydrolase domain containing 17A pseudogene P4	729495	abhydrolase domain containing 17A pseudogene P4	FAM108A5P	Gene_info
ABHD17AP5	abhydrolase domain containing 17A pseudogene 5	91219	abhydrolase domain containing 17A pseudogene 5	E_m_p_t_y	Hgnc
ABHD17AP5	abhydrolase domain containing 17A pseudogene 5	91219	abhydrolase domain containing 17A pseudogene 5	FAM108A6	Gene_info
ABHD17AP5	abhydrolase domain containing 17A pseudogene 5	91219	abhydrolase domain containing 17A pseudogene 5	FAM108A6P	Gene_info
ABHD17AP6	abhydrolase domain containing 17A pseudogene 6	644988	abhydrolase domain containing 17A pseudogene 6	E_m_p_t_y	Hgnc
ABHD17AP6	abhydrolase domain containing 17A pseudogene 6	644988	abhydrolase domain containing 17A pseudogene 6	FAM108A7P	Gene_info
ABHD17AP7	abhydrolase domain containing 17A pseudogene 7	100133212	abhydrolase domain containing 17A pseudogene 7	E_m_p_t_y	Hgnc
ABHD17AP7	abhydrolase domain containing 17A pseudogene 7	100133212	abhydrolase domain containing 17A pseudogene 7	FAM108A8P	Gene_info
ABHD17AP8	abhydrolase domain containing 17A pseudogene 8	647144	abhydrolase domain containing 17A pseudogene 8	E_m_p_t_y	Hgnc
ABHD17AP8	abhydrolase domain containing 17A pseudogene 8	647144	abhydrolase domain containing 17A pseudogene 8	FAM108A9P	Gene_info
ABHD17AP9	abhydrolase domain containing 17A pseudogene 9	100132251	abhydrolase domain containing 17A pseudogene 9	E_m_p_t_y	Hgnc
ABHD17AP9	abhydrolase domain containing 17A pseudogene 9	100132251	abhydrolase domain containing 17A pseudogene 9	FAM108A10P	Gene_info
ABHD17B	abhydrolase domain containing 17B	51104	abhydrolase domain containing 17B	C9ORF77	Gene_info
ABHD17B	abhydrolase domain containing 17B	51104	abhydrolase domain containing 17B	CGI-67	Geneinfo_and_hgnc
ABHD17B	abhydrolase domain containing 17B	51104	abhydrolase domain containing 17B	E_m_p_t_y	Hgnc
ABHD17B	abhydrolase domain containing 17B	51104	abhydrolase domain containing 17B	FAM108B1	Gene_info
ABHD17C	abhydrolase domain containing 17C	58489	abhydrolase domain containing 17C	E_m_p_t_y	Hgnc
ABHD17C	abhydrolase domain containing 17C	58489	abhydrolase domain containing 17C	FAM108C1	Gene_info
ABHD18	abhydrolase domain containing 18	80167	abhydrolase domain containing 18	C4ORF29	Gene_info
ABHD18	abhydrolase domain containing 18	80167	abhydrolase domain containing 18	E_m_p_t_y	Hgnc
ABHD18	abhydrolase domain containing 18	80167	E_m_p_t_y	FLJ21106	Hgnc
ABHD2	abhydrolase domain containing 2	11057	abhydrolase domain containing 2	E_m_p_t_y	Hgnc
ABHD2	abhydrolase domain containing 2	11057	abhydrolase domain containing 2	HS1-2	Gene_info
ABHD2	abhydrolase domain containing 2	11057	abhydrolase domain containing 2	LABH2	Geneinfo_and_hgnc
ABHD2	abhydrolase domain containing 2	11057	abhydrolase domain containing 2	PHPS1-2	Gene_info
ABHD3	abhydrolase domain containing 3	171586	abhydrolase domain containing 3	E_m_p_t_y	Hgnc
ABHD3	abhydrolase domain containing 3	171586	abhydrolase domain containing 3	LABH3	Geneinfo_and_hgnc
ABHD4	abhydrolase domain containing 4	63874	abhydrolase domain containing 4	ABH4	Gene_info
ABHD4	abhydrolase domain containing 4	63874	abhydrolase domain containing 4	E_m_p_t_y	Hgnc
ABHD4	abhydrolase domain containing 4	63874	E_m_p_t_y	FLJ12816	Hgnc
ABHD5	abhydrolase domain containing 5	51099	abhydrolase domain containing 5	CDS	Gene_info
ABHD5	abhydrolase domain containing 5	51099	abhydrolase domain containing 5	CGI58	Gene_info
ABHD5	abhydrolase domain containing 5	51099	E_m_p_t_y	CGI-58	Hgnc
ABHD5	abhydrolase domain containing 5	51099	abhydrolase domain containing 5	IECN2	Gene_info
ABHD5	abhydrolase domain containing 5	51099	abhydrolase domain containing 5	NCIE2	Geneinfo_and_hgnc
ABHD5	abhydrolase domain containing 5	51099	abhydrolase domain containing 5	NCIE2	Geneinfo_and_hgnc
ABHD6	abhydrolase domain containing 6	57406	abhydrolase domain containing 6	E_m_p_t_y	Geneinfo_and_hgnc
ABHD6	abhydrolase domain containing 6	57406	abhydrolase domain containing 6	E_m_p_t_y	Geneinfo_and_hgnc
ABHD8	abhydrolase domain containing 8	79575	abhydrolase domain containing 8	E_m_p_t_y	Gene_info
ABHD8	abhydrolase domain containing 8	79575	E_m_p_t_y	FLJ11743	Hgnc
ABHD8	abhydrolase domain containing 8	79575	abhydrolase domain containing 8	MGC14280	Hgnc
ABHD8	abhydrolase domain containing 8	79575	abhydrolase domain containing 8	MGC2512	Hgnc
ABI1	abl-interactor 1	10006	abl-interactor 1	ABI-1	Geneinfo_and_hgnc
ABI1	abl-interactor 1	10006	abl-interactor 1	ABI-1	Geneinfo_and_hgnc
ABI1	abl-interactor 1	10006	abl-interactor 1	ABLBP4	Gene_info
ABI1	abl-interactor 1	10006	abl-interactor 1	E3B1	Geneinfo_and_hgnc
ABI1	abl-interactor 1	10006	abl-interactor 1	NAP1BP	Gene_info
ABI1	abl-interactor 1	10006	abl-interactor 1	SSH3BP	Gene_info
ABI1	abl-interactor 1	10006	abl-interactor 1	SSH3BP1	Gene_info
ABI1P1	abl-interactor 1 pseudogene 1	326268	abl-interactor 1 pseudogene 1	ABI1P	Gene_info
ABI1P1	abl-interactor 1 pseudogene 1	326268	abl-interactor 1 pseudogene 1	E_m_p_t_y	Hgnc
ABI1P1	abl-interactor 1 pseudogene 1	326268	abl-interactor 1 pseudogene 1	SSH3BP1P	Gene_info
ABI2	abl-interactor 2	10152	abl-interactor 2	ABI-2	Geneinfo_and_hgnc
ABI2	abl-interactor 2	10152	abl-interactor 2	ABI2B	Geneinfo_and_hgnc
ABI2	abl-interactor 2	10152	abl-interactor 2	ABI2B	Geneinfo_and_hgnc
ABI2	abl-interactor 2	10152	abl-interactor 2	ABLBP3	Geneinfo_and_hgnc
ABI2	abl-interactor 2	10152	abl-interactor 2	ABLBP3	Geneinfo_and_hgnc
ABI2	abl-interactor 2	10152	abl-interactor 2	AIP-1	Geneinfo_and_hgnc
ABI2	abl-interactor 2	10152	abl-interactor 2	AIP-1	Geneinfo_and_hgnc
ABI2	abl-interactor 2	10152	abl-interactor 2	ARGBP1	Gene_info
ABI2	abl-interactor 2	10152	abl-interactor 2	ARGBPIA	Geneinfo_and_hgnc
ABI2	abl-interactor 2	10152	abl-interactor 2	ARGBPIA	Geneinfo_and_hgnc
ABI2	abl-interactor 2	10152	abl-interactor 2	ARGBPIB	Gene_info
ABI2	abl-interactor 2	10152	abl-interactor 2	SSH3BP2	Geneinfo_and_hgnc
ABI2	abl-interactor 2	10152	abl-interactor 2	SSH3BP2	Geneinfo_and_hgnc
ABI3	ABI family, member 3	51225	ABI family, member 3	NESH	Geneinfo_and_hgnc
ABI3	ABI family, member 3	51225	ABI family, member 3	SSH3BP3	Geneinfo_and_hgnc
ABI3	ABI family, member 3	51225	ABI family, member 3	SSH3BP3	Geneinfo_and_hgnc
ABI3BP	ABI family, member 3 (NESH) binding protein	25890	ABI family, member 3 (NESH) binding protein	DKFZP586L2024	Hgnc
ABI3BP	ABI family, member 3 (NESH) binding protein	25890	ABI family, member 3 (NESH) binding protein	NESHBP	Geneinfo_and_hgnc
ABI3BP	ABI family, member 3 (NESH) binding protein	25890	target of Nesh-SH3	NESHBP	Geneinfo_and_hgnc
ABI3BP	ABI family, member 3 (NESH) binding protein	25890	ABI family, member 3 (NESH) binding protein	TARSH	Geneinfo_and_hgnc
ABI3BP	ABI family, member 3 (NESH) binding protein	25890	ABI family, member 3 (NESH) binding protein	TARSH	Geneinfo_and_hgnc
ABI3BP	ABI family, member 3 (NESH) binding protein	25890	ABI family, member 3 binding protein		Hgnc
ABI3BP	ABI family, member 3 (NESH) binding protein	25890	ABI family, member 3 binding protein		Geneinfo_and_hgnc
ABI3BP	ABI family, member 3 (NESH) binding protein	25890	ABI family, member 3 binding protein		Geneinfo_and_hgnc
ABI3BP	ABI family, member 3 (NESH) binding protein	25890	ABI family, member 3 binding protein		Geneinfo_and_hgnc
ABI3BP	ABI family, member 3 (NESH) binding protein	25890	ABI family, member 3 binding protein		Geneinfo_and_hgnc
ABL1	ABL proto-oncogene 1, non-receptor tyrosine kinase	25	ABL proto-oncogene 1, non-receptor tyrosine kinase	ABL	Gene_info
ABL1	ABL proto-oncogene 1, non-receptor tyrosine kinase	25	ABL proto-oncogene 1, non-receptor tyrosine kinase	BCR/ABL	Gene_info
ABL1	ABL proto-oncogene 1, non-receptor tyrosine kinase	25	ABL proto-oncogene 1, non-receptor tyrosine kinase	C-ABL	Geneinfo_and_hgnc
ABL1	ABL proto-oncogene 1, non-receptor tyrosine kinase	25	ABL proto-oncogene 1, non-receptor tyrosine kinase	C-ABL	Geneinfo_and_hgnc
ABL1	ABL proto-oncogene 1, non-receptor tyrosine kinase	25	ABL proto-oncogene 1, non-receptor tyrosine kinase	C-ABL1	Gene_info
ABL1	ABL proto-oncogene 1, non-receptor tyrosine kinase	25	ABL proto-oncogene 1, non-receptor tyrosine kinase	JTK7	Geneinfo_and_hgnc
ABL1	ABL proto-oncogene 1, non-receptor tyrosine kinase	25	ABL proto-oncogene 1, non-receptor tyrosine kinase	P150	Geneinfo_and_hgnc
ABL1	ABL proto-oncogene 1, non-receptor tyrosine kinase	25	ABL proto-oncogene 1, non-receptor tyrosine kinase	P150	Geneinfo_and_hgnc
ABL1	ABL proto-oncogene 1, non-receptor tyrosine kinase	25	ABL proto-oncogene 1, non-receptor tyrosine kinase	V-ABL	Gene_info
ABL2	ABL proto-oncogene 2, non-receptor tyrosine kinase	27	ABL proto-oncogene 2, non-receptor tyrosine kinase	ABLL	Gene_info
ABL2	ABL proto-oncogene 2, non-receptor tyrosine kinase	27	ABL proto-oncogene 2, non-receptor tyrosine kinase	ARG	Geneinfo_and_hgnc
ABL2	ABL proto-oncogene 2, non-receptor tyrosine kinase	27	Abelson-related gene	ARG	Geneinfo_and_hgnc
ABL2	ABL proto-oncogene 2, non-receptor tyrosine kinase	27	ABL proto-oncogene 2, non-receptor tyrosine kinase	E_m_p_t_y	Hgnc
ABLIM1	actin binding LIM protein 1	3983	actin binding LIM protein 1	ABLIM	Geneinfo_and_hgnc
ABLIM1	actin binding LIM protein 1	3983	actin binding LIM protein 1	ABLIM-1	Gene_info
ABLIM1	actin binding LIM protein 1	3983	actin binding LIM protein 1	LIMAB1	Gene_info
ABLIM1	actin binding LIM protein 1	3983	actin binding LIM protein 1	LIMATIN	Geneinfo_and_hgnc
ABLIM1	actin binding LIM protein 1	3983	actin binding LIM protein 1	LIMATIN	Geneinfo_and_hgnc
ABLIM2	actin binding LIM protein family, member 2	84448	actin binding LIM protein family, member 2	E_m_p_t_y	Geneinfo_and_hgnc
ABLIM2	actin binding LIM protein family, member 2	84448	actin binding LIM protein family, member 2	E_m_p_t_y	Geneinfo_and_hgnc
ABLIM2	actin binding LIM protein family, member 2	84448	E_m_p_t_y	KIAA1808	Hgnc
ABLIM3	actin binding LIM protein family, member 3	22885	actin binding LIM protein family, member 3	E_m_p_t_y	Hgnc
ABLIM3	actin binding LIM protein family, member 3	22885	actin binding LIM protein family, member 3	HMFN1661	Gene_info
ABLIM3	actin binding LIM protein family, member 3	22885	E_m_p_t_y	KIAA0843	Hgnc
ABO	ABO blood group (transferase A, alpha 1-3-N-acetylgalactosaminyltransferase; transferase B, alpha 1-3-galactosyltransferase)	28	ABO blood group (transferase A, alpha 1-3-N-acetylgalactosaminyltransferase; transferase B, alpha 1-3-galactosyltransferase)	A3GALNT	Geneinfo_and_hgnc
ABO	ABO blood group (transferase A, alpha 1-3-N-acetylgalactosaminyltransferase; transferase B, alpha 1-3-galactosyltransferase)	28	ABO blood group (transferase A, alpha 1-3-N-acetylgalactosaminyltransferase; transferase B, alpha 1-3-galactosyltransferase)	A3GALT1	Geneinfo_and_hgnc
ABO	ABO blood group (transferase A, alpha 1-3-N-acetylgalactosaminyltransferase; transferase B, alpha 1-3-galactosyltransferase)	28	ABO blood group (transferase A, alpha 1-3-N-acetylgalactosaminyltransferase; transferase B, alpha 1-3-galactosyltransferase)	A3GALT1	Geneinfo_and_hgnc
ABO	ABO blood group (transferase A, alpha 1-3-N-acetylgalactosaminyltransferase; transferase B, alpha 1-3-galactosyltransferase)	28	transferase A	E_m_p_t_y	Gene_info
ABO	ABO blood group (transferase A, alpha 1-3-N-acetylgalactosaminyltransferase; transferase B, alpha 1-3-galactosyltransferase)	28	alpha 1-3-N-acetylgalactosaminyltransferase	E_m_p_t_y	Gene_info
ABO	ABO blood group (transferase A, alpha 1-3-N-acetylgalactosaminyltransferase; transferase B, alpha 1-3-galactosyltransferase)	28	transferase B	E_m_p_t_y	Gene_info
ABO	ABO blood group (transferase A, alpha 1-3-N-acetylgalactosaminyltransferase; transferase B, alpha 1-3-galactosyltransferase)	28	alpha 1-3-galactosyltransferase	E_m_p_t_y	Gene_info
ABO	ABO blood group (transferase A, alpha 1-3-N-acetylgalactosaminyltransferase; transferase B, alpha 1-3-galactosyltransferase)	28	ABO blood group (transferase A, alpha 1-3-N-acetylgalactosaminyltransferase; transferase B, alpha 1-3-galactosyltransferase)	GTB	Gene_info
ABO	ABO blood group (transferase A, alpha 1-3-N-acetylgalactosaminyltransferase; transferase B, alpha 1-3-galactosyltransferase)	28	ABO blood group (transferase A, alpha 1-3-N-acetylgalactosaminyltransferase; transferase B, alpha 1-3-galactosyltransferase)	NAGAT	Gene_info
ABO	ABO blood group (transferase A, alpha 1-3-N-acetylgalactosaminyltransferase; transferase B, alpha 1-3-galactosyltransferase)	28	ABO blood group		Geneinfo_and_hgnc
ABO	ABO blood group (transferase A, alpha 1-3-N-acetylgalactosaminyltransferase; transferase B, alpha 1-3-galactosyltransferase)	28	ABO blood group		Geneinfo_and_hgnc
ABO	ABO blood group (transferase A, alpha 1-3-N-acetylgalactosaminyltransferase; transferase B, alpha 1-3-galactosyltransferase)	28	ABO blood group		Geneinfo_and_hgnc
ABO	ABO blood group (transferase A, alpha 1-3-N-acetylgalactosaminyltransferase; transferase B, alpha 1-3-galactosyltransferase)	28	ABO blood group		Gene_info
ABO	ABO blood group (transferase A, alpha 1-3-N-acetylgalactosaminyltransferase; transferase B, alpha 1-3-galactosyltransferase)	28	ABO blood group		Gene_info
ABO	ABO blood group (transferase A, alpha 1-3-N-acetylgalactosaminyltransferase; transferase B, alpha 1-3-galactosyltransferase)	28	ABO blood group		Gene_info
ABO	ABO blood group (transferase A, alpha 1-3-N-acetylgalactosaminyltransferase; transferase B, alpha 1-3-galactosyltransferase)	28	ABO blood group		Gene_info
ABO	ABO blood group (transferase A, alpha 1-3-N-acetylgalactosaminyltransferase; transferase B, alpha 1-3-galactosyltransferase)	28	ABO blood group		Gene_info
ABO	ABO blood group (transferase A, alpha 1-3-N-acetylgalactosaminyltransferase; transferase B, alpha 1-3-galactosyltransferase)	28	ABO blood group		Gene_info
ABR	active BCR-related	29	active BCR-related	E_m_p_t_y	Hgnc
ABR	active BCR-related	29	active BCR-related	MDB	Geneinfo_and_hgnc
ABRA	actin binding Rho activating protein	137735	actin binding Rho activating protein	E_m_p_t_y	Hgnc
ABRA	actin binding Rho activating protein	137735	actin binding Rho activating protein	STARS	Geneinfo_and_hgnc
ABRA	actin binding Rho activating protein	137735	striated muscle activator of Rho-dependent signaling	STARS	Geneinfo_and_hgnc
ABRACL	ABRA C-terminal like	58527	ABRA C-terminal like	C6ORF115	Gene_info
ABRACL	ABRA C-terminal like	58527	ABRA C-terminal like	COSTARS	Geneinfo_and_hgnc
ABRACL	ABRA C-terminal like	58527	ABRA C-terminal like	COSTARS	Geneinfo_and_hgnc
ABRACL	ABRA C-terminal like	58527	ABRA C-terminal like	HSPC280	Geneinfo_and_hgnc
ABRACL	ABRA C-terminal like	58527	ABRA C-terminal like	HSPC280	Geneinfo_and_hgnc
ABRACL	ABRA C-terminal like	58527	ABRA C-terminal like	PRO2013	Geneinfo_and_hgnc
ABT1	activator of basal transcription 1	29777	activator of basal transcription 1	E_m_p_t_y	Hgnc
ABT1	activator of basal transcription 1	29777	activator of basal transcription 1	HABT1	Gene_info
ABT1P1	activator of basal transcription 1 pseudogene 1	100420695	activator of basal transcription 1 pseudogene 1	E_m_p_t_y	Geneinfo_and_hgnc
ABT1P1	activator of basal transcription 1 pseudogene 1	100420695	activator of basal transcription 1 pseudogene 1	E_m_p_t_y	Geneinfo_and_hgnc
ABTB1	ankyrin repeat and BTB (POZ) domain containing 1	80325	ankyrin repeat and BTB (POZ) domain containing 1	BPOZ	Geneinfo_and_hgnc
ABTB1	ankyrin repeat and BTB (POZ) domain containing 1	80325	ankyrin repeat and BTB (POZ) domain containing 1	BTB3	Geneinfo_and_hgnc
ABTB1	ankyrin repeat and BTB (POZ) domain containing 1	80325	ankyrin repeat and BTB (POZ) domain containing 1	BTB3	Geneinfo_and_hgnc
ABTB1	ankyrin repeat and BTB (POZ) domain containing 1	80325	ankyrin repeat and BTB (POZ) domain containing 1	BTBD21	Geneinfo_and_hgnc
ABTB1	ankyrin repeat and BTB (POZ) domain containing 1	80325	ankyrin repeat and BTB (POZ) domain containing 1	BTBD21	Geneinfo_and_hgnc
ABTB1	ankyrin repeat and BTB (POZ) domain containing 1	80325	ankyrin repeat and POZ domain containing 1	E_m_p_t_y	Gene_info
ABTB1	ankyrin repeat and BTB (POZ) domain containing 1	80325	ankyrin repeat and BTB (POZ) domain containing 1	EF1ABP	Geneinfo_and_hgnc
ABTB1	ankyrin repeat and BTB (POZ) domain containing 1	80325	ankyrin repeat and BTB (POZ) domain containing 1	EF1ABP	Geneinfo_and_hgnc
ABTB1	ankyrin repeat and BTB (POZ) domain containing 1	80325	ankyrin repeat and BTB (POZ) domain containing 1	PP2259	Gene_info
ABTB1	ankyrin repeat and BTB (POZ) domain containing 1	80325	ankyrin repeat and BTB domain containing 1		Geneinfo_and_hgnc
ABTB1	ankyrin repeat and BTB (POZ) domain containing 1	80325	ankyrin repeat and BTB domain containing 1		Geneinfo_and_hgnc
ABTB1	ankyrin repeat and BTB (POZ) domain containing 1	80325	ankyrin repeat and BTB domain containing 1		Geneinfo_and_hgnc
ABTB1	ankyrin repeat and BTB (POZ) domain containing 1	80325	ankyrin repeat and BTB domain containing 1		Geneinfo_and_hgnc
ABTB1	ankyrin repeat and BTB (POZ) domain containing 1	80325	ankyrin repeat and BTB domain containing 1		Geneinfo_and_hgnc
ABTB1	ankyrin repeat and BTB (POZ) domain containing 1	80325	ankyrin repeat and BTB domain containing 1		Gene_info
ABTB1	ankyrin repeat and BTB (POZ) domain containing 1	80325	ankyrin repeat and BTB domain containing 1		Geneinfo_and_hgnc
ABTB1	ankyrin repeat and BTB (POZ) domain containing 1	80325	ankyrin repeat and BTB domain containing 1		Geneinfo_and_hgnc
ABTB1	ankyrin repeat and BTB (POZ) domain containing 1	80325	ankyrin repeat and BTB domain containing 1		Gene_info
ABTB2	ankyrin repeat and BTB (POZ) domain containing 2	25841	ankyrin repeat and BTB (POZ) domain containing 2	ABTB2A	Geneinfo_and_hgnc
ABTB2	ankyrin repeat and BTB (POZ) domain containing 2	25841	ankyrin repeat and BTB (POZ) domain containing 2	ABTB2A	Geneinfo_and_hgnc
ABTB2	ankyrin repeat and BTB (POZ) domain containing 2	25841	ankyrin repeat and BTB (POZ) domain containing 2	BTBD22	Geneinfo_and_hgnc
ABTB2	ankyrin repeat and BTB (POZ) domain containing 2	25841	ankyrin repeat and BTB (POZ) domain containing 2	BTBD22	Geneinfo_and_hgnc
ABTB2	ankyrin repeat and BTB (POZ) domain containing 2	25841	E_m_p_t_y	DKFZP586C1619	Hgnc
ABTB2	ankyrin repeat and BTB (POZ) domain containing 2	25841	ankyrin repeat and POZ domain containing 2	E_m_p_t_y	Gene_info
ABTB2	ankyrin repeat and BTB (POZ) domain containing 2	25841	ankyrin repeat and BTB domain containing 2		Geneinfo_and_hgnc
ABTB2	ankyrin repeat and BTB (POZ) domain containing 2	25841	ankyrin repeat and BTB domain containing 2		Geneinfo_and_hgnc
ABTB2	ankyrin repeat and BTB (POZ) domain containing 2	25841	ankyrin repeat and BTB domain containing 2		Geneinfo_and_hgnc
ABTB2	ankyrin repeat and BTB (POZ) domain containing 2	25841	ankyrin repeat and BTB domain containing 2		Geneinfo_and_hgnc
ABTB2	ankyrin repeat and BTB (POZ) domain containing 2	25841	ankyrin repeat and BTB domain containing 2		Hgnc
ABTB2	ankyrin repeat and BTB (POZ) domain containing 2	25841	ankyrin repeat and BTB domain containing 2		Gene_info
ACAA1	acetyl-CoA acyltransferase 1	30	acetyl-CoA acyltransferase 1	ACAA	Gene_info
ACAA1	acetyl-CoA acyltransferase 1	30	peroxisomal 3-oxoacyl-Coenzyme A thiolase	E_m_p_t_y	Hgnc
ACAA1	acetyl-CoA acyltransferase 1	30	acetyl-CoA acyltransferase 1	E_m_p_t_y	Hgnc
ACAA1	acetyl-CoA acyltransferase 1	30	acetyl-CoA acyltransferase 1	PTHIO	Gene_info
ACAA1	acetyl-CoA acyltransferase 1	30	acetyl-CoA acyltransferase 1	THIO	Gene_info
ACAA2	acetyl-CoA acyltransferase 2	10449	acetyl-CoA acyltransferase 2	DSAEC	Geneinfo_and_hgnc
ACAA2	acetyl-CoA acyltransferase 2	10449	mitochondrial 3-oxoacyl-Coenzyme A thiolase	DSAEC	Geneinfo_and_hgnc
ACAA2	acetyl-CoA acyltransferase 2	10449	acetyl-CoA acyltransferase 2	E_m_p_t_y	Hgnc
ACACA	acetyl-CoA carboxylase alpha	31	acetyl-CoA carboxylase alpha	ACAC	Gene_info
ACACA	acetyl-CoA carboxylase alpha	31	acetyl-CoA carboxylase alpha	ACACAD	Gene_info
ACACA	acetyl-CoA carboxylase alpha	31	acetyl-CoA carboxylase alpha	ACC	Gene_info
ACACA	acetyl-CoA carboxylase alpha	31	acetyl-CoA carboxylase alpha	ACC1	Geneinfo_and_hgnc
ACACA	acetyl-CoA carboxylase alpha	31	acetyl-CoA carboxylase 1	ACC1	Geneinfo_and_hgnc
ACACA	acetyl-CoA carboxylase alpha	31	acetyl-CoA carboxylase alpha	ACCA	Gene_info
ACACA	acetyl-CoA carboxylase alpha	31	acetyl-CoA carboxylase alpha	E_m_p_t_y	Hgnc
ACACB	acetyl-CoA carboxylase beta	32	acetyl-CoA carboxylase beta	ACC2	Geneinfo_and_hgnc
ACACB	acetyl-CoA carboxylase beta	32	acetyl-CoA carboxylase beta	ACC2	Geneinfo_and_hgnc
ACACB	acetyl-CoA carboxylase beta	32	acetyl-CoA carboxylase beta	ACCB	Geneinfo_and_hgnc
ACACB	acetyl-CoA carboxylase beta	32	acetyl-CoA carboxylase beta	ACCB	Geneinfo_and_hgnc
ACACB	acetyl-CoA carboxylase beta	32	acetyl-CoA carboxylase beta	HACC275	Geneinfo_and_hgnc
ACACB	acetyl-CoA carboxylase beta	32	acetyl-CoA carboxylase 2	HACC275	Geneinfo_and_hgnc
ACAD10	acyl-CoA dehydrogenase family, member 10	80724	acyl-CoA dehydrogenase family, member 10	E_m_p_t_y	Geneinfo_and_hgnc
ACAD10	acyl-CoA dehydrogenase family, member 10	80724	acyl-CoA dehydrogenase family, member 10	E_m_p_t_y	Geneinfo_and_hgnc
ACAD10	acyl-CoA dehydrogenase family, member 10	80724	E_m_p_t_y	MGC5601	Hgnc
ACAD11	acyl-CoA dehydrogenase family, member 11	84129	acyl-CoA dehydrogenase family, member 11	ACAD-11	Gene_info
ACAD11	acyl-CoA dehydrogenase family, member 11	84129	acyl-CoA dehydrogenase family, member 11	E_m_p_t_y	Hgnc
ACAD11	acyl-CoA dehydrogenase family, member 11	84129	E_m_p_t_y	FLJ12592	Hgnc
ACAD8	acyl-CoA dehydrogenase family, member 8	27034	acyl-CoA dehydrogenase family, member 8	ACAD-8	Gene_info
ACAD8	acyl-CoA dehydrogenase family, member 8	27034	acyl-CoA dehydrogenase family, member 8	ARC42	Gene_info
ACAD8	acyl-CoA dehydrogenase family, member 8	27034	acyl-CoA dehydrogenase family, member 8	E_m_p_t_y	Hgnc
ACAD9	acyl-CoA dehydrogenase family, member 9	28976	acyl-CoA dehydrogenase family, member 9	MGC14452	Hgnc
ACAD9	acyl-CoA dehydrogenase family, member 9	28976	acyl-CoA dehydrogenase family, member 9	NPD002	Geneinfo_and_hgnc
ACADL	acyl-CoA dehydrogenase, long chain	33	acyl-CoA dehydrogenase, long chain	ACAD4	Geneinfo_and_hgnc
ACADL	acyl-CoA dehydrogenase, long chain	33	acyl-CoA dehydrogenase, long chain	ACAD4	Geneinfo_and_hgnc
ACADL	acyl-CoA dehydrogenase, long chain	33	acyl-CoA dehydrogenase, long chain	LCAD	Geneinfo_and_hgnc
ACADM	acyl-CoA dehydrogenase, C-4 to C-12 straight chain	34	acyl-CoA dehydrogenase, C-4 to C-12 straight chain	ACAD1	Geneinfo_and_hgnc
ACADM	acyl-CoA dehydrogenase, C-4 to C-12 straight chain	34	acyl-CoA dehydrogenase, C-4 to C-12 straight chain	ACAD1	Geneinfo_and_hgnc
ACADM	acyl-CoA dehydrogenase, C-4 to C-12 straight chain	34	acyl-CoA dehydrogenase, C-4 to C-12 straight chain	MCAD	Geneinfo_and_hgnc
ACADM	acyl-CoA dehydrogenase, C-4 to C-12 straight chain	34	acyl-CoA dehydrogenase, C-4 to C-12 straight chain	MCADH	Geneinfo_and_hgnc
ACADM	acyl-CoA dehydrogenase, C-4 to C-12 straight chain	34	acyl-CoA dehydrogenase, C-4 to C-12 straight chain	MCADH	Geneinfo_and_hgnc
ACADS	acyl-CoA dehydrogenase, C-2 to C-3 short chain	35	acyl-CoA dehydrogenase, C-2 to C-3 short chain	ACAD3	Geneinfo_and_hgnc
ACADS	acyl-CoA dehydrogenase, C-2 to C-3 short chain	35	acyl-CoA dehydrogenase, C-2 to C-3 short chain	ACAD3	Geneinfo_and_hgnc
ACADS	acyl-CoA dehydrogenase, C-2 to C-3 short chain	35	acyl-CoA dehydrogenase, C-2 to C-3 short chain	SCAD	Geneinfo_and_hgnc
ACADSB	acyl-CoA dehydrogenase, short/branched chain	36	acyl-CoA dehydrogenase, short/branched chain	2-MEBCAD	Gene_info
ACADSB	acyl-CoA dehydrogenase, short/branched chain	36	acyl-CoA dehydrogenase, short/branched chain	ACAD7	Geneinfo_and_hgnc
ACADSB	acyl-CoA dehydrogenase, short/branched chain	36	acyl-CoA dehydrogenase, short/branched chain	ACAD7	Geneinfo_and_hgnc
ACADSB	acyl-CoA dehydrogenase, short/branched chain	36	acyl-CoA dehydrogenase, short/branched chain	SBCAD	Geneinfo_and_hgnc
ACADVL	acyl-CoA dehydrogenase, very long chain	37	acyl-CoA dehydrogenase, very long chain	ACAD6	Geneinfo_and_hgnc
ACADVL	acyl-CoA dehydrogenase, very long chain	37	acyl-CoA dehydrogenase, very long chain	ACAD6	Geneinfo_and_hgnc
ACADVL	acyl-CoA dehydrogenase, very long chain	37	acyl-CoA dehydrogenase, very long chain	LCACD	Geneinfo_and_hgnc
ACADVL	acyl-CoA dehydrogenase, very long chain	37	acyl-CoA dehydrogenase, very long chain	LCACD	Geneinfo_and_hgnc
ACADVL	acyl-CoA dehydrogenase, very long chain	37	acyl-CoA dehydrogenase, very long chain	VLCAD	Geneinfo_and_hgnc
ACAN	aggrecan	176	aggrecan	AGC1	Gene_info
ACAN	aggrecan	176	aggrecan	AGCAN	Gene_info
ACAN	aggrecan	176	aggrecan	CSPG1	Gene_info
ACAN	aggrecan	176	aggrecan	CSPGCP	Geneinfo_and_hgnc
ACAN	aggrecan	176	aggrecan proteoglycan	CSPGCP	Geneinfo_and_hgnc
ACAN	aggrecan	176	aggrecan	E_m_p_t_y	Hgnc
ACAN	aggrecan	176	aggrecan	MSK16	Gene_info
ACAN	aggrecan	176	aggrecan	SEDK	Gene_info
ACAP1	ArfGAP with coiled-coil, ankyrin repeat and PH domains 1	9744	ArfGAP with coiled-coil, ankyrin repeat and PH domains 1	CENTB1	Gene_info
ACAP1	ArfGAP with coiled-coil, ankyrin repeat and PH domains 1	9744	ArfGAP with coiled-coil, ankyrin repeat and PH domains 1	E_m_p_t_y	Hgnc
ACAP1	ArfGAP with coiled-coil, ankyrin repeat and PH domains 1	9744	E_m_p_t_y	KIAA0050	Hgnc
ACAP2	ArfGAP with coiled-coil, ankyrin repeat and PH domains 2	23527	ArfGAP with coiled-coil, ankyrin repeat and PH domains 2	CENTB2	Gene_info
ACAP2	ArfGAP with coiled-coil, ankyrin repeat and PH domains 2	23527	ArfGAP with coiled-coil, ankyrin repeat and PH domains 2	CNT-B2	Geneinfo_and_hgnc
ACAP2	ArfGAP with coiled-coil, ankyrin repeat and PH domains 2	23527	ArfGAP with coiled-coil, ankyrin repeat and PH domains 2	CNT-B2	Geneinfo_and_hgnc
ACAP2	ArfGAP with coiled-coil, ankyrin repeat and PH domains 2	23527	E_m_p_t_y	KIAA0041	Hgnc
ACAP2-IT1	ACAP2 intronic transcript 1	100874306	ACAP2 intronic transcript 1	E_m_p_t_y	Geneinfo_and_hgnc
ACAP2-IT1	ACAP2 intronic transcript 1	100874306	ACAP2 intronic transcript 1	E_m_p_t_y	Geneinfo_and_hgnc
ACAP3	ArfGAP with coiled-coil, ankyrin repeat and PH domains 3	116983	ArfGAP with coiled-coil, ankyrin repeat and PH domains 3	CENTB5	Gene_info
ACAP3	ArfGAP with coiled-coil, ankyrin repeat and PH domains 3	116983	ArfGAP with coiled-coil, ankyrin repeat and PH domains 3	E_m_p_t_y	Hgnc
ACAP3	ArfGAP with coiled-coil, ankyrin repeat and PH domains 3	116983	E_m_p_t_y	KIAA1716	Hgnc
ACAT1	acetyl-CoA acetyltransferase 1	38	acetyl-CoA acetyltransferase 1	ACAT	Gene_info
ACAT1	acetyl-CoA acetyltransferase 1	38	acetyl-CoA acetyltransferase 1	E_m_p_t_y	Hgnc
ACAT1	acetyl-CoA acetyltransferase 1	38	acetyl-CoA acetyltransferase 1	MAT	Gene_info
ACAT1	acetyl-CoA acetyltransferase 1	38	acetyl-CoA acetyltransferase 1	T2	Gene_info
ACAT1	acetyl-CoA acetyltransferase 1	38	acetyl-CoA acetyltransferase 1	THIL	Geneinfo_and_hgnc
ACAT1	acetyl-CoA acetyltransferase 1	38	acetoacetyl Coenzyme A thiolase	THIL	Geneinfo_and_hgnc
ACAT2	acetyl-CoA acetyltransferase 2	39	acetyl-CoA acetyltransferase 2	E_m_p_t_y	Geneinfo_and_hgnc
ACAT2	acetyl-CoA acetyltransferase 2	39	acetoacetyl Coenzyme A thiolase	E_m_p_t_y	Geneinfo_and_hgnc
ACAT2	acetyl-CoA acetyltransferase 2	39	acetyl-CoA acetyltransferase 2	E_m_p_t_y	Geneinfo_and_hgnc
ACBD3	acyl-CoA binding domain containing 3	64746	acyl-CoA binding domain containing 3	GCP60	Geneinfo_and_hgnc
ACBD3	acyl-CoA binding domain containing 3	64746	PBR- and PKA-associated protein 7	GCP60	Geneinfo_and_hgnc
ACBD3	acyl-CoA binding domain containing 3	64746	acyl-CoA binding domain containing 3	GOCAP1	Gene_info
ACBD3	acyl-CoA binding domain containing 3	64746	acyl-CoA binding domain containing 3	GOLPH1	Gene_info
ACBD3	acyl-CoA binding domain containing 3	64746	acyl-CoA binding domain containing 3	PAP7	Geneinfo_and_hgnc
ACBD3	acyl-CoA binding domain containing 3	64746	acyl-CoA binding domain containing 3	PAP7	Geneinfo_and_hgnc
ACBD4	acyl-CoA binding domain containing 4	79777	acyl-CoA binding domain containing 4	E_m_p_t_y	Hgnc
ACBD4	acyl-CoA binding domain containing 4	79777	E_m_p_t_y	FLJ13322	Hgnc
ACBD4	acyl-CoA binding domain containing 4	79777	acyl-CoA binding domain containing 4	HMFT0700	Gene_info
ACBD5	acyl-CoA binding domain containing 5	91452	E_m_p_t_y	DKFZP434A2417	Hgnc
ACBD5	acyl-CoA binding domain containing 5	91452	acyl-CoA binding domain containing 5	E_m_p_t_y	Gene_info
ACBD5	acyl-CoA binding domain containing 5	91452	acyl-CoA binding domain containing 5	KIAA1996	Hgnc
ACBD6	acyl-CoA binding domain containing 6	84320	acyl-CoA binding domain containing 6	E_m_p_t_y	Geneinfo_and_hgnc
ACBD6	acyl-CoA binding domain containing 6	84320	acyl-CoA binding domain containing 6	E_m_p_t_y	Geneinfo_and_hgnc
ACBD6	acyl-CoA binding domain containing 6	84320	E_m_p_t_y	MGC2404	Hgnc
ACBD7	acyl-CoA binding domain containing 7	414149	acyl-CoA binding domain containing 7	BA455B2.2	Geneinfo_and_hgnc
ACBD7	acyl-CoA binding domain containing 7	414149	acyl-CoA binding domain containing 7	BA455B2.2	Geneinfo_and_hgnc
ACBD7	acyl-CoA binding domain containing 7	414149	E_m_p_t_y	FLJ38219	Hgnc
ACCS	1-aminocyclopropane-1-carboxylate synthase homolog (Arabidopsis)(non-functional)	-1	1-aminocyclopropane-1-carboxylate synthase homolog (Arabidopsis)(non-functional)	ACS	Hgnc
ACCS	1-aminocyclopropane-1-carboxylate synthase homolog (Arabidopsis)(non-functional)	-1	E_m_p_t_y	PHACS	Hgnc
ACCS	1-aminocyclopropane-1-carboxylate synthase homolog (inactive)	84680	1-aminocyclopropane-1-carboxylate synthase homolog (inactive)	ACS	Gene_info
ACCS	1-aminocyclopropane-1-carboxylate synthase homolog (inactive)	84680	1-aminocyclopropane-1-carboxylate synthase homolog (inactive)	PHACS	Gene_info
ACCS	1-aminocyclopropane-1-carboxylate synthase homolog (Arabidopsis)(non-functional)	-1	1-aminocyclopropane-1-carboxylate synthase homolog		Hgnc
ACCS	1-aminocyclopropane-1-carboxylate synthase homolog (Arabidopsis)(non-functional)	-1	1-aminocyclopropane-1-carboxylate synthase homolog		Hgnc
ACCS	1-aminocyclopropane-1-carboxylate synthase homolog (inactive)	84680	1-aminocyclopropane-1-carboxylate synthase homolog		Gene_info
ACCS	1-aminocyclopropane-1-carboxylate synthase homolog (inactive)	84680	1-aminocyclopropane-1-carboxylate synthase homolog		Gene_info
ACCSL	1-aminocyclopropane-1-carboxylate synthase (inactive)-like	390110	1-aminocyclopropane-1-carboxylate synthase (inactive)-like	E_m_p_t_y	Gene_info
ACCSL	1-aminocyclopropane-1-carboxylate synthase homolog (Arabidopsis)(non-functional)-like	-1	1-aminocyclopropane-1-carboxylate synthase homolog (Arabidopsis)(non-functional)-like	E_m_p_t_y	Hgnc
ACCSL	1-aminocyclopropane-1-carboxylate synthase (inactive)-like	390110	1-aminocyclopropane-1-carboxylate synthase-like		Gene_info
ACCSL	1-aminocyclopropane-1-carboxylate synthase homolog (Arabidopsis)(non-functional)-like	-1	1-aminocyclopropane-1-carboxylate synthase homolog-like		Hgnc
ACD	adrenocortical dysplasia homolog (mouse)	65057	adrenocortical dysplasia homolog (mouse)	PIP1	Geneinfo_and_hgnc
ACD	adrenocortical dysplasia homolog (mouse)	65057	POT1 and TIN2 organizing protein	PIP1	Geneinfo_and_hgnc
ACD	adrenocortical dysplasia homolog (mouse)	65057	adrenocortical dysplasia homolog (mouse)	PTOP	Geneinfo_and_hgnc
ACD	adrenocortical dysplasia homolog (mouse)	65057	TIN2 interacting protein 1	PTOP	Geneinfo_and_hgnc
ACD	adrenocortical dysplasia homolog (mouse)	65057	adrenocortical dysplasia homolog (mouse)	TINT1	Geneinfo_and_hgnc
ACD	adrenocortical dysplasia homolog (mouse)	65057	adrenocortical dysplasia homolog (mouse)	TINT1	Geneinfo_and_hgnc
ACD	adrenocortical dysplasia homolog (mouse)	65057	adrenocortical dysplasia homolog (mouse)	TPP1	Geneinfo_and_hgnc
ACD	adrenocortical dysplasia homolog (mouse)	65057	adrenocortical dysplasia homolog (mouse)	TPP1	Geneinfo_and_hgnc
ACD	adrenocortical dysplasia homolog (mouse)	65057	adrenocortical dysplasia homolog		Geneinfo_and_hgnc
ACD	adrenocortical dysplasia homolog (mouse)	65057	adrenocortical dysplasia homolog		Geneinfo_and_hgnc
ACD	adrenocortical dysplasia homolog (mouse)	65057	adrenocortical dysplasia homolog		Geneinfo_and_hgnc
ACD	adrenocortical dysplasia homolog (mouse)	65057	adrenocortical dysplasia homolog		Geneinfo_and_hgnc
ACD	adrenocortical dysplasia homolog (mouse)	65057	adrenocortical dysplasia homolog		Geneinfo_and_hgnc
ACD	adrenocortical dysplasia homolog (mouse)	65057	adrenocortical dysplasia homolog		Geneinfo_and_hgnc
ACD	adrenocortical dysplasia homolog (mouse)	65057	adrenocortical dysplasia homolog		Geneinfo_and_hgnc
ACD	adrenocortical dysplasia homolog (mouse)	65057	adrenocortical dysplasia homolog		Geneinfo_and_hgnc
ACE	angiotensin I converting enzyme	1636	angiotensin I converting enzyme	ACE1	Geneinfo_and_hgnc
ACE	angiotensin I converting enzyme	1636	peptidyl-dipeptidase A	ACE1	Geneinfo_and_hgnc
ACE	angiotensin I converting enzyme	1636	angiotensin I converting enzyme	CD143	Geneinfo_and_hgnc
ACE	angiotensin I converting enzyme	1636	angiotensin I converting enzyme	CD143	Geneinfo_and_hgnc
ACE	angiotensin I converting enzyme	1636	angiotensin I converting enzyme	DCP	Gene_info
ACE	angiotensin I converting enzyme	1636	angiotensin I converting enzyme	DCP1	Gene_info
ACE	angiotensin I converting enzyme	1636	angiotensin I converting enzyme	ICH	Gene_info
ACE	angiotensin I converting enzyme	1636	angiotensin I converting enzyme	MVCD3	Gene_info
ACE2	angiotensin I converting enzyme 2	59272	angiotensin I converting enzyme 2	ACEH	Gene_info
ACE2	angiotensin I converting enzyme 2	59272	peptidyl-dipeptidase A	E_m_p_t_y	Hgnc
ACE2	angiotensin I converting enzyme 2	59272	angiotensin I converting enzyme 2	E_m_p_t_y	Hgnc
ACE3P	angiotensin I converting enzyme (peptidyl-dipeptidase A) 3, pseudogene	100129123	angiotensin I converting enzyme (peptidyl-dipeptidase A) 3, pseudogene	ACE3	Gene_info
ACE3P	angiotensin I converting enzyme (peptidyl-dipeptidase A) 3, pseudogene	100129123	angiotensin I converting enzyme (peptidyl-dipeptidase A) 3, pseudogene	E_m_p_t_y	Geneinfo_and_hgnc
ACE3P	angiotensin I converting enzyme (peptidyl-dipeptidase A) 3, pseudogene	100129123	peptidyl-dipeptidase A	E_m_p_t_y	Geneinfo_and_hgnc
ACE3P	angiotensin I converting enzyme (peptidyl-dipeptidase A) 3, pseudogene	100129123	angiotensin I converting enzyme 3, pseudogene		Gene_info
ACE3P	angiotensin I converting enzyme (peptidyl-dipeptidase A) 3, pseudogene	100129123	angiotensin I converting enzyme 3, pseudogene		Geneinfo_and_hgnc
ACE3P	angiotensin I converting enzyme (peptidyl-dipeptidase A) 3, pseudogene	100129123	angiotensin I converting enzyme 3, pseudogene		Geneinfo_and_hgnc
ACER1	alkaline ceramidase 1	125981	alkaline ceramidase 1	ALKCDASE1	Gene_info
ACER1	alkaline ceramidase 1	125981	alkaline ceramidase 1	ASAH3	Gene_info
ACER1	alkaline ceramidase 1	125981	alkaline ceramidase 1	E_m_p_t_y	Hgnc
ACER2	alkaline ceramidase 2	340485	alkaline ceramidase 2	ALKCDASE2	Gene_info
ACER2	alkaline ceramidase 2	340485	alkaline ceramidase 2	ASAH3L	Gene_info
ACER2	alkaline ceramidase 2	340485	alkaline ceramidase 2	E_m_p_t_y	Hgnc
ACER2	alkaline ceramidase 2	340485	E_m_p_t_y	FLJ41587	Hgnc
ACER3	alkaline ceramidase 3	55331	alkaline ceramidase 3	APHC	Geneinfo_and_hgnc
ACER3	alkaline ceramidase 3	55331	alkaline ceramidase 3	APHC	Geneinfo_and_hgnc
ACER3	alkaline ceramidase 3	55331	alkaline phytoceramidase	FLJ11238	Hgnc
ACER3	alkaline ceramidase 3	55331	alkaline ceramidase 3	PHCA	Gene_info
ACF	Asymmetric crying facies (Cayler cardiofacial syndrome)	387569	Asymmetric crying facies (Cayler cardiofacial syndrome)	E_m_p_t_y	Gene_info
ACF	Asymmetric crying facies (Cayler cardiofacial syndrome)	387569	Asymmetric crying facies		Gene_info
ACHE	acetylcholinesterase (Yt blood group)	43	acetylcholinesterase (Yt blood group)	ACEE	Gene_info
ACHE	acetylcholinesterase (Yt blood group)	43	acetylcholinesterase (Yt blood group)	ARACHE	Gene_info
ACHE	acetylcholinesterase (Yt blood group)	43	Yt blood group	E_m_p_t_y	Geneinfo_and_hgnc
ACHE	acetylcholinesterase (Yt blood group)	43	acetylcholinesterase (Yt blood group)	E_m_p_t_y	Geneinfo_and_hgnc
ACHE	acetylcholinesterase (Yt blood group)	43	Yt blood group	E_m_p_t_y	Geneinfo_and_hgnc
ACHE	acetylcholinesterase (Yt blood group)	43	acetylcholinesterase (Yt blood group)	N-ACHE	Gene_info
ACHE	acetylcholinesterase (Yt blood group)	43	acetylcholinesterase (Yt blood group)	YT	Gene_info
ACHE	acetylcholinesterase (Yt blood group)	43	acetylcholinesterase		Gene_info
ACHE	acetylcholinesterase (Yt blood group)	43	acetylcholinesterase		Gene_info
ACHE	acetylcholinesterase (Yt blood group)	43	acetylcholinesterase		Geneinfo_and_hgnc
ACHE	acetylcholinesterase (Yt blood group)	43	acetylcholinesterase		Geneinfo_and_hgnc
ACHE	acetylcholinesterase (Yt blood group)	43	acetylcholinesterase		Geneinfo_and_hgnc
ACHE	acetylcholinesterase (Yt blood group)	43	acetylcholinesterase		Gene_info
ACHE	acetylcholinesterase (Yt blood group)	43	acetylcholinesterase		Gene_info
ACIN1	apoptotic chromatin condensation inducer 1	22985	apoptotic chromatin condensation inducer 1	ACINUS	Gene_info
ACIN1	apoptotic chromatin condensation inducer 1	22985	apoptotic chromatin condensation inducer 1	ACN	Gene_info
ACIN1	apoptotic chromatin condensation inducer 1	22985	apoptotic chromatin condensation inducer 1	FSAP152	Geneinfo_and_hgnc
ACIN1	apoptotic chromatin condensation inducer 1	22985	apoptotic chromatin condensation inducer 1	FSAP152	Geneinfo_and_hgnc
ACIN1	apoptotic chromatin condensation inducer 1	22985	functional spliceosome-associated protein 152	KIAA0670	Hgnc
ACKR1	atypical chemokine receptor 1 (Duffy blood group)	2532	atypical chemokine receptor 1 (Duffy blood group)	CCBP1	Geneinfo_and_hgnc
ACKR1	atypical chemokine receptor 1 (Duffy blood group)	2532	atypical chemokine receptor 1	CCBP1	Geneinfo_and_hgnc
ACKR1	atypical chemokine receptor 1 (Duffy blood group)	2532	atypical chemokine receptor 1 (Duffy blood group)	CD234	Geneinfo_and_hgnc
ACKR1	atypical chemokine receptor 1 (Duffy blood group)	2532	atypical chemokine receptor 1 (Duffy blood group)	CD234	Geneinfo_and_hgnc
ACKR1	atypical chemokine receptor 1 (Duffy blood group)	2532	atypical chemokine receptor 1 (Duffy blood group)	DARC	Gene_info
ACKR1	atypical chemokine receptor 1 (Duffy blood group)	2532	atypical chemokine receptor 1 (Duffy blood group)	DFY	Geneinfo_and_hgnc
ACKR1	atypical chemokine receptor 1 (Duffy blood group)	2532	atypical chemokine receptor 1 (Duffy blood group)	DFY	Geneinfo_and_hgnc
ACKR1	atypical chemokine receptor 1 (Duffy blood group)	2532	Duffy blood group	E_m_p_t_y	Gene_info
ACKR1	atypical chemokine receptor 1 (Duffy blood group)	2532	atypical chemokine receptor 1 (Duffy blood group)	FY	Gene_info
ACKR1	atypical chemokine receptor 1 (Duffy blood group)	2532	atypical chemokine receptor 1 (Duffy blood group)	GPD	Geneinfo_and_hgnc
ACKR1	atypical chemokine receptor 1 (Duffy blood group)	2532	atypical chemokine receptor 1 (Duffy blood group)	GPD	Geneinfo_and_hgnc
ACKR1	atypical chemokine receptor 1 (Duffy blood group)	2532	atypical chemokine receptor 1 (Duffy blood group)	GPFY	Gene_info
ACKR1	atypical chemokine receptor 1 (Duffy blood group)	2532	atypical chemokine receptor 1 (Duffy blood group)	WBCQ1	Gene_info
ACKR1	atypical chemokine receptor 1 (Duffy blood group)	2532	atypical chemokine receptor 1		Geneinfo_and_hgnc
ACKR1	atypical chemokine receptor 1 (Duffy blood group)	2532	atypical chemokine receptor 1		Geneinfo_and_hgnc
ACKR1	atypical chemokine receptor 1 (Duffy blood group)	2532	atypical chemokine receptor 1		Geneinfo_and_hgnc
ACKR1	atypical chemokine receptor 1 (Duffy blood group)	2532	atypical chemokine receptor 1		Geneinfo_and_hgnc
ACKR1	atypical chemokine receptor 1 (Duffy blood group)	2532	atypical chemokine receptor 1		Gene_info
ACKR1	atypical chemokine receptor 1 (Duffy blood group)	2532	atypical chemokine receptor 1		Geneinfo_and_hgnc
ACKR1	atypical chemokine receptor 1 (Duffy blood group)	2532	atypical chemokine receptor 1		Geneinfo_and_hgnc
ACKR1	atypical chemokine receptor 1 (Duffy blood group)	2532	atypical chemokine receptor 1		Gene_info
ACKR1	atypical chemokine receptor 1 (Duffy blood group)	2532	atypical chemokine receptor 1		Gene_info
ACKR1	atypical chemokine receptor 1 (Duffy blood group)	2532	atypical chemokine receptor 1		Geneinfo_and_hgnc
ACKR1	atypical chemokine receptor 1 (Duffy blood group)	2532	atypical chemokine receptor 1		Geneinfo_and_hgnc
ACKR1	atypical chemokine receptor 1 (Duffy blood group)	2532	atypical chemokine receptor 1		Gene_info
ACKR1	atypical chemokine receptor 1 (Duffy blood group)	2532	atypical chemokine receptor 1		Gene_info
ACKR2	atypical chemokine receptor 2	1238	atypical chemokine receptor 2	CCBP2	Gene_info
ACKR2	atypical chemokine receptor 2	1238	atypical chemokine receptor 2	CCR10	Geneinfo_and_hgnc
ACKR2	atypical chemokine receptor 2	1238	atypical chemokine receptor 2	CCR9	Geneinfo_and_hgnc
ACKR2	atypical chemokine receptor 2	1238	atypical chemokine receptor 2	CCR9	Geneinfo_and_hgnc
ACKR2	atypical chemokine receptor 2	1238	atypical chemokine receptor 2	CMKBR9	Gene_info
ACKR2	atypical chemokine receptor 2	1238	atypical chemokine receptor 2	D6	Geneinfo_and_hgnc
ACKR2	atypical chemokine receptor 2	1238	atypical chemokine receptor 2	D6	Geneinfo_and_hgnc
ACKR2	atypical chemokine receptor 2	1238	atypical chemokine receptor 2	HD6	Gene_info
ACKR3	atypical chemokine receptor 3	57007	atypical chemokine receptor 3	CMKOR1	Gene_info
ACKR3	atypical chemokine receptor 3	57007	atypical chemokine receptor 3	CXCR7	Gene_info
ACKR3	atypical chemokine receptor 3	57007	atypical chemokine receptor 3	CXCR-7	Gene_info
ACKR3	atypical chemokine receptor 3	57007	atypical chemokine receptor 3	CXC-R7	Gene_info
ACKR3	atypical chemokine receptor 3	57007	atypical chemokine receptor 3	GPR159	Geneinfo_and_hgnc
ACKR3	atypical chemokine receptor 3	57007	atypical chemokine receptor 3	GPR159	Geneinfo_and_hgnc
ACKR3	atypical chemokine receptor 3	57007	atypical chemokine receptor 3	RDC1	Geneinfo_and_hgnc
ACKR3	atypical chemokine receptor 3	57007	atypical chemokine receptor 3	RDC-1	Gene_info
ACKR4	atypical chemokine receptor 4	51554	atypical chemokine receptor 4	CCBP2	Geneinfo_and_hgnc
ACKR4	atypical chemokine receptor 4	51554	atypical chemokine receptor 4	CCBP2	Geneinfo_and_hgnc
ACKR4	atypical chemokine receptor 4	51554	atypical chemokine receptor 4	CC-CKR-11	Gene_info
ACKR4	atypical chemokine receptor 4	51554	atypical chemokine receptor 4	CCR10	Gene_info
ACKR4	atypical chemokine receptor 4	51554	atypical chemokine receptor 4	CCR11	Geneinfo_and_hgnc
ACKR4	atypical chemokine receptor 4	51554	atypical chemokine receptor 4	CCR-11	Gene_info
ACKR4	atypical chemokine receptor 4	51554	atypical chemokine receptor 4	CCRL1	Gene_info
ACKR4	atypical chemokine receptor 4	51554	atypical chemokine receptor 4	CCX CKR	Gene_info
ACKR4	atypical chemokine receptor 4	51554	atypical chemokine receptor 4	CCX-CKR	Geneinfo_and_hgnc
ACKR4	atypical chemokine receptor 4	51554	atypical chemokine receptor 4	CCX-CKR	Geneinfo_and_hgnc
ACKR4	atypical chemokine receptor 4	51554	atypical chemokine receptor 4	CKR-11	Gene_info
ACKR4	atypical chemokine receptor 4	51554	atypical chemokine receptor 4	PPR1	Geneinfo_and_hgnc
ACKR4	atypical chemokine receptor 4	51554	atypical chemokine receptor 4	PPR1	Geneinfo_and_hgnc
ACKR4	atypical chemokine receptor 4	51554	atypical chemokine receptor 4	VSHK1	Geneinfo_and_hgnc
ACKR4	atypical chemokine receptor 4	51554	atypical chemokine receptor 4	VSHK1	Geneinfo_and_hgnc
ACLS	acrocallosal syndrome	46	acrocallosal syndrome	E_m_p_t_y	Geneinfo_and_hgnc
ACLS	acrocallosal syndrome	46	acrocallosal syndrome	E_m_p_t_y	Geneinfo_and_hgnc
ACLY	ATP citrate lyase	47	ATP citrate lyase	ACL	Geneinfo_and_hgnc
ACLY	ATP citrate lyase	47	ATP citrate lyase	ACL	Geneinfo_and_hgnc
ACLY	ATP citrate lyase	47	ATP citrate lyase	ATPCL	Geneinfo_and_hgnc
ACLY	ATP citrate lyase	47	ATP citrate synthase	ATPCL	Geneinfo_and_hgnc
ACLY	ATP citrate lyase	47	ATP citrate lyase	CLATP	Geneinfo_and_hgnc
ACLY	ATP citrate lyase	47	ATP citrate lyase	CLATP	Geneinfo_and_hgnc
ACMSD	aminocarboxymuconate semialdehyde decarboxylase	130013	aminocarboxymuconate semialdehyde decarboxylase	E_m_p_t_y	Geneinfo_and_hgnc
ACMSD	aminocarboxymuconate semialdehyde decarboxylase	130013	aminocarboxymuconate semialdehyde decarboxylase	E_m_p_t_y	Geneinfo_and_hgnc
ACO1	aconitase 1, soluble	48	aconitase 1, soluble	ACONS	Gene_info
ACO1	aconitase 1, soluble	48	aconitase 1, soluble	HEL60	Gene_info
ACO1	aconitase 1, soluble	48	aconitase 1, soluble	IREB1	Gene_info
ACO1	aconitase 1, soluble	48	aconitase 1, soluble	IREBP	Geneinfo_and_hgnc
ACO1	aconitase 1, soluble	48	aconitase 1, soluble	IREBP	Geneinfo_and_hgnc
ACO1	aconitase 1, soluble	48	aconitase 1, soluble	IREBP1	Gene_info
ACO1	aconitase 1, soluble	48	aconitase 1, soluble	IRP1	Geneinfo_and_hgnc
ACO1	aconitase 1, soluble	48	aconitate hydratase, cytoplasmic	IRP1	Geneinfo_and_hgnc
ACO2	aconitase 2, mitochondrial	50	aconitase 2, mitochondrial	ACONM	Geneinfo_and_hgnc
ACO2	aconitase 2, mitochondrial	50	aconitate hydratase, mitochondrial	ACONM	Geneinfo_and_hgnc
ACO2	aconitase 2, mitochondrial	50	aconitase 2, mitochondrial	E_m_p_t_y	Hgnc
ACO2	aconitase 2, mitochondrial	50	aconitase 2, mitochondrial	HEL-S-284	Gene_info
ACO2	aconitase 2, mitochondrial	50	aconitase 2, mitochondrial	ICRD	Gene_info
ACO2	aconitase 2, mitochondrial	50	aconitase 2, mitochondrial	OCA8	Gene_info
ACOT1	acyl-CoA thioesterase 1	641371	acyl-CoA thioesterase 1	ACH2	Geneinfo_and_hgnc
ACOT1	acyl-CoA thioesterase 1	641371	acyl-CoA thioesterase 1	CTE-1	Geneinfo_and_hgnc
ACOT1	acyl-CoA thioesterase 1	641371	acyl-CoA thioesterase 1	CTE-1	Geneinfo_and_hgnc
ACOT1	acyl-CoA thioesterase 1	641371	acyl-CoA thioesterase 1	LACH2	Geneinfo_and_hgnc
ACOT1	acyl-CoA thioesterase 1	641371	acyl-CoA thioesterase 1	LACH2	Geneinfo_and_hgnc
ACOT11	acyl-CoA thioesterase 11	26027	acyl-CoA thioesterase 11	BFIT	Geneinfo_and_hgnc
ACOT11	acyl-CoA thioesterase 11	26027	acyl-CoA thioesterase 11	BFIT	Geneinfo_and_hgnc
ACOT11	acyl-CoA thioesterase 11	26027	acyl-CoA thioesterase 11	BFIT1	Hgnc
ACOT11	acyl-CoA thioesterase 11	26027	acyl-CoA thioesterase 11	KIAA0707	Hgnc
ACOT11	acyl-CoA thioesterase 11	26027	acyl-CoA thioesterase 11	STARD14	Geneinfo_and_hgnc
ACOT11	acyl-CoA thioesterase 11	26027	StAR-related lipid transfer (START) domain containing 14	STARD14	Geneinfo_and_hgnc
ACOT11	acyl-CoA thioesterase 11	26027	acyl-CoA thioesterase 11	THEA	Gene_info
ACOT11	acyl-CoA thioesterase 11	26027	acyl-CoA thioesterase 11	THEM1	Geneinfo_and_hgnc
ACOT11	acyl-CoA thioesterase 11	26027	acyl-CoA thioesterase 11	THEM1	Geneinfo_and_hgnc
ACOT12	acyl-CoA thioesterase 12	134526	acyl-CoA thioesterase 12	CACH	Geneinfo_and_hgnc
ACOT12	acyl-CoA thioesterase 12	134526	StAR-related lipid transfer (START) domain containing 15	CACH	Geneinfo_and_hgnc
ACOT12	acyl-CoA thioesterase 12	134526	acyl-CoA thioesterase 12	CACH-1	Gene_info
ACOT12	acyl-CoA thioesterase 12	134526	acyl-CoA thioesterase 12	STARD15	Geneinfo_and_hgnc
ACOT12	acyl-CoA thioesterase 12	134526	acyl-CoA thioesterase 12	STARD15	Geneinfo_and_hgnc
ACOT12	acyl-CoA thioesterase 12	134526	acyl-CoA thioesterase 12	THEAL	Geneinfo_and_hgnc
ACOT12	acyl-CoA thioesterase 12	134526	acyl-CoA thioesterase 12	THEAL	Geneinfo_and_hgnc
ACOT13	acyl-CoA thioesterase 13	55856	acyl-CoA thioesterase 13	E_m_p_t_y	Hgnc
ACOT13	acyl-CoA thioesterase 13	55856	acyl-CoA thioesterase 13	HT012	Geneinfo_and_hgnc
ACOT13	acyl-CoA thioesterase 13	55856	acyl-CoA thioesterase 13	PNAS-27	Gene_info
ACOT13	acyl-CoA thioesterase 13	55856	acyl-CoA thioesterase 13	THEM2	Gene_info
ACOT2	acyl-CoA thioesterase 2	10965	acyl-CoA thioesterase 2	CTE1A	Gene_info
ACOT2	acyl-CoA thioesterase 2	10965	acyl-CoA thioesterase 2	CTE-IA	Gene_info
ACOT2	acyl-CoA thioesterase 2	10965	acyl-CoA thioesterase 2	MTE1	Geneinfo_and_hgnc
ACOT2	acyl-CoA thioesterase 2	10965	mitochondrial acyl-CoA thioesterase 1	MTE1	Geneinfo_and_hgnc
ACOT2	acyl-CoA thioesterase 2	10965	acyl-CoA thioesterase 2	PTE2	Gene_info
ACOT2	acyl-CoA thioesterase 2	10965	acyl-CoA thioesterase 2	PTE2A	Gene_info
ACOT2	acyl-CoA thioesterase 2	10965	acyl-CoA thioesterase 2	ZAP128	Geneinfo_and_hgnc
ACOT2	acyl-CoA thioesterase 2	10965	acyl-CoA thioesterase 2	ZAP128	Geneinfo_and_hgnc
ACOT4	acyl-CoA thioesterase 4	122970	E_m_p_t_y	FLJ31235	Hgnc
ACOT4	acyl-CoA thioesterase 4	122970	acyl-CoA thioesterase 4	PTE1B	Gene_info
ACOT4	acyl-CoA thioesterase 4	122970	acyl-CoA thioesterase 4	PTE2B	Geneinfo_and_hgnc
ACOT4	acyl-CoA thioesterase 4	122970	acyl-CoA thioesterase 4	PTE2B	Geneinfo_and_hgnc
ACOT4	acyl-CoA thioesterase 4	122970	acyl-CoA thioesterase 4	PTE-IB	Geneinfo_and_hgnc
ACOT4	acyl-CoA thioesterase 4	122970	acyl-CoA thioesterase 4	PTE-IB	Geneinfo_and_hgnc
ACOT6	acyl-CoA thioesterase 6	641372	acyl-CoA thioesterase 6	C14_5530	Gene_info
ACOT6	acyl-CoA thioesterase 6	641372	acyl-CoA thioesterase 6	C14ORF42	Gene_info
ACOT6	acyl-CoA thioesterase 6	641372	acyl-CoA thioesterase 6	E_m_p_t_y	Hgnc
ACOT7	acyl-CoA thioesterase 7	11332	acyl-CoA thioesterase 7	ACH1	Geneinfo_and_hgnc
ACOT7	acyl-CoA thioesterase 7	11332	acyl-CoA thioesterase 7	ACH1	Geneinfo_and_hgnc
ACOT7	acyl-CoA thioesterase 7	11332	acyl-CoA thioesterase 7	ACT	Geneinfo_and_hgnc
ACOT7	acyl-CoA thioesterase 7	11332	acyl-CoA thioesterase 7	ACT	Geneinfo_and_hgnc
ACOT7	acyl-CoA thioesterase 7	11332	acyl-CoA thioesterase 7	BACH	Geneinfo_and_hgnc
ACOT7	acyl-CoA thioesterase 7	11332	brain acyl CoA hydrolase	BACH	Geneinfo_and_hgnc
ACOT7	acyl-CoA thioesterase 7	11332	acyl-CoA thioesterase 7	CTE-II	Geneinfo_and_hgnc
ACOT7	acyl-CoA thioesterase 7	11332	acyl-CoA thioesterase 7	CTE-II	Geneinfo_and_hgnc
ACOT7	acyl-CoA thioesterase 7	11332	acyl-CoA thioesterase 7	HBACH	Geneinfo_and_hgnc
ACOT7	acyl-CoA thioesterase 7	11332	acyl-CoA thioesterase 7	HBACH	Geneinfo_and_hgnc
ACOT7	acyl-CoA thioesterase 7	11332	acyl-CoA thioesterase 7	LACH	Gene_info
ACOT7	acyl-CoA thioesterase 7	11332	acyl-CoA thioesterase 7	LACH1	Geneinfo_and_hgnc
ACOT7	acyl-CoA thioesterase 7	11332	acyl-CoA thioesterase 7	LACH1	Geneinfo_and_hgnc
ACOT7	acyl-CoA thioesterase 7	11332	acyl-CoA thioesterase 7	MGC1126	Hgnc
ACOT8	acyl-CoA thioesterase 8	10005	acyl-CoA thioesterase 8	HACTE-III	Geneinfo_and_hgnc
ACOT8	acyl-CoA thioesterase 8	10005	choloyl-CoA hydrolase	HACTE-III	Geneinfo_and_hgnc
ACOT8	acyl-CoA thioesterase 8	10005	acyl-CoA thioesterase 8	HNAACTE	Gene_info
ACOT8	acyl-CoA thioesterase 8	10005	acyl-CoA thioesterase 8	HTE	Geneinfo_and_hgnc
ACOT8	acyl-CoA thioesterase 8	10005	Nef (lentivirus myristoylated factor) associated protein 1	HTE	Geneinfo_and_hgnc
ACOT8	acyl-CoA thioesterase 8	10005	acyl-CoA thioesterase 8	NAP1	Hgnc
ACOT8	acyl-CoA thioesterase 8	10005	acyl-CoA thioesterase 8	PTE1	Gene_info
ACOT8	acyl-CoA thioesterase 8	10005	acyl-CoA thioesterase 8	PTE-1	Gene_info
ACOT8	acyl-CoA thioesterase 8	10005	acyl-CoA thioesterase 8	PTE2	Gene_info
ACOT8	acyl-CoA thioesterase 8	10005	acyl-CoA thioesterase 8	PTE-2	Geneinfo_and_hgnc
ACOT8	acyl-CoA thioesterase 8	10005	acyl-CoA thioesterase 8	PTE-2	Geneinfo_and_hgnc
ACOT9	acyl-CoA thioesterase 9	23597	acyl-CoA thioesterase 9	ACATE2	Geneinfo_and_hgnc
ACOT9	acyl-CoA thioesterase 9	23597	acyl-CoA thioesterase 9	ACATE2	Geneinfo_and_hgnc
ACOT9	acyl-CoA thioesterase 9	23597	acyl-CoA thioesterase 9	CGI-16	Geneinfo_and_hgnc
ACOT9	acyl-CoA thioesterase 9	23597	acyl-CoA thioesterase 9	MTACT48	Gene_info
ACOT9	acyl-CoA thioesterase 9	23597	acyl-CoA thioesterase 9	MT-ACT48	Geneinfo_and_hgnc
ACOT9	acyl-CoA thioesterase 9	23597	acyl-CoA thioesterase 9	MT-ACT48	Geneinfo_and_hgnc
ACOX1	acyl-CoA oxidase 1, palmitoyl	51	acyl-CoA oxidase 1, palmitoyl	ACOX	Gene_info
ACOX1	acyl-CoA oxidase 1, palmitoyl	51	acyl-CoA oxidase 1, palmitoyl	E_m_p_t_y	Hgnc
ACOX1	acyl-CoA oxidase 1, palmitoyl	51	acyl-CoA oxidase 1, palmitoyl	PALMCOX	Geneinfo_and_hgnc
ACOX1	acyl-CoA oxidase 1, palmitoyl	51	acyl-CoA oxidase 1, palmitoyl	SCOX	Gene_info
ACOX2	acyl-CoA oxidase 2, branched chain	8309	acyl-CoA oxidase 2, branched chain	BCOX	Gene_info
ACOX2	acyl-CoA oxidase 2, branched chain	8309	acyl-CoA oxidase 2, branched chain	BRCACOX	Geneinfo_and_hgnc
ACOX2	acyl-CoA oxidase 2, branched chain	8309	trihydroxycoprostanoyl-CoA oxidase	BRCACOX	Geneinfo_and_hgnc
ACOX2	acyl-CoA oxidase 2, branched chain	8309	acyl-CoA oxidase 2, branched chain	BRCOX	Geneinfo_and_hgnc
ACOX2	acyl-CoA oxidase 2, branched chain	8309	3-alpha,7-alpha,12-alpha-trihydroxy-5-beta-cholestanoyl-CoA 24-hydroxylase	BRCOX	Geneinfo_and_hgnc
ACOX2	acyl-CoA oxidase 2, branched chain	8309	acyl-CoA oxidase 2, branched chain	THCCOX	Geneinfo_and_hgnc
ACOX2	acyl-CoA oxidase 2, branched chain	8309	acyl-CoA oxidase 2, branched chain	THCCOX	Geneinfo_and_hgnc
ACOX3	acyl-CoA oxidase 3, pristanoyl	8310	acyl-CoA oxidase 3, pristanoyl	E_m_p_t_y	Geneinfo_and_hgnc
ACOX3	acyl-CoA oxidase 3, pristanoyl	8310	acyl-CoA oxidase 3, pristanoyl	E_m_p_t_y	Geneinfo_and_hgnc
ACOXL	acyl-CoA oxidase-like	55289	acyl-CoA oxidase-like	E_m_p_t_y	Geneinfo_and_hgnc
ACOXL	acyl-CoA oxidase-like	55289	acyl-CoA oxidase-like	E_m_p_t_y	Geneinfo_and_hgnc
ACOXL	acyl-CoA oxidase-like	55289	E_m_p_t_y	FLJ11042	Hgnc
ACP1	acid phosphatase 1, soluble	52	red cell acid phosphatase	E_m_p_t_y	Hgnc
ACP1	acid phosphatase 1, soluble	52	acid phosphatase 1, soluble	E_m_p_t_y	Hgnc
ACP1	acid phosphatase 1, soluble	52	acid phosphatase 1, soluble	HAAP	Geneinfo_and_hgnc
ACP1	acid phosphatase 1, soluble	52	acid phosphatase of erythrocyte	HAAP	Geneinfo_and_hgnc
ACP1	acid phosphatase 1, soluble	52	acid phosphatase 1, soluble	LMW-PTP	Geneinfo_and_hgnc
ACP1	acid phosphatase 1, soluble	52	low molecular weight phosphotyrosine protein phosphatase	LMW-PTP	Geneinfo_and_hgnc
ACP2	acid phosphatase 2, lysosomal	53	acid phosphatase 2, lysosomal	E_m_p_t_y	Hgnc
ACP2	acid phosphatase 2, lysosomal	53	acid phosphatase 2, lysosomal	LAP	Geneinfo_and_hgnc
ACP2	acid phosphatase 2, lysosomal	53	lysosomal acid phosphatase	LAP	Geneinfo_and_hgnc
ACP5	acid phosphatase 5, tartrate resistant	54	acid phosphatase 5, tartrate resistant	E_m_p_t_y	Hgnc
ACP5	acid phosphatase 5, tartrate resistant	54	acid phosphatase 5, tartrate resistant	HPAP	Geneinfo_and_hgnc
ACP5	acid phosphatase 5, tartrate resistant	54	human purple acid phosphatase	HPAP	Geneinfo_and_hgnc
ACP5	acid phosphatase 5, tartrate resistant	54	acid phosphatase 5, tartrate resistant	SPENCDI	Gene_info
ACP5	acid phosphatase 5, tartrate resistant	54	acid phosphatase 5, tartrate resistant	TRAP	Geneinfo_and_hgnc
ACP5	acid phosphatase 5, tartrate resistant	54	tartrate-resistant acid phosphatase	TRAP	Geneinfo_and_hgnc
ACP6	acid phosphatase 6, lysophosphatidic	51205	acid phosphatase 6, lysophosphatidic	ACPL1	Geneinfo_and_hgnc
ACP6	acid phosphatase 6, lysophosphatidic	51205	acid phosphatase 6, lysophosphatidic	ACPL1	Geneinfo_and_hgnc
ACP6	acid phosphatase 6, lysophosphatidic	51205	acid phosphatase 6, lysophosphatidic	LPAP	Geneinfo_and_hgnc
ACP6	acid phosphatase 6, lysophosphatidic	51205	lysophosphatidic acid phosphatase	LPAP	Geneinfo_and_hgnc
ACP6	acid phosphatase 6, lysophosphatidic	51205	acid phosphatase 6, lysophosphatidic	PACPL1	Gene_info
ACPP	acid phosphatase, prostate	55	acid phosphatase, prostate	5'-NT	Gene_info
ACPP	acid phosphatase, prostate	55	acid phosphatase, prostate	ACP3	Geneinfo_and_hgnc
ACPP	acid phosphatase, prostate	55	prostatic acid phosphatase	ACP3	Geneinfo_and_hgnc
ACPP	acid phosphatase, prostate	55	acid phosphatase, prostate	ACP-3	Geneinfo_and_hgnc
ACPP	acid phosphatase, prostate	55	acid phosphatase, prostate	ACP-3	Geneinfo_and_hgnc
ACPP	acid phosphatase, prostate	55	acid phosphatase, prostate	PAP	Hgnc
ACPT	acid phosphatase, testicular	93650	acid phosphatase, testicular	E_m_p_t_y	Geneinfo_and_hgnc
ACPT	acid phosphatase, testicular	93650	testicular acid phosphatase	E_m_p_t_y	Geneinfo_and_hgnc
ACPT	acid phosphatase, testicular	93650	acid phosphatase, testicular	E_m_p_t_y	Geneinfo_and_hgnc
ACR	acrosin	49	acrosin	E_m_p_t_y	Geneinfo_and_hgnc
ACR	acrosin	49	preproacrosin	E_m_p_t_y	Geneinfo_and_hgnc
ACR	acrosin	49	acrosin light and heavy chain prepropeptide	E_m_p_t_y	Geneinfo_and_hgnc
ACR	acrosin	49	acrosin	E_m_p_t_y	Geneinfo_and_hgnc
ACRBP	acrosin binding protein	84519	acrosin binding protein	CT23	Geneinfo_and_hgnc
ACRBP	acrosin binding protein	84519	acrosin binding protein	CT23	Geneinfo_and_hgnc
ACRBP	acrosin binding protein	84519	acrosin binding protein	OY-TES-1	Geneinfo_and_hgnc
ACRBP	acrosin binding protein	84519	cancer/testis antigen 23	OY-TES-1	Geneinfo_and_hgnc
ACRBP	acrosin binding protein	84519	acrosin binding protein	SP32	Geneinfo_and_hgnc
ACRBP	acrosin binding protein	84519	proacrosin binding protein sp32	SP32	Geneinfo_and_hgnc
ACRC	acidic repeat containing	93953	acidic repeat containing	E_m_p_t_y	Hgnc
ACRC	acidic repeat containing	93953	acidic repeat containing	NAAR1	Gene_info
ACRPS	Acropectoral syndrome	85505	Acropectoral syndrome	E_m_p_t_y	Gene_info
ACRPV	Acropectorovertebral dysplasia (F syndrome)	414058	Acropectorovertebral dysplasia (F syndrome)	E_m_p_t_y	Gene_info
ACRPV	Acropectorovertebral dysplasia (F syndrome)	414058	Acropectorovertebral dysplasia		Gene_info
ACRV1	acrosomal vesicle protein 1	56	acrosomal vesicle protein 1	D11S4365	Geneinfo_and_hgnc
ACRV1	acrosomal vesicle protein 1	56	acrosomal vesicle protein 1	D11S4365	Geneinfo_and_hgnc
ACRV1	acrosomal vesicle protein 1	56	acrosomal vesicle protein 1	SP-10	Geneinfo_and_hgnc
ACRV1	acrosomal vesicle protein 1	56	acrosomal vesicle protein 1	SP-10	Geneinfo_and_hgnc
ACRV1	acrosomal vesicle protein 1	56	acrosomal vesicle protein 1	SPACA2	Geneinfo_and_hgnc
ACRV1	acrosomal vesicle protein 1	56	sperm protein 10	SPACA2	Geneinfo_and_hgnc
ACSBG1	acyl-CoA synthetase bubblegum family member 1	23205	acyl-CoA synthetase bubblegum family member 1	BG	Gene_info
ACSBG1	acyl-CoA synthetase bubblegum family member 1	23205	acyl-CoA synthetase bubblegum family member 1	BG1	Geneinfo_and_hgnc
ACSBG1	acyl-CoA synthetase bubblegum family member 1	23205	acyl-CoA synthetase bubblegum family member 1	BG1	Geneinfo_and_hgnc
ACSBG1	acyl-CoA synthetase bubblegum family member 1	23205	acyl-CoA synthetase bubblegum family member 1	BGM	Geneinfo_and_hgnc
ACSBG1	acyl-CoA synthetase bubblegum family member 1	23205	bubblegum	BGM	Geneinfo_and_hgnc
ACSBG1	acyl-CoA synthetase bubblegum family member 1	23205	very long-chain acyl-CoA synthetase	FLJ30320	Hgnc
ACSBG1	acyl-CoA synthetase bubblegum family member 1	23205	acyl-CoA synthetase bubblegum family member 1	GR-LACS	Gene_info
ACSBG1	acyl-CoA synthetase bubblegum family member 1	23205	acyl-CoA synthetase bubblegum family member 1	HBG1	Hgnc
ACSBG1	acyl-CoA synthetase bubblegum family member 1	23205	acyl-CoA synthetase bubblegum family member 1	HSBG	Hgnc
ACSBG1	acyl-CoA synthetase bubblegum family member 1	23205	acyl-CoA synthetase bubblegum family member 1	KIAA0631	Hgnc
ACSBG1	acyl-CoA synthetase bubblegum family member 1	23205	acyl-CoA synthetase bubblegum family member 1	LPD	Gene_info
ACSBG1	acyl-CoA synthetase bubblegum family member 1	23205	lipidosin	MGC14352	Hgnc
ACSBG2	acyl-CoA synthetase bubblegum family member 2	81616	acyl-CoA synthetase bubblegum family member 2	BGR	Geneinfo_and_hgnc
ACSBG2	acyl-CoA synthetase bubblegum family member 2	81616	bubblegum related protein	BGR	Geneinfo_and_hgnc
ACSBG2	acyl-CoA synthetase bubblegum family member 2	81616	acyl-CoA synthetase bubblegum family member 2	BRGL	Gene_info
ACSBG2	acyl-CoA synthetase bubblegum family member 2	81616	acyl-CoA synthetase bubblegum family member 2	DKFZP434K1635	Hgnc
ACSBG2	acyl-CoA synthetase bubblegum family member 2	81616	acyl-CoA synthetase bubblegum family member 2	PRTDNY3	Gene_info
ACSBG2	acyl-CoA synthetase bubblegum family member 2	81616	acyl-CoA synthetase bubblegum family member 2	PRTD-NY3	Geneinfo_and_hgnc
ACSBG2	acyl-CoA synthetase bubblegum family member 2	81616	acyl-CoA synthetase bubblegum family member 2	PRTD-NY3	Geneinfo_and_hgnc
ACSF2	acyl-CoA synthetase family member 2	80221	acyl-CoA synthetase family member 2	ACSMW	Geneinfo_and_hgnc
ACSF2	acyl-CoA synthetase family member 2	80221	acyl-CoA synthetase family member 2	ACSMW	Geneinfo_and_hgnc
ACSF2	acyl-CoA synthetase family member 2	80221	acyl-CoA synthetase family member 2	AVYV493	Gene_info
ACSF2	acyl-CoA synthetase family member 2	80221	E_m_p_t_y	FLJ20920	Hgnc
ACSF3	acyl-CoA synthetase family member 3	197322	acyl-CoA synthetase family member 3	E_m_p_t_y	Geneinfo_and_hgnc
ACSF3	acyl-CoA synthetase family member 3	197322	malonyl-CoA synthetase	E_m_p_t_y	Geneinfo_and_hgnc
ACSF3	acyl-CoA synthetase family member 3	197322	acyl-CoA synthetase family member 3	E_m_p_t_y	Geneinfo_and_hgnc
ACSL1	acyl-CoA synthetase long-chain family member 1	2180	acyl-CoA synthetase long-chain family member 1	ACS1	Geneinfo_and_hgnc
ACSL1	acyl-CoA synthetase long-chain family member 1	2180	acyl-CoA synthetase long-chain family member 1	ACS1	Geneinfo_and_hgnc
ACSL1	acyl-CoA synthetase long-chain family member 1	2180	acyl-CoA synthetase long-chain family member 1	FACL1	Geneinfo_and_hgnc
ACSL1	acyl-CoA synthetase long-chain family member 1	2180	acyl-CoA synthetase long-chain family member 1	FACL1	Geneinfo_and_hgnc
ACSL1	acyl-CoA synthetase long-chain family member 1	2180	acyl-CoA synthetase long-chain family member 1	FACL2	Gene_info
ACSL1	acyl-CoA synthetase long-chain family member 1	2180	acyl-CoA synthetase long-chain family member 1	LACS	Geneinfo_and_hgnc
ACSL1	acyl-CoA synthetase long-chain family member 1	2180	long-chain fatty-acid-coenzyme A ligase 1	LACS	Geneinfo_and_hgnc
ACSL1	acyl-CoA synthetase long-chain family member 1	2180	acyl-CoA synthetase long-chain family member 1	LACS1	Geneinfo_and_hgnc
ACSL1	acyl-CoA synthetase long-chain family member 1	2180	acyl-CoA synthetase long-chain family member 1	LACS1	Geneinfo_and_hgnc
ACSL1	acyl-CoA synthetase long-chain family member 1	2180	acyl-CoA synthetase long-chain family member 1	LACS2	Geneinfo_and_hgnc
ACSL1	acyl-CoA synthetase long-chain family member 1	2180	lignoceroyl-CoA synthase	LACS2	Geneinfo_and_hgnc
ACSL3	acyl-CoA synthetase long-chain family member 3	2181	acyl-CoA synthetase long-chain family member 3	ACS3	Geneinfo_and_hgnc
ACSL3	acyl-CoA synthetase long-chain family member 3	2181	acyl-CoA synthetase long-chain family member 3	FACL3	Gene_info
ACSL3	acyl-CoA synthetase long-chain family member 3	2181	acyl-CoA synthetase long-chain family member 3	PRO2194	Geneinfo_and_hgnc
ACSL3	acyl-CoA synthetase long-chain family member 3	2181	acyl-CoA synthetase long-chain family member 3	PRO2194	Geneinfo_and_hgnc
ACSL4	acyl-CoA synthetase long-chain family member 4	2182	acyl-CoA synthetase long-chain family member 4	ACS4	Geneinfo_and_hgnc
ACSL4	acyl-CoA synthetase long-chain family member 4	2182	lignoceroyl-CoA synthase	ACS4	Geneinfo_and_hgnc
ACSL4	acyl-CoA synthetase long-chain family member 4	2182	acyl-CoA synthetase long-chain family member 4	E_m_p_t_y	Hgnc
ACSL4	acyl-CoA synthetase long-chain family member 4	2182	acyl-CoA synthetase long-chain family member 4	FACL4	Gene_info
ACSL4	acyl-CoA synthetase long-chain family member 4	2182	acyl-CoA synthetase long-chain family member 4	LACS4	Geneinfo_and_hgnc
ACSL4	acyl-CoA synthetase long-chain family member 4	2182	long-chain fatty-acid-Coenzyme A ligase 4	LACS4	Geneinfo_and_hgnc
ACSL4	acyl-CoA synthetase long-chain family member 4	2182	acyl-CoA synthetase long-chain family member 4	MRX63	Gene_info
ACSL4	acyl-CoA synthetase long-chain family member 4	2182	acyl-CoA synthetase long-chain family member 4	MRX68	Gene_info
ACSL5	acyl-CoA synthetase long-chain family member 5	51703	acyl-CoA synthetase long-chain family member 5	ACS2	Geneinfo_and_hgnc
ACSL5	acyl-CoA synthetase long-chain family member 5	51703	long-chain acyl-CoA synthetase 5	ACS2	Geneinfo_and_hgnc
ACSL5	acyl-CoA synthetase long-chain family member 5	51703	acyl-CoA synthetase long-chain family member 5	ACS5	Geneinfo_and_hgnc
ACSL5	acyl-CoA synthetase long-chain family member 5	51703	FACL5 for fatty acid coenzyme A ligase 5	ACS5	Geneinfo_and_hgnc
ACSL5	acyl-CoA synthetase long-chain family member 5	51703	long-chain fatty acid coenzyme A ligase 5	E_m_p_t_y	Hgnc
ACSL5	acyl-CoA synthetase long-chain family member 5	51703	fatty-acid-Coenzyme A ligase, long-chain 5	E_m_p_t_y	Hgnc
ACSL5	acyl-CoA synthetase long-chain family member 5	51703	acyl-CoA synthetase long-chain family member 5	E_m_p_t_y	Hgnc
ACSL5	acyl-CoA synthetase long-chain family member 5	51703	acyl-CoA synthetase long-chain family member 5	FACL5	Gene_info
ACSL6	acyl-CoA synthetase long-chain family member 6	23305	acyl-CoA synthetase long-chain family member 6	ACS2	Geneinfo_and_hgnc
ACSL6	acyl-CoA synthetase long-chain family member 6	23305	acyl-CoA synthetase long-chain family member 6	ACS2	Geneinfo_and_hgnc
ACSL6	acyl-CoA synthetase long-chain family member 6	23305	acyl-CoA synthetase long-chain family member 6	FACL6	Gene_info
ACSL6	acyl-CoA synthetase long-chain family member 6	23305	E_m_p_t_y	KIAA0837	Hgnc
ACSL6	acyl-CoA synthetase long-chain family member 6	23305	acyl-CoA synthetase long-chain family member 6	LACS 6	Gene_info
ACSL6	acyl-CoA synthetase long-chain family member 6	23305	acyl-CoA synthetase long-chain family member 6	LACS2	Geneinfo_and_hgnc
ACSL6	acyl-CoA synthetase long-chain family member 6	23305	acyl-CoA synthetase long-chain family member 6	LACS2	Geneinfo_and_hgnc
ACSL6	acyl-CoA synthetase long-chain family member 6	23305	acyl-CoA synthetase long-chain family member 6	LACS5	Geneinfo_and_hgnc
ACSL6	acyl-CoA synthetase long-chain family member 6	23305	acyl-CoA synthetase long-chain family member 6	LACS5	Geneinfo_and_hgnc
ACSM1	acyl-CoA synthetase medium-chain family member 1	116285	acyl-CoA synthetase medium-chain family member 1	BUCS1	Gene_info
ACSM1	acyl-CoA synthetase medium-chain family member 1	116285	acyl-CoA synthetase medium-chain family member 1	E_m_p_t_y	Hgnc
ACSM1	acyl-CoA synthetase medium-chain family member 1	116285	acyl-CoA synthetase medium-chain family member 1	MACS1	Geneinfo_and_hgnc
ACSM2A	acyl-CoA synthetase medium-chain family member 2A	123876	acyl-CoA synthetase medium-chain family member 2A	A-923A4.1	Geneinfo_and_hgnc
ACSM2A	acyl-CoA synthetase medium-chain family member 2A	123876	acyl-CoA synthetase medium-chain family member 2A	ACSM2	Gene_info
ACSM2A	acyl-CoA synthetase medium-chain family member 2A	123876	acyl-CoA synthetase medium-chain family member 2A	MGC150530	Hgnc
ACSM2B	acyl-CoA synthetase medium-chain family member 2B	348158	acyl-CoA synthetase medium-chain family member 2B	ACSM2	Gene_info
ACSM2B	acyl-CoA synthetase medium-chain family member 2B	348158	acyl-CoA synthetase medium-chain family member 2B	HXMA	Geneinfo_and_hgnc
ACSM2B	acyl-CoA synthetase medium-chain family member 2B	348158	xenobiotic/medium chain fatty acid:CoA ligase	HXMA	Geneinfo_and_hgnc
ACSM2B	acyl-CoA synthetase medium-chain family member 2B	348158	acyl-CoA synthetase medium-chain family member 2B	HYST1046	Geneinfo_and_hgnc
ACSM2B	acyl-CoA synthetase medium-chain family member 2B	348158	acyl-CoA synthetase medium-chain family member 2B	HYST1046	Geneinfo_and_hgnc
ACSM3	acyl-CoA synthetase medium-chain family member 3	6296	acyl-CoA synthetase medium-chain family member 3	E_m_p_t_y	Hgnc
ACSM3	acyl-CoA synthetase medium-chain family member 3	6296	acyl-CoA synthetase medium-chain family member 3	SA	Geneinfo_and_hgnc
ACSM3	acyl-CoA synthetase medium-chain family member 3	6296	acyl-CoA synthetase medium-chain family member 3	SAH	Gene_info
ACSM4	acyl-CoA synthetase medium-chain family member 4	341392	acyl-CoA synthetase medium-chain family member 4	E_m_p_t_y	Geneinfo_and_hgnc
ACSM4	acyl-CoA synthetase medium-chain family member 4	341392	similar to olfactory specific medium-chain acyl CoA synthetase	E_m_p_t_y	Geneinfo_and_hgnc
ACSM4	acyl-CoA synthetase medium-chain family member 4	341392	acyl-CoA synthetase medium-chain family member 4	E_m_p_t_y	Geneinfo_and_hgnc
ACSM5	acyl-CoA synthetase medium-chain family member 5	54988	acyl-CoA synthetase medium-chain family member 5	E_m_p_t_y	Geneinfo_and_hgnc
ACSM5	acyl-CoA synthetase medium-chain family member 5	54988	acyl-CoA synthetase medium-chain family member 5	E_m_p_t_y	Geneinfo_and_hgnc
ACSM5	acyl-CoA synthetase medium-chain family member 5	54988	E_m_p_t_y	FLJ20581	Hgnc
ACSM5P1	acyl-CoA synthetase medium-chain family member 5 pseudogene 1	100421779	acyl-CoA synthetase medium-chain family member 5 pseudogene 1	E_m_p_t_y	Geneinfo_and_hgnc
ACSM5P1	acyl-CoA synthetase medium-chain family member 5 pseudogene 1	100421779	acyl-CoA synthetase medium-chain family member 5 pseudogene 1	E_m_p_t_y	Geneinfo_and_hgnc
ACSM6	acyl-CoA synthetase medium-chain family member 6	142827	acyl-CoA synthetase medium-chain family member 6	BA310E22.3	Geneinfo_and_hgnc
ACSM6	acyl-CoA synthetase medium-chain family member 6	142827	acyl-CoA synthetase medium-chain family member 6	C10ORF129	Gene_info
ACSM6	acyl-CoA synthetase medium-chain family member 6	142827	acyl-CoA synthetase medium-chain family member 6	E_m_p_t_y	Hgnc
ACSS1	acyl-CoA synthetase short-chain family member 1	84532	acyl-CoA synthetase short-chain family member 1	ACAS2L	Gene_info
ACSS1	acyl-CoA synthetase short-chain family member 1	84532	acyl-CoA synthetase short-chain family member 1	ACECS1	Gene_info
ACSS1	acyl-CoA synthetase short-chain family member 1	84532	acyl-CoA synthetase short-chain family member 1	ACECS2L	Geneinfo_and_hgnc
ACSS1	acyl-CoA synthetase short-chain family member 1	84532	acyl-CoA synthetase short-chain family member 1	ACECS2L	Geneinfo_and_hgnc
ACSS1	acyl-CoA synthetase short-chain family member 1	84532	E_m_p_t_y	DJ568C11.3	Hgnc
ACSS1	acyl-CoA synthetase short-chain family member 1	84532	acyl-CoA synthetase short-chain family member 1	MGC33843	Hgnc
ACSS2	acyl-CoA synthetase short-chain family member 2	55902	acyl-CoA synthetase short-chain family member 2	ACAS2	Gene_info
ACSS2	acyl-CoA synthetase short-chain family member 2	55902	acyl-CoA synthetase short-chain family member 2	ACECS	Geneinfo_and_hgnc
ACSS2	acyl-CoA synthetase short-chain family member 2	55902	acyl-CoA synthetase short-chain family member 2	ACECS	Geneinfo_and_hgnc
ACSS2	acyl-CoA synthetase short-chain family member 2	55902	acyl-CoA synthetase short-chain family member 2	ACS	Geneinfo_and_hgnc
ACSS2	acyl-CoA synthetase short-chain family member 2	55902	acyl-CoA synthetase short-chain family member 2	ACSA	Geneinfo_and_hgnc
ACSS2	acyl-CoA synthetase short-chain family member 2	55902	acyl-CoA synthetase short-chain family member 2	ACSA	Geneinfo_and_hgnc
ACSS2	acyl-CoA synthetase short-chain family member 2	55902	acyl-CoA synthetase short-chain family member 2	DJ1161H23.1	Geneinfo_and_hgnc
ACSS2	acyl-CoA synthetase short-chain family member 2	55902	acyl-CoA synthetase short-chain family member 2	DJ1161H23.1	Geneinfo_and_hgnc
ACSS3	acyl-CoA synthetase short-chain family member 3	79611	acyl-CoA synthetase short-chain family member 3	E_m_p_t_y	Geneinfo_and_hgnc
ACSS3	acyl-CoA synthetase short-chain family member 3	79611	acyl-CoA synthetase short-chain family member 3	E_m_p_t_y	Geneinfo_and_hgnc
ACSS3	acyl-CoA synthetase short-chain family member 3	79611	E_m_p_t_y	FLJ21963	Hgnc
ACT	actin-like protein (ACT) gene	389036	actin-like protein (ACT) gene	E_m_p_t_y	Gene_info
ACT	actin-like protein (ACT) gene	389036	actin-like ACT gene	E_m_p_t_y	Gene_info
ACT	actin-like protein (ACT) gene	389036	actin-like protein gene		Gene_info
ACT	actin-like protein (ACT) gene	389036	actin-like protein gene		Gene_info
ACTA1	actin, alpha 1, skeletal muscle	58	actin, alpha 1, skeletal muscle	ACTA	Gene_info
ACTA1	actin, alpha 1, skeletal muscle	58	actin, alpha 1, skeletal muscle	ASMA	Gene_info
ACTA1	actin, alpha 1, skeletal muscle	58	actin, alpha 1, skeletal muscle	CFTD	Gene_info
ACTA1	actin, alpha 1, skeletal muscle	58	actin, alpha 1, skeletal muscle	CFTD1	Gene_info
ACTA1	actin, alpha 1, skeletal muscle	58	actin, alpha 1, skeletal muscle	CFTDM	Gene_info
ACTA1	actin, alpha 1, skeletal muscle	58	actin, alpha 1, skeletal muscle	E_m_p_t_y	Hgnc
ACTA1	actin, alpha 1, skeletal muscle	58	actin, alpha 1, skeletal muscle	MPFD	Gene_info
ACTA1	actin, alpha 1, skeletal muscle	58	actin, alpha 1, skeletal muscle	NEM1	Gene_info
ACTA1	actin, alpha 1, skeletal muscle	58	actin, alpha 1, skeletal muscle	NEM2	Gene_info
ACTA1	actin, alpha 1, skeletal muscle	58	actin, alpha 1, skeletal muscle	NEM3	Geneinfo_and_hgnc
ACTA1	actin, alpha 1, skeletal muscle	58	nemaline myopathy type 3	NEM3	Geneinfo_and_hgnc
ACTA2	actin, alpha 2, smooth muscle, aorta	59	actin, alpha 2, smooth muscle, aorta	AAT6	Gene_info
ACTA2	actin, alpha 2, smooth muscle, aorta	59	actin, alpha 2, smooth muscle, aorta	ACTSA	Geneinfo_and_hgnc
ACTA2	actin, alpha 2, smooth muscle, aorta	59	actin, alpha 2, smooth muscle, aorta	E_m_p_t_y	Hgnc
ACTA2	actin, alpha 2, smooth muscle, aorta	59	actin, alpha 2, smooth muscle, aorta	MYMY5	Gene_info
ACTA2-AS1	ACTA2 antisense RNA 1	100132116	ACTA2 antisense RNA 1	UC001KFO.1	Geneinfo_and_hgnc
ACTA2-AS1	ACTA2 antisense RNA 1	100132116	ACTA2 antisense RNA 1	ZXF1	Geneinfo_and_hgnc
ACTA2-AS1	ACTA2 antisense RNA 1	100132116	ACTA2 antisense RNA 1	ZXF1	Geneinfo_and_hgnc
ACTB	actin, beta	60	actin, beta	BRWS1	Gene_info
ACTB	actin, beta	60	actin, beta	E_m_p_t_y	Hgnc
ACTB	actin, beta	60	actin, beta	PS1TP5BP1	Gene_info
ACTBL2	actin, beta-like 2	345651	actin, beta-like 2	ACT	Gene_info
ACTBL2	actin, beta-like 2	345651	E_m_p_t_y	DKFZP686D0972	Hgnc
ACTBL2	actin, beta-like 2	345651	actin, beta-like 2	E_m_p_t_y	Hgnc
ACTBP1	actin, beta pseudogene 1	643309	actin, beta pseudogene 1	E_m_p_t_y	Geneinfo_and_hgnc
ACTBP1	actin, beta pseudogene 1	643309	actin, beta pseudogene 1	E_m_p_t_y	Geneinfo_and_hgnc
ACTBP10	actin, beta pseudogene 10	446207	actin, beta pseudogene 10	E_m_p_t_y	Geneinfo_and_hgnc
ACTBP10	actin, beta pseudogene 10	446207	actin, beta pseudogene 10	E_m_p_t_y	Geneinfo_and_hgnc
ACTBP11	actin, beta pseudogene 11	644220	actin, beta pseudogene 11	E_m_p_t_y	Geneinfo_and_hgnc
ACTBP11	actin, beta pseudogene 11	644220	actin, beta pseudogene 11	E_m_p_t_y	Geneinfo_and_hgnc
ACTBP12	actin, beta pseudogene 12	100462767	actin, beta pseudogene 12	ACTGP5	Gene_info
ACTBP12	actin, beta pseudogene 12	100462767	actin, beta pseudogene 12	E_m_p_t_y	Hgnc
ACTBP13	actin, beta pseudogene 13	389120	actin, beta pseudogene 13	E_m_p_t_y	Geneinfo_and_hgnc
ACTBP13	actin, beta pseudogene 13	389120	actin, beta pseudogene 13	E_m_p_t_y	Geneinfo_and_hgnc
ACTBP14	actin, beta pseudogene 14	389976	actin, beta pseudogene 14	E_m_p_t_y	Geneinfo_and_hgnc
ACTBP14	actin, beta pseudogene 14	389976	actin, beta pseudogene 14	E_m_p_t_y	Geneinfo_and_hgnc
ACTBP2	actin, beta pseudogene 2	62	actin, beta pseudogene 2	E_m_p_t_y	Geneinfo_and_hgnc
ACTBP2	actin, beta pseudogene 2	62	actin, beta pseudogene 2	E_m_p_t_y	Geneinfo_and_hgnc
ACTBP3	actin, beta pseudogene 3	63	actin, beta pseudogene 3	E_m_p_t_y	Geneinfo_and_hgnc
ACTBP3	actin, beta pseudogene 3	63	actin, beta pseudogene 3	E_m_p_t_y	Geneinfo_and_hgnc
ACTBP4	actin, beta pseudogene 4	64	actin, beta pseudogene 4	E_m_p_t_y	Geneinfo_and_hgnc
ACTBP4	actin, beta pseudogene 4	64	actin, beta pseudogene 4	E_m_p_t_y	Geneinfo_and_hgnc
ACTBP6	actin, beta pseudogene 6	66	actin, beta pseudogene 6	E_m_p_t_y	Hgnc
ACTBP6	actin, beta pseudogene 6	66	actin, beta pseudogene 6	H8-PSI-BETA-AC3	Gene_info
ACTBP7	actin, beta pseudogene 7	67	actin, beta pseudogene 7	E_m_p_t_y	Geneinfo_and_hgnc
ACTBP7	actin, beta pseudogene 7	67	actin, beta pseudogene 7	E_m_p_t_y	Geneinfo_and_hgnc
ACTBP8	actin, beta pseudogene 8	68	actin, beta pseudogene 8	ACTBP2	Geneinfo_and_hgnc
ACTBP8	actin, beta pseudogene 8	68	actin, beta pseudogene 8	E_m_p_t_y	Hgnc
ACTBP9	actin, beta pseudogene 9	69	actin, beta pseudogene 9	E_m_p_t_y	Geneinfo_and_hgnc
ACTBP9	actin, beta pseudogene 9	69	actin, beta pseudogene 9	E_m_p_t_y	Geneinfo_and_hgnc
ACTC1	actin, alpha, cardiac muscle 1	70	actin, alpha, cardiac muscle 1	ACTC	Gene_info
ACTC1	actin, alpha, cardiac muscle 1	70	actin, alpha, cardiac muscle 1	ASD5	Gene_info
ACTC1	actin, alpha, cardiac muscle 1	70	actin, alpha, cardiac muscle 1	CMD1R	Geneinfo_and_hgnc
ACTC1	actin, alpha, cardiac muscle 1	70	actin, alpha, cardiac muscle 1	CMH11	Gene_info
ACTC1	actin, alpha, cardiac muscle 1	70	actin, alpha, cardiac muscle 1	E_m_p_t_y	Hgnc
ACTC1	actin, alpha, cardiac muscle 1	70	actin, alpha, cardiac muscle 1	LVNC4	Gene_info
ACTD	Acetabular dysplasia	780896	Acetabular dysplasia	E_m_p_t_y	Gene_info
ACTG1	actin gamma 1	71	actin gamma 1	ACT	Gene_info
ACTG1	actin gamma 1	71	actin gamma 1	ACTG	Gene_info
ACTG1	actin gamma 1	71	actin gamma 1	BRWS2	Gene_info
ACTG1	actin gamma 1	71	actin gamma 1	DFNA20	Gene_info
ACTG1	actin gamma 1	71	actin gamma 1	DFNA26	Gene_info
ACTG1	actin gamma 1	71	actin gamma 1	E_m_p_t_y	Hgnc
ACTG1	actin gamma 1	71	actin gamma 1	HEL-176	Gene_info
ACTG1P1	actin gamma 1 pseudogene 1	73	actin gamma 1 pseudogene 1	ACT1GP1	Gene_info
ACTG1P1	actin gamma 1 pseudogene 1	73	actin gamma 1 pseudogene 1	ACTGP1	Gene_info
ACTG1P1	actin gamma 1 pseudogene 1	73	actin gamma 1 pseudogene 1	E_m_p_t_y	Hgnc
ACTG1P1	actin gamma 1 pseudogene 1	73	actin gamma 1 pseudogene 1	HY-PSI-GAMMA-AC6	Gene_info
ACTG1P10	actin gamma 1 pseudogene 10	83	actin gamma 1 pseudogene 10	ACTGP10	Gene_info
ACTG1P10	actin gamma 1 pseudogene 10	83	actin gamma 1 pseudogene 10	ACTL1	Gene_info
ACTG1P10	actin gamma 1 pseudogene 10	83	actin gamma 1 pseudogene 10	ACTP1	Gene_info
ACTG1P10	actin gamma 1 pseudogene 10	83	actin gamma 1 pseudogene 10	E_m_p_t_y	Hgnc
ACTG1P11	actin gamma 1 pseudogene 11	414754	actin gamma 1 pseudogene 11	E_m_p_t_y	Geneinfo_and_hgnc
ACTG1P11	actin gamma 1 pseudogene 11	414754	actin gamma 1 pseudogene 11	E_m_p_t_y	Geneinfo_and_hgnc
ACTG1P12	actin gamma 1 pseudogene 12	100418921	actin gamma 1 pseudogene 12	E_m_p_t_y	Geneinfo_and_hgnc
ACTG1P12	actin gamma 1 pseudogene 12	100418921	actin gamma 1 pseudogene 12	E_m_p_t_y	Geneinfo_and_hgnc
ACTG1P13	actin gamma 1 pseudogene 13	100418920	actin gamma 1 pseudogene 13	E_m_p_t_y	Geneinfo_and_hgnc
ACTG1P13	actin gamma 1 pseudogene 13	100418920	actin gamma 1 pseudogene 13	E_m_p_t_y	Geneinfo_and_hgnc
ACTG1P14	actin gamma 1 pseudogene 14	100418910	actin gamma 1 pseudogene 14	E_m_p_t_y	Geneinfo_and_hgnc
ACTG1P14	actin gamma 1 pseudogene 14	100418910	actin gamma 1 pseudogene 14	E_m_p_t_y	Geneinfo_and_hgnc
ACTG1P15	actin gamma 1 pseudogene 15	100418951	actin gamma 1 pseudogene 15	E_m_p_t_y	Geneinfo_and_hgnc
ACTG1P15	actin gamma 1 pseudogene 15	100418951	actin gamma 1 pseudogene 15	E_m_p_t_y	Geneinfo_and_hgnc
ACTG1P16	actin gamma 1 pseudogene 16	100418960	actin gamma 1 pseudogene 16	E_m_p_t_y	Geneinfo_and_hgnc
ACTG1P16	actin gamma 1 pseudogene 16	100418960	actin gamma 1 pseudogene 16	E_m_p_t_y	Geneinfo_and_hgnc
ACTG1P17	actin gamma 1 pseudogene 17	283693	actin gamma 1 pseudogene 17	E_m_p_t_y	Geneinfo_and_hgnc
ACTG1P17	actin gamma 1 pseudogene 17	283693	actin gamma 1 pseudogene 17	E_m_p_t_y	Geneinfo_and_hgnc
ACTG1P18	actin gamma 1 pseudogene 18	100418924	actin gamma 1 pseudogene 18	E_m_p_t_y	Geneinfo_and_hgnc
ACTG1P18	actin gamma 1 pseudogene 18	100418924	actin gamma 1 pseudogene 18	E_m_p_t_y	Geneinfo_and_hgnc
ACTG1P19	actin gamma 1 pseudogene 19	644160	actin gamma 1 pseudogene 19	E_m_p_t_y	Geneinfo_and_hgnc
ACTG1P19	actin gamma 1 pseudogene 19	644160	actin gamma 1 pseudogene 19	E_m_p_t_y	Geneinfo_and_hgnc
ACTG1P2	actin gamma 1 pseudogene 2	74	actin gamma 1 pseudogene 2	ACTGP2	Gene_info
ACTG1P2	actin gamma 1 pseudogene 2	74	actin gamma 1 pseudogene 2	ACTL2	Gene_info
ACTG1P2	actin gamma 1 pseudogene 2	74	actin gamma 1 pseudogene 2	E_m_p_t_y	Hgnc
ACTG1P20	actin gamma 1 pseudogene 20	644961	actin gamma 1 pseudogene 20	E_m_p_t_y	Geneinfo_and_hgnc
ACTG1P20	actin gamma 1 pseudogene 20	644961	actin gamma 1 pseudogene 20	E_m_p_t_y	Geneinfo_and_hgnc
ACTG1P21	actin gamma 1 pseudogene 21	100131291	actin gamma 1 pseudogene 21	E_m_p_t_y	Geneinfo_and_hgnc
ACTG1P21	actin gamma 1 pseudogene 21	100131291	actin gamma 1 pseudogene 21	E_m_p_t_y	Geneinfo_and_hgnc
ACTG1P22	actin gamma 1 pseudogene 22	100131953	actin gamma 1 pseudogene 22	E_m_p_t_y	Geneinfo_and_hgnc
ACTG1P22	actin gamma 1 pseudogene 22	100131953	actin gamma 1 pseudogene 22	E_m_p_t_y	Geneinfo_and_hgnc
ACTG1P23	actin gamma 1 pseudogene 23	442097	actin gamma 1 pseudogene 23	E_m_p_t_y	Geneinfo_and_hgnc
ACTG1P23	actin gamma 1 pseudogene 23	442097	actin gamma 1 pseudogene 23	E_m_p_t_y	Geneinfo_and_hgnc
ACTG1P24	actin gamma 1 pseudogene 24	441783	actin gamma 1 pseudogene 24	E_m_p_t_y	Hgnc
ACTG1P24	actin gamma 1 pseudogene 24	441783	actin gamma 1 pseudogene 24	POTENP	Gene_info
ACTG1P3	actin gamma 1 pseudogene 3	75	actin gamma 1 pseudogene 3	ACTGP3	Gene_info
ACTG1P3	actin gamma 1 pseudogene 3	75	actin gamma 1 pseudogene 3	DJ545L17.4	Gene_info
ACTG1P3	actin gamma 1 pseudogene 3	75	actin gamma 1 pseudogene 3	E_m_p_t_y	Hgnc
ACTG1P4	actin gamma 1 pseudogene 4	648740	actin gamma 1 pseudogene 4	ACTGP4	Gene_info
ACTG1P4	actin gamma 1 pseudogene 4	648740	actin gamma 1 pseudogene 4	E_m_p_t_y	Hgnc
ACTG1P6	actin gamma 1 pseudogene 6	78	actin gamma 1 pseudogene 6	ACTGP6	Gene_info
ACTG1P6	actin gamma 1 pseudogene 6	78	actin gamma 1 pseudogene 6	E_m_p_t_y	Hgnc
ACTG1P7	actin gamma 1 pseudogene 7	79	actin gamma 1 pseudogene 7	ACTGP7	Gene_info
ACTG1P7	actin gamma 1 pseudogene 7	79	actin gamma 1 pseudogene 7	E_m_p_t_y	Hgnc
ACTG1P8	actin gamma 1 pseudogene 8	80	actin gamma 1 pseudogene 8	ACTGP8	Gene_info
ACTG1P8	actin gamma 1 pseudogene 8	80	actin gamma 1 pseudogene 8	E_m_p_t_y	Hgnc
ACTG1P9	actin gamma 1 pseudogene 9	82	actin gamma 1 pseudogene 9	ACTGP9	Gene_info
ACTG1P9	actin gamma 1 pseudogene 9	82	actin gamma 1 pseudogene 9	E_m_p_t_y	Hgnc
ACTG2	actin, gamma 2, smooth muscle, enteric	72	actin, gamma 2, smooth muscle, enteric	ACT	Gene_info
ACTG2	actin, gamma 2, smooth muscle, enteric	72	actin, gamma 2, smooth muscle, enteric	ACTA3	Gene_info
ACTG2	actin, gamma 2, smooth muscle, enteric	72	actin, gamma 2, smooth muscle, enteric	ACTE	Gene_info
ACTG2	actin, gamma 2, smooth muscle, enteric	72	actin, gamma 2, smooth muscle, enteric	ACTL3	Gene_info
ACTG2	actin, gamma 2, smooth muscle, enteric	72	actin, gamma 2, smooth muscle, enteric	ACTSG	Geneinfo_and_hgnc
ACTG2	actin, gamma 2, smooth muscle, enteric	72	actin, gamma 2, smooth muscle, enteric	E_m_p_t_y	Hgnc
ACTG2	actin, gamma 2, smooth muscle, enteric	72	actin, gamma 2, smooth muscle, enteric	VSCM	Gene_info
ACTL10	actin-like 10	170487	actin-like 10	C20ORF134	Gene_info
ACTL10	actin-like 10	170487	actin-like 10	DJ63M2.2	Gene_info
ACTL10	actin-like 10	170487	actin-like 10	E_m_p_t_y	Hgnc
ACTL6A	actin-like 6A	86	actin-like 6A	ACTL6	Geneinfo_and_hgnc
ACTL6A	actin-like 6A	86	BAF complex 53 kDa subunit	ACTL6	Geneinfo_and_hgnc
ACTL6A	actin-like 6A	86	actin-like 6A	ARP4	Geneinfo_and_hgnc
ACTL6A	actin-like 6A	86	actin-related protein 4	ARP4	Geneinfo_and_hgnc
ACTL6A	actin-like 6A	86	actin-like 6A	ARPN-BETA	Gene_info
ACTL6A	actin-like 6A	86	actin-like 6A	BAF53A	Geneinfo_and_hgnc
ACTL6A	actin-like 6A	86	BRG1-associated factor	BAF53A	Geneinfo_and_hgnc
ACTL6A	actin-like 6A	86	INO80 complex subunit K	BAF53A	Geneinfo_and_hgnc
ACTL6A	actin-like 6A	86	actin-like 6A	INO80K	Geneinfo_and_hgnc
ACTL6A	actin-like 6A	86	actin-like 6A	INO80K	Geneinfo_and_hgnc
ACTL6B	actin-like 6B	51412	actin-like 6B	ACTL6	Gene_info
ACTL6B	actin-like 6B	51412	actin-like 6B	BAF53B	Geneinfo_and_hgnc
ACTL6B	actin-like 6B	51412	actin-like 6B	E_m_p_t_y	Hgnc
ACTL7A	actin-like 7A	10881	actin-like 7A	E_m_p_t_y	Geneinfo_and_hgnc
ACTL7A	actin-like 7A	10881	actin-like 7A	E_m_p_t_y	Geneinfo_and_hgnc
ACTL7B	actin-like 7B	10880	actin-like 7B	E_m_p_t_y	Hgnc
ACTL7B	actin-like 7B	10880	actin-like 7B	TACT1	Geneinfo_and_hgnc
ACTL8	actin-like 8	81569	actin-like 8	CT57	Geneinfo_and_hgnc
ACTL8	actin-like 8	81569	cancer/testis antigen 57	CT57	Geneinfo_and_hgnc
ACTL8	actin-like 8	81569	actin-like 8	E_m_p_t_y	Hgnc
ACTL9	actin-like 9	284382	actin-like 9	E_m_p_t_y	Hgnc
ACTL9	actin-like 9	284382	actin-like 9	HSD21	Gene_info
ACTL9	actin-like 9	284382	E_m_p_t_y	MGC33407	Hgnc
ACTN1	actinin, alpha 1	87	actinin, alpha 1	BDPLT15	Gene_info
ACTN1	actinin, alpha 1	87	actinin, alpha 1	E_m_p_t_y	Hgnc
ACTN1-AS1	ACTN1 antisense RNA 1	161159	ACTN1 antisense RNA 1	C14ORF84	Gene_info
ACTN1-AS1	ACTN1 antisense RNA 1	161159	ACTN1 antisense RNA 1	E_m_p_t_y	Hgnc
ACTN2	actinin, alpha 2	88	actinin, alpha 2	CMD1AA	Gene_info
ACTN2	actinin, alpha 2	88	actinin, alpha 2	CMH23	Gene_info
ACTN2	actinin, alpha 2	88	actinin, alpha 2	E_m_p_t_y	Hgnc
ACTN3	actinin, alpha 3 (gene/pseudogene)	89	actinin, alpha 3 (gene/pseudogene)	E_m_p_t_y	Geneinfo_and_hgnc
ACTN3	actinin, alpha 3 (gene/pseudogene)	89	actinin, alpha 3 (gene/pseudogene)	E_m_p_t_y	Geneinfo_and_hgnc
ACTN3	actinin, alpha 3 (gene/pseudogene)	89	gene/pseudogene	E_m_p_t_y	Geneinfo_and_hgnc
ACTN3	actinin, alpha 3 (gene/pseudogene)	89	actinin, alpha 3		Geneinfo_and_hgnc
ACTN3	actinin, alpha 3 (gene/pseudogene)	89	actinin, alpha 3		Geneinfo_and_hgnc
ACTN3	actinin, alpha 3 (gene/pseudogene)	89	actinin, alpha 3		Geneinfo_and_hgnc
ACTN4	actinin, alpha 4	81	actinin, alpha 4	ACTININ-4	Gene_info
ACTN4	actinin, alpha 4	81	actinin, alpha 4	E_m_p_t_y	Hgnc
ACTN4	actinin, alpha 4	81	actinin, alpha 4	FSGS	Gene_info
ACTN4	actinin, alpha 4	81	actinin, alpha 4	FSGS1	Gene_info
ACTN4P1	actinin, alpha 4 pseudogene 1	344978	actinin, alpha 4 pseudogene 1	E_m_p_t_y	Geneinfo_and_hgnc
ACTN4P1	actinin, alpha 4 pseudogene 1	344978	actinin, alpha 4 pseudogene 1	E_m_p_t_y	Geneinfo_and_hgnc
ACTN4P2	actinin, alpha 4 pseudogene 2	391026	actinin, alpha 4 pseudogene 2	E_m_p_t_y	Geneinfo_and_hgnc
ACTN4P2	actinin, alpha 4 pseudogene 2	391026	actinin, alpha 4 pseudogene 2	E_m_p_t_y	Geneinfo_and_hgnc
ACTP1	actin family pseudogene 1	106480335	actin family pseudogene 1	E_m_p_t_y	Geneinfo_and_hgnc
ACTP1	actin family pseudogene 1	106480335	actin family pseudogene 1	E_m_p_t_y	Geneinfo_and_hgnc
ACTR10	actin-related protein 10 homolog (S. cerevisiae)	55860	actin-related protein 10 homolog (S. cerevisiae)	ACTR11	Geneinfo_and_hgnc
ACTR10	actin-related protein 10 homolog (S. cerevisiae)	55860	actin-related protein 10 homolog (S. cerevisiae)	ACTR11	Geneinfo_and_hgnc
ACTR10	actin-related protein 10 homolog (S. cerevisiae)	55860	actin-related protein 10 homolog (S. cerevisiae)	ARP10	Geneinfo_and_hgnc
ACTR10	actin-related protein 10 homolog (S. cerevisiae)	55860	actin-related protein 10 homolog (S. cerevisiae)	ARP10	Geneinfo_and_hgnc
ACTR10	actin-related protein 10 homolog (S. cerevisiae)	55860	actin-related protein 10 homolog (S. cerevisiae)	ARP11	Geneinfo_and_hgnc
ACTR10	actin-related protein 10 homolog (S. cerevisiae)	55860	actin-related protein 10 homolog (S. cerevisiae)	ARP11	Geneinfo_and_hgnc
ACTR10	actin-related protein 10 homolog (S. cerevisiae)	55860	actin-related protein 10 homolog (S. cerevisiae)	HARP11	Geneinfo_and_hgnc
ACTR10	actin-related protein 10 homolog (S. cerevisiae)	55860	actin-related protein 10 homolog		Geneinfo_and_hgnc
ACTR10	actin-related protein 10 homolog (S. cerevisiae)	55860	actin-related protein 10 homolog		Geneinfo_and_hgnc
ACTR10	actin-related protein 10 homolog (S. cerevisiae)	55860	actin-related protein 10 homolog		Geneinfo_and_hgnc
ACTR10	actin-related protein 10 homolog (S. cerevisiae)	55860	actin-related protein 10 homolog		Geneinfo_and_hgnc
ACTR10	actin-related protein 10 homolog (S. cerevisiae)	55860	actin-related protein 10 homolog		Geneinfo_and_hgnc
ACTR10	actin-related protein 10 homolog (S. cerevisiae)	55860	actin-related protein 10 homolog		Geneinfo_and_hgnc
ACTR10	actin-related protein 10 homolog (S. cerevisiae)	55860	actin-related protein 10 homolog		Geneinfo_and_hgnc
ACTR1A	ARP1 actin-related protein 1 homolog A, centractin alpha (yeast)	10121	ARP1 actin-related protein 1 homolog A, centractin alpha (yeast)	ARP1	Geneinfo_and_hgnc
ACTR1A	ARP1 actin-related protein 1 homolog A, centractin alpha (yeast)	10121	ARP1 actin-related protein 1 homolog A, centractin alpha (yeast)	ARP1A	Geneinfo_and_hgnc
ACTR1A	ARP1 actin-related protein 1 homolog A, centractin alpha (yeast)	10121	ARP1 actin-related protein 1 homolog A, centractin alpha (yeast)	ARP1A	Geneinfo_and_hgnc
ACTR1A	ARP1 actin-related protein 1 homolog A, centractin alpha (yeast)	10121	ARP1 actin-related protein 1 homolog A, centractin alpha (yeast)	CTRN1	Gene_info
ACTR1A	ARP1 actin-related protein 1 homolog A, centractin alpha (yeast)	10121	ARP1 actin-related protein 1 homolog A, centractin alpha		Geneinfo_and_hgnc
ACTR1A	ARP1 actin-related protein 1 homolog A, centractin alpha (yeast)	10121	ARP1 actin-related protein 1 homolog A, centractin alpha		Geneinfo_and_hgnc
ACTR1A	ARP1 actin-related protein 1 homolog A, centractin alpha (yeast)	10121	ARP1 actin-related protein 1 homolog A, centractin alpha		Geneinfo_and_hgnc
ACTR1A	ARP1 actin-related protein 1 homolog A, centractin alpha (yeast)	10121	ARP1 actin-related protein 1 homolog A, centractin alpha		Gene_info
ACTR1B	ARP1 actin-related protein 1 homolog B, centractin beta (yeast)	10120	ARP1 actin-related protein 1 homolog B, centractin beta (yeast)	ARP1B	Geneinfo_and_hgnc
ACTR1B	ARP1 actin-related protein 1 homolog B, centractin beta (yeast)	10120	ARP1 actin-related protein 1 homolog B, centractin beta (yeast)	CTRN2	Gene_info
ACTR1B	ARP1 actin-related protein 1 homolog B, centractin beta (yeast)	10120	ARP1 actin-related protein 1 homolog B, centractin beta (yeast)	E_m_p_t_y	Hgnc
ACTR1B	ARP1 actin-related protein 1 homolog B, centractin beta (yeast)	10120	ARP1 actin-related protein 1 homolog B, centractin beta (yeast)	PC3	Gene_info
ACTR1B	ARP1 actin-related protein 1 homolog B, centractin beta (yeast)	10120	ARP1 actin-related protein 1 homolog B, centractin beta		Geneinfo_and_hgnc
ACTR1B	ARP1 actin-related protein 1 homolog B, centractin beta (yeast)	10120	ARP1 actin-related protein 1 homolog B, centractin beta		Gene_info
ACTR1B	ARP1 actin-related protein 1 homolog B, centractin beta (yeast)	10120	ARP1 actin-related protein 1 homolog B, centractin beta		Hgnc
ACTR1B	ARP1 actin-related protein 1 homolog B, centractin beta (yeast)	10120	ARP1 actin-related protein 1 homolog B, centractin beta		Gene_info
ACTR2	ARP2 actin-related protein 2 homolog (yeast)	10097	ARP2 actin-related protein 2 homolog (yeast)	ARP2	Geneinfo_and_hgnc
[truncated: 187,761 more rows]
