# Supplementary material for: A flexible ontology for inference of emergent whole cell function from relationships between subcellular processes
Source: Sci Rep. 2017 Dec 18;7:17689. doi: 10.1038/s41598-017-16627-4 (PMC5735158; doi:10.1038/s41598-017-16627-4)
Supplement: Supplementary file 8 — Supplementary Table S6 [file 41598_2017_16627_MOESM8_ESM.txt]

Gene group generation
Complex labels	complex, subcomplex
Complex subunit lables	subunit, polypeptide, component, catalytic
Family labels	family, member, subclass, class, superfamily, sub-family, receptor
Family enumeration labels	greek letters (alpha, beta,&), arabic numbers, roman numbers
Gene groups exclusion words	associated, motif, like, kinase, phosphatase, antisense, pseudogene, complementation, precursor, assembly, partner
