# Supplementary material for: A flexible ontology for inference of emergent whole cell function from relationships between subcellular processes
Source: Sci Rep. 2017 Dec 18;7:17689. doi: 10.1038/s41598-017-16627-4 (PMC5735158; doi:10.1038/s41598-017-16627-4)
Supplement: Supplementary file 9 — Supplementary Table S7 [file 41598_2017_16627_MOESM9_ESM.txt]

Description	Replace description	Add abbreviation aliases	Add description aliases	Replace member symbols	Reference
apoptosis inducing factor mitochondrion associated		AIFM	apoptosis inducing factor		wikipedia
adaptor-related protein complex 1			Adaptor protein 1		
adaptor-related protein complex 2			Adaptor protein 2		
adaptor-related protein complex 3			Adaptor protein 3		
adaptor-related protein complex 4			Adaptor protein 4		
adaptor-related protein complex 5			Adaptor protein 5		
cytochrome c oxidase		COX	Cytochrom c oxidase complex	COX1,COX2,COX3,COX4,COX5,COX6,COX7,COX8,COX9,COX12,COX13	Mick et al 2011
capping protein muscle Z line	CAPZ	capping protein		NCBI
capping protein muscle Z line alpha	CAPZA	capping protein alpha		NCBI
cadherin 1 type		CDH1	cadherin 1		NCBI
cadherin 2 type		CDH2	cadherin 2		NCBI
cadherin 3 type		CDH3	cadherin 3		NCBI
cadherin 4 type		CDH4	cadherin 4		NCBI
cadherin 5 type		CDH5	cadherin 5		NCBI
cadherin 6 type		CDH6	cadherin 6		NCBI
cadherin 7 type		CDH7	cadherin 7		NCBI
cadherin 8 type		CDH8	cadherin 8		NCBI
cadherin 9 type		CDH9	cadherin 9		NCBI
cadherin 10 type		CDH10	cadherin 10		NCBI
cadherin 11 type		CDH11	cadherin 11		NCBI
cadherin 12 type		CDH12	cadherin 12		NCBI
cadherin 15 type		CDH15	cadherin 15		NCBI
cadherin 18 type		CDH18	cadherin 18		NCBI
cadherin 19 type		CDH19	cadherin 19		NCBI
cadherin 20 type		CDH20	cadherin 20		NCBI
cadherin 22 type		CDH22	cadherin 22		NCBI
cadherin 24 type		CDH24	cadherin 24		NCBI
polymerase I	RNA polymerase I	Pol I 			abstract		
polymerase II	RNA polymerase II	Pol II			abstract		
polymerase III	RNA polymerase III	Pol III			abstract		
