# Supplementary material for: A flexible ontology for inference of emergent whole cell function from relationships between subcellular processes
Source: Sci Rep. 2017 Dec 18;7:17689. doi: 10.1038/s41598-017-16627-4 (PMC5735158; doi:10.1038/s41598-017-16627-4)
Supplement: Supplementary file 10 — Supplementary Table S8 [file 41598_2017_16627_MOESM10_ESM.txt]

Abbreviation	Description	Abbreviation aliases	Description aliases	Member symbols	Search key origin
HSD11	11			HSD11B1,HSD11B2	Family_generated_by_textmining
HSD11B	11-beta dehydrogenase			HSD11B1,HSD11B2	Family_generated_by_textmining
14	14-3			SFN,SFN,YWHAB,YWHAB,YWHAB,YWHAB,YWHAE,YWHAE,YWHAG,YWHAG,YWHAH,YWHAH,YWHAZ,YWHAZ,YWHAZ,YWHAZ	Family_generated_by_textmining
YWHA	14-3-3 protein family			YWHAB,YWHAE,YWHAG,YWHAZ	Family_generated_by_textmining
HSD17	17			HSD17B1,HSD17B10,HSD17B11,HSD17B12,HSD17B13,HSD17B14,HSD17B2,HSD17B3,HSD17B4,HSD17B6,HSD17B7,HSD17B8	Family_generated_by_textmining
HSD17B	17-beta dehydrogenase			HSD17B1,HSD17B10,HSD17B11,HSD17B12,HSD17B13,HSD17B14,HSD17B2,HSD17B3,HSD17B4,HSD17B6,HSD17B7,HSD17B8	Family_generated_by_textmining
HSD17B7P	17-beta dehydrogenase 7 pseudogene			HSD17B7P1,HSD17B7P2	Family_generated_by_textmining
AGPAT	1-acylglycerol-3-phosphate acyltransferase			AGPAT1,AGPAT1,AGPAT2,AGPAT3,AGPAT3,AGPAT4,AGPAT5	Family_generated_by_textmining
AGPAT	1-acylglycerol-3-phosphate O-acyltransferase			AGPAT1,AGPAT1,AGPAT2,AGPAT3,AGPAT3,AGPAT4,AGPAT5	Family_generated_by_textmining
DECR	2,4-dienoyl CoA reductase			DECR1,DECR2,DECR2	Family_generated_by_textmining
OAS	2'-5'-oligoadenylate synthetase			OAS1,OAS2,OAS3	Family_generated_by_textmining
MRP	28S ribosomal protein			MRPS17,MRPS9	Family_generated_by_textmining
OGFOD	2-oxoglutarate and iron-dependent oxygenase domain containing			OGFOD1,OGFOD2,OGFOD3	Family_generated_by_textmining
E_m_p_t_y	3			DHRS9,ECI1	Family_generated_by_textmining
BPNT	3' 5'-bisphosphate nucleotidase			BPNT1,BPNT1	Family_generated_by_textmining
MRP	39S ribosomal protein			MRPL10,MRPL19,MRPL36,MRPL44	Family_generated_by_textmining
HMGCS	3-hydroxy-3-methylglutaryl-CoA synthase			HMGCS1,HMGCS1,HMGCS2,HMGCS2	Family_generated_by_textmining
HACD	3-hydroxyacyl-CoA dehydratase			HACD1,HACD2,HACD3,HACD3,HACD4	Family_generated_by_textmining
BDH	3-hydroxybutyrate dehydrogenase, type			BDH1,BDH2	Family_generated_by_textmining
SRD	3-oxo			SRD5A1,SRD5A2	Family_generated_by_textmining
SR	3-oxo-5 alpha-steroid			SRD5A1,SRD5A2	Family_generated_by_textmining
SRD5	3-oxo-5 alpha-steroid delta 4-dehydrogenase			SRD5A1,SRD5A1,SRD5A2,SRD5A2	Family_generated_by_textmining
SRD5A	3-oxo-5 alpha-steroid delta 4-dehydrogenase alpha			SRD5A1,SRD5A2	Family_generated_by_textmining
OXCT	3-oxoacid CoA transferase			OXCT1,OXCT2	Family_generated_by_textmining
PAPSS	3'-phosphoadenosine 5'-phosphosulfate synthase			PAPSS1,PAPSS2	Family_generated_by_textmining
LOC10	40S ribosomal protein			LOC100996747,LOC101929876	Family_generated_by_textmining
RP	40S ribosomal protein			RPS11,RPS13,RPS14,RPS15,RPS16,RPS26,RPS28,RPS3,RPS4X,RPS4Y1,RPS5,RPS6,RPS9	Family_generated_by_textmining
RPS4	40S ribosomal protein S4			RPS4X,RPS4Y1	Family_generated_by_textmining
SRXX	46XX sex reversal			SRXX2,SRXX3	Family_generated_by_textmining
NT5CP	5',3'-nucleotidase, cytosolic pseudogene			NT5CP1,NT5CP2,NT5CP3	Family_generated_by_textmining
XRN	5'-3' exoribonuclease			XRN1,XRN2	Family_generated_by_textmining
ALAS	5'-aminolevulinate synthase			ALAS1,ALAS2	Family_generated_by_textmining
HTR	5-hydroxytryptamine			HTR1A,HTR1A,HTR1B,HTR1B,HTR1D,HTR1D,HTR1E,HTR1E,HTR1F,HTR1F,HTR2A,HTR2A,HTR2B,HTR2B,HTR2C,HTR2C,HTR3A,HTR3A,HTR3B,HTR3B,HTR3C,HTR3C,HTR3D,HTR3D,HTR3E,HTR3E,HTR4,HTR4,HTR5A,HTR5A,HTR6,HTR6,HTR7,HTR7	Family_generated_by_textmining
HTR1DP	5-hydroxytryptamine receptor 1D pseudogene			HTR1DP1,HTR1DP1	Family_generated_by_textmining
HTR7P	5-hydroxytryptamine receptor 7 pseudogene			HTR7P1,HTR7P1	Family_generated_by_textmining
NT5DC	5'-nucleotidase domain containing			NT5DC1,NT5DC2,NT5DC3,NT5DC4	Family_generated_by_textmining
N6AMT	6 adenine-specific DNA methyltransferase			N6AMT1,N6AMT2	Family_generated_by_textmining
RP	60S ribosomal protein			RPL14,RPL14P1,RPL18,RPL19,RPL21,RPL27,RPL28,RPL29,RPL35,RPL4	Family_generated_by_textmining
PFKFB	6-phosphofructo-2-kinase/fructose-2,6-biphosphatase			PFKFB1,PFKFB2,PFKFB3,PFKFB4	Family_generated_by_textmining
AKAP	A kinase anchor protein			AKAP1,AKAP1,AKAP10,AKAP10,AKAP11,AKAP11,AKAP12,AKAP12,AKAP13,AKAP13,AKAP14,AKAP14,AKAP17A,AKAP17A,AKAP2,AKAP2,AKAP3,AKAP3,AKAP4,AKAP4,AKAP5,AKAP5,AKAP6,AKAP6,AKAP7,AKAP7,AKAP8,AKAP8,AKAP9,AKAP9	Family_generated_by_textmining
AKAP8P	A kinase anchor protein 8 pseudogene			AKAP8P1,AKAP8P1	Family_generated_by_textmining
AKIP	A kinase interacting protein			AKIP1,AKIP1	Family_generated_by_textmining
AK	A PR			AKAP1,AKAP10,AKAP11,AKAP12,AKAP13,AKAP14,AKAP17BP,AKAP2,AKAP3,AKAP4,AKAP5,AKAP6,AKAP7,AKAP8,AKAP9	Family_generated_by_textmining
AKAP	A PRKA anchor protein			AKAP1,AKAP10,AKAP11,AKAP12,AKAP13,AKAP14,AKAP17A,AKAP17BP,AKAP2,AKAP3,AKAP4,AKAP5,AKAP6,AKAP7,AKAP8,AKAP9	Family_generated_by_textmining
A2M-AS	A2M antisense RNA			A2M-AS1,A2M-AS1	Family_generated_by_textmining
A2ML1-AS	A2ML1 antisense RNA			A2ML1-AS1,A2ML1-AS2	Family_generated_by_textmining
ADCK	aarF domain containing kinase			ADCK1,ADCK2,ADCK3,ADCK4,ADCK5	Family_generated_by_textmining
AOMS	Abdominal obesity-metabolic syndrome			AOMS1,AOMS2	Family_generated_by_textmining
ABHD11-AS	ABHD11 antisense RNA			ABHD11-AS1,ABHD11-AS1	Family_generated_by_textmining
ABHD	abhydrolase domain containing			ABHD1,ABHD10,ABHD11,ABHD12,ABHD12B,ABHD13,ABHD14A,ABHD14B,ABHD15,ABHD16A,ABHD16B,ABHD17A,ABHD17B,ABHD17C,ABHD18,ABHD2,ABHD3,ABHD4,ABHD5,ABHD6,ABHD8	Family_generated_by_textmining
ABHD17AP	abhydrolase domain containing 17A pseudogene			ABHD17AP1,ABHD17AP3,ABHD17AP5,ABHD17AP6,ABHD17AP7,ABHD17AP8,ABHD17AP9	Family_generated_by_textmining
ABI	abl-interactor			ABI1,ABI2	Family_generated_by_textmining
AIM	absent in melanoma			AIM1,AIM2	Family_generated_by_textmining
AC	acetoacetyl Coenzyme			ACAT1,ACAT2	Family_generated_by_textmining
NAALADL	acetylated alpha-linked acidic dipeptidase-like			NAALADL1,NAALADL2	Family_generated_by_textmining
CHRM	acetylcholine receptor, muscarinic			CHRM1,CHRM2,CHRM3,CHRM4,CHRM5	Family_generated_by_textmining
CHRN	acetylcholine receptor, nicotinic			CHRNA1,CHRNA10,CHRNA2,CHRNA3,CHRNA4,CHRNA5,CHRNA6,CHRNA7,CHRNA9,CHRNB1,CHRNB2,CHRNB3,CHRNB4,CHRND,CHRNE,CHRNG	Family_generated_by_textmining
CHRNA	acetylcholine receptor, nicotinic, alpha			CHRNA1,CHRNA10,CHRNA2,CHRNA3,CHRNA4,CHRNA5,CHRNA6,CHRNA7,CHRNA9	Family_generated_by_textmining
CHRNB	acetylcholine receptor, nicotinic, beta			CHRNB1,CHRNB2,CHRNB3,CHRNB4	Family_generated_by_textmining
ACAT	acetyl-CoA acetyltransferase			ACAT1,ACAT2	Family_generated_by_textmining
ACAA	acetyl-CoA acyltransferase			ACAA1,ACAA2	Family_generated_by_textmining
ACAC	acetyl-CoA carboxylase			ACACA,ACACA,ACACB,ACACB	Family_generated_by_textmining
NAT	acetyltransferase			NAT1,NAT10,NAT14,NAT16,NAT2,NAT6,NAT8,NAT8B,NAT9	Family_generated_by_textmining
ASCL	achaete-scute			ASCL1,ASCL2,ASCL3,ASCL4,ASCL5	Family_generated_by_textmining
ACP	acid phosphatase			ACP1,ACP2,ACP5,ACP6	Family_generated_by_textmining
ASIC	acid sensing ion channel			ASIC1,ASIC1,ASIC2,ASIC2,ASIC3,ASIC3,ASIC4,ASIC4,ASIC5,ASIC5	Family_generated_by_textmining
ASIC	acid sensing ion channel family			ASIC4,ASIC4,ASIC5,ASIC5	Family_generated_by_textmining
ANP32	acidic nuclear phosphoprotein 32 family			ANP32A,ANP32A,ANP32B,ANP32B,ANP32C,ANP32C,ANP32D,ANP32D,ANP32E,ANP32E,ANP32F,ANP32F	Family_generated_by_textmining
ANP32AP	acidic nuclear phosphoprotein 32 family, member A pseudogene			ANP32AP1,ANP32AP1	Family_generated_by_textmining
ANP32BP	acidic nuclear phosphoprotein 32 family, member B pseudogene			ANP32BP1,ANP32BP1,ANP32BP2,ANP32BP2,ANP32BP3,ANP32BP3	Family_generated_by_textmining
RPL	acidic ribosomal phosphoprotein			RPLP0,RPLP2	Family_generated_by_textmining
ACO	aconitase			ACO1,ACO2	Family_generated_by_textmining
ACT	actin			ACTA1,ACTA2,ACTB,ACTG1,ACTG2	Family_generated_by_textmining
ABLIM	actin binding LIM protein family			ABLIM2,ABLIM3	Family_generated_by_textmining
FLN	actin binding protein			FLNA,FLNB,FLNC	Family_generated_by_textmining
AFAP1L	actin filament associated protein 1-like			AFAP1L1,AFAP1L2	Family_generated_by_textmining
ACTG1P	actin gamma 1 pseudogene			ACTG1P1,ACTG1P10,ACTG1P11,ACTG1P12,ACTG1P13,ACTG1P14,ACTG1P15,ACTG1P16,ACTG1P17,ACTG1P18,ACTG1P19,ACTG1P2,ACTG1P20,ACTG1P21,ACTG1P22,ACTG1P23,ACTG1P24,ACTG1P3,ACTG1P4,ACTG1P6,ACTG1P7,ACTG1P8,ACTG1P9	Family_generated_by_textmining
ARPC	actin related protein 2/3			ARPC1A,ARPC1B,ARPC2,ARPC3,ARPC4,ARPC4,ARPC5	Complex_generated_by_textmining
ARPC3P	actin related protein 2/3 complex, subunit 3 pseudogene			ARPC3P1,ARPC3P2,ARPC3P3,ARPC3P4,ARPC3P5	Family_generated_by_textmining
ACTA	actin, alpha			ACTA1,ACTA2	Family_generated_by_textmining
ACTBP	actin, beta pseudogene			ACTBP1,ACTBP10,ACTBP11,ACTBP12,ACTBP13,ACTBP14,ACTBP2,ACTBP3,ACTBP4,ACTBP6,ACTBP7,ACTBP8,ACTBP9	Family_generated_by_textmining
ACTN	actinin			ACTN1,ACTN2,ACTN3,ACTN3,ACTN4	Family_generated_by_textmining
ACTN	actinin, alpha			ACTN1,ACTN2,ACTN3,ACTN3,ACTN4	Family_generated_by_textmining
ACTN4P	actinin, alpha 4 pseudogene			ACTN4P1,ACTN4P2	Family_generated_by_textmining
ACTL	actin-like			ACTL10,ACTL6A,ACTL6B,ACTL7A,ACTL7B,ACTL8,ACTL9	Family_generated_by_textmining
ACTR	actin-related protein			ACTR10,ACTR10,ACTRT1,ACTRT2,ACTRT3	Family_generated_by_textmining
ASCC	activating signal cointegrator 1			ASCC1,ASCC2,ASCC3	Complex_generated_by_textmining
ATF	activating transcription factor			ATF1,ATF2,ATF3,ATF4,ATF5,ATF6,ATF6,ATF6B,ATF7	Family_generated_by_textmining
ATF4P	activating transcription factor 4 pseudogene			ATF4P1,ATF4P2,ATF4P3,ATF4P4	Family_generated_by_textmining
RFC	activator			RFC2,RFC3,RFC4,RFC5	Family_generated_by_textmining
AP	activator protein			FOSB,JUND	Family_generated_by_textmining
ACTR3P	ACTR3 pseudogene			ACTR3P1,ACTR3P2,ACTR3P3	Family_generated_by_textmining
ACTR3BP	ACTR3B pseudogene			ACTR3BP1,ACTR3BP2,ACTR3BP3,ACTR3BP4,ACTR3BP5,ACTR3BP6	Family_generated_by_textmining
ACBD	acyl-CoA binding domain containing			ACBD3,ACBD4,ACBD5,ACBD6,ACBD7	Family_generated_by_textmining
ACAD	acyl-CoA dehydrogenase family			ACAD10,ACAD11,ACAD8,ACAD9	Family_generated_by_textmining
ACAD	acyl-CoA dehydrogenase, C			ACADM,ACADS	Family_generated_by_textmining
ACOX	acyl-CoA oxidase			ACOX1,ACOX2,ACOX3	Family_generated_by_textmining
AA	acyl-CoA synthetase			AACS,AASDH	Family_generated_by_textmining
ACSF	acyl-CoA synthetase			ACSF2,ACSF3	Family_generated_by_textmining
ACSBG	acyl-CoA synthetase bubblegum			ACSBG1,ACSBG2	Family_generated_by_textmining
ACSBG	acyl-CoA synthetase bubblegum family			ACSBG1,ACSBG2	Family_generated_by_textmining
AA	acyl-CoA synthetase family			AACS,AASDH	Family_generated_by_textmining
ACSF	acyl-CoA synthetase family			ACSF2,ACSF3	Family_generated_by_textmining
ACSL	acyl-CoA synthetase long-chain			ACSL1,ACSL3,ACSL4,ACSL5,ACSL6	Family_generated_by_textmining
ACSL	acyl-CoA synthetase long-chain family			ACSL1,ACSL3,ACSL4,ACSL5,ACSL6	Family_generated_by_textmining
ACSM	acyl-CoA synthetase medium-chain			ACSM1,ACSM2A,ACSM2B,ACSM3,ACSM4,ACSM5,ACSM6	Family_generated_by_textmining
ACSM	acyl-CoA synthetase medium-chain family			ACSM1,ACSM2A,ACSM2B,ACSM3,ACSM4,ACSM5,ACSM6	Family_generated_by_textmining
ACSS	acyl-CoA synthetase short-chain			ACSS1,ACSS2,ACSS3	Family_generated_by_textmining
ACSS	acyl-CoA synthetase short-chain family			ACSS1,ACSS2,ACSS3	Family_generated_by_textmining
ACOT	acyl-CoA thioesterase			ACOT1,ACOT11,ACOT12,ACOT13,ACOT2,ACOT4,ACOT6,ACOT7,ACOT8,ACOT9	Family_generated_by_textmining
AWAT	acyl-CoA wax alcohol acyltransferase			AWAT1,AWAT2	Family_generated_by_textmining
ACYP	acylphosphatase			ACYP1,ACYP1,ACYP2	Family_generated_by_textmining
ASAH	acylsphingosine amidohydrolase			ASAH1,ASAH2,ASAH2B	Family_generated_by_textmining
ADAM	ADAM metallopeptidase domain			ADAM10,ADAM11,ADAM12,ADAM15,ADAM17,ADAM18,ADAM19,ADAM1A,ADAM1A,ADAM1B,ADAM1B,ADAM2,ADAM20,ADAM21,ADAM22,ADAM23,ADAM28,ADAM29,ADAM30,ADAM32,ADAM33,ADAM3A,ADAM3A,ADAM3B,ADAM3B,ADAM5,ADAM5,ADAM6,ADAM6,ADAM7,ADAM8,ADAM9	Family_generated_by_textmining
ADAM20P	ADAM metallopeptidase domain 20 pseudogene			ADAM20P1,ADAM20P2,ADAM20P3	Family_generated_by_textmining
ADAMTS	ADAM metallopeptidase with thrombospondin type 1 motif			ADAMTS1,ADAMTS10,ADAMTS12,ADAMTS13,ADAMTS14,ADAMTS15,ADAMTS16,ADAMTS17,ADAMTS18,ADAMTS19,ADAMTS2,ADAMTS20,ADAMTS3,ADAMTS4,ADAMTS5,ADAMTS6,ADAMTS7,ADAMTS8,ADAMTS9	Family_generated_by_textmining
ADAMTS7P	ADAMTS7 pseudogene			ADAMTS7P1,ADAMTS7P3,ADAMTS7P4	Family_generated_by_textmining
ADAMTS9-AS	ADAMTS9 antisense RNA			ADAMTS9-AS1,ADAMTS9-AS2	Family_generated_by_textmining
ADAMTSL	ADAMTS-like			ADAMTSL1,ADAMTSL2,ADAMTSL3,ADAMTSL4,ADAMTSL5	Family_generated_by_textmining
APPL	adaptor protein, phosphotyrosine interaction, PH domain and leucine zipper containing			APPL1,APPL2	Family_generated_by_textmining
AP1	adaptor-related protein complex 1		Adaptor protein 1	AP1B1,AP1G1,AP1G2,AP1M1,AP1M2,AP1S1,AP1S2,AP1S3	Complex_generated_by_textmining
AP1B1P	adaptor-related protein complex 1, beta 1 subunit pseudogene			AP1B1P1,AP1B1P2	Family_generated_by_textmining
AP2	adaptor-related protein complex 2		Adaptor protein 2	AP2A1,AP2A2,AP2B1,AP2M1,AP2S1	Complex_generated_by_textmining
AP3	adaptor-related protein complex 3		Adaptor protein 3	AP3B1,AP3B2,AP3D1,AP3M1,AP3M2,AP3S1,AP3S2	Complex_generated_by_textmining
AP4	adaptor-related protein complex 4		Adaptor protein 4	AP4B1,AP4E1,AP4M1,AP4S1	Complex_generated_by_textmining
AP5	adaptor-related protein complex 5		Adaptor protein 5	AP5B1,AP5M1,AP5S1,AP5Z1	Complex_generated_by_textmining
ASXL	additional sex combs like transcriptional regulator			ASXL1,ASXL2,ASXL3	Family_generated_by_textmining
ADD	adducin			ADD1,ADD1,ADD2,ADD2,ADD3,ADD3	Family_generated_by_textmining
ADAD	adenosine deaminase domain containing			ADAD1,ADAD1,ADAD2	Family_generated_by_textmining
ADAD1P	adenosine deaminase domain containing 1 pseudogene			ADAD1P1,ADAD1P1,ADAD1P2,ADAD1P2	Family_generated_by_textmining
ADAD1P	adenosine deaminase domain containing testis-specific pseudogene			ADAD1P1,ADAD1P2	Family_generated_by_textmining
ADAR	adenosine deaminase, RNA-specific			ADARB1,ADARB2,ADARB2	Family_generated_by_textmining
ADAT	adenosine deaminase, tRNA-specific			ADAT1,ADAT2,ADAT3	Family_generated_by_textmining
AMPD	adenosine monophosphate deaminase			AMPD1,AMPD2,AMPD3	Family_generated_by_textmining
AHCYP	adenosylhomocysteinase pseudogene			AHCYP1,AHCYP2,AHCYP3,AHCYP4,AHCYP5,AHCYP6,AHCYP7,AHCYP8	Family_generated_by_textmining
AHCYL	adenosylhomocysteinase-like			AHCYL1,AHCYL2	Family_generated_by_textmining
AMD1P	adenosylmethionine decarboxylase 1 pseudogene			AMD1P1,AMD1P2,AMD1P3,AMD1P4	Family_generated_by_textmining
ADCY	adenylate cyclase			ADCY1,ADCY1,ADCY10,ADCY10,ADCY2,ADCY2,ADCY3,ADCY4,ADCY5,ADCY6,ADCY7,ADCY8,ADCY8,ADCY9	Family_generated_by_textmining
ADCY10P	adenylate cyclase 10 pseudogene			ADCY10P1,ADCY10P1	Family_generated_by_textmining
ADCYAP	adenylate cyclase activating			ADCYAP1,ADCYAP1	Complex_generated_by_textmining
ADCYAP1R1	adenylate cyclase activating polypeptide 1			ADCYAP1R1,ADCYAP1R1	Family_generated_by_textmining
AK	adenylate kinase			AK1,AK2,AK3,AK4,AK5,AK6,AK7,AK8,AK9	Family_generated_by_textmining
AK2P	adenylate kinase 2 pseudogene			AK2P1,AK2P2	Family_generated_by_textmining
AK3P	adenylate kinase 3 pseudogene			AK3P2,AK3P3,AK3P4,AK3P5,AK3P6	Family_generated_by_textmining
AK4P	adenylate kinase 4 pseudogene			AK4P1,AK4P2,AK4P3,AK4P4,AK4P5,AK4P6	Family_generated_by_textmining
AK6P	adenylate kinase 6 pseudogene			AK6P1,AK6P2	Family_generated_by_textmining
ADGR	adhesion G protein-coupled			ADGRA1,ADGRA2,ADGRA3,ADGRB1,ADGRB2,ADGRB3,ADGRD1,ADGRD2,ADGRE1,ADGRE2,ADGRE3,ADGRE5,ADGRF1,ADGRF2,ADGRF3,ADGRF4,ADGRF5,ADGRG1,ADGRG2,ADGRG3,ADGRG4,ADGRG5,ADGRG6,ADGRG7,ADGRL1,ADGRL2,ADGRL3,ADGRL4,ADGRV1	Family_generated_by_textmining
CELSR	adhesion G protein-coupled			CELSR1,CELSR2,CELSR3	Family_generated_by_textmining
ADGRF5P	adhesion G protein-coupled receptor F5 pseudogene			ADGRF5P1,ADGRF5P2	Family_generated_by_textmining
AMIGO	adhesion molecule with Ig-like domain			AMIGO1,AMIGO2,AMIGO3	Family_generated_by_textmining
AURT	adipogenesis up-regulated transcript			DANCR,PAPPA-AS2	Family_generated_by_textmining
ADIPOR	adiponectin			ADIPOR1,ADIPOR2	Family_generated_by_textmining
ADIPOR1P	adiponectin receptor 1 pseudogene			ADIPOR1P1,ADIPOR1P2	Family_generated_by_textmining
ADIP	Adiponectin, serum level of			ADIPQTL4,ADIPQTL5	Family_generated_by_textmining
ADI	adipose most abundant gene transcript			ADIPOQ,ADIRF	Family_generated_by_textmining
ARP	ADP-ribose polymerase			LOC100421636,PARP10,PARP11,PARP12,PARP14,PARP15,PARP16,PARP1P1,PARP1P2,PARP3,PARP4,PARP4P1,PARP4P2,PARP4P3,PARP6,PARP8,PARP9	Family_generated_by_textmining
PARP	ADP-ribose polymerase			PARP1,PARP2	Family_generated_by_textmining
ARC	ADP-ribosyl cyclase			BST1,CD38	Family_generated_by_textmining
ARF	ADP-ribosylation factor			ARF1,ARF3,ARF4,ARF5,ARF6	Family_generated_by_textmining
ARF1P	ADP-ribosylation factor 1 pseudogene			ARF1P1,ARF1P2,ARF1P3	Family_generated_by_textmining
ARF4P	ADP-ribosylation factor 4 pseudogene			ARF4P1,ARF4P2,ARF4P3,ARF4P4,ARF4P5	Family_generated_by_textmining
ARFGAP	ADP-ribosylation factor GTPase activating protein			ARFGAP1,ARFGAP2,ARFGAP3	Family_generated_by_textmining
ARFGEF	ADP-ribosylation factor guanine nucleotide-exchange factor			ARFGEF1,ARFGEF1,ARFGEF2,ARFGEF2	Family_generated_by_textmining
ARFIP	ADP-ribosylation factor interacting protein			ARFIP1,ARFIP2	Family_generated_by_textmining
ARL	ADP-ribosylation factor-like			ARL1,ARL10,ARL11,ARL13A,ARL13B,ARL14,ARL14EP,ARL15,ARL16,ARL17A,ARL17B,ARL2,ARL3,ARL4A,ARL4C,ARL4D,ARL5A,ARL5B,ARL5C,ARL6,ARL8A,ARL8B,ARL9	Family_generated_by_textmining
ARL2BPP	ADP-ribosylation factor-like 2 binding protein pseudogene			ARL2BPP1,ARL2BPP10,ARL2BPP2,ARL2BPP3,ARL2BPP4,ARL2BPP5,ARL2BPP6,ARL2BPP7,ARL2BPP8,ARL2BPP9	Family_generated_by_textmining
ARL4AP	ADP-ribosylation factor-like 4A pseudogene			ARL4AP1,ARL4AP2	Family_generated_by_textmining
ARL5AP	ADP-ribosylation factor-like 5A pseudogene			ARL5AP1,ARL5AP2,ARL5AP3,ARL5AP4	Family_generated_by_textmining
ARL6IP	ADP-ribosylation factor-like 6 interacting protein			ARL6IP1,ARL6IP4,ARL6IP5,ARL6IP6	Family_generated_by_textmining
ARL6IP1P	ADP-ribosylation factor-like 6 interacting protein 1 pseudogene			ARL6IP1P1,ARL6IP1P2,ARL6IP1P3	Family_generated_by_textmining
LOC10	ADP-ribosylation factor-like protein			LOC100294341,LOC100996709,LOC101928788	Family_generated_by_textmining
ADPRHL	ADP-ribosylhydrolase like			ADPRHL1,ADPRHL2	Family_generated_by_textmining
ART	ADP-ribosyltransferase			ART1,ART3,ART4,ART4,ART5	Family_generated_by_textmining
ADRBK	adrenergic, beta, receptor kinase			ADRBK1,ADRBK2	Family_generated_by_textmining
ADR	adrenoceptor			ADRA1B,ADRA1D,ADRA2B,ADRA2C,ADRB1,ADRB2,ADRB3	Family_generated_by_textmining
ADRA	adrenoceptor alpha			ADRA1A,ADRA1B,ADRA1D,ADRA2A,ADRA2B,ADRA2C	Family_generated_by_textmining
ADRB	adrenoceptor beta			ADRB1,ADRB2,ADRB3	Family_generated_by_textmining
ADM	adrenomedullin			ADM2,ADM5,ADM5	Family_generated_by_textmining
AEBP	AE binding protein			AEBP1,AEBP2	Family_generated_by_textmining
AFF	AF4/FMR2 family			AFF1,AFF2,AFF3,AFF4	Family_generated_by_textmining
AGMX	agammaglobulinemia, X-linked			AGMX2,AGMX2	Family_generated_by_textmining
ARHI	Age-related hearing impairment			ARHI1,ARHI2	Family_generated_by_textmining
AHSA	AHA1, activator of heat shock 90kDa protein ATPase homolog			AHSA1,AHSA1,AHSA2,AHSA2	Family_generated_by_textmining
AGS	Aicardi-Goutieres syndrome			RNASEH2C,SAMHD1	Family_generated_by_textmining
AKIRIN1P	akirin 1 pseudogene			AKIRIN1P1,AKIRIN1P2	Family_generated_by_textmining
AKIRIN	akirin protein family			AKIRIN1,AKIRIN2	Family_generated_by_textmining
AKT1S	AKT1 substrate			AKT1S1,AKT1S1	Family_generated_by_textmining
ADH	alcohol dehydrogenase			ADH6,ADH6	Family_generated_by_textmining
ADH1A	alcohol dehydrogenase 1A alpha			ADH1A,ADH1A	Complex_generated_by_textmining
ADH1B	alcohol dehydrogenase 1B beta			ADH1B,ADH1B	Complex_generated_by_textmining
ADH1C	alcohol dehydrogenase 1C gamma			ADH1C,ADH1C	Complex_generated_by_textmining
ADH4	alcohol dehydrogenase 4 pi			ADH4,ADH4	Complex_generated_by_textmining
ADH5	alcohol dehydrogenase 5 chi			ADH5,ADH5	Complex_generated_by_textmining
ADH5P	alcohol dehydrogenase 5 chi polypeptide, pseudogene			ADH5P2,ADH5P2,ADH5P3,ADH5P3,ADH5P4,ADH5P4	Family_generated_by_textmining
ADH7	alcohol dehydrogenase 7 mu or sigma			ADH7,ADH7	Complex_generated_by_textmining
ALDH3B	aldehyde dehydrogenase			ALDH3B1,ALDH3B2	Family_generated_by_textmining
ALDH1	aldehyde dehydrogenase 1 family			ALDH1A1,ALDH1A2,ALDH1A3,ALDH1B1,ALDH1L1,ALDH1L2	Family_generated_by_textmining
ALDH2	aldehyde dehydrogenase 2			ALDH2,ALDH2	Family_generated_by_textmining
ALDH3	aldehyde dehydrogenase 3 family			ALDH3A1,ALDH3A2,ALDH3B1,ALDH3B2	Family_generated_by_textmining
ALDH7A1P	aldehyde dehydrogenase 7 family, member A1 pseudogene			ALDH7A1P1,ALDH7A1P2,ALDH7A1P3,ALDH7A1P4	Family_generated_by_textmining
ALDH1L1-AS	ALDH1L1 antisense RNA			ALDH1L1-AS1,ALDH1L1-AS2	Family_generated_by_textmining
AKR	aldo-keto reductase			AKR1C2,AKR1C3,AKR1C4,AKR1E2,AKR7A2,AKR7A3,AKR7A3	Family_generated_by_textmining
AKR1	aldo-keto reductase			AKR1A1,AKR1A1,AKR1B1,AKR1B1,AKR1B10,AKR1B10,AKR1B15,AKR1C1,AKR1D1	Family_generated_by_textmining
AKR1	aldo-keto reductase family 1			AKR1A1,AKR1A1,AKR1B1,AKR1B1,AKR1B10,AKR1B10,AKR1B15,AKR1C1,AKR1C2,AKR1C3,AKR1C4,AKR1D1,AKR1E2	Family_generated_by_textmining
AKR1B1P	aldo-keto reductase family 1, member B1 pseudogene			AKR1B1P2,AKR1B1P3,AKR1B1P4,AKR1B1P5,AKR1B1P6,AKR1B1P7,AKR1B1P8	Family_generated_by_textmining
AKR1B10P	aldo-keto reductase family 1, member B10 pseudogene			AKR1B10P1,AKR1B10P2	Family_generated_by_textmining
AKR7	aldo-keto reductase family 7			AKR7A2,AKR7A3,AKR7A3	Family_generated_by_textmining
ALDO	aldolase			ALDOA,ALDOB,ALDOC	Family_generated_by_textmining
ALDOAP	aldolase A, fructose-bisphosphate pseudogene			ALDOAP1,ALDOAP2	Family_generated_by_textmining
ACER	alkaline ceramidase			ACER1,ACER2,ACER3	Family_generated_by_textmining
ALP	Alkaline phosphatase, plasma level of			ALPQTL1,ALPQTL3,ALPQTL4	Family_generated_by_textmining
ALKBH	alkB homolog			ALKBH1,ALKBH2,ALKBH3,ALKBH4,ALKBH5,ALKBH6,ALKBH7,ALKBH8	Family_generated_by_textmining
AASTH	Allergic/Atopic asthma related QTL			AASTH1,AASTH10,AASTH11,AASTH12,AASTH13,AASTH14,AASTH15,AASTH16,AASTH17,AASTH18,AASTH19,AASTH2,AASTH20,AASTH21,AASTH22,AASTH23,AASTH24,AASTH25,AASTH27,AASTH28,AASTH29,AASTH3,AASTH30,AASTH31,AASTH32,AASTH33,AASTH34,AASTH35,AASTH36,AASTH37,AASTH38,AASTH39,AASTH4,AASTH40,AASTH41,AASTH42,AASTH43,AASTH44,AASTH45,AASTH46,AASTH47,AASTH48,AASTH49,AASTH5,AASTH50,AASTH51,AASTH52,AASTH53,AASTH54,AASTH56,AAST…	Family_generated_by_textmining
AA	Alopecia areata			AA1,AA2	Family_generated_by_textmining
AGA	Alopecia, androgenetic			AGA2,AGA3	Family_generated_by_textmining
E_m_p_t_y	alpha			AGT,FUT2,IFNA2,IGBP1,SERPINA2,SERPINA3,SERPINA4,SERPINA5,SERPINA6,SERPINA7,SERPINA7,SERPINA9,SERPINF1	Family_generated_by_textmining
SERPINA	alpha			SERPINA1,SERPINA10,SERPINA12,SERPINA13P,SERPINA15P	Family_generated_by_textmining
AZGP1P	alpha-2-glycoprotein 1, zinc-binding pseudogene			AZGP1P1,AZGP1P2	Family_generated_by_textmining
ARRDC	alpha-arrestin			ARRDC1,ARRDC3	Family_generated_by_textmining
ALPK	alpha-kinase			ALPK1,ALPK2,ALPK3	Family_generated_by_textmining
TUB	alpha-tubulin isotype H2			TUBA3D,TUBA3D	Family_generated_by_textmining
APTR	Alu-mediated			APTR,APTR	Family_generated_by_textmining
ALX	ALX homeobox			ALX1,ALX3,ALX4	Family_generated_by_textmining
AD	Alzheimer disease protein family			AD10,AD11,AD12,AD13,AD14,AD15,AD16,AD17,AD5,AD6,AD7,AD8,AD9	Family_generated_by_textmining
AMDHD	amidohydrolase domain containing			AMDHD1,AMDHD2	Family_generated_by_textmining
AOC	amine oxidase, copper containing			AOC1,AOC2,AOC2,AOC3	Family_generated_by_textmining
S	amino acid system			SLC43A1,SLC43A2	Family_generated_by_textmining
AIMP	aminoacyl tRNA synthetase complex-interacting multifunctional protein			AIMP1,AIMP2	Family_generated_by_textmining
AIMP1P	aminoacyl tRNA synthetase complex-interacting multifunctional protein 1 pseudogene			AIMP1P1,AIMP1P2	Family_generated_by_textmining
ACY	aminoacylase			ACY1,ACY3	Family_generated_by_textmining
E_m_p_t_y	aminopeptidase			ANPEP,ENPEP,LOC100421386,LOC646797,LVRN,RNPEP	Family_generated_by_textmining
XPNPE	aminopeptidase			XPNPEP1,XPNPEP2	Family_generated_by_textmining
AMIGO	amphoterin-induced gene and open reading frame			AMIGO2,AMIGO3	Family_generated_by_textmining
PRKA	AMPK			PRKAA1,PRKAB1,PRKAB2	Family_generated_by_textmining
PRKAB	AMPK beta			PRKAB1,PRKAB2	Family_generated_by_textmining
AMY	amylase			AMY1B,AMY1B,AMY1C,AMY1C,AMY2B,AMY2B	Family_generated_by_textmining
AMY1	amylase			AMY1A,AMY1A	Family_generated_by_textmining
AMY2	amylase			AMY2A,AMY2A	Family_generated_by_textmining
AMY	amylase, alpha			AMY1A,AMY1A,AMY1B,AMY1B,AMY1C,AMY1C,AMY2A,AMY2A,AMY2B,AMY2B	Family_generated_by_textmining
APLP	amyloid A4 precursor-like protein			APLP1,APLP2	Family_generated_by_textmining
APPBP	amyloid beta precursor protein binding protein			APPBP2,APPBP2	Family_generated_by_textmining
APB	amyloid beta precursor protein-binding			APBA1,APBA1,APBA2,APBA2,APBA3,APBA3,APBB1,APBB1,APBB2,APBB2,APBB3,APBB3	Family_generated_by_textmining
APBB1IP	amyloid beta precursor protein-binding			APBB1IP,APBB1IP	Family_generated_by_textmining
APBA	amyloid beta precursor protein-binding, family A			APBA1,APBA1,APBA2,APBA2,APBA3,APBA3	Family_generated_by_textmining
APBB	amyloid beta precursor protein-binding, family B			APBB1,APBB1,APBB2,APBB2,APBB3,APBB3	Family_generated_by_textmining
APBB1IP	amyloid beta precursor protein-binding, family B			APBB1IP,APBB1IP	Family_generated_by_textmining
APLP	amyloid beta precursor-like protein			APLP1,APLP1,APLP2,APLP2	Family_generated_by_textmining
ALS	amyotrophic lateral sclerosis			ALS2,ALS2,ALS2CR11,ALS2CR11,ALS3,ALS3,ALS5,ALS7	Family_generated_by_textmining
ALS2CR	amyotrophic lateral sclerosis 2 chromosome region, candidate			ALS2CR11,ALS2CR11,ALS2CR12,ALS2CR12	Family_generated_by_textmining
ALS2CR1	amyotrophic lateral sclerosis 2 chromosome region, candidate			ALS2CR12,ALS2CR12	Family_generated_by_textmining
ANAPC	anaphase promoting			ANAPC1,ANAPC10,ANAPC11,ANAPC13,ANAPC15,ANAPC16,ANAPC2,ANAPC4,ANAPC5,ANAPC7	Complex_generated_by_textmining
CDC2	anaphase promoting			CDC23,CDC26,CDC27	Complex_generated_by_textmining
E_m_p_t_y	androgen			AR,UXT	Family_generated_by_textmining
ANIB	Aneurysm, intracranial berry			ANIB1,ANIB10,ANIB11,ANIB2,ANIB3,ANIB4,ANIB5,ANIB6,ANIB7,ANIB8,ANIB9	Family_generated_by_textmining
ANGEL	angel homolog			ANGEL1,ANGEL1,ANGEL2,ANGEL2	Family_generated_by_textmining
AGGF1P	angiogenic factor with G patch and FHA domains 1 pseudogene			AGGF1P1,AGGF1P10,AGGF1P2,AGGF1P3,AGGF1P4,AGGF1P5,AGGF1P6,AGGF1P7,AGGF1P8,AGGF1P9	Family_generated_by_textmining
AMOTL	angiomotin like			AMOTL1,AMOTL2	Family_generated_by_textmining
ANGPT	angiopoietin			ANGPT1,ANGPT2,ANGPT4	Family_generated_by_textmining
ANGPTL	angiopoietin-like			ANGPTL1,ANGPTL2,ANGPTL3,ANGPTL4,ANGPTL5,ANGPTL6,ANGPTL7,ANGPTL8	Family_generated_by_textmining
AGTR	angiotensin II receptor, type			AGTR1,AGTR2	Family_generated_by_textmining
SLC4A	Anion exchanger			SLC4A2,SLC4A2,SLC4A3	Family_generated_by_textmining
SLC4A2	anion exchanger 2 type			SLC4A2,SLC4A2	Family_generated_by_textmining
ANK	ankyrin			ANK1,ANK2,ANK3,ANK3,ANK3	Family_generated_by_textmining
ANK3	ankyrin			ANK3,ANK3	Family_generated_by_textmining
ANKR	ankyrin repeat			ANKRA2,ANKRA2	Family_generated_by_textmining
ABTB	ankyrin repeat and BTB domain containing			ABTB1,ABTB1,ABTB2,ABTB2	Family_generated_by_textmining
ANKDD	ankyrin repeat and death domain containing			ANKDD1A,ANKDD1B	Family_generated_by_textmining
ANKLE	ankyrin repeat and LEM domain containing			ANKLE1,ANKLE2	Family_generated_by_textmining
ANKMY	ankyrin repeat and MYND domain containing			ANKMY1,ANKMY2	Family_generated_by_textmining
ABTB	ankyrin repeat and POZ domain containing			ABTB1,ABTB2	Family_generated_by_textmining
ASB	ankyrin repeat and SOCS box containing			ASB1,ASB10,ASB11,ASB12,ASB13,ASB14,ASB15,ASB16,ASB17,ASB18,ASB2,ASB3,ASB4,ASB5,ASB6,ASB7,ASB8,ASB9	Family_generated_by_textmining
ANKS	ankyrin repeat and sterile alpha motif domain containing			ANKS1A,ANKS1B,ANKS3,ANKS4B,ANKS6	Family_generated_by_textmining
ANKRD	ankyrin repeat domain			ANKRD1,ANKRD1,ANKRD10,ANKRD11,ANKRD12,ANKRD13A,ANKRD13B,ANKRD13C,ANKRD16,ANKRD17,ANKRD18A,ANKRD18B,ANKRD2,ANKRD2,ANKRD22,ANKRD23,ANKRD24,ANKRD26,ANKRD27,ANKRD27,ANKRD28,ANKRD29,ANKRD30A,ANKRD30B,ANKRD31,ANKRD33,ANKRD33B,ANKRD34A,ANKRD34B,ANKRD34C,ANKRD35,ANKRD36,ANKRD36B,ANKRD36C,ANKRD37,ANKRD39,ANKRD40,ANKRD42,ANKRD44,ANKRD45,ANKRD46,ANKRD49,ANKRD50,ANKRD52,ANKRD53,ANKRD54,ANKRD55,ANKRD6,ANKRD60…	Family_generated_by_textmining
ARD	ankyrin repeat domain			DZANK1,GPANK1	Family_generated_by_textmining
ANKRD20	ankyrin repeat domain 20 family			ANKRD20A1,ANKRD20A2,ANKRD20A3,ANKRD20A4	Family_generated_by_textmining
ANKRD26P	ankyrin repeat domain 26 pseudogene			ANKRD26P1,ANKRD26P2,ANKRD26P3,ANKRD26P4	Family_generated_by_textmining
ANKRD30BP	ankyrin repeat domain 30B pseudogene			ANKRD30BP1,ANKRD30BP2,ANKRD30BP3	Family_generated_by_textmining
ANKRD36BP	ankyrin repeat domain 36B pseudogene			ANKRD36BP1,ANKRD36BP2	Family_generated_by_textmining
ANX	annexin			ANXA1,ANXA10,ANXA11,ANXA13,ANXA2,ANXA3,ANXA4,ANXA5,ANXA6,ANXA7,ANXA8,ANXA9	Family_generated_by_textmining
ANXA2P	annexin A2 pseudogene			ANXA2P1,ANXA2P2,ANXA2P3	Family_generated_by_textmining
ANO1-AS	ANO1 antisense RNA			ANO1-AS1,ANO1-AS2,ANO1-AS2	Family_generated_by_textmining
ANO	anoctamin			ANO1,ANO10,ANO2,ANO3,ANO4,ANO5,ANO6,ANO7,ANO8,ANO9	Family_generated_by_textmining
ANOP	anophthalmos			ANOP1,ANOP1	Family_generated_by_textmining
ANOS	anosmin			ANOS1,ANOS1	Family_generated_by_textmining
ANTXR	anthrax toxin			ANTXR1,ANTXR2	Family_generated_by_textmining
E_m_p_t_y	antigen			ITGA2B,ITGAE,ITGB3,MFI2,MFI2,SELP	Family_generated_by_textmining
AIBMA	antigen identified by monoclonal antibody			CD47,MER5,MIC12,MIC7,MSK10,MSK32,MSK38,MSK9	Family_generated_by_textmining
MFI2	antigen p97 identified by monoclonal antibodies			MFI2,MFI2	Family_generated_by_textmining
MFI2	antigen p97 identified by monoclonal antibodies 133.2 and			MFI2,MFI2	Family_generated_by_textmining
ASF	anti-silencing function			ASF1A,ASF1B	Family_generated_by_textmining
AZIN	antizyme inhibitor			AZIN1,AZIN2	Family_generated_by_textmining
AAA	Aortic aneurysm, familial abdominal			AAA1,AAA2,AAA4	Family_generated_by_textmining
AAT	Aortic aneurysm, familial thoracic			AAT1,AAT2	Family_generated_by_textmining
AP	AP-2 mu			AP2M1,AP2M1	Family_generated_by_textmining
AMER	APC membrane recruitment protein			AMER1,AMER2,AMER3	Family_generated_by_textmining
APCDD1L-AS	APCDD1L antisense RNA			APCDD1L-AS1,APCDD1L-AS1	Family_generated_by_textmining
AP	apelin protein family			APELA,APLNR	Family_generated_by_textmining
APEX	APEX nuclease			APEX1,APEX1,APEX2,APEX2	Family_generated_by_textmining
APOC4	APOC4			APOC4-APOC2,APOC4-APOC2	Family_generated_by_textmining
APO	apolipoprotein			APOB,APOD,APOE,APOF,APOH,APOH,APOL1,APOL2,APOL3,APOL4,APOL5,APOL6,APOM,APOO	Family_generated_by_textmining
APOA	apolipoprotein A			APOA1,APOA5	Family_generated_by_textmining
APOBEC	apolipoprotein B mRNA editing enzyme, catalytic polypeptide-like			APOBEC2,APOBEC3A,APOBEC3B,APOBEC3C,APOBEC3D,APOBEC3F,APOBEC3G,APOBEC3H,APOBEC4,APOBEC4	Family_generated_by_textmining
APOL	apolipoprotein L			APOL1,APOL2,APOL3,APOL4,APOL5,APOL6	Family_generated_by_textmining
APOOP	apolipoprotein O pseudogene			APOOP1,APOOP2,APOOP3,APOOP4,APOOP5	Family_generated_by_textmining
BIRC	apoptosis inhibitor			BIRC2,BIRC3	Family_generated_by_textmining
API5P	apoptosis inhibitor 5 pseudogene			API5P1,API5P2	Family_generated_by_textmining
MAP3K	apoptosis signal regulating kinase			MAP3K5,MAP3K6	Family_generated_by_textmining
AIFM	apoptosis-inducing factor, mitochondrion-associated			AIFM1,AIFM2,AIFM3	Family_generated_by_textmining
AQP	aquaporin			AQP1,AQP1,AQP10,AQP11,AQP12A,AQP12B,AQP2,AQP2,AQP3,AQP3,AQP4,AQP5,AQP6,AQP7,AQP8,AQP9	Family_generated_by_textmining
AQP7P	aquaporin 7 pseudogene			AQP7P1,AQP7P2,AQP7P3,AQP7P4,AQP7P5	Family_generated_by_textmining
ALOX12P	arachidonate 12-lipoxygenase pseudogene			ALOX12P1,ALOX12P2	Family_generated_by_textmining
ALOX15P	arachidonate 15-lipoxygenase pseudogene			ALOX15P1,ALOX15P2	Family_generated_by_textmining
ARAFP	ARAF pseudogene			ARAFP1,ARAFP2,ARAFP3	Family_generated_by_textmining
ARAP1-AS	ARAP1 antisense RNA			ARAP1-AS1,ARAP1-AS2	Family_generated_by_textmining
AMZ	archaelysin			AMZ1,AMZ2	Family_generated_by_textmining
AMZ2P	archaelysin family metallopeptidase 2 pseudogene			AMZ2P1,AMZ2P2	Family_generated_by_textmining
AMZ	archaemetzincin			AMZ1,AMZ2	Family_generated_by_textmining
ARFIP	arfaptin			ARFIP1,ARFIP2	Family_generated_by_textmining
ASAP	ArfGAP with			ASAP1,ASAP1-IT1,ASAP2,ASAP3	Family_generated_by_textmining
ACAP	ArfGAP with coiled-coil, ankyrin repeat and PH domains			ACAP1,ACAP2,ACAP3	Family_generated_by_textmining
ADAP	ArfGAP with dual PH domains			ADAP1,ADAP2	Family_generated_by_textmining
AGFG	ArfGAP with FG repeats			AGFG1,AGFG2	Family_generated_by_textmining
AGAP	ArfGAP with GTPase domain, ankyrin repeat and PH domain			AGAP1,AGAP2,AGAP3,AGAP4,AGAP5,AGAP6,AGAP9	Family_generated_by_textmining
ARAP	ArfGAP with RhoGAP domain, ankyrin repeat and PH domain			ARAP1,ARAP2,ARAP3	Family_generated_by_textmining
ASAP	ArfGAP with SH3 domain, ankyrin repeat and PH domain			ASAP1,ASAP2,ASAP3	Family_generated_by_textmining
ASAP1-IT	ArfGAP with SH3 domain, ankyrin repeat and PH domain 1 intronic transcript			ASAP1-IT1,ASAP1-IT1	Family_generated_by_textmining
ARG	arginase			ARG1,ARG2	Family_generated_by_textmining
AVPR	arginine vasopressin			AVPR1A,AVPR1B,AVPR2	Family_generated_by_textmining
RSRC	arginine/serine-rich coiled-coil			RSRC1,RSRC2	Family_generated_by_textmining
ARGFXP	arginine-fifty homeobox pseudogene			ARGFXP1,ARGFXP2	Family_generated_by_textmining
REREP	arginine-glutamic acid dipeptide repeats pseudogene			REREP1Y,REREP1Y,REREP2Y,REREP2Y,REREP3,REREP3	Family_generated_by_textmining
REREP	arginine-glutamic acid RE repeats pseudogene			REREP1Y,REREP2Y,REREP3	Family_generated_by_textmining
ASS1P	argininosuccinate synthetase 1 pseudogene			ASS1P1,ASS1P10,ASS1P11,ASS1P12,ASS1P13,ASS1P14,ASS1P2,ASS1P3,ASS1P4,ASS1P5,ASS1P6,ASS1P7,ASS1P8,ASS1P9	Family_generated_by_textmining
RNPEPL	arginyl aminopeptidase-like			RNPEPL1,RNPEPL1	Family_generated_by_textmining
AGO	argonaute			AGO1,AGO2,AGO3,AGO4	Family_generated_by_textmining
AGO	argonaute RISC catalytic			AGO1,AGO2,AGO3,AGO4	Complex_generated_by_textmining
ARHGAP19	ARHGAP19			ARHGAP19-SLIT1,ARHGAP19-SLIT1	Family_generated_by_textmining
ARHGAP5-AS	ARHGAP5 antisense RNA			ARHGAP5-AS1,ARHGAP5-AS1	Family_generated_by_textmining
ARHGEF7-AS	ARHGEF7 antisense RNA			ARHGEF7-AS1,ARHGEF7-AS2	Family_generated_by_textmining
ARIH	ariadne RBR			ARIH1,ARIH2	Family_generated_by_textmining
ARIH	ariadne RBR E3 ubiquitin protein ligase			ARIH1,ARIH2	Family_generated_by_textmining
ARL2	ARL2			ARL2-SNX15,ARL2-SNX15	Family_generated_by_textmining
ARMC	armadillo repeat containing			ARMC1,ARMC10,ARMC12,ARMC2,ARMC3,ARMC4,ARMC5,ARMC6,ARMC7,ARMC8,ARMC9	Family_generated_by_textmining
ARMCX	armadillo repeat containing, X-linked			ARMCX1,ARMCX2,ARMCX3,ARMCX4,ARMCX5,ARMCX6	Family_generated_by_textmining
ACTR	ARP1 actin-related protein			ACTR1A,ACTR1A,ACTR1B,ACTR1B	Family_generated_by_textmining
ACTR1	ARP1 actin-related protein 1 homolog			ACTR1A,ACTR1A,ACTR1B,ACTR1B	Family_generated_by_textmining
ACTR1	ARP1 actin-related protein 1 homolog A, centractin			ACTR1A,ACTR1A	Family_generated_by_textmining
ACTR1	ARP1 actin-related protein 1 homolog B, centractin			ACTR1B,ACTR1B	Family_generated_by_textmining
ACTR	ARP2 actin-related protein			ACTR2,ACTR2	Family_generated_by_textmining
ARPC	ARP2/3 protein			ARPC1B,ARPC4,ARPC5	Complex_generated_by_textmining
ACTR	ARP3 actin-related protein			ACTR3,ACTR3,ACTR3B,ACTR3B,ACTR3C,ACTR3C	Family_generated_by_textmining
ACTR3	ARP3 actin-related protein 3 homolog			ACTR3B,ACTR3B,ACTR3C,ACTR3C	Family_generated_by_textmining
ACTR	ARP5 actin-related protein			ACTR5,ACTR5	Family_generated_by_textmining
ACTR	ARP6 actin-related protein			ACTR6,ACTR6	Family_generated_by_textmining
ACTR	ARP8 actin-related protein			ACTR8,ACTR8	Family_generated_by_textmining
ARR	arrestin			ARR3,ARR3,ARRB1,ARRB2	Family_generated_by_textmining
E_m_p_t_y	arrestin			ARR3,ARRB1,ARRB2,SAG	Family_generated_by_textmining
ARRDC	arrestin domain containing			ARRDC1,ARRDC2,ARRDC3,ARRDC4,ARRDC5	Family_generated_by_textmining
ARRB	arrestin, beta			ARRB1,ARRB2	Family_generated_by_textmining
ARVD	arrhythmogenic right ventricular dysplasia			ARVD3,ARVD4,ARVD6	Family_generated_by_textmining
ASNA	arsA arsenite transporter, ATP-binding, homolog			ASNA1,ASNA1	Family_generated_by_textmining
AH	aryl hydrocarbon			AHR,AIP,ARNT	Family_generated_by_textmining
AADACL	arylacetamide deacetylase-like			AADACL2,AADACL3,AADACL4	Family_generated_by_textmining
PON	arylesterase			PON1,PON2,PON3	Family_generated_by_textmining
ARS	arylsulfatase			ARSA,ARSB,ARSC2,ARSD,ARSE,ARSE,ARSF,ARSG	Family_generated_by_textmining
ARS	arylsulfatase family			ARSH,ARSI,ARSJ,ARSK	Family_generated_by_textmining
ASAP1-IT	ASAP1 intronic transcript			ASAP1-IT1,ASAP1-IT2	Family_generated_by_textmining
ASH2LP	ash2-like pseudogene			ASH2LP1,ASH2LP1	Family_generated_by_textmining
ASGR	asialoglycoprotein			ASGR1,ASGR2	Family_generated_by_textmining
ASNSP	asparagine synthetase pseudogene			ASNSP1,ASNSP2,ASNSP3,ASNSP4,ASNSP5,ASNSP6,ASNSP6	Family_generated_by_textmining
NARS	asparaginyl-tRNA synthetase			NARS2,NARS2	Family_generated_by_textmining
NARSP	asparaginyl-tRNA synthetase pseudogene			NARSP1,NARSP2	Family_generated_by_textmining
GOT	aspartate aminotransferase			GOT1,GOT2	Family_generated_by_textmining
ASPHD	aspartate beta-hydroxylase domain containing			ASPHD1,ASPHD2	Family_generated_by_textmining
GOT	aspartate transaminase			GOT1,GOT2	Family_generated_by_textmining
ABCL2ABP	aspecific BCL2 ARE-binding protein			PAPPA,TMEM259	Family_generated_by_textmining
ASPG	Asperger syndrome, susceptibility to			ASPG1,ASPG2,ASPG3,ASPG4	Family_generated_by_textmining
DDX	Asp-Glu-Ala-Asp box			DDX10,DDX18,DDX19A,DDX19B,DDX20,DDX23,DDX27,DDX28,DDX31,DDX39A,DDX39B,DDX3P1,DDX3P2,DDX4,DDX41,DDX43,DDX46,DDX47,DDX49,DDX50,DDX51,DDX52,DDX53,DDX54,DDX55,DDX58,DDX59,DDX60	Complex_generated_by_textmining
DDX	Asp-Glu-Ala-Asp box helicase			DDX1,DDX17,DDX21,DDX24,DDX25,DDX3X,DDX3Y,DDX42,DDX5,DDX56,DDX6	Family_generated_by_textmining
DDX6P	Asp-Glu-Ala-Asp box helicase 6 pseudogene			DDX6P1,DDX6P2	Family_generated_by_textmining
DDX10P	Asp-Glu-Ala-Asp box polypeptide 10 pseudogene			DDX10P1,DDX10P2	Family_generated_by_textmining
DDX18P	Asp-Glu-Ala-Asp box polypeptide 18 pseudogene			DDX18P1,DDX18P2,DDX18P3,DDX18P4,DDX18P5,DDX18P6	Family_generated_by_textmining
DDX39BP	Asp-Glu-Ala-Asp box polypeptide 39B pseudogene			DDX39BP1,DDX39BP2	Family_generated_by_textmining
DDX43P	Asp-Glu-Ala-Asp box polypeptide 43 pseudogene			DDX43P1,DDX43P2,DDX43P3	Family_generated_by_textmining
DDX	Asp-Glu-Ala-Asp/His box			DDX12P,DDX26B	Complex_generated_by_textmining
DDX11L	Asp-Glu-Ala-Asp/His box helicase 11 like			DDX11L1,DDX11L10,DDX11L11,DDX11L13,DDX11L15,DDX11L16,DDX11L2,DDX11L3,DDX11L4,DDX11L5,DDX11L6,DDX11L7,DDX11L8,DDX11L9	Family_generated_by_textmining
DDX50P	Asp-Glu-Ala-Asp/His box polypeptide 50 pseudogene			DDX50P1,DDX50P2	Family_generated_by_textmining
DHX	Asp-Glu-Ala-His box			DHX16,DHX29,DHX32,DHX33,DHX34,DHX35,DHX36,DHX37,DHX38,DHX40,DHX8	Complex_generated_by_textmining
DHX	Asp-Glu-Ala-His box helicase			DHX15,DHX30,DHX9	Family_generated_by_textmining
ASTE	asteroid homolog			ASTE1,ASTE1	Family_generated_by_textmining
ASRT	Asthma-related traits, susceptibility to			ASRT3,ASRT4,ASRT6,ASRT8	Family_generated_by_textmining
ASTN	astrotactin			ASTN1,ASTN2	Family_generated_by_textmining
ARID	AT rich interactive domain			ARID1A,ARID1A,ARID1B,ARID1B,ARID2,ARID2,ARID3A,ARID3A,ARID3B,ARID3B,ARID3C,ARID3C,ARID4A,ARID4A,ARID4B,ARID4B,ARID5A,ARID5A,ARID5B,ARID5B	Family_generated_by_textmining
ATXN7L	ataxin 7-like			ATXN7L1,ATXN7L2,ATXN7L3,ATXN7L3B	Family_generated_by_textmining
ATXN	ataxin protein family			ATXN1,ATXN10,ATXN2,ATXN3,ATXN7,ATXN8	Family_generated_by_textmining
ATHL	ATH1, acid trehalase-like			ATHL1,ATHL1	Family_generated_by_textmining
ATL	atlastin GTPase			ATL1,ATL2,ATL3	Family_generated_by_textmining
ATOH	atonal bHLH transcription factor			ATOH1,ATOH7,ATOH8	Family_generated_by_textmining
ATP	ATP synthase F0			ATP6,ATP8	Complex_generated_by_textmining
ATPAF	ATP synthase mitochondrial F1 complex assembly factor			ATPAF1,ATPAF2	Family_generated_by_textmining
ATP5	ATP synthase, H+ transporting, mitochondrial F1			ATP5A1,ATP5B,ATP5D,ATP5E,ATP5O	Complex_generated_by_textmining
ATP5A1P	ATP synthase, H+ transporting, mitochondrial F1 complex, alpha subunit 1 pseudogene			ATP5A1P1,ATP5A1P10,ATP5A1P2,ATP5A1P3,ATP5A1P4,ATP5A1P5,ATP5A1P7,ATP5A1P8	Family_generated_by_textmining
ATP5EP	ATP synthase, H+ transporting, mitochondrial F1 complex, epsilon subunit pseudogene			ATP5EP1,ATP5EP2	Family_generated_by_textmining
ATP5	ATP synthase, H+ transporting, mitochondrial Fo			ATP5F1,ATP5G1,ATP5G1,ATP5G2,ATP5G2,ATP5G3,ATP5G3,ATP5H,ATP5I,ATP5J,ATP5J2,ATP5L,ATP5L2,ATP5S,ATP5S	Complex_generated_by_textmining
ATP5F1P	ATP synthase, H+ transporting, mitochondrial Fo complex, subunit B1 pseudogene			ATP5F1P1,ATP5F1P2,ATP5F1P3,ATP5F1P4,ATP5F1P5,ATP5F1P6,ATP5F1P7	Family_generated_by_textmining
ATP5G1P	ATP synthase, H+ transporting, mitochondrial Fo complex, subunit C1 pseudogene			ATP5G1P1,ATP5G1P1,ATP5G1P2,ATP5G1P2,ATP5G1P3,ATP5G1P3,ATP5G1P4,ATP5G1P4,ATP5G1P5,ATP5G1P5,ATP5G1P6,ATP5G1P6,ATP5G1P7,ATP5G1P7,ATP5G1P8,ATP5G1P8	Family_generated_by_textmining
ATP5G2P	ATP synthase, H+ transporting, mitochondrial Fo complex, subunit C2 pseudogene			ATP5G2P1,ATP5G2P1,ATP5G2P2,ATP5G2P2,ATP5G2P3,ATP5G2P3,ATP5G2P4,ATP5G2P4	Family_generated_by_textmining
ATP5HP	ATP synthase, H+ transporting, mitochondrial Fo complex, subunit d, pseudogene			ATP5HP1,ATP5HP2,ATP5HP3,ATP5HP4	Family_generated_by_textmining
ATP5J2P	ATP synthase, H+ transporting, mitochondrial Fo complex, subunit F2 pseudogene			ATP5J2P2,ATP5J2P3,ATP5J2P4,ATP5J2P5,ATP5J2P6	Family_generated_by_textmining
ATP5LP	ATP synthase, H+ transporting, mitochondrial Fo complex, subunit g, pseudogene			ATP5LP1,ATP5LP2,ATP5LP3,ATP5LP4,ATP5LP5,ATP5LP6,ATP5LP7,ATP5LP8	Family_generated_by_textmining
AGBL	ATP/GTP binding protein-like			AGBL1,AGBL2,AGBL3,AGBL4,AGBL5	Family_generated_by_textmining
ATP2B2-IT	ATP2B2 intronic transcript			ATP2B2-IT1,ATP2B2-IT2	Family_generated_by_textmining
ATAD	ATPase family, AAA domain containing			ATAD1,ATAD2,ATAD2B,ATAD3A,ATAD3B,ATAD3C,ATAD5	Family_generated_by_textmining
APF	ATPase protein family			ATP10A,ATP10B,ATP10D,ATP13A3,ATP8B4,SPATA5	Family_generated_by_textmining
ATP	ATPase protein family			ATP11A,ATP11B,ATP11C,ATP9A,ATP9B	Family_generated_by_textmining
ATP	ATPase type			ATP13A1,ATP13A2,ATP13A3,ATP13A4,ATP13A5	Family_generated_by_textmining
ATP8	ATPase, aminophospholipid transporter			ATP8A1,ATP8A1,ATP8A2,ATP8B1,ATP8B2,ATP8B3	Family_generated_by_textmining
ATP8A	ATPase, aminophospholipid transporter class I, type 8A			ATP8A1,ATP8A1	Family_generated_by_textmining
ATP8A2P	ATPase, aminophospholipid transporter, class I, type 8A, member 2 pseudogene			ATP8A2P1,ATP8A2P2,ATP8A2P3	Family_generated_by_textmining
ATP8B	ATPase, aminophospholipid transporter, class I, type 8B			ATP8B1,ATP8B2,ATP8B3	Family_generated_by_textmining
ATP2B	ATPase, Ca++ transporting, plasma membrane			ATP2B1,ATP2B2,ATP2B3,ATP2B4	Family_generated_by_textmining
ATP2C	ATPase, Ca++ transporting, type 2C			ATP2C1,ATP2C2	Family_generated_by_textmining
ATP6V1	ATPase, H+ transporting, lysosomal 13kDa, V1			ATP6V1G1,ATP6V1G2,ATP6V1G3	Complex_generated_by_textmining
ATP6V1G1P	ATPase, H+ transporting, lysosomal 13kDa, V1 subunit G1 pseudogene			ATP6V1G1P1,ATP6V1G1P2,ATP6V1G1P3,ATP6V1G1P4,ATP6V1G1P5,ATP6V1G1P6,ATP6V1G1P7	Family_generated_by_textmining
ATP6V0CP	ATPase, H+ transporting, lysosomal 16kDa, V0 subunit c pseudogene			ATP6V0CP1,ATP6V0CP2,ATP6V0CP3,ATP6V0CP4	Family_generated_by_textmining
ATP6V1	ATPase, H+ transporting, lysosomal 31kDa, V1			ATP6V1E1,ATP6V1E2	Complex_generated_by_textmining
ATP6V1E1P	ATPase, H+ transporting, lysosomal 31kDa, V1 subunit E1 pseudogene			ATP6V1E1P1,ATP6V1E1P2,ATP6V1E1P3	Family_generated_by_textmining
ATP6V0	ATPase, H+ transporting, lysosomal 38kDa, V0			ATP6V0D1,ATP6V0D2	Complex_generated_by_textmining
ATP6V1	ATPase, H+ transporting, lysosomal 42kDa, V1			ATP6V1C1,ATP6V1C2	Complex_generated_by_textmining
ATP6V1	ATPase, H+ transporting, lysosomal 56/58kDa, V1			ATP6V1B1,ATP6V1B2	Complex_generated_by_textmining
ATP6V0E1P	ATPase, H+ transporting, lysosomal 9kDa, V0 subunit e1 pseudogene			ATP6V0E1P1,ATP6V0E1P2,ATP6V0E1P3,ATP6V0E1P4	Family_generated_by_textmining
ATP6AP	ATPase, H+ transporting, lysosomal accessory protein			ATP6AP1,ATP6AP2	Family_generated_by_textmining
ATP6V0	ATPase, H+ transporting, lysosomal V0			ATP6V0A1,ATP6V0A2,ATP6V0A4	Complex_generated_by_textmining
ABC	ATP-binding cassette			ABCA1,ABCA1,ABCA10,ABCA10,ABCA12,ABCA12,ABCA13,ABCA13,ABCA2,ABCA2,ABCA3,ABCA3,ABCA4,ABCA4,ABCA5,ABCA5,ABCA6,ABCA6,ABCA7,ABCA7,ABCA8,ABCA8,ABCA9,ABCA9,ABCB1,ABCB1,ABCB10,ABCB10,ABCB10,ABCB11,ABCB11,ABCB4,ABCB4,ABCB5,ABCB5,ABCB6,ABCB6,ABCB7,ABCB7,ABCB8,ABCB8,ABCB9,ABCB9,ABCC1,ABCC1,ABCC10,ABCC10,ABCC11,ABCC11,ABCC12,ABCC12,ABCC2,ABCC2,ABCC3,ABCC3,ABCC4,ABCC4,ABCC5,ABCC5,ABCC6,ABCC6,ABCC8,ABCC8,ABCC…	Family_generated_by_textmining
ABCA	ATP-binding cassette, sub-family A			ABCA1,ABCA1,ABCA10,ABCA10,ABCA12,ABCA12,ABCA13,ABCA13,ABCA2,ABCA2,ABCA3,ABCA3,ABCA4,ABCA4,ABCA5,ABCA5,ABCA6,ABCA6,ABCA7,ABCA7,ABCA8,ABCA8,ABCA9,ABCA9	Family_generated_by_textmining
ABCB	ATP-binding cassette, sub-family B			ABCB1,ABCB1,ABCB10,ABCB10,ABCB11,ABCB11,ABCB4,ABCB4,ABCB5,ABCB5,ABCB6,ABCB6,ABCB7,ABCB7,ABCB8,ABCB8,ABCB9,ABCB9	Family_generated_by_textmining
ABCB10P	ATP-binding cassette, sub-family B member 10 pseudogene			ABCB10P1,ABCB10P1,ABCB10P3,ABCB10P3,ABCB10P4,ABCB10P4	Family_generated_by_textmining
ABCC	ATP-binding cassette, sub-family C			ABCC1,ABCC1,ABCC10,ABCC10,ABCC11,ABCC11,ABCC12,ABCC12,ABCC2,ABCC2,ABCC3,ABCC3,ABCC4,ABCC4,ABCC5,ABCC5,ABCC6,ABCC6,ABCC8,ABCC8,ABCC9,ABCC9	Family_generated_by_textmining
ABCC6P	ATP-binding cassette, sub-family C, member 6 pseudogene			ABCC6P1,ABCC6P1,ABCC6P2	Family_generated_by_textmining
ABCD	ATP-binding cassette, sub-family D			ABCD1,ABCD1,ABCD2,ABCD2,ABCD3,ABCD3,ABCD4,ABCD4	Family_generated_by_textmining
ABCD1P	ATP-binding cassette, sub-family D member 1, pseudogene			ABCD1P1,ABCD1P1,ABCD1P2,ABCD1P2,ABCD1P3,ABCD1P3,ABCD1P4,ABCD1P4,ABCD1P5,ABCD1P5	Family_generated_by_textmining
ABCE	ATP-binding cassette, sub-family E			ABCE1,ABCE1	Family_generated_by_textmining
ABCF	ATP-binding cassette, sub-family F			ABCF1,ABCF1,ABCF2,ABCF2,ABCF3,ABCF3	Family_generated_by_textmining
ABCF2P	ATP-binding cassette, sub-family F member 2 pseudogene			ABCF2P1,ABCF2P1,ABCF2P2,ABCF2P2	Family_generated_by_textmining
ABCG	ATP-binding cassette, sub-family G			ABCG1,ABCG1,ABCG2,ABCG2,ABCG4,ABCG4,ABCG5,ABCG5,ABCG8,ABCG8	Family_generated_by_textmining
ATFB	Atrial fibrillation, familial			ATFB1,ATFB5,ATFB8	Family_generated_by_textmining
ADHD	Attention deficit-hyperactivity disorder, susceptibility to			ADHD1,ADHD2,ADHD4,ADHD5,ADHD6	Family_generated_by_textmining
AC	atypical chemokine			CCRL2,PITPNM3	Family_generated_by_textmining
ACKR	atypical chemokine			ACKR1,ACKR1,ACKR2,ACKR3,ACKR4	Family_generated_by_textmining
AURK	aurora kinase			AURKA,AURKB,AURKC	Family_generated_by_textmining
AURKAPS	aurora kinase A pseudogene			AURKAPS1,AURKAPS2	Family_generated_by_textmining
AUTS	Autism, susceptibility to			AUTS1,AUTS11,AUTS12,AUTS13,AUTS3,AUTS5,AUTS6,AUTS7,AUTS8	Family_generated_by_textmining
AIS	autoimmune susceptibility			AIS1,AIS2,AIS3,AIS3	Family_generated_by_textmining
AITD	Autoimmune thyroid disease, susceptibility to			AITD1,AITD2,AITD4	Family_generated_by_textmining
ATG	autophagy related			ATG10,ATG101,ATG12,ATG13,ATG14,ATG2A,ATG2B,ATG3,ATG4A,ATG4A,ATG4B,ATG4B,ATG4C,ATG4C,ATG4D,ATG4D,ATG5,ATG7,ATG9A,ATG9B	Family_generated_by_textmining
ATG12P	autophagy related 12 pseudogene			ATG12P1,ATG12P2	Family_generated_by_textmining
ATG16L	autophagy related 16-like			ATG16L1,ATG16L2	Family_generated_by_textmining
AMBRA	autophagy/beclin-1 regulator			AMBRA1,AMBRA1	Family_generated_by_textmining
AXIN	axin			AXIN1,AXIN2	Family_generated_by_textmining
BAGE	B melanoma antigen family			BAGE2,BAGE3,BAGE4,BAGE5	Family_generated_by_textmining
B7H	B7 homolog			CD274,ICOSLG,NCR3LG1	Family_generated_by_textmining
B9D	B9 protein domain			B9D1,B9D2	Family_generated_by_textmining
BAALC-AS	BAALC antisense RNA			BAALC-AS1,BAALC-AS2	Family_generated_by_textmining
BACH1-IT	BACH1 intronic transcript			BACH1-IT1,BACH1-IT2,BACH1-IT3	Family_generated_by_textmining
BIRC	baculoviral IAP repeat containing			BIRC2,BIRC3,BIRC5,BIRC6,BIRC7,BIRC8	Family_generated_by_textmining
BAIAP	BAI1-associated protein			BAIAP2,BAIAP3	Family_generated_by_textmining
BAIAP2L	BAI1-associated protein 2-like			BAIAP2L1,BAIAP2L2	Family_generated_by_textmining
BAIAP2-AS	BAIAP2 antisense RNA			BAIAP2-AS1,BAIAP2-AS1	Family_generated_by_textmining
BBS	Bardet-Biedl syndrome			BBS1,BBS10,BBS12,BBS2,BBS4,BBS5,BBS7,BBS9	Family_generated_by_textmining
BARHL	BarH-like homeobox			BARHL1,BARHL2	Family_generated_by_textmining
BANF	barrier to autointegration factor			BANF1,BANF2	Family_generated_by_textmining
BANF1P	barrier to autointegration factor 1 pseudogene			BANF1P1,BANF1P2,BANF1P3,BANF1P4,BANF1P5	Family_generated_by_textmining
BSNDP	barttin CLCNK-type chloride channel accessory beta subunit pseudogene			BSNDP1,BSNDP2,BSNDP3,BSNDP4	Family_generated_by_textmining
BARX	BARX homeobox			BARX1,BARX2	Family_generated_by_textmining
BARX1-AS	BARX1 antisense RNA			BARX1-AS1,BARX1-AS1	Family_generated_by_textmining
BCC	Basal cell carcinoma, susceptibility to			BCC1,BCC2,BCC3,BCC4,BCC5,BCC6	Family_generated_by_textmining
SNTB	basic			SNTB1,SNTB2	Complex_generated_by_textmining
BPY	basic charge, Y-linked			BPY2,BPY2B,BPY2C	Family_generated_by_textmining
OLIG	basic domain, helix-loop-helix protein			OLIG1,OLIG2	Family_generated_by_textmining
BHLH	basic helix-loop-helix family			BHLHA15,BHLHA9,BHLHE22,BHLHE23,BHLHE40,BHLHE41	Family_generated_by_textmining
BZW	basic leucine zipper and W2 domains			BZW1,BZW2	Family_generated_by_textmining
BZW1P	basic leucine zipper and W2 domains 1 pseudogene			BZW1P1,BZW1P2	Family_generated_by_textmining
BATF	basic leucine zipper transcription factor, ATF-like			BATF2,BATF3	Family_generated_by_textmining
BTF3P	basic transcription factor 3 pseudogene			BTF3P10,BTF3P11,BTF3P12,BTF3P13,BTF3P14,BTF3P15,BTF3P16,BTF3P4,BTF3P5,BTF3P6,BTF3P7,BTF3P8,BTF3P9	Family_generated_by_textmining
BTF3P	basic transcription factor 3, pseudogene			BTF3P1,BTF3P2,BTF3P3	Family_generated_by_textmining
BTF3L4P	basic transcription factor 3-like 4 pseudogene			BTF3L4P1,BTF3L4P2,BTF3L4P3,BTF3L4P4	Family_generated_by_textmining
BNC	basonuclin			BNC1,BNC2	Family_generated_by_textmining
BCL	B-cell CLL/lymphoma			BCL10,BCL11A,BCL11A,BCL11B,BCL11B,BCL2,BCL3,BCL5,BCL6,BCL7A,BCL7B,BCL7C,BCL9	Family_generated_by_textmining
BCL11	B-cell CLL/lymphoma 1			BCL11B,BCL11B	Family_generated_by_textmining
BCAP	B-cell receptor-associated protein			BCAP29,BCAP31	Family_generated_by_textmining
BCAP31P	B-cell receptor-associated protein 31 pseudogene			BCAP31P1,BCAP31P2	Family_generated_by_textmining
BTG	B-cell translocation gene			BTG1,BTG2,BTG4	Family_generated_by_textmining
BNIP	BCL2/adenovirus E1B 19kDa interacting protein			BNIP1,BNIP2,BNIP3	Family_generated_by_textmining
BNIP3P	BCL2/adenovirus E1B 19kDa interacting protein 3 pseudogene			BNIP3P1,BNIP3P10,BNIP3P11,BNIP3P12,BNIP3P13,BNIP3P14,BNIP3P15,BNIP3P16,BNIP3P17,BNIP3P18,BNIP3P19,BNIP3P2,BNIP3P20,BNIP3P21,BNIP3P22,BNIP3P23,BNIP3P24,BNIP3P25,BNIP3P26,BNIP3P27,BNIP3P28,BNIP3P29,BNIP3P3,BNIP3P30,BNIP3P31,BNIP3P32,BNIP3P33,BNIP3P34,BNIP3P35,BNIP3P36,BNIP3P37,BNIP3P38,BNIP3P39,BNIP3P4,BNIP3P40,BNIP3P41,BNIP3P42,BNIP3P5,BNIP3P6,BNIP3P7,BNIP3P8,BNIP3P9	Family_generated_by_textmining
BAK1P	BCL2-antagonist/killer 1 pseudogene			BAK1P1,BAK1P2	Family_generated_by_textmining
BAG	BCL2-associated athanogene			BAG2,BAG3,BAG4,BAG5,BAG6	Family_generated_by_textmining
BCLAF1P	BCL2-associated transcription factor 1 pseudogene			BCLAF1P1,BCLAF1P2	Family_generated_by_textmining
BCL2L	BCL2-like			BCL2L1,BCL2L10,BCL2L10,BCL2L11,BCL2L11,BCL2L12,BCL2L12,BCL2L13,BCL2L13,BCL2L14,BCL2L14,BCL2L15,BCL2L2	Family_generated_by_textmining
BCL2L12P	BCL2-like 12 pseudogene			BCL2L12P1,BCL2L12P1	Family_generated_by_textmining
BFSP	beaded filament structural protein			BFSP1,BFSP2	Family_generated_by_textmining
BECN	beclin protein family			BECN1,BECN2	Family_generated_by_textmining
BDC	BEN domain containing			BANP,NACC1,NACC2	Family_generated_by_textmining
BEND	BEN domain containing			BEND2,BEND3,BEND4,BEND5,BEND6,BEND7	Family_generated_by_textmining
BEND3P	BEN domain containing 3 pseudogene			BEND3P1,BEND3P2,BEND3P3	Family_generated_by_textmining
FCMTE	benign adult familial myoclonic epilepsy			FCMTE1,FCMTE2	Family_generated_by_textmining
BZRAP	benzodiazepine receptor associated protein			BZRAP1,BZRAP1	Family_generated_by_textmining
BSCL	Berardinelli-Seip congenital lipodystrophy			BSCL2,BSCL2	Family_generated_by_textmining
BEST	bestrophin			BEST1,BEST2,BEST3,BEST4	Family_generated_by_textmining
E_m_p_t_y	beta			CFH,POMGNT2,SPTBN5	Family_generated_by_textmining
DEFB1	beta defensin			DEFB123,DEFB125	Family_generated_by_textmining
DEFB10	beta defensin			DEFB103A,DEFB103A	Family_generated_by_textmining
DEFB4	beta defensin			DEFB4A,DEFB4A,DEFB4B,DEFB4B	Family_generated_by_textmining
BGLT	beta globin locus transcript			BGLT3,BGLT3	Family_generated_by_textmining
B3GAT	beta-1,3-glucuronyltransferase			B3GAT1,B3GAT1,B3GAT2,B3GAT3,B3GAT3	Family_generated_by_textmining
B3GALNT	beta-1,3-N-acetylgalactosaminyltransferase			B3GALNT1,B3GALNT1,B3GALNT1,B3GALNT1,B3GALNT2	Family_generated_by_textmining
B3GNT	beta-1,3-N-acetylglucosaminyltransferase bGnT			B3GNT3,B3GNT3	Family_generated_by_textmining
B4GAT	beta-1,4-glucuronyltransferase			B4GAT1,B4GAT1	Family_generated_by_textmining
B4GALNT	beta-1,4-N-acetyl-galactosaminyl transferase			B4GALNT1,B4GALNT1,B4GALNT2,B4GALNT3,B4GALNT4,B4GALNT4	Family_generated_by_textmining
BCO	beta-carotene oxygenase			BCO1,BCO2	Family_generated_by_textmining
DEFB4	beta-defensin			DEFB4A,DEFB4B	Family_generated_by_textmining
LOC10	beta-glucuronidase-like protein			LOC100653061,LOC105369186	Family_generated_by_textmining
BACE	beta-site APP-cleaving enzyme			BACE1,BACE2	Family_generated_by_textmining
BIC	bicaudal			BICD1,BICD1,BICD2,BICD2	Family_generated_by_textmining
BICD	bicaudal D homolog			BICD1,BICD1,BICD2,BICD2	Family_generated_by_textmining
BICD1P	bicaudal D homolog 1 pseudogene			BICD1P1,BICD1P1	Family_generated_by_textmining
KCNMB	big potassium channel beta			KCNMB1,KCNMB2,KCNMB3,KCNMB4	Complex_generated_by_textmining
PBC	Biliary cirrhosis, primary			PBC2,PBC3,PBC4,PBC5	Family_generated_by_textmining
BLVR	biliverdin reductase			BLVRA,BLVRB	Family_generated_by_textmining
IGFBP	binding protein			IGFBP1,IGFBP1,IGFBP1,IGFBP3,IGFBP3	Family_generated_by_textmining
BLOC1S	biogenesis of lysosomal organelles complex-1			BLOC1S1,BLOC1S2,BLOC1S3,BLOC1S4,BLOC1S5,BLOC1S6	Complex_generated_by_textmining
BOLOC	biogenesis of lysosomal organelles complex-1			DTNBP1,SNAPIN	Complex_generated_by_textmining
BLOC1S	Biogenesis of Lysosome-related Organelles complex-1			BLOC1S1,BLOC1S2,BLOC1S3	Complex_generated_by_textmining
BOD1P	biorientation of chromosomes in cell division 1 pseudogene			BOD1P1,BOD1P2	Family_generated_by_textmining
BOD1L	biorientation of chromosomes in cell division 1-like			BOD1L1,BOD1L2	Family_generated_by_textmining
BIRC6-AS	BIRC6 antisense RNA			BIRC6-AS1,BIRC6-AS2	Family_generated_by_textmining
KCNMB	BK channel beta			KCNMB1,KCNMB2,KCNMB3,KCNMB4	Complex_generated_by_textmining
BLACAT	bladder cancer associated transcript			BLACAT1,BLACAT1	Family_generated_by_textmining
BPESC	blepharophimosis, epicanthus inversus and ptosis, candidate			BPESC1,BPESC1	Family_generated_by_textmining
BLOC1S	BLOC-1 protein complex			BLOC1S1,BLOC1S2,BLOC1S3	Complex_generated_by_textmining
BORCS	BLOC-1 related			BORCS5,BORCS6,BORCS7,BORCS8	Complex_generated_by_textmining
BLOC1S5	BLOC1S5			BLOC1S5-TXNDC5,BLOC1S5-TXNDC5	Family_generated_by_textmining
BP	Blood pressure QTL			BP1,BP10,BP11,BP12,BP13,BP14,BP15,BP16,BP17,BP18,BP19,BP2,BP20,BP21,BP22,BP23,BP24,BP25,BP26,BP27,BP28,BP29,BP3,BP30,BP31,BP32,BP33,BP34,BP35,BP36,BP37,BP38,BP39,BP4,BP45,BP46,BP47,BP48,BP49,BP5,BP50,BP51,BP52,BP53,BP54,BP55,BP6,BP7,BP8,BP9	Family_generated_by_textmining
BMPR1B-AS	BMPR1B antisense RNA			BMPR1B-AS1,BMPR1B-AS1	Family_generated_by_textmining
BMS1P	BMS1 ribosome biogenesis factor pseudogene			BMS1P1,BMS1P10,BMS1P11,BMS1P12,BMS1P13,BMS1P14,BMS1P15,BMS1P16,BMS1P17,BMS1P18,BMS1P19,BMS1P2,BMS1P20,BMS1P21,BMS1P22,BMS1P3,BMS1P4,BMS1P5,BMS1P6,BMS1P7,BMS1P8,BMS1P9	Family_generated_by_textmining
BFD	Body fluid distribution QTL			BFD1,BFD2,BFD3,BFD4,BFD5	Family_generated_by_textmining
BMIQ1	Body mass index			BMIQ13,BMIQ14	Family_generated_by_textmining
BMIQ	Body mass index QTL			BMIQ1,BMIQ15,BMIQ2,BMIQ3,BMIQ5,BMIQ6	Family_generated_by_textmining
BW	Body weight QTL			BW1,BW10,BW11,BW12,BW13,BW14,BW15,BW16,BW17,BW18,BW19,BW2,BW20,BW22,BW23,BW24,BW25,BW26,BW27,BW28,BW29,BW3,BW30,BW31,BW32,BW33,BW34,BW35,BW36,BW37,BW4,BW5,BW52,BW53,BW54,BW55,BW56,BW57,BW58,BW59,BW6,BW60,BW61,BW62,BW63,BW64,BW65,BW66,BW67,BW68,BW69,BW7,BW70,BW71,BW72,BW8,BW88,BW9	Family_generated_by_textmining
BOLA	bolA			BOLA1,BOLA2,BOLA2B,BOLA3	Family_generated_by_textmining
BOLA	bolA family			BOLA1,BOLA2,BOLA2B,BOLA3	Family_generated_by_textmining
BOLA2P	bolA family member 2 pseudogene			BOLA2P1,BOLA2P2,BOLA2P3	Family_generated_by_textmining
BOLA3P	bolA family member 3 pseudogene			BOLA3P1,BOLA3P2,BOLA3P3,BOLA3P4	Family_generated_by_textmining
BOLA3-AS	BOLA3 antisense RNA			BOLA3-AS1,BOLA3-AS1	Family_generated_by_textmining
E_m_p_t_y	bombesin			C6ORF89,GRPR,NMBR	Family_generated_by_textmining
BST	bone marrow stromal cell antigen			BST1,BST2	Family_generated_by_textmining
BMND	Bone mineral density QTL			BMND10,BMND11,BMND13,BMND14,BMND6,BMND9	Family_generated_by_textmining
BMND	bone mineral density quantiative trait locus			BMND7,BMND8	Family_generated_by_textmining
BMND	Bone mineral density variation QTL			BMND4,BMND5	Family_generated_by_textmining
BMP	bone morphogenetic protein			BMP1,BMP10,BMP15,BMP2,BMP3,BMP4,BMP5,BMP6,BMP7,BMP8A,BMP8B	Family_generated_by_textmining
BMPR1APS	bone morphogenetic protein receptor, type IA pseudogene			BMPR1APS1,BMPR1APS2	Family_generated_by_textmining
BRINP	bone morphogenetic protein/retinoic acid inducible neural-specific			BRINP1,BRINP2,BRINP3	Family_generated_by_textmining
BFC	BPI fold containing			BPI,CETP,LBP,PLTP	Family_generated_by_textmining
BPIF	BPI fold containing			BPIFA1,BPIFA2,BPIFA3,BPIFB1,BPIFB2,BPIFB3,BPIFB4,BPIFB6,BPIFC	Family_generated_by_textmining
BPIFA	BPI fold containing family A			BPIFA1,BPIFA2,BPIFA3	Family_generated_by_textmining
BPIFB	BPI fold containing family B			BPIFB1,BPIFB2,BPIFB3,BPIFB4,BPIFB6	Family_generated_by_textmining
BFCFD	BPI fold containing family D			BPI,LBP	Family_generated_by_textmining
BRSK	BR serine/threonine kinase			BRSK1,BRSK2	Family_generated_by_textmining
BDKR	bradykinin			BDKRB1,BDKRB2	Family_generated_by_textmining
BCYRN1P	brain cytoplasmic RNA 1, pseudogene			BCYRN1P1,BCYRN1P2,BCYRN1P3	Family_generated_by_textmining
BEX	brain expressed, X-linked			BEX1,BEX4,BEX5	Family_generated_by_textmining
HAPLN	brain link protein			HAPLN2,HAPLN4	Family_generated_by_textmining
BRI3P	brain protein I3 pseudogene			BRI3P1,BRI3P2,BRI3P3	Family_generated_by_textmining
BCAT	branched chain amino-acid transaminase			BCAT1,BCAT2	Family_generated_by_textmining
BAP	BRCA1 associated protein			BAP1,BAP1	Family_generated_by_textmining
BRCA	BRCA1/BRCA2-containing			BRCA1,BRCA2	Complex_generated_by_textmining
RNF	BRE1			RNF20,RNF40	Family_generated_by_textmining
BCRP	breakpoint cluster region pseudogene			BCRP1,BCRP2,BCRP3,BCRP4,BCRP5,BCRP6,BCRP7,BCRP8,BCRP9	Family_generated_by_textmining
BRCA	breast cancer			BRCA1,BRCA2,BRCA3	Family_generated_by_textmining
BCAR	breast cancer anti-estrogen resistance			BCAR1,BCAR3,BCAR4,BCAR4	Family_generated_by_textmining
BCAR1P	breast cancer anti-estrogen resistance 1 pseudogene			BCAR1P1,BCAR1P2	Family_generated_by_textmining
BCC	breast cancer cell			BLID,DEPDC1B,ICE2	Family_generated_by_textmining
BRCAT	breast cancer-associated transcript			BRCAT107,BRCAT54	Family_generated_by_textmining
BCAS	breast carcinoma amplified sequence			BCAS1,BCAS2,BCAS3,BCAS4	Family_generated_by_textmining
BCAS2P	breast carcinoma amplified sequence 2 pseudogene			BCAS2P1,BCAS2P2,BCAS2P3	Family_generated_by_textmining
BDC	BRICHOS domain containing			GKN2,LECT1,SFTPC,TNMD	Family_generated_by_textmining
ITM	BRICHOS domain containing			ITM2A,ITM2B,ITM2C	Family_generated_by_textmining
BRK1	BRICK1, SCAR/WAVE actin-nucleating			BRK1,BRK1	Complex_generated_by_textmining
BIN	bridging integrator			BIN1,BIN2,BIN3	Family_generated_by_textmining
BIN2P	bridging integrator 2 pseudogene			BIN2P1,BIN2P2	Family_generated_by_textmining
BAZ	bromodomain adjacent to zinc finger domain			BAZ1A,BAZ1B,BAZ2A,BAZ2B	Family_generated_by_textmining
BRPF	bromodomain and PHD finger containing			BRPF1,BRPF3	Family_generated_by_textmining
BRWD	bromodomain and WD repeat domain containing			BRWD1,BRWD3	Family_generated_by_textmining
BRWD1P	bromodomain and WD repeat domain containing 1 pseudogene			BRWD1P1,BRWD1P2,BRWD1P3	Family_generated_by_textmining
BRD	bromodomain containing			BRD1,BRD2,BRD3,BRD4,BRD7,BRD8,BRD9	Family_generated_by_textmining
BRD7P	bromodomain containing 7 pseudogene			BRD7P1,BRD7P2,BRD7P3,BRD7P4,BRD7P5,BRD7P6	Family_generated_by_textmining
BRD9P	bromodomain containing 9 pseudogene			BRD9P1,BRD9P2	Family_generated_by_textmining
BRWD1-AS	BRWD1 antisense RNA			BRWD1-AS1,BRWD1-AS2	Family_generated_by_textmining
BRWD1-IT	BRWD1 intronic transcript			BRWD1-IT1,BRWD1-IT2,BRWD1-IT2	Family_generated_by_textmining
BSN-AS	BSN antisense RNA			BSN-AS1,BSN-AS2,BSN-AS2	Family_generated_by_textmining
BACH	BTB and CNC homology 1, basic leucine zipper transcription factor			BACH1,BACH1,BACH2	Family_generated_by_textmining
BTBD	BTB domain containing			BTBD1,BTBD1,BTBD10,BTBD10,BTBD11,BTBD11,BTBD16,BTBD16,BTBD17,BTBD17,BTBD18,BTBD18,BTBD19,BTBD19,BTBD2,BTBD2,BTBD3,BTBD3,BTBD6,BTBD6,BTBD7,BTBD7,BTBD8,BTBD8,BTBD9,BTBD9	Family_generated_by_textmining
BTBD10P	BTB domain containing 10 pseudogene			BTBD10P1,BTBD10P1,BTBD10P2,BTBD10P2	Family_generated_by_textmining
BTBD6P	BTB domain containing 6 pseudogene			BTBD6P1,BTBD6P1	Family_generated_by_textmining
BTBD7P	BTB domain containing 7 pseudogene			BTBD7P1,BTBD7P1,BTBD7P2,BTBD7P2	Family_generated_by_textmining
BTG	BTG family			BTG2,BTG3	Family_generated_by_textmining
BUD31P	BUD31 homolog pseudogene			BUD31P1,BUD31P2	Family_generated_by_textmining
BBOX	butyrobetaine 2-oxoglutarate dioxygenase			BBOX1,BBOX1	Family_generated_by_textmining
TMLHE	butyrobetaine 2-oxoglutarate dioxygenase			TMLHE,TMLHE	Family_generated_by_textmining
BTN2	butyrophilin, subfamily 2			BTN2A1,BTN2A2	Family_generated_by_textmining
BTN3	butyrophilin, subfamily 3			BTN3A1,BTN3A2,BTN3A3	Family_generated_by_textmining
BTNL	butyrophilin-like			BTNL10,BTNL2,BTNL3,BTNL8,BTNL9	Family_generated_by_textmining
C1DP	C1D nuclear receptor corepressor pseudogene			C1DP1,C1DP2,C1DP3,C1DP4,C1DP5	Family_generated_by_textmining
C1QATNFRP	C1q and tumor necrosis factor related protein			C1QL2,OTOL1	Family_generated_by_textmining
C1QTNF	C1q and tumor necrosis factor related protein			C1QTNF1,C1QTNF2,C1QTNF3,C1QTNF4,C1QTNF5,C1QTNF6,C1QTNF7,C1QTNF8,C1QTNF9,C1QTNF9B	Family_generated_by_textmining
C2CD	C2 calcium-dependent domain containing			C2CD2,C2CD3,C2CD4A,C2CD4B,C2CD4C,C2CD4D,C2CD5	Family_generated_by_textmining
C5ORF66-AS	C5orf66 antisense RNA			C5ORF66-AS1,C5ORF66-AS2	Family_generated_by_textmining
C9ORF135-AS	C9orf135 antisense RNA			C9ORF135-AS1,C9ORF135-AS1	Family_generated_by_textmining
CRACR	Ca2+ release-activated Ca2+ channel regulator			CRACR2A,CRACR2B	Family_generated_by_textmining
CPP	CAAX prenyl protease			RCE1,ZMPSTE24	Family_generated_by_textmining
CACNA1C-AS	CACNA1C antisense RNA			CACNA1C-AS1,CACNA1C-AS2,CACNA1C-AS3,CACNA1C-AS4	Family_generated_by_textmining
CACNA1C-IT	CACNA1C intronic transcript			CACNA1C-IT1,CACNA1C-IT2,CACNA1C-IT3	Family_generated_by_textmining
CDH	cadherin			CDH10,CDH10,CDH11,CDH11,CDH12,CDH12,CDH13,CDH15,CDH15,CDH16,CDH17,CDH17,CDH18,CDH19,CDH2,CDH2,CDH2,CDH20,CDH22,CDH24,CDH26,CDH3,CDH3,CDH4,CDH4,CDH5,CDH5,CDH6,CDH6,CDH7,CDH8,CDH9,CDH9	Family_generated_by_textmining
CDH1	cadherin			CDH12,CDH12P1,CDH12P3,CDH12P4	Family_generated_by_textmining
PCDH	cadherin			PCDHB11,PCDHB16,PCDHGA5,PCDHGB4,PCDHGB7	Family_generated_by_textmining
CDH	cadherin 1, type			CDH1,CDH1	Family_generated_by_textmining
CDH10	cadherin 10, type			CDH10,CDH10	Family_generated_by_textmining
CDH11	cadherin 11, type			CDH11,CDH11	Family_generated_by_textmining
CDH12P	cadherin 12 pseudogene			CDH12P1,CDH12P1,CDH12P2,CDH12P2,CDH12P3,CDH12P3,CDH12P4,CDH12P4	Family_generated_by_textmining
CDH1	cadherin 12, type			CDH12,CDH12	Family_generated_by_textmining
CDH	cadherin 15, type			CDH15,CDH15	Family_generated_by_textmining
CDH2	cadherin 2, type			CDH2,CDH2,CDH2	Family_generated_by_textmining
CDH3	cadherin 3, type			CDH3,CDH3	Family_generated_by_textmining
CDH4	cadherin 4, type			CDH4,CDH4	Family_generated_by_textmining
CDH5	cadherin 5, type			CDH5,CDH5	Family_generated_by_textmining
CDH6	cadherin 6, type			CDH6,CDH6	Family_generated_by_textmining
CDH9	cadherin 9, type			CDH9,CDH9	Family_generated_by_textmining
CELSR	cadherin, EGF LAG seven-pass G-type			CELSR1,CELSR2,CELSR3	Family_generated_by_textmining
CDH	cadherin-related			CDH23,CDH23	Family_generated_by_textmining
CDHR	cadherin-related			CDHR1,CDHR2,CDHR3,CDHR4,CDHR5	Family_generated_by_textmining
CR	cadherin-related			CLSTN1,CLSTN2,CLSTN3,DCHS1,DCHS2,FAT1,FAT2,FAT3,FAT4,RET	Family_generated_by_textmining
CDHR	cadherin-related family			CDHR1,CDHR2,CDHR3,CDHR4,CDHR5	Family_generated_by_textmining
CRF	cadherin-related family			CLSTN1,CLSTN2,CLSTN3,DCHS1,DCHS2,FAT1,FAT2,FAT3,FAT4,RET	Family_generated_by_textmining
CADM2-AS	CADM2 antisense RNA			CADM2-AS1,CADM2-AS2	Family_generated_by_textmining
CALB	calbindin			CALB1,CALB2	Family_generated_by_textmining
PPP3	calcineurin			PPP3CB,PPP3CC,PPP3R1,PPP3R2	Family_generated_by_textmining
PPP3C	calcineurin A			PPP3CA,PPP3CB	Family_generated_by_textmining
CHP	calcineurin-like EF-hand protein			CHP1,CHP2	Family_generated_by_textmining
CALC	calcitonin-related			CALCA,CALCB	Complex_generated_by_textmining
CIB	calcium and integrin binding			CIB1,CIB1,CIB2,CIB3,CIB4	Family_generated_by_textmining
CIB	calcium and integrin binding family			CIB2,CIB3,CIB4	Family_generated_by_textmining
CALCOCO	calcium binding and coiled-coil domain			CALCOCO1,CALCOCO2	Family_generated_by_textmining
CABP	calcium binding protein			CABP1,CABP2,CABP4,CABP5,CABP7	Family_generated_by_textmining
CABYRP	calcium binding tyrosine--phosphorylation regulated pseudogene			CABYRP1,CABYRP1	Family_generated_by_textmining
CACNA2D	calcium channel, voltage-dependent, alpha 2/delta			CACNA2D1,CACNA2D2,CACNA2D3,CACNA2D4	Complex_generated_by_textmining
CACNG	calcium channel, voltage-dependent, gamma			CACNG1,CACNG2,CACNG3,CACNG4,CACNG5,CACNG6,CACNG7,CACNG8	Complex_generated_by_textmining
CALHM	calcium homeostasis modulator			CALHM1,CALHM2,CALHM3	Family_generated_by_textmining
ATP2A	calcium pump			ATP2A1,ATP2A2,ATP2A3	Family_generated_by_textmining
CRACR	calcium release activated channel regulator			CRACR2A,CRACR2B	Family_generated_by_textmining
CAMK2	calcium/calmodulin-dependent protein kinase II			CAMK2A,CAMK2B,CAMK2D,CAMK2G	Family_generated_by_textmining
CAMK2N	calcium/calmodulin-dependent protein kinase II inhibitor			CAMK2N1,CAMK2N2	Family_generated_by_textmining
CAMKK	calcium/calmodulin-dependent protein kinase kinase			CAMKK1,CAMKK2	Family_generated_by_textmining
CAMK2	calcium/calmodulin-dependent protein kinase type II			CAMK2A,CAMK2B	Family_generated_by_textmining
CASKP	calcium/calmodulin-dependent serine protein kinase pseudogene			CASKP1,CASKP1	Family_generated_by_textmining
CACYBPP	calcyclin binding protein pseudogene			CACYBPP1,CACYBPP2,CACYBPP3	Family_generated_by_textmining
CALM	calmodulin			CALM1,CALM1,CALM2,CALM2,CALM3,CALM3	Family_generated_by_textmining
CALM1P	calmodulin 1 pseudogene			CALM1P1,CALM1P1,CALM1P2,CALM1P2	Family_generated_by_textmining
CALM2P	calmodulin 2 pseudogene			CALM2P1,CALM2P2,CALM2P3,CALM2P4	Family_generated_by_textmining
CAMTA	calmodulin binding transcription activator			CAMTA1,CAMTA2	Family_generated_by_textmining
CAMSAP	calmodulin regulated spectrin-associated protein family			CAMSAP2,CAMSAP3	Family_generated_by_textmining
CALML	calmodulin-like			CALML3,CALML4,CALML5,CALML6	Family_generated_by_textmining
CAPN	calpain			CAPN10,CAPN11,CAPN12,CAPN13,CAPN14,CAPN15,CAPN3,CAPN5,CAPN6,CAPN7,CAPN8,CAPN9	Family_generated_by_textmining
CAPN1	calpain 1 large			CAPN1,CAPN1	Complex_generated_by_textmining
CAPN2	calpain 2 large			CAPN2,CAPN2	Complex_generated_by_textmining
CAPNS	calpain, small			CAPNS1,CAPNS2	Complex_generated_by_textmining
CNN	calponin			CNN1,CNN2,CNN3	Family_generated_by_textmining
CNN2P	calponin 2 pseudogene			CNN2P1,CNN2P10,CNN2P11,CNN2P12,CNN2P2,CNN2P3,CNN2P4,CNN2P6,CNN2P7,CNN2P8,CNN2P9	Family_generated_by_textmining
CASQ	calsequestrin			CASQ1,CASQ1,CASQ1,CASQ2,CASQ2	Family_generated_by_textmining
CLSTN	calsyntenin			CLSTN1,CLSTN2,CLSTN3	Family_generated_by_textmining
CAMK2	CaM-kinase II			CAMK2A,CAMK2B	Family_generated_by_textmining
CREB	cAMP responsive element binding protein			CREB1,CREB3,CREB5	Family_generated_by_textmining
CREB3L	cAMP responsive element binding protein 3-like			CREB3L1,CREB3L2,CREB3L3,CREB3L4	Family_generated_by_textmining
CASC	cancer susceptibility candidate			CASC1,CASC10,CASC11,CASC11,CASC15,CASC15,CASC16,CASC16,CASC17,CASC17,CASC18,CASC18,CASC19,CASC19,CASC2,CASC2,CASC20,CASC20,CASC21,CASC21,CASC22,CASC22,CASC23,CASC23,CASC3,CASC4,CASC5,CASC6,CASC6,CASC7,CASC7,CASC8,CASC8,CASC9,CASC9	Family_generated_by_textmining
COLCA	cancer susceptibility candidate			COLCA1,COLCA2	Family_generated_by_textmining
CA	cancer/testis antigen			ACRBP,ACTL8,ADAM2,ADAM29,AKAP3,AKAP4,ANKRD30BP2,ANKRD45,ARMC3,ARX,BAGE,BAGE3,BAGE4,BAGE5,BRDT,CABYR,CAGE1,CALR3,CASC5,CCDC110,CCDC33,CCDC36,CCDC62,CEP290,CEP55,COX6B2,CPXCR1,CRISP2,CSAG1,CSAG2,CTAG2,CTAG2,CTAGE1,CTAGE1,CTCFL,CTNNA2,DCAF12,DDX43,DDX53,DKKL1,DPPA2,DSCR8,DSCR8,ELOVL4,EPPIN,FAM133A,FAM46D,FATE1,FMR1NB,FTHL17,GAGE1,GAGE2A,GAGE3,GAGE5,GAGE6,GAGE7,GAGE8,GOLGA6L2,GPAT2,GPATCH2,HORMAD1,HS…	Family_generated_by_textmining
CT	cancer/testis antigen			CT45A1,CT45A10,CT45A2,CT45A3,CT45A4,CT45A5,CT45A6,CT45A7,CT45A8,CT45A9,CT47A1,CT47A10,CT47A11,CT47A12,CT47A2,CT47A3,CT47A4,CT47A5,CT47A6,CT47A7,CT47A8,CT47A9,CT47B1,CT55,CT62,CT83	Family_generated_by_textmining
CTAG	cancer/testis antigen			CTAG1A,CTAG1B,CTAG2	Family_generated_by_textmining
MAGEA	cancer/testis antigen			MAGEA1,MAGEA10,MAGEA11,MAGEA12	Family_generated_by_textmining
CT45A	cancer/testis antigen CT45			CT45A1,CT45A2,CT45A3,CT45A4,CT45A5,CT45A6	Family_generated_by_textmining
MAGEA	cancer/testis antigen family 1			MAGEA1,MAGEA10,MAGEA11,MAGEA12,MAGEA2,MAGEA3,MAGEA4,MAGEA5,MAGEA6,MAGEA8,MAGEA9	Family_generated_by_textmining
POTE	cancer/testis antigen family 104			POTEA,POTEB,POTEC,POTED,POTEE,POTEG,POTEH	Family_generated_by_textmining
SPANX	cancer/testis antigen family 11			SPANXB1,SPANXC,SPANXD,SPANXN1,SPANXN2,SPANXN3,SPANXN4,SPANXN5	Family_generated_by_textmining
XAGE	cancer/testis antigen family 12			XAGE1A,XAGE1B,XAGE1C,XAGE1D,XAGE2,XAGE5	Family_generated_by_textmining
XAGE3	cancer/testis antigen family 12			XAGE3,XAGE3	Family_generated_by_textmining
TMEFF	cancer/testis antigen family 120			TMEFF1,TMEFF2	Family_generated_by_textmining
PAGE5	cancer/testis antigen family 16			PAGE5,PAGE5	Family_generated_by_textmining
BAGE	cancer/testis antigen family 2			BAGE2,BAGE3,BAGE4,BAGE5	Family_generated_by_textmining
CSAG	cancer/testis antigen family 24			CSAG1,CSAG2	Family_generated_by_textmining
DSCR8	cancer/testis antigen family 25			DSCR8,DSCR8	Family_generated_by_textmining
MAGEB	cancer/testis antigen family 3			MAGEB1,MAGEB2,MAGEB3,MAGEB4,MAGEB5,MAGEB6	Family_generated_by_textmining
GAGE	cancer/testis antigen family 4			GAGE1,GAGE2A,GAGE3,GAGE4,GAGE5,GAGE6,GAGE7,GAGE8	Family_generated_by_textmining
CT45	cancer/testis antigen family 45			CT45A1,CT45A10,CT45A2,CT45A3,CT45A4,CT45A5,CT45A6,CT45A7,CT45A8,CT45A9	Family_generated_by_textmining
CT47	cancer/testis antigen family 47			CT47A1,CT47A10,CT47A11,CT47A12,CT47A2,CT47A3,CT47A4,CT47A5,CT47A6,CT47A7,CT47A8,CT47A9,CT47B1	Family_generated_by_textmining
SSX	cancer/testis antigen family 5			SSX1,SSX2B	Family_generated_by_textmining
CTAG2	cancer/testis antigen family 6			CTAG2,CTAG2	Family_generated_by_textmining
PRM	cancer/testis antigen family 94			PRM1,PRM2	Family_generated_by_textmining
CT47A	cancer/testis CT47 family			CT47A1,CT47A10,CT47A11,CT47A12,CT47A2,CT47A3,CT47A4,CT47A5,CT47A6,CT47A7,CT47A8,CT47A9	Family_generated_by_textmining
CANDN	candidiasis, nail			CANDN1,CANDN1	Family_generated_by_textmining
CNR	cannabinoid			CNR1,CNR1,CNR2,CNR2	Family_generated_by_textmining
CNPY	canopy FGF signaling regulator			CNPY1,CNPY2,CNPY3,CNPY4	Family_generated_by_textmining
CMTR	cap methyltransferase			CMTR1,CMTR2	Family_generated_by_textmining
CAP	CAP, adenylate cyclase-associated protein			CAP1,CAP1,CAP2,CAP2	Family_generated_by_textmining
CAP2P	CAP, adenylate cyclase-associated protein, 2 pseudogene			CAP2P1,CAP2P1	Family_generated_by_textmining
CAP1P	CAP1 pseudogene			CAP1P1,CAP1P2	Family_generated_by_textmining
CLIP	CAP-GLY domain containing linker protein			CLIP1,CLIP2,CLIP3	Family_generated_by_textmining
CICP	capicua transcriptional repressor pseudogene			CICP1,CICP10,CICP11,CICP12,CICP13,CICP14,CICP15,CICP16,CICP17,CICP18,CICP19,CICP2,CICP20,CICP21,CICP22,CICP23,CICP24,CICP25,CICP26,CICP27,CICP28,CICP3,CICP4,CICP5,CICP6,CICP7,CICP8,CICP9	Family_generated_by_textmining
CAPN10-AS	CAPN10 antisense RNA			CAPN10-AS1,CAPN10-AS1	Family_generated_by_textmining
CAPZ	capping protein muscle Z-line			CAPZA1,CAPZA1,CAPZA2,CAPZA2,CAPZA3,CAPZA3,CAPZB,CAPZB	Family_generated_by_textmining
CAPZA	capping protein muscle Z-line, alpha			CAPZA1,CAPZA1,CAPZA2,CAPZA2,CAPZA3,CAPZA3	Family_generated_by_textmining
CHST	carbohydrate sulfotransferase			CHST1,CHST1,CHST10,CHST11,CHST11,CHST12,CHST12,CHST13,CHST13,CHST14,CHST14,CHST15,CHST15,CHST2,CHST2,CHST3,CHST3,CHST4,CHST4,CHST5,CHST5,CHST6,CHST6,CHST7,CHST7,CHST8,CHST8,CHST9,CHST9	Family_generated_by_textmining
CA1	carbonic anhydrase			CA1,CA10	Family_generated_by_textmining
CA15P	carbonic anhydrase XV, pseudogene			CA15P1,CA15P2,CA15P3	Family_generated_by_textmining
CBR	carbonyl reductase			CBR1,CBR3,CBR4	Family_generated_by_textmining
CES	carboxylesterase			CES1,CES2,CES3,CES4A,CES5A	Family_generated_by_textmining
CES1P	carboxylesterase 1 pseudogene			CES1P1,CES1P2	Family_generated_by_textmining
CP	carboxypeptidase			CPA1,CPA1,CPA2,CPA2,CPA3,CPA3,CPA4,CPA5,CPA6,CPB1,CPB1,CPB2,CPB2,CPD,CPE,CPM,CPO,CPQ,CPZ	Family_generated_by_textmining
E_m_p_t_y	carboxypeptidase			CPA4,CPB2,CPB2,CPE,CPN1,CTSA	Family_generated_by_textmining
CPN	carboxypeptidase N			CPN1,CPN2	Complex_generated_by_textmining
CPXM	carboxypeptidase X			CPXM1,CPXM1,CPXM2,CPXM2	Family_generated_by_textmining
CEACAM	carcinoembryonic antigen-related cell adhesion molecule			CEACAM1,CEACAM1,CEACAM16,CEACAM18,CEACAM19,CEACAM20,CEACAM21,CEACAM3,CEACAM4,CEACAM5,CEACAM6,CEACAM6,CEACAM7,CEACAM8	Family_generated_by_textmining
CEACAMP	carcinoembryonic antigen-related cell adhesion molecule pseudogene			CEACAMP1,CEACAMP10,CEACAMP11,CEACAMP2,CEACAMP3,CEACAMP4,CEACAMP5,CEACAMP6,CEACAMP7,CEACAMP8,CEACAMP9	Family_generated_by_textmining
CMD	cardiomyopathy, dilated			CMD1B,CMD1B,CMD1F,CMD1F,CMD1H,CMD1H,CMD1K,CMD1K,CMD1Q,CMD1Q	Family_generated_by_textmining
CMR	cardiomyopathy, restrictive			CMR1A,CMR1A,CMR2A,CMR2A,CMR3A,CMR3A	Family_generated_by_textmining
CPT	carnitine palmitoyltransferase			CPT1A,CPT1A,CPT1B,CPT1B,CPT1C,CPT2	Family_generated_by_textmining
CNDP	carnosine dipeptidase			CNDP1,CNDP1	Family_generated_by_textmining
CSP	Cas scaffolding protein			EFS,NEDD9	Family_generated_by_textmining
CSPF	Cas scaffolding protein family			EFS,NEDD9	Family_generated_by_textmining
CSNK	casein kinase			CSNK1D,CSNK1E,CSNK1G2,CSNK1G3	Family_generated_by_textmining
CSNK1	casein kinase 1			CSNK1A1,CSNK1D,CSNK1E,CSNK1G1,CSNK1G2,CSNK1G3	Family_generated_by_textmining
CSNK1A	casein kinase 1, alpha			CSNK1A1,CSNK1A1	Family_generated_by_textmining
CSNK1A1P	casein kinase 1, alpha 1 pseudogene			CSNK1A1P1,CSNK1A1P2,CSNK1A1P3	Family_generated_by_textmining
CSNK1G	casein kinase 1, gamma			CSNK1G1,CSNK1G1,CSNK1G2,CSNK1G3	Family_generated_by_textmining
CSN	casein protein family			CSN1S1,CSN2	Family_generated_by_textmining
CASKIN	CASK interacting protein			CASKIN1,CASKIN2	Family_generated_by_textmining
CASP	caspase			CASP1,CASP1,CASP1,CASP10,CASP10,CASP12,CASP12,CASP14,CASP14,CASP2,CASP2,CASP3,CASP3,CASP4,CASP4,CASP5,CASP5,CASP6,CASP6,CASP7,CASP7,CASP8,CASP8,CASP9,CASP9	Family_generated_by_textmining
CASP1P	caspase 1, apoptosis-related cysteine peptidase pseudogene			CASP1P1,CASP1P2,CASP1P3	Family_generated_by_textmining
CASP1P	caspase 1, apoptosis-related cysteine protease pseudogene			CASP1P1,CASP1P2,CASP1P3	Family_generated_by_textmining
CARD	caspase recruitment domain family			CARD10,CARD11,CARD14,CARD16,CARD17,CARD18,CARD19,CARD6,CARD8,CARD9	Family_generated_by_textmining
CECR	cat eye syndrome chromosome region, candidate			CECR1,CECR2,CECR3,CECR3,CECR5,CECR6,CECR7,CECR7,CECR9,CECR9	Family_generated_by_textmining
CTRCT	Cataract			CTRCT28,CTRCT29	Family_generated_by_textmining
CTAA	cataract, anterior polar			CTAA1,CTAA2	Family_generated_by_textmining
CTNN	catenin			CTNNA1,CTNNA1,CTNNA2,CTNNA2,CTNNA3,CTNNA3,CTNNB1,CTNNB1,CTNND1,CTNND1,CTNND2,CTNND2	Family_generated_by_textmining
CTNNA	catenin alpha			CTNNA2,CTNNA2,CTNNA3,CTNNA3	Family_generated_by_textmining
CTNNA1P	catenin alpha 1 pseudogene			CTNNA1P1,CTNNA1P1	Family_generated_by_textmining
CTNNAL	catenin alpha-like			CTNNAL1,CTNNAL1	Family_generated_by_textmining
CTNNB	catenin beta			CTNNB1,CTNNB1	Family_generated_by_textmining
CTNND	catenin delta			CTNND1,CTNND1,CTNND2,CTNND2	Family_generated_by_textmining
CTS	cathepsin			CTSA,CTSB,CTSC,CTSD,CTSE,CTSF,CTSG,CTSH,CTSK,CTSL,CTSO,CTSS,CTSV,CTSW,CTSZ	Family_generated_by_textmining
CTSZ	cathepsin			CTSZ,CTSZ,CTSZ,CTSZ	Family_generated_by_textmining
GZM	cathepsin G-like			GZMB,GZMH	Family_generated_by_textmining
CTSLP	cathepsin L pseudogene			CTSLP1,CTSLP2,CTSLP3,CTSLP4,CTSLP6,CTSLP8	Family_generated_by_textmining
CATSPER	cation channel, sperm associated			CATSPER1,CATSPER2,CATSPER3,CATSPER4	Family_generated_by_textmining
SLC9A	cation proton antiporter			SLC9A1,SLC9A2,SLC9A3,SLC9A3P1,SLC9A3P2,SLC9A3R1,SLC9A3R2,SLC9A4,SLC9A5,SLC9A6,SLC9A7,SLC9A7P1,SLC9A8,SLC9A9	Family_generated_by_textmining
SLC9B	cation proton antiporter			SLC9B1,SLC9B1P2,SLC9B1P3,SLC9B1P4,SLC9B1P5,SLC9B2	Family_generated_by_textmining
CATIP-AS	CATIP antisense RNA			CATIP-AS1,CATIP-AS2	Family_generated_by_textmining
CATSPER	catsper channel auxiliary			CATSPERB,CATSPERD,CATSPERG	Complex_generated_by_textmining
CDX	caudal type homeobox			CDX1,CDX2,CDX4	Family_generated_by_textmining
CAV	caveolin			CAV1,CAV2,CAV3	Family_generated_by_textmining
CBL	Cbl proto-oncogene			CBLB,CBLC	Family_generated_by_textmining
CITED	Cbp/p300-interacting transactivator, with Glu/Asp-rich carboxy-terminal domain			CITED1,CITED2,CITED4	Family_generated_by_textmining
CEBP	CCAAT/enhancer binding protein			CEBPA,CEBPA,CEBPB,CEBPB,CEBPD,CEBPD,CEBPE,CEBPE,CEBPG,CEBPG,CEBPZ,CEBPZ	Family_generated_by_textmining
CCDC37-AS	CCDC37 antisense RNA			CCDC37-AS1,CCDC37-AS1	Family_generated_by_textmining
CCL15	CCL15			CCL15-CCL14,CCL15-CCL14	Family_generated_by_textmining
CCND2-AS	CCND2 antisense RNA			CCND2-AS1,CCND2-AS2	Family_generated_by_textmining
CNOT	CCR4-NOT transcription			CNOT1,CNOT10,CNOT11,CNOT2,CNOT3,CNOT4,CNOT6,CNOT7,CNOT8	Complex_generated_by_textmining
CNOT7P	CCR4-NOT transcription complex, subunit 7 pseudogene			CNOT7P1,CNOT7P2	Family_generated_by_textmining
CD2BP	CD2 binding protein			CD2BP2,CD2BP2	Family_generated_by_textmining
CD24P	CD24 molecule pseudogene			CD24P1,CD24P2,CD24P3,CD24P4	Family_generated_by_textmining
CD300L	CD300 molecule-like			CD300LB,CD300LD,CD300LF,CD300LG	Family_generated_by_textmining
CD300L	CD300 molecule-like family			CD300LB,CD300LD,CD300LF,CD300LG	Family_generated_by_textmining
CD3	CD3d molecule			CD3D,CD3D	Family_generated_by_textmining
CD3	CD3e molecule			CD3E,CD3E	Family_generated_by_textmining
CD3	CD3g molecule			CD3G,CD3G	Family_generated_by_textmining
IGBP1P	CD79A binding protein 1 pseudogene			IGBP1P1,IGBP1P2,IGBP1P3,IGBP1P4,IGBP1P5	Family_generated_by_textmining
E_m_p_t_y	CDC26			CDC26,LOC252862	Complex_generated_by_textmining
CKS	CDC28 protein kinase regulatory			CKS1B,CKS2	Complex_generated_by_textmining
CKS1BP	CDC28 protein kinase regulatory subunit 1B pseudogene			CKS1BP1,CKS1BP2,CKS1BP3,CKS1BP4,CKS1BP5,CKS1BP6,CKS1BP7	Family_generated_by_textmining
CDC37L1-AS	CDC37L1 antisense RNA			CDC37L1-AS1,CDC37L1-AS1	Family_generated_by_textmining
CDC42BP	CDC42 binding protein kinase			CDC42BPA,CDC42BPA,CDC42BPB,CDC42BPB,CDC42BPG,CDC42BPG	Family_generated_by_textmining
CDC42EP	CDC42 effector protein			CDC42EP1,CDC42EP1,CDC42EP2,CDC42EP2,CDC42EP3,CDC42EP3,CDC42EP4,CDC42EP4,CDC42EP4,CDC42EP5,CDC42EP5	Family_generated_by_textmining
CDC42EP3P	CDC42 effector protein 3 pseudogene			CDC42EP3P1,CDC42EP3P1	Family_generated_by_textmining
ARHGEF	Cdc42 guanine nucleotide exchange factor			ARHGEF9,ARHGEF9	Family_generated_by_textmining
CDC42SE	CDC42 small effector			CDC42SE1,CDC42SE2	Family_generated_by_textmining
CLK	CDC-like kinase			CLK1,CLK2,CLK3,CLK4	Family_generated_by_textmining
CLK3P	CDC-like kinase 3 pseudogene			CLK3P1,CLK3P2	Family_generated_by_textmining
CISD	CDGSH iron sulfur domain			CISD1,CISD2,CISD3	Family_generated_by_textmining
CDIPT-AS	CDIPT antisense RNA			CDIPT-AS1,CDIPT-AS1	Family_generated_by_textmining
CABLES	Cdk5 and Abl enzyme substrate			CABLES1,CABLES2	Family_generated_by_textmining
CDK5RAP	CDK5 regulatory subunit associated protein			CDK5RAP1,CDK5RAP2,CDK5RAP3	Family_generated_by_textmining
CDKN2A-AS	CDKN2A antisense RNA			CDKN2A-AS1,CDKN2A-AS1	Family_generated_by_textmining
CDKN2AIPNLP	CDKN2A interacting protein N-terminal like pseudogene			CDKN2AIPNLP1,CDKN2AIPNLP2,CDKN2AIPNLP3	Family_generated_by_textmining
CDKN2AIPNLP	CDKN2A interacting protein terminal like pseudogene			CDKN2AIPNLP1,CDKN2AIPNLP2,CDKN2AIPNLP3	Family_generated_by_textmining
CDS	CDP-diacylglycerol synthase			CDS1,CDS1,CDS2,CDS2	Family_generated_by_textmining
CEBPA-AS	CEBPA antisense RNA			CEBPA-AS1,CEBPA-AS1	Family_generated_by_textmining
CELF2-AS	CELF2 antisense RNA			CELF2-AS1,CELF2-AS2	Family_generated_by_textmining
CELIAC	Celiac disease, susceptibility to			CELIAC10,CELIAC11,CELIAC12,CELIAC13,CELIAC5,CELIAC6,CELIAC7,CELIAC8,CELIAC9	Family_generated_by_textmining
CADM	cell adhesion molecule			CADM1,CADM2,CADM3,CADM4	Family_generated_by_textmining
CEND1P	cell cycle exit and neuronal differentiation 1 pseudogene			CEND1P1,CEND1P2	Family_generated_by_textmining
CIDE	cell death-inducing DFFA-like effector			CIDEA,CIDEB,CIDEC	Family_generated_by_textmining
CDC	cell division cycle			CDC123,CDC14A,CDC14B,CDC14C,CDC16,CDC20,CDC20B,CDC23,CDC25A,CDC25B,CDC25C,CDC26,CDC27,CDC34,CDC37,CDC40,CDC42,CDC45,CDC6,CDC7,CDC73	Family_generated_by_textmining
CDC27P	cell division cycle 27 pseudogene			CDC27P1,CDC27P10,CDC27P11,CDC27P2,CDC27P3,CDC27P4,CDC27P5,CDC27P6,CDC27P7,CDC27P8,CDC27P9	Family_generated_by_textmining
CDC37P	cell division cycle 37 pseudogene			CDC37P1,CDC37P2	Family_generated_by_textmining
CDC42P	cell division cycle 42 pseudogene			CDC42P1,CDC42P2,CDC42P3,CDC42P4,CDC42P5,CDC42P6	Family_generated_by_textmining
CDCA	cell division cycle associated			CDCA2,CDCA3,CDCA4,CDCA5,CDCA7,CDCA8	Family_generated_by_textmining
CDCA4P	cell division cycle associated 4 pseudogene			CDCA4P1,CDCA4P2,CDCA4P3,CDCA4P4	Family_generated_by_textmining
CGIG	Cell growth-inhibiting gene			FOLH1B,ID2	Family_generated_by_textmining
PGAP2	cell wall biogenesis			PGAP2,PGAP2	Family_generated_by_textmining
CREG	cellular repressor of E1A-stimulated genes			CREG1,CREG2	Family_generated_by_textmining
CRABP	cellular retinoic acid binding protein			CRABP1,CRABP2	Family_generated_by_textmining
CELSR3-AS	CELSR3 antisense RNA			CELSR3-AS1,CELSR3-AS1	Family_generated_by_textmining
ASAP	centaurin			ASAP1,ASAP2,ASAP3	Family_generated_by_textmining
ASAP	centaurin, beta			ASAP1,ASAP2,ASAP3	Family_generated_by_textmining
CETN	centrin, EF-hand protein			CETN1,CETN2,CETN3	Family_generated_by_textmining
CENP	centromere protein			CENPA,CENPB,CENPC,CENPE,CENPF,CENPH,CENPI,CENPJ,CENPK,CENPL,CENPM,CENPN,CENPO,CENPP,CENPQ,CENPT,CENPU,CENPV,CENPW	Family_generated_by_textmining
CP	centromere protein			ANAPC16,APITD1,C9ORF114,CFDP1,FBXO28,GPATCH11,ITGB3BP,KANSL1,LRWD1,MEAF6,PHF2,PHF6,RASSF2	Family_generated_by_textmining
CENPUP	centromere protein U pseudogene			CENPUP1,CENPUP2	Family_generated_by_textmining
CENPVP	centromere protein V pseudogene			CENPVP1,CENPVP2,CENPVP3	Family_generated_by_textmining
CEP83-AS	CEP83 antisense RNA			CEP83-AS1,CEP83-AS1	Family_generated_by_textmining
CERS	ceramide synthase			CERS1,CERS2,CERS3,CERS4,CERS5,CERS6	Family_generated_by_textmining
CLA	cerebellar ataxia			CLA3,CLA3	Family_generated_by_textmining
CDR	Cerebellar degeneration-related protein			CDR1,CDR1	Family_generated_by_textmining
CLN	ceroid-lipofuscinosis, neuronal			CLN3,CLN5,CLN6,CLN8,CLN9	Family_generated_by_textmining
CRAT	cervical cancer-associated transcript			CRAT37,CRAT40,CRAT8	Family_generated_by_textmining
CFAP58-AS	CFAP58 antisense RNA			CFAP58-AS1,CFAP58-AS1	Family_generated_by_textmining
E_m_p_t_y	CGI			EXOSC3,FIS1,GET4,LUC7L2	Family_generated_by_textmining
CHAC	ChaC, cation transport regulator homolog			CHAC2,CHAC2	Family_generated_by_textmining
CCT	chaperonin containing TCP1			CCT2,CCT2,CCT3,CCT3,CCT4,CCT4,CCT5,CCT5,CCT6A,CCT6A,CCT6B,CCT6B,CCT7,CCT7,CCT8,CCT8	Complex_generated_by_textmining
CCT3P	chaperonin containing TCP1, subunit 3 pseudogene			CCT3P1,CCT3P1	Family_generated_by_textmining
CCT4P	chaperonin containing TCP1, subunit 4 pseudogene			CCT4P1,CCT4P1,CCT4P2,CCT4P2	Family_generated_by_textmining
CCT5	chaperonin containing TCP1, subunit 5 pseudogene			CCT5-2P,CCT5-2P	Family_generated_by_textmining
CCT5P	chaperonin containing TCP1, subunit 5 pseudogene			CCT5P1,CCT5P1,CCT5P2,CCT5P2	Family_generated_by_textmining
CCT6P	chaperonin containing TCP1, subunit 6 pseudogene			CCT6P1,CCT6P1,CCT6P2,CCT6P2,CCT6P3,CCT6P3,CCT6P4,CCT6P4,CCT6P5,CCT6P5	Family_generated_by_textmining
CCT7P	chaperonin containing TCP1, subunit 7 pseudogene			CCT7P1,CCT7P1,CCT7P2,CCT7P2	Family_generated_by_textmining
CCT8P	chaperonin containing TCP1, subunit 8 pseudogene			CCT8P1,CCT8P1	Family_generated_by_textmining
CCT8L	chaperonin containing TCP1, subunit 8-like			CCT8L2,CCT8L2	Family_generated_by_textmining
CLCP	Charcot-Leyden crystal protein pseudogene			CLCP1,CLCP2	Family_generated_by_textmining
CMT	Charcot-Marie-Tooth disease, axonal, type			CMT2G,CMT2H	Family_generated_by_textmining
CMT	Charcot-Marie-Tooth neuropathy			CMT1A,CMT1A,CMT2B	Family_generated_by_textmining
CMTX	Charcot-Marie-Tooth neuropathy, X-linked			CMTX2,CMTX2,CMTX3,CMTX3	Family_generated_by_textmining
CHMP	charged multivesicular body protein			CHMP1A,CHMP1B,CHMP2A,CHMP2B,CHMP3,CHMP4A,CHMP4B,CHMP4C,CHMP5,CHMP6,CHMP7	Family_generated_by_textmining
CHEK	checkpoint kinase			CHEK1,CHEK2	Family_generated_by_textmining
CHEK2P	checkpoint kinase 2 pseudogene			CHEK2P1,CHEK2P2,CHEK2P3,CHEK2P4,CHEK2P5	Family_generated_by_textmining
CCR	chemokine			CCR1,CCR1,CCR10,CCR10,CCR2,CCR2,CCR3,CCR3,CCR4,CCR4,CCR5,CCR5,CCR6,CCR6,CCR7,CCR7,CCR8,CCR8,CCR9,CCR9	Family_generated_by_textmining
CX3CR	chemokine			CX3CR1,CX3CR1	Family_generated_by_textmining
CXCR	chemokine			CXCR1,CXCR1,CXCR2,CXCR2,CXCR3,CXCR3,CXCR4,CXCR4,CXCR5,CXCR5,CXCR6,CXCR6	Family_generated_by_textmining
XCR	chemokine			XCR1,XCR1	Family_generated_by_textmining
CCL	chemokine ligand			CCL1,CCL1,CCL11,CCL11,CCL13,CCL13,CCL14,CCL14,CCL15,CCL15,CCL16,CCL16,CCL17,CCL17,CCL18,CCL18,CCL19,CCL19,CCL2,CCL2,CCL20,CCL20,CCL21,CCL21,CCL22,CCL22,CCL23,CCL23,CCL24,CCL24,CCL25,CCL25,CCL26,CCL26,CCL27,CCL27,CCL28,CCL28,CCL3,CCL3,CCL4,CCL4,CCL5,CCL5,CCL7,CCL7,CCL8,CCL8	Family_generated_by_textmining
CX3CL	chemokine ligand			CX3CL1,CX3CL1	Family_generated_by_textmining
CXCL	chemokine ligand			CXCL1,CXCL1,CXCL10,CXCL10,CXCL11,CXCL11,CXCL12,CXCL12,CXCL13,CXCL13,CXCL14,CXCL14,CXCL16,CXCL16,CXCL17,CXCL17,CXCL2,CXCL2,CXCL3,CXCL3,CXCL5,CXCL5,CXCL6,CXCL6,CXCL8,CXCL8,CXCL9,CXCL9	Family_generated_by_textmining
XCL	chemokine ligand			XCL1,XCL1,XCL2,XCL2	Family_generated_by_textmining
CCL3P	chemokine ligand 3 pseudogene			CCL3P1,CCL3P1	Family_generated_by_textmining
CCL3L	chemokine ligand 3-like			CCL3L1,CCL3L1,CCL3L3,CCL3L3	Family_generated_by_textmining
CCL4L	chemokine ligand 4-like			CCL4L1,CCL4L1,CCL4L2,CCL4L2	Family_generated_by_textmining
CXCR2P	chemokine receptor 2 pseudogene			CXCR2P1,CXCR2P1	Family_generated_by_textmining
CCRL	chemokine receptor-like			CCRL2,CCRL2	Family_generated_by_textmining
RTP	chemosensory transporter protein			RTP1,RTP2,RTP3,RTP4,RTP5	Family_generated_by_textmining
CBY	chibby homolog			CBY1,CBY1,CBY3,CBY3	Family_generated_by_textmining
CHN	chimaerin			CHN1,CHN2	Family_generated_by_textmining
CHN	Chimerin			CHN1,CHN1,CHN2	Family_generated_by_textmining
CHIT	chitinase			CHIT1,CHIT1	Family_generated_by_textmining
CHI3L	chitinase 3-like			CHI3L1,CHI3L1,CHI3L2	Family_generated_by_textmining
CHIAP	chitinase, acidic pseudogene			CHIAP1,CHIAP2,CHIAP3	Family_generated_by_textmining
CHKB-AS	CHKB antisense RNA			CHKB-AS1,CHKB-AS1	Family_generated_by_textmining
CHL1-AS	CHL1 antisense RNA			CHL1-AS1,CHL1-AS2	Family_generated_by_textmining
CLCA	chloride channel accessory			CLCA1,CLCA2,CLCA4	Family_generated_by_textmining
CLCN	chloride channel, voltage-sensitive			CLCN1,CLCN2,CLCN3,CLCN4,CLCN5,CLCN6,CLCN7	Family_generated_by_textmining
CLIC	chloride intracellular channel			CLIC1,CLIC2,CLIC3,CLIC4,CLIC5,CLIC6	Family_generated_by_textmining
CLIC4P	chloride intracellular channel 4 pseudogene			CLIC4P1,CLIC4P2,CLIC4P3	Family_generated_by_textmining
CHK	choline kinase			CHKA,CHKB	Family_generated_by_textmining
PLD	choline phosphatase			PLD1,PLD2	Family_generated_by_textmining
CHRM	cholinergic receptor, muscarinic			CHRM1,CHRM2,CHRM3,CHRM4,CHRM5	Family_generated_by_textmining
CHRN	cholinergic receptor, nicotinic			CHRNA1,CHRNA1,CHRNA10,CHRNA10,CHRNA2,CHRNA2,CHRNA3,CHRNA3,CHRNA4,CHRNA4,CHRNA5,CHRNA5,CHRNA6,CHRNA6,CHRNA7,CHRNA7,CHRNA9,CHRNA9,CHRNB1,CHRNB1,CHRNB2,CHRNB2,CHRNB3,CHRNB3,CHRNB4,CHRNB4,CHRND,CHRND,CHRNE,CHRNE,CHRNG,CHRNG	Family_generated_by_textmining
CHRNA	cholinergic receptor, nicotinic, alpha			CHRNA1,CHRNA1,CHRNA10,CHRNA10,CHRNA2,CHRNA2,CHRNA3,CHRNA3,CHRNA4,CHRNA4,CHRNA5,CHRNA5,CHRNA6,CHRNA6,CHRNA7,CHRNA7,CHRNA9,CHRNA9	Family_generated_by_textmining
CHRNB	cholinergic receptor, nicotinic, beta			CHRNB1,CHRNB1,CHRNB2,CHRNB2,CHRNB3,CHRNB3,CHRNB4,CHRNB4	Family_generated_by_textmining
CCAL	chondrocalcinosis			CCAL1,CCAL1	Family_generated_by_textmining
CP	Chondrodysplasia punctata			ARSE,EBP	Family_generated_by_textmining
CSGALNACT	chondroitin beta1			CSGALNACT1,CSGALNACT1,CSGALNACT2,CSGALNACT2	Family_generated_by_textmining
CSGALNACT	chondroitin sulfate acetylgalactosaminyltransferase			CSGALNACT1,CSGALNACT2	Family_generated_by_textmining
CSGALNACT	chondroitin sulfate N-acetylgalactosaminyltransferase			CSGALNACT1,CSGALNACT2	Family_generated_by_textmining
CSP	chondroitin sulfate proteoglycan			BCAN,CD44	Family_generated_by_textmining
CSPG	chondroitin sulfate proteoglycan			CSPG4,CSPG5,CSPG5	Family_generated_by_textmining
CSPG4P	chondroitin sulfate proteoglycan 4 pseudogene			CSPG4P10,CSPG4P11,CSPG4P12,CSPG4P13,CSPG4P1Y,CSPG4P2Y,CSPG4P3Y,CSPG4P4Y,CSPG4P5,CSPG4P8,CSPG4P9	Family_generated_by_textmining
CHSY	chondroitin sulfate synthase			CHSY1,CHSY3	Family_generated_by_textmining
CHRDL	chordin-like			CHRDL1,CHRDL2	Family_generated_by_textmining
CGB	chorionic gonadotropin, beta			CGB1,CGB2,CGB5,CGB7,CGB8	Complex_generated_by_textmining
CSH	chorionic somatomammotropin			CSH1,CSH2	Family_generated_by_textmining
CSH	chorionic somatomammotropin hormone			CSH1,CSH1,CSH2	Family_generated_by_textmining
CHRFAM7AP	CHRFAM7A pseudogene			CHRFAM7AP1,CHRFAM7AP2	Family_generated_by_textmining
CHRM3-AS	CHRM3 antisense RNA			CHRM3-AS1,CHRM3-AS2	Family_generated_by_textmining
CHAF1	chromatin assembly factor 1			CHAF1A,CHAF1A,CHAF1B,CHAF1B	Complex_generated_by_textmining
CBX	chromobox homolog			CBX1,CBX2,CBX3,CBX4,CBX5,CBX6,CBX7,CBX8	Family_generated_by_textmining
CBX1P	chromobox homolog 1 pseudogene			CBX1P1,CBX1P2,CBX1P3,CBX1P4,CBX1P5	Family_generated_by_textmining
CBX3P	chromobox homolog 3 pseudogene			CBX3P1,CBX3P2,CBX3P3,CBX3P4,CBX3P5,CBX3P6,CBX3P7,CBX3P8,CBX3P9	Family_generated_by_textmining
CHD	chromodomain helicase DNA binding protein			CHD1,CHD2,CHD3,CHD4,CHD5,CHD6,CHD7,CHD8,CHD9	Family_generated_by_textmining
CDY	chromodomain protein, Y-linked			CDY1,CDY1B,CDY2A,CDY2B	Family_generated_by_textmining
CHG	chromogranin			CHGA,CHGB	Family_generated_by_textmining
DEL	Chromosome			DEL10Q26,DEL13Q14,DEL15Q11.2,DEL15Q13.3,DEL15Q24,DEL15Q25,DEL16P13.3,DEL17P13.1,DEL17Q11.2,DEL17Q12,DEL18P,DEL18Q,DEL19P13.13,DEL19Q13.11,DEL1P36,DEL22Q11.2,DEL2Q23.1,DEL3Q13.31,DEL3Q29,DEL4Q21,DEL5Q12,DEL7Q11.23,DEL8Q21.11,DEL9P,DELXP11.3,DELXP21,DELXQ28	Family_generated_by_textmining
DUP	Chromosome			DUP16P11.2,DUP16P13.3,DUP17P13.3,DUP17Q12,DUP17Q21.31,DUP22Q11.2,DUP22Q13,DUP2Q31.1,DUP3Q29,DUP5P13,DUP7Q11.23,DUPXQ28	Family_generated_by_textmining
E_m_p_t_y	Chromosome			BMIQ16,C16DELQ22,CXDUPQ26.3,DEL1Q21,DEL2Q31,DUP1Q21,SCLL,SYTL2	Family_generated_by_textmining
C1ORF	chromosome 1 open reading frame			C1ORF100,C1ORF101,C1ORF105,C1ORF106,C1ORF109,C1ORF111,C1ORF112,C1ORF115,C1ORF116,C1ORF122,C1ORF123,C1ORF127,C1ORF131,C1ORF132,C1ORF134,C1ORF137,C1ORF141,C1ORF143,C1ORF145,C1ORF146,C1ORF147,C1ORF158,C1ORF159,C1ORF162,C1ORF167,C1ORF168,C1ORF174,C1ORF185,C1ORF186,C1ORF189,C1ORF194,C1ORF195,C1ORF196,C1ORF198,C1ORF204,C1ORF21,C1ORF210,C1ORF216,C1ORF220,C1ORF226,C1ORF228,C1ORF229,C1ORF233,C1ORF234,C1OR…	Family_generated_by_textmining
C10ORF	chromosome 10 open reading frame			C10ORF10,C10ORF105,C10ORF107,C10ORF11,C10ORF111,C10ORF113,C10ORF12,C10ORF120,C10ORF126,C10ORF128,C10ORF131,C10ORF142,C10ORF2,C10ORF25,C10ORF35,C10ORF53,C10ORF54,C10ORF55,C10ORF62,C10ORF67,C10ORF71,C10ORF76,C10ORF82,C10ORF88,C10ORF90,C10ORF91,C10ORF95,C10ORF99	Family_generated_by_textmining
C11ORF	chromosome 11 open reading frame			C11ORF1,C11ORF16,C11ORF21,C11ORF24,C11ORF31,C11ORF40,C11ORF42,C11ORF44,C11ORF45,C11ORF49,C11ORF52,C11ORF53,C11ORF54,C11ORF57,C11ORF58,C11ORF63,C11ORF65,C11ORF68,C11ORF70,C11ORF71,C11ORF72,C11ORF73,C11ORF74,C11ORF80,C11ORF84,C11ORF85,C11ORF86,C11ORF87,C11ORF88,C11ORF91,C11ORF94,C11ORF95,C11ORF96,C11ORF97,C11ORF98	Family_generated_by_textmining
C12ORF	chromosome 12 open reading frame			C12ORF10,C12ORF29,C12ORF4,C12ORF40,C12ORF42,C12ORF43,C12ORF45,C12ORF49,C12ORF50,C12ORF54,C12ORF56,C12ORF57,C12ORF60,C12ORF65,C12ORF66,C12ORF71,C12ORF73,C12ORF74,C12ORF75,C12ORF76,C12ORF77,C12ORF80	Family_generated_by_textmining
C14ORF	chromosome 14 open reading frame			C14ORF1,C14ORF105,C14ORF119,C14ORF132,C14ORF142,C14ORF144,C14ORF159,C14ORF166,C14ORF169,C14ORF177,C14ORF178,C14ORF180,C14ORF2,C14ORF28,C14ORF37,C14ORF39,C14ORF79,C14ORF80,C14ORF93	Family_generated_by_textmining
C15ORF	chromosome 15 open reading frame			C15ORF32,C15ORF39,C15ORF40,C15ORF41,C15ORF43,C15ORF48,C15ORF52,C15ORF53,C15ORF54,C15ORF56,C15ORF57,C15ORF59,C15ORF61,C15ORF62,C15ORF65	Family_generated_by_textmining
C16ORF	chromosome 16 open reading frame			C16ORF13,C16ORF45,C16ORF46,C16ORF47,C16ORF52,C16ORF54,C16ORF58,C16ORF59,C16ORF62,C16ORF70,C16ORF71,C16ORF72,C16ORF74,C16ORF78,C16ORF82,C16ORF86,C16ORF87,C16ORF89,C16ORF90,C16ORF91,C16ORF92,C16ORF95,C16ORF96,C16ORF97	Family_generated_by_textmining
C17ORF	chromosome 17 open reading frame			C17ORF100,C17ORF102,C17ORF105,C17ORF107,C17ORF112,C17ORF47,C17ORF49,C17ORF50,C17ORF51,C17ORF53,C17ORF58,C17ORF62,C17ORF64,C17ORF67,C17ORF74,C17ORF75,C17ORF77,C17ORF78,C17ORF80,C17ORF82,C17ORF89,C17ORF96,C17ORF97,C17ORF98,C17ORF99	Family_generated_by_textmining
C18ORF	chromosome 18 open reading frame			C18ORF12,C18ORF15,C18ORF21,C18ORF25,C18ORF32,C18ORF42,C18ORF54,C18ORF63,C18ORF65,C18ORF8	Family_generated_by_textmining
C19ORF	chromosome 19 open reading frame			C19ORF12,C19ORF18,C19ORF24,C19ORF25,C19ORF33,C19ORF35,C19ORF38,C19ORF43,C19ORF44,C19ORF45,C19ORF47,C19ORF48,C19ORF52,C19ORF53,C19ORF54,C19ORF57,C19ORF60,C19ORF66,C19ORF67,C19ORF68,C19ORF70,C19ORF71,C19ORF73,C19ORF81,C19ORF84	Family_generated_by_textmining
C2ORF	chromosome 2 open reading frame			C2ORF15,C2ORF16,C2ORF27A,C2ORF27B,C2ORF40,C2ORF42,C2ORF44,C2ORF47,C2ORF48,C2ORF49,C2ORF50,C2ORF54,C2ORF57,C2ORF61,C2ORF66,C2ORF68,C2ORF69,C2ORF70,C2ORF71,C2ORF72,C2ORF73,C2ORF74,C2ORF76,C2ORF78,C2ORF80,C2ORF81,C2ORF82,C2ORF83,C2ORF88,C2ORF91	Family_generated_by_textmining
C2ORF27AP	chromosome 2 open reading frame 27A pseudogene			C2ORF27AP1,C2ORF27AP2,C2ORF27AP3	Family_generated_by_textmining
C2ORF69P	chromosome 2 open reading frame 69 pseudogene			C2ORF69P1,C2ORF69P2,C2ORF69P3,C2ORF69P4,C2ORF69P5	Family_generated_by_textmining
C20ORF	chromosome 20 open reading frame			C20ORF141,C20ORF144,C20ORF173,C20ORF181,C20ORF187,C20ORF194,C20ORF195,C20ORF196,C20ORF197,C20ORF202,C20ORF203,C20ORF24,C20ORF27,C20ORF57,C20ORF78,C20ORF85,C20ORF96	Family_generated_by_textmining
C21ORF	chromosome 21 open reading frame			C21ORF140,C21ORF2,C21ORF33,C21ORF58,C21ORF59,C21ORF62,C21ORF91	Family_generated_by_textmining
C22ORF	chromosome 22 open reading frame			C22ORF15,C22ORF23,C22ORF24,C22ORF29,C22ORF31,C22ORF34,C22ORF39,C22ORF42,C22ORF46	Family_generated_by_textmining
C3ORF	chromosome 3 open reading frame			C3ORF14,C3ORF17,C3ORF18,C3ORF20,C3ORF22,C3ORF30,C3ORF33,C3ORF35,C3ORF36,C3ORF38,C3ORF49,C3ORF52,C3ORF56,C3ORF58,C3ORF62,C3ORF67,C3ORF70,C3ORF79,C3ORF80,C3ORF84	Family_generated_by_textmining
C4ORF	chromosome 4 open reading frame			C4ORF17,C4ORF19,C4ORF22,C4ORF26,C4ORF27,C4ORF3,C4ORF32,C4ORF33,C4ORF36,C4ORF45,C4ORF46,C4ORF47,C4ORF48,C4ORF50,C4ORF51	Family_generated_by_textmining
C5ORF	chromosome 5 open reading frame			C5ORF15,C5ORF17,C5ORF22,C5ORF24,C5ORF28,C5ORF30,C5ORF34,C5ORF38,C5ORF42,C5ORF45,C5ORF46,C5ORF47,C5ORF49,C5ORF51,C5ORF52,C5ORF56,C5ORF58,C5ORF60,C5ORF63,C5ORF64,C5ORF66,C5ORF67	Family_generated_by_textmining
C6ORF	chromosome 6 open reading frame			C6ORF1,C6ORF10,C6ORF106,C6ORF118,C6ORF120,C6ORF132,C6ORF136,C6ORF141,C6ORF15,C6ORF163,C6ORF183,C6ORF201,C6ORF203,C6ORF222,C6ORF223,C6ORF226,C6ORF229,C6ORF25,C6ORF47,C6ORF48,C6ORF52,C6ORF58,C6ORF62,C6ORF89,C6ORF99	Family_generated_by_textmining
C7ORF	chromosome 7 open reading frame			C7ORF13,C7ORF25,C7ORF26,C7ORF31,C7ORF33,C7ORF34,C7ORF43,C7ORF49,C7ORF50,C7ORF55,C7ORF57,C7ORF60,C7ORF61,C7ORF62,C7ORF65,C7ORF66,C7ORF69,C7ORF71,C7ORF72,C7ORF73,C7ORF76,C7ORF77	Family_generated_by_textmining
C8ORF	chromosome 8 open reading frame			C8ORF17,C8ORF22,C8ORF31,C8ORF33,C8ORF34,C8ORF37,C8ORF4,C8ORF44,C8ORF46,C8ORF48,C8ORF49,C8ORF58,C8ORF59,C8ORF74,C8ORF76,C8ORF82,C8ORF86,C8ORF87,C8ORF88,C8ORF89	Family_generated_by_textmining
C8ORF59P	chromosome 8 open reading frame 59 pseudogene			C8ORF59P1,C8ORF59P2	Family_generated_by_textmining
C9ORF	chromosome 9 open reading frame			C9ORF106,C9ORF114,C9ORF116,C9ORF118,C9ORF129,C9ORF131,C9ORF135,C9ORF139,C9ORF142,C9ORF147,C9ORF152,C9ORF153,C9ORF16,C9ORF163,C9ORF170,C9ORF172,C9ORF173,C9ORF24,C9ORF3,C9ORF40,C9ORF43,C9ORF47,C9ORF50,C9ORF57,C9ORF62,C9ORF64,C9ORF66,C9ORF69,C9ORF72,C9ORF78,C9ORF84,C9ORF85,C9ORF9,C9ORF91,C9ORF92	Family_generated_by_textmining
LOC	chromosome 9 open reading frame 86 pseudogene			LOC100859919,LOC284269	Family_generated_by_textmining
CHTF	chromosome transmission fidelity factor			CHTF18,CHTF8	Family_generated_by_textmining
CXORF	chromosome X open reading frame			CXORF21,CXORF23,CXORF36,CXORF38,CXORF40A,CXORF40B,CXORF49,CXORF49B,CXORF51A,CXORF51B,CXORF56,CXORF57,CXORF58,CXORF65,CXORF66,CXORF67	Family_generated_by_textmining
NCF	chronic granulomatous disease, autosomal			NCF1,NCF2	Family_generated_by_textmining
CLLU	chronic lymphocytic leukemia up-regulated			CLLU1,CLLU1OS	Family_generated_by_textmining
COPD	Chronic obstructive pulmonary disease QTL			COPD1,COPD10,COPD11,COPD12,COPD13,COPD14,COPD15,COPD16,COPD17,COPD18,COPD19,COPD2,COPD20,COPD21,COPD22,COPD23,COPD24,COPD25,COPD26,COPD27,COPD28,COPD29,COPD3,COPD4,COPD5,COPD6,COPD7,COPD8,COPD9	Family_generated_by_textmining
CTR	chymotrypsin			CTRC,CTRC	Family_generated_by_textmining
CELA	chymotrypsin-like elastase family			CELA1,CELA2A,CELA2B,CELA3A,CELA3B	Family_generated_by_textmining
CTR	chymotrypsinogen			CTRB1,CTRB2	Family_generated_by_textmining
CAFAP	cilia and flagella associated protein			ATP2B3,CLUAP1,DLEC1,EFHB,IFT46,ITPR2,MMAB,NME7,NPHP3,PPP4R4,PTRH2,WDR5	Family_generated_by_textmining
CFAP	cilia and flagella associated protein			CFAP100,CFAP126,CFAP157,CFAP161,CFAP20,CFAP206,CFAP221,CFAP36,CFAP43,CFAP44,CFAP45,CFAP46,CFAP47,CFAP52,CFAP53,CFAP57,CFAP58,CFAP61,CFAP65,CFAP69,CFAP70,CFAP73,CFAP74,CFAP77,CFAP97,CFAP99	Family_generated_by_textmining
CILD	Ciliary dyskinesia, primary			CILD4,CILD8	Family_generated_by_textmining
CROCCP	ciliary rootlet coiled-coil, rootletin pseudogene			CROCCP1,CROCCP2,CROCCP3,CROCCP4,CROCCP5	Family_generated_by_textmining
ADIPQTL	Circulating adiponectin QTL on chromosome			ADIPQTL2,ADIPQTL3	Family_generated_by_textmining
CCL	CK beta			CCL19,CCL25	Family_generated_by_textmining
CMTM	CKLF-like MARVEL transmembrane domain containing			CMTM1,CMTM2,CMTM3,CMTM4,CMTM5,CMTM6,CMTM7,CMTM8	Family_generated_by_textmining
CLRN	clarin protein family			CLRN1,CLRN2,CLRN3	Family_generated_by_textmining
TUBB	class			TUBB,TUBB6	Family_generated_by_textmining
CLT	clathrin, light chain			CLTA,CLTB	Family_generated_by_textmining
CLDN	claudin			CLDN1,CLDN10,CLDN11,CLDN12,CLDN14,CLDN15,CLDN16,CLDN17,CLDN18,CLDN19,CLDN2,CLDN20,CLDN22,CLDN23,CLDN24,CLDN25,CLDN3,CLDN3,CLDN34,CLDN4,CLDN5,CLDN6,CLDN7,CLDN8,CLDN9	Family_generated_by_textmining
CLDND	claudin domain containing			CLDND1,CLDND2	Family_generated_by_textmining
CLVS	clavesin			CLVS1,CLVS2	Family_generated_by_textmining
CPSF	cleavage and polyadenylation specific factor			CPSF2,CPSF4,CPSF7	Family_generated_by_textmining
CSTF	cleavage stimulation factor, 3' pre-RNA			CSTF1,CSTF2,CSTF2T,CSTF3	Complex_generated_by_textmining
E_m_p_t_y	clone			ERVH-4,ERVH-5,LDLRAD4	Family_generated_by_textmining
CLDN	Clostridium perfringens enterotoxin			CLDN3,CLDN4	Family_generated_by_textmining
CLUHP	clustered cluA/CLU1 homolog pseudogene			CLUHP1,CLUHP10,CLUHP11,CLUHP2,CLUHP3,CLUHP4,CLUHP5,CLUHP6,CLUHP7,CLUHP8,CLUHP9	Family_generated_by_textmining
CLUHP	clustered mitochondria homolog pseudogene			CLUHP1,CLUHP1,CLUHP10,CLUHP10,CLUHP11,CLUHP11,CLUHP2,CLUHP2,CLUHP3,CLUHP3,CLUHP4,CLUHP4,CLUHP5,CLUHP5,CLUHP6,CLUHP6,CLUHP7,CLUHP7,CLUHP8,CLUHP8,CLUHP9,CLUHP9	Family_generated_by_textmining
CLUL	clusterin-like			CLUL1,CLUL1	Family_generated_by_textmining
CLYBL-AS	CLYBL antisense RNA			CLYBL-AS1,CLYBL-AS2	Family_generated_by_textmining
CMSS1	cms1 ribosomal small			CMSS1,CMSS1	Complex_generated_by_textmining
CDRT	CMT1A duplicated region transcript			CDRT1,CDRT10,CDRT11,CDRT12,CDRT13,CDRT15,CDRT2,CDRT3,CDRT4,CDRT5,CDRT7,CDRT7,CDRT8	Family_generated_by_textmining
CDRT15P	CMT1A duplicated region transcript 15 pseudogene			CDRT15P1,CDRT15P2	Family_generated_by_textmining
CNDP	CNDP dipeptidase			CNDP2,CNDP2	Family_generated_by_textmining
CNTN4-AS	CNTN4 antisense RNA			CNTN4-AS1,CNTN4-AS2	Family_generated_by_textmining
COTL1P	coactosin-like F-actin binding protein 1 pseudogene			COTL1P1,COTL1P2	Family_generated_by_textmining
CF	coagulation factor			F10,F5,F5	Family_generated_by_textmining
F2R	coagulation factor II			F2R,F2R	Family_generated_by_textmining
F2RL	coagulation factor II receptor-like			F2RL1,F2RL1,F2RL2,F2RL2,F2RL3,F2RL3	Family_generated_by_textmining
F2RL	coagulation factor thrombin receptor-like			F2RL1,F2RL2,F2RL3	Family_generated_by_textmining
F8A	coagulation factor VIII-associated			F8A1,F8A2,F8A3	Family_generated_by_textmining
COP	coatomer protein			COPA,COPB1,COPB2,COPB2,COPE,COPG1,COPG2,COPZ1,COPZ2	Complex_generated_by_textmining
CBWD	COBW domain containing			CBWD1,CBWD2,CBWD3,CBWD5,CBWD6,CBWD7	Family_generated_by_textmining
CO	coenzyme			COQ2,COQ3,COQ4,COQ5,COQ6,COQ7,COQ7,COQ9	Family_generated_by_textmining
E_m_p_t_y	coenzyme			ADCK3,PDSS1	Family_generated_by_textmining
COQ10BP	coenzyme Q10B pseudogene			COQ10BP1,COQ10BP2	Family_generated_by_textmining
CFL	cofilin			CFL1,CFL1,CFL2,CFL2	Family_generated_by_textmining
CFL1P	cofilin 1 pseudogene			CFL1P1,CFL1P1,CFL1P2,CFL1P2,CFL1P3,CFL1P3,CFL1P4,CFL1P4,CFL1P5,CFL1P5,CFL1P6,CFL1P6,CFL1P7,CFL1P7,CFL1P8,CFL1P8	Family_generated_by_textmining
CFL1P	cofilin non-muscle pseudogene			CFL1P1,CFL1P2,CFL1P3,CFL1P4,CFL1P5,CFL1P6,CFL1P7,CFL1P8	Family_generated_by_textmining
COHEN	Cohen syndrome QTL			COHEN1,COHEN2	Family_generated_by_textmining
CC2D	coiled-coil and C2 domain containing			CC2D1A,CC2D1B,CC2D2A,CC2D2B	Family_generated_by_textmining
CCDC	coiled-coil domain containing			CCDC102A,CCDC102B,CCDC103,CCDC105,CCDC106,CCDC107,CCDC109B,CCDC110,CCDC112,CCDC113,CCDC114,CCDC115,CCDC116,CCDC117,CCDC12,CCDC120,CCDC121,CCDC122,CCDC124,CCDC125,CCDC126,CCDC127,CCDC129,CCDC13,CCDC130,CCDC134,CCDC136,CCDC137,CCDC138,CCDC14,CCDC140,CCDC141,CCDC142,CCDC144A,CCDC144B,CCDC144B,CCDC146,CCDC148,CCDC149,CCDC15,CCDC150,CCDC151,CCDC152,CCDC153,CCDC154,CCDC155,CCDC157,CCDC158,CCDC159,CCDC1…	Family_generated_by_textmining
CCDC58P	coiled-coil domain containing 58 pseudogene			CCDC58P1,CCDC58P2,CCDC58P3,CCDC58P4,CCDC58P5	Family_generated_by_textmining
CCER	coiled-coil glutamate-rich protein			CCER1,CCER2	Family_generated_by_textmining
CCSER	coiled-coil serine-rich protein			CCSER1,CCSER2	Family_generated_by_textmining
CHCHD	coiled-coil-helix-coiled-coil-helix domain containing			CHCHD1,CHCHD10,CHCHD2,CHCHD3,CHCHD4,CHCHD5,CHCHD6,CHCHD7	Family_generated_by_textmining
CHCHD2P	coiled-coil-helix-coiled-coil-helix domain containing 2 pseudogene			CHCHD2P1,CHCHD2P10,CHCHD2P11,CHCHD2P2,CHCHD2P3,CHCHD2P4,CHCHD2P5,CHCHD2P6,CHCHD2P7,CHCHD2P8,CHCHD2P9	Family_generated_by_textmining
CHCHD3P	coiled-coil-helix-coiled-coil-helix domain containing 3 pseudogene			CHCHD3P1,CHCHD3P2,CHCHD3P3	Family_generated_by_textmining
CHCHD4P	coiled-coil-helix-coiled-coil-helix domain containing 4 pseudogene			CHCHD4P1,CHCHD4P2,CHCHD4P3,CHCHD4P4,CHCHD4P5	Family_generated_by_textmining
COILP	coilin pseudogene			COILP1,COILP2	Family_generated_by_textmining
COL18A1-AS	COL18A1 antisense RNA			COL18A1-AS1,COL18A1-AS2	Family_generated_by_textmining
COL4A2-AS	COL4A2 antisense RNA			COL4A2-AS1,COL4A2-AS2	Family_generated_by_textmining
CLPSL	colipase-like			CLPSL1,CLPSL2	Family_generated_by_textmining
COLGALT	collagen			COLGALT1,COLGALT1,COLGALT2,COLGALT2	Family_generated_by_textmining
LOC10537	collagen alpha			LOC105371405,LOC105371405	Family_generated_by_textmining
LOC387720	collagen alpha			LOC387720,LOC387720	Family_generated_by_textmining
COLGALT	collagen beta galactosyltransferase			COLGALT1,COLGALT1,COLGALT2,COLGALT2	Family_generated_by_textmining
P4H	collagen prolyl 4-hydroxylase			P4HA1,P4HA2,P4HA3,P4HB	Family_generated_by_textmining
COL	collagen, type			COL10A1,COL1A1,COL1A2,COL5A1,COL5A2,COL5A3	Family_generated_by_textmining
COL1	collagen, type I			COL1A1,COL1A2	Family_generated_by_textmining
COL1A	collagen, type I, alpha			COL1A1,COL1A2	Family_generated_by_textmining
COL4	collagen, type IV			COL4A1,COL4A2,COL4A3,COL4A3,COL4A4,COL4A5,COL4A6	Family_generated_by_textmining
COL4A	collagen, type IV, alpha			COL4A1,COL4A2,COL4A3,COL4A3,COL4A4,COL4A5,COL4A6	Family_generated_by_textmining
COL9	collagen, type IX			COL9A1,COL9A2,COL9A3	Family_generated_by_textmining
COL9A	collagen, type IX, alpha			COL9A1,COL9A2,COL9A3	Family_generated_by_textmining
COL5	collagen, type V			COL5A1,COL5A2,COL5A3	Family_generated_by_textmining
COL5A	collagen, type V, alpha			COL5A1,COL5A2,COL5A3	Family_generated_by_textmining
COL6	collagen, type VI			COL6A1,COL6A2,COL6A3,COL6A4P1,COL6A4P2,COL6A5,COL6A6	Family_generated_by_textmining
COL6A	collagen, type VI, alpha			COL6A1,COL6A2,COL6A3,COL6A4P1,COL6A4P2,COL6A5,COL6A6	Family_generated_by_textmining
COL6A4P	collagen, type VI, alpha 4 pseudogene			COL6A4P1,COL6A4P2	Family_generated_by_textmining
COL8	collagen, type VIII			COL8A1,COL8A2	Family_generated_by_textmining
COL8A	collagen, type VIII, alpha			COL8A1,COL8A2	Family_generated_by_textmining
COL11	collagen, type XI			COL11A1,COL11A2	Family_generated_by_textmining
COL11A	collagen, type XI, alpha			COL11A1,COL11A2	Family_generated_by_textmining
COLQ	collagen-like tail			COLQ,COLQ	Complex_generated_by_textmining
COLEC	collectin			COLEC10,COLEC10,COLEC11,COLEC12	Family_generated_by_textmining
COLEC	collectin sub-family			COLEC10,COLEC10,COLEC11,COLEC12	Family_generated_by_textmining
CCAT	colon cancer associated transcript			CCAT1,CCAT1,CCAT2,CCAT2	Family_generated_by_textmining
CSF	colony stimulating factor			CSF1,CSF1,CSF2,CSF2,CSF3,CSF3	Family_generated_by_textmining
CSF2R	colony stimulating factor 2 receptor			CSF2RA,CSF2RA,CSF2RB,CSF2RB	Family_generated_by_textmining
CSF2RBP	colony stimulating factor 2 receptor, beta, low-affinity pseudogene			CSF2RBP1,CSF2RBP1	Family_generated_by_textmining
CSF3R	colony stimulating factor 3			CSF3R,CSF3R	Family_generated_by_textmining
COLCA	colorectal cancer associated			COLCA1,COLCA2	Family_generated_by_textmining
CRCS	Colorectal cancer, susceptibility to			CRCS10,CRCS11,CRCS2,CRCS5,CRCS6,CRCS7,CRCS8,CRCS9	Family_generated_by_textmining
COMMD	COMM domain containing			COMMD10,COMMD2,COMMD3,COMMD4,COMMD5,COMMD6,COMMD7,COMMD8,COMMD9	Family_generated_by_textmining
C	complement			C1QA,C1QB,C1QC,C1R,C1S,C2,C3,C4A,C4A,C4B,C4B,C4B_2,C4B_2,C5,C6,C7,C9	Complex_generated_by_textmining
C3	complement			C3,C3	Complex_generated_by_textmining
CC1QTNFRP5PV	complement C1q tumor necrosis factor-related protein 5 precursor variant			C1QTNF5,MFRP	Family_generated_by_textmining
CR	complement component			CR1,CR1,CR2,CR2	Family_generated_by_textmining
C1QBPP	complement component 1, q subcomponent binding protein, pseudogene			C1QBPP1,C1QBPP2,C1QBPP3	Family_generated_by_textmining
C1QL	complement component 1, q subcomponent-like			C1QL1,C1QL2,C1QL3,C1QL4	Family_generated_by_textmining
C4BP	complement component 4 binding protein			C4BPA,C4BPB,C4BPB	Family_generated_by_textmining
C4BPAP	complement component 4 binding protein, alpha pseudogene			C4BPAP1,C4BPAP2,C4BPAP3	Family_generated_by_textmining
C5AR	complement component 5a			C5AR1,C5AR2	Family_generated_by_textmining
CF	complement factor			CFB,CFD,CFD,CFH,CFHR3,CFHR4,CFI	Family_generated_by_textmining
CFHR	complement factor H related			CFHR3,CFHR4	Family_generated_by_textmining
CFHR	complement factor H-related			CFHR1,CFHR2,CFHR3,CFHR4,CFHR5	Family_generated_by_textmining
C1QTNF	complement-c1q tumor necrosis factor-related protein			C1QTNF4,C1QTNF5	Family_generated_by_textmining
NDUF	complex I 13kDa			NDUFA5,NDUFS6	Complex_generated_by_textmining
NDUF	complex I 51kDa			NDUFS5,NDUFV1	Complex_generated_by_textmining
UQCR	complex III			UQCR10,UQCR11,UQCRQ	Complex_generated_by_textmining
CPLX	complexin			CPLX1,CPLX2,CPLX3,CPLX4	Family_generated_by_textmining
CD	cone dystrophy			GUCA1A,OPN1LW,OPN1MW	Family_generated_by_textmining
COD	cone dystrophy			COD2,COD2	Family_generated_by_textmining
CORD	cone rod dystrophy			CORD1,CORD1,CORD17,CORD17,CORD4,CORD8	Family_generated_by_textmining
DENND1	connecdenn			DENND1B,DENND1C	Family_generated_by_textmining
CNKSR	connector enhancer of kinase suppressor of Ras			CNKSR1,CNKSR2	Family_generated_by_textmining
GJ	connexin			GJA1,GJA10,GJA3,GJA4,GJA5,GJA8,GJA9,GJB1,GJB2,GJB3,GJB4,GJB5,GJB6,GJB7,GJC1,GJC2,GJC3,GJD2,GJD3,GJD4	Family_generated_by_textmining
CNTN	contactin			CNTN1,CNTN2,CNTN2,CNTN3,CNTN3,CNTN4,CNTN5,CNTN6	Family_generated_by_textmining
CNTNAP	contactin associated protein-like			CNTNAP2,CNTNAP3,CNTNAP3B,CNTNAP4,CNTNAP5	Family_generated_by_textmining
CNTNAP3P	contactin associated protein-like 3 pseudogene			CNTNAP3P1,CNTNAP3P2,CNTNAP3P3,CNTNAP3P4,CNTNAP3P5,CNTNAP3P6,CNTNAP3P7,CNTNAP3P8,CNTNAP3P9	Family_generated_by_textmining
LOC10	contactin-associated protein-like			LOC101930090,LOC105369234	Family_generated_by_textmining
COPS	COP9 signalosome			COPS2,COPS3,COPS4,COPS5,COPS6,COPS7A,COPS7B,COPS8	Complex_generated_by_textmining
COPS5P	COP9 signalosome subunit 5 pseudogene			COPS5P1,COPS5P2	Family_generated_by_textmining
COPS8P	COP9 signalosome subunit 8 pseudogene			COPS8P1,COPS8P2,COPS8P3	Family_generated_by_textmining
COPG2IT	COPG2 imprinted transcript			COPG2IT1,COPG2IT1	Family_generated_by_textmining
CPNE	copine protein family			CPNE1,CPNE4,CPNE5,CPNE9	Family_generated_by_textmining
COMMD	copper metabolism domain containing			COMMD1,COMMD1	Family_generated_by_textmining
ATP7	copper pump			ATP7A,ATP7B	Family_generated_by_textmining
ATP7	copper-transporting ATPase			ATP7A,ATP7B	Family_generated_by_textmining
GCNT	core			GCNT1,GCNT1,GCNT4	Family_generated_by_textmining
C1GALT	core 1 synthase, glycoprotein-N-acetylgalactosamine 3-beta-galactosyltransferase			C1GALT1,C1GALT1	Family_generated_by_textmining
C1GALT1P	core 1 synthase, glycoprotein-N-acetylgalactosamine 3-beta-galactosyltransferase 1 pseudogene			C1GALT1P1,C1GALT1P3	Family_generated_by_textmining
GCNT1	core 2 beta1			GCNT1,GCNT1	Family_generated_by_textmining
CIR1P	corepressor interacting with RBPJ, 1 pseudogene			CIR1P1,CIR1P2,CIR1P3	Family_generated_by_textmining
CNA	cornea plana			CNA1,CNA1	Family_generated_by_textmining
FECD	Corneal dystrophy, Fuchs endothelial			FECD2,FECD3,FECD5,FECD7	Family_generated_by_textmining
CHED	corneal endothelial dystrophy			CHED1,CHED1	Family_generated_by_textmining
CDL	Cornelia de Lange syndrome			CDL1,CDL2	Family_generated_by_textmining
CNIH	cornichon family AMPA			CNIH1,CNIH2,CNIH3,CNIH4	Family_generated_by_textmining
CHDS	Coronary heart disease, susceptibility to			CHDS1,CHDS2,CHDS3,CHDS4,CHDS8	Family_generated_by_textmining
CORO	coronin			CORO2A,CORO6,CORO7	Family_generated_by_textmining
CORO	coronin, actin binding protein			CORO1A,CORO1B,CORO1C,CORO2A,CORO2B	Family_generated_by_textmining
CTXN	cortexin			CTXN1,CTXN2,CTXN3	Family_generated_by_textmining
CRHR	corticotropin releasing hormone			CRHR1,CRHR2	Family_generated_by_textmining
COX20P	COX20 cytochrome c oxidase assembly factor pseudogene			COX20P1,COX20P2	Family_generated_by_textmining
CXADRP	coxsackie virus and adenovirus receptor pseudogene			CXADRP1,CXADRP2,CXADRP3	Family_generated_by_textmining
CPEB2-AS	CPEB2 antisense RNA			CPEB2-AS1,CPEB2-AS1	Family_generated_by_textmining
CRACR	CRAC regulator			CRACR2A,CRACR2B	Family_generated_by_textmining
CKMT	creatine kinase, mitochondrial			CKMT1A,CKMT1B,CKMT2,CKMT2	Family_generated_by_textmining
CRTC	CREB regulated transcription coactivator			CRTC1,CRTC2,CRTC3	Family_generated_by_textmining
CFC	cripto, FRL-1, cryptic			CFC1,CFC1B	Family_generated_by_textmining
CRB	crumbs family			CRB2,CRB3	Family_generated_by_textmining
CRB	crumbs protein family			CRB2,CRB3	Family_generated_by_textmining
CRY	cryptochrome circadian clock			CRY1,CRY2	Family_generated_by_textmining
CRY	crystallin			CRYAB,CRYBA1,CRYBA2,CRYBA4,CRYGA,CRYGB,CRYGC,CRYGD,CRYGN,CRYGS,CRYGS,CRYM,CRYZ,CRYZ	Family_generated_by_textmining
CRYB	crystallin			CRYBB1,CRYBB2,CRYBB3	Family_generated_by_textmining
CRYA	crystallin, alpha			CRYAA,CRYAB	Family_generated_by_textmining
CRYB	crystallin, beta			CRYBA1,CRYBA2,CRYBA4,CRYBB1,CRYBB2,CRYBB3	Family_generated_by_textmining
CRYG	crystallin, gamma			CRYGA,CRYGB,CRYGC,CRYGD,CRYGN,CRYGS	Family_generated_by_textmining
CRYZP	crystallin, zeta pseudogene			CRYZP1,CRYZP1,CRYZP2,CRYZP2	Family_generated_by_textmining
CRYZL	crystallin, zeta-like			CRYZL1,CRYZL1	Family_generated_by_textmining
CSAG	CSAG family			CSAG2,CSAG3,CSAG4,CSAG4	Family_generated_by_textmining
CSTF3-AS	CSTF3 antisense RNA			CSTF3-AS1,CSTF3-AS1	Family_generated_by_textmining
CTAGE	CTAGE family			CTAGE15,CTAGE4,CTAGE5,CTAGE6,CTAGE8,CTAGE9	Family_generated_by_textmining
CTBP1-AS	CTBP1 antisense RNA			CTBP1-AS2,CTBP1-AS2	Family_generated_by_textmining
CTDP	CTD phosphatase			CTDP1,CTDP1	Complex_generated_by_textmining
CTDSP	CTD small phosphatase			CTDSP1,CTDSP1,CTDSP2,CTDSP2	Family_generated_by_textmining
CTDSPL	CTD small phosphatase like			CTDSPL2,CTDSPL2	Family_generated_by_textmining
CTBP	C-terminal binding protein			CTBP1,CTBP2	Family_generated_by_textmining
CTBP2P	C-terminal binding protein 2 pseudogene			CTBP2P1,CTBP2P2,CTBP2P3,CTBP2P4,CTBP2P5,CTBP2P6,CTBP2P7,CTBP2P8	Family_generated_by_textmining
CTPS	CTP synthase			CTPS1,CTPS2	Family_generated_by_textmining
CLEC	C-type lectin domain			CLEC10A,CLEC11A,CLEC12A,CLEC12B,CLEC14A,CLEC16A,CLEC17A,CLEC18A,CLEC18B,CLEC18C,CLEC19A,CLEC1A,CLEC1B,CLEC2A,CLEC2B,CLEC2D,CLEC2L,CLEC3A,CLEC3B,CLEC4A,CLEC4C,CLEC4D,CLEC4E,CLEC4F,CLEC4G,CLEC4M,CLEC5A,CLEC6A,CLEC7A,CLEC9A	Family_generated_by_textmining
CTLD	C-type lectin domain			CD302,KLRG1,KLRG2	Family_generated_by_textmining
CLEC1	C-type lectin domain family 1			CLEC1A,CLEC1B	Family_generated_by_textmining
CLEC12	C-type lectin domain family 12			CLEC12A,CLEC12B	Family_generated_by_textmining
KLRG	C-type lectin domain family 15			KLRG1,KLRG2	Family_generated_by_textmining
CLEC18	C-type lectin domain family 18			CLEC18A,CLEC18B,CLEC18C	Family_generated_by_textmining
CLEC2	C-type lectin domain family 2			CLEC2A,CLEC2B,CLEC2D,CLEC2L	Family_generated_by_textmining
CLEC3	C-type lectin domain family 3			CLEC3A,CLEC3B	Family_generated_by_textmining
CLEC4	C-type lectin domain family 4			CLEC4A,CLEC4C,CLEC4D,CLEC4E,CLEC4F,CLEC4G,CLEC4M	Family_generated_by_textmining
CSMD	CUB and Sushi multiple domains			CSMD1,CSMD2,CSMD3	Family_generated_by_textmining
CDCP	CUB domain containing protein			CDCP1,CDCP2	Family_generated_by_textmining
CUBNP	cubilin pseudogene			CUBNP1,CUBNP1,CUBNP2,CUBNP2,CUBNP3,CUBNP3	Family_generated_by_textmining
CUEDC	CUE domain containing			CUEDC1,CUEDC2	Family_generated_by_textmining
CELF	CUGBP, Elav-like			CELF1,CELF2,CELF3,CELF4,CELF5,CELF6	Family_generated_by_textmining
CELF	CUGBP, Elav-like family			CELF1,CELF2,CELF3,CELF4,CELF5,CELF6	Family_generated_by_textmining
CUL	cullin protein family			CUL1,CUL2,CUL3,CUL4A,CUL4B,CUL5,CUL7,CUL9	Family_generated_by_textmining
CAND	cullin-associated and neddylation-dissociated			CAND1,CAND2,CAND2	Family_generated_by_textmining
CTAGE	cutaneous T-cell lymphoma-associated antigen			CTAGE1,CTAGE3P,CTAGE4	Family_generated_by_textmining
CUX	cut-like homeobox			CUX1,CUX2	Family_generated_by_textmining
CUX2P	cut-like homeobox 2 pseudogene			CUX2P1,CUX2P2	Family_generated_by_textmining
CWF19L	CWF19-like			CWF19L1,CWF19L1,CWF19L2,CWF19L2	Family_generated_by_textmining
CDC	CXC domain containing			LIN54,MTL5	Family_generated_by_textmining
CMC	C-x-C motif containing			CMC1,CMC1,CMC2,CMC2,CMC4,CMC4	Family_generated_by_textmining
CXXC	CXXC finger protein			CXXC1,CXXC4,CXXC5	Family_generated_by_textmining
CNBD	cyclic nucleotide binding domain containing			CNBD1,CNBD2	Family_generated_by_textmining
CNG	cyclic nucleotide gated channel			CNGA1,CNGA2,CNGA3,CNGA4,CNGB1,CNGB3	Family_generated_by_textmining
CNGA	cyclic nucleotide gated channel alpha			CNGA1,CNGA2,CNGA3,CNGA4	Family_generated_by_textmining
CNGB	cyclic nucleotide gated channel beta			CNGB1,CNGB3	Family_generated_by_textmining
CNNM	cyclin and CBS domain divalent metal cation transport mediator			CNNM1,CNNM2,CNNM3,CNNM4	Family_generated_by_textmining
CCNB1IP1P	cyclin B1 interacting protein 1 pseudogene			CCNB1IP1P1,CCNB1IP1P2,CCNB1IP1P3	Family_generated_by_textmining
CCND3P	cyclin D3 pseudogene			CCND3P1,CCND3P2	Family_generated_by_textmining
CCNJP	cyclin J pseudogene			CCNJP1,CCNJP2	Family_generated_by_textmining
CNTD	cyclin N-terminal domain containing			CNTD1,CNTD2	Family_generated_by_textmining
CCN	cyclin protein family			CCNA1,CCNA2,CCNB1,CCNB2,CCNB3,CCNC,CCND1,CCND2,CCND3,CCNE1,CCNE2,CCNF,CCNG1,CCNG2,CCNH,CCNI,CCNJ,CCNK,CCNL1,CCNL2,CCNO,CCNT1,CCNT2,CCNY	Family_generated_by_textmining
CPF	cyclin protein family			CCNL2,CNTD2	Family_generated_by_textmining
CNTD	cyclin terminal domain containing			CNTD1,CNTD2	Family_generated_by_textmining
CCNYL	cyclin Y-like			CCNYL1,CCNYL3	Family_generated_by_textmining
CDK	cyclin-dependent kinase			CDK1,CDK10,CDK11A,CDK11B,CDK12,CDK13,CDK14,CDK15,CDK16,CDK17,CDK18,CDK19,CDK2,CDK20,CDK3,CDK4,CDK5,CDK6,CDK7,CDK8,CDK9	Family_generated_by_textmining
CDK2AP	cyclin-dependent kinase 2 associated protein			CDK2AP1,CDK2AP2	Family_generated_by_textmining
CDK2AP2P	cyclin-dependent kinase 2 associated protein 2 pseudogene			CDK2AP2P1,CDK2AP2P2,CDK2AP2P3	Family_generated_by_textmining
CDK5R	cyclin-dependent kinase 5, regulatory			CDK5R1,CDK5R1,CDK5R2,CDK5R2	Complex_generated_by_textmining
CDKN	cyclin-dependent kinase inhibitor			CDKN1A,CDKN1A,CDKN1B,CDKN1B,CDKN1C,CDKN1C,CDKN2A,CDKN2B,CDKN2B,CDKN2C,CDKN2C,CDKN2D,CDKN2D,CDKN3	Family_generated_by_textmining
CDKL	cyclin-dependent kinase-like			CDKL1,CDKL1,CDKL2,CDKL2,CDKL3,CDKL4,CDKL5	Family_generated_by_textmining
PPI	cyclophilin			PPIA,PPIAP1,PPIAP10,PPIAP11,PPIAP13,PPIAP14,PPIAP15,PPIAP16,PPIAP17,PPIAP18,PPIAP19,PPIAP2,PPIAP20,PPIAP21,PPIAP22,PPIAP23,PPIAP24,PPIAP25,PPIAP26,PPIAP27,PPIAP28,PPIAP29,PPIAP3,PPIAP30,PPIAP31,PPIAP32,PPIAP33,PPIAP4,PPIAP5,PPIAP6,PPIAP7,PPIAP8,PPIAP9,PPIB,PPIC,PPIE,PPIG,PPIGP1,PPIH,PPIHP1,PPIHP2	Family_generated_by_textmining
E_m_p_t_y	Cyclophilin			LOC100289244,LOC100506099,LOC100506946,LOC100507231,LOC126170,LOC128192,LOC131055,LOC202227,LOC256374,LOC342541,LOC390791,LOC391532,LOC391587,LOC392352,LOC402213,LOC402644,LOC440063,LOC442460,LOC442713,LOC643997,LOC649873,LOC729313,LOC729739,PPID,PPIE,PPIF,PPIL3	Family_generated_by_textmining
CYLC	cylicin, basic protein of sperm head cytoskeleton			CYLC1,CYLC2	Family_generated_by_textmining
CST	cystatin			CST11,CST2,CST5,CST7,CST7,CST8,CST8,CST9,CST9,CSTA,CSTA,CSTB,CSTB	Family_generated_by_textmining
CST9LP	cystatin 9-like pseudogene			CST9LP1,CST9LP2	Family_generated_by_textmining
CSTP	cystatin pseudogene			CSTP1,CSTP2	Family_generated_by_textmining
CSRP	cysteine and glycine-rich protein			CSRP1,CSRP2,CSRP3,CSRP3	Family_generated_by_textmining
CHORDC	cysteine and histidine-rich domain containing			CHORDC1,CHORDC1	Family_generated_by_textmining
CC	cysteine conjugate			CCBL1,CCBL2	Family_generated_by_textmining
CRIM	cysteine rich transmembrane BMP regulator			CRIM1,CRIM1	Family_generated_by_textmining
CHIC	cysteine-rich hydrophobic domain			CHIC1,CHIC2	Family_generated_by_textmining
CRIP	cysteine-rich protein			CRIP1,CRIP1,CRIP2,CRIP3	Family_generated_by_textmining
CRIP1P	cysteine-rich protein 1 pseudogene			CRIP1P1,CRIP1P1,CRIP1P2,CRIP1P2,CRIP1P3,CRIP1P3,CRIP1P4,CRIP1P4	Family_generated_by_textmining
CRIP1P	cysteine-rich protein intestinal pseudogene			CRIP1P1,CRIP1P2,CRIP1P3,CRIP1P4	Family_generated_by_textmining
CRISP	cysteine-rich secretory protein			CRISP1,CRISP2,CRISP3	Family_generated_by_textmining
CRISPLD	cysteine-rich secretory protein LCCL domain containing			CRISPLD1,CRISPLD2	Family_generated_by_textmining
CRELD	cysteine-rich with EGF-like domains			CRELD1,CRELD2	Family_generated_by_textmining
CSRNP	cysteine-serine-rich nuclear protein			CSRNP1,CSRNP2,CSRNP3	Family_generated_by_textmining
CYSLTR	cysteinyl leukotriene			CYSLTR1,CYSLTR2	Family_generated_by_textmining
CARS	cysteinyl-tRNA synthetase			CARS2,CARS2	Family_generated_by_textmining
CARSP	cysteinyl-tRNA synthetase pseudogene			CARSP1,CARSP2	Family_generated_by_textmining
CFM	cystic fibrosis modifier			CFM1,CFM2	Family_generated_by_textmining
CFTRP	cystic fibrosis transmembrane conductance regulator pseudogene			CFTRP1,CFTRP2,CFTRP3	Family_generated_by_textmining
CMPK	cytidine monophosphate kinase			CMPK1,CMPK1,CMPK2,CMPK2	Family_generated_by_textmining
CMPK	cytidine UMP-CMP kinase			CMPK1,CMPK2	Family_generated_by_textmining
CY	cytochrome			CYB561,CYB5A,CYB5A,CYB5B,CYB5B,CYB5R1,CYB5R2,CYB5R3,CYB5R4,CYBRD1	Family_generated_by_textmining
E_m_p_t_y	cytochrome			CYP11A1,CYP11B1,CYP11B2,CYP17A1,CYP19A1,CYP1A1,CYP1A2,CYP1B1,CYP1D1P,CYP20A1,CYP21A1P,CYP21A2,CYP24A1,CYP26A1,CYP26B1,CYP26C1,CYP27A1,CYP27B1,CYP27C1,CYP2A,CYP2A13,CYP2A6,CYP2A7,CYP2A7P1,CYP2AB1P,CYP2AC1P,CYP2B6,CYP2B7P,CYP2C115P,CYP2C18,CYP2C19,CYP2C23P,CYP2C56P,CYP2C58P,CYP2C59P,CYP2C60P,CYP2C61P,CYP2C63P,CYP2C64P,CYP2C8,CYP2C9,CYP2D6,CYP2D7,CYP2D7BP,CYP2D8P,CYP2E1,CYP2F1,CYP2F2P,CYP2G1P,CYP2G2…	Family_generated_by_textmining
UQCC	cytochrome B protein synthesis			UQCC1,UQCC2	Family_generated_by_textmining
CYB5D	cytochrome b5 domain containing			CYB5D1,CYB5D2	Family_generated_by_textmining
CYB5R	cytochrome b5 reductase			CYB5R1,CYB5R2,CYB5R3,CYB5R4	Family_generated_by_textmining
CYB5	cytochrome b5 type			CYB5A,CYB5A,CYB5B,CYB5B	Family_generated_by_textmining
CYB5AP	cytochrome b5 type A pseudogene			CYB5AP2,CYB5AP2,CYB5AP3,CYB5AP3,CYB5AP4,CYB5AP4,CYB5AP5,CYB5AP5	Family_generated_by_textmining
CYB5AP	cytochrome b5 type microsomal pseudogene			CYB5AP2,CYB5AP3,CYB5AP4,CYB5AP5	Family_generated_by_textmining
CYB	cytochrome b561 family			CYB561,CYBRD1	Family_generated_by_textmining
CYB561	cytochrome b561 family			CYB561A3,CYB561D1,CYB561D2	Family_generated_by_textmining
UQCR	cytochrome b-c1			UQCRB,UQCRFS1	Complex_generated_by_textmining
COX	cytochrome c oxidase	COX	Cytochrom c oxidase complex	COX1,COX2,COX3,COX4,COX5,COX6,COX7,COX8,COX9,COX12,COX13	Complex_generated_by_textmining
COX4I	cytochrome c oxidase	COX	Cytochrom c oxidase complex	COX1,COX2,COX3,COX4,COX5,COX6,COX7,COX8,COX9,COX12,COX13	Complex_generated_by_textmining
COA	cytochrome c oxidase assembly factor			COA1,COA3,COA4,COA5,COA6,COA7,COA7	Family_generated_by_textmining
COX	cytochrome c oxidase assembly homolog			COX15,COX15	Family_generated_by_textmining
COX4I1P	cytochrome c oxidase subunit IV isoform 1 pseudogene			COX4I1P1,COX4I1P2	Family_generated_by_textmining
COX5AP	cytochrome c oxidase subunit Va pseudogene			COX5AP1,COX5AP2	Family_generated_by_textmining
COX5BP	cytochrome c oxidase subunit Vb pseudogene			COX5BP1,COX5BP2,COX5BP3,COX5BP4,COX5BP5,COX5BP6,COX5BP7,COX5BP8	Family_generated_by_textmining
COX6A	cytochrome c oxidase subunit VIa			COX6A1,COX6A2	Complex_generated_by_textmining
COX6A1P	cytochrome c oxidase subunit VIa polypeptide 1 pseudogene			COX6A1P1,COX6A1P2,COX6A1P3	Family_generated_by_textmining
COX6B	cytochrome c oxidase subunit VIb			COX6B1,COX6B1,COX6B2,COX6B2	Complex_generated_by_textmining
COX6B1P	cytochrome c oxidase subunit VIb polypeptide 1 pseudogene			COX6B1P1,COX6B1P1,COX6B1P2,COX6B1P2,COX6B1P3,COX6B1P3,COX6B1P4,COX6B1P4,COX6B1P5,COX6B1P5,COX6B1P6,COX6B1P6,COX6B1P7,COX6B1P7	Family_generated_by_textmining
COX6B1P	cytochrome c oxidase subunit VIb polypeptide ubiquitous pseudogene			COX6B1P1,COX6B1P2,COX6B1P3,COX6B1P4,COX6B1P5,COX6B1P6,COX6B1P7	Family_generated_by_textmining
COX6CP	cytochrome c oxidase subunit VIc pseudogene			COX6CP1,COX6CP10,COX6CP11,COX6CP12,COX6CP13,COX6CP14,COX6CP15,COX6CP16,COX6CP17,COX6CP18,COX6CP2,COX6CP3,COX6CP4,COX6CP5,COX6CP6,COX6CP7,COX6CP8,COX6CP9	Family_generated_by_textmining
COX7A	cytochrome c oxidase subunit VIIa			COX7A1,COX7A1,COX7A2,COX7A2	Complex_generated_by_textmining
COX7A2P	cytochrome c oxidase subunit VIIa polypeptide 2 pseudogene			COX7A2P1,COX7A2P1,COX7A2P2,COX7A2P2	Family_generated_by_textmining
COX7A2P	cytochrome c oxidase subunit VIIa polypeptide liver pseudogene			COX7A2P1,COX7A2P2	Family_generated_by_textmining
COX7BP	cytochrome c oxidase subunit VIIb pseudogene			COX7BP1,COX7BP2	Family_generated_by_textmining
CYCSP	cytochrome c, somatic pseudogene			CYCSP1,CYCSP10,CYCSP11,CYCSP12,CYCSP14,CYCSP16,CYCSP17,CYCSP18,CYCSP19,CYCSP2,CYCSP20,CYCSP22,CYCSP23,CYCSP24,CYCSP25,CYCSP26,CYCSP27,CYCSP28,CYCSP29,CYCSP3,CYCSP30,CYCSP32,CYCSP33,CYCSP34,CYCSP35,CYCSP38,CYCSP39,CYCSP4,CYCSP40,CYCSP41,CYCSP42,CYCSP43,CYCSP44,CYCSP45,CYCSP46,CYCSP48,CYCSP49,CYCSP5,CYCSP51,CYCSP52,CYCSP53,CYCSP55,CYCSP6,CYCSP7,CYCSP8	Family_generated_by_textmining
CYP	cytochrome P450			CYP11A1,CYP11B1,CYP11B2,CYP17A1,CYP19A1,CYP1A1,CYP1A2,CYP1B1,CYP20A1,CYP21A2,CYP24A1,CYP26A1,CYP26B1,CYP26C1,CYP27A1,CYP27B1,CYP27C1,CYP2A,CYP2A,CYP2A13,CYP2A6,CYP2A7,CYP2A7P1,CYP2B6,CYP2C18,CYP2C19,CYP2C8,CYP2C9,CYP2D6,CYP2D7,CYP2E1,CYP2F1,CYP2J2,CYP2R1,CYP2S1,CYP2U1,CYP2W1,CYP39A1,CYP3A,CYP3A,CYP3A4,CYP3A43,CYP3A5,CYP3A7,CYP3AP2,CYP46A1,CYP4A11,CYP4A22,CYP4B1,CYP4F11,CYP4F12,CYP4F2,CYP4F22,CYP4…	Family_generated_by_textmining
CYP1A	cytochrome P450, family 1, subfamily A			CYP1A1,CYP1A2	Complex_generated_by_textmining
CYP11B	cytochrome P450, family 11, subfamily B			CYP11B1,CYP11B2	Complex_generated_by_textmining
CYP2A	cytochrome P450, family 2, subfamily A			CYP2A13,CYP2A6,CYP2A7	Complex_generated_by_textmining
CYP2C	cytochrome P450, family 2, subfamily C			CYP2C18,CYP2C19,CYP2C8,CYP2C9	Complex_generated_by_textmining
CYP2D	cytochrome P450, family 2, subfamily D			CYP2D6,CYP2D7,CYP2D7	Complex_generated_by_textmining
CYP3A	cytochrome P450, family 3, subfamily A			CYP3A4,CYP3A43,CYP3A5,CYP3A7	Complex_generated_by_textmining
CYP4A	cytochrome P450, family 4, subfamily A			CYP4A11,CYP4A22	Complex_generated_by_textmining
CYP4F	cytochrome P450, family 4, subfamily F			CYP4F11,CYP4F12,CYP4F2,CYP4F22,CYP4F3,CYP4F8	Complex_generated_by_textmining
CYP51A1P	cytochrome P450, family 51, subfamily A, polypeptide 1 pseudogene			CYP51A1P1,CYP51A1P2,CYP51A1P3	Family_generated_by_textmining
CYP2D	cytochrome P450, subfamily IID			CYP2D7BP,CYP2D7BP	Complex_generated_by_textmining
CYTH	cytohesin			CYTH1,CYTH2,CYTH3,CYTH4	Family_generated_by_textmining
KRT	cytokeratin			KRT10,KRT13,KRT15,KRT19,KRT3,KRT4,KRT7,KRT9	Family_generated_by_textmining
CRLF	cytokine receptor-like factor			CRLF1,CRLF2,CRLF3	Family_generated_by_textmining
SPECC1	cytokinesis and spindle organization			SPECC1,SPECC1L	Family_generated_by_textmining
CYFIP	cytoplasmic FMR1 interacting protein			CYFIP1,CYFIP2	Family_generated_by_textmining
CLASP	cytoplasmic linker associated protein			CLASP1,CLASP2	Family_generated_by_textmining
CPEB	cytoplasmic polyadenylation element binding protein			CPEB1,CPEB2,CPEB3,CPEB4	Family_generated_by_textmining
CKAP	cytoskeleton associated protein			CKAP2,CKAP5	Family_generated_by_textmining
AGBL	cytosolic carboxypeptidase			AGBL1,AGBL4	Family_generated_by_textmining
CTU	cytosolic thiouridylase			CTU1,CTU2,CTU2	Complex_generated_by_textmining
SPECC1	cytospin			SPECC1,SPECC1L	Family_generated_by_textmining
GZM	cytotoxic T-lymphocyte-associated serine esterase			GZMA,GZMAP1,GZMB	Family_generated_by_textmining
DPF	D4, zinc and double PHD fingers			DPF1,DPF2,DPF3	Family_generated_by_textmining
DAB	Dab, mitogen-responsive phosphoprotein, homolog			DAB2,DAB2	Family_generated_by_textmining
DAB	Dab, reelin signal transducer, homolog			DAB1,DAB1	Family_generated_by_textmining
DACH	dachshund			DACH1,DACH2	Family_generated_by_textmining
DCHS	dachsous cadherin-related			DCHS1,DCHS2	Family_generated_by_textmining
PCMTD	D-aspartate O-methyltransferase domain containing			PCMTD1,PCMTD2	Family_generated_by_textmining
PCMTD1P	D-aspartate O-methyltransferase domain containing 1 pseudogene			PCMTD1P1,PCMTD1P2,PCMTD1P3,PCMTD1P4,PCMTD1P5,PCMTD1P6,PCMTD1P7,PCMTD1P8	Family_generated_by_textmining
DAZAP	DAZ associated protein			DAZAP1,DAZAP2	Family_generated_by_textmining
DZIP	DAZ interacting zinc finger protein			DZIP1,DZIP3	Family_generated_by_textmining
DBF4P	DBF4 zinc finger pseudogene			DBF4P1,DBF4P2,DBF4P3	Family_generated_by_textmining
DCUN1D	DCN1, defective in cullin neddylation 1, domain containing			DCUN1D1,DCUN1D2,DCUN1D3,DCUN1D4,DCUN1D5	Family_generated_by_textmining
DCST	DC-STAMP domain containing			DCST1,DCST2	Family_generated_by_textmining
DCAF	DDB1 and CUL4 associated factor			DCAF10,DCAF11,DCAF12,DCAF13,DCAF15,DCAF16,DCAF17,DCAF4,DCAF5,DCAF6,DCAF7,DCAF8	Family_generated_by_textmining
DDB1ACUL4AF	DDB1 and CUL4 associated factor			AMBRA1,DTL,PHIP,VPRBP,WDTC1	Family_generated_by_textmining
DCAF12L	DDB1 and CUL4 associated factor 12-like			DCAF12L1,DCAF12L2	Family_generated_by_textmining
DCAF13P	DDB1 and CUL4 associated factor 13 pseudogene			DCAF13P1,DCAF13P2,DCAF13P3	Family_generated_by_textmining
DCAF4L	DDB1 and CUL4 associated factor 4-like			DCAF4L1,DCAF4L2	Family_generated_by_textmining
DCAF8L	DDB1 and CUL4 associated factor 8-like			DCAF8L1,DCAF8L2	Family_generated_by_textmining
DDHD	DDHD domain containing			DDHD1,DDHD2	Family_generated_by_textmining
DDR1-AS	DDR1 antisense RNA			DDR1-AS1,DDR1-AS1	Family_generated_by_textmining
NDST	deacetylase/N-sulfotransferase			NDST1,NDST2,NDST3,NDST4	Family_generated_by_textmining
DDX	DEAD box			DDX10,DDX10,DDX18,DDX18,DDX19A,DDX19A,DDX19B,DDX19B,DDX20,DDX20,DDX23,DDX23,DDX27,DDX27,DDX28,DDX28,DDX31,DDX31,DDX39A,DDX39A,DDX39B,DDX39B,DDX4,DDX4,DDX41,DDX41,DDX43,DDX43,DDX46,DDX46,DDX47,DDX47,DDX49,DDX49,DDX50,DDX50,DDX51,DDX51,DDX52,DDX52,DDX53,DDX53,DDX54,DDX54,DDX55,DDX55,DDX58,DDX58,DDX59,DDX59,DDX60,DDX60	Complex_generated_by_textmining
DDX	DEAD box helicase			DDX1,DDX1,DDX17,DDX17,DDX21,DDX21,DDX24,DDX24,DDX25,DDX25,DDX3X,DDX3X,DDX3Y,DDX3Y,DDX42,DDX42,DDX5,DDX5,DDX56,DDX56,DDX6,DDX6	Family_generated_by_textmining
DDX6P	DEAD box helicase 6 pseudogene			DDX6P1,DDX6P1,DDX6P2,DDX6P2	Family_generated_by_textmining
DDX10P	DEAD box polypeptide 10 pseudogene			DDX10P1,DDX10P1,DDX10P2,DDX10P2	Family_generated_by_textmining
DDX18P	DEAD box polypeptide 18 pseudogene			DDX18P1,DDX18P1,DDX18P2,DDX18P2,DDX18P3,DDX18P3,DDX18P4,DDX18P4,DDX18P5,DDX18P5,DDX18P6,DDX18P6	Family_generated_by_textmining
DDX20P	DEAD box polypeptide 20 pseudogene			DDX20P1,DDX20P1	Family_generated_by_textmining
DDX3P	DEAD box polypeptide 3, pseudogene			DDX3P1,DDX3P1,DDX3P2,DDX3P2,DDX3P3,DDX3P3	Family_generated_by_textmining
DDX39AP	DEAD box polypeptide 39A pseudogene			DDX39AP1,DDX39AP1	Family_generated_by_textmining
DDX39BP	DEAD box polypeptide 39B pseudogene			DDX39BP1,DDX39BP1,DDX39BP2,DDX39BP2	Family_generated_by_textmining
DDX43P	DEAD box polypeptide 43 pseudogene			DDX43P1,DDX43P1,DDX43P2,DDX43P2,DDX43P3,DDX43P3	Family_generated_by_textmining
DDX55P	DEAD box polypeptide 55 pseudogene			DDX55P1,DDX55P1	Family_generated_by_textmining
DDX	DEAD/H box			DDX26B,DDX26B	Complex_generated_by_textmining
DDX	DEAD/H box helicase			DDX11,DDX11	Family_generated_by_textmining
DDX11L	DEAD/H box helicase 11 like			DDX11L1,DDX11L1,DDX11L10,DDX11L10,DDX11L11,DDX11L11,DDX11L13,DDX11L13,DDX11L15,DDX11L15,DDX11L16,DDX11L16,DDX11L2,DDX11L2,DDX11L3,DDX11L3,DDX11L4,DDX11L4,DDX11L5,DDX11L5,DDX11L6,DDX11L6,DDX11L7,DDX11L7,DDX11L8,DDX11L8,DDX11L9,DDX11L9	Family_generated_by_textmining
DDX50P	DEAD/H box polypeptide 50 pseudogene			DDX50P1,DDX50P1,DDX50P2,DDX50P2	Family_generated_by_textmining
DFNM	deafness modifier			DFNM1,DFNM1,DFNM2,DFNM2	Family_generated_by_textmining
DFNA	deafness, autosomal dominant			DFNA16,DFNA18,DFNA19,DFNA21,DFNA24,DFNA27,DFNA29,DFNA30,DFNA31,DFNA32,DFNA33,DFNA34,DFNA35,DFNA37,DFNA40,DFNA42,DFNA43,DFNA45,DFNA46,DFNA47,DFNA48,DFNA49,DFNA5,DFNA52,DFNA53,DFNA54,DFNA55,DFNA57,DFNA58,DFNA59,DFNA60,DFNA61,DFNA62,DFNA63,DFNA7	Family_generated_by_textmining
DFNB	deafness, autosomal recessive			DFNB100,DFNB13,DFNB14,DFNB17,DFNB19,DFNB20,DFNB26,DFNB27,DFNB31,DFNB32,DFNB33,DFNB34,DFNB38,DFNB40,DFNB43,DFNB44,DFNB45,DFNB46,DFNB47,DFNB5,DFNB50,DFNB51,DFNB54,DFNB55,DFNB56,DFNB57,DFNB58,DFNB59,DFNB60,DFNB62,DFNB65,DFNB66,DFNB68,DFNB69,DFNB71,DFNB75,DFNB78,DFNB80,DFNB81,DFNB83,DFNB85,DFNB87,DFNB90,DFNB92,DFNB93,DFNB96	Family_generated_by_textmining
DFN	deafness, X-linked			DFN5,DFN8	Family_generated_by_textmining
DHX	DEAH box			DHX16,DHX16,DHX29,DHX29,DHX32,DHX32,DHX33,DHX33,DHX34,DHX34,DHX35,DHX35,DHX36,DHX36,DHX37,DHX37,DHX38,DHX38,DHX40,DHX40,DHX57,DHX57,DHX8,DHX8	Complex_generated_by_textmining
DHX	DEAH box helicase			DHX15,DHX15,DHX30,DHX30,DHX9,DHX9	Family_generated_by_textmining
DHX40P	DEAH box polypeptide 40 pseudogene			DHX40P1,DHX40P1	Family_generated_by_textmining
DHX9P	DEAH box polypeptide 9 pseudogene			DHX9P1,DHX9P1	Family_generated_by_textmining
DAP3P	death associated protein 3 pseudogene			DAP3P1,DAP3P2	Family_generated_by_textmining
DAPK	death-associated protein kinase			DAPK1,DAPK2,DAPK3	Family_generated_by_textmining
DCP	decapping mRNA			DCP1A,DCP1B,DCP2	Family_generated_by_textmining
DOCK	dedicator of cytokinesis			DOCK1,DOCK10,DOCK11,DOCK2,DOCK3,DOCK4,DOCK5,DOCK6,DOCK7,DOCK8,DOCK9	Family_generated_by_textmining
DET	de-etiolated homolog			DET1,DET1	Family_generated_by_textmining
DEF	defensin			DEFA1,DEFA1B,DEFA3,DEFA4,DEFA5,DEFA6,DEFB1,DEFB103A,DEFB104A,DEFB105A,DEFB106A,DEFB107A,DEFB109,DEFB110,DEFB112,DEFB113,DEFB114,DEFB115,DEFB116,DEFB116,DEFB117,DEFB117,DEFB117,DEFB118,DEFB119,DEFB121,DEFB121,DEFB122,DEFB122,DEFB123,DEFB124,DEFB124,DEFB125,DEFB126,DEFB127,DEFB128,DEFB128,DEFB129,DEFB130,DEFB131,DEFB132,DEFB133,DEFB134,DEFB135,DEFB136,DEFB4A	Family_generated_by_textmining
DEFA	defensin, alpha			DEFA1,DEFA1A3,DEFA1B,DEFA3,DEFA4,DEFA5,DEFA6	Family_generated_by_textmining
DEFA1	defensin, alpha 1 and			DEFA1A3,DEFA1A3	Family_generated_by_textmining
DEFB	defensin, beta			DEFB1,DEFB103A,DEFB103B,DEFB104A,DEFB104B,DEFB105A,DEFB105B,DEFB106A,DEFB106B,DEFB107A,DEFB107B,DEFB108B,DEFB109,DEFB110,DEFB112,DEFB113,DEFB114,DEFB115,DEFB116,DEFB117,DEFB117,DEFB118,DEFB119,DEFB121,DEFB122,DEFB122,DEFB123,DEFB124,DEFB125,DEFB126,DEFB127,DEFB128,DEFB129,DEFB130,DEFB131,DEFB132,DEFB133,DEFB134,DEFB135,DEFB136,DEFB4A,DEFB4B	Family_generated_by_textmining
DEFB1	defensin, beta			DEFB116,DEFB117,DEFB121,DEFB124,DEFB128	Family_generated_by_textmining
DEFB108P	defensin, beta 108, pseudogene			DEFB108P1,DEFB108P2,DEFB108P3,DEFB108P4	Family_generated_by_textmining
DEFB109P	defensin, beta 109, pseudogene			DEFB109P1,DEFB109P1B,DEFB109P2,DEFB109P3	Family_generated_by_textmining
DHRS	dehydrogenase/reductase			DHRS1,DHRS1,DHRS11,DHRS11,DHRS12,DHRS12,DHRS13,DHRS13,DHRS2,DHRS2,DHRS3,DHRS3,DHRS4,DHRS4,DHRS7,DHRS7,DHRS7B,DHRS7B,DHRS7C,DHRS7C,DHRS9,DHRS9	Family_generated_by_textmining
DHRS4L	dehydrogenase/reductase member 4 like			DHRS4L1,DHRS4L1,DHRS4L2,DHRS4L2	Family_generated_by_textmining
DAZ	deleted in azoospermia			DAZ1,DAZ2,DAZ3,DAZ4	Family_generated_by_textmining
DLEU	deleted in lymphocytic leukemia			DLEU1,DLEU1,DLEU2,DLEU2,DLEU7	Family_generated_by_textmining
DEGS	delta-desaturase, sphingolipid			DEGS1,DEGS1,DEGS2,DEGS2	Family_generated_by_textmining
DLK	delta-like			DLK1,DLK1,DLK2,DLK2	Family_generated_by_textmining
DLL	delta-like			DLL1,DLL1,DLL3,DLL3,DLL4,DLL4	Family_generated_by_textmining
DTX	deltex protein family			DTX1,DTX2,DTX4	Family_generated_by_textmining
DDC	DENN/MADD domain containing			SBF1,ST5	Family_generated_by_textmining
DENND	DENN/MADD domain containing			DENND1A,DENND1B,DENND1C,DENND2A,DENND2C,DENND2D,DENND3,DENND4A,DENND4B,DENND4C,DENND5A,DENND5B,DENND6A,DENND6B	Family_generated_by_textmining
DTL	denticleless			DTL,DTL	Family_generated_by_textmining
DNTTIP	deoxynucleotidyltransferase, terminal, interacting protein			DNTTIP1,DNTTIP2	Family_generated_by_textmining
DNASE1L	deoxyribonuclease I-like			DNASE1L1,DNASE1L2,DNASE1L3	Family_generated_by_textmining
DUTP	deoxyuridine triphosphatase pseudogene			DUTP1,DUTP2,DUTP3,DUTP4,DUTP5,DUTP6,DUTP7,DUTP8	Family_generated_by_textmining
DEPDC	DEP domain containing			DEPDC1,DEPDC1B,DEPDC4,DEPDC5,DEPDC7	Family_generated_by_textmining
DEPDC1P	DEP domain containing 1 pseudogene			DEPDC1P1,DEPDC1P2	Family_generated_by_textmining
DERL	derlin protein family			DERL1,DERL2,DERL3	Family_generated_by_textmining
DPDP	dermal papilla derived protein			ELP5,SUGCT	Family_generated_by_textmining
ATOD	Dermatitis, atopic			ATOD3,ATOD5,ATOD6,ATOD8,ATOD9	Family_generated_by_textmining
DSC	desmocollin			DSC1,DSC2,DSC3	Family_generated_by_textmining
DSG	desmoglein			DSG1,DSG2,DSG3,DSG4	Family_generated_by_textmining
DSTNP	destrin pseudogene			DSTNP1,DSTNP1,DSTNP2,DSTNP2,DSTNP3,DSTNP3,DSTNP4,DSTNP4,DSTNP5,DSTNP5	Family_generated_by_textmining
DESI	desumoylating isopeptidase			DESI1,DESI2	Family_generated_by_textmining
DBX	developing brain homeobox			DBX1,DBX2	Family_generated_by_textmining
DPPA	developmental pluripotency associated			DPPA2,DPPA3,DPPA4,DPPA5	Family_generated_by_textmining
DPPA2P	developmental pluripotency associated 2 pseudogene			DPPA2P1,DPPA2P2,DPPA2P3,DPPA2P4	Family_generated_by_textmining
DPPA3P	developmental pluripotency associated 3 pseudogene			DPPA3P1,DPPA3P2,DPPA3P3	Family_generated_by_textmining
DPPA5P	developmental pluripotency associated 5 pseudogene			DPPA5P1,DPPA5P2,DPPA5P3,DPPA5P4	Family_generated_by_textmining
DRG	developmentally regulated GTP binding protein			DRG1,DRG2	Family_generated_by_textmining
DHX	DEXH box			DHX58,DHX58	Complex_generated_by_textmining
IDDM	Diabetes mellitus, insulin-dependent			IDDM23,IDDM24	Family_generated_by_textmining
DGAT	diacylglycerol acyltransferase			DGAT1,DGAT2	Family_generated_by_textmining
DGK	diacylglycerol kinase			DGKA,DGKB,DGKD,DGKE,DGKG,DGKZ	Family_generated_by_textmining
DAGL	diacylglycerol lipase			DAGLA,DAGLB	Family_generated_by_textmining
DGAT	diacylglycerol O-acyltransferase			DGAT1,DGAT2	Family_generated_by_textmining
PLPP	diacylglycerol pyrophosphate phosphatase-like			PLPP4,PLPP5	Family_generated_by_textmining
SAT	diamine acetyltransferase			SAT1,SAT2	Family_generated_by_textmining
SAT	diamine N-acetyltransferase			SAT1,SAT2	Family_generated_by_textmining
DIAPH3-AS	DIAPH3 antisense RNA			DIAPH3-AS1,DIAPH3-AS2	Family_generated_by_textmining
DIAPH	diaphanous-related formin			DIAPH1,DIAPH2,DIAPH3	Family_generated_by_textmining
DBIP	diazepam binding inhibitor pseudogene			DBIP1,DBIP1,DBIP2,DBIP2,DBIP3,DBIP3	Family_generated_by_textmining
DICER	dicer			DICER1,DICER1	Family_generated_by_textmining
DKK	dickkopf WNT signaling pathway inhibitor			DKK1,DKK2,DKK3,DKK4	Family_generated_by_textmining
BHLHE4	differentially expressed in chondrocytes			BHLHE40,BHLHE41	Family_generated_by_textmining
DEF	differentially expressed in FDCP			DEF8,DEF8	Family_generated_by_textmining
DGCR	DiGeorge syndrome critical region gene			DGCR10,DGCR10,DGCR11,DGCR11,DGCR12,DGCR12,DGCR14,DGCR2,DGCR5,DGCR5,DGCR6,DGCR7,DGCR9,DGCR9	Family_generated_by_textmining
DEGS	dihydroceramide desaturase			DEGS1,DEGS2	Family_generated_by_textmining
AKR1	dihydrodiol dehydrogenase			AKR1A1,AKR1C3	Family_generated_by_textmining
DSH	dihydrodipicolinate synthetase homolog			HOGA1,NPL	Family_generated_by_textmining
DHFRP	dihydrofolate reductase pseudogene			DHFRP1,DHFRP2	Family_generated_by_textmining
DPYSL	dihydropyrimidinase-like			DPYSL2,DPYSL3,DPYSL4,DPYSL5	Family_generated_by_textmining
DDAH	dimethylarginine dimethylaminohydrolase			DDAH1,DDAH2	Family_generated_by_textmining
DPEP	dipeptidase			DPEP1,DPEP1,DPEP2,DPEP3	Family_generated_by_textmining
DPP	dipeptidyl-peptidase			DPP10,DPP10,DPP3,DPP4,DPP6,DPP7,DPP8,DPP9	Family_generated_by_textmining
DPP3P	dipeptidyl-peptidase 3 pseudogene			DPP3P1,DPP3P2	Family_generated_by_textmining
PPIP5K	diphosphoinositol pentakisphosphate kinase			PPIP5K1,PPIP5K2	Family_generated_by_textmining
DPH	diphthamide biosynthesis			DPH1,DPH3,DPH5,DPH7	Family_generated_by_textmining
DPH3P	diphthamide biosynthesis 3 pseudogene			DPH3P1,DPH3P2	Family_generated_by_textmining
DIRAS	DIRAS family, GTP-binding RAS-like			DIRAS1,DIRAS2,DIRAS3	Family_generated_by_textmining
DISC1FP	DISC1 fusion partner			DISC1FP1,DISC1FP1	Family_generated_by_textmining
DDR	discoidin domain receptor tyrosine kinase			DDR1,DDR2	Family_generated_by_textmining
DCBLD	discoidin, CUB and LCCL domain containing			DCBLD1,DCBLD2	Family_generated_by_textmining
DIP	disco-interacting protein			DIP2A,DIP2B,DIP2C	Family_generated_by_textmining
DIP2	disco-interacting protein 2 homolog			DIP2A,DIP2B,DIP2C	Family_generated_by_textmining
DLG	discs, large homolog			DLG1,DLG1,DLG2,DLG2,DLG3,DLG3,DLG4,DLG4,DLG5,DLG5	Family_generated_by_textmining
DLGAP	discs, large homolog-associated protein			DLGAP1,DLGAP1,DLGAP2,DLGAP2,DLGAP3,DLGAP3,DLGAP4,DLGAP4,DLGAP5,DLGAP5	Family_generated_by_textmining
DLGAP5P	discs, large homolog-associated protein 5 pseudogene			DLGAP5P1,DLGAP5P1	Family_generated_by_textmining
DAAM	dishevelled associated activator of morphogenesis			DAAM1,DAAM2	Family_generated_by_textmining
DVL	dishevelled segment polarity protein			DVL1,DVL2,DVL3	Family_generated_by_textmining
DACT	dishevelled-binding antagonist of beta-catenin			DACT1,DACT2,DACT3	Family_generated_by_textmining
DISP	dispatched homolog			DISP1,DISP1,DISP2,DISP2	Family_generated_by_textmining
DIRC	disrupted in renal carcinoma			DIRC1,DIRC2,DIRC3	Family_generated_by_textmining
DISC	disrupted in schizophrenia			DISC1,DISC2,DISC2	Family_generated_by_textmining
DLX	distal-less homeobox			DLX1,DLX2,DLX3,DLX4,DLX5,DLX6	Family_generated_by_textmining
DPRXP	divergent-paired related homeobox pseudogene			DPRXP1,DPRXP2,DPRXP3,DPRXP4,DPRXP5,DPRXP6,DPRXP7	Family_generated_by_textmining
DLGAP1-AS	DLGAP1 antisense RNA			DLGAP1-AS1,DLGAP1-AS2,DLGAP1-AS3,DLGAP1-AS4,DLGAP1-AS5	Family_generated_by_textmining
DLX2-AS	DLX2 antisense RNA			DLX2-AS1,DLX2-AS1	Family_generated_by_textmining
DLX6-AS	DLX6 antisense RNA			DLX6-AS1,DLX6-AS2	Family_generated_by_textmining
DMRT	DMRT-like			DMRTA1,DMRTA2,DMRTB1,DMRTC1,DMRTC2	Family_generated_by_textmining
DMXL	Dmx-like			DMXL1,DMXL2	Family_generated_by_textmining
TOP1	DNA			TOP1,TOP1MT	Family_generated_by_textmining
DCLRE	DNA cross-link repair			DCLRE1A,DCLRE1B,DCLRE1C	Family_generated_by_textmining
LOC24672	DNA directed RNA polymerase II			LOC246724,LOC246725	Complex_generated_by_textmining
DFFB	DNA fragmentation factor, 40kDa, beta			DFFB,DFFB	Complex_generated_by_textmining
TOP1P	DNA I pseudogene			TOP1P1,TOP1P2	Family_generated_by_textmining
TOP2	DNA II protein family			TOP2A,TOP2B	Family_generated_by_textmining
TOP3	DNA III			TOP3A,TOP3B	Family_generated_by_textmining
POLD	DNA polymerase delta			POLD2,POLD3	Complex_generated_by_textmining
DRP	DNA repair protein			RAD51D,XRCC4	Family_generated_by_textmining
D	DNA segment on chromosome			D6S2723E,D6S2723E	Family_generated_by_textmining
DSOC	DNA segment on chromosome			FAM50A,LAGE3,RRP1	Family_generated_by_textmining
D6S	DNA segment on chromosome 6			D6S2723E,D6S2723E	Family_generated_by_textmining
DSOCX	DNA segment on chromosome X			FAM50A,LAGE3	Family_generated_by_textmining
DDI	DNA-damage inducible 1 homolog			DDI1,DDI1,DDI2	Family_generated_by_textmining
DRAM	DNA-damage regulated autophagy modulator			DRAM1,DRAM2	Family_generated_by_textmining
DDIT	DNA-damage-inducible transcript			DDIT3,DDIT4	Family_generated_by_textmining
DNAJA	DnaJ homolog, subfamily A			DNAJA1,DNAJA1,DNAJA2,DNAJA2,DNAJA3,DNAJA3,DNAJA4,DNAJA4	Family_generated_by_textmining
DNAJA1P	DnaJ homolog, subfamily A, member 1 pseudogene			DNAJA1P1,DNAJA1P1,DNAJA1P2,DNAJA1P2,DNAJA1P3,DNAJA1P3,DNAJA1P4,DNAJA1P4,DNAJA1P5,DNAJA1P5,DNAJA1P6,DNAJA1P6	Family_generated_by_textmining
DNAJB	DnaJ homolog, subfamily B			DNAJB1,DNAJB1,DNAJB11,DNAJB11,DNAJB12,DNAJB12,DNAJB13,DNAJB13,DNAJB14,DNAJB14,DNAJB2,DNAJB2,DNAJB3,DNAJB3,DNAJB4,DNAJB4,DNAJB5,DNAJB5,DNAJB6,DNAJB6,DNAJB7,DNAJB7,DNAJB8,DNAJB8,DNAJB9,DNAJB9	Family_generated_by_textmining
DNAJB1P	DnaJ homolog, subfamily B, member 1 pseudogene			DNAJB1P1,DNAJB1P1	Family_generated_by_textmining
DNAJB5P	DnaJ homolog, subfamily B, member 5 pseudogene			DNAJB5P1,DNAJB5P1	Family_generated_by_textmining
DNAJC	DnaJ homolog, subfamily C			DNAJC1,DNAJC1,DNAJC10,DNAJC10,DNAJC11,DNAJC11,DNAJC12,DNAJC12,DNAJC13,DNAJC13,DNAJC14,DNAJC14,DNAJC15,DNAJC15,DNAJC16,DNAJC16,DNAJC17,DNAJC17,DNAJC18,DNAJC18,DNAJC19,DNAJC19,DNAJC2,DNAJC2,DNAJC21,DNAJC21,DNAJC22,DNAJC22,DNAJC24,DNAJC24,DNAJC25,DNAJC25,DNAJC27,DNAJC27,DNAJC28,DNAJC28,DNAJC3,DNAJC3,DNAJC30,DNAJC30,DNAJC4,DNAJC4,DNAJC5,DNAJC5,DNAJC5B,DNAJC5B,DNAJC5G,DNAJC5G,DNAJC6,DNAJC6,DNAJC7,DNAJ…	Family_generated_by_textmining
DNAJC19P	DnaJ homolog, subfamily C, member 19 pseudogene			DNAJC19P1,DNAJC19P1,DNAJC19P2,DNAJC19P2,DNAJC19P3,DNAJC19P3,DNAJC19P4,DNAJC19P4,DNAJC19P5,DNAJC19P5,DNAJC19P6,DNAJC19P6,DNAJC19P7,DNAJC19P7,DNAJC19P8,DNAJC19P8,DNAJC19P9,DNAJC19P9	Family_generated_by_textmining
DNAJC8P	DnaJ homolog, subfamily C, member 8 pseudogene			DNAJC8P1,DNAJC8P1	Family_generated_by_textmining
DNAJB5-AS	DNAJB5 antisense RNA			DNAJB5-AS1,DNAJB5-AS1	Family_generated_by_textmining
DNAJC3-AS	DNAJC3 antisense RNA			DNAJC3-AS1,DNAJC3-AS1	Family_generated_by_textmining
DNMT	DNA-methyltransferase			DNMT1,DNMT1,DNMT3A,DNMT3A,DNMT3B,DNMT3B	Family_generated_by_textmining
DNMT3	DNA-methyltransferase 3			DNMT3A,DNMT3A,DNMT3B,DNMT3B	Family_generated_by_textmining
DNASE1L	DNase			DNASE1L1,DNASE1L3	Family_generated_by_textmining
DAP	DNAX-activation protein			HCST,TYROBP	Family_generated_by_textmining
DND1P	DND microRNA-mediated repression inhibitor 1 pseudogene			DND1P1,DND1P2	Family_generated_by_textmining
DOCK9-AS	DOCK9 antisense RNA			DOCK9-AS1,DOCK9-AS2,DOCK9-AS2	Family_generated_by_textmining
DOK	docking protein			DOK1,DOK1,DOK2,DOK3,DOK4,DOK5,DOK6,DOK7	Family_generated_by_textmining
DDOST	dolichyl-diphosphooligosaccharide--protein glycosyltransferase			DDOST,DDOST	Complex_generated_by_textmining
ALG10	dolichyl-P-Glc:Glc Man GlcNAc-PP-dolichol alpha-1			ALG10,ALG10B	Family_generated_by_textmining
DPAGT	dolichyl-phosphate N-acetylglucosaminephosphotransferase			DPAGT1,DPAGT1	Family_generated_by_textmining
DR	dopamine			DRD1,DRD2,DRD3,DRD4,DRD5	Family_generated_by_textmining
DRD5P	dopamine receptor D5 pseudogene			DRD5P1,DRD5P2	Family_generated_by_textmining
DOPEY	dopey			DOPEY1,DOPEY2	Family_generated_by_textmining
DOPEY	dopey family			DOPEY1,DOPEY2	Family_generated_by_textmining
DOC2	double C2-like domains			DOC2A,DOC2B	Family_generated_by_textmining
DUX	double homeobox			DUX1,DUX3,DUX4,DUX5,DUXA,DUXB	Family_generated_by_textmining
DUX4L	double homeobox 4 like			DUX4L1,DUX4L10,DUX4L11,DUX4L12,DUX4L13,DUX4L14,DUX4L15,DUX4L16,DUX4L17,DUX4L18,DUX4L19,DUX4L2,DUX4L20,DUX4L21,DUX4L22,DUX4L23,DUX4L24,DUX4L25,DUX4L26,DUX4L27,DUX4L28,DUX4L29,DUX4L3,DUX4L4,DUX4L5,DUX4L6,DUX4L7,DUX4L8,DUX4L9	Family_generated_by_textmining
DUXAP	double homeobox A pseudogene			DUXAP1,DUXAP10,DUXAP11,DUXAP12,DUXAP2,DUXAP3,DUXAP4,DUXAP5,DUXAP6,DUXAP7,DUXAP8,DUXAP9	Family_generated_by_textmining
LOC10	double homeobox protein 4-like protein			LOC100287823,LOC101930078	Family_generated_by_textmining
DCDC	doublecortin domain containing			DCDC1,DCDC2,DCDC2B,DCDC2C,DCDC5	Family_generated_by_textmining
DCLK	doublecortin-like kinase			DCLK1,DCLK2,DCLK3	Family_generated_by_textmining
DMRT	doublesex and mab			DMRT1,DMRT2	Family_generated_by_textmining
DMRT	doublesex and mab-3 related transcription factor			DMRT1,DMRT2,DMRT3,DMRT3	Family_generated_by_textmining
DSCR	Down syndrome critical region			DSCR10,DSCR10,DSCR3,DSCR4,DSCR8,DSCR9,DSCR9	Family_generated_by_textmining
DPH6-AS	DPH6 antisense RNA			DPH6-AS1,DPH6-AS1	Family_generated_by_textmining
DPM	DPM synthase			DPM1,DPM2,DPM3	Complex_generated_by_textmining
DPP10-AS	DPP10 antisense RNA			DPP10-AS1,DPP10-AS2,DPP10-AS3	Family_generated_by_textmining
DPY19L1P	DPY19L1 pseudogene			DPY19L1P1,DPY19L1P2	Family_generated_by_textmining
DPY19L2P	DPY19L2 pseudogene			DPY19L2P1,DPY19L2P2,DPY19L2P3,DPY19L2P4,DPY19L2P5	Family_generated_by_textmining
DPY19L	dpy-19-like			DPY19L1,DPY19L1,DPY19L2,DPY19L2,DPY19L3,DPY19L3,DPY19L4,DPY19L4	Family_generated_by_textmining
DYDC	DPY30 domain containing			DYDC1,DYDC2	Family_generated_by_textmining
DPYD-AS	DPYD antisense RNA			DPYD-AS1,DPYD-AS2	Family_generated_by_textmining
DRAP	DR1-associated protein			DRAP1,DRAP1	Family_generated_by_textmining
MAGEB	DSS/AHC critical interval MAGE			MAGEB1,MAGEB2	Family_generated_by_textmining
DTWD	DTW domain containing			DTWD1,DTWD2	Family_generated_by_textmining
DTD	D-tyrosyl-tRNA deacylase			DTD1,DTD2,DTD2	Family_generated_by_textmining
DUOX	dual oxidase			DUOX1,DUOX2	Family_generated_by_textmining
DUOXA	dual oxidase maturation factor			DUOXA1,DUOXA2	Family_generated_by_textmining
DUSP	dual specificity phosphatase			DUSP1,DUSP10,DUSP11,DUSP11,DUSP12,DUSP13,DUSP14,DUSP15,DUSP16,DUSP18,DUSP19,DUSP2,DUSP21,DUSP22,DUSP23,DUSP26,DUSP26,DUSP27,DUSP27,DUSP28,DUSP3,DUSP4,DUSP5,DUSP6,DUSP7,DUSP8,DUSP9	Family_generated_by_textmining
DUSP5P	dual specificity phosphatase 5 pseudogene			DUSP5P1,DUSP5P2	Family_generated_by_textmining
DUSP8P	dual specificity phosphatase 8 pseudogene			DUSP8P1,DUSP8P2,DUSP8P3,DUSP8P4,DUSP8P5	Family_generated_by_textmining
DYRK	dual-specificity tyrosine--phosphorylation regulated kinase			DYRK1A,DYRK1A,DYRK1B,DYRK1B,DYRK2,DYRK2,DYRK3,DYRK3,DYRK4,DYRK4	Family_generated_by_textmining
DANT	DXZ4 associated non-coding transcript			DANT1,DANT2	Family_generated_by_textmining
DCTN	dynactin			DCTN1,DCTN2,DCTN2,DCTN3,DCTN3,DCTN4,DCTN4,DCTN5,DCTN5,DCTN6	Family_generated_by_textmining
DNM	dynamin			DNM1,DNM2,DNM3	Family_generated_by_textmining
DNM1P	dynamin 1 pseudogene			DNM1P17,DNM1P18,DNM1P19,DNM1P24,DNM1P25,DNM1P26,DNM1P27,DNM1P28,DNM1P29,DNM1P30,DNM1P31,DNM1P32,DNM1P33,DNM1P34,DNM1P35,DNM1P36,DNM1P37,DNM1P38,DNM1P39,DNM1P40,DNM1P41,DNM1P43,DNM1P44,DNM1P45,DNM1P46,DNM1P47,DNM1P48,DNM1P49,DNM1P5,DNM1P50,DNM1P51,DNM1P9	Family_generated_by_textmining
DR	dynein regulatory			EFCAB2,IQCA1,IQCD,IQCG	Complex_generated_by_textmining
DRC	dynein regulatory			DRC1,DRC3,DRC7	Complex_generated_by_textmining
DAAF	dynein, axonemal, assembly factor			DYX1C1,LOC100419862	Family_generated_by_textmining
DNAAF	dynein, axonemal, assembly factor			DNAAF1,DNAAF2,DNAAF3,DNAAF5	Family_generated_by_textmining
DNAH	dynein, axonemal, heavy chain			DNAH1,DNAH10,DNAH10OS,DNAH11,DNAH12,DNAH14,DNAH17,DNAH2,DNAH3,DNAH5,DNAH6,DNAH7,DNAH8,DNAH9	Family_generated_by_textmining
DNAI	dynein, axonemal, intermediate chain			DNAI1,DNAI2	Family_generated_by_textmining
DNAL	dynein, axonemal, light chain			DNAL1,DNAL4	Family_generated_by_textmining
DYNC	dynein, cytoplasmic			DYNC1I2,DYNC1LI2,DYNC2H1,DYNC2LI1	Family_generated_by_textmining
DYNC1H	dynein, cytoplasmic 1, heavy chain			DYNC1H1,DYNC1H1	Family_generated_by_textmining
DYNC1I	dynein, cytoplasmic 1, intermediate chain			DYNC1I1,DYNC1I1,DYNC1I2	Family_generated_by_textmining
DYNC1LI	dynein, cytoplasmic 1, light intermediate chain			DYNC1LI1,DYNC1LI1,DYNC1LI2	Family_generated_by_textmining
DYNLL	dynein, light chain, LC8-type			DYNLL1,DYNLL2	Family_generated_by_textmining
DYNLL1P	dynein, light chain, LC8-type 1 pseudogene			DYNLL1P1,DYNLL1P2,DYNLL1P3,DYNLL1P4,DYNLL1P5,DYNLL1P6,DYNLL1P7	Family_generated_by_textmining
DYNLRB	dynein, light chain, roadblock-type			DYNLRB1,DYNLRB2	Family_generated_by_textmining
DYNLT	dynein, light chain, Tctex-type			DYNLT1,DYNLT3	Family_generated_by_textmining
DYNLT3P	dynein, light chain, Tctex-type 3 pseudogene			DYNLT3P1,DYNLT3P2	Family_generated_by_textmining
DYRK1AIP	DYRK1A interacting protein			DYRK1AIP1,DYRK1AIP2	Family_generated_by_textmining
DBNDD	dysbindin domain containing			DBNDD1,DBNDD1,DBNDD2,DBNDD2	Family_generated_by_textmining
DYX	dyslexia susceptibility			DYX1,DYX2,DYX3,DYX4,DYX5,DYX6,DYX7,DYX8,DYX9	Family_generated_by_textmining
DYX1C	dyslexia susceptibility 1 candidate			DYX1C1,DYX1C1	Family_generated_by_textmining
DYT	dystonia			DYT13,DYT15,DYT17,DYT2,DYT2,DYT21,DYT21,DYT22,DYT7,DYT7	Family_generated_by_textmining
DTN	dystrobrevin			DTNA,DTNB	Family_generated_by_textmining
DAG	dystroglycan			DAG1,DAG1	Family_generated_by_textmining
DAG	dystrophin-associated glycoprotein			DAG1,DAG1	Family_generated_by_textmining
SNTB	dystrophin-associated protein			SNTB1,SNTB2	Family_generated_by_textmining
DYX1C1	DYX1C1 protein family			DYX1C1-CCPG1,DYX1C1-CCPG1	Family_generated_by_textmining
E	E1A binding protein			EP300,EP400	Family_generated_by_textmining
DL	E2			DLAT,DLST	Complex_generated_by_textmining
E2F	E2F transcription factor			E2F1,E2F2,E2F3,E2F6,E2F7,E2F8	Family_generated_by_textmining
E2F3P	E2F transcription factor 3 pseudogene			E2F3P1,E2F3P2	Family_generated_by_textmining
E2F6P	E2F transcription factor 6 pseudogene			E2F6P1,E2F6P2,E2F6P3,E2F6P4	Family_generated_by_textmining
ELF	E74-like factor			ELF1,ELF1,ELF2,ELF2,ELF3,ELF3,ELF4,ELF4,ELF5,ELF5	Family_generated_by_textmining
ELF2P	E74-like factor 2 pseudogene			ELF2P1,ELF2P2,ELF2P3,ELF2P4	Family_generated_by_textmining
EBF	early B-cell factor			EBF1,EBF2,EBF3,EBF4	Family_generated_by_textmining
EGR	early growth response			EGR1,EGR2,EGR3,EGR4	Family_generated_by_textmining
EML	echinoderm microtubule associated protein like			EML1,EML2,EML3,EML4,EML5,EML6	Family_generated_by_textmining
EVI	ecotropic viral integration site			EVI2A,EVI2B,EVI5	Family_generated_by_textmining
ECTD	Ectodermal dysplasia			ECTD5,ECTD6,ECTD7,ECTD8	Family_generated_by_textmining
ENC	ectodermal-neural cortex			ENC1,ENC1	Family_generated_by_textmining
ENOX	ecto-NOX disulfide-thiol exchanger			ENOX1,ENOX2	Family_generated_by_textmining
ENTPD	ectonucleoside triphosphate diphosphohydrolase			ENTPD1,ENTPD2,ENTPD3,ENTPD4,ENTPD5,ENTPD6,ENTPD6,ENTPD7,ENTPD8	Family_generated_by_textmining
ENPP	ectonucleotide pyrophosphatase/phosphodiesterase			ENPP1,ENPP2,ENPP3,ENPP4,ENPP4,ENPP5,ENPP5,ENPP6,ENPP7	Family_generated_by_textmining
ENPP7P	ectonucleotide pyrophosphatase/phosphodiesterase 7 pseudogene			ENPP7P1,ENPP7P10,ENPP7P11,ENPP7P12,ENPP7P13,ENPP7P14,ENPP7P2,ENPP7P3,ENPP7P4,ENPP7P5,ENPP7P6,ENPP7P7,ENPP7P8,ENPP7P9	Family_generated_by_textmining
EPG	ectopic P-granules autophagy protein			EPG5,EPG5	Family_generated_by_textmining
EEC	ectrodactyly, ectodermal dysplasia and cleft lip/palate syndrome			EEC1,EEC2	Family_generated_by_textmining
EFCAB	EF-hand calcium binding domain			EFCAB1,EFCAB10,EFCAB11,EFCAB12,EFCAB13,EFCAB14,EFCAB2,EFCAB3,EFCAB5,EFCAB6,EFCAB7,EFCAB8,EFCAB9	Family_generated_by_textmining
EFHC	EF-hand C-terminal containing			EFHC1,EFHC2	Family_generated_by_textmining
EFHC	EF-hand domain containing			EFHC1,EFHC1,EFHC2,EFHC2	Family_generated_by_textmining
EFH	EF-hand domain family			EFHB,EFHD1,EFHD2	Family_generated_by_textmining
EFR3	EFR3 homolog			EFR3A,EFR3B	Family_generated_by_textmining
EFEMP	EGF containing fibulin-like extracellular matrix protein			EFEMP1,EFEMP2	Family_generated_by_textmining
EGFLAM-AS	EGFLAM antisense RNA			EGFLAM-AS1,EGFLAM-AS2,EGFLAM-AS3,EGFLAM-AS4	Family_generated_by_textmining
EGFL	EGF-like-domain, multiple			EGFL6,EGFL7,EGFL8	Family_generated_by_textmining
EGLN	egl-9			EGLN1,EGLN2,EGLN3	Family_generated_by_textmining
EHD	EH-domain containing			EHD1,EHD2,EHD3,EHD4	Family_generated_by_textmining
EIF3J-AS	EIF3J antisense RNA			EIF3J-AS1,EIF3J-AS1	Family_generated_by_textmining
ELAC	elaC ribonuclease			ELAC1,ELAC2	Family_generated_by_textmining
ELAC	elaC ribonuclease Z			ELAC1,ELAC2	Family_generated_by_textmining
E_m_p_t_y	elastase			CELA3B,CTRC	Family_generated_by_textmining
EMILIN	elastin microfibril interfacer			EMILIN1,EMILIN2,EMILIN3	Family_generated_by_textmining
ELAVL	ELAV like neuron-specific RNA binding protein			ELAVL2,ELAVL3,ELAVL4	Family_generated_by_textmining
ERC	ELKS/RAB6-interacting/CAST			ERC1,ERC2	Family_generated_by_textmining
ERC	ELKS/RAB6-interacting/CAST family			ERC1,ERC2	Family_generated_by_textmining
EAF	ELL associated factor			EAF1,EAF2	Family_generated_by_textmining
ELMOD	ELMO/CED-12 domain containing			ELMOD1,ELMOD2,ELMOD3	Family_generated_by_textmining
EFTUD	elongation factor Tu GTP binding domain containing			EFTUD1,EFTUD2	Family_generated_by_textmining
EFTUD1P	elongation factor Tu GTP binding domain containing 1 pseudogene			EFTUD1P1,EFTUD1P2	Family_generated_by_textmining
ELL2P	elongation factor, RNA polymerase II, 2 pseudogene			ELL2P1,ELL2P2,ELL2P3,ELL2P4	Family_generated_by_textmining
ELP	elongator acetyltransferase			ELP2,ELP3,ELP4,ELP5,ELP6	Complex_generated_by_textmining
E_m_p_t_y	elongin			LOC100422580,TCEB3,TCEB3B,TCEB3C	Family_generated_by_textmining
T	elongin			TCEB1,TCEB1P27	Family_generated_by_textmining
TCE	elongin			TCEB2,TCEB2P1,TCEB2P2,TCEB2P3,TCEB2P4	Family_generated_by_textmining
ELOVL	ELOVL fatty acid elongase			ELOVL1,ELOVL2,ELOVL3,ELOVL4,ELOVL5,ELOVL6,ELOVL7	Family_generated_by_textmining
EMX	empty spiracles homeobox			EMX1,EMX2	Family_generated_by_textmining
EXOGP	endo/exonuclease endonuclease G-like pseudogene			EXOGP1,EXOGP1	Family_generated_by_textmining
EBL	endogenous Borna-like			EBLN1,EBLN2	Family_generated_by_textmining
EBLN	endogenous Borna-like N element			EBLN1,EBLN2	Family_generated_by_textmining
EBLN	endogenous Bornavirus-like nucleoprotein			EBLN1,EBLN2,EBLN3	Family_generated_by_textmining
ERV3	endogenous retrovirus group 3			ERV3-1,ERV3-2	Family_generated_by_textmining
ERVE	endogenous retrovirus group E			ERVE-1,ERVE-2,ERVE-3,ERVE-4	Family_generated_by_textmining
ERVFRD	endogenous retrovirus group FRD			ERVFRD-1,ERVFRD-2,ERVFRD-3	Family_generated_by_textmining
ERVH	endogenous retrovirus group H			ERVH-1,ERVH-2,ERVH-3,ERVH-4,ERVH-5,ERVH-6,ERVH-7	Family_generated_by_textmining
ERVK	endogenous retrovirus group K			ERVK-1,ERVK-10,ERVK-11,ERVK-12,ERVK-13,ERVK-14,ERVK-15,ERVK-16,ERVK-17,ERVK-18,ERVK-19,ERVK-2,ERVK-20,ERVK-21,ERVK-22,ERVK-23,ERVK-24,ERVK-25,ERVK-26,ERVK-27,ERVK-28,ERVK-29,ERVK-3,ERVK-30,ERVK-31,ERVK-4,ERVK-5,ERVK-6,ERVK-7,ERVK-8,ERVK-9	Family_generated_by_textmining
LOC10537	endogenous retrovirus group K			LOC105376906,LOC105377813	Family_generated_by_textmining
ERVK3	endogenous retrovirus group K3			ERVK3-1,ERVK3-2,ERVK3-3,ERVK3-4,ERVK3-5,ERVK3-6,ERVK3-7,ERVK3-8	Family_generated_by_textmining
ERVS71	endogenous retrovirus group S71			ERVS71-1,ERVS71-2	Family_generated_by_textmining
ERVV	endogenous retrovirus group V			ERVV-1,ERVV-2	Family_generated_by_textmining
ERVW	endogenous retrovirus group W			ERVW-1,ERVW-10,ERVW-11,ERVW-12,ERVW-13,ERVW-14,ERVW-15,ERVW-16,ERVW-17,ERVW-18,ERVW-19,ERVW-2,ERVW-20,ERVW-21,ERVW-22,ERVW-23,ERVW-24,ERVW-25,ERVW-26,ERVW-27,ERVW-28,ERVW-29,ERVW-3,ERVW-4,ERVW-5,ERVW-6,ERVW-7,ERVW-8,ERVW-9	Family_generated_by_textmining
ENDO	endonuclease			ENDOG,ENDOV	Family_generated_by_textmining
ERAP	endoplasmic reticulum aminopeptidase			ERAP1,ERAP2	Family_generated_by_textmining
MAN1B	endoplasmic reticulum mannosyl-oligosaccharide 1,2-alpha-mannosidase			MAN1B1,MAN1B1	Family_generated_by_textmining
ERO1	endoplasmic reticulum oxidoreductase			ERO1A,ERO1B	Family_generated_by_textmining
ERP	endoplasmic reticulum protein			ERP27,ERP29,ERP44	Family_generated_by_textmining
ERN	endoplasmic reticulum to nucleus signaling			ERN1,ERN2	Family_generated_by_textmining
ENSAP	endosulfine alpha pseudogene			ENSAP1,ENSAP2,ENSAP3	Family_generated_by_textmining
FGF1	endothelial cell growth factor			FGF1,FGF1	Family_generated_by_textmining
EDN	endothelin			EDN1,EDN2,EDN3	Family_generated_by_textmining
EDNR	endothelin			EDNRA,EDNRB	Family_generated_by_textmining
ECE	endothelin converting enzyme			ECE1,ECE2	Family_generated_by_textmining
ECEL1P	endothelin converting enzyme-like 1, pseudogene			ECEL1P1,ECEL1P2,ECEL1P3	Family_generated_by_textmining
EN	engrailed homeobox			EN1,EN2	Family_generated_by_textmining
ELMO	engulfment and cell motility			ELMO1,ELMO2,ELMO3	Family_generated_by_textmining
ERI	enhanced RNAi three prime mRNA exonuclease homolog			ERI1,ERI2,ERI3	Family_generated_by_textmining
EDC	enhancer of mRNA decapping			EDC3,EDC4	Family_generated_by_textmining
EPC	enhancer of polycomb homolog			EPC1,EPC1,EPC2,EPC2	Family_generated_by_textmining
ERHP	enhancer of rudimentary Drosophila pseudogene			ERHP1,ERHP2	Family_generated_by_textmining
ERHP	enhancer of rudimentary homolog pseudogene			ERHP1,ERHP1,ERHP2,ERHP2	Family_generated_by_textmining
TLE	enhancer of split groucho			TLE1,TLE2	Family_generated_by_textmining
ENY	enhancer of yellow			ENY2,ENY2	Family_generated_by_textmining
ENO	enolase			ENO1,ENO1,ENO2,ENO2,ENO3,ENO3,ENO4	Family_generated_by_textmining
ENO1P	enolase 1 pseudogene			ENO1P1,ENO1P1,ENO1P2,ENO1P2,ENO1P3,ENO1P3,ENO1P4,ENO1P4	Family_generated_by_textmining
ENOX1-AS	ENOX1 antisense RNA			ENOX1-AS1,ENOX1-AS2	Family_generated_by_textmining
ECHDC	enoyl CoA hydratase domain containing			ECHDC2,ECHDC3	Family_generated_by_textmining
ECI	enoyl-CoA			ECI1,ECI2	Family_generated_by_textmining
ECI	enoyl-CoA delta isomerase			ECI1,ECI2	Family_generated_by_textmining
ENTHD	ENTH domain containing			ENTHD1,ENTHD2	Family_generated_by_textmining
ENUR	enuresis, nocturnal			ENUR1,ENUR2	Family_generated_by_textmining
EID	EP300 interacting inhibitor of differentiation			EID1,EID2,EID2B,EID3	Family_generated_by_textmining
EPB41L4A-AS	EPB41L4A antisense RNA			EPB41L4A-AS1,EPB41L4A-AS2,EPB41L4A-AS2	Family_generated_by_textmining
EPH	EPH			EPHA1,EPHA10,EPHA2,EPHA3,EPHA4,EPHA5,EPHA6,EPHA7,EPHA8,EPHB1,EPHB2,EPHB3,EPHB4,EPHB6	Family_generated_by_textmining
EFN	ephrin protein family			EFNA1,EFNA2,EFNA3,EFNA4,EFNA5,EFNB1,EFNB2,EFNB3	Family_generated_by_textmining
EPS	epidermal growth factor			EPS15,EPS8	Family_generated_by_textmining
EBR	epidermolysis bullosa			EBR3,EBR4,EBR4	Family_generated_by_textmining
EDDM	epididymal protein			EDDM3A,EDDM3B	Family_generated_by_textmining
EP	epididymal protein			ADGRG2,ELSPBP1,NPC2,SPAG11A,SPAG11B,TEDDM1,WFDC2	Family_generated_by_textmining
FAME	Epilepsy, familial adult myoclonic			FAME3,FAME4	Family_generated_by_textmining
HWE	Epilepsy, hot water			HWE1,HWE2	Family_generated_by_textmining
EIG	Epilepsy, idiopathic generalized, susceptibility to			EIG2,EIG3,EIG4,EIG5	Family_generated_by_textmining
EJM	Epilepsy, juvenile myoclonic			EJM2,EJM3	Family_generated_by_textmining
EPM	epilepsy, progressive myoclonus type			EPM2A,EPM2A	Family_generated_by_textmining
EA	Episodic ataxia, type			EA3,EA7,EA8	Family_generated_by_textmining
EMP	epithelial membrane protein			EMP1,EMP2,EMP3	Family_generated_by_textmining
ESRP	epithelial splicing regulatory protein			ESRP1,ESRP2	Family_generated_by_textmining
EPSTI	epithelial stromal interaction			EPSTI1,EPSTI1	Family_generated_by_textmining
EPM2AIP	EPM2A interacting protein			EPM2AIP1,EPM2AIP1	Family_generated_by_textmining
EPHX	epoxide hydrolase			EPHX1,EPHX1,EPHX2,EPHX3,EPHX4	Family_generated_by_textmining
EPS8L	EPS8-like			EPS8L1,EPS8L2,EPS8L3	Family_generated_by_textmining
EPN	epsin			EPN1,EPN2,EPN3	Family_generated_by_textmining
EDEM	ER degradation enhancer, mannosidase alpha-like			EDEM1,EDEM2,EDEM3	Family_generated_by_textmining
ERLIN	ER lipid raft associated			ERLIN1,ERLIN2	Family_generated_by_textmining
EMC	ER membrane protein			EMC1,EMC10,EMC2,EMC3,EMC4,EMC6,EMC7,EMC8,EMC9	Complex_generated_by_textmining
ERBB	erb-b2 receptor tyrosine kinase			ERBB2,ERBB3,ERBB4	Family_generated_by_textmining
ERGIC	ERGIC and golgi			ERGIC2,ERGIC3	Family_generated_by_textmining
ERI	ERI1 exoribonuclease			ERI2,ERI3	Family_generated_by_textmining
ERI	ERI1 exoribonuclease family			ERI2,ERI3	Family_generated_by_textmining
EPB4	erythrocyte membrane protein band			EPB41,EPB42	Family_generated_by_textmining
EPB41L	erythrocyte membrane protein band 4.1 like			EPB41L4A,EPB41L4B,EPB41L5	Family_generated_by_textmining
EPB41L	erythrocyte membrane protein band 4.1-like			EPB41L1,EPB41L2,EPB41L3	Family_generated_by_textmining
ETM	essential tremor			ETM1,ETM2	Family_generated_by_textmining
SMG	EST1 telomerase			SMG5,SMG6,SMG7	Complex_generated_by_textmining
ESCO	establishment of sister chromatid cohesion acetyltransferase			ESCO1,ESCO2	Family_generated_by_textmining
ESCO	establishment of sister chromatid cohesion N-acetyltransferase			ESCO1,ESCO2	Family_generated_by_textmining
E_m_p_t_y	esterase			CES3,PON1	Family_generated_by_textmining
ES	esterase			ESA4,ESB3,ESD	Family_generated_by_textmining
E_m_p_t_y	estrogen			LINC00312,TFAP2C	Family_generated_by_textmining
ESR	estrogen			ESR1,ESR2,ESR2	Family_generated_by_textmining
ESRR	estrogen-related			ESRRA,ESRRB,ESRRG	Family_generated_by_textmining
ESRRAP	estrogen-related receptor alpha pseudogene			ESRRAP1,ESRRAP2	Family_generated_by_textmining
ETNK	ethanolamine kinase			ETNK1,ETNK2	Family_generated_by_textmining
NAP	ethylmaleimide-sensitive factor attachment protein			NAPA,NAPB,NAPG	Family_generated_by_textmining
NAPGP	ethylmaleimide-sensitive factor attachment protein, gamma pseudogene			NAPGP1,NAPGP2	Family_generated_by_textmining
EI24P	etoposide induced 2.4 pseudogene			EI24P1,EI24P2,EI24P3,EI24P4,EI24P5	Family_generated_by_textmining
ETV	ets variant			ETV1,ETV2,ETV3,ETV4,ETV5,ETV6,ETV7	Family_generated_by_textmining
EHMT	euchromatic histone-lysine methyltransferase			EHMT1,EHMT2	Family_generated_by_textmining
EHMT	euchromatic histone-lysine N-methyltransferase			EHMT1,EHMT2	Family_generated_by_textmining
EEF	eukaryotic translation elongation factor			EEF1A2,EEF1B2,EEF1D,EEF1D,EEF1G,EEF2	Family_generated_by_textmining
EEF1	eukaryotic translation elongation factor 1			EEF1A1,EEF1A2,EEF1B2,EEF1D,EEF1D,EEF1E1,EEF1G	Family_generated_by_textmining
EEF1A	eukaryotic translation elongation factor 1 alpha			EEF1A1,EEF1A1,EEF1A2	Family_generated_by_textmining
EEF1A1P	eukaryotic translation elongation factor 1 alpha 1 pseudogene			EEF1A1P1,EEF1A1P10,EEF1A1P11,EEF1A1P12,EEF1A1P13,EEF1A1P14,EEF1A1P15,EEF1A1P16,EEF1A1P17,EEF1A1P18,EEF1A1P19,EEF1A1P2,EEF1A1P20,EEF1A1P21,EEF1A1P22,EEF1A1P23,EEF1A1P24,EEF1A1P25,EEF1A1P26,EEF1A1P27,EEF1A1P28,EEF1A1P29,EEF1A1P3,EEF1A1P30,EEF1A1P31,EEF1A1P32,EEF1A1P33,EEF1A1P34,EEF1A1P35,EEF1A1P36,EEF1A1P37,EEF1A1P38,EEF1A1P39,EEF1A1P4,EEF1A1P40,EEF1A1P41,EEF1A1P42,EEF1A1P43,EEF1A1P5,EEF1A1P6,EEF1A…	Family_generated_by_textmining
EEF1B2P	eukaryotic translation elongation factor 1 beta 2 pseudogene			EEF1B2P1,EEF1B2P2,EEF1B2P3,EEF1B2P4,EEF1B2P5,EEF1B2P6,EEF1B2P7,EEF1B2P8	Family_generated_by_textmining
EEF1DP	eukaryotic translation elongation factor 1 delta pseudogene			EEF1DP1,EEF1DP2,EEF1DP3,EEF1DP4,EEF1DP5,EEF1DP6,EEF1DP7,EEF1DP8	Family_generated_by_textmining
EEF1E	eukaryotic translation elongation factor 1 epsilon			EEF1E1,EEF1E1	Family_generated_by_textmining
EEF1GP	eukaryotic translation elongation factor 1 gamma pseudogene			EEF1GP1,EEF1GP2,EEF1GP3,EEF1GP4,EEF1GP5,EEF1GP6,EEF1GP7,EEF1GP8	Family_generated_by_textmining
EIF	eukaryotic translation initiation factor			EIF1,EIF1AX,EIF1AY,EIF1B,EIF2A,EIF2D,EIF4A1,EIF4A2,EIF4A3,EIF4B,EIF4E,EIF4ENIF1,EIF4G1,EIF4G2,EIF4G3,EIF4H,EIF5,EIF5A,EIF5A2,EIF5B,EIF6	Family_generated_by_textmining
EIF1P	eukaryotic translation initiation factor 1 pseudogene			EIF1P1,EIF1P2,EIF1P3,EIF1P4,EIF1P5,EIF1P6,EIF1P7	Family_generated_by_textmining
EIF1AXP	eukaryotic translation initiation factor 1A, X-linked pseudogene			EIF1AXP1,EIF1AXP2	Family_generated_by_textmining
EIF2S	eukaryotic translation initiation factor 2			EIF2S1,EIF2S2,EIF2S3	Complex_generated_by_textmining
EIF2S2P	eukaryotic translation initiation factor 2, subunit 2 beta pseudogene			EIF2S2P1,EIF2S2P2,EIF2S2P3,EIF2S2P4,EIF2S2P5,EIF2S2P6,EIF2S2P7	Family_generated_by_textmining
EIF2AP	eukaryotic translation initiation factor 2A pseudogene			EIF2AP1,EIF2AP2,EIF2AP3,EIF2AP4	Family_generated_by_textmining
EIF2AK	eukaryotic translation initiation factor 2-alpha kinase			EIF2AK1,EIF2AK2,EIF2AK3	Family_generated_by_textmining
EIF2B	eukaryotic translation initiation factor 2B			EIF2B1,EIF2B2,EIF2B3,EIF2B4,EIF2B5	Complex_generated_by_textmining
EIF3	eukaryotic translation initiation factor 3			EIF3A,EIF3B,EIF3C,EIF3D,EIF3E,EIF3F,EIF3G,EIF3H,EIF3I,EIF3J,EIF3K,EIF3L,EIF3M	Complex_generated_by_textmining
EIF3EP	eukaryotic translation initiation factor 3, subunit E pseudogene			EIF3EP1,EIF3EP2,EIF3EP3,EIF3EP4	Family_generated_by_textmining
EIF3FP	eukaryotic translation initiation factor 3, subunit F pseudogene			EIF3FP1,EIF3FP2,EIF3FP3	Family_generated_by_textmining
EIF3KP	eukaryotic translation initiation factor 3, subunit K pseudogene			EIF3KP1,EIF3KP2,EIF3KP3	Family_generated_by_textmining
EIF3LP	eukaryotic translation initiation factor 3, subunit L pseudogene			EIF3LP1,EIF3LP2,EIF3LP3	Family_generated_by_textmining
EIF4	eukaryotic translation initiation factor 4			EIF4G1,EIF4G2,EIF4G3	Family_generated_by_textmining
EIF4G	eukaryotic translation initiation factor 4 gamma			EIF4G1,EIF4G2,EIF4G3	Family_generated_by_textmining
EIF4A1P	eukaryotic translation initiation factor 4A1 pseudogene			EIF4A1P1,EIF4A1P10,EIF4A1P11,EIF4A1P12,EIF4A1P13,EIF4A1P2,EIF4A1P3,EIF4A1P4,EIF4A1P5,EIF4A1P6,EIF4A1P7,EIF4A1P8,EIF4A1P9	Family_generated_by_textmining
EIF4A2P	eukaryotic translation initiation factor 4A2 pseudogene			EIF4A2P1,EIF4A2P2,EIF4A2P3,EIF4A2P4,EIF4A2P5	Family_generated_by_textmining
EIF4BP	eukaryotic translation initiation factor 4B pseudogene			EIF4BP1,EIF4BP2,EIF4BP3,EIF4BP4,EIF4BP5,EIF4BP6,EIF4BP7,EIF4BP8,EIF4BP9	Family_generated_by_textmining
EIF4E	eukaryotic translation initiation factor 4E			EIF4E1B,EIF4E2,EIF4E3	Family_generated_by_textmining
EIF4EBP	eukaryotic translation initiation factor 4E binding protein			EIF4EBP1,EIF4EBP2,EIF4EBP3	Family_generated_by_textmining
EIF4EBP1P	eukaryotic translation initiation factor 4E binding protein 1 pseudogene			EIF4EBP1P1,EIF4EBP1P2	Family_generated_by_textmining
EIF4EBP2P	eukaryotic translation initiation factor 4E binding protein 2 pseudogene			EIF4EBP2P1,EIF4EBP2P2,EIF4EBP2P3	Family_generated_by_textmining
EIF4E	eukaryotic translation initiation factor 4E family			EIF4E1B,EIF4E2,EIF4E3	Family_generated_by_textmining
EIF4E2P	eukaryotic translation initiation factor 4E family member 2 pseudogene			EIF4E2P1,EIF4E2P2	Family_generated_by_textmining
EIF4EP	eukaryotic translation initiation factor 4E pseudogene			EIF4EP1,EIF4EP2,EIF4EP3,EIF4EP4,EIF4EP5	Family_generated_by_textmining
EIF4HP	eukaryotic translation initiation factor 4H pseudogene			EIF4HP1,EIF4HP2	Family_generated_by_textmining
EIF5P	eukaryotic translation initiation factor 5 pseudogene			EIF5P1,EIF5P2	Family_generated_by_textmining
EIF5AP	eukaryotic translation initiation factor 5A pseudogene			EIF5AP2,EIF5AP3,EIF5AP4	Family_generated_by_textmining
ETF1P	eukaryotic translation termination factor 1 pseudogene			ETF1P1,ETF1P2,ETF1P3	Family_generated_by_textmining
EVA	eva			EVA1A,EVA1A,EVA1B,EVA1B,EVA1C,EVA1C	Family_generated_by_textmining
EVA1	eva-1 homolog			EVA1A,EVA1A,EVA1B,EVA1B,EVA1C,EVA1C	Family_generated_by_textmining
EVX	even-skipped homeobox			EVX1,EVX2	Family_generated_by_textmining
RAPGEF	exchange protein directly activated by cAMP			RAPGEF3,RAPGEF4	Family_generated_by_textmining
ERCC	excision repair cross-complementation group			ERCC1,ERCC2,ERCC3,ERCC4,ERCC5,ERCC6,ERCC8	Family_generated_by_textmining
EXOC	exocyst			EXOC1,EXOC2,EXOC3,EXOC4,EXOC5,EXOC6,EXOC6B,EXOC7,EXOC8	Complex_generated_by_textmining
EXOC3L	exocyst complex component 3-like			EXOC3L1,EXOC3L2,EXOC3L4	Family_generated_by_textmining
EXO	exonuclease			EXO1,EXO5	Family_generated_by_textmining
EXD	exonuclease 3'-5' domain containing			EXD1,EXD2,EXD3	Family_generated_by_textmining
SYTL	exophilin			SYTL4,SYTL5	Family_generated_by_textmining
ERI	exoribonuclease			ERI1,ERI2,ERI3	Family_generated_by_textmining
E_m_p_t_y	exosome			DIS3,EXOSC3,EXOSC4,EXOSC5	Complex_generated_by_textmining
EXOSC	exosome			EXOSC1,EXOSC10,EXOSC2,EXOSC3,EXOSC4,EXOSC5,EXOSC6,EXOSC7,EXOSC8,EXOSC9	Complex_generated_by_textmining
EXOSC3P	exosome component 3 pseudogene			EXOSC3P1,EXOSC3P2	Family_generated_by_textmining
EXT	exostoses			EXT3,EXT3	Family_generated_by_textmining
EXTL2P	exostoses-like 2 pseudogene			EXTL2P1,EXTL2P1	Family_generated_by_textmining
EXT	exostosin glycosyltransferase			EXT1,EXT2	Family_generated_by_textmining
EXTL	exostosin-like glycosyltransferase			EXTL1,EXTL2,EXTL3	Family_generated_by_textmining
XPO	exportin			XPO1,XPO4,XPO5,XPO6,XPO7	Family_generated_by_textmining
ESYT	extended synaptotagmin-like protein			ESYT1,ESYT2,ESYT3	Family_generated_by_textmining
ELFN	extracellular leucine-rich repeat and fibronectin type III domain containing			ELFN1,ELFN2	Family_generated_by_textmining
ECM	extracellular matrix protein			ECM1,ECM2	Family_generated_by_textmining
ECM1P	extracellular matrix protein 1 pseudogene			ECM1P1,ECM1P2	Family_generated_by_textmining
EYA	EYA transcriptional coactivator and phosphatase			EYA1,EYA2,EYA3,EYA4	Family_generated_by_textmining
EYCL	eye color			EYCL1,EYCL1	Family_generated_by_textmining
FSHMD	facioscapulohumeral muscular dystrophy			FSHMD1A,FSHMD1B	Family_generated_by_textmining
FOXRED	FAD-dependent oxidoreductase domain containing			FOXRED1,FOXRED2	Family_generated_by_textmining
FAM83H-AS	FAM83H antisense RNA			FAM83H-AS1,FAM83H-AS1	Family_generated_by_textmining
FCMTE	familial adult myoclonic epilepsy			FCMTE1,FCMTE2	Family_generated_by_textmining
FCMTE	familial cortical myoclonic tremor with epilepsy			FCMTE1,FCMTE2,FCMTE3	Family_generated_by_textmining
FAM	family with sequence similarity			FAM120A,FAM120AOS,FAM120B,FAM120C,FAM122A,FAM122B,FAM122C,FAM124A,FAM124B,FAM199X	Family_generated_by_textmining
FAM101	family with sequence similarity 101			FAM101A,FAM101B	Family_generated_by_textmining
FAM102	family with sequence similarity 102			FAM102A,FAM102B	Family_generated_by_textmining
FAM104	family with sequence similarity 104			FAM104A,FAM104B	Family_generated_by_textmining
FAM106	family with sequence similarity 106			FAM106A,FAM106B	Family_generated_by_textmining
FAM107	family with sequence similarity 107			FAM107A,FAM107B	Family_generated_by_textmining
FAM109	family with sequence similarity 109			FAM109A,FAM109B	Family_generated_by_textmining
FAM110	family with sequence similarity 110			FAM110A,FAM110B,FAM110C,FAM110D	Family_generated_by_textmining
FAM111	family with sequence similarity 111			FAM111A,FAM111B	Family_generated_by_textmining
FAM114	family with sequence similarity 114			FAM114A1,FAM114A2	Family_generated_by_textmining
FAM117	family with sequence similarity 117			FAM117A,FAM117B	Family_generated_by_textmining
FAM118	family with sequence similarity 118			FAM118A,FAM118B	Family_generated_by_textmining
FAM126	family with sequence similarity 126			FAM126A,FAM126B	Family_generated_by_textmining
FAM127	family with sequence similarity 127			FAM127A,FAM127B,FAM127C	Family_generated_by_textmining
FAM129	family with sequence similarity 129			FAM129A,FAM129B,FAM129C	Family_generated_by_textmining
FAM13	family with sequence similarity 13			FAM13A,FAM13B,FAM13C	Family_generated_by_textmining
FAM131	family with sequence similarity 131			FAM131A,FAM131B,FAM131C	Family_generated_by_textmining
FAM132	family with sequence similarity 132			FAM132A,FAM132B	Family_generated_by_textmining
FAM133	family with sequence similarity 133			FAM133A,FAM133B	Family_generated_by_textmining
FAM134	family with sequence similarity 134			FAM134A,FAM134B,FAM134C	Family_generated_by_textmining
FAM135	family with sequence similarity 135			FAM135A,FAM135B	Family_generated_by_textmining
FAM138	family with sequence similarity 138			FAM138A,FAM138B,FAM138C,FAM138D,FAM138E,FAM138F	Family_generated_by_textmining
FAM149	family with sequence similarity 149			FAM149A,FAM149B1	Family_generated_by_textmining
FAM150	family with sequence similarity 150			FAM150A,FAM150B	Family_generated_by_textmining
FAM151	family with sequence similarity 151			FAM151A,FAM151B	Family_generated_by_textmining
FAM153	family with sequence similarity 153			FAM153A,FAM153B	Family_generated_by_textmining
FAM155	family with sequence similarity 155			FAM155A,FAM155B	Family_generated_by_textmining
FAM156	family with sequence similarity 156			FAM156A,FAM156B	Family_generated_by_textmining
FAM157	family with sequence similarity 157			FAM157A,FAM157B,FAM157C	Family_generated_by_textmining
FAM159	family with sequence similarity 159			FAM159A,FAM159B	Family_generated_by_textmining
FAM160	family with sequence similarity 160			FAM160A1,FAM160A2,FAM160B1,FAM160B2	Family_generated_by_textmining
FAM161	family with sequence similarity 161			FAM161A,FAM161B	Family_generated_by_textmining
FAM162	family with sequence similarity 162			FAM162A,FAM162B	Family_generated_by_textmining
FAM163	family with sequence similarity 163			FAM163A,FAM163B	Family_generated_by_textmining
FAM166	family with sequence similarity 166			FAM166A,FAM166B	Family_generated_by_textmining
FAM167	family with sequence similarity 167			FAM167A,FAM167B	Family_generated_by_textmining
FAM168	family with sequence similarity 168			FAM168A,FAM168B	Family_generated_by_textmining
FAM169	family with sequence similarity 169			FAM169A,FAM169B	Family_generated_by_textmining
FAM170	family with sequence similarity 170			FAM170A,FAM170B	Family_generated_by_textmining
FAM171	family with sequence similarity 171			FAM171A1,FAM171A2,FAM171B	Family_generated_by_textmining
FAM173	family with sequence similarity 173			FAM173A,FAM173B	Family_generated_by_textmining
FAM174	family with sequence similarity 174			FAM174A,FAM174B	Family_generated_by_textmining
FAM175	family with sequence similarity 175			FAM175A,FAM175B	Family_generated_by_textmining
FAM177	family with sequence similarity 177			FAM177A1,FAM177B	Family_generated_by_textmining
FAM179	family with sequence similarity 179			FAM179A,FAM179B	Family_generated_by_textmining
FAM180	family with sequence similarity 180			FAM180A,FAM180B	Family_generated_by_textmining
FAM181	family with sequence similarity 181			FAM181A,FAM181B	Family_generated_by_textmining
FAM182	family with sequence similarity 182			FAM182A,FAM182B	Family_generated_by_textmining
FAM184	family with sequence similarity 184			FAM184A,FAM184B	Family_generated_by_textmining
FAM186	family with sequence similarity 186			FAM186A,FAM186B	Family_generated_by_textmining
FAM187	family with sequence similarity 187			FAM187A,FAM187B	Family_generated_by_textmining
FAM188	family with sequence similarity 188			FAM188A,FAM188B,FAM188B2	Family_generated_by_textmining
FAM189	family with sequence similarity 189			FAM189A1,FAM189A2,FAM189B	Family_generated_by_textmining
FWSS	family with sequence similarity 191			KNOP1,LINC00477	Family_generated_by_textmining
FAM193	family with sequence similarity 193			FAM193A,FAM193B	Family_generated_by_textmining
FAM195	family with sequence similarity 195			FAM195A,FAM195B	Family_generated_by_textmining
FAM196	family with sequence similarity 196			FAM196A,FAM196B	Family_generated_by_textmining
FAM197Y	family with sequence similarity 197, Y-linked			FAM197Y1,FAM197Y10,FAM197Y3,FAM197Y6,FAM197Y8,FAM197Y9	Family_generated_by_textmining
FAM198	family with sequence similarity 198			FAM198A,FAM198B	Family_generated_by_textmining
FAM19	family with sequence similarity 19-like)			FAM19A1,FAM19A1,FAM19A2,FAM19A2,FAM19A3,FAM19A3,FAM19A4,FAM19A4,FAM19A5,FAM19A5	Family_generated_by_textmining
FAM20	family with sequence similarity 20			FAM20A,FAM20B,FAM20C	Family_generated_by_textmining
FAM200	family with sequence similarity 200			FAM200A,FAM200B	Family_generated_by_textmining
FAM201	family with sequence similarity 201			FAM201A,FAM201B	Family_generated_by_textmining
FAM205	family with sequence similarity 205			FAM205A,FAM205C	Family_generated_by_textmining
FAM208	family with sequence similarity 208			FAM208A,FAM208B	Family_generated_by_textmining
FAM209	family with sequence similarity 209			FAM209A,FAM209B	Family_generated_by_textmining
FAM21	family with sequence similarity 21			FAM21A,FAM21C,FAM21D	Family_generated_by_textmining
FAM210	family with sequence similarity 210			FAM210A,FAM210B	Family_generated_by_textmining
FAM212	family with sequence similarity 212			FAM212A,FAM212B	Family_generated_by_textmining
FAM213	family with sequence similarity 213			FAM213A,FAM213B	Family_generated_by_textmining
FAM214	family with sequence similarity 214			FAM214A,FAM214B	Family_generated_by_textmining
FAM215	family with sequence similarity 215			FAM215A,FAM215A,FAM215B,FAM215B	Family_generated_by_textmining
FAM216	family with sequence similarity 216			FAM216A,FAM216B	Family_generated_by_textmining
FAM217	family with sequence similarity 217			FAM217A,FAM217B	Family_generated_by_textmining
FAM219	family with sequence similarity 219			FAM219A,FAM219B	Family_generated_by_textmining
FAM221	family with sequence similarity 221			FAM221A,FAM221B	Family_generated_by_textmining
FAM222	family with sequence similarity 222			FAM222A,FAM222B	Family_generated_by_textmining
FAM223	family with sequence similarity 223			FAM223A,FAM223A,FAM223B,FAM223B	Family_generated_by_textmining
FAM224	family with sequence similarity 224			FAM224A,FAM224A,FAM224B,FAM224B	Family_generated_by_textmining
FAM225	family with sequence similarity 225			FAM225A,FAM225A,FAM225B,FAM225B	Family_generated_by_textmining
FAM226	family with sequence similarity 226			FAM226A,FAM226A,FAM226B,FAM226B	Family_generated_by_textmining
FAM227	family with sequence similarity 227			FAM227A,FAM227B	Family_generated_by_textmining
FAM228	family with sequence similarity 228			FAM228A,FAM228B	Family_generated_by_textmining
FAM229	family with sequence similarity 229			FAM229A,FAM229B	Family_generated_by_textmining
FAM230	family with sequence similarity 230			FAM230A,FAM230B,FAM230B,FAM230C	Family_generated_by_textmining
FAM231	family with sequence similarity 231			FAM231A,FAM231B,FAM231C,FAM231D	Family_generated_by_textmining
PGM5P	family with sequence similarity 233			PGM5P3-AS1,PGM5P4-AS1	Family_generated_by_textmining
FAM234	family with sequence similarity 234			FAM234A,FAM234B	Family_generated_by_textmining
FAM24	family with sequence similarity 24			FAM24A,FAM24B	Family_generated_by_textmining
FAM25	family with sequence similarity 25			FAM25A,FAM25C,FAM25D,FAM25E,FAM25G	Family_generated_by_textmining
FAM26	family with sequence similarity 26			FAM26D,FAM26E,FAM26F	Family_generated_by_textmining
FAM27	family with sequence similarity 27			FAM27B,FAM27C,FAM27D1,FAM27E2,FAM27E3,FAM27E4	Family_generated_by_textmining
FAM3	family with sequence similarity 3			FAM3A,FAM3B,FAM3C,FAM3C2,FAM3C2,FAM3D	Family_generated_by_textmining
KIAA0125P2	family with sequence similarity 30			KIAA0125P2,KIAA0125P2	Family_generated_by_textmining
FAM32	family with sequence similarity 32			FAM32A,FAM32B,FAM32B,FAM32C,FAM32C,FAM32D,FAM32D,FAM32E,FAM32E	Family_generated_by_textmining
FAM35CP	family with sequence similarity 35			FAM35CP,FAM35CP	Family_generated_by_textmining
FAM41	family with sequence similarity 41			FAM41AY1,FAM41AY2,FAM41C	Family_generated_by_textmining
FAM43	family with sequence similarity 43			FAM43A,FAM43B	Family_generated_by_textmining
FAM45	family with sequence similarity 45			FAM45A,FAM45B,FAM45B	Family_generated_by_textmining
FAM46	family with sequence similarity 46			FAM46A,FAM46B,FAM46C,FAM46D	Family_generated_by_textmining
FAM47	family with sequence similarity 47			FAM47A,FAM47B,FAM47C,FAM47DP,FAM47DP,FAM47E	Family_generated_by_textmining
FAM49	family with sequence similarity 49			FAM49A,FAM49B	Family_generated_by_textmining
FAM50	family with sequence similarity 50			FAM50A,FAM50B	Family_generated_by_textmining
FAM53	family with sequence similarity 53			FAM53A,FAM53B,FAM53C	Family_generated_by_textmining
FAM57	family with sequence similarity 57			FAM57A,FAM57B	Family_generated_by_textmining
FAM63	family with sequence similarity 63			FAM63A,FAM63B	Family_generated_by_textmining
FAM65	family with sequence similarity 65			FAM65A,FAM65B,FAM65C	Family_generated_by_textmining
FAM66	family with sequence similarity 66			FAM66A,FAM66B,FAM66C,FAM66D,FAM66E	Family_generated_by_textmining
FAM69	family with sequence similarity 69			FAM69A,FAM69B,FAM69C	Family_generated_by_textmining
FAM71	family with sequence similarity 71			FAM71A,FAM71B,FAM71C,FAM71D,FAM71E1,FAM71E2,FAM71F1,FAM71F2	Family_generated_by_textmining
FAM72	family with sequence similarity 72			FAM72A,FAM72B,FAM72C,FAM72D	Family_generated_by_textmining
FAM73	family with sequence similarity 73			FAM73A,FAM73B	Family_generated_by_textmining
FAM74	family with sequence similarity 74			FAM74A1,FAM74A2,FAM74A3,FAM74A4,FAM74A6,FAM74A7	Family_generated_by_textmining
FAM76	family with sequence similarity 76			FAM76A,FAM76B	Family_generated_by_textmining
FAM78	family with sequence similarity 78			FAM78A,FAM78B	Family_generated_by_textmining
FAM81	family with sequence similarity 81			FAM81A,FAM81B	Family_generated_by_textmining
FAM83	family with sequence similarity 83			FAM83A,FAM83B,FAM83C,FAM83D,FAM83E,FAM83F,FAM83G,FAM83H	Family_generated_by_textmining
FAM84	family with sequence similarity 84			FAM84A,FAM84B	Family_generated_by_textmining
FAM85	family with sequence similarity 85			FAM85A,FAM85B	Family_generated_by_textmining
FAM86	family with sequence similarity 86			FAM86B1,FAM86B2,FAM86C1	Family_generated_by_textmining
FAM87	family with sequence similarity 87			FAM87A,FAM87B	Family_generated_by_textmining
FAM89	family with sequence similarity 89			FAM89A,FAM89B	Family_generated_by_textmining
FAM9	family with sequence similarity 9			FAM9A,FAM9B,FAM9C	Family_generated_by_textmining
FAM90	family with sequence similarity 90			FAM90A1,FAM90A24P,FAM90A24P	Family_generated_by_textmining
FAM92	family with sequence similarity 92			FAM92A1,FAM92B	Family_generated_by_textmining
FAM92A1P	family with sequence similarity 92			FAM92A1P1,FAM92A1P1,FAM92A1P2	Family_generated_by_textmining
FAM95	family with sequence similarity 95			FAM95A,FAM95B1,FAM95C	Family_generated_by_textmining
FAM96	family with sequence similarity 96			FAM96A,FAM96B	Family_generated_by_textmining
FAM96AP	family with sequence similarity 96, member A pseudogene			FAM96AP1,FAM96AP2	Family_generated_by_textmining
FAM98	family with sequence similarity 98			FAM98A,FAM98B,FAM98C	Family_generated_by_textmining
FAM99	family with sequence similarity 99			FAM99A,FAM99A,FAM99B,FAM99B	Family_generated_by_textmining
FAAP	Fanconi anemia core complex associated protein			FAAP100,FAAP20,FAAP24	Family_generated_by_textmining
FACG	Fanconi anemia, complementation group			BRCA1,PALB2,SLX4	Family_generated_by_textmining
FANC	Fanconi anemia, complementation group			FANCA,FANCB,FANCC,FANCD2,FANCE,FANCF,FANCG,FANCI,FANCL,FANCM	Family_generated_by_textmining
FANCD2P	Fanconi anemia, complementation group D2 pseudogene			FANCD2P1,FANCD2P2	Family_generated_by_textmining
FUBP	far upstream element binding protein			FUBP1,FUBP1,FUBP3,FUBP3	Family_generated_by_textmining
FUBP	far upstream FUSE binding protein			FUBP1,FUBP3	Family_generated_by_textmining
STRIP	FAR11 factor arrest			STRIP1,STRIP2	Family_generated_by_textmining
STRIP	FAR11 factor arrest 11 homolog			STRIP1,STRIP2	Family_generated_by_textmining
FDPSP	farnesyl diphosphate synthase pseudogene			FDPSP1,FDPSP10,FDPSP2,FDPSP3,FDPSP4,FDPSP5,FDPSP6,FDPSP7,FDPSP8,FDPSP9	Family_generated_by_textmining
FNT	farnesyltransferase, CAAX box			FNTA,FNTB	Family_generated_by_textmining
FNTAP	farnesyltransferase, CAAX box, alpha pseudogene			FNTAP1,FNTAP2	Family_generated_by_textmining
FAF	Fas associated factor			FAF1,FAF1,FAF2	Family_generated_by_textmining
FBF	Fas binding factor			FBF1,FBF1	Family_generated_by_textmining
FE	fasciculation and elongation protein			FEZ1,FEZ1,FEZ2,FEZ2	Family_generated_by_textmining
FEZ	fasciculation and elongation protein zeta			FEZ1,FEZ1,FEZ2,FEZ2	Family_generated_by_textmining
FSCN	fascin actin-bundling protein			FSCN1,FSCN2,FSCN3	Family_generated_by_textmining
FASTKD	FAST kinase domains			FASTKD1,FASTKD2,FASTKD3,FASTKD5	Family_generated_by_textmining
FG	Fasting plasma glucose level			FGQTL2,FGQTL3	Family_generated_by_textmining
FGQTL	Fasting plasma glucose level QTL			FGQTL1,FGQTL4,FGQTL6	Family_generated_by_textmining
FAT	FAT atypical cadherin			FAT1,FAT2,FAT3,FAT4	Family_generated_by_textmining
FITM	fat storage-inducing transmembrane protein			FITM1,FITM2	Family_generated_by_textmining
FABP	fatty acid binding protein			FABP1,FABP12,FABP2,FABP3,FABP4,FABP5,FABP5,FABP6,FABP7,FABP9	Family_generated_by_textmining
FABP5P	fatty acid binding protein 5 pseudogene			FABP5P1,FABP5P10,FABP5P11,FABP5P12,FABP5P13,FABP5P14,FABP5P15,FABP5P2,FABP5P3,FABP5P4,FABP5P5,FABP5P6,FABP5P7,FABP5P8,FABP5P9	Family_generated_by_textmining
FABP7P	fatty acid binding protein 7, brain pseudogene			FABP7P1,FABP7P2	Family_generated_by_textmining
FADS	fatty acid desaturase			FADS1,FADS2,FADS3,FADS6	Family_generated_by_textmining
FAR	fatty acyl CoA reductase			FAR1,FAR2	Family_generated_by_textmining
FAR2P	fatty acyl CoA reductase 2 pseudogene			FAR2P1,FAR2P2,FAR2P3,FAR2P4	Family_generated_by_textmining
SLC27	fatty-acid-Coenzyme			SLC27A5,SLC27A6	Family_generated_by_textmining
FBXL	F-box and leucine-rich repeat protein			FBXL12,FBXL13,FBXL14,FBXL15,FBXL16,FBXL17,FBXL18,FBXL19,FBXL2,FBXL20,FBXL21,FBXL21,FBXL22,FBXL3,FBXL4,FBXL5,FBXL6,FBXL7,FBXL8	Family_generated_by_textmining
FBXW	F-box and WD repeat domain containing			FBXW10,FBXW11,FBXW12,FBXW2,FBXW4,FBXW5,FBXW7,FBXW8,FBXW9	Family_generated_by_textmining
FBOP	F-box only protein			FBXO17,LMO7	Family_generated_by_textmining
FBP	F-box protein			ECT2L,KDM2A	Family_generated_by_textmining
FBXO	F-box protein			FBXO10,FBXO11,FBXO15,FBXO16,FBXO17,FBXO2,FBXO21,FBXO22,FBXO24,FBXO25,FBXO27,FBXO28,FBXO3,FBXO30,FBXO31,FBXO32,FBXO33,FBXO34,FBXO36,FBXO38,FBXO39,FBXO4,FBXO40,FBXO41,FBXO42,FBXO43,FBXO44,FBXO45,FBXO46,FBXO47,FBXO48,FBXO5,FBXO6,FBXO7,FBXO8,FBXO9	Family_generated_by_textmining
FAUP	FBR-MuSV-associated ubiquitously expressed pseudogene			FAUP1,FAUP1,FAUP2,FAUP2,FAUP3,FAUP3	Family_generated_by_textmining
FBXL19-AS	FBXL19 antisense RNA			FBXL19-AS1,FBXL19-AS1	Family_generated_by_textmining
FBXO3-AS	FBXO3 antisense RNA			FBXO3-AS1,FBXO3-AS1	Family_generated_by_textmining
FCER2	Fc fragment of IgE, low affinity II			FCER2,FCER2	Family_generated_by_textmining
FCGR1A	Fc fragment of IgG, high affinity Ia			FCGR1A,FCGR1A	Family_generated_by_textmining
FCGR1B	Fc fragment of IgG, high affinity Ib			FCGR1B,FCGR1B	Family_generated_by_textmining
FCGR2A	Fc fragment of IgG, low affinity IIa			FCGR2A,FCGR2A	Family_generated_by_textmining
FCGR2B	Fc fragment of IgG, low affinity IIb			FCGR2B,FCGR2B	Family_generated_by_textmining
FCGR2C	Fc fragment of IgG, low affinity IIc			FCGR2C,FCGR2C	Family_generated_by_textmining
FCGR3A	Fc fragment of IgG, low affinity IIIa			FCGR3A,FCGR3A	Family_generated_by_textmining
FCGR3B	Fc fragment of IgG, low affinity IIIb			FCGR3B,FCGR3B	Family_generated_by_textmining
FCRL	Fc receptor-like			FCRL1,FCRL2,FCRL3,FCRL4,FCRL5,FCRL6,FCRLA,FCRLB	Family_generated_by_textmining
FCF1P	FCF1 pseudogene			FCF1P1,FCF1P10,FCF1P11,FCF1P2,FCF1P3,FCF1P4,FCF1P5,FCF1P6,FCF1P7,FCF1P8,FCF1P9	Family_generated_by_textmining
FCHSD	FCH and double			FCHSD1,FCHSD2	Family_generated_by_textmining
FCHSD	FCH and double SH3 domains			FCHSD1,FCHSD2	Family_generated_by_textmining
FCHO	FCH domain only			FCHO1,FCHO2	Family_generated_by_textmining
FEB	febrile convulsions			FEB1,FEB2,FEB4,FEB5,FEB6,FEB7	Family_generated_by_textmining
FEB	Febrile convulsions, familial			FEB10,FEB9	Family_generated_by_textmining
FLVCR	feline leukemia virus subgroup C cellular			FLVCR1,FLVCR2	Family_generated_by_textmining
FEM	fem			FEM1A,FEM1A,FEM1B,FEM1B,FEM1C,FEM1C	Family_generated_by_textmining
FEM1	fem-1 homolog			FEM1A,FEM1A,FEM1B,FEM1B,FEM1C,FEM1C	Family_generated_by_textmining
FEM1AP	fem-1 homolog a pseudogene			FEM1AP1,FEM1AP1,FEM1AP2,FEM1AP2,FEM1AP3,FEM1AP3,FEM1AP4,FEM1AP4	Family_generated_by_textmining
FERP	fer tyrosine kinase pseudogene			FERP1,FERP1	Family_generated_by_textmining
FER1L6-AS	FER1L6 antisense RNA			FER1L6-AS1,FER1L6-AS2	Family_generated_by_textmining
F1L	fer-1-like			DYSF,MYOF,OTOF	Family_generated_by_textmining
FER1L	fer-1-like			FER1L5,FER1L6	Family_generated_by_textmining
F1LF	fer-1-like family			DYSF,MYOF,OTOF	Family_generated_by_textmining
FER1L	fer-1-like family			FER1L5,FER1L6	Family_generated_by_textmining
FRMPD	FERM and PDZ domain containing			FRMPD1,FRMPD2,FRMPD3,FRMPD4	Family_generated_by_textmining
FRMD	FERM domain containing			FRMD1,FRMD3,FRMD4A,FRMD4B,FRMD5,FRMD6,FRMD7,FRMD8	Family_generated_by_textmining
FARP	FERM, RhoGEF and pleckstrin domain protein			FARP1,FARP1,FARP2	Family_generated_by_textmining
FERMT	fermitin			FERMT1,FERMT2,FERMT3	Family_generated_by_textmining
FERMT	fermitin family			FERMT1,FERMT2,FERMT3	Family_generated_by_textmining
FDX1P	ferredoxin 1 pseudogene			FDX1P1,FDX1P2	Family_generated_by_textmining
CYB	ferric-chelate reductase			CYB561,CYBRD1	Family_generated_by_textmining
FTH1P	ferritin, heavy polypeptide 1 pseudogene			FTH1P10,FTH1P11,FTH1P12,FTH1P13,FTH1P14,FTH1P15,FTH1P16,FTH1P18,FTH1P19,FTH1P2,FTH1P20,FTH1P21,FTH1P22,FTH1P23,FTH1P24,FTH1P25,FTH1P26,FTH1P27,FTH1P3,FTH1P4,FTH1P5,FTH1P6,FTH1P7,FTH1P8,FTH1P9	Family_generated_by_textmining
FTLP	ferritin, light polypeptide pseudogene			FTLP1,FTLP10,FTLP11,FTLP12,FTLP13,FTLP14,FTLP15,FTLP16,FTLP17,FTLP18,FTLP19,FTLP2,FTLP3,FTLP4,FTLP5,FTLP6,FTLP7,FTLP8,FTLP9	Family_generated_by_textmining
FEZF	FEZ			FEZF1,FEZF2	Family_generated_by_textmining
FGS	FG syndrome			FGS2,FGS3,FGS5	Family_generated_by_textmining
FGF12-AS	FGF12 antisense RNA			FGF12-AS1,FGF12-AS2,FGF12-AS3	Family_generated_by_textmining
FGF14-AS	FGF14 antisense RNA			FGF14-AS1,FGF14-AS2	Family_generated_by_textmining
GAFA	FGF-2 activity-associated protein			GAFA2,GAFA3	Family_generated_by_textmining
FBN	fibrillin			FBN1,FBN2,FBN3	Family_generated_by_textmining
FG	fibrinogen			FGA,FGB,FGG	Family_generated_by_textmining
FGL	fibrinogen-like			FGL1,FGL2	Family_generated_by_textmining
PCDHG	fibroblast cadherin			PCDHGA12,PCDHGB4	Family_generated_by_textmining
FGF	fibroblast growth factor			FGF1,FGF1,FGF10,FGF11,FGF12,FGF13,FGF14,FGF16,FGF17,FGF18,FGF19,FGF2,FGF2,FGF20,FGF21,FGF22,FGF23,FGF3,FGF4,FGF5,FGF6,FGF7,FGF8,FGF8,FGF9	Family_generated_by_textmining
FGFR	fibroblast growth factor			FGFR1,FGFR2,FGFR3,FGFR4	Family_generated_by_textmining
FRS	fibroblast growth factor			FRS2,FRS3	Family_generated_by_textmining
FGF7P	fibroblast growth factor 7 pseudogene			FGF7P1,FGF7P2	Family_generated_by_textmining
FGFBP	fibroblast growth factor binding protein			FGFBP1,FGFBP2,FGFBP3	Family_generated_by_textmining
FGF1	fibroblast growth factor homologous factor			FGF11,FGF13	Family_generated_by_textmining
FGFR3P	fibroblast growth factor receptor 3 pseudogene			FGFR3P1,FGFR3P2,FGFR3P3,FGFR3P4,FGFR3P5,FGFR3P6	Family_generated_by_textmining
ITG	fibronectin			ITGA5,ITGB1	Family_generated_by_textmining
FLRT	fibronectin leucine rich transmembrane protein			FLRT1,FLRT2,FLRT3	Family_generated_by_textmining
FSD	fibronectin type III and SPRY domain containing			FSD1,FSD2	Family_generated_by_textmining
FNDC	fibronectin type III domain containing			FNDC1,FNDC3A,FNDC3B,FNDC4,FNDC5,FNDC7,FNDC8,FNDC9	Family_generated_by_textmining
LR	fibronectin type III, immunoglobulin and leucine rich repeat domains			LRFN3,LRFN4,LRFN5,LRIT1,LRIT3,LRRN1,LRRN3	Family_generated_by_textmining
FSIP	fibrous sheath interacting protein			FSIP1,FSIP2	Family_generated_by_textmining
E_m_p_t_y	fibulin			EFEMP1,EFEMP2,HMCN1	Family_generated_by_textmining
FBLN	fibulin			FBLN1,FBLN2,FBLN5,FBLN7	Family_generated_by_textmining
FCN	ficolin			FCN1,FCN1,FCN2,FCN2,FCN3,FCN3	Family_generated_by_textmining
FIGNL	fidgetin-like			FIGNL1,FIGNL2	Family_generated_by_textmining
FLN	filamin			FLNA,FLNB,FLNC	Family_generated_by_textmining
FKBP	FK506 binding protein			FKBP10,FKBP11,FKBP14,FKBP15,FKBP1A,FKBP1B,FKBP1C,FKBP2,FKBP2,FKBP3,FKBP4,FKBP5,FKBP6,FKBP7,FKBP9	Family_generated_by_textmining
FKBP1AP	FK506 binding protein 1A, 12kDa pseudogene			FKBP1AP1,FKBP1AP2,FKBP1AP3,FKBP1AP4	Family_generated_by_textmining
FKBP4P	FK506 binding protein 4, 59kDa pseudogene			FKBP4P1,FKBP4P2,FKBP4P5,FKBP4P6,FKBP4P7,FKBP4P8	Family_generated_by_textmining
FKBP1A	FKBP1A protein family			FKBP1A-SDCBP2,FKBP1A-SDCBP2	Family_generated_by_textmining
CFAP	flagellar associated protein			CFAP20,CFAP221	Family_generated_by_textmining
CELSR	flamingo homolog			CELSR1,CELSR3	Family_generated_by_textmining
FMO	flavin containing monooxygenase			FMO1,FMO2,FMO2,FMO3,FMO4,FMO5	Family_generated_by_textmining
FLOT	Flotillin			FLOT1,FLOT2,FLOT2	Family_generated_by_textmining
FLVCR1-AS	FLVCR1 antisense RNA			FLVCR1-AS1,FLVCR1-AS1	Family_generated_by_textmining
FLT	fms-related tyrosine kinase			FLT1,FLT3,FLT3LG,FLT4	Family_generated_by_textmining
FOLH	folate hydrolase			FOLH1,FOLH1,FOLH1B	Family_generated_by_textmining
FOLR	folate protein family			FOLR1,FOLR1,FOLR2,FOLR2,FOLR3,FOLR3	Family_generated_by_textmining
FOLR1P	folate receptor 1 pseudogene			FOLR1P1,FOLR1P1	Family_generated_by_textmining
FOLR3P	folate receptor 3 pseudogene			FOLR3P1,FOLR3P1	Family_generated_by_textmining
FNIP	folliculin interacting protein			FNIP1,FNIP2	Family_generated_by_textmining
FSTL	follistatin-like			FSTL1,FSTL3,FSTL3,FSTL4,FSTL5	Family_generated_by_textmining
FOX	forkhead box			FOXA1,FOXA2,FOXA3,FOXB1,FOXB2,FOXC1,FOXC2,FOXD1,FOXD2,FOXD3,FOXD4,FOXE1,FOXE3,FOXF1,FOXF2,FOXG1,FOXH1,FOXI1,FOXI2,FOXI3,FOXJ1,FOXJ2,FOXJ3,FOXK1,FOXK2,FOXL1,FOXL2,FOXM1,FOXN1,FOXN2,FOXN3,FOXN4,FOXO1,FOXO3,FOXO4,FOXO6,FOXP1,FOXP2,FOXP3,FOXP4,FOXQ1,FOXR1,FOXR2,FOXS1	Family_generated_by_textmining
FOXD4L	forkhead box D4-like			FOXD4L1,FOXD4L3,FOXD4L4,FOXD4L5,FOXD4L6	Family_generated_by_textmining
FHAD	forkhead-associated phosphopeptide binding domain			FHAD1,FHAD1	Family_generated_by_textmining
FNBP	formin binding protein			FNBP1,FNBP4	Family_generated_by_textmining
FNBP1P	formin binding protein 1 pseudogene			FNBP1P1,FNBP1P2	Family_generated_by_textmining
FHOD	formin homology 2 domain containing			FHOD1,FHOD3	Family_generated_by_textmining
FMN	formin protein family			FMN1,FMN2	Family_generated_by_textmining
FMNL	formin-like			FMNL1,FMNL2,FMNL3	Family_generated_by_textmining
LOC10	formin-like protein			LOC105373386,LOC105376746	Family_generated_by_textmining
FPR	formyl peptide			FPR1,FPR2,FPR3	Family_generated_by_textmining
FOSL	FOS-like antigen			FOSL1,FOSL2	Family_generated_by_textmining
FHL	four and a half LIM domains			FHL1,FHL2,FHL3,FHL5	Family_generated_by_textmining
FOXD2-AS	FOXD2 antisense RNA			FOXD2-AS1,FOXD2-AS1	Family_generated_by_textmining
FOXD3-AS	FOXD3 antisense RNA			FOXD3-AS1,FOXD3-AS1	Family_generated_by_textmining
FOXG1-AS	FOXG1 antisense RNA			FOXG1-AS1,FOXG1-AS1	Family_generated_by_textmining
FOXN3-AS	FOXN3 antisense RNA			FOXN3-AS1,FOXN3-AS2	Family_generated_by_textmining
F	fragile			FXR1,FXR2	Family_generated_by_textmining
FMR1	fragile			FMR1,FMR1NB	Family_generated_by_textmining
FRAX	fragile site, aphidicolin type, common, fra			FRAXB,FRAXB,FRAXC,FRAXC,FRAXD,FRAXD	Family_generated_by_textmining
FR	fragile site, distamycin			FRA11I,FRA11I,FRA16B,FRA16B,FRA16E,FRA16E,FRA8E,FRA8E	Family_generated_by_textmining
FRA17	fragile site, distamycin			FRA17A,FRA17A	Family_generated_by_textmining
FRAX	fragile site, folic acid type, rare, fra			FRAXA,FRAXA,FRAXE,FRAXE,FRAXF,FRAXF	Family_generated_by_textmining
FRA10AC	fragile site, folic acid type, rare, fra or fra candidate			FRA10AC1,FRA10AC1	Family_generated_by_textmining
FMR	fragile X mental retardation			FMR1,FMR1NB	Family_generated_by_textmining
FXR	fragile X mental retardation, autosomal homolog			FXR1,FXR2	Family_generated_by_textmining
FREM	FRAS1 related extracellular matrix			FREM1,FREM3	Family_generated_by_textmining
FFAR	free fatty acid			FFAR1,FFAR2,FFAR3,FFAR4	Family_generated_by_textmining
FRAT	frequently rearranged in advanced T-cell lymphomas			FRAT1,FRAT2	Family_generated_by_textmining
FO	Friend of			CHTOP,WAPL	Family_generated_by_textmining
FIM	Friend-murine leukemia virus integration site			FIM1,FIM3	Family_generated_by_textmining
FZD	frizzled class			FZD1,FZD10,FZD2,FZD3,FZD4,FZD5,FZD6,FZD7,FZD8,FZD9	Family_generated_by_textmining
FRMD6-AS	FRMD6 antisense RNA			FRMD6-AS1,FRMD6-AS2	Family_generated_by_textmining
FBP	fructose-1,6-bisphosphatase			FBP1,FBP2	Family_generated_by_textmining
FRG	FSHD region gene			FRG1,FRG2	Family_generated_by_textmining
FRG2	FSHD region gene 2 family			FRG2B,FRG2C	Family_generated_by_textmining
FTSJ	FtsJ homolog			FTSJ3,FTSJ3	Family_generated_by_textmining
FTSJ	FtsJ RNA methyltransferase homolog			FTSJ1,FTSJ1,FTSJ2,FTSJ2	Family_generated_by_textmining
FUCA	fucosidase, alpha			FUCA1,FUCA2	Family_generated_by_textmining
FUCA	fucosidase, alpha-L-			FUCA1,FUCA2	Family_generated_by_textmining
FUT	fucosyltransferase			FUT1,FUT1,FUT10,FUT10,FUT11,FUT11,FUT2,FUT2,FUT4,FUT4,FUT5,FUT5,FUT6,FUT6,FUT7,FUT7,FUT8,FUT8,FUT9,FUT9	Family_generated_by_textmining
FAHD	fumarylacetoacetate hydrolase domain containing			FAHD1,FAHD2A,FAHD2B	Family_generated_by_textmining
FUNDC	FUN14 domain containing			FUNDC1,FUNDC2	Family_generated_by_textmining
FUNDC2P	FUN14 domain containing 2 pseudogene			FUNDC2P1,FUNDC2P2,FUNDC2P3,FUNDC2P4	Family_generated_by_textmining
SKOR	functional smad suppressing element			SKOR1,SKOR2	Family_generated_by_textmining
FSAP	functional spliceosome-associated protein			ACIN1,AQR,BUD13,BUD31,C19ORF43,CFAP20,CWC22,ISY1,KIAA1429,MOV10,PAXBP1,RBM22,RBM25,RBM39,SKIV2L2,SMU1,SYF2,THOC5,THOC6,THOC7,U2SURP	Family_generated_by_textmining
FXYD	FXYD domain containing ion transport regulator			FXYD1,FXYD2,FXYD3,FXYD4,FXYD5,FXYD6,FXYD7	Family_generated_by_textmining
FXYD6P	FXYD domain containing ion transport regulator 6 pseudogene			FXYD6P1,FXYD6P2,FXYD6P3	Family_generated_by_textmining
FGD	FYVE, RhoGEF and PH domain containing			FGD1,FGD2,FGD3,FGD4,FGD5,FGD6	Family_generated_by_textmining
FZD10-AS	FZD10 antisense RNA			FZD10-AS1,FZD10-AS1	Family_generated_by_textmining
GAGE	G antigen			GAGE1,GAGE10,GAGE12B,GAGE12C,GAGE12D,GAGE12E,GAGE12F,GAGE12G,GAGE12H,GAGE12I,GAGE12J,GAGE13,GAGE2A,GAGE2B,GAGE2C,GAGE2D,GAGE2E,GAGE3,GAGE4,GAGE5,GAGE6,GAGE7,GAGE8	Family_generated_by_textmining
GFM	G elongation factor, mitochondrial			GFM1,GFM2	Family_generated_by_textmining
GP	G patch domain containing			GPANK1,GPKOW	Family_generated_by_textmining
GPATCH	G patch domain containing			GPATCH1,GPATCH11,GPATCH2,GPATCH3,GPATCH4,GPATCH8	Family_generated_by_textmining
GPS	G protein pathway suppressor			GPS1,GPS2	Family_generated_by_textmining
GPS2P	G protein pathway suppressor 2 pseudogene			GPS2P1,GPS2P2	Family_generated_by_textmining
GPRIN	G protein regulated inducer of neurite outgrowth			GPRIN1,GPRIN2	Family_generated_by_textmining
GPR	G protein-coupled			GPR1,GPR101,GPR107,GPR108,GPR119,GPR12,GPR132,GPR135,GPR137,GPR137B,GPR137C,GPR139,GPR141,GPR142,GPR143,GPR146,GPR148,GPR149,GPR15,GPR150,GPR151,GPR152,GPR153,GPR155,GPR156,GPR157,GPR158,GPR160,GPR161,GPR162,GPR17,GPR171,GPR173,GPR174,GPR176,GPR179,GPR18,GPR180,GPR182,GPR183,GPR19,GPR20,GPR21,GPR22,GPR25,GPR26,GPR27,GPR3,GPR31,GPR32,GPR33,GPR33,GPR34,GPR35,GPR36,GPR37,GPR37,GPR39,GPR4,GPR42,GPR42…	Family_generated_by_textmining
GPR	G protein-coupled receptor			GPRC5A,GPRC5B,GPRC5D,GPRC6A	Family_generated_by_textmining
GPRASP	G protein-coupled receptor associated sorting protein			GPRASP1,GPRASP2	Family_generated_by_textmining
GRK	G protein-coupled receptor kinase			GRK1,GRK4,GRK5,GRK6,GRK7	Family_generated_by_textmining
GIT	G protein-coupled receptor kinase interacting ArfGAP			GIT1,GIT2	Family_generated_by_textmining
GPRC5	G protein-coupled receptor, class C, group 5			GPRC5A,GPRC5B,GPRC5C,GPRC5D	Family_generated_by_textmining
G	G1 to			GSPT1,GSPT2	Family_generated_by_textmining
GSPT	G1 to S phase transition			GSPT1,GSPT2	Family_generated_by_textmining
CCN	G1/S-specific cyclin			CCND1,CCND2	Family_generated_by_textmining
GABPB	GA binding protein transcription factor, beta			GABPB1,GABPB2	Complex_generated_by_textmining
DBI	GABA			DBI,DBIP1,DBIP2,DBIP3	Family_generated_by_textmining
GABR	GABA receptor			GABRA1,GABRA2,GABRA3,GABRA4,GABRA5,GABRA6,GABRB1,GABRB2,GABRB3,GABRD,GABRE,GABRG1,GABRG2,GABRG3	Family_generated_by_textmining
GABRA	GABA receptor, alpha			GABRA1,GABRA2,GABRA3,GABRA4,GABRA5,GABRA6	Family_generated_by_textmining
GABRB	GABA receptor, beta			GABRB1,GABRB2,GABRB3	Family_generated_by_textmining
GABRG	GABA receptor, gamma			GABRG2,GABRG3	Family_generated_by_textmining
GABRR	GABA receptor, rho			GABRR1,GABRR2,GABRR3	Family_generated_by_textmining
GABARAPL	GABA receptor-associated protein like			GABARAPL1,GABARAPL1,GABARAPL2,GABARAPL2	Family_generated_by_textmining
SLC6A1	GABA transporter			SLC6A11,SLC6A13	Family_generated_by_textmining
GALK	galactokinase			GALK1,GALK2	Family_generated_by_textmining
GAL3ST	galactose-3-O-sulfotransferase			GAL3ST1,GAL3ST2,GAL3ST3,GAL3ST3,GAL3ST4	Family_generated_by_textmining
GL	galactosidase			GLA,GLB1	Family_generated_by_textmining
GLB1L	galactosidase, beta 1-like			GLB1L2,GLB1L3	Family_generated_by_textmining
FUT	galactoside 2-alpha-L-fucosyltransferase			FUT2,FUT2	Family_generated_by_textmining
B3GAT	galactosylgalactosylxylosylprotein 3-beta-glucuronosyltransferase			B3GAT1,B3GAT2,B3GAT3,B3GAT3	Family_generated_by_textmining
GALR	galanin			GALR1,GALR2,GALR3	Family_generated_by_textmining
LGALS	galectin			LGALS1,LGALS12,LGALS13,LGALS2,LGALS3,LGALS4,LGALS7,LGALS7B,LGALS8,LGALS9	Family_generated_by_textmining
GBD	gallbladder disease protein family			GBD2,GBD3	Family_generated_by_textmining
GGNBP	gametogenetin binding protein			GGNBP1,GGNBP1,GGNBP2	Family_generated_by_textmining
GABR	gamma-aminobutyric acid A receptor			GABRA1,GABRA1,GABRA2,GABRA2,GABRA3,GABRA3,GABRA4,GABRA4,GABRA5,GABRA5,GABRA6,GABRA6,GABRB1,GABRB1,GABRB2,GABRB2,GABRB3,GABRB3,GABRD,GABRD,GABRE,GABRE,GABRG1,GABRG1,GABRG2,GABRG2,GABRG3,GABRG3	Family_generated_by_textmining
GABRA	gamma-aminobutyric acid A receptor, alpha			GABRA1,GABRA1,GABRA2,GABRA2,GABRA3,GABRA3,GABRA4,GABRA4,GABRA5,GABRA5,GABRA6,GABRA6	Family_generated_by_textmining
GABRB	gamma-aminobutyric acid A receptor, beta			GABRB1,GABRB1,GABRB2,GABRB2,GABRB3,GABRB3	Family_generated_by_textmining
GABRG	gamma-aminobutyric acid A receptor, gamma			GABRG1,GABRG1,GABRG2,GABRG2,GABRG3,GABRG3	Family_generated_by_textmining
GABRR	gamma-aminobutyric acid A receptor, rho			GABRR1,GABRR1,GABRR2,GABRR2,GABRR3,GABRR3	Family_generated_by_textmining
GABBR	gamma-aminobutyric acid B receptor			GABBR1,GABBR1,GABBR2,GABBR2	Family_generated_by_textmining
GABR	gamma-aminobutyric GABA A			GABRA1,GABRA2,GABRA3,GABRA4,GABRA5,GABRA6,GABRB1,GABRB2,GABRB3,GABRD,GABRE,GABRG1,GABRG2,GABRG3,GABRP,GABRQ,GABRR1,GABRR2,GABRR3	Family_generated_by_textmining
[truncated: 4,847 more rows]
