# Supplementary material for: A flexible ontology for inference of emergent whole cell function from relationships between subcellular processes
Source: Sci Rep. 2017 Dec 18;7:17689. doi: 10.1038/s41598-017-16627-4 (PMC5735158; doi:10.1038/s41598-017-16627-4)
Supplement: Supplementary file 11 — Supplementary Table S9 [file 41598_2017_16627_MOESM11_ESM.txt]

Description	Replace complex abbreviation	Add description aliases
smn complex	SMN	Survival of motor neuron protein complex;Survival of motor neuron complex
AP1 adaptor complex		Adaptor protein 1,AP1 complex
AP3 adapter complex		Adaptor protein 3,AP3 complex
AP4 adaptor complex		Adaptor protein 4,AP4 complex
Cell cycle kinase complex CDC2	CDC2	
Cell cycle kinase complex CDK2	CDK2	
Cell cycle kinase complex CDK4	CDK4	
Cell cycle kinase complex CDK5	CDK5	
ORC complex (origin recognition complex)	Origin recognition complex	
Guanylyl cyclase, soluble (GUCY1A2, GUCY1B3)	Soluble guanylyl cyclase	
Guanylyl cyclase, soluble (GUCY1A3, GUCY1B3)	Soluble guanylyl cyclase	
Phosphatidylinositol 3-kinase complex (PIK3C3, PIK3R4)	PI3K,Phosphatidylinositol 3-kinase	
Decapping complex	mRNA Decapping complex	
F1F0-ATP synthase (EC 3.6.3.14), mitochondrial	F1F0 ATPase	
NuRD.1 complex	nucleosome remodeling and histone deacetylation complex	
NRD complex (Nucleosome remodeling and deacetylation complex)	NRD	Nucleosome remodeling and deacetylation complex
VEGF transcriptional complex	VEGF-TC				
Exon junction complex	EJC	Exon-junction complex			
THO complex			THO/TREX complex		
Cohesin-SA1 complex	Cohesin complex	Cohesin-SA1 complex			
Profilin 1 complex	Profilin 1 complex	Profilin 1 complex			
RNA POLYMERASE II					
Class C VPS/HOPS complex	HOPS	homotypic fusion and vacuole protein sorting (HOPS) tethering complex	homotypic fusion and vacuole protein sorting tethering complex		false
RNA polymerase II	Pol II	RNA polymerase II	RNAPII		
LINC complex	LINC	Lin complex			
