# Supplementary material for: A flexible ontology for inference of emergent whole cell function from relationships between subcellular processes
Source: Sci Rep. 2017 Dec 18;7:17689. doi: 10.1038/s41598-017-16627-4 (PMC5735158; doi:10.1038/s41598-017-16627-4)
Supplement: Supplementary file 12 — Supplementary Table S10 [file 41598_2017_16627_MOESM12_ESM.txt]

Abbreviation	Description	Description aliases	Subunit symbols	Subunit gene IDs	Search key origin
	12S U11 snRNP		PDCD7,PRKRIP1,SNRNP25,SNRNP35,SNRNP48,SNRPB,SNRPD1,SNRPD2,SNRPD3,SNRPE,SNRPF,SNRPG,SRSF7,TOE1,YBX1	79622,154007,10081,79706,6432,6628,6632,6633,6634,6635,6636,6637,114034,11066,4904	Complex_from_corum_database
	17S U2 snRNP		CHERP,DDX46,DHX15,DNAJC8,HMG20B,HSPD1,PHF5A,PUF60,RBM17,SF3A1,SF3A2,SF3A3,SF3B1,SF3B2,SF3B3,SF3B4,SF3B5,SF3B6,SMNDC1,SNRPA1,SNRPB,SNRPB2,SNRPD1,SNRPD2,SNRPD3,SNRPE,SNRPF,SNRPG,SRSF1,TRAP1,U2AF1,U2AF2,U2SURP	10523,9879,1665,22826,10362,3329,84844,22827,84991,10291,8175,10946,23451,51639,10992,23450,10262,83443,6426,10285,6627,6628,6629,6632,6633,6634,6635,6636,6637,23350,10131,7307,11338	Complex_from_corum_database
	18S U11/U12 snRNP		DHX15,PDCD7,PRPF8,RNPC3,SF3B1,SF3B2,SF3B3,SF3B4,SF3B5,SF3B6,SNRNP25,SNRNP35,SNRNP48,SNRPB,SNRPD1,SNRPD2,SNRPD3,SNRPE,SNRPF,SNRPG,YBX1,ZCRB1,ZMAT5,ZRSR2	79622,154007,1665,10081,10594,55599,23451,51639,10992,23450,10262,83443,6628,6632,6633,6634,6635,6636,6637,11066,4904,85437,55954,8233	Complex_from_corum_database
	20S methylosome and RG-containing Sm protein complex		CLNS1A,PRMT5,SNRPB,SNRPD1,SNRPD2,SNRPD3	1207,10419,6628,6632,6633,6634	Complex_from_corum_database
	20S methylosome-SmD complex		CLNS1A,PRMT5,SNRPD1,SNRPD3	1207,10419,6632,6634	Complex_from_corum_database
	20S methyltransferase core complex	methylosome	CLNS1A,PRMT5	1207,10419	Complex_from_corum_database
	20S proteasome		PSMA1,PSMA2,PSMA3,PSMA4,PSMA5,PSMA6,PSMA7,PSMB1,PSMB2,PSMB3,PSMB4,PSMB5,PSMB6,PSMB7	5682,5683,5684,5685,5686,5687,5688,5689,5690,5691,5692,5693,5694,5695	Complex_from_corum_database
	26S proteasome		PSMA1,PSMA2,PSMA3,PSMA4,PSMA5,PSMA6,PSMA7,PSMB1,PSMB2,PSMB3,PSMB4,PSMB5,PSMB6,PSMB7,PSMC1,PSMC2,PSMC3,PSMC4,PSMC5,PSMC6,PSMD13,PSMD4	5682,5683,5684,5685,5686,5687,5688,5689,5690,5691,5692,5693,5694,5695,5700,5701,5702,5704,5705,5706,5719,5710	Complex_from_corum_database
	28S ribosomal subunit, mitochondrial	mitochondrial, Small ribosomal subunit,28S ribosomal subunit	DAP3,MRPS10,MRPS11,MRPS12,MRPS14,MRPS15,MRPS16,MRPS17,MRPS18A,MRPS18B,MRPS18C,MRPS2,MRPS21,MRPS22,MRPS23,MRPS24,MRPS25,MRPS26,MRPS27,MRPS28,MRPS30,MRPS31,MRPS33,MRPS34,MRPS35,MRPS36,MRPS5,MRPS6,MRPS7,MRPS9	7818,55173,64963,6183,63931,64960,51021,51373,55168,28973,51023,51116,54460,56945,51649,64951,64432,64949,23107,28957,10884,10240,51650,65993,60488,92259,64969,64968,51081,64965	Complex_from_corum_database
	39S ribosomal subunit, mitochondrial	Large ribosomal subunit, mitochondrial,39S ribosomal subunit	LACTB,MRPL1,MRPL10,MRPL11,MRPL12,MRPL13,MRPL14,MRPL15,MRPL16,MRPL17,MRPL18,MRPL19,MRPL2,MRPL20,MRPL21,MRPL22,MRPL23,MRPL24,MRPL27,MRPL28,MRPL3,MRPL30,MRPL32,MRPL33,MRPL34,MRPL35,MRPL36,MRPL37,MRPL38,MRPL39,MRPL4,MRPL40,MRPL41,MRPL42,MRPL43,MRPL44,MRPL45,MRPL46,MRPL47,MRPL48,MRPL49,MRPL50,MRPL51,MRPL52,MRPL53,MRPL54,MRPL55,MRPL9	114294,65008,124995,65003,6182,28998,64928,29088,54948,63875,29074,9801,51069,55052,219927,29093,6150,79590,51264,10573,11222,51263,64983,9553,64981,51318,64979,51253,64978,54148,51073,64976,64975,28977,84545,65080,84311,26589,57129,51642,740,54534,51258,122704,116540,116541,128308,65005	Complex_from_corum_database
	40S ribosomal subunit, cytoplasmic	cytoplasmic, small ribosomal subunit,40S ribosomal subunit	FAU,RPS10,RPS11,RPS12,RPS13,RPS14,RPS15,RPS15A,RPS16,RPS17,RPS18,RPS19,RPS2,RPS20,RPS21,RPS23,RPS24,RPS25,RPS26,RPS27A,RPS28,RPS29,RPS3,RPS3A,RPS4X,RPS5,RPS6,RPS7,RPS8,RPS9,RPSA	2197,6204,6205,6206,6207,6208,6209,6210,6217,6218,6222,6223,6187,6224,6227,6228,6229,6230,6231,6233,6234,6235,6188,6189,6191,6193,6194,6201,6202,6203,3921	Complex_from_corum_database
	55S ribosome, mitochondrial	55S ribosome	DAP3,LACTB,MRPL1,MRPL10,MRPL11,MRPL12,MRPL13,MRPL14,MRPL15,MRPL16,MRPL17,MRPL18,MRPL19,MRPL2,MRPL20,MRPL21,MRPL22,MRPL23,MRPL24,MRPL27,MRPL28,MRPL3,MRPL30,MRPL32,MRPL33,MRPL34,MRPL35,MRPL36,MRPL37,MRPL38,MRPL39,MRPL4,MRPL40,MRPL41,MRPL42,MRPL43,MRPL44,MRPL45,MRPL46,MRPL47,MRPL48,MRPL49,MRPL50,MRPL51,MRPL52,MRPL53,MRPL54,MRPL55,MRPL9,MRPS10,MRPS11,MRPS12,MRPS14,MRPS15,MRPS16,MRPS17,MRPS18A,MRPS18B…	7818,114294,65008,124995,65003,6182,28998,64928,29088,54948,63875,29074,9801,51069,55052,219927,29093,6150,79590,51264,10573,11222,51263,64983,9553,64981,51318,64979,51253,64978,54148,51073,64976,64975,28977,84545,65080,84311,26589,57129,51642,740,54534,51258,122704,116540,116541,128308,65005,55173,64963,6183,63931,64960,51021,51373,55168,28973,51023,51116,54460,56945,51649,64951,64432,64949,2310…	Complex_from_corum_database
	60S APC containing complex		APC,IQGAP1,TUBA1A,TUBA1A,TUBA1B,TUBA1B,TUBA1C,TUBA1C	324,8826,(7846,10376,84790),(7283,27175)	Complex_from_corum_database
	60S ribosomal subunit, cytoplasmic	cytoplasmic, large ribosomal subunit,60S ribosomal subunit	RPL10,RPL10A,RPL11,RPL12,RPL13,RPL13A,RPL14,RPL15,RPL17,RPL18,RPL18A,RPL19,RPL21,RPL22,RPL23,RPL23A,RPL24,RPL26,RPL27,RPL27A,RPL28,RPL29,RPL3,RPL30,RPL31,RPL32,RPL34,RPL35,RPL35A,RPL36,RPL36A,RPL37,RPL37A,RPL38,RPL39,RPL4,RPL41,RPL5,RPL6,RPL7,RPL7A,RPL8,RPL9,RPLP0,RPLP1,RPLP2,UBA52	6134,4736,6135,6136,6137,23521,9045,6138,6139,6141,6142,6143,6144,6146,9349,6147,6152,6154,6155,6157,6158,6159,6122,6156,6160,6161,6164,11224,6165,25873,6173,6167,6168,6169,6170,6124,6171,6125,6128,6129,6130,6132,6133,6175,6176,6181,7311	Complex_from_corum_database
	6S methyltransferase and RG-containing Sm proteins complex		CLNS1A,SNRPB,SNRPD1,SNRPD2,SNRPD3,SNRPE,SNRPF,SNRPG	1207,6628,6632,6633,6634,6635,6636,6637	Complex_from_corum_database
	6S methyltransferase complex		CLNS1A,SNRPD1,SNRPD3	1207,6632,6634	Complex_from_corum_database
(E.F.G)	(E.F.G) complex	complex	SNRPE,SNRPF,SNRPG	6635,6636,6637	Complex_from_corum_database
2AR-mGluR2	2AR-mGluR2 complex		ADRA2A,GRIA2	150,2891	Complex_from_corum_database
53BP1-containing	53BP1-containing complex	53BP1-Ku70-Ku80-RPA1-RPA2 complex	RPA1,RPA2,TP53BP1,XRCC5,XRCC6	6117,6118,7158,7520,2547	Complex_from_corum_database
5S-DNA-TFIIIA-TFIIIC2	5S-DNA-TFIIIA-TFIIIC2 subcomplex		GTF3A,GTF3C1,GTF3C2,GTF3C3,GTF3C4,GTF3C5	2971,2975,2976,9330,9329,9328	Complex_from_corum_database
5S-DNA-TFIIIA-TFIIIC2-TFIIIB	5S-DNA-TFIIIA-TFIIIC2-TFIIIB subcomplex		BDP1,BRF1,GTF3A,GTF3C1,GTF3C2,GTF3C3,GTF3C4,GTF3C5,TBP	55814,2972,2971,2975,2976,9330,9329,9328,6908	Complex_from_corum_database
9-1-1	9-1-1 complex	RAD9-RAD1-HUS1 complex | 9-1-1 complex | RHR complex	HUS1,RAD1,RAD9A	3364,5810,5883	Complex_from_corum_database
Actin-ribonucleoprotein	Actin-ribonucleoprotein complex (POLR2A, GTF2F1, HNRNPU)	Actin-ribonucleoprotein complex	GTF2F1,HNRNPU,POLR2A	2962,3192,5430	Complex_from_corum_database
Affixin-actinin(alpha)	Affixin-actinin(alpha) complex	Affixin-actinin complex	ACTN1,PARVB	87,29780	Complex_from_corum_database
ALL-1	ALL-1 supercomplex		CHD3,CPSF2,EFTUD2,HDAC1,HDAC2,KDM1A,KMT2A,MBD3,MTA2,RAN,RBBP4,RBBP5,RBBP7,SAP18,SAP30,SIN3A,SMARCA2,SMARCA5,SMARCB1,SMARCC1,SMARCC2,SYMPK,TAF1,TAF12,TAF6,TAF9,TBP,WDR5	23028,1107,53981,9343,3065,3066,53615,4297,9219,5901,5928,5929,5931,10284,8819,25942,6595,8467,6598,6599,6601,8189,6872,6883,6878,6880,6908,11091	Complex_from_corum_database
Anaphase-promoting	Anaphase-promoting complex	APC | cyclosome	ANAPC1,ANAPC10,ANAPC2,ANAPC4,ANAPC5,ANAPC7,CDC16,CDC23,CDC27	64682,10393,29882,29945,51433,51434,8881,8697,996	Complex_from_corum_database
anti-BHC110	anti-BHC110 complex		GSE1,GTF2I,HDAC1,HDAC2,HMG20B,KDM1A,PHF21A,RCOR1,ZMYM2,ZMYM3,ZNF217	23028,23199,2969,3065,3066,10362,51317,23186,7750,9203,7764	Complex_from_corum_database
Anti-HDAC2	Anti-HDAC2 complex		CHD3,CHD4,GSE1,GTF2I,HDAC1,HDAC2,HMG20B,KDM1A,MTA1,MTA2,PHF21A,RBBP4,RBBP7,RCOR1,SIN3A,SIN3A,SIN3B,SIN3B,ZMYM2,ZMYM3	23028,1107,1108,23199,2969,3065,3066,10362,9112,9219,51317,5928,5931,23186,7750,9203,(25942,23309)	Complex_from_corum_database
Anti-Sm	Anti-Sm protein complex		CLNS1A,DDX20,GEMIN2,GEMIN4,PRMT5,SMN1,SNRPB	1207,11218,50628,10419,8487,6606,6628	Complex_from_corum_database
AP1	AP1 adaptor complex	Adaptor protein 1,AP1 complex	AP1B1,AP1G1,AP1G2,AP1M1,AP1M2,AP1S1,AP1S2,AP1S3	162,164,8906,8907,10053,1174,8905,130340	Complex_from_corum_database
AP3	AP3 adapter complex	Adaptor protein 3,AP3 complex	AP3B1,AP3B2,AP3D1,AP3M1,AP3M2,AP3S1,AP3S2	8546,8120,8943,26985,10947,1176,10239	Complex_from_corum_database
AP3-BLOC1	AP3-BLOC1 complex		AP3B1,AP3B2,AP3D1,AP3M1,AP3M2,AP3S1,AP3S2,BLOC1S1,BLOC1S2,BLOC1S3,BLOC1S4,BLOC1S5,BLOC1S6,DTNBP1,SNAPIN	8546,8120,8943,26985,10947,1176,10239,2647,282991,388552,55330,84062,63915,26258,23557	Complex_from_corum_database
AP4	AP4 adaptor complex	Adaptor protein 4,AP4 complex	AP4B1,AP4E1,AP4M1,AP4S1	10717,23431,9179,11154	Complex_from_corum_database
APLG1-Rababtin5	APLG1-Rababtin5 complex		AP1G1,RABEP1,RABEP1,RABEP2,RABEP2	164,(9135,79874)	Complex_from_corum_database
Apoptosome	Apoptosome		APAF1,CYCS	317,54205	Complex_from_corum_database
Apoptosome-procaspase	Apoptosome-procaspase 9 complex		APAF1,CASP9,CYCS	317,842,54205	Complex_from_corum_database
AR	AR coactivator complex	p44-PRMT-ICLN complex	CLNS1A,PRMT5,WDR77	1207,10419,79084	Complex_from_corum_database
ARC	ARC complex	activator-recruited cofactor	ACAD8,MED1,MED12,MED13,MED14,MED15,MED17,MED23,MED24,MED25,MED26,MED4,MED6,MED7,MED8	27034,5469,9968,9969,9282,51586,9440,9439,9862,81857,9441,29079,10001,9443,112950	Complex_from_corum_database
ARC	ARC complex	activator-recruited cofactor	CCNC,CDK8,MED1,MED12,MED13,MED14,MED15,MED17,MED21,MED23,MED24,MED25,MED26,MED6,MED7	892,1024,5469,9968,9969,9282,51586,9440,9412,9439,9862,81857,9441,10001,9443	Complex_from_corum_database
ARC92-Mediator	ARC92-Mediator complex	A-Med complex	CDK8,MED1,MED12,MED13,MED14,MED15,MED16,MED17,MED23,MED25,MED26,MED6,MED7	1024,5469,9968,9969,9282,51586,10025,9440,9439,81857,9441,10001,9443	Complex_from_corum_database
ARC-L	ARC-L complex		CCNC,CDK8,MED1,MED12,MED13,MED14,MED15,MED17,MED21,MED23,MED24,MED25,MED6,MED7	892,1024,5469,9968,9969,9282,51586,9440,9412,9439,9862,81857,10001,9443	Complex_from_corum_database
Arp2/3	Arp2/3 protein complex		ACTR2,ACTR3,ARPC1B,ARPC2,ARPC3,ARPC4,ARPC5	10097,10096,10095,10109,10094,10093,10092	Complex_from_corum_database
ASCOM	ASCOM complex	ASC-2 complex	ASH2L,KMT2C,KMT2D,NCOA6,RBBP5,TUBA4A,TUBB	9070,8085,58508,23054,5929,7277,203068	Complex_from_corum_database
ASF1-histone	ASF1-histone containing complex		ASF1A,ASF1B,CHAF1B,CHEK2,HIST1H3A,NASP,ST13	25842,55723,8208,11200,8350,4678,6767	Complex_from_corum_database
ASF1-interacting	ASF1-interacting protein complex		ASF1A,ASF1B,CHAF1A,CHAF1B,HIRA,HIST1H3A	25842,55723,10036,8208,7290,8350	Complex_from_corum_database
BAF	BAF complex	SWI/SNF complex A	ACTB,ACTB,ACTG1,ACTG1,ARID1A,ARID1A,ARID1B,ARID1B,SMARCA2,SMARCA4,SMARCB1,SMARCC1,SMARCC2,SMARCD1,SMARCE1	6595,6597,6598,6599,6601,6602,6605,(60,71),(86,51412),(8289,57492)	Complex_from_corum_database
BAF	BAF complex	SWI/SNF complex A	ACTL6A,ARID1A,SMARCA2,SMARCA4,SMARCB1,SMARCC1,SMARCC2,SMARCD1,SMARCE1	86,8289,6595,6597,6598,6599,6601,6602,6605	Complex_from_corum_database
BASC	BASC complex (BRCA1-associated genome surveillance complex)	BASC complex	ATM,BLM,BRCA1,MLH1,MRE11A,MSH2,MSH6,NBN,RAD50,RFC1,RFC2,RFC4	472,641,672,4292,4361,4436,2956,4683,10111,5981,5982,5984	Complex_from_corum_database
BCDX2	BCDX2 complex	RAD51B-RAD51C-RAD51D-XRCC2 complex	RAD51B,RAD51C,RAD51D,XRCC2	5889,5890,5892,7516	Complex_from_corum_database
BCOR	BCOR complex	Ubiquitin E3 ligase	BCOR,HSPA8,KDM2B,PCGF1,RING1,RNF2,RYBP,SKP1	54880,84678,3312,84759,6015,6045,23429,6500	Complex_from_corum_database
Beta-dystroglycan-caveolin-3	Beta-dystroglycan-caveolin-3 complex		CAV3,DAG1	859,1605	Complex_from_corum_database
BHC	BHC complex	BRAF-histone deacetylase complex, BRAF-HDAC complex	HDAC1,HDAC2,HMG20B,KDM1A,PHF21A,RCOR1	23028,3065,3066,10362,51317,23186	Complex_from_corum_database
Binary	Binary COG subcomplex		COG5,COG7	10466,91949	Complex_from_corum_database
Bipartite	Bipartite complex (TFC4, CTNNB1)	Bipartite complex	CTNNB1,TCF7L2	1499,6934	Complex_from_corum_database
BKCA-beta2AR	BKCA-beta2AR complex		ADRB2,KCNMA1	154,3778	Complex_from_corum_database
BLM	BLM complex II	BLM-CII complex	BLM,RMI1,RPA1,RPA2,RPA3,TOP3A	641,80010,6117,6118,6119,7156	Complex_from_corum_database
BLM	BLM complex III	BLM-CIII complex	BLM,MLH1,RMI1,TOP3A	641,4292,80010,7156	Complex_from_corum_database
BLOC-1	BLOC-1 (biogenesis of lysosome-related organelles complex 1)	BLOC-1	BLOC1S1,BLOC1S2,BLOC1S3,BLOC1S4,BLOC1S5,BLOC1S6,DTNBP1,SNAPIN	2647,282991,388552,55330,84062,63915,26258,23557	Complex_from_corum_database
BLOC1-BLOC2	BLOC1-BLOC2 complex		BLOC1S1,BLOC1S2,BLOC1S3,BLOC1S4,BLOC1S5,BLOC1S6,DTNBP1,HPS3,HPS5,HPS6,SNAPIN	2647,282991,388552,55330,84062,84343,11234,79803,63915,26258,23557	Complex_from_corum_database
BLOC-2	BLOC-2 (biogenesis of lysosome-related organelles complex 2)	BLOC-2	HPS3,HPS5,HPS6	84343,11234,79803	Complex_from_corum_database
BLOC-3	BLOC-3 (biogenesis of lysosome-related organelles complex 3)	BLOC-3	HPS1,HPS4	3257,89781	Complex_from_corum_database
BMP2-BRIA	BMP2-BRIA complex		BMP2,BMP4,BMPR1A	650,652,657	Complex_from_corum_database
BP-SMAD	BP-SMAD complex		BACH1,ERCC3,GJB6,KLF10,MXI1,PSMC3,SMAD9,TGFBI	571,2071,10804,7071,4601,5702,4093,7045	Complex_from_corum_database
BRAF53-BRCA2	BRAF53-BRCA2 complex		BRCA2,HDAC1,HDAC2,HMG20B,KDM1A,PHF21A,RCOR1	23028,675,3065,3066,10362,51317,23186	Complex_from_corum_database
BRAFT	BRAFT complex	BLM complex I	BLM,FANCA,FANCC,FANCE,FANCF,FANCG,FANCL,MLH1,RMI1,RPA1,RPA2,RPA3,TOP3A	641,2175,2176,2178,2188,2189,55120,4292,80010,6117,6118,6119,7156	Complex_from_corum_database
BRCA1	BRCA1 A complex		BARD1,BRCA1,FAM175A,UIMC1	580,672,84142,51720	Complex_from_corum_database
BRCA1	BRCA1 B complex		BACH1,BARD1,BRCA1	571,580,672	Complex_from_corum_database
BRCA1	BRCA1 C complex		BARD1,BRCA1,RBBP8,UIMC1	580,672,5932,51720	Complex_from_corum_database
BRCA1-cABL	BRCA1-cABL complex		ABL1,BRCA1	25,672	Complex_from_corum_database
BRCA1-core	BRCA1-core RNA polymerase II complex		BRCA1,POLR2A,POLR2B,POLR2C,POLR2D,POLR2E,POLR2F,POLR2G,POLR2H,POLR2I,POLR2J,POLR2K,POLR2L	672,5430,5431,5432,5433,5434,5435,5436,5437,5438,5439,5440,5441	Complex_from_corum_database
BRCA1-RNA	BRCA1-RNA polymerase II complex		BRCA1,ERCC2,ERCC3,GTF2B,GTF2E1,GTF2E2,GTF2F1,GTF2F2,GTF2H1,GTF2H2,GTF2H3,GTF2H4,MED21,POLR2A,POLR2B,POLR2C,POLR2D,POLR2E,POLR2F,POLR2G,POLR2H,POLR2I,POLR2J,POLR2K,POLR2L,TBP	672,2068,2071,2959,2960,2961,2962,2963,2965,2966,2967,2968,9412,5430,5431,5432,5433,5434,5435,5436,5437,5438,5439,5440,5441,6908	Complex_from_corum_database
BRCC	BRCC complex		BRCA1,BRCA2,BRCC3,BRE,RAD51	672,675,79184,9577,5888	Complex_from_corum_database
BRD4	BRD4 complex		BRD4,CCNT1,CDK9,MED1,MED12,MED14,MED17,MED24	23476,904,1025,5469,9968,9282,9440,9862	Complex_from_corum_database
C	C complex spliceosome		ALYREF,AQR,CACTIN,CDC40,CDC5L,CRNKL1,CWC15,CWC22,CWC27,DDX23,DDX41,DDX5,DGCR14,DHX35,DHX38,DHX8,EFTUD2,EIF4A3,FRG1,GPATCH1,HNRNPA1,HNRNPA2B1,HNRNPA3,HNRNPC,HNRNPF,HNRNPH1,HNRNPK,HNRNPM,HNRNPR,HNRNPU,ISY1,LSM2,LSM3,MAGOH,PABPC1,PLRG1,PNN,PPIE,PPIL1,PPIL3,PPWD1,PRPF19,PRPF4B,PRPF6,PRPF8,RALY,RBM22,RBM8A,RBMX,SART1,SF3A1,SF3A2,SF3A3,SF3B1,SF3B2,SF3B3,SKIV2L2,SLU7,SNRNP200,SNRNP40,SNRPA1,SNRPB,SNRPB2…	9716,58509,51362,988,51340,51503,57703,9416,51428,1655,8220,60625,9785,1659,9343,9775,2483,55094,3178,3181,220988,3183,3185,3187,3190,4670,10236,3192,57461,57819,27258,4116,84292,26986,5356,5411,10450,51645,53938,23398,27339,8899,24148,10594,22913,55696,9939,27316,9092,10283,10291,8175,10946,23451,10992,23450,6426,23517,10569,23020,9410,6627,6628,6629,6632,6633,6634,6635,6636,6637,22938,10250,235…	Complex_from_corum_database
C/EBPalpha-HNF6	C/EBPalpha-HNF6 complex		CEBPA,ONECUT1	1050,3175	Complex_from_corum_database
CAK	CAK complex (Cdk-activating kinase complex)	CAK complex	CCNH,CDK7,MNAT1	902,1022,4331	Complex_from_corum_database
CAP(C)-CAP(E)	CAP(C)-CAP(E) complex	SMC2-SMC4 complex,CAP-CAP complex	SMC2,SMC4	10592,10051	Complex_from_corum_database
Casein	Casein kinase II (beta-dimer, alpha'-dimer)	Casein kinase II	CSNK2A2,CSNK2B	1459,1460	Complex_from_corum_database
Casein	Casein kinase II (beta-dimer, alpha-dimer)	Casein kinase II	CSNK2A1,CSNK2B	1457,1460	Complex_from_corum_database
Casein	Casein kinase II complex	CK2 complex | FCP1-specific kinase complex	CSNK2A1,CSNK2A2,CSNK2B	1457,1459,1460	Complex_from_corum_database
Casein	Casein kinase II-HMG1 complex	FCP1-specific kinase complex	CSNK2A1,CSNK2A2,CSNK2B,HMGB1	1457,1459,1460,3146	Complex_from_corum_database
Catenin	Catenin (alpha) - catenin (beta) complex	Catenin- catenin complex	CTNNA1,CTNNB1	1495,1499	Complex_from_corum_database
Catulin	Catulin (alpha) - catenin (beta) complex	Catulin- catenin complex	CTNNAL1,CTNNB1	8727,1499	Complex_from_corum_database
CBC	CBC complex (cap binding complex)	CBC complex	NCBP1,NCBP2	4686,22916	Complex_from_corum_database
CBF-DNA	CBF-DNA complex		NFYA,NFYB,NFYC	4800,4801,4802	Complex_from_corum_database
CD147-gamma-secretase	CD147-gamma-secretase complex (APH-1a, PS-1, PEN-2, NCT variant)	CD147-gamma-secretase complex	APH1A,BSG,NCSTN,PSEN1,PSENEN	51107,682,23385,5663,55851	Complex_from_corum_database
CD28-transactivation	CD28-transactivation complex		CD28,NCL	940,4691	Complex_from_corum_database
CDC2	Cell cycle kinase complex CDC2		CCNB1,CCNB2,CCND1,CDK1,CDKN1A,PCNA	891,9133,595,983,1026,5111	Complex_from_corum_database
CDC5L	CDC5L complex		BCAS2,BZW1,CDC5L,CWC15,DYNC1H1,GCN1,HSPA8,ILF2,PLRG1,PPM1D,PPP1CA,PRKDC,PRPF19,RBMX,SCAF8,SF3B1,SF3B2,SF3B4,SFI1,SFPQ,SNRPA,SNRPA1,SNRPD1,SNRPD2,SNRPD3,SRRM1,SRSF1,SRSF2,TCF4,TOP2A	10286,9689,988,51503,1778,10985,3312,3608,5356,8493,5499,5591,27339,22828,27316,23451,10992,10262,9814,6421,6426,6427,6626,6627,6632,6633,6634,10250,6925,7153	Complex_from_corum_database
CDC5L	CDC5L core complex		BCAS2,CDC5L,GCN1,HSPA8,PLRG1,PRPF19	10286,988,10985,3312,5356,27339	Complex_from_corum_database
CDC7-DBF7	CDC7-DBF7 complex		CDC7,DBF4	8317,10926	Complex_from_corum_database
CDK2	Cell cycle kinase complex CDK2		CCND1,CDK2,CDKN1A,PCNA	595,1017,1026,5111	Complex_from_corum_database
CDK4	Cell cycle kinase complex CDK4		CCND1,CDK4,CDKN1A,PCNA	595,1019,1026,5111	Complex_from_corum_database
CDK5	Cell cycle kinase complex CDK5		CCND1,CCND3,CDK5,CDKN1A,PCNA	595,896,1020,1026,5111	Complex_from_corum_database
CDK8-CyclinC-Mediator	CDK8-CyclinC-Mediator complex		CCNC,CDK8	892,1024	Complex_from_corum_database
Cell	Cell division cycle complex (CDC27, CDC16, ANAPC7)	Cell division cycle complex	ANAPC7,CDC16,CDC27	51434,8881,996	Complex_from_corum_database
CEN	CEN complex	centromer chromatin complex	BMI1,CBX3,CBX8,CENPA,CENPB,CENPC,CENPH,CENPI,CENPK,CENPL,CENPM,CENPO,CENPU,COBLL1,CUL4A,DDB1,DHX38,FBL,HSPA5,HSPA8,KIAA1429,KIF23,NUP93,PLPPR3,RACGAP1,RING1,RNF2,RSF1,SHCBP1,SMARCA5,SRRT,SSRP1,SUPT16H,WDR11,WTAP,ZC3H13,ZFP91	648,55717,11335,57332,1058,1059,1060,64946,2491,64105,91687,79019,79172,22837,8451,1642,9785,2091,3309,3312,25962,9493,79948,79682,9688,29127,6015,6045,51773,79801,8467,51593,6749,11198,9589,23091,80829	Complex_from_corum_database
CENP-A	CENP-A NAC-CAD complex		APITD1,CENPC,CENPH,CENPK,CENPL,CENPM,CENPN,CENPO,CENPP,CENPQ,CENPT,CENPU,ITGB3BP	378708,1060,64946,64105,91687,79019,55839,79172,401541,55166,80152,23421,79682	Complex_from_corum_database
CENP-A	CENP-A nucleosome associated complex	CENP-A NAC complex	CENPC,CENPH,CENPM,CENPN,CENPT,CENPU	1060,64946,79019,55839,80152,79682	Complex_from_corum_database
CERF	CERF complex (CECR2-containing remodeling factor complex)	CERF complex	CECR2,SMARCA1	27443,6594	Complex_from_corum_database
CF	CF IIAm complex (Cleavage factor IIAm complex)	CF IIAm complex	CAPRIN1,CLP1,CPSF3,CPSF6,CPSF7,DHX16,ERCC3,GTF2H4,MRE11A,NUDT21,PCF11,PTBP1,SFPQ,TJP1,U2AF1,U2AF2	4076,10978,51692,11052,79869,8449,2071,2968,4361,11051,51585,5725,6421,7082,7307,11338	Complex_from_corum_database
Channel	Channel complex TRPM6-TRPM7		TRPM6,TRPM7	140803,54822	Complex_from_corum_database
Chromatin	Chromatin assembly complex (CAF-1 complex)	Chromatin assembly complex	CHAF1A,CHAF1B,RBBP4	10036,8208,5928	Complex_from_corum_database
Chromatin	Chromatin remodeling complex (TACC2, TACC3, PCAF)	Chromatin remodeling complex	KAT2B,TACC2,TACC3	8850,10579,10460	Complex_from_corum_database
Chromosomal	Chromosomal passenger complex CPC (INCENP, BIRC5, AURKB)	Chromosomal passenger complex CPC	AURKB,BIRC5,INCENP	9212,332,3619	Complex_from_corum_database
Chromosomal	Chromosomal passenger complex CPC (INCENP, CDCA8, BIRC5, AURKB)	Chromosomal passenger complex CPC	AURKB,BIRC5,CDCA8,INCENP	9212,332,55143,3619	Complex_from_corum_database
Class	Class C Vps complex (VPS11, VPS18, STX7)	Class C Vps complex	STX7,VPS11,VPS18	8417,55823,57617	Complex_from_corum_database
Class	Class C Vps complex (VPS11, VPS18, VPS16)	Class C Vps complex	VPS11,VPS16,VPS18	55823,64601,57617	Complex_from_corum_database
Cleavage	Cleavage and polyadenylation factor (CPSF)	Cleavage and polyadenylation factor	CPSF1,CPSF2,CPSF3,CPSF4,FIP1L1	29894,53981,51692,10898,81608	Complex_from_corum_database
Cleavage	Cleavage stimulation factor		CSTF1,CSTF2,CSTF3	1477,1478,1479	Complex_from_corum_database
ClpXP	ClpXP complex		CLPP,CLPX	8192,10845	Complex_from_corum_database
Cohesin complex	Cohesin-SA1 complex	Cohesin-SA1 complex	RAD21,SMC1A,SMC3,STAG1	5885,8243,9126,10274	Complex_from_corum_database
Cohesin-SA2	Cohesin-SA2 complex		RAD21,SMC1A,SMC3,STAG2	5885,8243,9126,10735	Complex_from_corum_database
Complexin	Complexin complex (STX3, CPLX1, CPLX3)	Complexin complex	CPLX1,CPLX3,STX3	10815,594855,6809	Complex_from_corum_database
Condensin	Condensin I complex	canonical condensin complex	NCAPD2,NCAPG,NCAPH,SMC2,SMC4	9918,64151,23397,10592,10051	Complex_from_corum_database
Condensin	Condensin II		NCAPD3,NCAPG2,NCAPH2,SMC2,SMC4	23310,54892,29781,10592,10051	Complex_from_corum_database
Conserved	Conserved oligomeric Golgi (COG) complex	Conserved oligomeric Golgi complex	COG1,COG2,COG3,COG4,COG5,COG6,COG7,COG8	9382,22796,83548,25839,10466,57511,91949,84342	Complex_from_corum_database
COP9	COP9 signalosome complex	JAB1-containing signalosome (GPS1, COPS2, COPS3, COPS4, COPS5, COPS6, COPS7) | COP9 complex homolog	COPS2,COPS3,COPS4,COPS5,COPS6,COPS7A,COPS7A,COPS7B,COPS7B,COPS8,GPS1	9318,8533,51138,10987,10980,10920,2873,(50813,64708)	Complex_from_corum_database
CRMP-MICAL-PlexinA1	CRMP-MICAL-PlexinA1 complex, induced by SEMA3A	CRMP-MICAL-PlexinA1 complex	CRMP1,MICAL1,PLXNA1	1400,64780,5361	Complex_from_corum_database
CRSP	CRSP complex	Cofactor required for Sp1	MED1,MED14,MED15,MED17,MED21,MED23,MED24,MED25,MED26,MED6,MED7	5469,9282,51586,9440,9412,9439,9862,81857,9441,10001,9443	Complex_from_corum_database
CRSP-Mediator	CRSP-Mediator 2 complex	CRSP-Med 2 complex	MED14,MED15,MED16,MED17,MED18,MED23,MED24,MED4,MED6,MED7	9282,51586,10025,9440,54797,9439,9862,29079,10001,9443	Complex_from_corum_database
CSA	CSA complex	Ubiquitin E3 ligase	COPS2,COPS3,COPS4,COPS5,COPS6,COPS7A,COPS7A,COPS7B,COPS7B,COPS8,CUL4A,DDB1,ERCC8,GPS1,RBX1	9318,8533,51138,10987,10980,10920,8451,1642,1161,2873,9978,(50813,64708)	Complex_from_corum_database
CSA-POLIIa	CSA-POLIIa complex	Ubiquitin E3 ligase	COPS2,COPS3,COPS4,COPS5,COPS6,COPS7A,COPS7A,COPS7B,COPS7B,COPS8,CUL4A,DDB1,ERCC8,GPS1,POLR2A,RBX1	9318,8533,51138,10987,10980,10920,8451,1642,1161,2873,5430,9978,(50813,64708)	Complex_from_corum_database
CtBP	CtBP complex		CBX4,CDYL,CTBP1,CTBP2,EHMT1,EHMT2,HDAC1,HDAC2,KDM1A,LCOR,RCOR1,RCOR3,RREB1,ZEB1,ZEB2,ZNF217,ZNF516	23028,8535,9425,1487,1488,79813,10919,3065,3066,84458,23186,55758,6239,6935,9839,7764,9658	Complex_from_corum_database
CTCF-nucleophosmin	CTCF-nucleophosmin complex		CTCF,NPM1	10664,4869	Complex_from_corum_database
CTFC-TAF1	CTFC-TAF1 complex		CTCF,SET	10664,6418	Complex_from_corum_database
CTGF/Hcs24-actin	CTGF/Hcs24-actin complex		ACTB,ACTB,ACTG1,ACTG1,CTGF	1490,(60,71)	Complex_from_corum_database
CTLH	CTLH complex	RANBPM-MKLN1-MAEA-RMND5A-ARMC8 complex	ARMC8,MAEA,MKLN1,RANBP9,RMND5A	25852,10296,4289,10048,64795	Complex_from_corum_database
DA	DA complex	TFIID-TFIIA complex	GTF2A1,GTF2A2,TAF1,TAF10,TAF11,TAF12,TAF13,TAF2,TAF3,TAF4,TAF5,TAF6,TAF7,TAF9,TBP	2957,2958,6872,6881,6882,6883,6884,6873,83860,6874,6877,6878,6879,6880,6908	Complex_from_corum_database
DAB	DAB complex	TFIID-TFIIA-TFIIB complex	GTF2A1,GTF2A2,GTF2B,TAF1,TAF10,TAF11,TAF12,TAF13,TAF2,TAF3,TAF4,TAF5,TAF6,TAF7,TAF9,TBP	2957,2958,2959,6872,6881,6882,6883,6884,6873,83860,6874,6877,6878,6879,6880,6908	Complex_from_corum_database
DDB	DDB complex		DDB1,DDB2	1642,1643	Complex_from_corum_database
DDB2	DDB2 complex	Ubiquitin E3 ligase	COPS2,COPS3,COPS4,COPS5,COPS6,COPS7A,COPS7A,COPS7B,COPS7B,COPS8,CUL4A,DDB1,DDB2,GPS1,RBX1	9318,8533,51138,10987,10980,10920,8451,1642,1643,2873,9978,(50813,64708)	Complex_from_corum_database
Death	Death induced signaling complex DISC (FAS, FADD, CASP8, CFLAR), membrane-associated, CD95L induced	Death induced signaling complex DISC membrane-associated,Death induced signaling complex DISC membrane-associated, CD95L induced	CASP8,CFLAR,FADD,FAS	841,8837,8772,355	Complex_from_corum_database
Death	Death induced signaling complex II (FADD, CASP8, CFLAR), cytosolic, CD95L induced	Death induced signaling complex II cytosolic,Death induced signaling complex II cytosolic, CD95L induced	CASP8,CFLAR,FADD	841,8837,8772	Complex_from_corum_database
Death-inducing	Death-inducing signaling complex DISC (type I cells associated), stimulated	Death-inducing signaling complex DISC stimulated	CASP8,FADD,FAS	841,8772,355	Complex_from_corum_database
DGCR8	DGCR8 multiprotein complex		DDX17,DDX5,DGCR8,DHX9,FUS,HNRNPH1,HNRNPR,HNRNPU,HSPA5,ILF3,NCL	10521,1655,54487,1660,2521,3187,10236,3192,3309,3609,4691	Complex_from_corum_database
DJ-1-SNCA	DJ-1-SNCA complex, high molecular weight complex	DJ-1-SNCA complex	PARK7,SNCA	11315,6622	Complex_from_corum_database
DLP1-hFIS1	DLP1-hFIS1 complex		DNM1L,FIS1	10059,51024	Complex_from_corum_database
DMAP1-associated	DMAP1-associated complex		ACTL6A,BRD8,DMAP1,EP400,EPC1,RUVBL1,RUVBL2,SRCAP,TRRAP,VPS72	86,10902,55929,57634,80314,8607,10856,10847,8295,6944	Complex_from_corum_database
DNA	DNA double-strand break end-joining complex		LIG4,MRE11A,NBN,RAD50,XRCC4,XRCC5,XRCC6	3981,4361,4683,10111,7518,7520,2547	Complex_from_corum_database
DNA	DNA ligase III-XRCC1 complex		LIG3,XRCC1	3980,7515	Complex_from_corum_database
DNA	DNA ligase IV-condensin complex		LIG4,SMC2,SMC4	3981,10592,10051	Complex_from_corum_database
DNA	DNA ligase IV-XRCC1 complex		LIG4,XRCC1	3981,7515	Complex_from_corum_database
DNA	DNA ligase IV-XRCC4 complex (LX complex)	DNA ligase IV-XRCC4 complex	LIG4,XRCC4	3981,7518	Complex_from_corum_database
DNA	DNA ligase IV-XRCC4-AHNK complex	AHNAK-LX complex	AHNAK,LIG4,XRCC4	79026,3981,7518	Complex_from_corum_database
DNA	DNA polymerase alpha-primase complex		POLA1,POLA2,PRIM1,PRIM2	5422,23649,5557,5558	Complex_from_corum_database
DNA	DNA synthesome complex (17 subunits)	DNA synthesome complex	PCNA,POLA1,POLA2,POLD1,POLD2,POLD3,POLD4,POLE,POLE2,POLE3,POLE4,PRIM1,PRIM2,RFC1,RPA1,TOP1,TOP2A,TOP2A,TOP2B,TOP2B	5111,5422,23649,5424,5425,10714,57804,5426,5427,54107,56655,5557,5558,5981,6117,7150,(7153,7155)	Complex_from_corum_database
DNA-PK-Ku	DNA-PK-Ku antigen complex		PRKDC,XRCC5,XRCC6	5591,7520,2547	Complex_from_corum_database
DNMT3B	DNMT3B complex		DNMT3B,HDAC1,KIF4A,SIN3A,SMARCA5,SMC2,SMC4	1789,3065,24137,25942,8467,10592,10051	Complex_from_corum_database
Dolichol-phosphate	Dolichol-phosphate mannose (DPM) synthase	Dolichol-phosphate mannose synthase	DPM1,DPM2,DPM3	8813,8818,54344	Complex_from_corum_database
DRIP	DRIP complex	vitamine-D-receptor interacting protein complex	MED1,MED12,MED13,MED14,MED16,MED17,MED23,MED24,MED26,MED4,MED6,MED7,RXRB,VDR	5469,9968,9969,9282,10025,9440,9439,9862,9441,29079,10001,9443,6257,7421	Complex_from_corum_database
DSIF	DSIF complex (DRB sensitivity-inducing factor complex)	DSIF complex	SUPT4H1,SUPT5H	6827,6829	Complex_from_corum_database
DSS1	DSS1 complex		BRCA2,CPSF3L,INTS10,INTS2,INTS4,INTS5,INTS6,INTS7,INTS8,INTS9,LENG8,SHFM1	675,54973,55174,57508,92105,80789,26512,25896,55656,55756,114823,66406,7979	Complex_from_corum_database
Dysferlin-affixin	Dysferlin-affixin complex		DYSF,PARVB	8291,29780	Complex_from_corum_database
E2F-6	E2F-6 complex	E2F6.com-1 complex	E2F6,EHMT1,EHMT2,GJB3,L3MBTL2,MAX,MGA,PCGF6,RING1,RNF2,TFDP1,YAF2	1876,79813,10919,2707,83746,4149,23269,84108,6015,6045,7027,10138	Complex_from_corum_database
EBAFa	EBAFa complex	ENL-associated BAF250a-containing SWI/SNF complex	ACTL6A,ARID1A,MLLT1,SMARCA4,SMARCB1,SMARCC1,SMARCC2,SMARCD1,SMARCD2,SMARCE1	86,8289,4298,6597,6598,6599,6601,6602,6603,6605	Complex_from_corum_database
EBAFb	EBAFb complex	ENL-associated BAF250b-containing SWI/SNF complex	ACTL6A,ARID1B,MLLT1,SMARCA4,SMARCB1,SMARCC1,SMARCC2,SMARCD1,SMARCD2,SMARCE1	86,57492,4298,6597,6598,6599,6601,6602,6603,6605	Complex_from_corum_database
E-box	E-box sequence-binding complex	Bex2 protein complex	BEX2,LDB1,LMO2,NHLH2	84707,8861,4005,4808	Complex_from_corum_database
Ecsit	Ecsit complex (ECSIT, MT-CO2, GAPDH, TRAF6, NDUFAF1)	Ecsit complex	COX2,ECSIT,GAPDH,NDUFAF1,TRAF6	51295,2597,4513,51103,7189	Complex_from_corum_database
Ecsit	Ecsit complex (ECSIT, MT-CO2, NDUFA1, MT-ND1, TRAF6, NDUFAF1)	Ecsit complex	COX2,ECSIT,ND1,NDUFA1,NDUFAF1,TRAF6	51295,4513,4535,4694,51103,7189	Complex_from_corum_database
Ecsit	Ecsit complex (ECSIT, NDUFS3, NDUFAF1)	Ecsit complex	ECSIT,NDUFAF1,NDUFS3	51295,51103,4722	Complex_from_corum_database
Ecsit	Ecsit complex (ECSIT, NDUFS3, TOM20)	Ecsit complex	ECSIT,NDUFS3,TOMM20	51295,4722,9804	Complex_from_corum_database
Ectodermin-SMAD4	Ectodermin-SMAD4 complex		SMAD4,TRIM33	4089,51592	Complex_from_corum_database
EED-EZH	EED-EZH polycomb complex		EED,EZH2	8726,2146	Complex_from_corum_database
EGFR-containing	EGFR-containing signaling complex		EGFR,ERBB2,PIK3C2A,PIK3C2B	1956,2064,5286,5287	Complex_from_corum_database
EGR-EP300	EGR-EP300 complex		EGR1,EP300	1958,2033	Complex_from_corum_database
eIF3	eIF3 complex (EIF3S6, EIF3S5, EIF3S4, EIF3S3, EIF3S6IP, EIF3S2, EIF3S9, EIF3S12, EIF3S10, EIF3S8, EIF3S1, EIF3S7, PCID1)	eIF3 complex	EIF3A,EIF3B,EIF3C,EIF3D,EIF3E,EIF3F,EIF3G,EIF3H,EIF3I,EIF3J,EIF3K,EIF3L,EIF3M	8661,8662,8663,8664,3646,51386,8665,8666,8667,8668,8669,27335,10480	Complex_from_corum_database
EIF3	EIF3 complex (EIF3A, EIF3B, EIF3G, EIF3I, EIF3C)	EIF3 complex	EIF3A,EIF3B,EIF3C,EIF3G,EIF3I	8661,8662,8663,8666,8668	Complex_from_corum_database
EIF3	EIF3 complex (EIF3A, EIF3B, EIF3G, EIF3I, EIF3J)	EIF3 complex	EIF3A,EIF3B,EIF3G,EIF3I,EIF3J	8661,8662,8666,8668,8669	Complex_from_corum_database
EIF3	EIF3 complex (EIF3B, EIF3G, EIF3I)	EIF3 complex	EIF3B,EIF3G,EIF3I	8662,8666,8668	Complex_from_corum_database
EIF3	EIF3 complex (EIF3B, EIF3J, EIF3I)	EIF3 complex	EIF3B,EIF3I,EIF3J	8662,8668,8669	Complex_from_corum_database
EIF3	EIF3 core complex (EIF3A, EIF3B, EIF3G, EIF3I)	EIF3 core complex	EIF3A,EIF3B,EIF3G,EIF3I	8661,8662,8666,8668	Complex_from_corum_database
EJC	Exon junction complex	EJC complex,Exon-junction complex	ALYREF,DDX39B,EIF4A3,MAGOH,RBM8A,RNPS1,SRRM1,UPF3B	7919,9775,4116,9939,10921,10250,10189,65109	Complex_from_corum_database
Elongator	Elongator holo complex		ELP2,ELP3,ELP4,IKBKAP	55250,55140,26610,8518	Complex_from_corum_database
Emerin	Emerin architectural complex		ACTB,EMD,LMNA,LMNB1,NMI,SPTAN1	60,2010,4000,4001,9111,6709	Complex_from_corum_database
Emerin	Emerin complex 1		ACTB,CNN3,EMD,LMO7,MYH9,MYO1E,SIKE1,SPTAN1	60,1266,2010,4008,4627,4643,80143,6709	Complex_from_corum_database
Emerin	Emerin complex 24		BANF2,C1QBP,EMD,HIST1H1A,HIST1H3A,HNRNPU,LMNA,LMNB1,MCM2,MCM4,MCM6,NMI,RB1,RBL2,SAP130	140836,708,2010,3024,8350,3192,4000,4001,4171,4173,4175,9111,5925,5934,79595	Complex_from_corum_database
Emerin	Emerin complex 25		ACTB,BANF1,BCCIP,CDC37,EMD,G3BP1,HNRNPK,LMNB1,LSM2,LSM8,SAP130,SNRPD1,SSB,YWHAB,YWHAE,ZRANB2	60,8815,56647,11140,2010,10146,3190,4001,57819,51691,79595,6632,6741,7529,7531,9406	Complex_from_corum_database
Emerin	Emerin complex 32		ACTB,BANF2,CHD4,DPY30,EMD,HDAC1,HDAC3,HIST1H3A,LMNB1,MED4,NMI,RBL1,RBL2,RCOR1,SAP18,SMARCB1,SMARCC1,SMARCC2,SPTAN1,TBL1XR1,TBL1Y,TRIM28	60,140836,1108,84661,2010,3065,8841,8350,4001,29079,9111,5933,5934,23186,10284,6598,6599,6601,6709,79718,90665,10155	Complex_from_corum_database
Emerin	Emerin complex 52		ACTB,API5,C1QBP,CKB,DDX39A,EMD,HDGF,HIST1H1A,HNRNPK,HNRNPL,HNRNPU,ILF3,IQGAP1,LEMD3,LMNB1,LSM8,NMI,PDCD4,RBL2,SNRPD1,THRA,YWHAE,YWHAQ	60,8539,708,1152,10212,2010,3068,3024,3190,3191,3192,3609,8826,23592,4001,51691,9111,27250,5934,6632,7067,7531,10971	Complex_from_corum_database
Emerin	Emerin regulatory complex		ACTB,BANF1,EMD,HDAC1,HDAC3,HIST1H1A,HIST1H3A,LMO7,RBL1	60,8815,2010,3065,8841,3024,8350,4008,5933	Complex_from_corum_database
Emerin-actin-NMI	Emerin-actin-NMI complex		ACTB,EMD,NMI	60,2010,9111	Complex_from_corum_database
Emerin-actin-NMI-(alphaII)spectrin	Emerin-actin-NMI-(alphaII)spectrin complex	Emerin-actin-NMI- spectrin complex	ACTB,EMD,NMI,SPTAN1	60,2010,9111,6709	Complex_from_corum_database
Eps15-stonin2	Eps15-stonin2 complex		EPS15,STON2	2060,85439	Complex_from_corum_database
ESCRT-I	ESCRT-I complex		TSG101,VPS28,VPS37C	7251,51160,55048	Complex_from_corum_database
ESCRT-II	ESCRT-II complex		SNF8,VPS25,VPS36	11267,84313,51028	Complex_from_corum_database
ESCRT-III	ESCRT-III complex		CHMP1A,CHMP1B,CHMP2A,CHMP2B,CHMP3,CHMP4A,CHMP4B,CHMP4C,CHMP5,CHMP6	5119,57132,27243,25978,29082,128866,92421,51510,79643,51652	Complex_from_corum_database
Exon	Exon junction complex (mRNA splicing-dependent)	Exon junction complex	PRPF8,SRRM1	10594,10250	Complex_from_corum_database
Exosome	Exosome		DIS3,EXOSC1,EXOSC10,EXOSC2,EXOSC3,EXOSC4,EXOSC5,EXOSC6,EXOSC7,EXOSC8,EXOSC9	22894,51013,5394,23404,51010,54512,56915,118460,23016,11340,5393	Complex_from_corum_database
F1F0 ATPase	F1F0-ATP synthase (EC 3.6.3.14), mitochondrial	Complex V | F1F0 ATPase,F1F0-ATP synthase mitochondrial	ATP5A1,ATP5B,ATP5C1,ATP5D,ATP5E,ATP5F1,ATP5G1,ATP5H,ATP5I,ATP5J,ATP5J2,ATP5L,ATP5O,ATP6,ATP8,ATPIF1	498,506,509,513,514,515,516,10476,521,522,9551,10632,539,93974,4508,4509	Complex_from_corum_database
FA	FA complex (Fanconi anemia complex)	FA complex	BLM,FANCA,FANCB,FANCC,FANCE,FANCF,FANCG,FANCL,RMI1,RPA1,TOP3A	641,2175,2187,2176,2178,2188,2189,55120,80010,6117,7156	Complex_from_corum_database
FA	FA complex (Fanconi anemia complex), cytoplasmic	FA complex cytoplasmic	FANCA,FANCC,FANCF,FANCG	2175,2176,2188,2189	Complex_from_corum_database
FACT	FACT complex		SSRP1,SUPT16H	6749,11198	Complex_from_corum_database
FACT	FACT complex, UV-activated	p53 Ser-392 kinase complex,FACT complex	CSNK2A1,CSNK2A2,CSNK2B,SSRP1,SUPT16H	1457,1459,1460,6749,11198	Complex_from_corum_database
Farnesyltransferase	Farnesyltransferase		FNTA,FNTB	2339,2342	Complex_from_corum_database
FCP1-associated	FCP1-associated protein complex		CTDP1,ERH,GTF2F1,POLR2B,PRMT5,STK38,WDR77	9150,2079,2962,5431,10419,11329,79084	Complex_from_corum_database
FEN1-9-1-1	FEN1-9-1-1 complex		FEN1,HUS1,RAD1,RAD9A	2237,3364,5810,5883	Complex_from_corum_database
FHL4/STX11-ACT	FHL4/STX11-ACT complex		FHL5,STX11	9457,8676	Complex_from_corum_database
FIB-associated	FIB-associated protein complex		C1QBP,FBL,PRMT1,PRMT5,TUBA1A,TUBB1	708,2091,3276,10419,7846,81027	Complex_from_corum_database
FIF-FGR2	FIF-FGR2 complex		API5,FGF2	8539,2247	Complex_from_corum_database
GABAA	GABAA receptor	GABAA receptor	GABRA1,GABRB2,GABRG2	2554,2561,2566	Complex_from_corum_database
GAIT	GAIT complex		EPRS,GAPDH,RPL13A,SYNCRIP	2058,2597,23521,10492	Complex_from_corum_database
GALNS-lysosomal	GALNS-lysosomal hydrolase 1.27 MDa complex	GALNS-lysosomal hydrolase 1	CTSA,GALNS,GLB1,NEU1	5476,2588,2720,4758	Complex_from_corum_database
Gamma-secretase	Gamma-secretase complex (APH1A, PSEN1, PSENEN, NCSTN variant)	Gamma-secretase complex	APH1A,NCSTN,PSEN1,PSENEN	51107,23385,5663,55851	Complex_from_corum_database
Gamma-secretase	Gamma-secretase complex (APH1A, PSEN1, PSENEN, NCSTN)	Gamma-secretase complex	APH1A,NCSTN,PSEN1,PSENEN	51107,23385,5663,55851	Complex_from_corum_database
Gamma-secretase	Gamma-secretase complex (APH1A, PSEN2, PSENEN, NCSTN)	Gamma-secretase complex	APH1A,NCSTN,PSEN2,PSENEN	51107,23385,5664,55851	Complex_from_corum_database
Gamma-secretase	Gamma-secretase complex (APH1B, PSEN1, PSENEN, NCSTN)	Gamma-secretase complex	APH1B,NCSTN,PSEN1,PSENEN	83464,23385,5663,55851	Complex_from_corum_database
Gamma-secretase	Gamma-secretase complex (APH1B, PSEN2, PSENEN, NCSTN)	Gamma-secretase complex	APH1B,NCSTN,PSEN2,PSENEN	83464,23385,5664,55851	Complex_from_corum_database
Gamma-secretase-Delta1	Gamma-secretase-Delta1 complex		APH1A,DLL1,NCSTN,PSEN1,PSENEN	51107,28514,23385,5663,55851	Complex_from_corum_database
GINS	GINS complex		GINS1,GINS2,GINS3,GINS4	9837,51659,64785,84296	Complex_from_corum_database
GNA14-p115RhoGEF	GNA14-p115RhoGEF complex		ARHGEF1,GNA14	9138,9630	Complex_from_corum_database
GPI-GnT	GPI-GnT activity complex		PIGA,PIGC,PIGH,PIGQ	5277,5279,5283,9091	Complex_from_corum_database
Grancalcin-sorcin	Grancalcin-sorcin complex		GCA,SRI	25801,6717	Complex_from_corum_database
H2AX	H2AX complex I		CALR,DHX30,H2AFX,HIST3H2BB,HSPA5,NPM1,PARP1	811,22907,3014,128312,3309,4869,142	Complex_from_corum_database
H2AX	H2AX complex II		CALR,H2AFX,HIST1H2BB,HIST1H2BM,HIST2H4B,HIST3H2BB,HSPA5,NPM1,PTCD3,YBX3	811,8531,3014,3018,8342,554313,128312,3309,4869,55037	Complex_from_corum_database
H2AX	H2AX complex, isolated from cells without IR exposure	H2AX complex	CALM2,CALR,EIF3L,H2AFX,HIST2H4B,HIST3H2BB,HNRNPR,HSPA5,NPM1,PABPC1,SSB,SSRP1,SUPT16H	805,811,51386,3014,554313,128312,10236,3309,4869,26986,6741,6749,11198	Complex_from_corum_database
hASC-1	hASC-1 complex		ASCC1,ASCC2,ASCC3,TRIP4	51008,84164,10973,9325	Complex_from_corum_database
HBO1	HBO1 complex		ING4,ING5,JADE1,JADE2,JADE3,KAT7,MEAF6	64769,51147,84289,11143,23338,9767,79960	Complex_from_corum_database
HCF-1	HCF-1 complex	HCF-1-associated protein complex	ASH2L,HCFC1,HDAC1,HDAC2,HSP90AA1,HSP90AA1,HSP90AB1,HSP90AB1,HSPA4,HSPA5,HSPA8,OGT,RBBP4,RBBP7,SAP30,SETD1A,SIN3A,SIN3B,SP1,SUDS3,WDR5	9070,3054,3065,3066,3308,3309,3312,8473,5928,5931,8819,9739,25942,23309,6667,64426,11091,(3320,3326)	Complex_from_corum_database
HDAC1-associated	HDAC1-associated core complex cI		HDAC1,KDM1A,RCOR1	23028,3065,23186	Complex_from_corum_database
HDAC1-associated	HDAC1-associated core complex cII		CHD3,GATAD2A,GATAD2A,GATAD2B,GATAD2B,HDAC1,MBD2,MBD3,MTA2,RBBP4,RBBP7,RCOR1	1107,3065,8932,53615,9219,5928,5931,23186,(54815,57459)	Complex_from_corum_database
HDAC1-associated	HDAC1-associated protein complex		CHD3,HDAC1,KDM1A,MBD2,MBD3,MTA2,RBBP4,RBBP7,RCOR1	23028,1107,3065,8932,53615,9219,5928,5931,23186	Complex_from_corum_database
HDAC2-asscociated	HDAC2-asscociated core complex		CHD3,GATAD2A,GATAD2A,GATAD2B,GATAD2B,HDAC2,MBD3,MTA2,RBBP4,RBBP7	1107,3066,53615,9219,5928,5931,(54815,57459)	Complex_from_corum_database
HERP1/HEY2-NCOR-SIN3A	HERP1/HEY2-NCOR-SIN3A complex		HDAC1,HEY2,NCOR2,SIN3A	3065,23493,9612,25942	Complex_from_corum_database
HES1	HES1 promoter corepressor complex		CDK7,CREBBP,EP300,POLR2A,RBPJ,SUPT6H	1022,1387,2033,5430,3516,6830	Complex_from_corum_database
HES1	HES1 promoter-Notch enhancer complex		CCNT1,CDK7,CDK8,CDK9,EP300,INPP5K,MAML1,MED1,NOTCH1,POLR2A,RBPJ,SUPT16H,SUPT6H	904,1022,1024,1025,2033,9794,5469,4851,5430,3516,51763,11198,6830	Complex_from_corum_database
Heterodimer	Heterodimer complex (CDK9, IL6ST)	Heterodimer complex	CDK9,IL6ST	1025,3572	Complex_from_corum_database
Hip1R-cortactin	Hip1R-cortactin complex		CTTN,HIP1R	2017,9026	Complex_from_corum_database
Histone	Histone H3.1 complex	Histone H3	ASF1A,ASF1B,CHAF1A,CHAF1B,HAT1,HIST1H3A,HIST2H4B,IPO4,NASP,RBBP4	25842,55723,10036,8208,8520,8350,554313,79711,4678,5928	Complex_from_corum_database
Histone	Histone H3.3 complex	Histone H3	ASF1A,ASF1B,H3F3A,HAT1,HIRA,HIST2H4B,IPO4,NASP,RBBP4	25842,55723,3020,8520,7290,554313,79711,4678,5928	Complex_from_corum_database
hNURF	hNURF complex		BPTF,RBBP4,RBBP7,SMARCA1	2186,5928,5931,6594	Complex_from_corum_database
HOPS	Class C VPS/HOPS complex	homotypic fusion and vacuole protein sorting (HOPS) tethering complex	EEA1,RAB5A,VPS11,VPS16,VPS18,VPS39	8411,5868,55823,64601,57617,23339	Complex_from_corum_database
hRAD51C-hXRCC3	hRAD51C-hXRCC3 complex		RAD51,XRCC2	5888,7516	Complex_from_corum_database
hs4	hs4 enhancer complex (faster migrating complex)	hs4 enhancer complex	NFKB1,POU2F1,POU2F2,RELA,YY1	4790,5451,5452,5970,7528	Complex_from_corum_database
hs4	hs4 enhancer complex (slow migrating complex)	hs4 enhancer complex	RELB,YY1	5971,7528	Complex_from_corum_database
hSIR2-p53	hSIR2-p53 complex		SIRT1,TP53	23411,7157	Complex_from_corum_database
HuCHRAC	HuCHRAC complex		BAZ1A,CHRAC1,POLE3,SMARCA5	11177,54108,54107,8467	Complex_from_corum_database
HUIC	HUIC complex	BRCA1-BARD1 complex	BARD1,BRCA1	580,672	Complex_from_corum_database
I(kappa)B(alpha)-NF(kappa)Bp50-NF(kappa)Bp65	I(kappa)B(alpha)-NF(kappa)Bp50-NF(kappa)Bp65 complex	I B-NF Bp50-NF Bp65 complex	NFKB1,NFKBIA,RELA	4790,4792,5970	Complex_from_corum_database
I-kappa-B	I-kappa-B kinase (IKK) complex	I-kappa-B kinase complex	CHUK,IKBKB,IKBKG	1147,3551,8517	Complex_from_corum_database
IKB(alpha)-RELA-cREL	IKB(alpha)-RELA-cREL complex	IKB-RELA-cREL complex	NFKBIA,REL,RELA	4792,5966,5970	Complex_from_corum_database
IKB(beta)-RELA-cREL	IKB(beta)-RELA-cREL complex	IKB-RELA-cREL complex	NFKBIB,REL,RELA	4793,5966,5970	Complex_from_corum_database
IKB(epsilon)-RELA-cREL	IKB(epsilon)-RELA-cREL complex	IKB-RELA-cREL complex	NFKBIE,REL,RELA	4794,5966,5970	Complex_from_corum_database
ING2	ING2 complex		ARID4A,BRMS1,BRMS1L,HDAC1,HDAC2,ING2,RBBP4,RBBP7,SAP130,SAP30,SIN3A,SUDS3	5926,25855,84312,3065,3066,3622,5928,5931,79595,8819,25942,64426	Complex_from_corum_database
ING4	ING4 complex (ING4, MYST2, C1orf149, PHF15)	ING4 complex	ING4,JADE2,KAT7,MEAF6	64769,51147,11143,23338	Complex_from_corum_database
ING4	ING4 complex (ING4, MYST2, C1orf149, PHF16)	ING4 complex	ING4,JADE3,KAT7,MEAF6	64769,51147,11143,9767	Complex_from_corum_database
ING4	ING4 complex (ING4, MYST2, C1orf149, PHF17)	ING4 complex	ING4,JADE1,KAT7,MEAF6	64769,51147,11143,79960	Complex_from_corum_database
ING5	ING5 complex		BRD1,BRPF1,BRPF3,ING5,JADE1,JADE2,JADE3,KAT6A,KAT6B,KAT7,MEAF6	23774,7862,27154,64769,84289,11143,7994,23522,23338,9767,79960	Complex_from_corum_database
INO80	INO80 chromatin remodeling complex	INO80 complex	ACTL6A,ACTR5,ACTR8,INO80,INO80B,INO80C,INO80D,INO80E,MCRS1,NFRKB,RUVBL1,RUVBL2,TCF3	86,79913,93973,125476,283899,54891,54617,10445,4798,8607,10856,6929,83444	Complex_from_corum_database
Integrator	Integrator complex		CPSF3L,INTS1,INTS10,INTS12,INTS2,INTS3,INTS4,INTS5,INTS6,INTS7,INTS8,INTS9	54973,26173,55174,57117,57508,65123,92105,80789,26512,25896,55656,55756	Complex_from_corum_database
Integrator-RNAPII	Integrator-RNAPII complex		CPSF3L,INTS1,INTS10,INTS12,INTS2,INTS3,INTS4,INTS5,INTS6,INTS7,INTS8,INTS9,POLR2A,POLR2B	54973,26173,55174,57117,57508,65123,92105,80789,26512,25896,55656,55756,5430,5431	Complex_from_corum_database
Interferon-stimulated	Interferon-stimulated gene factor 3 transcription complex ISGF3		IRF9,STAT1,STAT2	10379,6772,6773	Complex_from_corum_database
ITCH-FAM/USP9x	ITCH-FAM/USP9x complex		ITCH,USP9X	83737,8239	Complex_from_corum_database
JBP1-pICln	JBP1-pICln complex		CLNS1A,PRMT5,SNRPB	1207,10419,6628	Complex_from_corum_database
Kaiso-NCOR	Kaiso-NCOR complex		CORO2A,GPS2,HDAC3,KDM4A,KIF11,NCOR1,TBL1X,TBL1XR1,TRIM33,ZBTB33	7464,2874,8841,9682,3832,9611,6907,79718,51592,10009	Complex_from_corum_database
KCNQ1	KCNQ1 macromolecular complex		AKAP9,KCNQ1,PPP1CA,PPP1CA,PPP1CB,PPP1CB,PPP1CC,PPP1CC,PRKAR2A,PRKAR2A,PRKAR2B,PRKAR2B	10142,3784,(5499,5500,5501),(5566,5567,5568),(5576,5577)	Complex_from_corum_database
Kinase	Kinase maturation complex 1		CDC37,HSP90AA1,HSP90AB1,HSPA4,MAP2K5,MAP3K3,MARK2,PDRG1,PFDN2,TRAF7,YWHAB,YWHAE,YWHAG,YWHAH,YWHAQ,YWHAZ	11140,3320,3326,3308,5607,4215,2011,81572,5202,84231,7529,7531,7532,7533,10971,7534	Complex_from_corum_database
Kinase	Kinase maturation complex 2		AZI2,CDC37,HSP90AA1,HSP90AB1,TANK,TBK1,TBKBP1,TRAF2	64343,11140,3320,3326,10010,29110,9755,7186	Complex_from_corum_database
Ku	Ku antigen complex	Ku70-Ku80 complex | Ku complex	XRCC5,XRCC6	7520,2547	Complex_from_corum_database
Ku	Ku antigen-NARG1 complex	OCFRE-binding complex	NAA15,XRCC5,XRCC6	80155,7520,2547	Complex_from_corum_database
Ku	Ku antigen-YY1-alphaMyHC promoter complex	Ku70-Ku80-YY1-alphaMyHC promoter complex	XRCC5,XRCC6,YY1	7520,2547,7528	Complex_from_corum_database
Ku70/Ku86/Werner	Ku70/Ku86/Werner complex		WRN,XRCC5,XRCC6	7486,7520,2547	Complex_from_corum_database
Ku-ORC	Ku-ORC complex		ORC2,ORC3,ORC4,ORC6,XRCC5,XRCC6	4999,23595,5000,23594,7520,2547	Complex_from_corum_database
LARC	LARC complex (LCR-associated remodeling complex)	LARC complex	ACTB,ACTL6A,ARID1A,CHD4,DPF2,GATAD2B,HDAC1,HDAC2,HNRNPC,MBD2,MBD3,MTA2,RBBP4,SMARCA4,SMARCB1,SMARCC1,SMARCC2,SMARCD2,SMARCE1	60,86,8289,1108,5977,57459,3065,3066,3183,8932,53615,9219,5928,6597,6598,6599,6601,6603,6605	Complex_from_corum_database
Large	Large Drosha complex		DDX1,DDX17,DDX3X,DDX5,DGCR8,DHX15,DROSHA,EWSR1,FUS,HNRNPDL,HNRNPH1,HNRNPM,HNRNPU,HNRNPUL1,ILF2,ILF3,RALY,SRPK1,TAF15,TARDBP	1653,10521,1654,1655,54487,1665,2130,2521,3187,4670,3192,11100,9987,3608,3609,22913,29102,6732,8148,23435	Complex_from_corum_database
LIG1-9-1-1	LIG1-9-1-1 complex		HUS1,LIG1,RAD1,RAD9A	3364,3978,5810,5883	Complex_from_corum_database
LINC	LINC complex, quiescent cells	LINC complex	E2F4,LIN37,LIN52,LIN54,LIN9,RBBP4,RBL2	1874,55957,91750,132660,286826,5928,5934	Complex_from_corum_database
LINC	LINC complex, S-phase	LINC complex	LIN37,LIN52,LIN54,LIN9,MYBL2,RBBP4,RBL1	55957,91750,132660,286826,4605,5928,5933	Complex_from_corum_database
LINC	LINC core complex		LIN37,LIN52,LIN54,LIN9,RBBP4	55957,91750,132660,286826,5928	Complex_from_corum_database
LRP-1-Alpha-2-M-annexin	LRP-1-Alpha-2-M-annexin VI complex		A2M,ANXA6,LRP1	2,309,4035	Complex_from_corum_database
LSD1	LSD1 complex		CTBP1,HDAC1,HMG20A,HMG20B,HSPA1A,KDM1A,PHF21A,PHF21B,RCOR1,RCOR3,RREB1,ZMYM2,ZNF217	23028,1487,3065,10363,10362,3303,51317,112885,23186,55758,6239,7750,7764	Complex_from_corum_database
LSm1-7	LSm1-7 complex		LSM1,LSM2,LSM3,LSM4,LSM5,LSM6,LSM7	27257,57819,27258,25804,23658,11157,51690	Complex_from_corum_database
LSm2-8	LSm2-8 complex		LSM2,LSM3,LSM4,LSM5,LSM6,LSM7,LSM8	57819,27258,25804,23658,11157,51690,51691	Complex_from_corum_database
Lymphotoxin	Lymphotoxin beta receptor complex		LTA,LTB,LTBR	4049,4050,4055	Complex_from_corum_database
MAF1	MAF1 complex	MRG15-associated factors 1	MORF4L1,MRFAP1,RB1	10933,93621,5925	Complex_from_corum_database
MAF2	MAF2 complex	MRG15-associated factors 2	KAT8,MORF4L1	10933,84148	Complex_from_corum_database
MCM	MCM complex		MCM2,MCM3,MCM4,MCM5,MCM6,MCM7	4171,4172,4173,4174,4175,4176	Complex_from_corum_database
MeCP1	MeCP1 complex	Mi2/NuRD-MBD2 complex	CHD4,GATAD2B,HDAC1,HDAC2,MBD2,MBD3,MTA2,RBBP4,RBBP7	1108,57459,3065,3066,8932,53615,9219,5928,5931	Complex_from_corum_database
Mediator	Mediator complex	Mediator of transcriptional regulation	CCNC,CDK19,CDK8,MED1,MED10,MED11,MED12,MED13,MED13L,MED14,MED15,MED16,MED17,MED18,MED19,MED20,MED21,MED22,MED23,MED24,MED25,MED26,MED27,MED28,MED29,MED30,MED31,MED4,MED6,MED7,MED8,MED9	892,23097,1024,5469,84246,400569,9968,9969,23389,9282,51586,10025,9440,54797,9477,9412,6837,9439,9862,81857,9441,9442,80306,55588,90390,51003,29079,10001,9443,112950,55090,219541	Complex_from_corum_database
Mediator	Mediator complex		MED1,MED10,MED11,MED13,MED13L,MED14,MED15,MED16,MED17,MED18,MED19,MED20,MED21,MED22,MED23,MED24,MED25,MED26,MED27,MED29,MED30,MED31,MED4,MED6,MED7,MED8,OPA1	5469,84246,400569,9969,23389,9282,51586,10025,9440,54797,9477,9412,6837,9439,9862,81857,9441,9442,55588,90390,51003,29079,10001,9443,112950,219541,4976	Complex_from_corum_database
Membrane	Membrane protein complex (VCP, UFD1L, SEC61B)	Membrane protein complex	SEC61B,UFD1L,VCP	10952,7353,7415	Complex_from_corum_database
Menin-associated	Menin-associated histone methyltransferase complex	menin HMTase complex	ASH2L,DPY30,KMT2B,MEN1,POLR2B,RBBP5,WDR5	9070,84661,4221,5431,5929,9757,11091	Complex_from_corum_database
Meprin	Meprin A	PABA peptide hydrolase	MEP1A,MEP1B	4224,4225	Complex_from_corum_database
MGC1-DNA-PKcs-Ku	MGC1-DNA-PKcs-Ku complex		MDC1,PRKDC,XRCC5,XRCC6	9656,5591,7520,2547	Complex_from_corum_database
Mi2/NuRD	Mi2/NuRD complex	Mi2-beta-histone deacetylase complex	CHD4,HDAC1,HDAC2,MBD3,MTA2,RBBP4,RBBP7	1108,3065,3066,53615,9219,5928,5931	Complex_from_corum_database
Microprocessor	Microprocessor complex	small Drosha complex (DGCR8-DROSHA)	DGCR8,DROSHA	54487,29102	Complex_from_corum_database
MIRO2-Milton	MIRO2-Milton complex		RHOT2,TRAK1	89941,22906	Complex_from_corum_database
Mitotic	Mitotic checkpoint complex (MCC)	APC/C inhibitory factor,Mitotic checkpoint complex	BUB1B,BUB3,CDC20,MAD2L1	701,9184,991,4085	Complex_from_corum_database
MMP-2-claudin-1	MMP-2-claudin-1 complex		CLDN1,MMP2	9076,4313	Complex_from_corum_database
Molybdopterin	Molybdopterin synthase		MOCS2,MOCS2	4338,4338	Complex_from_corum_database
MRIT	MRIT complex		BCL2L1,CASP8,CFLAR	598,841,8837	Complex_from_corum_database
mRNA	mRNA decay complex (UPF1, UPF2, UPF3B, DCP2, XRN1, XRN2, EXOSC2, EXOSC4, EXOSC10, PARN)	mRNA decay complex	DCP2,EXOSC10,EXOSC2,EXOSC4,PARN,UPF1,UPF2,UPF3B,XRN1,XRN2	167227,5394,23404,54512,5073,5976,26019,65109,54464,22803	Complex_from_corum_database
mRNA Decapping complex	Decapping complex		DCP1A,DCP2,DDX6,EDC3,EDC4	55802,167227,1656,80153,23644	Complex_from_corum_database
MSL	MSL complex		KANSL1,KAT8,MSL2,MSL3	284058,55167,10943,84148	Complex_from_corum_database
MT1-MMP-claudin-1	MT1-MMP-claudin-1 complex		CLDN1,MMP14	9076,4323	Complex_from_corum_database
MTA1	MTA1 complex		HDAC1,HDAC2,MBD3,MTA1,RBBP4,RBBP7	3065,3066,53615,9112,5928,5931	Complex_from_corum_database
MTA2	MTA2 complex		CHD4,HDAC1,HDAC2,MBD3,MTA2,RBBP4,RBBP7,SIN3A,SIN3A,SIN3B,SIN3B	1108,3065,3066,53615,9219,5928,5931,(25942,23309)	Complex_from_corum_database
mTORC2	mTORC2 complex (mTOR/FRAP1, LST8, mAVO3/RICTOR)	mTORC2 complex	MLST8,MTOR,RICTOR	2475,64223,253260	Complex_from_corum_database
mTORC2	mTORC2 complex (mTOR/FRAP1, LST8, mAVO3/RICTOR, SIN1)	mTORC2 complex	MAPKAP1,MLST8,MTOR,RICTOR	2475,64223,79109,253260	Complex_from_corum_database
mTOR-signaling	mTOR-signaling complex (mTOR/FRAP1, RAPTOR)	mTOR-signaling complex	MTOR,RPTOR	2475,57521	Complex_from_corum_database
Multisubunit	Multisubunit ACTR coactivator complex		CREBBP,EP300,KAT2B,NCOA3	1387,2033,8202,8850	Complex_from_corum_database
Multisynthetase	Multisynthetase complex	Aminoacyl tRNAsynthetase multienzyme complex	AIMP1,AIMP2,DARS,EEF1E1,EPRS,IARS,KARS,LARS,MARS,QARS,RARS	1615,9521,2058,3376,7965,3735,51520,4141,5859,5917,9255	Complex_from_corum_database
MutL-alpha	MutL-alpha complex	MLH1-PMS2 complex	MLH1,PMS2	4292,5395	Complex_from_corum_database
MutL-beta	MutL-beta complex	MLH1-PMS1 complex	MLH1,PMS1	4292,5378	Complex_from_corum_database
NAT	NAT complex		CCNC,CDK8,MED10,MED14,MED21,MED23,MED6	892,1024,84246,9282,9412,9439,10001	Complex_from_corum_database
NCOR	NCOR complex		CORO2A,GPS2,HDAC3,NCOR1,TBL1X,TBL1XR1	7464,2874,8841,9611,6907,79718	Complex_from_corum_database
NCOR1	NCOR1 complex		HDAC3,NCOR1,SF3A1,SF3B3,SMARCA4,SMARCB1,SMARCC1,SMARCC2,SRCAP,TRIM28	8841,9611,10291,23450,6597,6598,6599,6601,10847,10155	Complex_from_corum_database
NCOR2	NCOR2 complex		HDAC1,HDAC2,HDAC3,NCOR1,NCOR2,SAP30,SIN3A	3065,3066,8841,9611,9612,8819,25942	Complex_from_corum_database
NCOR-HDAC3	NCOR-HDAC3 complex		GPS2,HDAC3,NCOR1,TBL1X,TBL1XR1	2874,8841,9611,6907,79718	Complex_from_corum_database
NCOR-SIN3-HDAC1	NCOR-SIN3-HDAC1 complex		HDAC1,NCOR2,SIN3A	3065,9612,25942	Complex_from_corum_database
NCOR-SIN3-RPD3	NCOR-SIN3-RPD3 complex		HDAC2,NCOR2,SIN3A,SIN3B	3066,9612,25942,23309	Complex_from_corum_database
NDC80	NDC80 kinetochore complex		NDC80,NUF2,SPC24,SPC25	10403,83540,147841,57405	Complex_from_corum_database
NDPKA-AMPKalpha1	NDPKA-AMPKalpha1 complex		NME1,PRKAA1	4830,5562	Complex_from_corum_database
Neddylin	Neddylin ligase (FBXO11, SKP1, CUL1, RBX1)	Neddylin ligase	CUL1,FBXO11,RBX1,SKP1	8454,80204,9978,6500	Complex_from_corum_database
NELF	NELF complex (Negative elongation factor complex)	NELF complex	NELFA,NELFB,NELFCD,NELFE	25920,7936,51497,7469	Complex_from_corum_database
Neurotrophin-3-p75	Neurotrophin-3-p75 complex		NGFR,NTF3	4804,4908	Complex_from_corum_database
NK-3-Groucho	NK-3-Groucho complex		NKX3-1,NKX3-1,NKX3-2,NKX3-2	(4824,579),(7088,7089,7090,7091,79816)	Complex_from_corum_database
Nop56p-associated	Nop56p-associated pre-rRNA complex	Nop56p-associated pre-ribosomal ribonucleoprotein complex	ACTA2,ACTG2,BRIX1,DDX21,DHX9,EBNA1BP2,EEF1A1,EEF2,FBL,GNL3,H1FX,HIST1H1D,HIST1H2BM,HNRNPA1,HNRNPM,HNRNPU,IGF2BP1,ILF2,ILF3,LUC7L2,LYAR,MYBBP1A,NAP1L1,NCL,NOLC1,NOP56,NOP58,NPM1,PWP1,RBM28,RPL10,RPL10A,RPL11,RPL12,RPL13,RPL13A,RPL14,RPL15,RPL17,RPL18,RPL18A,RPL19,RPL21,RPL22,RPL23,RPL23A,RPL24,RPL26,RPL27,RPL27A,RPL28,RPL29,RPL3,RPL30,RPL31,RPL32,RPL35,RPL35A,RPL36,RPL36A,RPL37A,RPL39,RPL4,RPL5,RP…	59,72,55299,9188,1660,10969,1915,1938,2091,26354,8971,3007,8342,3178,4670,3192,10642,3608,3609,51631,55646,10514,4673,4691,4809,51602,10528,9221,4869,11137,55131,6134,4736,6135,6136,6137,23521,9045,6138,6139,6141,6142,6143,6144,6146,9349,6147,6152,6154,6155,6157,6158,6159,6122,6156,6160,6161,11224,6165,25873,6173,6168,6170,6124,6125,6128,6129,6130,6132,6133,6175,6176,6181,6205,6206,6207,6208,6209…	Complex_from_corum_database
Notch2(N-TM)-Notch2(N-EC)-Delta	Notch2(N-TM)-Notch2(N-EC)-Delta complex	Notch2-Notch2-Delta complex	DLL1,DLL1,DLL3,DLL3,DLL4,DLL4,NOTCH2	4853,(28514,10683,54567)	Complex_from_corum_database
NRD	NRD complex (Nucleosome remodeling and deacetylation complex)	NRD complex,Nucleosome remodeling and deacetylation complex	CHD3,CHD4,HDAC1,HDAC2,KDM1A,MTA1,RBBP4	23028,1107,1108,3065,3066,9112,5928	Complex_from_corum_database
NRP1-VEGF(165/121)	NRP1-VEGF(165/121) complex	NRP1-VEGF complex	NRP1,VEGFA	8829,7422	Complex_from_corum_database
NuA4/Tip60	NuA4/Tip60 HAT complex		ACTL6A,BRD8,DMAP1,EP400,EPC1,ING3,KAT5,MEAF6,MORF4L1,MORF4L2,MRGBP,RUVBL1,RUVBL2,TRRAP,VPS72,YEATS4	86,10902,64769,55929,57634,80314,10524,54556,10933,9643,55257,8607,10856,8295,6944,8089	Complex_from_corum_database
NuA4/Tip60-HAT	NuA4/Tip60-HAT complex A		ACTL6A,BRD8,DMAP1,EP400,EPC1,EPC2,ING3,KAT5,MEAF6,MORF4L1,MRGBP,RUVBL1,RUVBL2,TRRAP,YEATS4	86,10902,64769,55929,57634,80314,26122,10524,54556,10933,55257,8607,10856,8295,8089	Complex_from_corum_database
NuA4/Tip60-HAT	NuA4/Tip60-HAT complex B		ACTL6A,DMAP1,EPC1,KAT5,MORF4L1,RUVBL1,RUVBL2,TRRAP	86,55929,80314,10524,10933,8607,10856,8295	Complex_from_corum_database
Nucleic	Nucleic and chromatin Fanconi complex		FANCA,FANCC,FANCE,FANCF,FANCG	2175,2176,2178,2188,2189	Complex_from_corum_database
Nucleolar	Nucleolar remodeling complex (NoRC complex)	Nucleolar remodeling complex	BAZ2A,SMARCA5	11176,8467	Complex_from_corum_database
nucleosome remodeling and histone deacetylation complex	NuRD.1 complex	nucleosome remodeling and histone deacetylation complex,NuRD	CHD4,HDAC1,HDAC2,MBD3,MTA1,MTA3,RBBP4,RBBP7	1108,3065,3066,53615,9112,57504,5928,5931	Complex_from_corum_database
NUMAC	NUMAC complex (nucleosomal methylation activator complex)	CARM1-associated complex,NUMAC complex	ACTB,ARID1A,CARM1,SCYL1,SMARCA4,SMARCB1,SMARCC1,SMARCC2,SMARCD1,SMARCE1	60,8289,10498,57410,6597,6598,6599,6601,6602,6605	Complex_from_corum_database
Nup	Nup 107-160 subcomplex	NPC subcomplex	NUP107,NUP133,NUP160,NUP37,NUP43,NUP85,NUP98,SEC13,SEH1L	57122,55746,23279,79023,348995,79902,4928,6396,81929	Complex_from_corum_database
Oligosaccharyltransferase	Oligosaccharyltransferase complex (Stt3A variant)	OST complex,Oligosaccharyltransferase complex	DAD1,DDOST,MAGT1,RPN1,RPN2,STT3A	1603,1650,84061,6184,6185,3703	Complex_from_corum_database
Oligosaccharyltransferase	Oligosaccharyltransferase complex (Stt3B variant)	Oligosaccharyltransferase complex,OST complex	DAD1,DDOST,MAGT1,RPN1,RPN2,STT3B,TUSC3	1603,1650,84061,6184,6185,201595,7991	Complex_from_corum_database
Origin recognition complex	ORC complex (origin recognition complex)	ORC complex	ORC1,ORC2,ORC3,ORC4,ORC5,ORC6	4998,4999,23595,5000,5001,23594	Complex_from_corum_database
p23	p23 protein complex		HNRNPA2B1,PDCD6,PTGES3	3181,10016,10728	Complex_from_corum_database
P2X7	P2X7 receptor signalling complex		ACTB,ACTN4,HSP90AB1,HSPA1A,HSPA8,ITGB2,LAMA3,MPP3,PI4KA,PTPRB,SVIL	60,81,3326,3303,3312,3689,3909,4356,29665,5297,5787,6840	Complex_from_corum_database
p34(SEI-1)-CDK4-CyclinD2	p34(SEI-1)-CDK4-CyclinD2 complex	p34-CDK4-CyclinD2 complex	CCND2,CDK4,SERTAD1	894,1019,29950	Complex_from_corum_database
p400-associated	p400-associated complex		ACTB,ACTL6A,ACTL6A,ACTL6B,ACTL6B,EP400,RUVBL1,RUVBL2,TRRAP	60,57634,8607,10856,8295,(86,51412)	Complex_from_corum_database
p54(nrb)-PSF-matrin3	p54(nrb)-PSF-matrin3 complex	p54-PSF-matrin3 complex	MATR3,NONO,SFPQ	9782,4841,6421	Complex_from_corum_database
p56(LCK)-CAML	p56(LCK)-CAML complex	p56-CAML complex	CAMLG,LCK	819,3932	Complex_from_corum_database
PA28	PA28 complex	11S REG	PSME1,PSME2	5720,5721	Complex_from_corum_database
PA28-20S	PA28-20S proteasome		PSMA1,PSMA2,PSMA3,PSMA4,PSMA5,PSMA6,PSMA7,PSMB1,PSMB2,PSMB3,PSMB4,PSMB5,PSMB6,PSMB7,PSME1,PSME2	5682,5683,5684,5685,5686,5687,5688,5689,5690,5691,5692,5693,5694,5695,5720,5721	Complex_from_corum_database
PA28gamma-20S	PA28gamma-20S proteasome		PSMA1,PSMA2,PSMA3,PSMA4,PSMA5,PSMA6,PSMA7,PSMB1,PSMB2,PSMB3,PSMB4,PSMB5,PSMB6,PSMB7,PSME3	5682,5683,5684,5685,5686,5687,5688,5689,5690,5691,5692,5693,5694,5695,10197	Complex_from_corum_database
PA700	PA700 complex	19S complex	PSMC1,PSMC2,PSMC3,PSMC4,PSMC5,PSMC6,PSMD1,PSMD10,PSMD11,PSMD12,PSMD13,PSMD14,PSMD2,PSMD3,PSMD4,PSMD5,PSMD6,PSMD7,PSMD8,PSMD9	5700,5701,5702,5704,5705,5706,5707,5716,5717,5718,5719,10213,5708,5709,5710,5711,9861,5713,5714,5715	Complex_from_corum_database
PA700-20S-PA28	PA700-20S-PA28 complex	proteasome	PSMA1,PSMA2,PSMA3,PSMA4,PSMA5,PSMA6,PSMA7,PSMB1,PSMB2,PSMB3,PSMB4,PSMB5,PSMB6,PSMB7,PSMC1,PSMC2,PSMC3,PSMC4,PSMC5,PSMC6,PSMD1,PSMD10,PSMD11,PSMD12,PSMD13,PSMD14,PSMD2,PSMD3,PSMD4,PSMD5,PSMD6,PSMD7,PSMD8,PSMD9,PSME1,PSME2	5682,5683,5684,5685,5686,5687,5688,5689,5690,5691,5692,5693,5694,5695,5700,5701,5702,5704,5705,5706,5707,5716,5717,5718,5719,10213,5708,5709,5710,5711,9861,5713,5714,5715,5720,5721	Complex_from_corum_database
Paf	Paf complex	hPAF complex	CDC73,CTR9,LEO1,PAF1,WDR61	79577,9646,123169,54623,80349	Complex_from_corum_database
PBAF	PBAF complex (Polybromo- and BAF containing complex)	SWI/SNF complex B,PBAF complex	ACTB,ACTB,ACTG1,ACTG1,ARID2,PBRM1,SMARCA4,SMARCB1,SMARCC1,SMARCC2,SMARCD1,SMARCE1	196528,55193,6597,6598,6599,6601,6602,6605,(60,71),(86,51412)	Complex_from_corum_database
PC2	PC2 complex		MED10,MED14,MED16,MED17,MED20,MED21,MED24,MED27,MED31,MED6,MED7,THRAP3	84246,9282,10025,9440,9477,9412,9862,9442,51003,10001,9443,9967	Complex_from_corum_database
PCAF	PCAF complex	PCAF histone acetylase-associated complex	KAT2B,SUPT3H,TADA2A,TADA3,TAF10,TAF12,TAF5L,TAF6L,TAF9,TRRAP	8850,8464,6871,10474,6881,6883,27097,10629,6880,8295	Complex_from_corum_database
PCNA-DNA	PCNA-DNA polymerase delta complex		PCNA,POLD1,POLD2,POLD3,POLD4	5111,5424,5425,10714,57804	Complex_from_corum_database
PCNA-KU	PCNA-KU antigen complex	PCNA-Ku70-Ku80 complex	PCNA,XRCC5,XRCC6	5111,7520,2547	Complex_from_corum_database
PCNA-MutS-alpha-MutL-alpha-DNA	PCNA-MutS-alpha-MutL-alpha-DNA complex	PCNA-MSH2-MSH6-MLH1-PMS2 complex	MLH1,MSH2,MSH6,PCNA,PMS2	4292,4436,2956,5111,5395	Complex_from_corum_database
Pericentrin-GCP	Pericentrin-GCP complex		PCNT,TUBGCP2,TUBGCP3	5116,10844,10426	Complex_from_corum_database
PHAX-CBC	PHAX-CBC complex (cap binding complex)	PHAX-CBC complex	NCBP1,NCBP2,PHAX	4686,22916,51808	Complex_from_corum_database
Phosphatidylinositol	Phosphatidylinositol 3-kinase (PIK3CA, PIK3R1)	Phosphatidylinositol 3-kinase	PIK3CA,PIK3R1	5290,5295	Complex_from_corum_database
PI3K,Phosphatidylinositol 3-kinase	Phosphatidylinositol 3-kinase complex (PIK3C3, PIK3R4)	Phosphatidylinositol 3-kinase complex	PIK3C3,PIK3R4	5289,30849	Complex_from_corum_database
PIDDsome	PIDDsome complex		CASP2,CRADD,PIDD1	835,8738,55367	Complex_from_corum_database
PLC-gamma-2-SLP-76	PLC-gamma-2-SLP-76 complex		LCP2,PLCG2	3937,5336	Complex_from_corum_database
PlexinA1-NRP1	PlexinA1-NRP1 complex		NRP1,PLXNA1	8829,5361	Complex_from_corum_database
Polyadenylation	Polyadenylation complex (CSTF1, CSTF2, CSTF3, SYMPK CPSF1, CPSF2, CPSF3)	Polyadenylation complex	CPSF1,CPSF2,CPSF3,CSTF1,CSTF2,CSTF3,SYMPK	29894,53981,51692,1477,1478,1479,8189	Complex_from_corum_database
Polycomb	Polycomb repressive complex	hPc2-RING1-BMI1-HPH1 complex	BMI1,CBX4,PHC1,RING1	648,8535,1911,6015	Complex_from_corum_database
Polycomb	Polycomb repressive complex 1 (PRC1, hPRC-H)	Polycomb repressive complex 1	BMI1,CBX2,CBX4,CBX8,HSPA1A,PHC1,PHC2,PHC3,RING1,RNF2,SCMH1,SMARCA5,YY1	648,84733,8535,57332,3303,1911,1912,80012,6015,6045,22955,8467,7528	Complex_from_corum_database
Polycomb	Polycomb repressive complex 2 (PRC2)	Polycomb repressive complex 2	EED,EZH2,RBBP4,RBBP7,SUZ12	8726,2146,5928,5931,23512	Complex_from_corum_database
Polycomb	Polycomb repressive complex 4 (PRC4)	Polycomb repressive complex 4	EED,EZH2,SIRT1	8726,2146,23411	Complex_from_corum_database
Polycystin-1	Polycystin-1 multiprotein complex (ACTN1, CDH1, SRC, JUP, VCL, CTNNB1, PXN, BCAR1, PKD1, PTK2, TLN1)	Polycystin-1 multiprotein complex	ACTN1,BCAR1,CDH1,CTNNB1,JUP,PKD1,PTK2,PXN,SRC,TLN1,VCL	87,9564,999,1499,3728,5310,5747,5829,6714,7094,7414	Complex_from_corum_database
Polycystin-1-E-cadherin-beta-catenin	Polycystin-1-E-cadherin-beta-catenin complex		CDH1,CTNNB1,PKD1	999,1499,5310	Complex_from_corum_database
Polycystin-1-E-cadherin-beta-catenin-Flotillin-2	Polycystin-1-E-cadherin-beta-catenin-Flotillin-2 complex		CDH1,CTNNB1,FLOT2,PKD1	999,1499,2319,5310	Complex_from_corum_database
Postsplicing	Postsplicing complex		NXF1,RBM8A,RNPS1,UPF1,UPF2,UPF3A,UPF3B	10482,9939,10921,5976,26019,65110,65109	Complex_from_corum_database
PPD	PPD complex	Parkin-PINK1-DJ1 complex	PARK2,PARK7,PINK1	5071,11315,65018	Complex_from_corum_database
pRb2/p130-multimolecular	pRb2/p130-multimolecular complex (DNMT1, E2F4, SuV39H1, HDAC1, RBL2)	pRb2/p130-multimolecular complex	DNMT1,E2F4,HDAC1,RBL2,SUV39H1	1786,1874,3065,5934,6839	Complex_from_corum_database
pRb2/p130-multimolecular	pRb2/p130-multimolecular complex (RB2, E2F4, HDAC1, SUV39H1, P300)	pRb2/p130-multimolecular complex	E2F4,EP300,HDAC1,RBL2,SUV39H1	1874,2033,3065,5934,6839	Complex_from_corum_database
pRB-E2F-1	pRB-E2F-1 complex		E2F1,RB1	1869,5925	Complex_from_corum_database
Prefoldin	Prefoldin complex		PFDN1,PFDN2,PFDN4,PFDN5,PFDN6,VBP1	5201,5202,5203,5204,10471,7411	Complex_from_corum_database
Pre-initiation	Pre-initiation complex (PIC)	Pre-initiation complex	ACTB,POLR2A,TBP	60,5430,6908	Complex_from_corum_database
PRNP-ApolopoproteinE3	PRNP-ApolopoproteinE3 complex		APOE,PRNP	348,5621	Complex_from_corum_database
Profilin 1 complex	Profilin 1 complex	Profilin 1 complex	ACTG1,CLTC,HSPA8,PFN1,TUBB2B,VCP	71,1213,3312,5216,347733,7415	Complex_from_corum_database
Prolactin	Prolactin (PRL) - PRL receptor (PRLR) complex	H1:R2 complex,Prolactin- PRL receptor complex	PRL,PRLR	5617,5618	Complex_from_corum_database
Prolyl	Prolyl 4-hydroxylase (alpha(I)-type)	Prolyl 4-hydroxylase-type)	P4HA1,P4HB	5033,5034	Complex_from_corum_database
Prolyl	Prolyl 4-hydroxylase (alpha(III)-type)	Prolyl 4-hydroxylase-type)	P4HA3,P4HB	283208,5034	Complex_from_corum_database
Protein	Protein phosphatase 4 complex	PPP4 |PPP4c	PPP4C,PPP4R2	5531,151987	Complex_from_corum_database
Prune/Nm23-H1	Prune/Nm23-H1 complex		NME1,PRUNE	4830,58497	Complex_from_corum_database
Prune-Gelsolin	Prune-Gelsolin complex		GSN,PRUNE	2934,58497	Complex_from_corum_database
Prune-GSK3beta	Prune-GSK3beta complex		GSK3B,PRUNE	2932,58497	Complex_from_corum_database
PSF-p54(nrb)	PSF-p54(nrb) complex	PSF-p54 complex	NONO,SFPQ	4841,6421	Complex_from_corum_database
P-TEFb.1	P-TEFb.1 complex	transcription elongation factor b.1 complex,P-TEFb	CCNT1,CDK9	904,1025	Complex_from_corum_database
P-TEFb.2	P-TEFb.2 complex	transcription elongation factor b.2 complex,P-TEFb	CCNT2,CDK9	905,1025	Complex_from_corum_database
P-TEFb.4	P-TEFb.4 complex	transcription elongation factor b.4 complex,P-TEFb	CCNK,CDK9	8812,1025	Complex_from_corum_database
PTF1-bHLH	PTF1-bHLH complex		PTF1A,TCF12	256297,6938	Complex_from_corum_database
PTIP-DNA	PTIP-DNA damage response complex		BLM,MRE11A,NBN,PAXIP1,RAD50,TP53BP1	641,4361,4683,22976,10111,7158	Complex_from_corum_database
R/M	R/M complex (RAD50-MRE11 complex)	R/M complex	MRE11A,RAD50	4361,10111	Complex_from_corum_database
RAF1-RAS	RAF1-RAS complex, EGF induced	RAF1-RAS complex	HRAS,HRAS,KRAS,KRAS,NRAS,NRAS,RAF1	5894,(3265,3845,4893)	Complex_from_corum_database
RANBMP-CD39	RANBMP-CD39 complex		ENTPD1,RANBP1	953,5902	Complex_from_corum_database
Rap1	Rap1 complex		MRE11A,PARP1,RAD50,TERF2,TERF2IP,XRCC5,XRCC6	4361,142,10111,7014,54386,7520,2547	Complex_from_corum_database
Rap1	Rap1 complex		ACD,POT1,RAD50,TERF1,TERF2,TERF2IP,TINF2	65057,25913,10111,7013,7014,54386,26277	Complex_from_corum_database
RB1(hypophosphorylated)-E2F4	RB1(hypophosphorylated)-E2F4 complex	RB1-E2F4 complex	E2F4,RB1	1874,5925	Complex_from_corum_database
RBPJ-NotchIC-Mastermind	RBPJ-NotchIC-Mastermind complex	Mam1-RBPJ-Notch1IC complex	MAML1,NOTCH1,RBPJ	9794,4851,3516	Complex_from_corum_database
RC	RC complex (Replication competent complex)	RC complex	CCNA2,CDK2,POLA1,POLA2,RFC1,RFC2,RFC3,RFC4,RFC5	890,1017,5422,23649,5981,5982,5983,5984,5985	Complex_from_corum_database
RC	RC complex during G2/M-phase of cell cycle		CCNA2,CCNB1,CDK1,PARP1,POLA1,POLD1,POLE,RFC1,RFC2,RPA1,RPA2,RPA3,TOP1	890,891,983,142,5422,5424,5426,5981,5982,6117,6118,6119,7150	Complex_from_corum_database
RC	RC complex during S-phase of cell cycle		CCNA2,CDK2,LIG1,PARP1,POLA1,POLD1,POLE,RFC1,RFC2,RPA1,RPA2,RPA3,TOP1	890,1017,3978,142,5422,5424,5426,5981,5982,6117,6118,6119,7150	Complex_from_corum_database
RCP-Rab11	RCP-Rab11 complex		RAB11A,RAB11FIP1	8766,80223	Complex_from_corum_database
Remodeling	Remodeling and spacing factor (RSF) complex	Remodeling and spacing factor complex	RSF1,SMARCA5	51773,8467	Complex_from_corum_database
Replication-coupled	Replication-coupled CAF-1-MBD1-ETDB1 complex		CHAF1A,MBD1,SETDB1	10036,4152,9869	Complex_from_corum_database
Respiratory	Respiratory chain complex I (early intermediate NDUFAF1 assembly), mitochondrial	NADH:ubiquinone oxidoreductase (EC 1.6.5.3) incomplete intermediate,Respiratory chain complex I mitochondrial	ND1,NDUFA6,NDUFA9,NDUFAF1,NDUFB6,NDUFS3,NDUFS7	4535,4700,4704,51103,4712,4722,374291	Complex_from_corum_database
Respiratory	Respiratory chain complex I (incomplete intermediate ND1, ND2, ND3, CIA30 assembly), mitochondrial	NADH:ubiquinone oxidoreductase (EC 1.6.5.3) incomplete intermediate,Respiratory chain complex I mitochondrial	ND1,ND2,ND3,NDUFAF1	4535,4536,4537,51103	Complex_from_corum_database
Respiratory	Respiratory chain complex I (incomplete NDUFAF1 assembly), mitochondrial	NADH:ubiquinone oxidoreductase (EC 1.6.5.3) incomplete intermediate,Respiratory chain complex I mitochondrial	ND1,NDUFAF1	4535,51103	Complex_from_corum_database
Retromer	Retromer complex (SNX1, SNX2, VPS35, VPS29, VPS26A)	Retromer complex	SNX1,SNX2,VPS26A,VPS29,VPS35	6642,6643,9559,51699,55737	Complex_from_corum_database
Retromer	Retromer complex (SNX1, SNX2, VPS35, VPS29, VPS26B)	Retromer complex	SNX1,SNX2,VPS26B,VPS29,VPS35	6642,6643,112936,51699,55737	Complex_from_corum_database
Retrotranslocation	Retrotranslocation complex		DERL1,GEMIN4,SYVN1	79139,50628,84447	Complex_from_corum_database
RFC	RFC complex	Replication factor C complex	RFC1,RFC2,RFC3,RFC4,RFC5	5981,5982,5983,5984,5985	Complex_from_corum_database
RFC2-RIalpha	RFC2-RIalpha complex		PPP2R1A,RFC2	5518,5982	Complex_from_corum_database
RFC2-RIalpha	RFC2-RIalpha complex		PPP2R1A,RFC4	5518,5984	Complex_from_corum_database
RIAM-profilin	RIAM-profilin complex		APBB1IP,PFN1	54518,5216	Complex_from_corum_database
Ribosome,	Ribosome, cytoplasmic	Ribosome	FAU,RPL10,RPL10A,RPL11,RPL12,RPL13,RPL13A,RPL14,RPL15,RPL17,RPL18,RPL18A,RPL19,RPL21,RPL22,RPL23,RPL23A,RPL24,RPL26,RPL27,RPL27A,RPL28,RPL29,RPL3,RPL30,RPL31,RPL32,RPL34,RPL35,RPL35A,RPL36,RPL36A,RPL37,RPL37A,RPL38,RPL39,RPL4,RPL41,RPL5,RPL6,RPL7,RPL7A,RPL8,RPL9,RPLP0,RPLP1,RPLP2,RPS10,RPS11,RPS12,RPS13,RPS14,RPS15,RPS15A,RPS16,RPS17,RPS18,RPS19,RPS2,RPS20,RPS21,RPS23,RPS24,RPS25,RPS26,RPS27,RPS2…	2197,6134,4736,6135,6136,6137,23521,9045,6138,6139,6141,6142,6143,6144,6146,9349,6147,6152,6154,6155,6157,6158,6159,6122,6156,6160,6161,6164,11224,6165,25873,6173,6167,6168,6169,6170,6124,6171,6125,6128,6129,6130,6132,6133,6175,6176,6181,6204,6205,6206,6207,6208,6209,6210,6217,6218,6222,6223,6187,6224,6227,6228,6229,6230,6231,6232,6233,6234,6235,6188,6189,6191,6193,6194,6201,6202,6203,3921,7311,(…	Complex_from_corum_database
RICH1/AMOT	RICH1/AMOT polarity complex, Flag-Amot precipitated	RICH1/AMOT polarity complex	AMOT,AMOTL1,AMOTL2,ARHGAP17,INADL,MPDZ,MPP5,MPP7	154796,154810,51421,55114,10207,8777,64398,143098	Complex_from_corum_database
RICH1/AMOT	RICH1/AMOT polarity complex, Flag-Rich1 precipitated	RICH1/AMOT polarity complex	AMOT,ARHGAP17,CAPZA1,CAPZA1,CAPZA2,CAPZA2,CAPZB,CD2AP,INADL,MPP5,SH3KBP1	154796,55114,832,23607,10207,64398,30011,(829,830)	Complex_from_corum_database
RNA	RNA endonuclease (SEN2deltaEx8, SEN54, CLP1)	RNA endonuclease	CLP1,TSEN2,TSEN54	10978,80746,283989	Complex_from_corum_database
RNA	RNA pol II containing coactivator complex Tat-SF		CDK9,HTATSF1,NCL,POLR2A,SUPT5H	1025,27336,4691,5430,6829	Complex_from_corum_database
RNA	RNA polymerase II (RNAPII)	RNA polymerase II	CTDP1,GTF2B,GTF2F1,GTF2F2,POLR2A,POLR2B,POLR2C,POLR2D,POLR2E,POLR2F,POLR2G,POLR2H,POLR2I,POLR2J,POLR2K,POLR2L,RPAP1	9150,2959,2962,2963,5430,5431,5432,5433,5434,5435,5436,5437,5438,5439,5440,5441,26015	Complex_from_corum_database
RNA	RNA polymerase II complex, chromatin structure modifying	RNA polymerase II complex	CCNC,CDK8,DRAP1,GTF2B,GTF2E1,GTF2F1,GTF2H1,MED21,PCSK4,POLR2A,SMARCA2,SMARCA2,SMARCA4,SMARCA4,SMARCB1,SMARCC1,SMARCC2,TBP	892,1024,10589,2959,2960,2962,2965,9412,54760,5430,6598,6599,6601,6908,(6595,6597),(6602,6603,6604)	Complex_from_corum_database
RNA	RNA polymerase II complex, chromatin structure modifying	RNA polymerase II complex	ACTL6A,CCNC,CDK8,MED21,SMARCB1,SMARCC1,SMARCC2,SMARCD1,SMARCD1,SMARCD2,SMARCD2,SMARCD3,SMARCD3,SMARCE1	86,892,1024,9412,6598,6599,6601,6605,(6602,6603,6604)	Complex_from_corum_database
RNA	RNA polymerase II complex, chromatin structure modifying	RNA polymerase II complex	CCNC,CDK8,CREBBP,ERCC3,GTF2B,GTF2F1,GTF2H3,KAT2B,MED21,POLR2A,SMARCA2,SMARCA4,SMARCB1	892,1024,1387,2071,2959,2962,2967,9412,8850,5430,6595,6597,6598	Complex_from_corum_database
RNA	RNA polymerase II complex, incomplete (CDK8 complex), chromatin structure modifying	RNA polymerase II complex,RNA polymerase II complex, incomplete chromatin structure modifying	CCNC,CCNH,CDK8,GTF2F1,MED21,SMARCB1,SMARCC1,SMARCC2	892,902,1024,2962,9412,6598,6599,6601	Complex_from_corum_database
RNA	RNA polymerase II core complex		POLR2A,POLR2B,POLR2C,POLR2D,POLR2E,POLR2F,POLR2G,POLR2H,POLR2I,POLR2J,POLR2K,POLR2L	5430,5431,5432,5433,5434,5435,5436,5437,5438,5439,5440,5441	Complex_from_corum_database
RNA	RNA polymerase II holoenzyme complex		ERCC2,ERCC3,GTF2B,GTF2E1,GTF2E2,GTF2F1,GTF2F2,GTF2H1,GTF2H2,GTF2H3,GTF2H4,POLR2A,POLR2B,POLR2C,POLR2D,POLR2E,POLR2F,POLR2G,POLR2H,POLR2I,POLR2J,POLR2K,POLR2L,TBP	2068,2071,2959,2960,2961,2962,2963,2965,2966,2967,2968,5430,5431,5432,5433,5434,5435,5436,5437,5438,5439,5440,5441,6908	Complex_from_corum_database
RNA-induced	RNA-induced silencing complex, RISC	RNA-induced silencing complex	AGO2,DICER1,HSP90AB1,TARBP2	23405,27161,3326,6895	Complex_from_corum_database
RNA-induced	RNA-induced silencing complex, RISC	AGO2), TRBP, TRBP containing complex (DICER,RNA-induced silencing complex	AGO2,DICER1,TARBP2	23405,27161,6895	Complex_from_corum_database
Rnase/Mrp	Rnase/Mrp complex		POP1,POP4,POP5,POP7,RPP14,RPP21,RPP25,RPP30,RPP38,RPP40	10940,10775,51367,10248,11102,79897,54913,10556,10557,10799	Complex_from_corum_database
RPA	RPA complex	replication complex	RPA1,RPA2,RPA3	6117,6118,6119	Complex_from_corum_database
RSmad	RSmad complex		ARID1B,CREBBP,NCOA3,SMAD2,SMAD3,SMAD4,SMARCA4,SMARCC1,SMARCC2,TRIM33	57492,1387,8202,4087,4088,4089,6597,6599,6601,51592	Complex_from_corum_database
SCF	SCF subcomplex (WEE1, SKP2, BTRC)	SCF subcomplex	BTRC,SKP2,WEE1	8945,6502,7465	Complex_from_corum_database
Securin-separase	Securin-separase complex		ESPL1,PTTG1	9700,9232	Complex_from_corum_database
SEMA4A-PlexinD1	SEMA4A-PlexinD1 complex		PLXND1,SEMA4A	23129,64218	Complex_from_corum_database
Septin	Septin complex		SEPT11,SEPT2,SEPT7,SEPT8,SEPT9	55752,4735,989,23176,10801	Complex_from_corum_database
Serine-palmitoyltransferase	Serine-palmitoyltransferase (SPT) complex	Serine-palmitoyltransferase complex	SPTLC1,SPTLC2,SPTLC3	10558,9517,55304	Complex_from_corum_database
Set1A	Set1A complex	SET1-CFP1 complex	ASH2L,CCNY,RBBP5,SETD1A,WDR5,WDR82	9070,219771,5929,9739,11091,80335	Complex_from_corum_database
Set1B	Set1B complex		ASH2L,CCNY,RBBP5,SETD1B,WDR5,WDR82	9070,219771,5929,23067,11091,80335	Complex_from_corum_database
SETDB1-containing	SETDB1-containing HMTase complex	ESET-SETDB1 complex	ATF7IP,SETDB1	55729,9869	Complex_from_corum_database
SF3b	SF3b complex		DDX42,PHF5A,SF3B1,SF3B2,SF3B3,SF3B4,SF3B5,SF3B6	11325,84844,23451,51639,10992,23450,10262,83443	Complex_from_corum_database
SHARP-CtBP	SHARP-CtBP complex		CTBP1,CTBP2,SPEN	1487,1488,23013	Complex_from_corum_database
SIN3	SIN3 complex		HDAC1,HDAC2,RBBP4,RBBP7,SAP18,SAP30,SIN3A	3065,3066,5928,5931,10284,8819,25942	Complex_from_corum_database
SIN3-ING1b	SIN3-ING1b complex I		ARID4B,HDAC1,HDAC2,ING1,RBBP4,RBBP7,SAP18,SAP30,SIN3A	51742,3065,3066,3621,5928,5931,10284,8819,25942	Complex_from_corum_database
SIN3-ING1b	SIN3-ING1b complex II		ACTL6A,ARID1A,ARID4B,HDAC1,HDAC2,ING1,RBBP4,RBBP7,SAP18,SAP30,SIN3A,SMARCA4,SMARCB1,SMARCC1,SMARCC2,SMARCD1	86,8289,51742,3065,3066,3621,5928,5931,10284,8819,25942,6597,6598,6599,6601,6602	Complex_from_corum_database
SIN3-SAP25	SIN3-SAP25 complex		ARID4B,HDAC1,HDAC2,RBBP4,RBBP7,SAP130,SAP18,SAP30,SIN3A,SUDS3	51742,3065,3066,5928,5931,79595,10284,751865,8819,25942,64426	Complex_from_corum_database
SKI	SKI complex	hSKI complex	SKIV2L,TTC37,WDR61	6499,9652,80349	Complex_from_corum_database
SMCC	SMCC complex	SRB/MED-containing cofactor complex	CCNC,CDK8,MED1,MED10,MED12,MED13,MED14,MED16,MED17,MED20,MED21,MED24,MED27,MED31,MED6,MED7,THRAP3	892,1024,5469,84246,9968,9969,9282,10025,9440,9477,9412,9862,9442,51003,10001,9443,9967	Complex_from_corum_database
SMN	SMN complex		DDX20,GEMIN2,GEMIN4,GEMIN5,GEMIN6,GEMIN7,GEMIN8,SMN1,SNRPB,SNRPD1,SNRPD2,SNRPD3,SNRPE,SNRPF,SNRPG,STRAP	11218,50628,25929,79833,79760,54960,8487,6606,6628,6632,6633,6634,6635,6636,6637,11171	Complex_from_corum_database
SMN	SMN complex (GEMIN2,5, SMN)	SMN complex	GEMIN2,GEMIN5,SMN1	25929,8487,6606	Complex_from_corum_database
SMN	SMN complex (GEMIN5,2,3,4, SMN)	SMN complex	DDX20,GEMIN2,GEMIN4,GEMIN5,SMN1	11218,50628,25929,8487,6606	Complex_from_corum_database
SMN	SMN complex (GEMIN5,4,3), SMN-independent intermediate	SMN complex SMN-independent intermediate	DDX20,GEMIN4,GEMIN5	11218,50628,25929	Complex_from_corum_database
SMN	SMN complex (GEMIN6,7, UNRIP), SMN-independent intermediate	SMN complex SMN-independent intermediate	GEMIN6,GEMIN7,STRAP	79833,79760,11171	Complex_from_corum_database
SMN	SMN complex, U7 snRNA specific	SMN complex	LSM10,LSM11,SNRPB,SNRPD3,SNRPE,SNRPF,SNRPG	84967,134353,6628,6634,6635,6636,6637	Complex_from_corum_database
SMN	SMN containing complex		GEMIN2,GEMIN4,LGALS1,LGALS3,SMN1,SNRPD1,SNRPD2,SNRPD3	50628,3956,3958,8487,6606,6632,6633,6634	Complex_from_corum_database
SMRT	SMRT complex		GPS2,HDAC3,NCOR2,TBL1X,TBL1XR1	2874,8841,9612,6907,79718	Complex_from_corum_database
SNAPc	SNAPc (small nuclear RNA-activating protein) complex	PTF,SNAPc complex	SNAPC1,SNAPC2,SNAPC3,SNAPC4,SNAPC5	6617,6618,6619,6621,10302	Complex_from_corum_database
SNARE	SNARE complex (HGS, SNAP25, STX13)	HGS-containing complex,SNARE complex	HGS,SNAP25,STX12	9146,6616,23673	Complex_from_corum_database
SNARE	SNARE complex (RINT1, ZW10, p31)	SNARE complex	PSMD8,RINT1,ZW10	5714,60561,9183	Complex_from_corum_database
SNARE	SNARE complex (SNAP23, STX1A)	SNARE complex	SNAP23,STX1A	8773,6804	Complex_from_corum_database
SNARE	SNARE complex (SNAP25, VAMP3, VAMP2, NAPB, STX13)	SNARE complex	NAPB,SNAP25,STX12,VAMP2,VAMP3	63908,6616,23673,6844,9341	Complex_from_corum_database
SNARE	SNARE complex (STX11, VAMP2, SNAP23)	SNARE complex	SNAP23,STX11,VAMP2	8773,8676,6844	Complex_from_corum_database
SNARE	SNARE complex (STX1A, SNAP29)	SNARE complex	SNAP29,STX1A	9342,6804	Complex_from_corum_database
SNARE	SNARE complex (STX2, SNAP23)	SNARE complex	SNAP23,STX2	8773,2054	Complex_from_corum_database
SNARE	SNARE complex (STX4, SNAP23)	SNARE complex	SNAP23,STX4	8773,6810	Complex_from_corum_database
SNARE	SNARE complex (STX4, SNAP23, VAMP1)	SNARE complex	SNAP23,STX4,VAMP1	8773,6810,6843	Complex_from_corum_database
SNARE	SNARE complex (STX4, SNAP23, VAMP2)	SNARE complex	SNAP23,STX4,VAMP2	8773,6810,6844	Complex_from_corum_database
SNARE	SNARE complex (STX4, VAMP1, VAMP7)	SNARE complex	STX4,VAMP1,VAMP7	6810,6843,6845	Complex_from_corum_database
SNARE	SNARE complex (STX4, VAMP8, VAMP3, SNAP23)	SNARE complex	SNAP23,STX4,VAMP3,VAMP8	8773,6810,9341,8673	Complex_from_corum_database
SNARE	SNARE complex (STX6, SNAP23)	SNARE complex	SNAP23,STX6	8773,10228	Complex_from_corum_database
SNARE	SNARE complex (VAMP2, SNAP25, STX13)	SNARE complex	SNAP25,STX12,VAMP2	6616,23673,6844	Complex_from_corum_database
SNARE	SNARE complex (VAMP2, SNAP25, STX1a, CPLX1)	Complexin I complex,SNARE complex	CPLX1,SNAP25,STX1A,VAMP2	10815,6616,6804,6844	Complex_from_corum_database
SNARE	SNARE complex (VAMP2, SNAP25, STX1a, CPLX1, CPLX3)	SNARE complex	CPLX1,CPLX3,SNAP25,STX1A,VAMP2	10815,594855,6616,6804,6844	Complex_from_corum_database
SNARE	SNARE complex (VAMP2, SNAP25, STX1a, CPLX2)	Complexin II complex,SNARE complex	CPLX2,SNAP25,STX1A,VAMP2	10814,6616,6804,6844	Complex_from_corum_database
SNARE	SNARE complex (VAMP2, SNAP25, STX1a, CPLX3, CPLX4)	SNARE complex	CPLX3,CPLX4,SNAP25,STX1A,VAMP2	594855,339302,6616,6804,6844	Complex_from_corum_database
SNARE	SNARE complex (VAMP2, SNAP25, STX1a, STX3, CPLX1, CPLX3, CPLX4)	SNARE complex	CPLX1,CPLX3,CPLX4,SNAP25,STX1A,STX3,VAMP2	10815,594855,339302,6616,6804,6809,6844	Complex_from_corum_database
SNARE	SNARE complex (VAMP3, STX6, VTI1A)	SNARE complex	STX6,VAMP3,VTI1A	10228,9341,143187	Complex_from_corum_database
SNARE	SNARE complex (VAMP3, VAMP4, STX16)	SNARE complex	STX16,VAMP3,VAMP4	8675,9341,8674	Complex_from_corum_database
SNARE	SNARE complex (VAMP3, VAMP4, VAMP8, STX6)	SNARE complex	STX6,VAMP3,VAMP4,VAMP8	10228,9341,8674,8673	Complex_from_corum_database
SNARE	SNARE complex (VAMP4, STX6, STX16, VTI1a, VTI1b)	SNARE complex	STX16,STX6,VAMP4,VTI1A,VTI1B	8675,10228,8674,143187,10490	Complex_from_corum_database
SNF2h-cohesin-NuRD	SNF2h-cohesin-NuRD complex	ISWI (SNF2h)-containing chromatin remodeling complex	BAZ1A,CHD3,HDAC1,HDAC2,MBD2,MBD3,MTA1,MTA2,RAD21,RBBP4,RBBP7,SMARCA5,SMC1A,SMC3,STAG1,STAG2	11177,1107,3065,3066,8932,53615,9112,9219,5885,5928,5931,8467,8243,9126,10274,10735	Complex_from_corum_database
snRNP-free	snRNP-free U1A (SF-A) complex	snRNP-free U1A complex	DDX5,NONO,SFPQ,SNRPA	1655,4841,6421,6626	Complex_from_corum_database
Snurportin-CRM1-RanGTP	Snurportin-CRM1-RanGTP complex		RAN,SNUPN,XPO1	5901,10073,7514	Complex_from_corum_database
SNX	SNX complex (SNX1, SNX6)	SNX complex	SNX1,SNX6	6642,58533	Complex_from_corum_database
SNX	SNX complex (SNX1,1a,2,4, PDGF receptor)	PDGF receptor complex,SNX complex	PDGFRA,SNX1,SNX2,SNX4	5156,6642,6643,8723	Complex_from_corum_database
SNX	SNX complex (SNX1a, SNX2, SNX4)	SNX complex	SNX1,SNX2,SNX4	6642,6643,8723	Complex_from_corum_database
SNX	SNX complex (SNX1a, SNX2, SNX4, EGFR)	EGF receptor complex,SNX complex	EGFR,SNX1,SNX2,SNX4	1956,6642,6643,8723	Complex_from_corum_database
SNX	SNX complex (SNX1a, SNX2, SNX4, INSR)	Insulin receptor complex,SNX complex	INSR,SNX1,SNX2,SNX4	3643,6642,6643,8723	Complex_from_corum_database
SNX	SNX complex (SNX1a, SNX2, SNX4, LEPR)	Leptin receptor complex,SNX complex	LEPR,SNX1,SNX2,SNX4	3953,6642,6643,8723	Complex_from_corum_database
SNX	SNX complex (SNX1a, SNX2, SNX4, TFRC)	Transferrin receptor complex,SNX complex	SNX1,SNX2,SNX4,TFRC	6642,6643,8723,7037	Complex_from_corum_database
Soluble guanylyl cyclase	Guanylyl cyclase, soluble (GUCY1A2, GUCY1B3)	Guanylyl cyclase,Guanylyl cyclase, soluble	GUCY1A2,GUCY1B3	2977,2983	Complex_from_corum_database
Soluble guanylyl cyclase	Guanylyl cyclase, soluble (GUCY1A3, GUCY1B3)	Guanylyl cyclase,Guanylyl cyclase, soluble	GUCY1A3,GUCY1B3	2982,2983	Complex_from_corum_database
Spliceosome	Spliceosome	U2-type spliceosome	ACIN1,ALYREF,AQR,BCAS2,BUD13,BUD31,C19ORF43,CACTIN,CD2BP2,CDC40,CDC5L,CDK12,CFAP20,CIRBP,CPSF6,CRNKL1,CTNNBL1,CWC15,CWC22,DDX17,DDX23,DDX39B,DDX3X,DDX41,DDX46,DDX5,DGCR14,DHX15,DHX16,DHX38,DHX8,DHX9,DNAJC8,EFTUD2,EIF4A3,HTATSF1,IGF2BP3,IK,ISY1,KIAA1429,LSM2,LSM3,LSM4,LSM6,LSM7,LUC7L3,MAGOH,MFAP1,MOV10,NCBP1,NCBP2,NUDT21,PABPC1,PAXBP1,PLRG1,PPIE,PPIH,PPIL1,PPIL2,PPIL3,PPM1G,PPWD1,PRPF18,PRPF19,PRP…	22985,9716,7919,10286,84811,8896,29105,58509,79002,10421,51362,988,1153,11052,51755,51340,51747,56259,51503,57703,10521,9416,1654,51428,9879,1655,8220,1665,8449,9785,1659,1660,22826,9343,9775,55660,94104,27336,10643,3550,57461,25962,57819,27258,25804,11157,51690,4116,4236,4343,4686,22916,4809,11051,26986,5356,10450,10465,51645,23759,53938,5496,23398,8559,27339,9129,26121,9128,55660,8899,24148,105…	Complex_from_corum_database
Splicing-associated	Splicing-associated factors complex	-20/24 complex	ALYREF,DEK,RBM8A,RNPS1,SRRM1	7913,9939,10921,10250,10189	Complex_from_corum_database
SRC-1	SRC-1 complex		CREBBP,NCOA1,NCOA2,TROVE2	1387,8648,10499,6738	Complex_from_corum_database
SRC-3	SRC-3 complex		CHUK,CREBBP,IKBKB,IKBKG,NCOA2,NCOA3,TROVE2	1147,1387,3551,8517,10499,8202,6738	Complex_from_corum_database
SRCAP-associated	SRCAP-associated chromatin remodeling complex		ACTL6A,ACTR6,EAF2,H2AFZ,RUVBL1,RUVBL2,SRCAP,VPS72,YEATS4,ZNHIT1	86,64431,55840,3015,8607,10856,10847,6944,8089,10467	Complex_from_corum_database
SRm160/300	SRm160/300 complex		SNRNP70,SNRPA1,SRRM1,SRRM2,TRA2B	6625,6627,10250,23524,6434	Complex_from_corum_database
Succinyl-CoA	Succinyl-CoA synthetase, ADP-forming	succinyl-CoA ligase,Succinyl-CoA synthetase	SUCLA2,SUCLG1	8803,8802	Complex_from_corum_database
Succinyl-CoA	Succinyl-CoA synthetase, GDP-forming	succinyl-CoA ligase,Succinyl-CoA synthetase	SUCLG1,SUCLG2	8802,8801	Complex_from_corum_database
Sulphiredoxin-peroxiredoxin	Sulphiredoxin-peroxiredoxin complex		PRDX1,SRXN1	5052,140809	Complex_from_corum_database
SWI/SNF	SWI/SNF chromatin-remodeling complex		HDAC1,MECP2,SIN3A,SMARCA2,SMARCE1	3065,4204,25942,6595,6605	Complex_from_corum_database
TAJ-NgR1-LINGO-1	TAJ-NgR1-LINGO-1 signaling complex		LINGO1,RTN4R,TNFRSF19	84894,65078,55504	Complex_from_corum_database
Tankyrin	Tankyrin 1-tankyrin 2-TRF1 complex		TERF1,TNKS,TNKS2	7013,8658,80351	Complex_from_corum_database
TBPIP/HOP2-MND1	TBPIP/HOP2-MND1 complex		MND1,PSMC3IP	84057,29893	Complex_from_corum_database
TCL1(trimer)-AKT1	TCL1(trimer)-AKT1 complex	TCL1-AKT1 complex	AKT1,TCL1A	207,8115	Complex_from_corum_database
TCL1(trimer)-AKT2	TCL1(trimer)-AKT2 complex	TCL1-AKT2 complex	AKT2,TCL1A	208,8115	Complex_from_corum_database
Telosome	Telosome complex	telomere-associated protein complex	ACD,POT1,TERF1,TERF2,TERF2IP,TINF2	65057,25913,7013,7014,54386,26277	Complex_from_corum_database
Ternary	Ternary complex (GATA4, SRF, MYOCD)	Ternary complex	GATA4,MYOCD,SRF	2626,93649,6722	Complex_from_corum_database
Ternary	Ternary complex (LRRC7, CAMK2a, ACTN4)	Ternary complex	ACTN4,CAMK2A,LRRC7	81,815,57554	Complex_from_corum_database
Ternary	Ternary complex (TRAF2, FADD, TRADD)	Ternary complex	FADD,TRADD,TRAF2	8772,8717,7186	Complex_from_corum_database
Tetrameric	Tetrameric COG subcomplex		COG5,COG6,COG7,COG8	10466,57511,91949,84342	Complex_from_corum_database
TFIIA	TFIIA complex		GTF2A1,GTF2A2	2957,2958	Complex_from_corum_database
TFIID	TFIID complex		TAF1,TAF10,TAF11,TAF12,TAF13,TAF15,TAF4,TAF5,TAF6,TAF7,TAF9,TBP	6872,6881,6882,6883,6884,8148,6874,6877,6878,6879,6880,6908	Complex_from_corum_database
TFIID-beta	TFIID-beta complex	TFIID(beta) transcription factor complex	TAF1,TAF10,TAF11,TAF12,TAF13,TAF2,TAF4,TAF5,TAF6,TAF7,TAF9,TBP	6872,6881,6882,6883,6884,6873,6874,6877,6878,6879,6880,6908	Complex_from_corum_database
TFIID-beta	TFIID-beta complex		TAF1,TAF10,TAF11,TAF12,TAF13,TAF4,TAF5,TAF6,TAF7,TAF9,TAF9B,TBP	6872,6881,6882,6883,6884,6874,6877,6878,6879,6880,51616,6908	Complex_from_corum_database
TFIIE	TFIIE complex		GTF2E1,GTF2E2	2960,2961	Complex_from_corum_database
TFIIF	TFIIF complex (transcription factor IIF)	TFIIF complex	GTF2F1,GTF2F2	2962,2963	Complex_from_corum_database
TFIIH	TFIIH transcription factor complex		CCNH,CDK7,ERCC2,ERCC3,GTF2H1,GTF2H2,GTF2H3,GTF2H4,GTF2H5,MNAT1	902,1022,2068,2071,2965,2966,2967,2968,404672,4331	Complex_from_corum_database
TFIIH	TFIIH transcription factor complex (ERCC2, ERCC3, GTF2H1, CDK7, CCNH, GTF2H2)	TFIIH transcription factor complex	CCNH,CDK7,ERCC2,ERCC3,GTF2H1,GTF2H2	902,1022,2068,2071,2965,2966	Complex_from_corum_database
TFIIH	TFIIH transcription factor core complex		ERCC3,GTF2H1,GTF2H2,GTF2H3,GTF2H4	2071,2965,2966,2967,2968	Complex_from_corum_database
TFIIIC	TFIIIC containing complex		GTF3C1,GTF3C2,GTF3C3,GTF3C4,GTF3C5	2975,2976,9330,9329,9328	Complex_from_corum_database
TFTC	TFTC complex (TATA-binding protein-free TAF-II-containing complex)	TFTC complex	ATXN7,KAT2A,SF3B3,SUPT3H,TADA3,TAF10,TAF12,TAF13,TAF2,TAF4,TAF5,TAF5L,TAF6,TAF6L,TAF7,TAF9,TRRAP	6314,2648,23450,8464,10474,6881,6883,6884,6873,6874,6877,27097,6878,10629,6879,6880,8295	Complex_from_corum_database
TFTC-type	TFTC-type histone acetyl transferase complex		ESR1,KAT2A,MED1,MED12,MED13,MED14,MED16,MED17,MED23,MED24,TRRAP	2099,2648,5469,9968,9969,9282,10025,9440,9439,9862,8295	Complex_from_corum_database
TGF-beta	TGF-beta receptor II-TGF-beta receptor I-TGF-beta1 complex		TGFB1,TGFBR1,TGFBR2	7040,7046,7048	Complex_from_corum_database
TGF-beta	TGF-beta receptor II-TGF-beta receptor I-TGF-beta3 complex		TGFB3,TGFBR1,TGFBR2	7043,7046,7048	Complex_from_corum_database
TGF-beta	TGF-beta receptor II-TGF-beta3 complex		TGFB3,TGFBR2	7043,7048	Complex_from_corum_database
TGF-beta	TGF-beta receptor-SMAD3 complex		SMAD3,TGFBR1,TGFBR2	4088,7046,7048	Complex_from_corum_database
TGF-beta-receptor-PAR6	TGF-beta-receptor-PAR6 complex		PARD6A,TGFBR1,TGFBR2	50855,7046,7048	Complex_from_corum_database
THO	THO complex		THOC1,THOC2,THOC5,THOC6,THOC7	9984,57187,8563,79228,80145	Complex_from_corum_database
TIM	TIM (TIMM17ab, TIMM23, TIMM44) complex, mitochondrial	TIM complex,TIM complex, mitochondrial	TIMM17A,TIMM17B,TIMM44	10440,10245,10431,10469	Complex_from_corum_database
TIM	TIM (TIMM9, TIMM10) complex, mitochondrial	TIM complex,TIM complex, mitochondrial	TIMM10,TIMM9	26519,26520	Complex_from_corum_database
TIM50a-coilin	TIM50a-coilin complex		COIL,TIMM50	8161,92609	Complex_from_corum_database
TIM50a-SMN1	TIM50a-SMN1 complex		SMN1,TIMM50	6606,92609	Complex_from_corum_database
TIN2	TIN2 complex		ACD,POT1,TERF2,TINF2	65057,25913,7014,26277	Complex_from_corum_database
TIP60	TIP60 histone acetylase complex		ACTL6A,KAT5,RUVBL1,RUVBL2,TRRAP	86,10524,8607,10856,8295	Complex_from_corum_database
TLE-Histone	TLE-Histone H3 complex		H3F3A,H3F3A,HIST1H3A,HIST1H3A,HIST2H3C,HIST2H3C	(3020,8350,126961),(7088,7089,7090,7091)	Complex_from_corum_database
TNF-alpha/Nf-kappa	TNF-alpha/Nf-kappa B signaling complex (RPL6, RPL30, RPS13, CHUK, DDX3X, NFKB2, NFKBIB, REL, IKBKG, NFKB1, MAP3K8, RELB, GLG1, NFKBIA, RELA, TNIP2, GTF2I)	TNF-alpha/Nf-kappa B signaling complex	CHUK,DDX3X,GLG1,GTF2I,IKBKG,MAP3K8,NFKB1,NFKB2,NFKBIA,NFKBIB,REL,RELA,RELB,RPL30,RPL6,RPS13,TNIP2	1147,1654,2734,2969,8517,1326,4790,4791,4792,4793,5966,5970,5971,6156,6128,6207,79155	Complex_from_corum_database
TNF-alpha/NF-kappa	TNF-alpha/NF-kappa B signaling complex (CHUK, BTRC, NFKB2, PPP6C, REL, CUL1, IKBKE, SAPS2, SAPS1, ANKRD28, RELA, SKP1)	TNF-alpha/NF-kappa B signaling complex	ANKRD28,BTRC,CHUK,CUL1,IKBKE,NFKB2,PPP6C,PPP6R1,PPP6R2,REL,RELA,SKP1	23243,8945,1147,8454,9641,4791,5537,5966,5970,22870,9701,6500	Complex_from_corum_database
TNF-alpha/NF-kappa	TNF-alpha/NF-kappa B signaling complex (CHUK, KPNA3, NFKB2, NFKBIB, REL, IKBKG, NFKB1, NFKBIE, RELB, NFKBIA, RELA, TNIP2)	TNF-alpha/NF-kappa B signaling complex	CHUK,IKBKG,KPNA3,NFKB1,NFKB2,NFKBIA,NFKBIB,NFKBIE,REL,RELA,RELB,TNIP2	1147,8517,3839,4790,4791,4792,4793,4794,5966,5970,5971,79155	Complex_from_corum_database
TNF-alpha/NF-kappa	TNF-alpha/NF-kappa B signaling complex (SEC16A, CHUK, IKBKB, NFKB2, REL, IKBKG, MAP3K14, RELA, FBXW7, USP2)	TNF-alpha/NF-kappa B signaling complex	CHUK,FBXW7,IKBKB,IKBKG,MAP3K14,NFKB2,REL,RELA,SEC16A,USP2	1147,55294,3551,8517,9020,4791,5966,5970,9919,9099	Complex_from_corum_database
TNF-alpha/NF-kappa	TNF-alpha/NF-kappa B signaling complex 10		ATG16L1,CCAR1,CDC37,CHUK,HSP90AA1,HSP90AB1,IKBKG,NFKBIB,TBK1,TXLNA	55054,55749,11140,1147,3320,3326,8517,4793,29110,200081	Complex_from_corum_database
TNF-alpha/NF-kappa	TNF-alpha/NF-kappa B signaling complex 5		CD3EAP,CHUK,CUL1,FBXW11,IKBKB,IKBKG,IQGAP2,KPNA2,LRPPRC,MCC,MTIF2,NFKB1,NFKB2,NFKBIB,PDCD2,POLR1A,POLR1B,POLR1D,POLR1E,POLR2H,POLR2L,RASAL2,REL,RELA,SKP1	10849,1147,8454,23291,3551,8517,10788,3838,10128,4163,4528,4790,4791,4793,5134,25885,84172,51082,64425,5437,5441,9462,5966,5970,6500	Complex_from_corum_database
TNF-alpha/NF-kappa	TNF-alpha/NF-kappa B signaling complex 6		CDC37,CHUK,FBL,HSP90AA1,HSP90AB1,IKBKB,IKBKG,MAP3K14,RPL30,RPL4,RPL6,RPL8,RPS11,RPS13	11140,1147,2091,3320,3326,3551,8517,9020,6156,6124,6128,6132,6205,6207	Complex_from_corum_database
TNF-alpha/NF-kappa	TNF-alpha/NF-kappa B signaling complex 7		CDC37,FKBP5,HSP90AA1,HSP90AB1,MAP3K7,TAB1,TAB2,TAB3	11140,2289,3320,3326,6885,10454,23118,257397	Complex_from_corum_database
TNF-alpha/NF-kappa	TNF-alpha/NF-kappa B signaling complex 8		CDC37,FKBP5,HSP90AA1,HSP90AB1,IKBKE,KTN1	11140,2289,3320,3326,9641,3895	Complex_from_corum_database
TNF-alpha/NF-kappa	TNF-alpha/NF-kappa B signaling complex 9		CDC37,CHUK,FKBP5,HSP90AB1,NFKBIB	11140,1147,2289,3326,4793	Complex_from_corum_database
Toposome	Toposome		DDX21,DHX9,HNRNPC,PRPF8,SRPK1,SSRP1,TOP2A	9188,1660,3183,10594,6732,6749,7153	Complex_from_corum_database
TorsinA-TorsinB	TorsinA-TorsinB complex		TOR1A,TOR1B	1861,27348	Complex_from_corum_database
TRAF2-cIAP1/BIRC2	TRAF2-cIAP1/BIRC2 complex		BIRC2,TRAF2	329,7186	Complex_from_corum_database
TRAP	TRAP complex	thyroid hormone receptor-associated protein complex	CCNC,MED1,MED10,MED12,MED13,MED14,MED16,MED17,MED21,MED24,MED27,MED31,MED4,MED6,THRA,THRAP3	892,5469,84246,9968,9969,9282,10025,9440,9412,9862,9442,51003,29079,10001,7067,9967	Complex_from_corum_database
TRBP	TRBP containing complex (DICER, RPL7A, EIF6, MOV10 and subunits of the 60S ribosomal particle)	TRBP containing complex	DICER1,EIF6,MOV10,RPL10A,RPL11,RPL12,RPL13,RPL14,RPL15,RPL18A,RPL19,RPL21,RPL27,RPL28,RPL30,RPL32,RPL34,RPL35A,RPL36,RPL37A,RPL7,RPL7A,RPLP1,RPLP2,RSL24D1	51187,23405,3692,4343,4736,6135,6136,6137,9045,6138,6142,6143,6144,6155,6158,6156,6161,6164,6165,25873,6168,6129,6130,6176,6181	Complex_from_corum_database
TRBP	TRBP containing complex (DICER, TRBP, AGO2, RPL7A, EIF6, MOV10)	TRBP containing complex	AGO2,DICER1,EIF6,MOV10,RPL7A,TARBP2	23405,27161,3692,4343,6130,6895	Complex_from_corum_database
TREX	TREX complex		ALYREF,DDX39B,THOC1,THOC2,THOC3,THOC5,THOC6,THOC7	7919,9984,57187,84321,10189,8563,79228,80145	Complex_from_corum_database
TRF1	TRF1 telomere length regulation complex		TERF1,TINF2,TNKS	7013,26277,8658	Complex_from_corum_database
TRF2-Ku	TRF2-Ku complex		TERF2,XRCC5,XRCC6	7014,7520,2547	Complex_from_corum_database
TRIKA2	TRIKA2 protein kinase complex (TAK1, TAB1, TAB2)	TRIKA2 protein kinase complex	MAP3K7,TAB1,TAB2	10454,23118,6885	Complex_from_corum_database
tRNA	tRNA splicing endonuclease		CLP1,TSEN15,TSEN2,TSEN34,TSEN54	10978,116461,80746,79042,283989	Complex_from_corum_database
Tumor	Tumor necrosis factor receptor 1 signaling complex		BIRC2,TNFRSF1A,TRADD,TRAF2	329,7132,8717,7186	Complex_from_corum_database
Ubiquilin-proteasome	Ubiquilin-proteasome complex		PSMA1,PSMA2,PSMA6,UBE3A,UBQLN1,UBQLN2	5682,5683,5687,7337,29979,29978	Complex_from_corum_database
Ubiquitin	Ubiquitin E3 ligase (AHR, ARNT, DDB1, TBL3, CUL4B, RBX1)	CUL4AhR complex,Ubiquitin E3 ligase	AHR,ARNT,CUL4B,DDB1,RBX1,TBL3	196,405,8450,1642,9978,10607	Complex_from_corum_database
Ubiquitin	Ubiquitin E3 ligase (ASB1, TCEB1, TCEB2, CUL5, RNF7)	Asb1-Elongin BC-Cul5-Rbx2 complex,Ubiquitin E3 ligase	ASB1,CUL5,RNF7,TCEB1,TCEB2	51665,8065,9616,6921,6923	Complex_from_corum_database
Ubiquitin	Ubiquitin E3 ligase (ASB12, TCEB1, TCEB2, CUL5, RNF7)	Asb12-Elongin BC-Cul5-Rbx2 complex,Ubiquitin E3 ligase	ASB12,CUL5,RNF7,TCEB1,TCEB2	142689,8065,9616,6921,6923	Complex_from_corum_database
Ubiquitin	Ubiquitin E3 ligase (ASB2, TCEB1, TCEB2, CUL5, RNF7)	Asb2-Elongin BC-Cul5-Rbx2 complex,Ubiquitin E3 ligase	ASB2,CUL5,RNF7,TCEB1,TCEB2	51676,8065,9616,6921,6923	Complex_from_corum_database
Ubiquitin	Ubiquitin E3 ligase (ASB6, TCEB1, TCEB2, CUL5, RNF7)	Asb6-Elongin BC-Cul5-Rbx2 complex,Ubiquitin E3 ligase	ASB6,CUL5,RNF7,TCEB1,TCEB2	140459,8065,9616,6921,6923	Complex_from_corum_database
Ubiquitin	Ubiquitin E3 ligase (ASB7, TCEB1, TCEB2, CUL5, RNF7)	Asb7-Elongin BC-Cul5-Rbx2 complex,Ubiquitin E3 ligase	ASB7,CUL5,RNF7,TCEB1,TCEB2	140460,8065,9616,6921,6923	Complex_from_corum_database
Ubiquitin	Ubiquitin E3 ligase (BMI1, SPOP, CUL3)	Ubiquitin E3 ligase	BMI1,CUL3,SPOP	648,8452,8405	Complex_from_corum_database
Ubiquitin	Ubiquitin E3 ligase (CDC34, CUL1, RBX1)	Ubiquitin E3 ligase	CDC34,CUL1,RBX1	997,8454,9978	Complex_from_corum_database
Ubiquitin	Ubiquitin E3 ligase (CDC34, NEDD8, BTRC, CUL1, SKP1A, RBX1)	Ubiquitin E3 ligase	BTRC,CUL1,NEDD8,RBX1,SKP1	8945,8454,4738,9978,6500	Complex_from_corum_database
Ubiquitin	Ubiquitin E3 ligase (CDT1, DDB1, CUL4A, RBX1)	Ubiquitin E3 ligase	CDT1,CUL4A,DDB1,RBX1	81620,8451,1642,9978	Complex_from_corum_database
Ubiquitin	Ubiquitin E3 ligase (CHEK1, CUL1)	Ubiquitin E3 ligase	CHEK1,CUL1	1111,8454	Complex_from_corum_database
Ubiquitin	Ubiquitin E3 ligase (CHEK1, CUL4A)	Ubiquitin E3 ligase	CHEK1,CUL4A	1111,8451	Complex_from_corum_database
Ubiquitin	Ubiquitin E3 ligase (CRY1, SKP1A, CUL1, FBXL3)	SCF(FBXL3) ubiquitin ligase complex,Ubiquitin E3 ligase	CRY1,CUL1,FBXL3,SKP1	1407,8454,26224,6500	Complex_from_corum_database
Ubiquitin	Ubiquitin E3 ligase (CRY2, SKP1A, CUL1, FBXL3)	SCF(FBXL3) ubiquitin ligase complex,Ubiquitin E3 ligase	CRY2,CUL1,FBXL3,SKP1	1408,8454,26224,6500	Complex_from_corum_database
Ubiquitin	Ubiquitin E3 ligase (CSN1, CSN8, HRT1, SKP1, SKP2, CUL1, CUL2, CUL3)	Ubiquitin E3 ligase	COPS8,CUL1,CUL2,CUL3,GPS1,RBX1,SKP1,SKP2	10920,8454,8453,8452,2873,9978,6500,6502	Complex_from_corum_database
Ubiquitin	Ubiquitin E3 ligase (CUL1, RBX1, SKP1A)	Ubiquitin E3 ligase	CUL1,RBX1,SKP1	8454,9978,6500	Complex_from_corum_database
Ubiquitin	Ubiquitin E3 ligase (DDB1, CUL4A, RBX1)	Ddb1-Cul4a-Roc1 complex,Ubiquitin E3 ligase	CUL4A,DDB1,RBX1	8451,1642,9978	Complex_from_corum_database
Ubiquitin	Ubiquitin E3 ligase (DDB1, DDB2, CUL4A, CUL4B, RBX1)	Ubiquitin E3 ligase	CUL4A,CUL4B,DDB1,DDB2,RBX1	8451,8450,1642,1643,9978	Complex_from_corum_database
Ubiquitin	Ubiquitin E3 ligase (DET1, DDB1, CUL4A, RBX1, COP1)	DCXhDET1-hCOP1 complex,Ubiquitin E3 ligase	CUL4A,DDB1,DET1,RBX1,RFWD2	8451,1642,55070,9978,64326	Complex_from_corum_database
Ubiquitin	Ubiquitin E3 ligase (FBXO18, SKP1A, CUL1, RBX1)	SCFhFBH1 complex,Ubiquitin E3 ligase	CUL1,FBXO18,RBX1,SKP1	8454,84893,9978,6500	Complex_from_corum_database
Ubiquitin	Ubiquitin E3 ligase (FBXO31, SKP1A, CUL1, RBX1)	Ubiquitin E3 ligase	CUL1,FBXO31,RBX1,SKP1	8454,79791,9978,6500	Complex_from_corum_database
Ubiquitin	Ubiquitin E3 ligase (FBXW11, SKP1A, CUL1, RBX1)	SCF(HOS)-ROC1 complex,Ubiquitin E3 ligase	CUL1,FBXW11,RBX1,SKP1	8454,23291,9978,6500	Complex_from_corum_database
Ubiquitin	Ubiquitin E3 ligase (FBXW7, CUL1, SKP1A, RBX1)	Ubiquitin E3 ligase	CUL1,FBXW7,RBX1,SKP1	8454,55294,9978,6500	Complex_from_corum_database
Ubiquitin	Ubiquitin E3 ligase (GLMN, FBXW8, SKP1A, RBX1)	Ubiquitin E3 ligase	FBXW8,GLMN,RBX1,SKP1	26259,11146,9978,6500	Complex_from_corum_database
Ubiquitin	Ubiquitin E3 ligase (H2AFY, SPOP, CUL3)	Ubiquitin E3 ligase	CUL3,H2AFY,SPOP	8452,9555,8405	Complex_from_corum_database
Ubiquitin	Ubiquitin E3 ligase (NFKBIA, FBXW11, BTRC, CUL1, SKP1A)	Ubiquitin E3 ligase	BTRC,CUL1,FBXW11,NFKBIA,SKP1	8945,8454,23291,4792,6500	Complex_from_corum_database
Ubiquitin	Ubiquitin E3 ligase (NIPA, SKP1A, CUL1, RBX1)	SCF(NIPA),Ubiquitin E3 ligase	CUL1,RBX1,SKP1,ZC3HC1	8454,9978,6500,51530	Complex_from_corum_database
Ubiquitin	Ubiquitin E3 ligase (SIAH1, SIP, SKP1A, TBL1X)	Ubiquitin E3 ligase	CACYBP,SIAH1,SKP1,TBL1X	27101,6477,6500,6907	Complex_from_corum_database
Ubiquitin	Ubiquitin E3 ligase (SKP1A, BTRC, CUL1)	Skp1-Btrc-Cul1 complex,Ubiquitin E3 ligase	BTRC,CUL1,SKP1	8945,8454,6500	Complex_from_corum_database
Ubiquitin	Ubiquitin E3 ligase (SKP1A, FBXW2, CUL1)	SCF(hFBW2) E3 complex,Ubiquitin E3 ligase	CUL1,FBXW2,SKP1	8454,26190,6500	Complex_from_corum_database
Ubiquitin	Ubiquitin E3 ligase (SKP1A, FBXW8, CUL7, RBX1)	Cul7-Rbx1-Skp1-F-Fbx29 complex,Ubiquitin E3 ligase	CUL7,FBXW8,RBX1,SKP1	9820,26259,9978,6500	Complex_from_corum_database
Ubiquitin	Ubiquitin E3 ligase (SKP1A, SKP2, CUL1)	Ubiquitin E3 ligase	CUL1,SKP1,SKP2	8454,6500,6502	Complex_from_corum_database
Ubiquitin	Ubiquitin E3 ligase (SKP1A, SKP2, CUL1, CKS1B, RBX1)	Ubiquitin E3 ligase	CKS1B,CUL1,RBX1,SKP1,SKP2	1163,8454,9978,6500,6502	Complex_from_corum_database
Ubiquitin	Ubiquitin E3 ligase (SKP1A, SKP2, CUL1, RBX1)	Ubiquitin E3 ligase	CUL1,RBX1,SKP1,SKP2	8454,9978,6500,6502	Complex_from_corum_database
Ubiquitin	Ubiquitin E3 ligase (SMAD3, BTRC, CUL1, SKP1A, RBX1)	ROC1-SCFFbw1a,Ubiquitin E3 ligase	BTRC,CUL1,RBX1,SKP1,SMAD3	8945,8454,9978,6500,4088	Complex_from_corum_database
Ubiquitin	Ubiquitin E3 ligase (SPOP, DAXX, CUL3)	Ubiquitin E3 ligase	CUL3,DAXX,SPOP	8452,1616,8405	Complex_from_corum_database
Ubiquitin	Ubiquitin E3 ligase (TRIM25, DDX58)	TRIM25 E3 ubiquitin ligase,Ubiquitin E3 ligase	DDX58,TRIM25	23586,7706	Complex_from_corum_database
Ubiquitin	Ubiquitin E3 ligase (UBADC1, RNF123)	KPC complex |KPC1-KPC2 ubiquitin-protein ligase,Ubiquitin E3 ligase	RNF123,UBAC1	63891,10422	Complex_from_corum_database
Ubiquitin	Ubiquitin E3 ligase (VHL, TCEB1, TCEB2, CUL2)	Ubiquitin E3 ligase	CUL2,TCEB1,TCEB2,VHL	8453,6921,6923,7428	Complex_from_corum_database
Ubiquitin	Ubiquitin E3 ligase (WSB1, TCEB1, TCEB2, CUL5, RBX1)	Ubiquitin E3 ligase,WSB1-Elongin BC-CUL5-RBX1 complex	CUL5,RBX1,TCEB1,TCEB2,WSB1	8065,9978,6921,6923,26118	Complex_from_corum_database
Ubiquitin	Ubiquitin ligase complex (TRAF6, TAB2, MALT1, UEV1A, BCL10)	Ubiquitin ligase complex	BCL10,MALT1,TAB2,TMEM189-UBE2V1,TRAF6	8915,10892,23118,7189,387522	Complex_from_corum_database
Ubiquitin-protein-ligase	Ubiquitin-protein-ligase (UBE2N, UBE2V2/MMS2)	TRIKA1,Ubiquitin-protein-ligase	UBE2N,UBE2V2	7334,7336	Complex_from_corum_database
Upf	Upf complex (UPF1, UPF2, UPF3a)	Upf complex	UPF1,UPF2,UPF3A	5976,26019,65110	Complex_from_corum_database
Upf	Upf complex (UPF1, UPF2, UPF3b)	Upf complex	UPF1,UPF2,UPF3B	5976,26019,65109	Complex_from_corum_database
URI	URI complex (Unconventional prefoldin RPB5 Interactor)	Prefoldin-like complex,URI complex	CUL1,PFDN2,POLR2E,RUVBL1,RUVBL2,SKP1,SKP2,STAP1,URI1	8454,5202,5434,8725,8607,10856,6500,6502,26228	Complex_from_corum_database
UTX-MLL2/3	UTX-MLL2/3 complex		ASH2L,KDM6A,KMT2C,KMT2D,N4BP2,NCOA6,PAXIP1,PPP6R3,PROSER1,RBBP5,WDR5,ZNF281	9070,80209,8085,58508,55728,23054,22976,5929,55291,7403,11091,23528	Complex_from_corum_database
VEGF-TC	VEGF transcriptional complex		APEX1,CITED1,CITED1,CITED2,CITED2,CITED4,CITED4,HIF1A,STAT3	328,3091,6774,(4435,10370,163732)	Complex_from_corum_database
Vigilin-DNA-PK-Ku	Vigilin-DNA-PK-Ku antigen complex	vigilin-Ku70-Ku86-DNA-PKcs complex	HDLBP,PRKDC,XRCC5,XRCC6	3069,5591,7520,2547	Complex_from_corum_database
Wave-2	Wave-2 complex		ABI1,BRK1,CYFIP1,NCKAP1,WASF2	10006,55845,23191,10787,10163	Complex_from_corum_database
WCRF	WCRF complex	WCRF/hACF complex	BAZ1A,SMARCA5	11177,8467	Complex_from_corum_database
WICH	WICH complex	WSTF-ISWI chromatin remodeling complex	BAZ1B,SMARCA5	9031,8467	Complex_from_corum_database
WINAC	WINAC complex	WSTF containing complex	ACTL6A,ARID1A,BAZ1B,CHAF1A,SMARCA2,SMARCA4,SMARCB1,SMARCC1,SMARCC2,SMARCD1,SMARCE1,SUPT16H,TOP2B,VDR	86,8289,9031,10036,6595,6597,6598,6599,6601,6602,6605,11198,7155,7421	Complex_from_corum_database
XFIM	XFIM complex		GTF2I,HDAC1,HDAC2,KDM1A,ZMYM3	23028,2969,3065,3066,9203	Complex_from_corum_database
ZO1-(beta)cadherin-(VE)cadherin-VEGFR2	ZO1-(beta)cadherin-(VE)cadherin-VEGFR2 complex	ZO1- cadherin- cadherin-VEGFR2 complex	CDH5,CTNNB1,KDR,TJP1	1003,1499,3791,7082	Complex_from_corum_database
