# Supplementary material for: A flexible ontology for inference of emergent whole cell function from relationships between subcellular processes
Source: Sci Rep. 2017 Dec 18;7:17689. doi: 10.1038/s41598-017-16627-4 (PMC5735158; doi:10.1038/s41598-017-16627-4)
Supplement: Supplementary file 13 — Supplementary Table S11 [file 41598_2017_16627_MOESM13_ESM.txt]

Add abbreviation	Description
14-3-3	14-3-3 phospho-serine/phospho-threonine binding protein
5HTR	5-hydroxytryptamine (serotonin) receptor, G protein-coupled
5HTR	5-hydroxytryptamine (serotonin) receptor, ionotropic
ARP2/3	Actin related protein 2/3 complex
APC	Anaphase promoting complex
ABC	ATP-binding cassette transporter, subfamily E (OABP)
ABC	ATP-binding cassette, sub-family A (ABC1)
ABC	ATP-binding cassette, sub-family B (MDR/TAP)
ABC	ATP-binding cassette, sub-family C (CFTR/MRP)
ABC	ATP-binding cassette, sub-family D (ALD)
ABC	ATP-binding cassette, sub-family F (GCN20)
ABC	ATP-binding cassette, sub-family G (WHITE)
AK	Adenylate kinase
AKAP	A-kinase anchor protein
ARF	ADP-ribosylation factor (ARF) family GTPase
BGG	Bisphosphoglycerate phosphatase
BGA	Blood group antigen
BR	Bombesin receptor
CR	Cannabinoid receptor
CEA	Carcinoembryonic antigen family
F2	Coagulation factor II (thrombin) receptor
CR	Complement component receptor
CYP1	Cytochrome P450 family 1
CYP11	Cytochrome P450 family 11
CYP17	Cytochrome P450 family 17
CYP19	Cytochrome P450 family 19
CYP2	Cytochrome P450 family 2
CYP20	Cytochrome P450 family 20
CYP21	Cytochrome P450 family 21
CYP24	Cytochrome P450 family 24
CYP27	Cytochrome P450 family 26
CYP27	Cytochrome P450 family 27
CYP3	Cytochrome P450 family 3
CYP39	Cytochrome P450 family 39
CYP4	Cytochrome P450 family 4
CYP46	Cytochrome P450 family 46
CYP5	Cytochrome P450 family 5
CYP51	Cytochrome P450 family 51
CYP7	Cytochrome P450 family 7
CYP8	Cytochrome P450 family 8
E2F	E2F transcription factor
CCL	Endogenous ligand
EXO	Exonuclease
FER	Ferlin family
GABAR	Gamma-aminobutyric acid (GABA) A receptor
GR	Glucagon receptor family
G6P	Glucose 6-phosphatase, catalytic
HR	Histamine receptor
MHC	Histocompatibility complex
INO80	INO80 complex
Int1,4,5R	Inositol 1,4,5-triphosphate receptor
ITGA	Integrin
IFNR	Interferon receptor
IFN	Interferon
ILR	Interleukin receptor
LILRA	Leukocyte immunoglobulin-like receptor
LR	Leukotriene receptor
LP	Lipid phosphatase
ATPS	Mitochondrial complex V: ATP synthase subunit
MAPKKKK	Mitogen-activated protein kinase kinase kinase kinase
MAPKKK	Mitogen-activated protein kinase kinase kinase
MAPKK	Mitogen-activated protein kinase kinase
MAPK	Mitogen-activated protein kinase
MYO1	Myosin, class I
MYO3	Myosin, class III
MYO9	Myosin, class IX
MYO5	Myosin, class V
MYO6	Myosin, class VI
MYO7	Myosin, class VII
MYO10	Myosin, class X
MYO19	Myosin, class XIX
MYO15	Myosin, class XV
MYO16	Myosin, class XVI
MYO19	Myosin, class XVIII
OR1	Olfactory receptor, family 1
OR10	Olfactory receptor, family 10
OR11	Olfactory receptor, family 11
OR12	Olfactory receptor, family 12
OR13	Olfactory receptor, family 13
OR14	Olfactory receptor, family 14
OR2	Olfactory receptor, family 2
OR3	Olfactory receptor, family 3
OR4	Olfactory receptor, family 4
OR5	Olfactory receptor, family 5
OR51	Olfactory receptor, family 51
OR52	Olfactory receptor, family 52
OR55	Olfactory receptor, family 55
OR56	Olfactory receptor, family 56
OR6	Olfactory receptor, family 6
OR7	Olfactory receptor, family 7
OR8	Olfactory receptor, family 8
OR9	Olfactory receptor, family 9
OST	Oligosaccharyltransferase complex
OR	Opioid receptor
OPNR	Opsin receptor
PTHR	Parathyroid hormone receptor
PI3K	Phosphatidylinositol 3-kinase subunit
PGR	Prostaglandin (prostanoid) receptor
PPP1	Protein phosphatase 1 regulatory subunit
PPP2	Protein phosphatase 2 regulatory subunit
PPP3	Protein phosphatase 3 regulatory subunit
PPP4	Protein phosphatase 4 regulatory subunit
PPP6	Protein phosphatase 6 regulatory subunit
PPP	Protein phosphatase
PG	Proteoglycan
PTEN	PTEN protein phosphatase
E1-E2 ATPAse	P-type ATPase
P2XR	Purinergic receptor P2X, ligand gated ion channel
RAS	RAS type family GTPase
RNASE A	Ribonuclease, RNase A
rRNA	Ribosomal RNA
snRNA	Small nuclear RNA
snoRNA	Small nucleolar RNA, C/D box
snoRNA	Small nucleolar RNA, H/ACA box
S1PR	Sphingosine 1-phosphate receptor
VIPR	Vasoactive intestinal peptide receptor family
VNR	Vomeronasal receptor
