# Supplementary material for: A flexible ontology for inference of emergent whole cell function from relationships between subcellular processes
Source: Sci Rep. 2017 Dec 18;7:17689. doi: 10.1038/s41598-017-16627-4 (PMC5735158; doi:10.1038/s41598-017-16627-4)
Supplement: Supplementary file 14 — Supplementary Table S12 [file 41598_2017_16627_MOESM14_ESM.txt]

Abbreviation	Description	Abbreviation aliases	Description aliases	Member symbols	Search key origin
14-3-3	14-3-3 phospho-serine/phospho-threonine binding protein			SFN;YWHAB;YWHAE;YWHAG;YWHAH;YWHAQ;YWHAZ	Family_from_hgnc_database
AGPAT	1-acylglycerol-3-phosphate O-acyltransferase			AGPAT1;AGPAT2;AGPAT3;AGPAT4;AGPAT5;GPAT3;GPAT4;LCLAT1;LPCAT1;LPCAT2;LPCAT4	Family_from_hgnc_database
HTR	5-hydroxytryptamine (serotonin) receptor, G protein-coupled	5HTR	5-hydroxytryptamine receptor, G protein-coupled;serotonin receptor, G protein-coupled	HTR1A;HTR1B;HTR1D;HTR1E;HTR1F;HTR2A;HTR2B;HTR2C;HTR4;HTR5A;HTR5BP;HTR6;HTR7	Family_from_hgnc_database
HTR	5-hydroxytryptamine (serotonin) receptor, ionotropic	5HTR	5-hydroxytryptamine receptor, ionotropic;serotonin receptor, ionotropic	HTR3A;HTR3B;HTR3C;HTR3D;HTR3E	Family_from_hgnc_database
E_m_p_t_y	5'-nucleotidase		5-hydroxytryptamine receptor, ionotropic;serotonin receptor, ionotropic	NT5C;NT5C1A;NT5C1B;NT5C2;NT5C3A;NT5E;NT5M	Family_from_hgnc_database
PFKFB	6-phosphofructo-2-kinases/fructose-2,6-biphosphatase		5-hydroxytryptamine receptor, ionotropic;serotonin receptor, ionotropic	PFKFB1;PFKFB2;PFKFB3;PFKFB4	Family_from_hgnc_database
GPR	7TM orphan receptor		5-hydroxytryptamine receptor, ionotropic;serotonin receptor, ionotropic	GPR107;GPR108;GPR137;GPR143;GPR157;TPRA1	Family_from_hgnc_database
E_m_p_t_y	AAA ATPase (ATPases associated with diverse cellular activities)		AAA ATPase;ATPases associated with diverse cellular activities	AFG3L1P;AFG3L2;ATAD1;ATAD2;ATAD2B;ATAD3A;ATAD3B;ATAD3C;ATAD5;BCS1L;CHTF18;CLPB;CLPP;CLPX;FIGN;FIGNL1;FIGNL2;IQCA1;KATNA1;KATNAL1;KATNAL2;LONP1;LONP2;MDN1;NSF;NVL;ORC1;ORC4;PEX1;PEX6;PSMC1;PSMC2;PSMC3;PSMC4;PSMC5;PSMC6;RFC1;RFC2;RFC3;RFC4;RFC5;RUVBL1;RUVBL2;SPAST;SPATA5;SPATA5L1;SPG7;TRIP13;VCP;VPS4A;VPS4B;WRNIP1;YME1L1	Family_from_hgnc_database
ABHD	Abhydrolase domain containing		AAA ATPase;ATPases associated with diverse cellular activities	ABHD1;ABHD10;ABHD11;ABHD12;ABHD12B;ABHD13;ABHD14A;ABHD14B;ABHD15;ABHD16A;ABHD16B;ABHD17A;ABHD17B;ABHD17C;ABHD2;ABHD3;ABHD4;ABHD5;ABHD6;ABHD8;EPHX3;EPHX4	Family_from_hgnc_database
ACP	Acid phosphatase		AAA ATPase;ATPases associated with diverse cellular activities	ACP1;ACP2;ACP5;ACP6;ACPP;ACPT;PXYLP1	Family_from_hgnc_database
ASIC	Acid sensing (proton gated) ion channel		Acid sensing ion channel;proton gated ion channel	ASIC1;ASIC2;ASIC3;ASIC4;ASIC5	Family_from_hgnc_database
ARP2/3	Actin related protein 2/3 complex		Acid sensing ion channel;proton gated ion channel	ACTR2;ACTR3;ARPC1A;ARPC1B;ARPC2;ARPC3;ARPC4;ARPC5;ARPC5L	Complex_from_hgnc_database
ACTN	Actinin		Acid sensing ion channel;proton gated ion channel	ACTN1;ACTN2;ACTN3;ACTN4	Family_from_hgnc_database
ACT	Actin		Acid sensing ion channel;proton gated ion channel	ACTA1;ACTA2;ACTB;ACTC1;ACTG1;ACTG2	Family_from_hgnc_database
ACAD	Acyl-CoA dehydrogenase family		Acid sensing ion channel;proton gated ion channel	ACAD10;ACAD11;ACAD8;ACAD9;ACADL;ACADM;ACADS;ACADSB;ACADVL;GCDH;IVD	Family_from_hgnc_database
ACS	Acyl-CoA synthetase family		Acid sensing ion channel;proton gated ion channel	AACS;AASDH;ACSBG1;ACSBG2;ACSF2;ACSF3;ACSL1;ACSL3;ACSL4;ACSL5;ACSL6;ACSM1;ACSM2A;ACSM2B;ACSM3;ACSM4;ACSM5;ACSS1;ACSS2;ACSS3;SLC27A1;SLC27A2;SLC27A3;SLC27A4;SLC27A5;SLC27A6	Family_from_hgnc_database
ACOT	Acyl-CoA thioesterase		Acid sensing ion channel;proton gated ion channel	ACOT1;ACOT11;ACOT12;ACOT13;ACOT2;ACOT4;ACOT6;ACOT7;ACOT8;ACOT9	Family_from_hgnc_database
ADAM	ADAM metallopeptidase domain containing		Acid sensing ion channel;proton gated ion channel	ADAM10;ADAM11;ADAM12;ADAM15;ADAM17;ADAM18;ADAM19;ADAM1A;ADAM1B;ADAM2;ADAM20;ADAM21;ADAM22;ADAM23;ADAM24P;ADAM28;ADAM29;ADAM30;ADAM32;ADAM33;ADAM3A;ADAM3B;ADAM5;ADAM6;ADAM7;ADAM8;ADAM9	Family_from_hgnc_database
ADAMTS	ADAM metallopeptidases with thrombospondin type 1 motif		Acid sensing ion channel;proton gated ion channel	ADAMTS1;ADAMTS10;ADAMTS12;ADAMTS13;ADAMTS14;ADAMTS15;ADAMTS16;ADAMTS17;ADAMTS18;ADAMTS19;ADAMTS2;ADAMTS20;ADAMTS3;ADAMTS4;ADAMTS5;ADAMTS6;ADAMTS7;ADAMTS8;ADAMTS9	Family_from_hgnc_database
E_m_p_t_y	ADAMTS-like		Acid sensing ion channel;proton gated ion channel	ADAMTSL1;ADAMTSL2;ADAMTSL3;ADAMTSL4;ADAMTSL5;PAPLN;THSD4	Family_from_hgnc_database
ADORA	Adenosine receptor		Acid sensing ion channel;proton gated ion channel	ADORA1;ADORA2A;ADORA2B;ADORA3	Family_from_hgnc_database
ADCY	Adenylate cyclase		Acid sensing ion channel;proton gated ion channel	ADCY1;ADCY10;ADCY2;ADCY3;ADCY4;ADCY5;ADCY6;ADCY7;ADCY8;ADCY9	Family_from_hgnc_database
E_m_p_t_y	Adenylate kinase		Acid sensing ion channel;proton gated ion channel	AK1;AK2;AK3;AK4;AK5;AK6;AK7;AK8;AK9	Family_from_hgnc_database
ADGRA	Adhesion G protein-coupled receptor, subfamily A		Acid sensing ion channel;proton gated ion channel	ADGRA1;ADGRA2;ADGRA3	Family_from_hgnc_database
ADGRB	Adhesion G protein-coupled receptor, subfamily B		Acid sensing ion channel;proton gated ion channel	ADGRB1;ADGRB2;ADGRB3	Family_from_hgnc_database
CELSR	Adhesion G protein-coupled receptor, subfamily C		Acid sensing ion channel;proton gated ion channel	CELSR1;CELSR2;CELSR3	Family_from_hgnc_database
ADGRD	Adhesion G protein-coupled receptor, subfamily D		Acid sensing ion channel;proton gated ion channel	ADGRD1;ADGRD2	Family_from_hgnc_database
ADGRE	Adhesion G protein-coupled receptor, subfamily E		Acid sensing ion channel;proton gated ion channel	ADGRE1;ADGRE2;ADGRE3;ADGRE4P;ADGRE5	Family_from_hgnc_database
ADGRF	Adhesion G protein-coupled receptor, subfamily F		Acid sensing ion channel;proton gated ion channel	ADGRF1;ADGRF2;ADGRF3;ADGRF4;ADGRF5	Family_from_hgnc_database
ADGRG	Adhesion G protein-coupled receptor, subfamily G		Acid sensing ion channel;proton gated ion channel	ADGRG1;ADGRG2;ADGRG3;ADGRG4;ADGRG5;ADGRG6;ADGRG7	Family_from_hgnc_database
ADGRL	Adhesion G protein-coupled receptor, subfamily L		Acid sensing ion channel;proton gated ion channel	ADGRL1;ADGRL2;ADGRL3;ADGRL4	Family_from_hgnc_database
ADGRV	Adhesion G protein-coupled receptor, subfamily V		Acid sensing ion channel;proton gated ion channel	ADGRV1	Family_from_hgnc_database
ADIPOR	Adiponectin receptor		Acid sensing ion channel;proton gated ion channel	ADIPOR1;ADIPOR2	Family_from_hgnc_database
E_m_p_t_y	ADP-ribosylation factor (ARF) family GTPase		ADP-ribosylation factor family GTPase;ARF family GTPase	ARF1;ARF3;ARF4;ARF5;ARF6;ARFRP1;ARL1;ARL10;ARL11;ARL13A;ARL13B;ARL14;ARL15;ARL16;ARL17A;ARL17B;ARL2;ARL3;ARL4A;ARL4C;ARL4D;ARL5A;ARL5B;ARL5C;ARL6;ARL8A;ARL8B;ARL9;SAR1A;SAR1B;TRIM23	Family_from_hgnc_database
ADR	Adrenoceptor		ADP-ribosylation factor family GTPase;ARF family GTPase	ADRA1A;ADRA1B;ADRA1D;ADRA2A;ADRA2B;ADRA2C;ADRB1;ADRB2;ADRB3	Family_from_hgnc_database
E_m_p_t_y	A-kinase anchor protein		ADP-ribosylation factor family GTPase;ARF family GTPase	ACBD3;AKAP1;AKAP10;AKAP11;AKAP12;AKAP13;AKAP14;AKAP17A;AKAP17BP;AKAP2;AKAP3;AKAP4;AKAP5;AKAP6;AKAP7;AKAP8;AKAP9;ARFGEF2;CBFA2T3;CMYA5;EZR;MAP2;MYO7A;MYRIP;NBEA;NF2;RAB32;SPHKAP;SYNM;WASF1	Family_from_hgnc_database
ADH	Alcohol dehydrogenase		ADP-ribosylation factor family GTPase;ARF family GTPase	ADH1A;ADH1B;ADH1C;ADH4;ADH5;ADH6;ADH7;ADHFE1	Family_from_hgnc_database
ALDH	Aldehyde dehydrogenase		ADP-ribosylation factor family GTPase;ARF family GTPase	ALDH16A1;ALDH18A1;ALDH1A1;ALDH1A2;ALDH1A3;ALDH1B1;ALDH1L1;ALDH1L2;ALDH2;ALDH3A1;ALDH3A2;ALDH3B1;ALDH3B2;ALDH4A1;ALDH5A1;ALDH6A1;ALDH7A1;ALDH8A1;ALDH9A1	Family_from_hgnc_database
AKR	Aldo-keto reductase		ADP-ribosylation factor family GTPase;ARF family GTPase	AKR1A1;AKR1B1;AKR1B10;AKR1B15;AKR1C1;AKR1C2;AKR1C3;AKR1C4;AKR1D1;AKR1E2;AKR7A2;AKR7A3;KCNAB1;KCNAB2;KCNAB3	Family_from_hgnc_database
ACER	Alkaline ceramidase		ADP-ribosylation factor family GTPase;ARF family GTPase	ACER1;ACER2;ACER3	Family_from_hgnc_database
ALP	Alkaline phosphatase		ADP-ribosylation factor family GTPase;ARF family GTPase	ALPI;ALPL;ALPP;ALPPL2	Family_from_hgnc_database
ALKBH	Alkylation repair homolog		ADP-ribosylation factor family GTPase;ARF family GTPase	ALKBH1;ALKBH2;ALKBH3;ALKBH4;ALKBH5;ALKBH6;ALKBH7;ALKBH8;FTO	Family_from_hgnc_database
E_m_p_t_y	Alpha 1,4-glycosyltransferase		ADP-ribosylation factor family GTPase;ARF family GTPase	A4GALT;A4GNT	Family_from_hgnc_database
ALG	Alpha-1,2-glucosyltransferase		ADP-ribosylation factor family GTPase;ARF family GTPase	ALG10;ALG10B	Family_from_hgnc_database
ALG	Alpha-1,3-glucosyltransferase		ADP-ribosylation factor family GTPase;ARF family GTPase	ALG6;ALG8	Family_from_hgnc_database
E_m_p_t_y	Aminoacyl tRNA synthetase, Class I		ADP-ribosylation factor family GTPase;ARF family GTPase	CARS;CARS2;EARS2;EPRS;IARS;IARS2;LARS;LARS2;MARS;MARS2;QARS;RARS;RARS2;VARS;VARS2;WARS;WARS2;YARS;YARS2	Family_from_hgnc_database
E_m_p_t_y	Aminoacyl tRNA synthetase, Class II		ADP-ribosylation factor family GTPase;ARF family GTPase	AARS;AARS2;DARS;DARS2;EPRS;FARS2;FARSA;FARSB;GARS;HARS;HARS2;KARS;NARS;NARS2;PARS2;SARS;SARS2;TARS;TARS2	Family_from_hgnc_database
E_m_p_t_y	Aminopeptidase		ADP-ribosylation factor family GTPase;ARF family GTPase	ANPEP;DNPEP;ENPEP;ERAP1;ERAP2;LAP3;LNPEP;METAP1;METAP1D;METAP2;NPEPL1;NPEPPS;RNPEP;XPNPEP1;XPNPEP2;XPNPEP3;XWNPEP	Family_from_hgnc_database
ANAPC	Anaphase promoting complex	APC	ADP-ribosylation factor family GTPase;ARF family GTPase	ANAPC1;ANAPC10;ANAPC11;ANAPC13;ANAPC15;ANAPC16;ANAPC2;ANAPC4;ANAPC5;ANAPC7;CDC16;CDC23;CDC26;CDC27	Complex_from_hgnc_database
ANGPTL	Angiopoietin-like		ADP-ribosylation factor family GTPase;ARF family GTPase	ANGPTL1;ANGPTL2;ANGPTL3;ANGPTL4;ANGPTL5;ANGPTL6;ANGPTL7;ANGPTL8	Family_from_hgnc_database
AGTR	Angiotensin receptor		ADP-ribosylation factor family GTPase;ARF family GTPase	AGTR1;AGTR2	Family_from_hgnc_database
E_m_p_t_y	Ankyrin repeat domain containing		ADP-ribosylation factor family GTPase;ARF family GTPase	ABTB1;ABTB2;ACAP1;ACAP2;ACAP3;ACBD6;AGAP1;AGAP11;AGAP2;AGAP3;AGAP4;AGAP5;AGAP6;AGAP7P;AGAP9;ANK1;ANK2;ANK3;ANKAR;ANKDD1A;ANKDD1B;ANKEF1;ANKFN1;ANKFY1;ANKHD1;ANKIB1;ANKK1;ANKLE1;ANKLE2;ANKMY1;ANKMY2;ANKRA2;ANKRD1;ANKRD10;ANKRD11;ANKRD12;ANKRD13A;ANKRD13B;ANKRD13C;ANKRD13D;ANKRD16;ANKRD17;ANKRD18A;ANKRD18B;ANKRD2;ANKRD20A1;ANKRD20A2;ANKRD20A3;ANKRD20A4;ANKRD22;ANKRD23;ANKRD24;ANKRD26;ANKRD27;ANKRD2…	Family_from_hgnc_database
ANXA	Annexin		ADP-ribosylation factor family GTPase;ARF family GTPase	ANXA1;ANXA10;ANXA11;ANXA13;ANXA2;ANXA3;ANXA4;ANXA5;ANXA6;ANXA7;ANXA8;ANXA8L1;ANXA9	Family_from_hgnc_database
ANO	Anoctamin		ADP-ribosylation factor family GTPase;ARF family GTPase	ANO1;ANO10;ANO2;ANO3;ANO4;ANO5;ANO6;ANO7;ANO8;ANO9	Family_from_hgnc_database
ANP	ANP32 acidic nuclear phosphoprotein		ADP-ribosylation factor family GTPase;ARF family GTPase	ANP32A;ANP32B;ANP32C;ANP32D;ANP32E	Family_from_hgnc_database
E_m_p_t_y	Apolipoprotein B mRNA editing enzyme, catalytic polypeptide		ADP-ribosylation factor family GTPase;ARF family GTPase	AICDA;APOBEC1;APOBEC2;APOBEC3A;APOBEC3A_B;APOBEC3B;APOBEC3C;APOBEC3D;APOBEC3F;APOBEC3G;APOBEC3H;APOBEC4	Family_from_hgnc_database
APO	Apolipoprotein		ADP-ribosylation factor family GTPase;ARF family GTPase	APOA1;APOA2;APOA4;APOA5;APOB;APOC1;APOC2;APOC3;APOC4;APOD;APOE;APOF;APOH;APOL1;APOL2;APOL3;APOL4;APOL5;APOL6;APOM;APOO	Family_from_hgnc_database
AQP	Aquaporin		ADP-ribosylation factor family GTPase;ARF family GTPase	AQP1;AQP10;AQP11;AQP12A;AQP12B;AQP2;AQP3;AQP4;AQP5;AQP6;AQP7;AQP8;AQP9;MIP	Family_from_hgnc_database
ALOX	Arachidonate lipoxygenase		ADP-ribosylation factor family GTPase;ARF family GTPase	ALOX12;ALOX12B;ALOX15;ALOX15B;ALOX5;ALOXE3	Family_from_hgnc_database
E_m_p_t_y	ArfGAP		ADP-ribosylation factor family GTPase;ARF family GTPase	ACAP1;ACAP2;ACAP3;ADAP1;ADAP2;AGAP1;AGAP11;AGAP2;AGAP3;AGAP4;AGAP5;AGAP6;AGAP7P;AGAP9;AGFG1;AGFG2;ARAP1;ARAP2;ARAP3;ARFGAP1;ARFGAP2;ARFGAP3;ASAP1;ASAP2;ASAP3;GIT1;GIT2;SMAP1;SMAP2	Family_from_hgnc_database
E_m_p_t_y	Arginine vasopressin and oxytocin receptor		ADP-ribosylation factor family GTPase;ARF family GTPase	AVPR1A;AVPR1B;AVPR2;OXTR	Family_from_hgnc_database
E_m_p_t_y	Argonaute/PIWI family		ADP-ribosylation factor family GTPase;ARF family GTPase	AGO1;AGO2;AGO3;AGO4;PIWIL1;PIWIL2;PIWIL3;PIWIL4	Family_from_hgnc_database
E_m_p_t_y	Armadillo repeat containing		ADP-ribosylation factor family GTPase;ARF family GTPase	ANKAR;APC;APC2;ARMC1;ARMC10;ARMC12;ARMC2;ARMC3;ARMC4;ARMC5;ARMC6;ARMC7;ARMC8;ARMC9;ARMCX1;ARMCX2;ARMCX3;ARMCX4;ARMCX5;ARMCX6;ARVCF;BHLHB9;CTNNB1;CTNND1;CTNND2;GPRASP1;GPRASP2;JUP;KPNA1;KPNA2;KPNA3;KPNA4;KPNA5;KPNA6;KPNA7;KPNB1;PKP1;PKP2;PKP3;PKP4;RAP1GDS1;SPAG6	Family_from_hgnc_database
AADAC	Arylacetamide deacetylase family		ADP-ribosylation factor family GTPase;ARF family GTPase	AADAC;AADACL2;AADACL3;AADACL4	Family_from_hgnc_database
E_m_p_t_y	Astacin		ADP-ribosylation factor family GTPase;ARF family GTPase	ASTL;BMP1;MEP1A;MEP1B;TLL1;TLL2	Family_from_hgnc_database
ARID	AT rich interactive domain containing		ADP-ribosylation factor family GTPase;ARF family GTPase	ARID1A;ARID1B;ARID2;ARID3A;ARID3B;ARID3C;ARID4A;ARID4B;ARID5A;ARID5B	Family_from_hgnc_database
E_m_p_t_y	ATAC complex		ADP-ribosylation factor family GTPase;ARF family GTPase	CSRP2BP;DR1;HCFC1;KAT2A;KAT2B;MBIP;POLE3;SGF29;TADA2A;TADA3;WDR5;YEATS2;ZZZ3	Complex_from_hgnc_database
ATXN	Ataxin		ADP-ribosylation factor family GTPase;ARF family GTPase	ATXN1;ATXN10;ATXN2;ATXN3;ATXN7;ATXN8	Family_from_hgnc_database
ATP	ATPase, H+ transporting subunit		ADP-ribosylation factor family GTPase;ARF family GTPase	ATP6V0A1;ATP6V0A2;ATP6V0A4;ATP6V0B;ATP6V0C;ATP6V0D1;ATP6V0D2;ATP6V0E1;ATP6V0E2;ATP6V1A;ATP6V1B1;ATP6V1B2;ATP6V1C1;ATP6V1C2;ATP6V1D;ATP6V1E1;ATP6V1E2;ATP6V1F;ATP6V1G1;ATP6V1G2;ATP6V1G3;ATP6V1H;TCIRG1	Complex_from_hgnc_database
ABCE	ATP-binding cassette transporter, subfamily E (OABP)	ABC	ATP-binding cassette transporter, subfamily E;OABP	ABCE1	Family_from_hgnc_database
ABCA	ATP-binding cassette, sub-family A (ABC1)	ABC	ABC1;ATP-binding cassette, sub-family A	ABCA1;ABCA10;ABCA11P;ABCA12;ABCA13;ABCA17P;ABCA2;ABCA3;ABCA4;ABCA5;ABCA6;ABCA7;ABCA8;ABCA9	Family_from_hgnc_database
ABCB	ATP-binding cassette, sub-family B (MDR/TAP)	ABC	ATP-binding cassette, sub-family B;MDR/TAP	ABCB1;ABCB10;ABCB11;ABCB4;ABCB5;ABCB6;ABCB7;ABCB8;ABCB9;TAP1;TAP2	Family_from_hgnc_database
ABCC	ATP-binding cassette, sub-family C (CFTR/MRP)	ABC	ATP-binding cassette, sub-family C;CFTR/MRP	ABCC1;ABCC10;ABCC11;ABCC12;ABCC13;ABCC2;ABCC3;ABCC4;ABCC5;ABCC6;ABCC8;ABCC9;CFTR	Family_from_hgnc_database
ABCD	ATP-binding cassette, sub-family D (ALD)	ABC	ALD;ATP-binding cassette, sub-family D	ABCD1;ABCD2;ABCD3;ABCD4	Family_from_hgnc_database
ABCF	ATP-binding cassette, sub-family F (GCN20)	ABC	ATP-binding cassette, sub-family F;GCN20	ABCF1;ABCF2;ABCF3	Family_from_hgnc_database
ABCG	ATP-binding cassette, sub-family G (WHITE)	ABC	ATP-binding cassette, sub-family G;WHITE	ABCG1;ABCG2;ABCG4;ABCG5;ABCG8	Family_from_hgnc_database
ACKR	Atypical chemokine receptor		ATP-binding cassette, sub-family G;WHITE	ACKR1;ACKR2;ACKR3;ACKR4;CCRL2;PITPNM3	Family_from_hgnc_database
E_m_p_t_y	Atypical dual specificity phosphatase		ATP-binding cassette, sub-family G;WHITE	DUPD1;DUSP11;DUSP12;DUSP13;DUSP14;DUSP15;DUSP18;DUSP19;DUSP21;DUSP22;DUSP23;DUSP26;DUSP28;DUSP3;EPM2A;PTPMT1;RNGTT;STYX	Family_from_hgnc_database
ATG	Autophagy related		ATP-binding cassette, sub-family G;WHITE	ATG10;ATG101;ATG12;ATG13;ATG14;ATG16L1;ATG16L2;ATG2A;ATG2B;ATG3;ATG4A;ATG4B;ATG4C;ATG4D;ATG5;ATG7;ATG9A;ATG9B;BECN1;GABARAP;GABARAPL1;GABARAPL2;MAP1LC3A;MAP1LC3B;MAP1LC3B2;MAP1LC3C;RB1CC1;SNX30;SNX4;ULK1;ULK2;WIPI1;WIPI2	Family_from_hgnc_database
BIRC	Baculoviral IAP repeat containing		ATP-binding cassette, sub-family G;WHITE	BIRC2;BIRC3;BIRC5;BIRC6;BIRC7;BIRC8;NAIP;XIAP	Family_from_hgnc_database
BBS	Bardet-Biedl syndrome associated		ATP-binding cassette, sub-family G;WHITE	ARL6;BBIP1;BBS1;BBS10;BBS12;BBS2;BBS4;BBS5;BBS7;BBS9;CEP290;IFT27;LZTFL1;MKKS;MKS1;SDCCAG8;TRIM32;TTC8;WDPCP	Family_from_hgnc_database
E_m_p_t_y	Basic helix-loop-helix protein		ATP-binding cassette, sub-family G;WHITE	AHR;AHRR;ARNT;ARNT2;ARNTL;ARNTL2;ASCL1;ASCL2;ASCL3;ASCL4;ASCL5;ATOH1;ATOH7;ATOH8;BHLHA15;BHLHA9;BHLHB9;BHLHE22;BHLHE23;BHLHE40;BHLHE41;CLOCK;EPAS1;FERD3L;FIGLA;HAND1;HAND2;HELT;HES1;HES2;HES3;HES4;HES5;HES6;HES7;HEY1;HEY2;HEYL;HIF1A;HIF3A;ID1;ID2;ID3;ID4;LYL1;MAX;MESP1;MESP2;MITF;MLX;MLXIP;MLXIPL;MNT;MSC;MXD1;MXD3;MXD4;MXI1;MYC;MYCL;MYCN;MYF5;MYF6;MYOD1;MYOG;NCOA1;NCOA2;NCOA3;NEUROD1;NEUROD2;NEUR…	Family_from_hgnc_database
E_m_p_t_y	Basic leucine zipper protein		ATP-binding cassette, sub-family G;WHITE	ATF1;ATF2;ATF3;ATF4;ATF5;ATF6;ATF6B;ATF7;BACH1;BACH2;BATF;BATF2;BATF3;CEBPA;CEBPB;CEBPD;CEBPE;CEBPG;CREB1;CREB3;CREB3L1;CREB3L2;CREB3L3;CREB3L4;CREB5;CREBL2;CREBZF;CREM;FOS;FOSB;FOSL1;FOSL2;JDP2;JUN;JUNB;JUND;NFE2;NFE2L1;NFE2L2;NFE2L3;NFIL3;TEF;XBP1	Family_from_hgnc_database
E_m_p_t_y	BBSome		ATP-binding cassette, sub-family G;WHITE	BBIP1;BBS1;BBS2;BBS4;BBS5;BBS7;BBS9;TTC8	Family_from_hgnc_database
BCL	BCL2 family		ATP-binding cassette, sub-family G;WHITE	BAD;BAK1;BAX;BCL2;BCL2A1;BCL2L1;BCL2L10;BCL2L11;BCL2L12;BCL2L13;BCL2L14;BCL2L15;BCL2L2;BOK;MCL1	Family_from_hgnc_database
BFSP	Beaded filament structural protein		ATP-binding cassette, sub-family G;WHITE	BFSP1;BFSP2	Family_from_hgnc_database
E_m_p_t_y	BEN domain containing		ATP-binding cassette, sub-family G;WHITE	BANP;BEND2;BEND3;BEND4;BEND5;BEND6;BEND7;NACC1;NACC2	Family_from_hgnc_database
BEST	Bestrophin		ATP-binding cassette, sub-family G;WHITE	BEST1;BEST2;BEST3;BEST4	Family_from_hgnc_database
E_m_p_t_y	Beta 3-glycosyltransferase		ATP-binding cassette, sub-family G;WHITE	B3GALNT1;B3GALNT2;B3GALT1;B3GALT2;B3GALT4;B3GALT5;B3GALT6;B3GLCT;B3GNT2;B3GNT3;B3GNT4;B3GNT5;B3GNT6;B3GNT7;B3GNT8;B3GNT9;B4GAT1;C1GALT1;CHPF;CHPF2;CHSY1;CHSY3;LFNG;MFNG;RFNG	Family_from_hgnc_database
E_m_p_t_y	Beta 4-glycosyltransferase		ATP-binding cassette, sub-family G;WHITE	B4GALNT1;B4GALNT2;B4GALNT3;B4GALNT4;B4GALT1;B4GALT2;B4GALT3;B4GALT4;B4GALT5;B4GALT6;B4GALT7;CHPF;CHPF2;CHSY1;CHSY3;CSGALNACT1;CSGALNACT2	Family_from_hgnc_database
E_m_p_t_y	Beta-1,3-glucuronyltransferase		ATP-binding cassette, sub-family G;WHITE	B3GAT1;B3GAT2;B3GAT3	Family_from_hgnc_database
BLOC	Biogenesis of lysosomal organelles complex-1		ATP-binding cassette, sub-family G;WHITE	BLOC1S1;BLOC1S2;BLOC1S3;BLOC1S4;BLOC1S5;BLOC1S6;DTNBP1;SNAPIN	Complex_from_hgnc_database
HPS	Biogenesis of lysosomal organelles complex-2		ATP-binding cassette, sub-family G;WHITE	HPS3;HPS5;HPS6	Complex_from_hgnc_database
HPS	Biogenesis of lysosomal organelles complex-3		ATP-binding cassette, sub-family G;WHITE	HPS1;HPS4	Complex_from_hgnc_database
BGG	Bisphosphoglycerate phosphatase		ATP-binding cassette, sub-family G;WHITE	BPGM;PGAM1;PGAM2;PGAM4	Family_from_hgnc_database
BORCS	BLOC-1 related complex		ATP-binding cassette, sub-family G;WHITE	BLOC1S1;BLOC1S2;BORCS5;BORCS6;BORCS7;BORCS8;KXD1;SNAPIN	Complex_from_hgnc_database
BGA	Blood group antigen		ATP-binding cassette, sub-family G;WHITE	ABO;ACHE;ACKR1;AQP1;AQP3;ART4;B3GALNT1;BCAM;BSG;C4A;C4B;CD151;CD44;CD55;CR1;ERMAP;FUT1;FUT3;GCNT2;GYPA;GYPB;GYPC;GYPE;ICAM4;KEL;P1;RHAG;RHCE;RHD;SEMA7A;SLC14A1;SLC4A1;SMIM1;XG;XK	Family_from_hgnc_database
BR	Bombesin receptor		ATP-binding cassette, sub-family G;WHITE	BRS3;GRPR;NMBR	Family_from_hgnc_database
BMP	Bone morphogenetic protein		ATP-binding cassette, sub-family G;WHITE	BMP1;BMP10;BMP15;BMP2;BMP3;BMP4;BMP5;BMP6;BMP7;BMP8A;BMP8B	Family_from_hgnc_database
BPI	BPI fold containing		ATP-binding cassette, sub-family G;WHITE	BPI;BPIFA1;BPIFA2;BPIFA3;BPIFA4P;BPIFB1;BPIFB2;BPIFB3;BPIFB4;BPIFB5P;BPIFB6;BPIFB9P;BPIFC;CETP;LBP;PLTP	Family_from_hgnc_database
BDKRB	Bradykinin receptor		ATP-binding cassette, sub-family G;WHITE	BDKRB1;BDKRB2	Family_from_hgnc_database
E_m_p_t_y	BRICHOS domain containing		ATP-binding cassette, sub-family G;WHITE	BRICD5;GKN1;GKN2;ITM2A;ITM2B;ITM2C;LECT1;SFTPC;TNMD	Family_from_hgnc_database
E_m_p_t_y	BTB (POZ) domain containing		BTB domain containing;POZ domain containing	ABTB1;ABTB2;ANKFY1;BACH1;BACH2;BCL6;BCL6B;BTBD1;BTBD10;BTBD11;BTBD16;BTBD17;BTBD18;BTBD19;BTBD2;BTBD3;BTBD6;BTBD7;BTBD8;BTBD9;CCIN;ENC1;GAN;GMCL1;GZF1;HIC1;HIC2;IBTK;IPP;IVNS1ABP;KBTBD11;KBTBD12;KBTBD13;KBTBD2;KBTBD3;KBTBD4;KBTBD6;KBTBD7;KBTBD8;KCTD10;KCTD9;KEAP1;KLHL1;KLHL10;KLHL11;KLHL12;KLHL13;KLHL14;KLHL15;KLHL17;KLHL18;KLHL2;KLHL20;KLHL21;KLHL22;KLHL23;KLHL24;KLHL25;KLHL26;KLHL28;KLHL29;KLHL…	Family_from_hgnc_database
BTN	Butyrophilin		BTB domain containing;POZ domain containing	BTN1A1;BTN2A1;BTN2A2;BTN2A3P;BTN3A1;BTN3A2;BTN3A3;BTNL10;BTNL2;BTNL3;BTNL8;BTNL9;ERMAP;MOG;SKINTL	Family_from_hgnc_database
E_m_p_t_y	C1-set domain containing		BTB domain containing;POZ domain containing	AZGP1;B2M;CD1A;CD1B;CD1C;CD1D;CD1E;FCGRT;HFE;HHLA2;HLA-A;HLA-B;HLA-C;HLA-DMA;HLA-DMB;HLA-DOA;HLA-DOB;HLA-DPA1;HLA-DPB1;HLA-DQA1;HLA-DQA2;HLA-DQB1;HLA-DQB2;HLA-DRA;HLA-DRB1;HLA-DRB3;HLA-DRB4;HLA-DRB5;HLA-E;HLA-F;HLA-G;IGLL1;IGLL5;MICA;MICB;MR1;NCR3LG1;SIRPA;SIRPB1;SIRPG;TAPBP;TAPBPL	Family_from_hgnc_database
E_m_p_t_y	C2 and RasGAP domain containing		BTB domain containing;POZ domain containing	DAB2IP;RASA1;RASA2;RASA3;RASA4;RASA4B;RASAL1;RASAL2;RASAL3;SYNGAP1	Family_from_hgnc_database
E_m_p_t_y	C2 and WW domain containing		BTB domain containing;POZ domain containing	WWC1;WWC2;WWP1;WWP2	Family_from_hgnc_database
E_m_p_t_y	C2 domain containing		BTB domain containing;POZ domain containing	ABR;BAIAP3;BCR;C2CD2;C2CD3;C2CD4A;C2CD4B;C2CD4C;C2CD4D;C2CD5;CADPS2;CAPN5;CAPN6;CC2D1A;CC2D1B;CCDC33;HECW1;HECW2;INPP4A;INPP4B;ITCH;ITSN1;ITSN2;NEDD4L;PCLO;PRF1;RAB11FIP1;RAB11FIP2;RAB11FIP5;RGS3;RPGRIP1;RPGRIP1L;SMURF2;SYDE2;TOLLIP;UVRAG	Family_from_hgnc_database
E_m_p_t_y	C2 domain containing phospholipase		BTB domain containing;POZ domain containing	PLA2G4A;PLA2G4B;PLA2G4D;PLA2G4E;PLA2G4F;PLCB1;PLCB2;PLCB3;PLCB4;PLCD1;PLCD3;PLCD4;PLCE1;PLCG1;PLCG2;PLCH1;PLCL1;PLCL2;PLCZ1	Family_from_hgnc_database
E_m_p_t_y	C2 domain containing protein kinase		BTB domain containing;POZ domain containing	PKN1;PKN2;PKN3;PRKCA;PRKCB;PRKCD;PRKCE;PRKCG;PRKCH;PRKCQ	Family_from_hgnc_database
E_m_p_t_y	C2 tensin-type domain containing		BTB domain containing;POZ domain containing	DNAJC6;GAK;PTEN;TNS1;TNS2;TNS3;TPTE;TPTE2	Family_from_hgnc_database
E_m_p_t_y	C2-set domain containing		BTB domain containing;POZ domain containing	AGER;ALCAM;BCAM;BTN1A1;BTN2A1;BTN2A2;BTN3A1;BTNL2;CADM1;CADM2;CADM3;CADM4;CD2;CD200R1;CD200R1L;CD22;CD274;CD276;CD4;CD80;CRTAM;ICOSLG;KIRREL;KIRREL2;KIRREL3;MAG;MCAM;NPHS1;PVR;PVRL1;PVRL2;PVRL3;PVRL4;SIGLEC1;SIGLEC10;SIGLEC11;SIGLEC12;SIGLEC16;TMEM25;VCAM1	Family_from_hgnc_database
CDH	Cadherin-related		BTB domain containing;POZ domain containing	CDH23;CDHR1;CDHR2;CDHR3;CDHR4;CDHR5;CLSTN1;CLSTN2;CLSTN3;DCHS1;DCHS2;FAT1;FAT2;FAT3;FAT4;PCDH15;RET	Family_from_hgnc_database
CALCR	Calcitonin receptor		BTB domain containing;POZ domain containing	CALCR;CALCRL	Family_from_hgnc_database
CACN	Calcium channel, voltage-dependent		BTB domain containing;POZ domain containing	CACNA1A;CACNA1B;CACNA1C;CACNA1D;CACNA1E;CACNA1F;CACNA1G;CACNA1H;CACNA1I;CACNA1S;CACNA2D1;CACNA2D2;CACNA2D3;CACNA2D4;CACNB1;CACNB2;CACNB3;CACNB4;CACNG1;CACNG2;CACNG3;CACNG4;CACNG5;CACNG6;CACNG7;CACNG8	Family_from_hgnc_database
E_m_p_t_y	Calcium-sensing receptor		BTB domain containing;POZ domain containing	CASR;GPRC6A	Family_from_hgnc_database
E_m_p_t_y	Calpain		BTB domain containing;POZ domain containing	ADGB;CAPN1;CAPN10;CAPN11;CAPN12;CAPN13;CAPN14;CAPN15;CAPN2;CAPN3;CAPN5;CAPN6;CAPN7;CAPN8;CAPN9	Family_from_hgnc_database
CNR	Cannabinoid receptor	CR	BTB domain containing;POZ domain containing	CNR1;CNR2	Family_from_hgnc_database
HMG	Canonical high mobility group		BTB domain containing;POZ domain containing	HMGA1;HMGA2;HMGB1;HMGB2;HMGB3;HMGB4;HMGN1;HMGN2;HMGN3;HMGN4;HMGN5	Family_from_hgnc_database
E_m_p_t_y	Carbonic anhydrase		BTB domain containing;POZ domain containing	CA1;CA10;CA11;CA12;CA13;CA14;CA15P1;CA15P2;CA15P3;CA2;CA3;CA4;CA5A;CA5B;CA6;CA7;CA8;CA9	Family_from_hgnc_database
CES	Carboxylesterase		BTB domain containing;POZ domain containing	CES1;CES2;CES3;CES4A;CES5A	Family_from_hgnc_database
CEA	Carcinoembryonic antigen family		BTB domain containing;POZ domain containing	CEACAM1;CEACAM16;CEACAM18;CEACAM19;CEACAM20;CEACAM21;CEACAM22P;CEACAM3;CEACAM4;CEACAM5;CEACAM6;CEACAM7;CEACAM8;CEACAMP1;CEACAMP10;CEACAMP11;CEACAMP2;CEACAMP3;CEACAMP4;CEACAMP5;CEACAMP6;CEACAMP7;CEACAMP8;CEACAMP9;PSG1;PSG10P;PSG11;PSG2;PSG3;PSG4;PSG5;PSG6;PSG7;PSG8;PSG9	Family_from_hgnc_database
E_m_p_t_y	Cas scaffolding protein		BTB domain containing;POZ domain containing	BCAR1;CASS4;EFS;NEDD9	Family_from_hgnc_database
E_m_p_t_y	Caspase recruitment domain containing		BTB domain containing;POZ domain containing	APAF1;BCL10;BIRC2;BIRC3;CARD10;CARD11;CARD14;CARD16;CARD17;CARD18;CARD19;CARD6;CARD8;CARD9;CASP1;CASP12;CASP2;CASP4;CASP5;CASP9;CRADD;IFIH1;MAVS;NLRC4;NLRP1;NOD1;NOD2;NOL3;PYCARD;RIPK2	Family_from_hgnc_database
CASP	Caspase		BTB domain containing;POZ domain containing	CASP1;CASP10;CASP12;CASP14;CASP16P;CASP2;CASP3;CASP4;CASP5;CASP6;CASP7;CASP8;CASP9	Family_from_hgnc_database
CTS	Cathepsin		BTB domain containing;POZ domain containing	CTSA;CTSB;CTSC;CTSD;CTSE;CTSF;CTSG;CTSH;CTSK;CTSL;CTSO;CTSS;CTSV;CTSW;CTSZ	Family_from_hgnc_database
CATSPER	Cation channel, sperm associated		BTB domain containing;POZ domain containing	CATSPER1;CATSPER2;CATSPER3;CATSPER4	Family_from_hgnc_database
CNOT	CCR4-NOT transcription complex		BTB domain containing;POZ domain containing	CNOT1;CNOT10;CNOT11;CNOT2;CNOT3;CNOT4;CNOT6;CNOT6L;CNOT7;CNOT8;RQCD1	Complex_from_hgnc_database
E_m_p_t_y	CD molecule		BTB domain containing;POZ domain containing	ABCB1;ABCG2;ACE;ACKR1;ADAM10;ADAM17;ADAM8;ADGRE2;ADGRE5;ALCAM;ALK;ANPEP;ART1;ART4;ATP1B3;B3GAT1;BCAM;BMPR1A;BMPR1B;BSG;BST1;BST2;BTLA;BTN3A1;C5AR1;CCR1;CCR2;CCR3;CCR4;CCR5;CCR6;CCR7;CCR8;CCR9;CD101;CD109;CD14;CD151;CD160;CD163;CD164;CD177;CD180;CD19;CD1A;CD1B;CD1C;CD1D;CD1E;CD2;CD200;CD207;CD209;CD22;CD226;CD24;CD244;CD247;CD248;CD27;CD274;CD276;CD28;CD300A;CD300C;CD300E;CD302;CD320;CD33;CD34;CD3…	Family_from_hgnc_database
E_m_p_t_y	CDC14 phosphatase		BTB domain containing;POZ domain containing	CDC14A;CDC14B;CDKN3;PTPDC1	Family_from_hgnc_database
CLK	CDC-like kinase		BTB domain containing;POZ domain containing	CLK1;CLK2;CLK3;CLK4	Family_from_hgnc_database
CISD	CDGSH iron sulfur domain containing		BTB domain containing;POZ domain containing	CISD1;CISD2;CISD3	Family_from_hgnc_database
CERS	CERS class homeoboxe		BTB domain containing;POZ domain containing	CERS1;CERS2;CERS3;CERS4;CERS5;CERS6	Family_from_hgnc_database
E_m_p_t_y	Chaperonin		BTB domain containing;POZ domain containing	BBS10;BBS12;CCT2;CCT3;CCT4;CCT5;CCT6A;CCT6B;CCT7;CCT8;CLPB;HSPD1;HSPE1;MKKS;TCP1	Family_from_hgnc_database
CHMP	Charged multivesicular body protein		BTB domain containing;POZ domain containing	CHMP1A;CHMP1B;CHMP2A;CHMP2B;CHMP3;CHMP4A;CHMP4B;CHMP4C;CHMP5;CHMP6;CHMP7	Family_from_hgnc_database
CMKLR	Chemerin receptor		BTB domain containing;POZ domain containing	CMKLR1	Family_from_hgnc_database
CCR	Chemokine (C-C motif) receptor		C-C motif receptor;Chemokine receptor	CCR1;CCR10;CCR2;CCR3;CCR4;CCR5;CCR6;CCR7;CCR8;CCR9	Family_from_hgnc_database
E_m_p_t_y	Chemokine (C-X-3-C motif) receptor		Chemokine receptor;C-X-3-C motif receptor	CX3CR1	Family_from_hgnc_database
CXCR	Chemokine (C-X-C motif) receptor		Chemokine receptor;C-X-C motif receptor	CXCR1;CXCR2;CXCR3;CXCR4;CXCR5;CXCR6	Family_from_hgnc_database
XCR	Chemokine (X-C motif) receptor		Chemokine receptor;X-C motif receptor	XCR1	Family_from_hgnc_database
E_m_p_t_y	Chemokine ligand		Chemokine receptor;X-C motif receptor	CCL1;CCL11;CCL13;CCL14;CCL15;CCL16;CCL17;CCL18;CCL19;CCL2;CCL20;CCL21;CCL22;CCL23;CCL24;CCL25;CCL26;CCL27;CCL28;CCL3;CCL3L1;CCL3L3;CCL4;CCL4L1;CCL4L2;CCL5;CCL7;CCL8;CX3CL1;CXCL1;CXCL10;CXCL11;CXCL12;CXCL13;CXCL14;CXCL16;CXCL17;CXCL2;CXCL3;CXCL5;CXCL6;CXCL8;CXCL9;XCL1;XCL2	Family_from_hgnc_database
E_m_p_t_y	Chitinase		Chemokine receptor;X-C motif receptor	CHI3L1;CHI3L2;CHIA;CHID1;CHIT1;CTBS;OVGP1	Family_from_hgnc_database
CLCA	Chloride channel accessory		Chemokine receptor;X-C motif receptor	CLCA1;CLCA2;CLCA3P;CLCA4	Family_from_hgnc_database
CFTR	Chloride channel, ATP-gated CFTR		Chemokine receptor;X-C motif receptor	CFTR	Family_from_hgnc_database
CLNS	Chloride channel, nucleotide-sensitive		Chemokine receptor;X-C motif receptor	CLNS1A;CLNS1AP1	Family_from_hgnc_database
CLCN	Chloride channel, voltage-sensitive		Chemokine receptor;X-C motif receptor	CLCN1;CLCN2;CLCN3;CLCN4;CLCN5;CLCN6;CLCN7;CLCNKA;CLCNKB	Family_from_hgnc_database
CLIC	Chloride intracellular channel		Chemokine receptor;X-C motif receptor	CLIC1;CLIC2;CLIC3;CLIC4;CLIC5;CLIC6	Family_from_hgnc_database
CCK	Cholecystokinin receptor		Chemokine receptor;X-C motif receptor	CCKAR;CCKBR	Family_from_hgnc_database
CHRM	Cholinergic receptor, muscarinic		Chemokine receptor;X-C motif receptor	CHRM1;CHRM2;CHRM3;CHRM4;CHRM5	Family_from_hgnc_database
CHRN	Cholinergic receptor, nicotinic		Chemokine receptor;X-C motif receptor	CHRNA1;CHRNA10;CHRNA2;CHRNA3;CHRNA4;CHRNA5;CHRNA6;CHRNA7;CHRNA9;CHRNB1;CHRNB2;CHRNB3;CHRNB4;CHRND;CHRNE;CHRNG	Family_from_hgnc_database
CBX	Chromobox homolog		Chemokine receptor;X-C motif receptor	CBX1;CBX2;CBX3;CBX4;CBX5;CBX6;CBX7;CBX8	Family_from_hgnc_database
CMTM	CKLF-like MARVEL transmembrane domain containing		Chemokine receptor;X-C motif receptor	CMTM1;CMTM2;CMTM3;CMTM4;CMTM5;CMTM6;CMTM7;CMTM8	Family_from_hgnc_database
ACP	Class II Cys-based phosphatase		Chemokine receptor;X-C motif receptor	ACP1	Family_from_hgnc_database
CDC	Class III Cys-based CDC25 phosphatase		Chemokine receptor;X-C motif receptor	CDC25A;CDC25B;CDC25C	Family_from_hgnc_database
CLDN	Claudin		Chemokine receptor;X-C motif receptor	CLDN1;CLDN10;CLDN11;CLDN12;CLDN14;CLDN15;CLDN16;CLDN17;CLDN18;CLDN19;CLDN2;CLDN20;CLDN22;CLDN23;CLDN24;CLDN25;CLDN3;CLDN4;CLDN5;CLDN6;CLDN7;CLDN8;CLDN9	Family_from_hgnc_database
PCDH	Clustered protocadherin		Chemokine receptor;X-C motif receptor	PCDHA@;PCDHA1;PCDHA10;PCDHA11;PCDHA12;PCDHA13;PCDHA14;PCDHA2;PCDHA3;PCDHA4;PCDHA5;PCDHA6;PCDHA7;PCDHA8;PCDHA9;PCDHAC1;PCDHAC2;PCDHACT;PCDHB@;PCDHB1;PCDHB10;PCDHB11;PCDHB12;PCDHB13;PCDHB14;PCDHB15;PCDHB16;PCDHB17P;PCDHB18P;PCDHB19P;PCDHB2;PCDHB3;PCDHB4;PCDHB5;PCDHB6;PCDHB7;PCDHB8;PCDHB9;PCDHG@;PCDHGA1;PCDHGA10;PCDHGA11;PCDHGA12;PCDHGA2;PCDHGA3;PCDHGA4;PCDHGA5;PCDHGA6;PCDHGA7;PCDHGA8;PCDHGA9;PCDHGB…	Family_from_hgnc_database
F2	Coagulation factor II (thrombin) receptor		Coagulation factor II receptor;thrombin receptor	F2R;F2RL1;F2RL2;F2RL3	Family_from_hgnc_database
E_m_p_t_y	Cohesin complex		Coagulation factor II receptor;thrombin receptor	RAD21;REC8;SMC1A;SMC1B;SMC3;STAG1;STAG2;STAG3	Complex_from_hgnc_database
CHCHD	Coiled-coil-helix-coiled-coil-helix domain containing		Coagulation factor II receptor;thrombin receptor	CHCHD1;CHCHD10;CHCHD2;CHCHD3;CHCHD4;CHCHD5;CHCHD6;CHCHD7;COA4	Family_from_hgnc_database
COLGALT	Collagen beta(1-O)galactosyltransferase		Coagulation factor II receptor;thrombin receptor	COLGALT1;COLGALT2	Family_from_hgnc_database
COL	Collagen proteoglycan		Coagulation factor II receptor;thrombin receptor	COL12A1;COL15A1;COL9A1;COL9A2;COL9A3	Family_from_hgnc_database
COL	Collagen		Coagulation factor II receptor;thrombin receptor	COL10A1;COL11A1;COL11A2;COL12A1;COL13A1;COL14A1;COL15A1;COL16A1;COL17A1;COL18A1;COL19A1;COL1A1;COL1A2;COL20A1;COL21A1;COL22A1;COL23A1;COL24A1;COL25A1;COL26A1;COL27A1;COL28A1;COL2A1;COL3A1;COL4A1;COL4A2;COL4A3;COL4A4;COL4A5;COL4A6;COL5A1;COL5A2;COL5A3;COL6A1;COL6A2;COL6A3;COL6A4P1;COL6A4P2;COL6A5;COL6A6;COL7A1;COL8A1;COL8A2;COL9A1;COL9A2;COL9A3	Family_from_hgnc_database
E_m_p_t_y	Collectin		Coagulation factor II receptor;thrombin receptor	COLEC10;COLEC11;COLEC12;MBL1P;MBL2;MBL3P;SFTPA1;SFTPA2;SFTPA3P;SFTPD	Family_from_hgnc_database
COMMD	COMM domain containing		Coagulation factor II receptor;thrombin receptor	COMMD1;COMMD10;COMMD2;COMMD3;COMMD4;COMMD5;COMMD6;COMMD7;COMMD8;COMMD9	Family_from_hgnc_database
CR	Complement component receptor		Coagulation factor II receptor;thrombin receptor	C3AR1;C5AR1;C5AR2	Family_from_hgnc_database
E_m_p_t_y	Complement system		Coagulation factor II receptor;thrombin receptor	C1QA;C1QB;C1QC;C1R;C1S;C2;C3;C3AR1;C4A;C4B;C5;C5AR1;C6;C7;C8A;C8B;C8G;C9;CD46;CD59;CFB;CFD;CFH;CFHR1;CFHR2;CFHR3;CFHR4;CFHR5;CFI;CFP;CR1;CR1L;CR2;ITGAM;ITGAX;ITGB2	Family_from_hgnc_database
COG	Components of oligomeric golgi complex		Coagulation factor II receptor;thrombin receptor	COG1;COG2;COG3;COG4;COG5;COG6;COG7;COG8	Complex_from_hgnc_database
COPS	COP9 signalosome		Coagulation factor II receptor;thrombin receptor	COPS2;COPS3;COPS4;COPS5;COPS6;COPS7A;COPS7B;COPS8;GPS1	Complex_from_hgnc_database
CPNE	Copine		Coagulation factor II receptor;thrombin receptor	CPNE1;CPNE2;CPNE3;CPNE4;CPNE5;CPNE6;CPNE7;CPNE8;CPNE9	Family_from_hgnc_database
CORO	Coronin		Coagulation factor II receptor;thrombin receptor	CORO1A;CORO1B;CORO1C;CORO2A;CORO2B;CORO6;CORO7	Family_from_hgnc_database
CRHR	Corticotropin-releasing factor receptor		Coagulation factor II receptor;thrombin receptor	CRHR1;CRHR2	Family_from_hgnc_database
E_m_p_t_y	CTD family phosphatase		Coagulation factor II receptor;thrombin receptor	CTDNEP1;CTDP1;CTDSP1;CTDSP2;CTDSPL;CTDSPL2;UBLCP1	Family_from_hgnc_database
CLEC	C-type lectin domain family		Coagulation factor II receptor;thrombin receptor	ASGR1;ASGR2;CD207;CD209;CD302;CD69;CLEC10A;CLEC11A;CLEC12A;CLEC12B;CLEC14A;CLEC16A;CLEC17A;CLEC18A;CLEC18B;CLEC18C;CLEC19A;CLEC1A;CLEC1B;CLEC2A;CLEC2B;CLEC2D;CLEC2L;CLEC3A;CLEC3B;CLEC4A;CLEC4C;CLEC4D;CLEC4E;CLEC4F;CLEC4G;CLEC4M;CLEC5A;CLEC6A;CLEC7A;CLEC9A;FCER2;KLRB1;KLRF1;KLRG1;KLRG2;LY75;MRC1;MRC2;OLR1;PLA2R1	Family_from_hgnc_database
CUL	Cullin		Coagulation factor II receptor;thrombin receptor	CUL1;CUL2;CUL3;CUL4A;CUL4B;CUL5;CUL7;CUL9	Family_from_hgnc_database
E_m_p_t_y	CUT class homeoboxes and pseudogene		Coagulation factor II receptor;thrombin receptor	CUX1;CUX2;CUX2P1;CUX2P2;ONECUT1;ONECUT2;ONECUT3;SATB1;SATB2	Family_from_hgnc_database
CTAGE	Cutaneous T-cell-lymphoma-associated antigen family		Coagulation factor II receptor;thrombin receptor	CTAGE1;CTAGE10P;CTAGE11P;CTAGE12P;CTAGE13P;CTAGE14P;CTAGE15;CTAGE16P;CTAGE3P;CTAGE4;CTAGE5;CTAGE6;CTAGE7P;CTAGE8;CTAGE9	Family_from_hgnc_database
E_m_p_t_y	Cyclic nucleotide gated channel		Coagulation factor II receptor;thrombin receptor	CNGA1;CNGA2;CNGA3;CNGA4;CNGB1;CNGB3;HCN1;HCN2;HCN3;HCN4	Family_from_hgnc_database
CDK	Cyclin-dependent kinase		Coagulation factor II receptor;thrombin receptor	CDK1;CDK10;CDK11A;CDK11B;CDK12;CDK13;CDK14;CDK15;CDK16;CDK17;CDK18;CDK19;CDK2;CDK20;CDK3;CDK4;CDK5;CDK6;CDK7;CDK8;CDK9;CDKL1;CDKL2;CDKL3;CDKL4;CDKL5	Family_from_hgnc_database
CCN	Cyclin		Coagulation factor II receptor;thrombin receptor	CCNA1;CCNA2;CCNB1;CCNB2;CCNB3;CCNC;CCND1;CCND2;CCND3;CCNE1;CCNE2;CCNF;CCNG1;CCNG2;CCNH;CCNI;CCNI2;CCNJ;CCNJL;CCNK;CCNL1;CCNL2;CCNO;CCNT1;CCNT2;CCNY;CCNYL1;CCNYL2;CCNYL3	Family_from_hgnc_database
E_m_p_t_y	Cyclophilin peptidylprolyl isomerase		Coagulation factor II receptor;thrombin receptor	CWC27;LRR1;NKTR;PPIA;PPIB;PPIC;PPID;PPIE;PPIF;PPIG;PPIH;PPIL1;PPIL2;PPIL3;PPIL4;PPIL6;PPP2R4;PPWD1;RANBP2	Family_from_hgnc_database
E_m_p_t_y	CYR61/CTGF/NOV matricellular protein		Coagulation factor II receptor;thrombin receptor	CTGF;CYR61;NOV;WISP1;WISP2;WISP3	Family_from_hgnc_database
CST	Cystatin, type 1		Coagulation factor II receptor;thrombin receptor	CSTA;CSTB	Family_from_hgnc_database
CST	Cystatin, type 2		Coagulation factor II receptor;thrombin receptor	CST1;CST11;CST12P;CST13P;CST2;CST3;CST4;CST5;CST6;CST7;CST8;CST9;CST9L;CST9LP1;CST9LP2;CSTL1	Family_from_hgnc_database
KNG	Cystatin, type 3		Coagulation factor II receptor;thrombin receptor	KNG1	Family_from_hgnc_database
E_m_p_t_y	Cystatin, type 4		Coagulation factor II receptor;thrombin receptor	AHSG;FETUB;HRG	Family_from_hgnc_database
CYB	Cytochrome b561		Coagulation factor II receptor;thrombin receptor	CYB561;CYB561A3;CYB561D1;CYB561D2;CYBRD1	Family_from_hgnc_database
CYP	Cytochrome P450 family 1	CYP1	Coagulation factor II receptor;thrombin receptor	CYP1A1;CYP1A2;CYP1B1;CYP1D1P	Family_from_hgnc_database
CYP	Cytochrome P450 family 11	CYP11	Coagulation factor II receptor;thrombin receptor	CYP11A1;CYP11B1;CYP11B2	Family_from_hgnc_database
CYP	Cytochrome P450 family 17	CYP17	Coagulation factor II receptor;thrombin receptor	CYP17A1	Family_from_hgnc_database
CYP	Cytochrome P450 family 19	CYP19	Coagulation factor II receptor;thrombin receptor	CYP19A1	Family_from_hgnc_database
CYP	Cytochrome P450 family 2	CYP2	Coagulation factor II receptor;thrombin receptor	CYP2A13;CYP2A6;CYP2A7;CYP2A7P1;CYP2AB1P;CYP2AC1P;CYP2B6;CYP2B7P;CYP2C115P;CYP2C18;CYP2C19;CYP2C23P;CYP2C56P;CYP2C58P;CYP2C59P;CYP2C60P;CYP2C61P;CYP2C63P;CYP2C64P;CYP2C8;CYP2C9;CYP2D6;CYP2D7;CYP2D8P;CYP2E1;CYP2F1;CYP2F2P;CYP2G1P;CYP2G2P;CYP2J2;CYP2R1;CYP2S1;CYP2T1P;CYP2T3P;CYP2U1;CYP2W1	Family_from_hgnc_database
CYP	Cytochrome P450 family 20	CYP20	Coagulation factor II receptor;thrombin receptor	CYP20A1	Family_from_hgnc_database
CYP	Cytochrome P450 family 21	CYP21	Coagulation factor II receptor;thrombin receptor	CYP21A1P;CYP21A2	Family_from_hgnc_database
CYP	Cytochrome P450 family 24	CYP24	Coagulation factor II receptor;thrombin receptor	CYP24A1	Family_from_hgnc_database
CYP	Cytochrome P450 family 26	CYP27	Coagulation factor II receptor;thrombin receptor	CYP26A1;CYP26B1;CYP26C1	Family_from_hgnc_database
CYP	Cytochrome P450 family 27	CYP27	Coagulation factor II receptor;thrombin receptor	CYP27A1;CYP27B1;CYP27C1	Family_from_hgnc_database
CYP	Cytochrome P450 family 3	CYP3	Coagulation factor II receptor;thrombin receptor	CYP3A137P;CYP3A4;CYP3A43;CYP3A5;CYP3A51P;CYP3A52P;CYP3A54P;CYP3A7	Family_from_hgnc_database
CYP	Cytochrome P450 family 39	CYP39	Coagulation factor II receptor;thrombin receptor	CYP39A1	Family_from_hgnc_database
CYP	Cytochrome P450 family 4	CYP4	Coagulation factor II receptor;thrombin receptor	CYP4A11;CYP4A22;CYP4A26P;CYP4A27P;CYP4A43P;CYP4A44P;CYP4B1;CYP4F10P;CYP4F11;CYP4F12;CYP4F2;CYP4F22;CYP4F23P;CYP4F24P;CYP4F25P;CYP4F26P;CYP4F27P;CYP4F29P;CYP4F3;CYP4F30P;CYP4F31P;CYP4F32P;CYP4F33P;CYP4F34P;CYP4F35P;CYP4F36P;CYP4F44P;CYP4F45P;CYP4F59P;CYP4F60P;CYP4F61P;CYP4F62P;CYP4F8;CYP4F9P;CYP4V2;CYP4X1;CYP4Z1;CYP4Z2P	Family_from_hgnc_database
CYP	Cytochrome P450 family 46	CYP46	Coagulation factor II receptor;thrombin receptor	CYP46A1;CYP46A4P	Family_from_hgnc_database
TBXAS	Cytochrome P450 family 5	CYP5	Coagulation factor II receptor;thrombin receptor	TBXAS1	Family_from_hgnc_database
CYP	Cytochrome P450 family 51	CYP51	Coagulation factor II receptor;thrombin receptor	CYP51A1;CYP51A1P1;CYP51A1P2;CYP51A1P3	Family_from_hgnc_database
CYP	Cytochrome P450 family 7	CYP7	Coagulation factor II receptor;thrombin receptor	CYP7A1;CYP7B1	Family_from_hgnc_database
CYP8	Cytochrome P450 family 8		Coagulation factor II receptor;thrombin receptor	CYP8B1;PTGIS	Family_from_hgnc_database
E_m_p_t_y	Cytoplasmic transfer RNA		Coagulation factor II receptor;thrombin receptor	TRA-AGC10-1;TRA-AGC1-1;TRA-AGC11-1;TRA-AGC12-1;TRA-AGC12-2;TRA-AGC12-3;TRA-AGC13-1;TRA-AGC13-2;TRA-AGC14-1;TRA-AGC15-1;TRA-AGC16-1;TRA-AGC17-1;TRA-AGC18-1;TRA-AGC18-2;TRA-AGC19-1;TRA-AGC20-1;TRA-AGC2-1;TRA-AGC21-1;TRA-AGC2-2;TRA-AGC22-1;TRA-AGC23-1;TRA-AGC3-1;TRA-AGC4-1;TRA-AGC5-1;TRA-AGC6-1;TRA-AGC7-1;TRA-AGC8-1;TRA-AGC8-2;TRA-AGC9-1;TRA-AGC9-2;TRA-CGC1-1;TRA-CGC2-1;TRA-CGC3-1;TRA-CGC4-1;TRA-CGC…	Family_from_hgnc_database
E_m_p_t_y	Cytosolic iron-sulfur assembly component		Coagulation factor II receptor;thrombin receptor	CIAO1;FAM96A;FAM96B;MMS19;NUBP1;NUBP2	Family_from_hgnc_database
DCAF	DDB1 and CUL4 associated factor		Coagulation factor II receptor;thrombin receptor	AMBRA1;BRWD1;DCAF10;DCAF11;DCAF12;DCAF13;DCAF15;DCAF16;DCAF17;DCAF4;DCAF5;DCAF6;DCAF7;DCAF8;DTL;PHIP;VPRBP;WDTC1	Family_from_hgnc_database
DDX	DEAD box polypeptide		Coagulation factor II receptor;thrombin receptor	DDX1;DDX10;DDX11;DDX12P;DDX17;DDX18;DDX19A;DDX19B;DDX20;DDX21;DDX23;DDX24;DDX25;DDX26B;DDX27;DDX28;DDX31;DDX39A;DDX39B;DDX3X;DDX3Y;DDX4;DDX41;DDX42;DDX43;DDX46;DDX47;DDX49;DDX5;DDX50;DDX51;DDX52;DDX53;DDX54;DDX55;DDX56;DDX58;DDX59;DDX6;EIF4A1;EIF4A2;EIF4A3;INTS6	Family_from_hgnc_database
DHX	DEAH box polypeptide		Coagulation factor II receptor;thrombin receptor	DHX15;DHX16;DHX29;DHX30;DHX32;DHX33;DHX34;DHX35;DHX36;DHX37;DHX38;DHX40;DHX57;DHX8;DHX9	Family_from_hgnc_database
E_m_p_t_y	Death effector domain containing		Coagulation factor II receptor;thrombin receptor	CASP10;CASP8;CFLAR;DEDD;DEDD2;FADD;PEA15	Family_from_hgnc_database
E_m_p_t_y	Death-associated protein kinase		Coagulation factor II receptor;thrombin receptor	DAPK1;DAPK2;DAPK3;STK17A;STK17B	Family_from_hgnc_database
DEFA	Defensin, alpha		Coagulation factor II receptor;thrombin receptor	DEFA1;DEFA10P;DEFA11P;DEFA1A3;DEFA1B;DEFA3;DEFA4;DEFA5;DEFA6;DEFA7P;DEFA8P;DEFA9P	Family_from_hgnc_database
DEFB	Defensin, beta		Coagulation factor II receptor;thrombin receptor	DEFB1;DEFB103A;DEFB103B;DEFB104A;DEFB104B;DEFB105A;DEFB105B;DEFB106A;DEFB106B;DEFB107A;DEFB107B;DEFB108B;DEFB108P1;DEFB108P2;DEFB108P3;DEFB108P4;DEFB109P1;DEFB109P1B;DEFB109P2;DEFB109P3;DEFB110;DEFB112;DEFB113;DEFB114;DEFB115;DEFB116;DEFB117;DEFB118;DEFB119;DEFB121;DEFB122;DEFB123;DEFB124;DEFB125;DEFB126;DEFB127;DEFB128;DEFB129;DEFB130;DEFB131;DEFB132;DEFB133;DEFB134;DEFB135;DEFB136;DEFB4A;DEFB4B	Family_from_hgnc_database
E_m_p_t_y	DENN/MADD domain containing		Coagulation factor II receptor;thrombin receptor	C9orf72;DENND1A;DENND1B;DENND1C;DENND2A;DENND2C;DENND2D;DENND3;DENND4A;DENND4B;DENND4C;DENND5A;DENND5B;DENND6A;DENND6B;FLCN;FNIP1;FNIP2;MADD;NPR2;NPR3;SBF1;SBF2;SMCR8;ST5	Family_from_hgnc_database
DESI	Desumoylating isopeptidase		Coagulation factor II receptor;thrombin receptor	DESI1;DESI2	Family_from_hgnc_database
E_m_p_t_y	Dishevelled segment polarity protein		Coagulation factor II receptor;thrombin receptor	DIXDC1;DVL1;DVL2;DVL3	Family_from_hgnc_database
E_m_p_t_y	DNA glycosylase		Coagulation factor II receptor;thrombin receptor	MBD4;MPG;MUTYH;NEIL1;NEIL2;NEIL3;NTHL1;OGG1;SMUG1;TDG;UNG	Family_from_hgnc_database
DNAJ	DNAJ (HSP40) heat shock protein		DNAJ heat shock protein;HSP40 heat shock protein	DNAJA1;DNAJA2;DNAJA3;DNAJA4;DNAJB1;DNAJB11;DNAJB12;DNAJB13;DNAJB14;DNAJB2;DNAJB3;DNAJB4;DNAJB5;DNAJB6;DNAJB7;DNAJB8;DNAJB9;DNAJC1;DNAJC10;DNAJC11;DNAJC12;DNAJC13;DNAJC14;DNAJC15;DNAJC16;DNAJC17;DNAJC18;DNAJC19;DNAJC2;DNAJC21;DNAJC22;DNAJC24;DNAJC25;DNAJC27;DNAJC28;DNAJC3;DNAJC30;DNAJC4;DNAJC5;DNAJC5B;DNAJC5G;DNAJC6;DNAJC7;DNAJC8;DNAJC9;GAK;HSCB;SACS;SEC63	Family_from_hgnc_database
E_m_p_t_y	Dolichyl D-mannosyl phosphate dependent mannosyltransferase		DNAJ heat shock protein;HSP40 heat shock protein	ALG12;ALG3;ALG9;PIGB;PIGM;PIGV;PIGZ;POMT1;POMT2	Family_from_hgnc_database
DRD	Dopamine receptor		DNAJ heat shock protein;HSP40 heat shock protein	DRD1;DRD2;DRD3;DRD4;DRD5	Family_from_hgnc_database
DCTN	Dynactin		DNAJ heat shock protein;HSP40 heat shock protein	DCTN1;DCTN2;DCTN3;DCTN4;DCTN5;DCTN6	Family_from_hgnc_database
E_m_p_t_y	Dynein regulatory complex		DNAJ heat shock protein;HSP40 heat shock protein	CCDC65;DRC1;DRC3;DRC7;EFCAB2;FBXL13;GAS8;IQCA1;IQCD;IQCG;TCTE1	Complex_from_hgnc_database
DNA	Dynein, axonemal		DNAJ heat shock protein;HSP40 heat shock protein	DNAH1;DNAH10;DNAH11;DNAH12;DNAH14;DNAH17;DNAH2;DNAH3;DNAH5;DNAH6;DNAH7;DNAH8;DNAH9;DNAI1;DNAI2;DNAL4;DNALI1	Family_from_hgnc_database
DYN	Dynein, cytoplasmic		DNAJ heat shock protein;HSP40 heat shock protein	DYNC1H1;DYNC1I1;DYNC1I2;DYNC1LI1;DYNC1LI2;DYNC2H1;DYNC2LI1;DYNLL1;DYNLL2;DYNLRB1;DYNLRB2;DYNLT1;DYNLT3	Family_from_hgnc_database
E2F	E2F transcription factor		DNAJ heat shock protein;HSP40 heat shock protein	E2F1;E2F2;E2F3;E2F4;E2F5;E2F6;E2F7;E2F8	Family_from_hgnc_database
E_m_p_t_y	EF-hand domain containing		DNAJ heat shock protein;HSP40 heat shock protein	AIF1;AIF1L;ANKEF1;CABP1;CABP2;CABP4;CABP5;CABP7;CACNA1B;CACNA1E;CALB1;CALB2;CALM1;CALM2;CALM3;CALML3;CALML4;CALML5;CALML6;CALN1;CALU;CAPN1;CAPN11;CAPN12;CAPN14;CAPN2;CAPN3;CAPN8;CAPN9;CAPNS1;CAPNS2;CAPS;CAPS2;CAPSL;CETN1;CETN2;CETN3;CGREF1;CHP1;CHP2;CIB1;CIB2;CIB3;CIB4;CRACR2A;CRACR2B;CRNN;DGKA;DGKB;DGKG;DNAH7;DST;DUOX1;DUOX2;EFCAB1;EFCAB10;EFCAB11;EFCAB12;EFCAB13;EFCAB14;EFCAB2;EFCAB3;EFCAB5;EFC…	Family_from_hgnc_database
ELP	Elongator acetyltransferase complex		DNAJ heat shock protein;HSP40 heat shock protein	ELP2;ELP3;ELP4;ELP5;ELP6;IKBKAP	Complex_from_hgnc_database
E_m_p_t_y	EMI domain containing		DNAJ heat shock protein;HSP40 heat shock protein	COL26A1;EMID1;EMILIN1;EMILIN2;EMILIN3;MMRN1;MMRN2	Family_from_hgnc_database
E_m_p_t_y	ENAH/VASP		DNAJ heat shock protein;HSP40 heat shock protein	ENAH;EVL;VASP	Family_from_hgnc_database
CCL	Endogenous ligand		DNAJ heat shock protein;HSP40 heat shock protein	ADCYAP1;ADIPOQ;ADM;ADM2;AGRP;AGT;AMH;ANXA1;APELA;APLN;APP;AREG;ARF1;ARHGDIB;ARTN;AVP;BDNF;BID;BMP10;BMP2;BMP4;BMP5;BMP6;BMP7;BMP8A;BMP8B;C3;C5;CALCA;CALCB;CALM1;CALM2;CALM3;CAMP;CCK;CCL1;CCL11;CCL13;CCL14;CCL15;CCL16;CCL17;CCL19;CCL2;CCL20;CCL21;CCL22;CCL23;CCL24;CCL25;CCL26;CCL27;CCL28;CCL3;CCL4;CCL5;CCL7;CCL8;CD274;CD40LG;CFLAR;CGA;CGB;CNTN1;COPA;CORT;CRH;CSF3;CTSG;CX3CL1;CXCL1;CXCL10;CXCL11;CX…	Family_from_hgnc_database
EDNR	Endothelin receptor		DNAJ heat shock protein;HSP40 heat shock protein	EDNRA;EDNRB	Family_from_hgnc_database
ELMO	Engulfment and cell motility protein		DNAJ heat shock protein;HSP40 heat shock protein	ELMO1;ELMO2;ELMO3	Family_from_hgnc_database
EPH	EPH receptor		DNAJ heat shock protein;HSP40 heat shock protein	EPHA1;EPHA10;EPHA2;EPHA3;EPHA4;EPHA5;EPHA6;EPHA7;EPHA8;EPHB1;EPHB2;EPHB3;EPHB4;EPHB6	Family_from_hgnc_database
EFN	Ephrin		DNAJ heat shock protein;HSP40 heat shock protein	EFNA1;EFNA2;EFNA3;EFNA4;EFNA5;EFNB1;EFNB2;EFNB3	Family_from_hgnc_database
E_m_p_t_y	Erb-b2 receptor tyrosine kinase		DNAJ heat shock protein;HSP40 heat shock protein	EGFR;ERBB2;ERBB3;ERBB4	Family_from_hgnc_database
EPB	Erythrocyte membrane protein band 4.1		DNAJ heat shock protein;HSP40 heat shock protein	EPB41;EPB41L1;EPB41L2;EPB41L3	Family_from_hgnc_database
E_m_p_t_y	ESCRT-0		DNAJ heat shock protein;HSP40 heat shock protein	HGS;STAM;STAM2	Family_from_hgnc_database
E_m_p_t_y	ESCRT-I		DNAJ heat shock protein;HSP40 heat shock protein	MVB12A;MVB12B;TSG101;UBAP1;VPS28;VPS37A;VPS37B;VPS37C;VPS37D	Family_from_hgnc_database
E_m_p_t_y	ESCRT-II		DNAJ heat shock protein;HSP40 heat shock protein	SNF8;VPS25;VPS36	Family_from_hgnc_database
CHMP	ESCRT-III		DNAJ heat shock protein;HSP40 heat shock protein	CHMP2A;CHMP2B;CHMP3;CHMP4A;CHMP4B;CHMP4C;CHMP6	Family_from_hgnc_database
E_m_p_t_y	ESCRT-III associated factor		DNAJ heat shock protein;HSP40 heat shock protein	CHMP1A;CHMP1B;CHMP5;CHMP7;IST1	Family_from_hgnc_database
E_m_p_t_y	ESCRT-IV		DNAJ heat shock protein;HSP40 heat shock protein	VPS4A;VPS4B;VTA1	Family_from_hgnc_database
EIF	Eukaryotic translation initiation factor 3		DNAJ heat shock protein;HSP40 heat shock protein	EIF3A;EIF3B;EIF3C;EIF3D;EIF3E;EIF3F;EIF3G;EIF3H;EIF3I;EIF3J;EIF3K;EIF3L;EIF3M	Family_from_hgnc_database
EXOC	Exocyst complex		DNAJ heat shock protein;HSP40 heat shock protein	EXOC1;EXOC2;EXOC3;EXOC4;EXOC5;EXOC6;EXOC6B;EXOC7;EXOC8	Complex_from_hgnc_database
EXO	Exonuclease		DNAJ heat shock protein;HSP40 heat shock protein	AEN;ERI1;ERI2;ERI3;EXO1;EXO5;ISG20;ISG20L2;MGME1;PAN2;REXO1;REXO2;REXO4;TREX1;TREX2;WRN	Family_from_hgnc_database
E_m_p_t_y	Exosome complex		DNAJ heat shock protein;HSP40 heat shock protein	DIS3;DIS3L;EXOSC1;EXOSC10;EXOSC2;EXOSC3;EXOSC4;EXOSC5;EXOSC6;EXOSC7;EXOSC8;EXOSC9	Complex_from_hgnc_database
EXT	Exostosin glycosyltransferase family		DNAJ heat shock protein;HSP40 heat shock protein	EXT1;EXT2;EXTL1;EXTL2;EXTL3	Family_from_hgnc_database
E_m_p_t_y	Exportin		DNAJ heat shock protein;HSP40 heat shock protein	CSE1L;XPO1;XPO4;XPO5;XPO6;XPO7;XPOT	Family_from_hgnc_database
ESYT	Extended synaptotagmin-like protein		DNAJ heat shock protein;HSP40 heat shock protein	ESYT1;ESYT2;ESYT3	Family_from_hgnc_database
EYA	EYA transcriptional coactivator and phosphatase		DNAJ heat shock protein;HSP40 heat shock protein	EYA1;EYA2;EYA3;EYA4	Family_from_hgnc_database
FANC	Fanconi anemia complementation group		DNAJ heat shock protein;HSP40 heat shock protein	BRCA1;BRCA2;BRIP1;ERCC4;FANCA;FANCB;FANCC;FANCD2;FANCE;FANCF;FANCG;FANCI;FANCL;FANCM;PALB2;RAD51;RAD51C;SLX4;UBE2T	Family_from_hgnc_database
FSCN	Fascin		DNAJ heat shock protein;HSP40 heat shock protein	FSCN1;FSCN2;FSCN3	Family_from_hgnc_database
E_m_p_t_y	Fatty acid binding protein family		DNAJ heat shock protein;HSP40 heat shock protein	CRABP1;CRABP2;FABP1;FABP12;FABP2;FABP3;FABP4;FABP5;FABP6;FABP7;FABP9;PMP2;RBP1;RBP2;RBP5;RBP7	Family_from_hgnc_database
FADS	Fatty acid desaturase		DNAJ heat shock protein;HSP40 heat shock protein	DEGS1;DEGS2;FADS1;FADS2;FADS3;FADS6;SCD;SCD5	Family_from_hgnc_database
E_m_p_t_y	Fatty acid hydroxylase domain containing		DNAJ heat shock protein;HSP40 heat shock protein	AGMO;CH25H;FA2H;FAXDC2;MSMO1;SC5D	Family_from_hgnc_database
FBXL	F-box and leucine-rich repeat protein		DNAJ heat shock protein;HSP40 heat shock protein	FBXL12;FBXL13;FBXL14;FBXL15;FBXL16;FBXL17;FBXL18;FBXL19;FBXL2;FBXL20;FBXL21;FBXL22;FBXL3;FBXL4;FBXL5;FBXL6;FBXL7;FBXL8;KDM2A;KDM2B;SKP2	Family_from_hgnc_database
FBXW	F-box and WD repeat domain containing		DNAJ heat shock protein;HSP40 heat shock protein	BTRC;CDRT1;FBXW10;FBXW11;FBXW12;FBXW2;FBXW4;FBXW5;FBXW7;FBXW8;FBXW9	Family_from_hgnc_database
FBXO	F-boxes other		DNAJ heat shock protein;HSP40 heat shock protein	CCNF;ECT2L;FBXO10;FBXO11;FBXO15;FBXO16;FBXO17;FBXO18;FBXO2;FBXO21;FBXO22;FBXO24;FBXO25;FBXO27;FBXO28;FBXO3;FBXO30;FBXO31;FBXO32;FBXO33;FBXO34;FBXO36;FBXO38;FBXO39;FBXO4;FBXO40;FBXO41;FBXO42;FBXO43;FBXO44;FBXO45;FBXO46;FBXO47;FBXO48;FBXO5;FBXO6;FBXO7;FBXO8;FBXO9	Family_from_hgnc_database
FER	Ferlin family		DNAJ heat shock protein;HSP40 heat shock protein	DYSF;FER1L4;FER1L5;FER1L6;MYOF;OTOF	Family_from_hgnc_database
FERMT	Fermitin		DNAJ heat shock protein;HSP40 heat shock protein	FERMT1;FERMT2;FERMT3	Family_from_hgnc_database
E_m_p_t_y	Fibrinogen C domain containing		DNAJ heat shock protein;HSP40 heat shock protein	ANGPT1;ANGPT2;ANGPT4;ANGPTL1;ANGPTL2;ANGPTL3;ANGPTL4;ANGPTL5;ANGPTL6;ANGPTL7;FCN1;FCN2;FCN3;FGA;FGB;FGG;FGL1;FGL2;FIBCD1;ITLN2;MFAP4;TNC;TNN;TNR;TNXB	Family_from_hgnc_database
E_m_p_t_y	Fibronectin type III domain containing		DNAJ heat shock protein;HSP40 heat shock protein	ABI3BP;ANKFN1;ANOS1;AXL;BOC;CDON;CHL1;CMYA5;CNTFR;CNTN1;CNTN2;CNTN3;CNTN4;CNTN5;CNTN6;COL12A1;COL14A1;COL20A1;COL7A1;CRLF1;CSF2RB;CSF3R;DCC;DSCAM;DSCAML1;EBI3;EGFLAM;ELFN1;ELFN2;EPHA1;EPHA10;EPHA2;EPHA3;EPHA4;EPHA5;EPHA6;EPHA7;EPHA8;EPHB1;EPHB2;EPHB3;EPHB4;EPHB6;EPOR;FANK1;FLRT1;FLRT2;FLRT3;FN1;FNDC1;FNDC3A;FNDC3B;FNDC4;FNDC5;FNDC7;FNDC8;FNDC9;FSD1;FSD1L;FSD2;GHR;IFNGR2;IGDCC3;IGDCC4;IGF1R;IGFN1;…	Family_from_hgnc_database
E_m_p_t_y	Fibulin		DNAJ heat shock protein;HSP40 heat shock protein	EFEMP1;EFEMP2;FBLN1;FBLN2;FBLN5;FBLN7;HMCN1;HMCN2	Family_from_hgnc_database
E_m_p_t_y	FKBP prolyl isomerase		DNAJ heat shock protein;HSP40 heat shock protein	AIP;AIPL1;FKBP10;FKBP11;FKBP14;FKBP15;FKBP1A;FKBP1B;FKBP1C;FKBP2;FKBP3;FKBP4;FKBP5;FKBP6;FKBP7;FKBP8;FKBP9;FKBPL	Family_from_hgnc_database
FLOT	Flotillin		DNAJ heat shock protein;HSP40 heat shock protein	FLOT1;FLOT2	Family_from_hgnc_database
FOX	Forkhead boxe		DNAJ heat shock protein;HSP40 heat shock protein	FOXA1;FOXA2;FOXA3;FOXB1;FOXB2;FOXC1;FOXC2;FOXD1;FOXD2;FOXD3;FOXD4;FOXE1;FOXE3;FOXF1;FOXF2;FOXG1;FOXH1;FOXI1;FOXI2;FOXJ1;FOXJ2;FOXJ3;FOXK1;FOXK2;FOXL1;FOXL2;FOXM1;FOXN1;FOXN2;FOXN3;FOXN4;FOXO1;FOXO3;FOXO4;FOXO6;FOXP1;FOXP2;FOXP3;FOXP4;FOXQ1;FOXR1;FOXR2;FOXS1	Family_from_hgnc_database
FPR	Formyl peptide receptor		DNAJ heat shock protein;HSP40 heat shock protein	FPR1;FPR2;FPR3	Family_from_hgnc_database
FFAR	Free fatty acid receptor		DNAJ heat shock protein;HSP40 heat shock protein	FFAR1;FFAR2;FFAR3;FFAR4	Family_from_hgnc_database
FBP	Fructose-1,6-bisphosphatase		DNAJ heat shock protein;HSP40 heat shock protein	FBP1;FBP2	Family_from_hgnc_database
ATP	F-type ATPase (ATP synthase subunits)		ATP synthase subunits;F-type ATPase	ATP5A1;ATP5B;ATP5C1;ATP5D;ATP5E;ATP5F1;ATP5G1;ATP5G2;ATP5G3;ATP5H;ATP5I;ATP5J;ATP5J2;ATP5L;ATP5L2;ATP5O;MT-ATP6;MT-ATP8	Complex_from_hgnc_database
FUT	Fucosyltransferase		ATP synthase subunits;F-type ATPase	FUT1;FUT10;FUT11;FUT2;FUT3;FUT4;FUT5;FUT6;FUT7;FUT8;FUT9;POFUT1;POFUT2	Family_from_hgnc_database
E_m_p_t_y	Functional pseudogene		ATP synthase subunits;F-type ATPase	ABCC6P1;AIMP1P1;AIMP1P2;FER1L4;HADHAP1;HADHAP2;HMGA1P8;KRASP1;MT1DP;MYLKP1;PTENP1;SMUG1P1;SUMO1P3;TMPOP2;VIM2P;ZNF300P1	Family_from_hgnc_database
E_m_p_t_y	G patch domain containing		ATP synthase subunits;F-type ATPase	AGGF1;CHERP;CMTR1;GPANK1;GPATCH1;GPATCH11;GPATCH2;GPATCH3;GPATCH4;GPATCH8;GPKOW;NKRF;PINX1;RBM10;RBM17;RBM5;RBM6;SON;SUGP1;SUGP2;TFIP11;ZGPAT	Family_from_hgnc_database
GPBAR	G protein-coupled bile acid receptor		ATP synthase subunits;F-type ATPase	GPBAR1	Family_from_hgnc_database
GPER	G protein-coupled estrogen receptor		ATP synthase subunits;F-type ATPase	GPER1	Family_from_hgnc_database
E_m_p_t_y	G protein-coupled receptor, Class A orphan		ATP synthase subunits;F-type ATPase	GPR1;GPR101;GPR119;GPR12;GPR132;GPR135;GPR139;GPR141;GPR142;GPR146;GPR148;GPR149;GPR15;GPR150;GPR151;GPR152;GPR153;GPR160;GPR161;GPR162;GPR17;GPR171;GPR173;GPR174;GPR176;GPR18;GPR182;GPR183;GPR19;GPR20;GPR21;GPR22;GPR25;GPR26;GPR27;GPR3;GPR31;GPR32;GPR33;GPR34;GPR35;GPR37;GPR37L1;GPR39;GPR4;GPR42;GPR45;GPR50;GPR52;GPR55;GPR6;GPR61;GPR62;GPR63;GPR65;GPR68;GPR75;GPR78;GPR79;GPR82;GPR83;GPR84;GPR85;…	Family_from_hgnc_database
GPR	G protein-coupled receptor, Class C orphan		ATP synthase subunits;F-type ATPase	GPR156;GPR158;GPR179;GPRC5A;GPRC5B;GPRC5C;GPRC5D	Family_from_hgnc_database
FZD	G protein-coupled receptor, Class F frizzled		ATP synthase subunits;F-type ATPase	FZD1;FZD10;FZD2;FZD3;FZD4;FZD5;FZD6;FZD7;FZD8;FZD9;SMO	Family_from_hgnc_database
GALR	Galanin receptor		ATP synthase subunits;F-type ATPase	GALR1;GALR2;GALR3	Family_from_hgnc_database
GABR	Gamma-aminobutyric acid (GABA) A receptor	GABAR	GABA A receptor;Gamma-aminobutyric acid A receptor	GABRA1;GABRA2;GABRA3;GABRA4;GABRA5;GABRA6;GABRB1;GABRB2;GABRB3;GABRD;GABRE;GABRG1;GABRG2;GABRG3;GABRP;GABRQ;GABRR1;GABRR2;GABRR3	Family_from_hgnc_database
GABBR	Gamma-aminobutyric acid (GABA) B receptor		GABA B receptor;Gamma-aminobutyric acid B receptor	GABBR1;GABBR2	Family_from_hgnc_database
GGT	Gamma-glutamyltransferase		GABA B receptor;Gamma-aminobutyric acid B receptor	GGT1;GGT2;GGT3P;GGT4P;GGT5;GGT6;GGT7;GGT8P;GGTLC1;GGTLC2;GGTLC3;GGTLC4P;GGTLC5P	Family_from_hgnc_database
E_m_p_t_y	Gap junction protein		GABA B receptor;Gamma-aminobutyric acid B receptor	GJA1;GJA10;GJA3;GJA4;GJA5;GJA6P;GJA8;GJA9;GJB1;GJB2;GJB3;GJB4;GJB5;GJB6;GJB7;GJC1;GJC2;GJC3;GJD2;GJD3;GJD4;GJE1	Family_from_hgnc_database
E_m_p_t_y	GATA zinc finger domain containing		GABA B receptor;Gamma-aminobutyric acid B receptor	GATA1;GATA2;GATA3;GATA4;GATA5;GATA6;GATAD1;GATAD2A;GATAD2B;MTA1;MTA2;MTA3;RERE;TRPS1;ZGLP1	Family_from_hgnc_database
E_m_p_t_y	Gelsolin/villin		GABA B receptor;Gamma-aminobutyric acid B receptor	AVIL;CAPG;FLII;GSN;SCIN;SVIL;VIL1;VILL	Family_from_hgnc_database
E_m_p_t_y	General transcription factor		GABA B receptor;Gamma-aminobutyric acid B receptor	BRF1;ERCC2;ERCC3;GTF2A1;GTF2A2;GTF2B;GTF2E1;GTF2E2;GTF2F1;GTF2F2;GTF2H1;GTF2H2;GTF2H3;GTF2H4;GTF2H5;GTF2I;GTF3A;GTF3C1;GTF3C2;GTF3C3;GTF3C4;GTF3C5;GTF3C6;TBP;TCEA1	Family_from_hgnc_database
GINS	GINS complex		GABA B receptor;Gamma-aminobutyric acid B receptor	GINS1;GINS2;GINS3;GINS4	Complex_from_hgnc_database
GR	Glucagon receptor family		GABA B receptor;Gamma-aminobutyric acid B receptor	GCGR;GHRHR;GIPR;GLP1R;GLP2R;SCTR	Family_from_hgnc_database
E_m_p_t_y	Glucosaminyl (N-acetyl) transferases/xylosyltransferase		Glucosaminyl transferases/xylosyltransferase;N-acetyl transferases/xylosyltransferase	GCNT1;GCNT2;GCNT3;GCNT4;GCNT6;GCNT7;XYLT1;XYLT2	Family_from_hgnc_database
G6P	Glucose 6-phosphatase, catalytic		Glucosaminyl transferases/xylosyltransferase;N-acetyl transferases/xylosyltransferase	G6PC;G6PC2;G6PC3	Family_from_hgnc_database
GRI	Glutamate receptor, ionotropic		Glucosaminyl transferases/xylosyltransferase;N-acetyl transferases/xylosyltransferase	GRIA1;GRIA2;GRIA3;GRIA4;GRID1;GRID2;GRIK1;GRIK2;GRIK3;GRIK4;GRIK5;GRIN1;GRIN2A;GRIN2B;GRIN2C;GRIN2D;GRIN3A;GRIN3B	Family_from_hgnc_database
GRM	Glutamate receptor, metabotropic		Glucosaminyl transferases/xylosyltransferase;N-acetyl transferases/xylosyltransferase	GRM1;GRM2;GRM3;GRM4;GRM5;GRM6;GRM7;GRM8	Family_from_hgnc_database
GST	Glutathione S-transferase		Glucosaminyl transferases/xylosyltransferase;N-acetyl transferases/xylosyltransferase	GSTA1;GSTA2;GSTA3;GSTA4;GSTA5;GSTA6P;GSTA7P;GSTK1;GSTM1;GSTM2;GSTM3;GSTM4;GSTM5;GSTO1;GSTO2;GSTO3P;GSTP1;GSTT1;GSTT2;GSTT2B;GSTZ1;HPGDS;MGST1;MGST2;MGST3	Family_from_hgnc_database
E_m_p_t_y	Glycerol kinase		Glucosaminyl transferases/xylosyltransferase;N-acetyl transferases/xylosyltransferase	GK;GK2;GK3P;GK4P;GK5;GK6P	Family_from_hgnc_database
GPA	glycerol-3-phosphate acyltransferase		Glucosaminyl transferases/xylosyltransferase;N-acetyl transferases/xylosyltransferase	GPAM;GPAT2;GPAT3;GPAT4	Family_from_hgnc_database
GLR	Glycine receptor		Glucosaminyl transferases/xylosyltransferase;N-acetyl transferases/xylosyltransferase	GLRA1;GLRA2;GLRA3;GLRA4;GLRB	Family_from_hgnc_database
E_m_p_t_y	Glycoprotein hormone receptor		Glucosaminyl transferases/xylosyltransferase;N-acetyl transferases/xylosyltransferase	FSHR;LHCGR;TSHR	Family_from_hgnc_database
E_m_p_t_y	Glycosyl transferases group 1 domain containing		Glucosaminyl transferases/xylosyltransferase;N-acetyl transferases/xylosyltransferase	ALG1;ALG11;ALG1L;ALG1L2;ALG2;GLT1D1;GTDC1;GYS1;GYS2;PIGA	Family_from_hgnc_database
E_m_p_t_y	Glycosyltransferase family 2		Glucosaminyl transferases/xylosyltransferase;N-acetyl transferases/xylosyltransferase	ALG5;B3GNTL1;DPM1;HAS1;HAS2;HAS3	Family_from_hgnc_database
E_m_p_t_y	Glycosyltransferase family 6		Glucosaminyl transferases/xylosyltransferase;N-acetyl transferases/xylosyltransferase	A3GALT2;ABO;GBGT1;GLT6D1	Family_from_hgnc_database
E_m_p_t_y	Glycosyltransferase family 8		Glucosaminyl transferases/xylosyltransferase;N-acetyl transferases/xylosyltransferase	GLT8D1;GLT8D2;GXYLT1;GXYLT2;GYG1;GYG2;GYLTL1B;LARGE;XXYLT1	Family_from_hgnc_database
KDELC	Glycosyltransferase family 90		Glucosaminyl transferases/xylosyltransferase;N-acetyl transferases/xylosyltransferase	KDELC1;KDELC2;POGLUT1	Family_from_hgnc_database
GPC	Glypican		Glucosaminyl transferases/xylosyltransferase;N-acetyl transferases/xylosyltransferase	GPC1;GPC2;GPC3;GPC4;GPC5;GPC6	Family_from_hgnc_database
E_m_p_t_y	GOLD domain containing		Glucosaminyl transferases/xylosyltransferase;N-acetyl transferases/xylosyltransferase	ABCD3;FYCO1;TMED8	Family_from_hgnc_database
GGA	Golgi-associated, gamma adaptin ear containing, ARF binding protein		Glucosaminyl transferases/xylosyltransferase;N-acetyl transferases/xylosyltransferase	GGA1;GGA2;GGA3	Family_from_hgnc_database
GNRHR	Gonadotropin-releasing hormone receptor		Glucosaminyl transferases/xylosyltransferase;N-acetyl transferases/xylosyltransferase	GNRHR;GNRHR2	Family_from_hgnc_database
GPN	GPN-loop GTPase		Glucosaminyl transferases/xylosyltransferase;N-acetyl transferases/xylosyltransferase	GPN1;GPN2;GPN3	Family_from_hgnc_database
E_m_p_t_y	Granin		Glucosaminyl transferases/xylosyltransferase;N-acetyl transferases/xylosyltransferase	CHGA;CHGB;GNAS;PCSK1N;SCG2;SCG3;SCG5;VGF	Family_from_hgnc_database
GIMAP	GTPase, IMAP		Glucosaminyl transferases/xylosyltransferase;N-acetyl transferases/xylosyltransferase	GIMAP1;GIMAP2;GIMAP3P;GIMAP4;GIMAP5;GIMAP6;GIMAP7;GIMAP8	Family_from_hgnc_database
GUCY	Guanylate cyclase receptor		Glucosaminyl transferases/xylosyltransferase;N-acetyl transferases/xylosyltransferase	GUCY2C;GUCY2D;GUCY2EP;GUCY2F;GUCY2GP	Family_from_hgnc_database
GUCY	Guanylate cyclase, soluble		Glucosaminyl transferases/xylosyltransferase;N-acetyl transferases/xylosyltransferase	GUCY1A2;GUCY1A3;GUCY1B2;GUCY1B3	Family_from_hgnc_database
E_m_p_t_y	HAD Asp-based non-protein phosphatase		Glucosaminyl transferases/xylosyltransferase;N-acetyl transferases/xylosyltransferase	ENOPH1;EPHX2;LHPP;NANP;PHOSPHO1;PHOSPHO2;PMM1;PMM2;PNKP;PSPH;PUDP	Family_from_hgnc_database
E_m_p_t_y	HAD Asp-based protein phosphatase		Glucosaminyl transferases/xylosyltransferase;N-acetyl transferases/xylosyltransferase	MDP1;PDXP	Family_from_hgnc_database
HAUS	HAUS augmin-like complex		Glucosaminyl transferases/xylosyltransferase;N-acetyl transferases/xylosyltransferase	HAUS1;HAUS2;HAUS3;HAUS4;HAUS5;HAUS6;HAUS7;HAUS8	Complex_from_hgnc_database
HSP	Heat shock 70kDa protein		Glucosaminyl transferases/xylosyltransferase;N-acetyl transferases/xylosyltransferase	HSPA12A;HSPA12B;HSPA13;HSPA14;HSPA1A;HSPA1B;HSPA1L;HSPA2;HSPA4;HSPA4L;HSPA5;HSPA6;HSPA7;HSPA8;HSPA9;HSPH1;HYOU1	Family_from_hgnc_database
HSP	Heat shock 90kDa protein		Glucosaminyl transferases/xylosyltransferase;N-acetyl transferases/xylosyltransferase	HSP90AA1;HSP90AA3P;HSP90AB1;HSP90B1;TRAP1	Family_from_hgnc_database
E_m_p_t_y	Helix-turn-helix CENPB type domain containing		Glucosaminyl transferases/xylosyltransferase;N-acetyl transferases/xylosyltransferase	CENPB;CENPBD1;JRK;JRKL;POGK;POGZ;TIGD1;TIGD2;TIGD3;TIGD4;TIGD5;TIGD6;TIGD7	Family_from_hgnc_database
E_m_p_t_y	Helix-turn-helix ETS type domain containing		Glucosaminyl transferases/xylosyltransferase;N-acetyl transferases/xylosyltransferase	EHF;ELF1;ELF2;ELF3;ELF4;ELF5;ELK1;ELK3;ELK4;ERF;ERG;ETS1;ETS2;ETV1;ETV2;ETV3;ETV3L;ETV4;ETV5;ETV6;ETV7;FEV;FLI1;GABPA;SPDEF;SPI1;SPIB;SPIC	Family_from_hgnc_database
E_m_p_t_y	Hemoglobin subunit		Glucosaminyl transferases/xylosyltransferase;N-acetyl transferases/xylosyltransferase	HBA1;HBA2;HBB;HBD;HBE1;HBG1;HBG2;HBM;HBQ1;HBZ	Complex_from_hgnc_database
HRH	Histamine receptor	HR	Glucosaminyl transferases/xylosyltransferase;N-acetyl transferases/xylosyltransferase	HRH1;HRH2;HRH3;HRH4	Family_from_hgnc_database
E_m_p_t_y	Histatins and statherin		Glucosaminyl transferases/xylosyltransferase;N-acetyl transferases/xylosyltransferase	HTN1;HTN3;STATH	Family_from_hgnc_database
HLA	Histocompatibility complex	MHC	Glucosaminyl transferases/xylosyltransferase;N-acetyl transferases/xylosyltransferase	HLA-A;HLA-B;HLA-C;HLA-DMA;HLA-DMB;HLA-DOA;HLA-DOB;HLA-DPA1;HLA-DPA2;HLA-DPA3;HLA-DPB1;HLA-DPB2;HLA-DQA1;HLA-DQA2;HLA-DQB1;HLA-DQB2;HLA-DQB3;HLA-DRA;HLA-DRB1;HLA-DRB2;HLA-DRB3;HLA-DRB4;HLA-DRB5;HLA-DRB6;HLA-DRB7;HLA-DRB8;HLA-DRB9;HLA-E;HLA-F;HLA-G;HLA-H;HLA-J;HLA-K;HLA-L;HLA-N;HLA-P;HLA-S;HLA-T;HLA-U;HLA-V;HLA-W;HLA-X;HLA-Y;HLA-Z	Complex_from_hgnc_database
HDAC	Histone deacetylase, class I		Glucosaminyl transferases/xylosyltransferase;N-acetyl transferases/xylosyltransferase	HDAC1;HDAC2;HDAC3;HDAC8	Family_from_hgnc_database
HDAC	Histone deacetylase, class IIA		Glucosaminyl transferases/xylosyltransferase;N-acetyl transferases/xylosyltransferase	HDAC4;HDAC5;HDAC7;HDAC9	Family_from_hgnc_database
HDAC	Histone deacetylase, class IIB		Glucosaminyl transferases/xylosyltransferase;N-acetyl transferases/xylosyltransferase	HDAC10;HDAC6	Family_from_hgnc_database
HDAC	Histone deacetylase, class IV		Glucosaminyl transferases/xylosyltransferase;N-acetyl transferases/xylosyltransferase	HDAC11	Family_from_hgnc_database
E_m_p_t_y	Histone		Glucosaminyl transferases/xylosyltransferase;N-acetyl transferases/xylosyltransferase	H1F0;H1FNT;H1FOO;H1FX;H2AFB1;H2AFB2;H2AFB3;H2AFJ;H2AFV;H2AFVP1;H2AFX;H2AFY;H2AFY2;H2AFZ;H2AFZP1;H2AFZP2;H2AFZP3;H2AFZP4;H2AFZP5;H2AFZP6;H2BFM;H2BFS;H2BFWT;H2BFXP;H3F3A;H3F3AP1;H3F3AP2;H3F3B;H3F3C;HIST1H1A;HIST1H1B;HIST1H1C;HIST1H1D;HIST1H1E;HIST1H1PS1;HIST1H1PS2;HIST1H1T;HIST1H2AA;HIST1H2AB;HIST1H2AC;HIST1H2AD;HIST1H2AE;HIST1H2AG;HIST1H2AH;HIST1H2AI;HIST1H2AJ;HIST1H2AK;HIST1H2AL;HIST1H2AM;HIST1H2…	Family_from_hgnc_database
E_m_p_t_y	HNF class homeoboxe		Glucosaminyl transferases/xylosyltransferase;N-acetyl transferases/xylosyltransferase	HMBOX1;HNF1A;HNF1B	Family_from_hgnc_database
HOMER	Homer scaffolding protein		Glucosaminyl transferases/xylosyltransferase;N-acetyl transferases/xylosyltransferase	HOMER1;HOMER2;HOMER3	Family_from_hgnc_database
E_m_p_t_y	HOXL subclass homeoboxe		Glucosaminyl transferases/xylosyltransferase;N-acetyl transferases/xylosyltransferase	CDX1;CDX2;CDX4;EVX1;EVX2;GBX1;GBX2;GSX1;GSX2;HOXA1;HOXA10;HOXA11;HOXA13;HOXA2;HOXA3;HOXA4;HOXA5;HOXA6;HOXA7;HOXA9;HOXB1;HOXB13;HOXB2;HOXB3;HOXB4;HOXB5;HOXB6;HOXB7;HOXB8;HOXB9;HOXC10;HOXC11;HOXC12;HOXC13;HOXC4;HOXC5;HOXC6;HOXC8;HOXC9;HOXD1;HOXD10;HOXD11;HOXD12;HOXD13;HOXD3;HOXD4;HOXD8;HOXD9;MEOX1;MEOX2;MNX1;PDX1	Family_from_hgnc_database
E_m_p_t_y	Hyalectan proteoglycan		Glucosaminyl transferases/xylosyltransferase;N-acetyl transferases/xylosyltransferase	ACAN;BCAN;NCAN;VCAN	Family_from_hgnc_database
HVCN	Hydrogen voltage gated channel		Glucosaminyl transferases/xylosyltransferase;N-acetyl transferases/xylosyltransferase	HVCN1	Family_from_hgnc_database
HCAR	Hydroxy-carboxylic acid receptor		Glucosaminyl transferases/xylosyltransferase;N-acetyl transferases/xylosyltransferase	HCAR1;HCAR2;HCAR3	Family_from_hgnc_database
HCRTR	Hypocretin (orexin) receptor		Hypocretin receptor;orexin receptor	HCRTR1;HCRTR2	Family_from_hgnc_database
E_m_p_t_y	IgLON cell adhesion molecule		Hypocretin receptor;orexin receptor	IGLON5;LSAMP;NEGR1;NTM;OPCML	Family_from_hgnc_database
IGH	Immunoglobulin heavy (IGH) orphon		IGH orphon;Immunoglobulin heavy orphon	IGHD1OR15-1A;IGHD1OR15-1B;IGHD2OR15-2A;IGHD2OR15-2B;IGHD3OR15-3A;IGHD3OR15-3B;IGHD4OR15-4A;IGHD4OR15-4B;IGHD5OR15-5A;IGHD5OR15-5B;IGHEP2;IGHV1OR15-1;IGHV1OR15-2;IGHV1OR15-3;IGHV1OR15-4;IGHV1OR15-5;IGHV1OR15-6;IGHV1OR15-9;IGHV1OR16-1;IGHV1OR16-2;IGHV1OR16-3;IGHV1OR16-4;IGHV1OR21-1;IGHV2OR16-5;IGHV3OR15-7;IGHV3OR16-10;IGHV3OR16-11;IGHV3OR16-12;IGHV3OR16-13;IGHV3OR16-14;IGHV3OR16-15;IGHV3OR16-16;IGH…	Family_from_hgnc_database
IGH	Immunoglobulin heavy locus at 14q32.33		IGH orphon;Immunoglobulin heavy orphon	IGH;IGHA1;IGHA2;IGHD;IGHD1-1;IGHD1-14;IGHD1-20;IGHD1-26;IGHD1-7;IGHD2-15;IGHD2-2;IGHD2-21;IGHD2-8;IGHD3-10;IGHD3-16;IGHD3-22;IGHD3-3;IGHD3-9;IGHD4-11;IGHD4-17;IGHD4-23;IGHD4-4;IGHD5-12;IGHD5-18;IGHD5-24;IGHD5-5;IGHD6-13;IGHD6-19;IGHD6-25;IGHD6-6;IGHD7-27;IGHE;IGHEP1;IGHG1;IGHG2;IGHG3;IGHG4;IGHGP;IGHJ1;IGHJ1P;IGHJ2;IGHJ2P;IGHJ3;IGHJ3P;IGHJ4;IGHJ5;IGHJ6;IGHM;IGHV1-12;IGHV1-14;IGHV1-17;IGHV1-18;IGHV…	Family_from_hgnc_database
IGKV	Immunoglobulin kappa (IGK) orphon		IGK orphon;Immunoglobulin kappa orphon	IGKV1OR10-1;IGKV1OR1-1;IGKV1OR15-118;IGKV1OR-2;IGKV1OR2-0;IGKV1OR2-1;IGKV1OR2-108;IGKV1OR2-11;IGKV1OR2-118;IGKV1OR22-1;IGKV1OR22-5;IGKV1OR2-3;IGKV1OR2-6;IGKV1OR2-9;IGKV1OR-3;IGKV1OR-4;IGKV1ORY-1;IGKV2OR2-1;IGKV2OR2-10;IGKV2OR2-2;IGKV2OR22-3;IGKV2OR22-4;IGKV2OR2-4;IGKV2OR2-7;IGKV2OR2-7D;IGKV2OR2-8;IGKV3OR22-2;IGKV3OR2-268;IGKV3OR2-5	Family_from_hgnc_database
IGK	Immunoglobulin kappa locus at 2p11.2		IGK orphon;Immunoglobulin kappa orphon	IGK;IGKC;IGKJ1;IGKJ2;IGKJ3;IGKJ4;IGKJ5;IGKV1-12;IGKV1-13;IGKV1-16;IGKV1-17;IGKV1-22;IGKV1-27;IGKV1-32;IGKV1-33;IGKV1-35;IGKV1-37;IGKV1-39;IGKV1-5;IGKV1-6;IGKV1-8;IGKV1-9;IGKV1D-12;IGKV1D-13;IGKV1D-16;IGKV1D-17;IGKV1D-22;IGKV1D-27;IGKV1D-32;IGKV1D-33;IGKV1D-35;IGKV1D-37;IGKV1D-39;IGKV1D-42;IGKV1D-43;IGKV1D-8;IGKV2-10;IGKV2-14;IGKV2-18;IGKV2-19;IGKV2-23;IGKV2-24;IGKV2-26;IGKV2-28;IGKV2-29;IGKV2-30;…	Family_from_hgnc_database
IGL	Immunoglobulin lambda (IGL) orphon		IGL orphon;Immunoglobulin lambda orphon	IGLCOR22-1;IGLCOR22-2;IGLJCOR18;IGLV8OR8-1;IGLVIVOR22-1;IGLVIVOR22-2	Family_from_hgnc_database
IGL	Immunoglobulin lambda locus at 22q11.2		IGL orphon;Immunoglobulin lambda orphon	IGL;IGLC1;IGLC2;IGLC3;IGLC4;IGLC5;IGLC6;IGLC7;IGLJ1;IGLJ2;IGLJ3;IGLJ4;IGLJ5;IGLJ6;IGLJ7;IGLV10-54;IGLV10-67;IGLV11-55;IGLV1-36;IGLV1-40;IGLV1-41;IGLV1-44;IGLV1-47;IGLV1-50;IGLV1-51;IGLV1-62;IGLV2-11;IGLV2-14;IGLV2-18;IGLV2-23;IGLV2-28;IGLV2-33;IGLV2-34;IGLV2-5;IGLV2-8;IGLV3-1;IGLV3-10;IGLV3-12;IGLV3-13;IGLV3-15;IGLV3-16;IGLV3-17;IGLV3-19;IGLV3-2;IGLV3-21;IGLV3-22;IGLV3-24;IGLV3-25;IGLV3-26;IGLV3-…	Family_from_hgnc_database
E_m_p_t_y	Immunoglobulin-like domain containing		IGL orphon;Immunoglobulin lambda orphon	A1BG;ADAMTSL3;ADGRA2;ADGRF5;AGER;ALCAM;ALPK3;AMIGO2;AMIGO3;AXL;BCAM;BOC;BSG;BTLA;CADM1;CADM3;CADM4;CCDC141;CD101;CD160;CD19;CD200;CD22;CD244;CD33;CD47;CD48;CD84;CD86;CD96;CDON;CEACAM1;CEACAM16;CEACAM18;CEACAM20;CEACAM21;CEACAM5;CEACAM6;CEACAM7;CEACAM8;CHL1;CILP;CILP2;CLMP;CNTFR;CNTN1;CNTN2;CNTN3;CNTN4;CNTN5;CSF1R;CXADR;DCC;DSCAM;DSCAML1;EMB;ESAM;F11R;FCAR;FCER1A;FCGR1A;FCGR1B;FCGR1C;FCGR2A;FCGR2B…	Family_from_hgnc_database
E_m_p_t_y	Importin		IGL orphon;Immunoglobulin lambda orphon	IPO11;IPO13;IPO4;IPO5;IPO7;IPO8;IPO9;KPNA1;KPNA2;KPNA3;KPNA4;KPNA5;KPNA6;KPNA7;KPNB1;TNPO1;TNPO2;TNPO3	Family_from_hgnc_database
INO	INO80 complex	INO80	IGL orphon;Immunoglobulin lambda orphon	ACTL6A;ACTR5;ACTR8;INO80;INO80B;INO80C;INO80D;INO80E;MCRS1;NFRKB;RUVBL1;RUVBL2;TFPT;UCHL5;YY1	Complex_from_hgnc_database
ITPR	Inositol 1,4,5-triphosphate receptor	Int1,4,5R	IGL orphon;Immunoglobulin lambda orphon	ITPR1;ITPR2;ITPR3	Family_from_hgnc_database
IGFBP	Insulin-like growth factor binding protein		IGL orphon;Immunoglobulin lambda orphon	IGFBP1;IGFBP2;IGFBP3;IGFBP4;IGFBP5;IGFBP6	Family_from_hgnc_database
ITG	Integrin	ITGA	IGL orphon;Immunoglobulin lambda orphon	ITGA1;ITGA10;ITGA11;ITGA2;ITGA2B;ITGA3;ITGA4;ITGA5;ITGA6;ITGA7;ITGA8;ITGA9;ITGAD;ITGAE;ITGAL;ITGAM;ITGAV;ITGAX;ITGB1;ITGB2;ITGB3;ITGB4;ITGB5;ITGB6;ITGB7;ITGB8	Family_from_hgnc_database
IFN	Interferon receptor	IFNR	IGL orphon;Immunoglobulin lambda orphon	IFNAR1;IFNAR2;IFNGR1;IFNGR2;IFNLR1	Family_from_hgnc_database
IFN	Interferon		IGL orphon;Immunoglobulin lambda orphon	IFNA1;IFNA10;IFNA11P;IFNA12P;IFNA13;IFNA14;IFNA16;IFNA17;IFNA2;IFNA20P;IFNA21;IFNA22P;IFNA4;IFNA5;IFNA6;IFNA7;IFNA8;IFNB1;IFNG;IFNK;IFNL1;IFNL2;IFNL3;IFNNP1;IFNW1;IFNWP15;IFNWP18;IFNWP19;IFNWP2;IFNWP4;IFNWP5;IFNWP9;IL6	Family_from_hgnc_database
ILR	Interleukin receptor		IGL orphon;Immunoglobulin lambda orphon	CXCR1;CXCR2;IL10RA;IL10RB;IL11RA;IL12RB1;IL12RB2;IL13RA1;IL13RA2;IL15RA;IL17RA;IL17RB;IL17RC;IL17RD;IL17RE;IL18R1;IL18RAP;IL1R1;IL1R2;IL1RAP;IL1RAPL1;IL1RAPL2;IL1RL1;IL1RL2;IL1RN;IL20RA;IL20RB;IL21R;IL22RA1;IL22RA2;IL27RA;IL2RA;IL2RB;IL2RG;IL31RA;IL3RA;IL4R;IL5RA;IL6R;IL6ST;IL7R;IL9R	Family_from_hgnc_database
E_m_p_t_y	Interleukin		IGL orphon;Immunoglobulin lambda orphon	CXCL8;IL10;IL11;IL12A;IL12B;IL13;IL15;IL16;IL17A;IL17B;IL17C;IL17D;IL17F;IL18;IL19;IL1A;IL1B;IL1F10;IL1RN;IL2;IL20;IL21;IL22;IL23A;IL24;IL25;IL26;IL27;IL3;IL31;IL32;IL33;IL34;IL36A;IL36B;IL36G;IL36RN;IL37;IL4;IL5;IL6;IL7;IL9	Family_from_hgnc_database
IFFO	Intermediate filament family orphan		IGL orphon;Immunoglobulin lambda orphon	IFFO1;IFFO2	Family_from_hgnc_database
E_m_p_t_y	Intermediate filaments Type III		IGL orphon;Immunoglobulin lambda orphon	DES;GFAP;PRPH;SYNC;VIM	Family_from_hgnc_database
E_m_p_t_y	Intermediate filaments Type IV		IGL orphon;Immunoglobulin lambda orphon	INA;NEFH;NEFL;NEFM;NES;SYNM	Family_from_hgnc_database
IFT	Intraflagellar transport protein		IGL orphon;Immunoglobulin lambda orphon	CLUAP1;HSPB11;IFT122;IFT140;IFT172;IFT20;IFT22;IFT27;IFT43;IFT46;IFT52;IFT57;IFT74;IFT80;IFT81;IFT88;TRAF3IP1;TTC21A;TTC21B;TTC26;TTC30A;TTC30B;WDR19;WDR35	Family_from_hgnc_database
E_m_p_t_y	I-set domain containing		IGL orphon;Immunoglobulin lambda orphon	ADAMTSL1;ADAMTSL3;ADGRA3;ADGRF5;ALPK2;ALPK3;BOC;BSG;CADM2;CD101;CDON;CEACAM20;CEACAM5;CHL1;CLMP;CNTN1;CNTN2;CNTN3;CNTN4;CNTN5;CNTN6;DCC;DSCAM;DSCAML1;EMB;FGFR1;FGFR2;FGFR3;FGFR4;FGFRL1;FLT1;FLT4;FSTL4;FSTL5;HEPACAM2;HMCN1;HMCN2;HSPG2;IGDCC3;IGDCC4;IGFBP7;IGFBPL1;IGFN1;IGSF10;IGSF11;IGSF22;IGSF5;IGSF9;IGSF9B;IL1R1;IL1RAPL1;IL1RL1;ISLR;JAM2;KALRN;KAZALD1;KDR;KIRREL;KIRREL2;KIRREL3;L1CAM;LINGO1;LING…	Family_from_hgnc_database
IZUMO	IZUMO family		IGL orphon;Immunoglobulin lambda orphon	IZUMO1;IZUMO2;IZUMO3;IZUMO4	Family_from_hgnc_database
KAT	K(lysine) acetyltransferase		IGL orphon;Immunoglobulin lambda orphon	CLOCK;CREBBP;ELP3;EP300;GTF3C4;HAT1;KAT2A;KAT2B;KAT5;KAT6A;KAT6B;KAT7;KAT8;NCOA1;NCOA2;NCOA3;TAF1	Family_from_hgnc_database
KLK	Kallikrein		IGL orphon;Immunoglobulin lambda orphon	KLK1;KLK10;KLK11;KLK12;KLK13;KLK14;KLK15;KLK2;KLK3;KLK4;KLK5;KLK6;KLK7;KLK8;KLK9;KLKB1	Family_from_hgnc_database
KLHL	Kelch-like		IGL orphon;Immunoglobulin lambda orphon	ENC1;GAN;IPP;IVNS1ABP;KEAP1;KLHL1;KLHL10;KLHL11;KLHL12;KLHL13;KLHL14;KLHL15;KLHL17;KLHL18;KLHL2;KLHL20;KLHL21;KLHL22;KLHL23;KLHL24;KLHL25;KLHL26;KLHL28;KLHL29;KLHL3;KLHL30;KLHL31;KLHL32;KLHL33;KLHL34;KLHL35;KLHL36;KLHL38;KLHL4;KLHL40;KLHL41;KLHL42;KLHL5;KLHL6;KLHL7;KLHL8;KLHL9	Family_from_hgnc_database
KRTAP	Keratin associated protein		IGL orphon;Immunoglobulin lambda orphon	KRTAP10-1;KRTAP10-10;KRTAP10-11;KRTAP10-12;KRTAP10-13P;KRTAP10-2;KRTAP10-3;KRTAP10-4;KRTAP10-5;KRTAP10-6;KRTAP10-7;KRTAP10-8;KRTAP10-9;KRTAP1-1;KRTAP11-1;KRTAP12-1;KRTAP12-2;KRTAP12-3;KRTAP12-4;KRTAP12-5P;KRTAP1-3;KRTAP13-1;KRTAP13-2;KRTAP13-3;KRTAP13-4;KRTAP13-5P;KRTAP13-6P;KRTAP1-4;KRTAP1-5;KRTAP15-1;KRTAP16-1;KRTAP17-1;KRTAP19-1;KRTAP19-10P;KRTAP19-11P;KRTAP19-2;KRTAP19-3;KRTAP19-4;KRTAP19-5;K…	Family_from_hgnc_database
KRT	Keratin, type I		IGL orphon;Immunoglobulin lambda orphon	KRT10;KRT12;KRT13;KRT14;KRT15;KRT16;KRT17;KRT18;KRT19;KRT20;KRT23;KRT24;KRT25;KRT26;KRT27;KRT28;KRT31;KRT32;KRT33A;KRT33B;KRT34;KRT35;KRT36;KRT37;KRT38;KRT39;KRT40;KRT9	Family_from_hgnc_database
KRT	Keratin, type II		IGL orphon;Immunoglobulin lambda orphon	KRT1;KRT2;KRT222;KRT3;KRT4;KRT5;KRT6A;KRT6B;KRT6C;KRT7;KRT71;KRT72;KRT73;KRT74;KRT75;KRT76;KRT77;KRT78;KRT79;KRT8;KRT80;KRT81;KRT82;KRT83;KRT84;KRT85;KRT86	Family_from_hgnc_database
KIR	Killer cell immunoglobulin-like receptor		IGL orphon;Immunoglobulin lambda orphon	KIR2DL1;KIR2DL2;KIR2DL3;KIR2DL4;KIR2DL5A;KIR2DL5B;KIR2DP1;KIR2DS1;KIR2DS2;KIR2DS3;KIR2DS4;KIR2DS5;KIR3DL1;KIR3DL2;KIR3DL3;KIR3DP1;KIR3DS1	Family_from_hgnc_database
KLR	Killer cell lectin-like receptor		IGL orphon;Immunoglobulin lambda orphon	KLRAP1;KLRB1;KLRC1;KLRC2;KLRC3;KLRC4;KLRD1;KLRF1;KLRF2;KLRG1;KLRG2;KLRK1	Family_from_hgnc_database
E_m_p_t_y	Kinesin		IGL orphon;Immunoglobulin lambda orphon	CENPE;KIF11;KIF12;KIF13A;KIF13B;KIF14;KIF15;KIF16B;KIF17;KIF18A;KIF18B;KIF19;KIF1A;KIF1B;KIF1C;KIF20A;KIF20B;KIF21A;KIF21B;KIF22;KIF23;KIF24;KIF25;KIF26A;KIF26B;KIF27;KIF28P;KIF2A;KIF2B;KIF2C;KIF3A;KIF3B;KIF3C;KIF4A;KIF4B;KIF4CP;KIF5A;KIF5B;KIF5C;KIF6;KIF7;KIF9;KIFC1;KIFC2;KIFC3;STARD9	Family_from_hgnc_database
KANK	KN motif and ankyrin repeat domain containing		IGL orphon;Immunoglobulin lambda orphon	KANK1;KANK2;KANK3;KANK4	Family_from_hgnc_database
KLF	Kruppel-like transcription factor		IGL orphon;Immunoglobulin lambda orphon	KLF1;KLF10;KLF11;KLF12;KLF13;KLF14;KLF15;KLF16;KLF17;KLF2;KLF3;KLF4;KLF5;KLF6;KLF7;KLF8;KLF9	Family_from_hgnc_database
RPL	L ribosomal protein		IGL orphon;Immunoglobulin lambda orphon	RPL10;RPL10A;RPL10L;RPL11;RPL12;RPL13A;RPL14;RPL15;RPL17;RPL18A;RPL19;RPL21;RPL22;RPL23;RPL23A;RPL24;RPL26;RPL26L1;RPL27;RPL27A;RPL28;RPL29;RPL3;RPL30;RPL31;RPL32;RPL34;RPL35;RPL35A;RPL36;RPL36A;RPL36AL;RPL37;RPL37A;RPL38;RPL39;RPL39L;RPL3L;RPL4;RPL41;RPL5;RPL6;RPL7;RPL7A;RPL7L1;RPL8;RPL9;RPLP0;RPLP1;RPLP2;UBA52	Family_from_hgnc_database
LARP	La ribonucleoprotein domain containing		IGL orphon;Immunoglobulin lambda orphon	LARP1;LARP1B;LARP4;LARP4B;LARP6;LARP7;SSB	Family_from_hgnc_database
LAM	Laminin		IGL orphon;Immunoglobulin lambda orphon	LAMA1;LAMA2;LAMA3;LAMA4;LAMA5;LAMB1;LAMB2;LAMB3;LAMB4;LAMC1;LAMC2;LAMC3	Family_from_hgnc_database
LMN	Lamin		IGL orphon;Immunoglobulin lambda orphon	LMNA;LMNB1;LMNB2	Family_from_hgnc_database
LCE	Late cornified envelope protein		IGL orphon;Immunoglobulin lambda orphon	LCE1A;LCE1B;LCE1C;LCE1D;LCE1E;LCE1F;LCE2A;LCE2B;LCE2C;LCE2D;LCE3A;LCE3B;LCE3C;LCE3D;LCE3E;LCE4A;LCE5A;LCE6A	Family_from_hgnc_database
LTBP	Latent transforming growth factor beta binding protein		IGL orphon;Immunoglobulin lambda orphon	LTBP1;LTBP2;LTBP3;LTBP4	Family_from_hgnc_database
E_m_p_t_y	Lectin, galactoside-binding		IGL orphon;Immunoglobulin lambda orphon	CLC;LGALS1;LGALS12;LGALS13;LGALS14;LGALS16;LGALS2;LGALS3;LGALS4;LGALS7;LGALS7B;LGALS8;LGALS9;LGALS9B;LGALS9C	Family_from_hgnc_database
LEMD	LEM domain containing		IGL orphon;Immunoglobulin lambda orphon	ANKLE1;ANKLE2;EMD;LEMD1;LEMD2;LEMD3;TMPO	Family_from_hgnc_database
LILR	Leukocyte immunoglobulin-like receptor	LILRA	IGL orphon;Immunoglobulin lambda orphon	LILRA1;LILRA2;LILRA3;LILRA4;LILRA5;LILRA6;LILRB1;LILRB2;LILRB3;LILRB4;LILRB5	Family_from_hgnc_database
LR	Leukotriene receptor		IGL orphon;Immunoglobulin lambda orphon	CYSLTR1;CYSLTR2;FPR2;LTB4R;LTB4R2;OXER1	Family_from_hgnc_database
E_m_p_t_y	LIM class homeoboxe		IGL orphon;Immunoglobulin lambda orphon	ISL1;ISL2;LHX1;LHX2;LHX3;LHX4;LHX5;LHX6;LHX8;LHX9;LMX1A;LMX1B	Family_from_hgnc_database
E_m_p_t_y	Lipase		IGL orphon;Immunoglobulin lambda orphon	AADAC;CEL;DAGLA;DAGLB;LIPA;LIPC;LIPE;LIPF;LIPG;LIPH;LIPI;LIPJ;LIPK;LIPM;LIPN;LPL;MGLL;PNLIP;PNLIPRP2;PNLIPRP3;PNPLA2;PNPLA3	Family_from_hgnc_database
DOLPP	Lipid phosphatase	LP	IGL orphon;Immunoglobulin lambda orphon	DOLPP1	Family_from_hgnc_database
LPIN	Lipin		IGL orphon;Immunoglobulin lambda orphon	LPIN1;LPIN2;LPIN3	Family_from_hgnc_database
E_m_p_t_y	Lipocalin		IGL orphon;Immunoglobulin lambda orphon	AMBP;APOD;APOM;C8G;LCN1;LCN10;LCN12;LCN15;LCN2;LCN6;LCN8;LCN9;OBP2A;OBP2B;ORM1;ORM2;PAEP;PTGDS;RBP4	Family_from_hgnc_database
E_m_p_t_y	Long non-coding RNA (published)		Long non-coding RNA;published	AATBC;ABALON;ABHD11-AS1;AIRN;APOA1-AS;APTR;ATXN8OS;B4GALT1-AS1;BACE1-AS;BANCR;BCYRN1;BDNF-AS;BGLT3;BIRC6-AS2;BISPR;BLACAT1;BPESC1;CAHM;CASC11;CASC15;CASC19;CASC21;CASC22;CASC8;CCAT1;CCAT2;CDKN2B-AS1;CDR1-AS;CISTR;CRNDE;CTBP1-AS;CYP4A22-AS1;CYYR1-AS1;DACOR1;DALIR;DANCR;DANT1;DANT2;DBET;DHRS4-AS1;DIO3OS;DISC2;DLEU1;DLEU2;DLG2-AS1;DLX6-AS1;DRAIC;EGFR-AS1;EGOT;EMX2OS;ERICD;ESRG;FALEC;FAS-AS1;FENDRR;F…	Family_from_hgnc_database
E_m_p_t_y	Low density lipoprotein receptor		Long non-coding RNA;published	LDLR;LRP1;LRP10;LRP11;LRP12;LRP1B;LRP2;LRP3;LRP4;LRP5;LRP6;LRP8;VLDLR	Family_from_hgnc_database
E_m_p_t_y	LYR motif containing		Long non-coding RNA;published	LYRM1;LYRM2;LYRM4;LYRM5;LYRM7;LYRM9;NDUFA6;NDUFB9;SDHAF1;SDHAF3	Family_from_hgnc_database
E_m_p_t_y	Lysine (K)-specific demethylase		K -specific demethylase;Lysine-specific demethylase	KDM1A;KDM1B;KDM2A;KDM2B;KDM3A;KDM3B;KDM4A;KDM4B;KDM4C;KDM4D;KDM4E;KDM5A;KDM5B;KDM5C;KDM5D;KDM6A;KDM6B;KDM7A;KDM8;PHF2;PHF8	Family_from_hgnc_database
E_m_p_t_y	Lysine (K)-specific methyltransferase		K -specific methyltransferase;Lysine-specific methyltransferase	ASH1L;DOT1L;EHMT1;EHMT2;EZH1;EZH2;KMT2A;KMT2B;KMT2C;KMT2D;KMT2E;NSD1;PRDM2;SETD1A;SETD1B;SETD2;SETD7;SETD8;SETDB1;SETDB2;SMYD1;SMYD2;SMYD3;SUV39H1;SUV39H2;SUV420H1;SUV420H2	Family_from_hgnc_database
LPAR	Lysophosphatidic acid receptor		K -specific methyltransferase;Lysine-specific methyltransferase	LPAR1;LPAR2;LPAR3;LPAR4;LPAR5;LPAR6	Family_from_hgnc_database
E_m_p_t_y	MADS box family		K -specific methyltransferase;Lysine-specific methyltransferase	MEF2A;MEF2B;MEF2C;MEF2D;SRF	Family_from_hgnc_database
MRO	Maestro heat-like repeat containing		K -specific methyltransferase;Lysine-specific methyltransferase	MRO;MROH1;MROH2A;MROH2B;MROH3P;MROH4P;MROH5;MROH6;MROH7;MROH8;MROH9	Family_from_hgnc_database
CDH	Major cadherin		K -specific methyltransferase;Lysine-specific methyltransferase	CDH1;CDH10;CDH11;CDH12;CDH13;CDH15;CDH16;CDH17;CDH18;CDH19;CDH2;CDH20;CDH22;CDH24;CDH26;CDH3;CDH4;CDH5;CDH6;CDH7;CDH8;CDH9;CELSR1;CELSR2;CELSR3;DSC1;DSC2;DSC3;DSG1;DSG2;DSG3;DSG4	Family_from_hgnc_database
MGAT	Mannosyl-glycoprotein N-acetylglucosaminyltransferase		K -specific methyltransferase;Lysine-specific methyltransferase	MGAT1;MGAT2;MGAT3;MGAT4A;MGAT4B;MGAT4C;MGAT5;MGAT5B	Family_from_hgnc_database
DUSP	MAP kinase phosphatase		K -specific methyltransferase;Lysine-specific methyltransferase	DUSP1;DUSP10;DUSP16;DUSP2;DUSP4;DUSP5;DUSP6;DUSP7;DUSP8;DUSP9;STYXL1	Family_from_hgnc_database
MMP	Matrix metallopeptidase		K -specific methyltransferase;Lysine-specific methyltransferase	MMP1;MMP10;MMP11;MMP12;MMP13;MMP14;MMP15;MMP16;MMP17;MMP19;MMP2;MMP20;MMP21;MMP23A;MMP23B;MMP24;MMP25;MMP26;MMP27;MMP28;MMP3;MMP7;MMP8;MMP9	Family_from_hgnc_database
MXD	MAX dimerization protein		K -specific methyltransferase;Lysine-specific methyltransferase	MGA;MLX;MNT;MXD1;MXD3;MXD4;MXI1	Family_from_hgnc_database
MCM	MCM family		K -specific methyltransferase;Lysine-specific methyltransferase	MCM2;MCM3;MCM4;MCM5;MCM6;MCM7;MCM8;MCM9;MCMDC2	Family_from_hgnc_database
E_m_p_t_y	Mediator complex		K -specific methyltransferase;Lysine-specific methyltransferase	CCNC;CDK19;CDK8;MED1;MED10;MED11;MED12;MED12L;MED13;MED13L;MED14;MED15;MED16;MED17;MED18;MED19;MED20;MED21;MED22;MED23;MED24;MED25;MED26;MED27;MED28;MED29;MED30;MED31;MED4;MED6;MED7;MED8;MED9	Complex_from_hgnc_database
MCHR	Melanin-concentrating hormone receptor		K -specific methyltransferase;Lysine-specific methyltransferase	MCHR1;MCHR2	Family_from_hgnc_database
E_m_p_t_y	Melanocortin receptor		K -specific methyltransferase;Lysine-specific methyltransferase	MC1R;MC2R;MC3R;MC4R;MC5R	Family_from_hgnc_database
MTNR	Melatonin receptor		K -specific methyltransferase;Lysine-specific methyltransferase	MTNR1A;MTNR1B	Family_from_hgnc_database
E_m_p_t_y	Membrane bound O-acyltransferase		K -specific methyltransferase;Lysine-specific methyltransferase	HHAT;HHATL;LPCAT3;MBOAT1;MBOAT2;MBOAT4;MBOAT7	Family_from_hgnc_database
E_m_p_t_y	Membrane-associated guanylate kinase		K -specific methyltransferase;Lysine-specific methyltransferase	CACNB1;CACNB2;CACNB3;CACNB4;CARD10;CARD11;CARD14;CASK;DLG1;DLG2;DLG3;DLG4;DLG5;MAGI1;MAGI2;MAGI3;MPP1;MPP2;MPP3;MPP4;MPP5;MPP6;MPP7;TJP1;TJP2;TJP3	Family_from_hgnc_database
MARCH	Membrane-associated ring finger		K -specific methyltransferase;Lysine-specific methyltransferase	MARCH1;MARCH10;MARCH11;MARCH2;MARCH3;MARCH4;MARCH5;MARCH6;MARCH7;MARCH8;MARCH9	Family_from_hgnc_database
E_m_p_t_y	Membrane-spanning 4-domain		K -specific methyltransferase;Lysine-specific methyltransferase	MS4A1;MS4A10;MS4A12;MS4A13;MS4A14;MS4A15;MS4A18;MS4A2;MS4A3;MS4A4A;MS4A4E;MS4A5;MS4A6A;MS4A6E;MS4A7;MS4A8;TMEM176A;TMEM176B	Family_from_hgnc_database
E_m_p_t_y	Metallothionein		K -specific methyltransferase;Lysine-specific methyltransferase	MT1A;MT1B;MT1CP;MT1DP;MT1E;MT1F;MT1G;MT1H;MT1HL1;MT1IP;MT1JP;MT1L;MT1M;MT1P1;MT1P3;MT1X;MT2A;MT3;MT4	Family_from_hgnc_database
E_m_p_t_y	methyl-CpG binding domain containing		K -specific methyltransferase;Lysine-specific methyltransferase	BAZ2A;BAZ2B;MBD1;MBD2;MBD3;MBD4;MBD5;MBD6;MECP2;SETDB1;SETDB2	Family_from_hgnc_database
METTL	Methyltransferase like		K -specific methyltransferase;Lysine-specific methyltransferase	METTL1;METTL10;METTL11B;METTL12;METTL13;METTL14;METTL15;METTL16;METTL17;METTL18;METTL20;METTL21A;METTL21B;METTL21C;METTL22;METTL23;METTL24;METTL25;METTL2A;METTL2B;METTL3;METTL4;METTL5;METTL6;METTL7A;METTL7B;METTL8;METTL9;NTMT1;TRMT44;VCPKMT	Family_from_hgnc_database
MIR	MicroRNA		K -specific methyltransferase;Lysine-specific methyltransferase	MIR100;MIR101-1;MIR101-2;MIR103A1;MIR103A2;MIR103B1;MIR103B2;MIR105-1;MIR105-2;MIR106A;MIR106B;MIR107;MIR10A;MIR10B;MIR1-1;MIR1178;MIR1179;MIR1180;MIR1181;MIR1182;MIR1183;MIR1184-1;MIR1184-2;MIR1184-3;MIR1185-1;MIR1185-2;MIR1193;MIR1197;MIR1199;MIR1-2;MIR1200;MIR1202;MIR1203;MIR1204;MIR1205;MIR1206;MIR1207;MIR1208;MIR122;MIR1224;MIR1225;MIR1226;MIR1227;MIR1228;MIR1229;MIR1231;MIR1233-1;MIR1233-2;…	Family_from_hgnc_database
E_m_p_t_y	Minor histocompatibility antigen		K -specific methyltransferase;Lysine-specific methyltransferase	AKAP13;APOBEC3B;ARHGDIB;BCAT2;BCL2A1;C19orf48;CD19;CENPM;CTSH;DDX3Y;DPH1;EBI3;ERAP1;ERBB2;GEMIN4;HEATR1;HMHA1;HMHB1;HMSD;KDM5D;KIAA1551;LY75;MR1;MTHFD1;MYO1G;NUP133;P2RX5;PDCD11;PI4K2B;PKN3;PRCP;PTK2B;PUM3;RPS4Y1;SLC19A1;SLC1A5;SON;SP110;SSR1;SWAP70;TMSB4Y;TOR3A;TRIM22;TRIM42;TRIP10;TYMP;UGT2B17;USP9Y;UTY;WNK1;ZNF419	Family_from_hgnc_database
RHOT	Miro-like atypical Rho GTPase		K -specific methyltransferase;Lysine-specific methyltransferase	RHOT1;RHOT2	Family_from_hgnc_database
E_m_p_t_y	Mitochondrial complex I: NADH dehydrogenase (ubiquinone) subunit		Mitochondrial complex I: NADH dehydrogenase subunit;ubiquinone subunit	MT-ND1;MT-ND2;MT-ND3;MT-ND4;MT-ND4L;MT-ND5;MT-ND6;NDUFA1;NDUFA10;NDUFA11;NDUFA12;NDUFA13;NDUFA2;NDUFA3;NDUFA5;NDUFA6;NDUFA7;NDUFA8;NDUFA9;NDUFAB1;NDUFB1;NDUFB10;NDUFB11;NDUFB2;NDUFB3;NDUFB4;NDUFB5;NDUFB6;NDUFB7;NDUFB8;NDUFB9;NDUFC1;NDUFC2;NDUFS1;NDUFS2;NDUFS3;NDUFS4;NDUFS5;NDUFS6;NDUFS7;NDUFS8;NDUFV1;NDUFV2;NDUFV3	Complex_from_hgnc_database
SDH	Mitochondrial complex II: succinate dehydrogenase subunit		Mitochondrial complex I: NADH dehydrogenase subunit;ubiquinone subunit	SDHA;SDHB;SDHC;SDHD	Complex_from_hgnc_database
UQCR	Mitochondrial complex III: ubiquinol-cytochrome c reductase complex subunit		Mitochondrial complex I: NADH dehydrogenase subunit;ubiquinone subunit	CYC1;MT-CYB;UQCR10;UQCR11;UQCRB;UQCRC1;UQCRC2;UQCRFS1;UQCRH;UQCRQ	Complex_from_hgnc_database
COX	Mitochondrial complex IV: cytochrome c oxidase subunit		Mitochondrial complex I: NADH dehydrogenase subunit;ubiquinone subunit	COX4I1;COX4I2;COX5A;COX5B;COX6A1;COX6A2;COX6B1;COX6B2;COX6C;COX7A1;COX7A2;COX7B;COX7B2;COX7C;COX8A;COX8C;MT-CO1;MT-CO2;MT-CO3	Complex_from_hgnc_database
ATP	Mitochondrial complex V: ATP synthase subunit	ATPS	Mitochondrial complex I: NADH dehydrogenase subunit;ubiquinone subunit	ATP5A1;ATP5B;ATP5C1;ATP5D;ATP5E;ATP5F1;ATP5G1;ATP5G2;ATP5G3;ATP5H;ATP5I;ATP5J;ATP5J2;ATP5L;ATP5L2;ATP5O;ATPIF1;MT-ATP6;MT-ATP8	Complex_from_hgnc_database
E_m_p_t_y	Mitochondrial respiratory chain complex assembly factor		Mitochondrial complex I: NADH dehydrogenase subunit;ubiquinone subunit	ACAD9;ATPAF1;ATPAF2;BCS1L;COA1;COA3;COA4;COA5;COA6;COA7;COX10;COX11;COX14;COX15;COX17;COX18;COX19;COX20;ECSIT;NDUFAF1;NDUFAF2;NDUFAF3;NDUFAF4;NDUFAF5;NDUFAF6;NDUFAF7;NUBPL;SCO1;SCO2;SDHAF1;SDHAF2;SDHAF3;SDHAF4;SURF1;TMEM126B;UQCC1;UQCC2;UQCC3	Complex_from_hgnc_database
MRP	Mitochondrial ribosomal protein		Mitochondrial complex I: NADH dehydrogenase subunit;ubiquinone subunit	DAP3;LACTB;MRPL1;MRPL10;MRPL11;MRPL12;MRPL13;MRPL14;MRPL15;MRPL16;MRPL17;MRPL18;MRPL19;MRPL2;MRPL20;MRPL21;MRPL22;MRPL23;MRPL24;MRPL27;MRPL28;MRPL3;MRPL30;MRPL32;MRPL33;MRPL34;MRPL35;MRPL36;MRPL37;MRPL38;MRPL39;MRPL4;MRPL40;MRPL41;MRPL42;MRPL43;MRPL44;MRPL45;MRPL46;MRPL47;MRPL48;MRPL49;MRPL50;MRPL51;MRPL52;MRPL53;MRPL54;MRPL55;MRPL57;MRPL9;MRPS10;MRPS11;MRPS12;MRPS14;MRPS15;MRPS16;MRPS17;MRPS18A;…	Family_from_hgnc_database
E_m_p_t_y	Mitochondrially encoded tRNA		Mitochondrial complex I: NADH dehydrogenase subunit;ubiquinone subunit	MT-TA;MT-TC;MT-TD;MT-TE;MT-TF;MT-TG;MT-TH;MT-TI;MT-TK;MT-TL1;MT-TL2;MT-TM;MT-TN;MT-TP;MT-TQ;MT-TR;MT-TS1;MT-TS2;MT-TT;MT-TV;MT-TW;MT-TY	Family_from_hgnc_database
MAP	Mitogen-activated protein kinase kinase kinase kinase	MAPKKKK	Mitochondrial complex I: NADH dehydrogenase subunit;ubiquinone subunit	MAP4K1;MAP4K2;MAP4K3;MAP4K4;MAP4K5	Family_from_hgnc_database
E_m_p_t_y	Mitogen-activated protein kinase kinase kinase		Mitochondrial complex I: NADH dehydrogenase subunit;ubiquinone subunit	ARAF;BRAF;MAP3K1;MAP3K10;MAP3K11;MAP3K12;MAP3K13;MAP3K14;MAP3K15;MAP3K19;MAP3K2;MAP3K3;MAP3K4;MAP3K5;MAP3K6;MAP3K7;MAP3K8;MAP3K9;RAF1;TAOK1;TAOK2;TAOK3	Family_from_hgnc_database
MAP	Mitogen-activated protein kinase kinase		Mitochondrial complex I: NADH dehydrogenase subunit;ubiquinone subunit	MAP2K1;MAP2K2;MAP2K3;MAP2K4;MAP2K5;MAP2K6;MAP2K7	Family_from_hgnc_database
MAPK	Mitogen-activated protein kinase		Mitochondrial complex I: NADH dehydrogenase subunit;ubiquinone subunit	MAPK1;MAPK10;MAPK11;MAPK12;MAPK13;MAPK14;MAPK15;MAPK3;MAPK4;MAPK6;MAPK7;MAPK8;MAPK9	Family_from_hgnc_database
E_m_p_t_y	MJD deubiquinating enzyme		Mitochondrial complex I: NADH dehydrogenase subunit;ubiquinone subunit	ATXN3;ATXN3L;JOSD1;JOSD2	Family_from_hgnc_database
MOB	MOB kinase activator		Mitochondrial complex I: NADH dehydrogenase subunit;ubiquinone subunit	MOB1A;MOB1B;MOB2;MOB3A;MOB3B;MOB3C;MOB4	Family_from_hgnc_database
E_m_p_t_y	Mucin		Mitochondrial complex I: NADH dehydrogenase subunit;ubiquinone subunit	EMCN;MUC1;MUC12;MUC13;MUC15;MUC16;MUC17;MUC19;MUC2;MUC20;MUC21;MUC22;MUC3A;MUC3B;MUC4;MUC5AC;MUC5B;MUC6;MUC7;MUC8;OVGP1	Family_from_hgnc_database
MCTP	Multiple C2 domain, transmembrane		Mitochondrial complex I: NADH dehydrogenase subunit;ubiquinone subunit	MCTP1;MCTP2	Family_from_hgnc_database
MLH	MutL homolog		Mitochondrial complex I: NADH dehydrogenase subunit;ubiquinone subunit	MLH1;MLH3;PMS1;PMS2	Family_from_hgnc_database
MSH	MutS homolog		Mitochondrial complex I: NADH dehydrogenase subunit;ubiquinone subunit	MSH2;MSH3;MSH4;MSH5;MSH6	Family_from_hgnc_database
MEF	Myocyte enhancer factor 2 protein		Mitochondrial complex I: NADH dehydrogenase subunit;ubiquinone subunit	MEF2A;MEF2B;MEF2C;MEF2D	Family_from_hgnc_database
E_m_p_t_y	Myosin binding protein		Mitochondrial complex I: NADH dehydrogenase subunit;ubiquinone subunit	MYBPC1;MYBPC2;MYBPC3;MYBPH;MYBPHL;MYOM1;MYOM2;MYOM3	Family_from_hgnc_database
MYL	Myosin light chain		Mitochondrial complex I: NADH dehydrogenase subunit;ubiquinone subunit	MYL1;MYL10;MYL12A;MYL12B;MYL2;MYL3;MYL4;MYL5;MYL6;MYL6B;MYL7;MYL8P;MYL9;MYLPF	Family_from_hgnc_database
MYO	Myosin, class I	MYO1	Mitochondrial complex I: NADH dehydrogenase subunit;ubiquinone subunit	MYO1A;MYO1B;MYO1C;MYO1D;MYO1E;MYO1F;MYO1G;MYO1H	Family_from_hgnc_database
MYO	Myosin, class III	MYO3	Mitochondrial complex I: NADH dehydrogenase subunit;ubiquinone subunit	MYO3A;MYO3B	Family_from_hgnc_database
MYO	Myosin, class IX	MYO9	Mitochondrial complex I: NADH dehydrogenase subunit;ubiquinone subunit	MYO9A;MYO9B	Family_from_hgnc_database
MYO	Myosin, class V	MYO5	Mitochondrial complex I: NADH dehydrogenase subunit;ubiquinone subunit	MYO5A;MYO5B;MYO5C	Family_from_hgnc_database
MYO	Myosin, class VI	MYO6	Mitochondrial complex I: NADH dehydrogenase subunit;ubiquinone subunit	MYO6	Family_from_hgnc_database
MYO	Myosin, class VII	MYO7	Mitochondrial complex I: NADH dehydrogenase subunit;ubiquinone subunit	MYO7A;MYO7B	Family_from_hgnc_database
MYO	Myosin, class X	MYO10	Mitochondrial complex I: NADH dehydrogenase subunit;ubiquinone subunit	MYO10	Family_from_hgnc_database
MYO	Myosin, class XIX	MYO19	Mitochondrial complex I: NADH dehydrogenase subunit;ubiquinone subunit	MYO19	Family_from_hgnc_database
MYO	Myosin, class XV	MYO15	Mitochondrial complex I: NADH dehydrogenase subunit;ubiquinone subunit	MYO15A;MYO15B	Family_from_hgnc_database
MYO	Myosin, class XVI	MYO16	Mitochondrial complex I: NADH dehydrogenase subunit;ubiquinone subunit	MYO16	Family_from_hgnc_database
MYO	Myosin, class XVIII	MYO19	Mitochondrial complex I: NADH dehydrogenase subunit;ubiquinone subunit	MYO18A;MYO18B	Family_from_hgnc_database
MYH	Myosin, heavy chain		Mitochondrial complex I: NADH dehydrogenase subunit;ubiquinone subunit	MYH1;MYH10;MYH11;MYH13;MYH14;MYH15;MYH16;MYH2;MYH3;MYH4;MYH6;MYH7;MYH7B;MYH8;MYH9	Family_from_hgnc_database
MTM	Myotubularin		Mitochondrial complex I: NADH dehydrogenase subunit;ubiquinone subunit	MTM1;MTMR1;MTMR10;MTMR11;MTMR12;MTMR14;MTMR2;MTMR3;MTMR4;MTMR6;MTMR7;MTMR8;MTMR9;SBF1;SBF2	Family_from_hgnc_database
NAA	N(alpha)-acetyltransferase subunit		Mitochondrial complex I: NADH dehydrogenase subunit;ubiquinone subunit	NAA10;NAA11;NAA15;NAA16;NAA20;NAA25;NAA30;NAA35;NAA38;NAA40;NAA50;NAA60	Complex_from_hgnc_database
NKAIN	Na+/K+ transporting ATPase interacting		Mitochondrial complex I: NADH dehydrogenase subunit;ubiquinone subunit	NKAIN1;NKAIN2;NKAIN3;NKAIN4	Family_from_hgnc_database
NTN	Netrin		Mitochondrial complex I: NADH dehydrogenase subunit;ubiquinone subunit	NTN1;NTN3;NTN4;NTN5;NTNG1;NTNG2	Family_from_hgnc_database
NBPF	Neuroblastoma breakpoint family		Mitochondrial complex I: NADH dehydrogenase subunit;ubiquinone subunit	NBPF1;NBPF10;NBPF11;NBPF12;NBPF13P;NBPF14;NBPF15;NBPF17P;NBPF18P;NBPF19;NBPF20;NBPF21P;NBPF22P;NBPF25P;NBPF26;NBPF2P;NBPF3;NBPF4;NBPF5P;NBPF6;NBPF7;NBPF8;NBPF9	Family_from_hgnc_database
NMUR	Neuromedin U receptor		Mitochondrial complex I: NADH dehydrogenase subunit;ubiquinone subunit	NMUR1;NMUR2	Family_from_hgnc_database
E_m_p_t_y	Neuropeptide receptor		Mitochondrial complex I: NADH dehydrogenase subunit;ubiquinone subunit	NPBWR1;NPBWR2;NPFFR1;NPFFR2;NPSR1;NPY1R;NPY2R;NPY4R;NPY5R;NPY6R	Family_from_hgnc_database
NTSR	Neurotensin receptor		Mitochondrial complex I: NADH dehydrogenase subunit;ubiquinone subunit	NTSR1;NTSR2	Family_from_hgnc_database
E_m_p_t_y	NKL subclass homeoboxes and pseudogene		Mitochondrial complex I: NADH dehydrogenase subunit;ubiquinone subunit	BARHL1;BARHL2;BARX1;BARX2;BSX;DBX1;DBX2;DLX1;DLX2;DLX3;DLX4;DLX5;DLX6;EMX1;EMX2;EN1;EN2;HHEX;HLX;HMX1;HMX2;HMX3;LBX1;LBX2;MSX1;MSX2;MSX2P1;NANOG;NANOGP1;NANOGP10;NANOGP11;NANOGP2;NANOGP3;NANOGP4;NANOGP5;NANOGP6;NANOGP7;NANOGP8;NANOGP9;NKX1-1;NKX1-2;NKX2-1;NKX2-2;NKX2-3;NKX2-4;NKX2-5;NKX2-6;NKX2-8;NKX3-1;NKX3-2;NKX6-1;NKX6-2;NKX6-3;NOTO;TLX1;TLX2;TLX3;VAX1;VAX2;VENTX;VENTXP1;VENTXP2;VENTXP3;VENTXP…	Family_from_hgnc_database
NLR	NLR family		Mitochondrial complex I: NADH dehydrogenase subunit;ubiquinone subunit	CIITA;NAIP;NLRC3;NLRC4;NLRC5;NLRP1;NLRP10;NLRP11;NLRP12;NLRP13;NLRP14;NLRP2;NLRP2P;NLRP3;NLRP3P;NLRP4;NLRP5;NLRP6;NLRP7;NLRP8;NLRP9;NLRP9P;NLRX1;NOD1;NOD2	Family_from_hgnc_database
NME	NME/NM23 family		Mitochondrial complex I: NADH dehydrogenase subunit;ubiquinone subunit	NME1;NME2;NME3;NME4;NME5;NME6;NME7;NME8;NME9	Family_from_hgnc_database
HMG	Non-canonical high mobility group		Mitochondrial complex I: NADH dehydrogenase subunit;ubiquinone subunit	HMG20A;HMG20B;HMGXB3;HMGXB4	Family_from_hgnc_database
PCDH	Non-clustered protocadherin		Mitochondrial complex I: NADH dehydrogenase subunit;ubiquinone subunit	PCDH1;PCDH10;PCDH11X;PCDH11Y;PCDH12;PCDH17;PCDH18;PCDH19;PCDH20;PCDH7;PCDH8;PCDH9	Family_from_hgnc_database
E_m_p_t_y	NOP2/Sun domain containing		Mitochondrial complex I: NADH dehydrogenase subunit;ubiquinone subunit	NOP2;NSUN2;NSUN3;NSUN4;NSUN5;NSUN6;NSUN7	Family_from_hgnc_database
NECAB	N-terminal EF-hand calcium binding protein		Mitochondrial complex I: NADH dehydrogenase subunit;ubiquinone subunit	NECAB1;NECAB2;NECAB3	Family_from_hgnc_database
NFAT	Nuclear factors of activated T-cell		Mitochondrial complex I: NADH dehydrogenase subunit;ubiquinone subunit	NFAT5;NFATC1;NFATC2;NFATC3;NFATC4	Family_from_hgnc_database
E_m_p_t_y	Nuclear hormone receptor		Mitochondrial complex I: NADH dehydrogenase subunit;ubiquinone subunit	AR;ESR1;ESR2;ESRRA;ESRRB;ESRRG;HNF4A;HNF4G;NR0B1;NR0B2;NR1D1;NR1D2;NR1H2;NR1H3;NR1H4;NR1H5P;NR1I2;NR1I3;NR2C1;NR2C2;NR2E1;NR2E3;NR2F1;NR2F2;NR2F6;NR3C1;NR3C2;NR4A1;NR4A2;NR4A3;NR5A1;NR5A2;NR6A1;PGR;PPARA;PPARD;PPARG;RARA;RARB;RARG;RORA;RORB;RORC;RXRA;RXRB;RXRG;THRA;THRB;VDR	Family_from_hgnc_database
NMTR	Nuclear-encoded mitochondrial transfer RNA		Mitochondrial complex I: NADH dehydrogenase subunit;ubiquinone subunit	NMTRL-TAA1-1;NMTRL-TAA2-1;NMTRL-TAA3-1;NMTRL-TAA4-1;NMTRL-TAA5-1;NMTRL-TAA6-1;NMTRP-TGG1-1;NMTRQ-CTG1-1;NMTRQ-TTG10-1;NMTRQ-TTG1-1;NMTRQ-TTG11-1;NMTRQ-TTG12-1;NMTRQ-TTG13-1;NMTRQ-TTG14-1;NMTRQ-TTG15-1;NMTRQ-TTG2-1;NMTRQ-TTG3-1;NMTRQ-TTG4-1;NMTRQ-TTG5-1;NMTRQ-TTG6-1;NMTRQ-TTG7-1;NMTRQ-TTG8-1;NMTRQ-TTG9-1;NMTRS-TGA1-1;NMTRS-TGA2-1;NMTRS-TGA3-1;NMTRV-TAC1-1	Family_from_hgnc_database
E_m_p_t_y	Nucleoporin		Mitochondrial complex I: NADH dehydrogenase subunit;ubiquinone subunit	AAAS;AHCTF1;DDX19A;DDX19B;GLE1;NDC1;NUP107;NUP133;NUP153;NUP155;NUP160;NUP188;NUP205;NUP210;NUP214;NUP35;NUP37;NUP43;NUP50;NUP54;NUP58;NUP62;NUP85;NUP88;NUP93;NUP98;POM121;RAE1;RANBP2;SEC13;SEH1L;TPR	Family_from_hgnc_database
E_m_p_t_y	Nudix type motif-containing		Mitochondrial complex I: NADH dehydrogenase subunit;ubiquinone subunit	DCP2;NUDT1;NUDT10;NUDT11;NUDT12;NUDT13;NUDT14;NUDT15;NUDT16;NUDT16L1;NUDT17;NUDT18;NUDT19;NUDT2;NUDT21;NUDT22;NUDT3;NUDT4;NUDT5;NUDT6;NUDT7;NUDT8;NUDT9;TRPM2	Family_from_hgnc_database
OR1	Olfactory receptor, family 1		Mitochondrial complex I: NADH dehydrogenase subunit;ubiquinone subunit	OR1A1;OR1A2;OR1AA1P;OR1AB1P;OR1AC1P;OR1B1;OR1C1;OR1D2;OR1D3P;OR1D4;OR1D5;OR1E1;OR1E2;OR1E3;OR1F1;OR1F12;OR1F2P;OR1G1;OR1H1P;OR1I1;OR1J1;OR1J2;OR1J4;OR1K1;OR1L1;OR1L3;OR1L4;OR1L6;OR1L8;OR1M1;OR1M4P;OR1N1;OR1N2;OR1P1;OR1Q1;OR1R1P;OR1S1;OR1S2;OR1X1P;OR1X5P	Family_from_hgnc_database
OR10	Olfactory receptor, family 10		Mitochondrial complex I: NADH dehydrogenase subunit;ubiquinone subunit	OR10A2;OR10A3;OR10A4;OR10A5;OR10A6;OR10A7;OR10AA1P;OR10AB1P;OR10AC1;OR10AD1;OR10AE1P;OR10AE3P;OR10AF1P;OR10AG1;OR10AH1P;OR10AK1P;OR10B1P;OR10C1;OR10D1P;OR10D3;OR10D4P;OR10D5P;OR10G1P;OR10G2;OR10G3;OR10G4;OR10G5P;OR10G6;OR10G7;OR10G8;OR10G9;OR10H1;OR10H2;OR10H3;OR10H4;OR10H5;OR10J1;OR10J2P;OR10J3;OR10J4;OR10J5;OR10J6P;OR10J7P;OR10J8P;OR10J9P;OR10K1;OR10K2;OR10N1P;OR10P1;OR10Q1;OR10Q2P;OR10R1P;OR10…	Family_from_hgnc_database
OR11	Olfactory receptor, family 11		Mitochondrial complex I: NADH dehydrogenase subunit;ubiquinone subunit	OR11A1;OR11G1P;OR11G2;OR11H1;OR11H12;OR11H13P;OR11H2;OR11H3P;OR11H4;OR11H5P;OR11H6;OR11H7;OR11I1P;OR11J1P;OR11J2P;OR11J5P;OR11K1P;OR11K2P;OR11L1;OR11M1P;OR11N1P;OR11P1P;OR11Q1P	Family_from_hgnc_database
OR12	Olfactory receptor, family 12		Mitochondrial complex I: NADH dehydrogenase subunit;ubiquinone subunit	OR12D1;OR12D2;OR12D3	Family_from_hgnc_database
OR13	Olfactory receptor, family 13		Mitochondrial complex I: NADH dehydrogenase subunit;ubiquinone subunit	OR13A1;OR13C1P;OR13C2;OR13C3;OR13C4;OR13C5;OR13C6P;OR13C7;OR13C8;OR13C9;OR13D1;OR13D2P;OR13D3P;OR13E1P;OR13F1;OR13G1;OR13H1;OR13I1P;OR13J1;OR13K1P;OR13Z1P;OR13Z2P;OR13Z3P	Family_from_hgnc_database
OR14	Olfactory receptor, family 14		Mitochondrial complex I: NADH dehydrogenase subunit;ubiquinone subunit	OR14A16;OR14A2;OR14C36;OR14I1;OR14J1;OR14K1;OR14L1P	Family_from_hgnc_database
OR2	Olfactory receptor, family 2		Mitochondrial complex I: NADH dehydrogenase subunit;ubiquinone subunit	OR2A1;OR2A12;OR2A13P;OR2A14;OR2A15P;OR2A2;OR2A20P;OR2A25;OR2A3P;OR2A4;OR2A41P;OR2A42;OR2A5;OR2A7;OR2A9P;OR2AD1P;OR2AE1;OR2AF1P;OR2AG1;OR2AG2;OR2AH1P;OR2AI1P;OR2AJ1;OR2AK2;OR2AL1P;OR2AM1P;OR2AO1P;OR2AP1;OR2AQ1P;OR2AS1P;OR2AS2P;OR2AT1P;OR2AT2P;OR2AT4;OR2B11;OR2B2;OR2B3;OR2B4P;OR2B6;OR2B7P;OR2B8P;OR2BH1P;OR2C1;OR2C3;OR2D2;OR2D3;OR2E1P;OR2F1;OR2F2;OR2G1P;OR2G2;OR2G3;OR2G6;OR2H1;OR2H2;OR2H4P;OR2H5P;OR…	Family_from_hgnc_database
OR3	Olfactory receptor, family 3		Mitochondrial complex I: NADH dehydrogenase subunit;ubiquinone subunit	OR3A1;OR3A2;OR3A3;OR3A4P;OR3B1P;OR3D1P	Family_from_hgnc_database
OR4	Olfactory receptor, family 4		Mitochondrial complex I: NADH dehydrogenase subunit;ubiquinone subunit	OR4A10P;OR4A11P;OR4A12P;OR4A13P;OR4A14P;OR4A15;OR4A16;OR4A17P;OR4A18P;OR4A19P;OR4A1P;OR4A21P;OR4A2P;OR4A3P;OR4A40P;OR4A41P;OR4A42P;OR4A43P;OR4A44P;OR4A45P;OR4A46P;OR4A47;OR4A48P;OR4A49P;OR4A4P;OR4A5;OR4A50P;OR4A6P;OR4A7P;OR4A8;OR4A9P;OR4B1;OR4B2P;OR4C10P;OR4C11;OR4C12;OR4C13;OR4C14P;OR4C15;OR4C16;OR4C1P;OR4C2P;OR4C3;OR4C45;OR4C46;OR4C48P;OR4C49P;OR4C4P;OR4C5;OR4C50P;OR4C6;OR4C7P;OR4C9P;OR4D1;OR4D…	Family_from_hgnc_database
OR5	Olfactory receptor, family 5		Mitochondrial complex I: NADH dehydrogenase subunit;ubiquinone subunit	OR5A1;OR5A2;OR5AC1;OR5AC2;OR5AC4P;OR5AH1P;OR5AK1P;OR5AK2;OR5AK3P;OR5AK4P;OR5AL1;OR5AL2P;OR5AM1P;OR5AN1;OR5AN2P;OR5AO1P;OR5AP1P;OR5AP2;OR5AQ1P;OR5AR1;OR5AS1;OR5AU1;OR5AW1P;OR5AZ1P;OR5B10P;OR5B12;OR5B15P;OR5B17;OR5B19P;OR5B1P;OR5B2;OR5B21;OR5B3;OR5BA1P;OR5BB1P;OR5BC1P;OR5BD1P;OR5BE1P;OR5BH1P;OR5BJ1P;OR5BK1P;OR5BL1P;OR5BM1P;OR5BN1P;OR5BN2P;OR5BP1P;OR5BQ1P;OR5BR1P;OR5BS1P;OR5BT1P;OR5C1;OR5D13;OR5D14;…	Family_from_hgnc_database
OR51	Olfactory receptor, family 51		Mitochondrial complex I: NADH dehydrogenase subunit;ubiquinone subunit	OR51A10P;OR51A1P;OR51A2;OR51A3P;OR51A4;OR51A5P;OR51A6P;OR51A7;OR51A8P;OR51A9P;OR51AB1P;OR51B2;OR51B3P;OR51B4;OR51B5;OR51B6;OR51B8P;OR51C1P;OR51C4P;OR51D1;OR51E1;OR51E2;OR51F1;OR51F2;OR51F3P;OR51F4P;OR51F5P;OR51G1;OR51G2;OR51H1;OR51H2P;OR51I1;OR51I2;OR51J1;OR51K1P;OR51L1;OR51M1;OR51N1P;OR51P1P;OR51Q1;OR51R1P;OR51S1;OR51T1;OR51V1	Family_from_hgnc_database
OR52	Olfactory receptor, family 52		Mitochondrial complex I: NADH dehydrogenase subunit;ubiquinone subunit	OR52A1;OR52A4P;OR52A5;OR52B1P;OR52B2;OR52B3P;OR52B4;OR52B5P;OR52B6;OR52D1;OR52E1;OR52E2;OR52E3P;OR52E4;OR52E5;OR52E6;OR52E7P;OR52E8;OR52H1;OR52H2P;OR52I1;OR52I2;OR52J1P;OR52J2P;OR52J3;OR52K1;OR52K2;OR52K3P;OR52L1;OR52L2P;OR52M1;OR52M2P;OR52N1;OR52N2;OR52N3P;OR52N4;OR52N5;OR52P1P;OR52P2P;OR52Q1P;OR52R1;OR52S1P;OR52T1P;OR52U1P;OR52V1P;OR52W1;OR52X1P;OR52Y1P;OR52Z1	Family_from_hgnc_database
OR55	Olfactory receptor, family 55		Mitochondrial complex I: NADH dehydrogenase subunit;ubiquinone subunit	OR55B1P	Family_from_hgnc_database
OR56	Olfactory receptor, family 56		Mitochondrial complex I: NADH dehydrogenase subunit;ubiquinone subunit	OR56A1;OR56A3;OR56A4;OR56A5;OR56A7P;OR56B1;OR56B2P;OR56B3P;OR56B4	Family_from_hgnc_database
OR6	Olfactory receptor, family 6		Mitochondrial complex I: NADH dehydrogenase subunit;ubiquinone subunit	OR6A2;OR6B1;OR6B2;OR6B3;OR6C1;OR6C2;OR6C3;OR6C4;OR6C5P;OR6C6;OR6C64P;OR6C65;OR6C66P;OR6C68;OR6C69P;OR6C70;OR6C71P;OR6C72P;OR6C73P;OR6C74;OR6C75;OR6C76;OR6C7P;OR6D1P;OR6E1P;OR6F1;OR6J1;OR6K1P;OR6K2;OR6K3;OR6K4P;OR6K5P;OR6K6;OR6L1P;OR6L2P;OR6M1;OR6M2P;OR6M3P;OR6N1;OR6N2;OR6P1;OR6Q1;OR6R1P;OR6R2P;OR6S1;OR6T1;OR6U2P;OR6V1;OR6W1P;OR6X1;OR6Y1	Family_from_hgnc_database
OR7	Olfactory receptor, family 7		Mitochondrial complex I: NADH dehydrogenase subunit;ubiquinone subunit	OR7A10;OR7A11P;OR7A15P;OR7A17;OR7A18P;OR7A19P;OR7A1P;OR7A2P;OR7A3P;OR7A5;OR7A8P;OR7C1;OR7C2;OR7D11P;OR7D1P;OR7D2;OR7D4;OR7E100P;OR7E101P;OR7E102P;OR7E104P;OR7E105P;OR7E106P;OR7E108P;OR7E109P;OR7E10P;OR7E110P;OR7E111P;OR7E115P;OR7E116P;OR7E117P;OR7E11P;OR7E121P;OR7E122P;OR7E125P;OR7E126P;OR7E128P;OR7E129P;OR7E12P;OR7E130P;OR7E136P;OR7E13P;OR7E140P;OR7E145P;OR7E148P;OR7E149P;OR7E14P;OR7E154P;OR7E15…	Family_from_hgnc_database
OR8	Olfactory receptor, family 8		Mitochondrial complex I: NADH dehydrogenase subunit;ubiquinone subunit	OR8A1;OR8A2P;OR8A3P;OR8B10P;OR8B12;OR8B1P;OR8B2;OR8B3;OR8B4;OR8B5P;OR8B6P;OR8B7P;OR8B8;OR8B9P;OR8C1P;OR8D1;OR8D2;OR8D4;OR8F1P;OR8G1;OR8G2;OR8G3P;OR8G5;OR8G7P;OR8H1;OR8H2;OR8H3;OR8I1P;OR8I2;OR8I4P;OR8J1;OR8J2;OR8J3;OR8K1;OR8K2P;OR8K3;OR8K4P;OR8K5;OR8L1P;OR8Q1P;OR8R1P;OR8S1;OR8S21P;OR8T1P;OR8U1;OR8U8;OR8U9;OR8V1P;OR8X1P	Family_from_hgnc_database
OR9	Olfactory receptor, family 9		Mitochondrial complex I: NADH dehydrogenase subunit;ubiquinone subunit	OR9A1P;OR9A2;OR9A3P;OR9A4;OR9G1;OR9G2P;OR9G3P;OR9G4;OR9G9;OR9H1P;OR9I1;OR9I2P;OR9I3P;OR9K1P;OR9K2;OR9L1P;OR9M1P;OR9N1P;OR9P1P;OR9Q1;OR9Q2;OR9R1P;OR9S24P	Family_from_hgnc_database
OST	Oligosaccharyltransferase complex		Mitochondrial complex I: NADH dehydrogenase subunit;ubiquinone subunit	DAD1;DDOST;MLEC;OST4;OSTC;RPN1;RPN2;STT3A;STT3B	Complex_from_hgnc_database
E_m_p_t_y	O-linked N-acetylglucosaminyltransferase		Mitochondrial complex I: NADH dehydrogenase subunit;ubiquinone subunit	EOGT;OGT;POMGNT1;POMGNT2	Family_from_hgnc_database
OPR	Opioid receptor	OR	Mitochondrial complex I: NADH dehydrogenase subunit;ubiquinone subunit	OPRD1;OPRK1;OPRL1;OPRM1	Family_from_hgnc_database
OPNR	Opsin receptor		Mitochondrial complex I: NADH dehydrogenase subunit;ubiquinone subunit	OPN1LW;OPN1MW;OPN1MW2;OPN1MW3;OPN1SW;OPN3;OPN4;OPN5;RGR;RHO;RRH	Family_from_hgnc_database
ORAI	ORAI calcium release-activated calcium modulator		Mitochondrial complex I: NADH dehydrogenase subunit;ubiquinone subunit	ORAI1;ORAI2;ORAI3	Family_from_hgnc_database
ORC	Origin recognition complex		Mitochondrial complex I: NADH dehydrogenase subunit;ubiquinone subunit	ORC1;ORC2;ORC3;ORC4;ORC5;ORC6	Complex_from_hgnc_database
E_m_p_t_y	OTU domain containing		Mitochondrial complex I: NADH dehydrogenase subunit;ubiquinone subunit	ALG13;FAM105A;OTUB1;OTUB2;OTUD1;OTUD3;OTUD4;OTUD5;OTUD6A;OTUD6B;OTUD7A;OTUD7B;OTULIN;TNFAIP3;VCPIP1;YOD1;ZRANB1	Family_from_hgnc_database
OXGR	Oxoglutarate receptor		Mitochondrial complex I: NADH dehydrogenase subunit;ubiquinone subunit	OXGR1	Family_from_hgnc_database
OSBP	Oxysterol binding protein		Mitochondrial complex I: NADH dehydrogenase subunit;ubiquinone subunit	OSBP;OSBP2;OSBPL10;OSBPL11;OSBPL1A;OSBPL2;OSBPL3;OSBPL5;OSBPL6;OSBPL7;OSBPL8;OSBPL9	Family_from_hgnc_database
E_m_p_t_y	Paf1/RNA polymerase II complex		Mitochondrial complex I: NADH dehydrogenase subunit;ubiquinone subunit	CDC73;CTR9;LEO1;PAF1;RTF1;WDR61	Complex_from_hgnc_database
PAX	Paired boxe		Mitochondrial complex I: NADH dehydrogenase subunit;ubiquinone subunit	PAX1;PAX2;PAX3;PAX4;PAX5;PAX6;PAX7;PAX8;PAX9	Family_from_hgnc_database
PANX	Pannexin		Mitochondrial complex I: NADH dehydrogenase subunit;ubiquinone subunit	PANX1;PANX2;PANX3	Family_from_hgnc_database
PAPPA	Pappalysin		Mitochondrial complex I: NADH dehydrogenase subunit;ubiquinone subunit	PAPPA;PAPPA2	Family_from_hgnc_database
E_m_p_t_y	Paraneoplastic Ma antigen		Mitochondrial complex I: NADH dehydrogenase subunit;ubiquinone subunit	MOAP1;PNMA1;PNMA2;PNMA3;PNMA5;PNMA6A;PNMA6B;PNMAL1;PNMAL2;ZCCHC12;ZCCHC18	Family_from_hgnc_database
PON	Paraoxonase		Mitochondrial complex I: NADH dehydrogenase subunit;ubiquinone subunit	PON1;PON2;PON3	Family_from_hgnc_database
PTH	Parathyroid hormone receptor	PTHR	Mitochondrial complex I: NADH dehydrogenase subunit;ubiquinone subunit	PTH1R;PTH2R	Family_from_hgnc_database
PARK	Parkinson disease associated gene		Mitochondrial complex I: NADH dehydrogenase subunit;ubiquinone subunit	ATP13A2;EIF4G1;FBXO7;HTRA2;LRRK2;PARK10;PARK11;PARK12;PARK16;PARK2;PARK3;PARK7;PINK1;PLA2G6;SNCA;UCHL1;VPS35	Family_from_hgnc_database
PARV	Parvin		Mitochondrial complex I: NADH dehydrogenase subunit;ubiquinone subunit	PARVA;PARVB;PARVG	Family_from_hgnc_database
PIN	Parvulin		Mitochondrial complex I: NADH dehydrogenase subunit;ubiquinone subunit	PIN1;PIN4	Family_from_hgnc_database
E_m_p_t_y	Patatin-like phospholipase domain containing		Mitochondrial complex I: NADH dehydrogenase subunit;ubiquinone subunit	PLA2G6;PNPLA1;PNPLA10P;PNPLA2;PNPLA3;PNPLA4;PNPLA5;PNPLA6;PNPLA7;PNPLA8	Family_from_hgnc_database
PATE	PATE family		Mitochondrial complex I: NADH dehydrogenase subunit;ubiquinone subunit	PATE1;PATE2;PATE3;PATE4	Family_from_hgnc_database
PELI	Pellino E3 ubiquitin protein ligase		Mitochondrial complex I: NADH dehydrogenase subunit;ubiquinone subunit	PELI1;PELI2;PELI3	Family_from_hgnc_database
E_m_p_t_y	Peptide receptor		Mitochondrial complex I: NADH dehydrogenase subunit;ubiquinone subunit	APLNR;GHSR;KISS1R;MLNR;PRLHR;QRFPR;TRHR	Family_from_hgnc_database
PADI	Peptidyl arginine deiminase		Mitochondrial complex I: NADH dehydrogenase subunit;ubiquinone subunit	PADI1;PADI2;PADI3;PADI4;PADI6	Family_from_hgnc_database
PLIN	Perilipin		Mitochondrial complex I: NADH dehydrogenase subunit;ubiquinone subunit	PLIN1;PLIN2;PLIN3;PLIN4;PLIN5	Family_from_hgnc_database
PEX	Peroxin		Mitochondrial complex I: NADH dehydrogenase subunit;ubiquinone subunit	PEX1;PEX10;PEX11A;PEX11B;PEX11G;PEX12;PEX13;PEX14;PEX16;PEX19;PEX2;PEX26;PEX3;PEX5;PEX6;PEX7	Family_from_hgnc_database
PRDX	Peroxiredoxin		Mitochondrial complex I: NADH dehydrogenase subunit;ubiquinone subunit	PRDX1;PRDX2;PRDX3;PRDX4;PRDX5;PRDX6	Family_from_hgnc_database
E_m_p_t_y	PHD finger protein		Mitochondrial complex I: NADH dehydrogenase subunit;ubiquinone subunit	AIRE;ASH1L;ASH2L;BAZ1A;BAZ1B;BAZ2A;BAZ2B;BPTF;BRD1;BRPF1;BRPF3;CHD3;CHD4;CHD5;CXXC1;DIDO1;DPF1;DPF2;DPF3;FANCL;FBXL19;G2E3;ING1;ING2;ING3;ING4;ING5;INTS12;JADE1;JADE2;JADE3;KAT6A;KAT6B;KDM2A;KDM2B;KDM5A;KDM5B;KDM5C;KDM5D;KDM7A;KMT2A;KMT2B;KMT2C;KMT2D;KMT2E;MLLT10;MLLT6;MTF2;NFX1;NSD1;PHF1;PHF10;PHF11;PHF12;PHF13;PHF14;PHF19;PHF2;PHF20;PHF20L1;PHF21A;PHF21B;PHF23;PHF24;PHF3;PHF5A;PHF6;PHF7;PHF8;PH…	Family_from_hgnc_database
PHACTR	Phosphatase and actin regulator		Mitochondrial complex I: NADH dehydrogenase subunit;ubiquinone subunit	PHACTR1;PHACTR2;PHACTR3;PHACTR4	Family_from_hgnc_database
PIK	Phosphatidylinositol 3-kinase subunit	PI3K	Mitochondrial complex I: NADH dehydrogenase subunit;ubiquinone subunit	PIK3C2A;PIK3C2B;PIK3C2G;PIK3C3;PIK3CA;PIK3CB;PIK3CD;PIK3CG	Complex_from_hgnc_database
PIG	Phosphatidylinositol glycan anchor biosynthesi		Mitochondrial complex I: NADH dehydrogenase subunit;ubiquinone subunit	PIGA;PIGB;PIGC;PIGF;PIGG;PIGH;PIGK;PIGL;PIGM;PIGN;PIGO;PIGP;PIGQ;PIGS;PIGT;PIGU;PIGV;PIGW;PIGX;PIGY;PIGZ	Family_from_hgnc_database
PDE	Phosphodiesterase		Mitochondrial complex I: NADH dehydrogenase subunit;ubiquinone subunit	PDE10A;PDE11A;PDE1A;PDE1B;PDE1C;PDE2A;PDE3A;PDE3B;PDE4A;PDE4B;PDE4C;PDE4D;PDE5A;PDE6A;PDE6B;PDE6C;PDE6D;PDE6G;PDE6H;PDE7A;PDE7B;PDE8A;PDE8B;PDE9A	Family_from_hgnc_database
E_m_p_t_y	Phosphoinositide phosphatase		Mitochondrial complex I: NADH dehydrogenase subunit;ubiquinone subunit	BPNT1;FIG4;IMPA1;IMPA2;INPP1;INPP4B;INPP5A;INPP5B;INPP5D;INPP5E;INPP5F;INPP5J;INPP5K;INPPL1;MINPP1;MTM1;MTMR1;MTMR14;MTMR2;MTMR3;MTMR4;MTMR6;MTMR7;MTMR8;OCRL;PTEN;PTPMT1;SACM1L;SYNJ1;SYNJ2;TMEM55A;TMEM55B	Family_from_hgnc_database
E_m_p_t_y	Phospholipase		Mitochondrial complex I: NADH dehydrogenase subunit;ubiquinone subunit	PLA1A;PLA2G10;PLA2G12A;PLA2G12B;PLA2G15;PLA2G16;PLA2G1B;PLA2G2A;PLA2G2C;PLA2G2D;PLA2G2E;PLA2G2F;PLA2G3;PLA2G4A;PLA2G4B;PLA2G4C;PLA2G4D;PLA2G4E;PLA2G4F;PLA2G5;PLA2G6;PLA2G7;PLB1;PLCB1;PLCB2;PLCB3;PLCB4;PLCD1;PLCD3;PLCD4;PLCE1;PLCG1;PLCG2;PLCH1;PLCH2;PLCZ1;PLD1;PLD2;PLD3;PLD4;PLD5;PLD6	Family_from_hgnc_database
PLPPR	Phospholipid phosphatase related		Mitochondrial complex I: NADH dehydrogenase subunit;ubiquinone subunit	PLPPR1;PLPPR2;PLPPR3;PLPPR4;PLPPR5	Family_from_hgnc_database
PLPP	Phospholipid phosphatase		Mitochondrial complex I: NADH dehydrogenase subunit;ubiquinone subunit	PLPP1;PLPP2;PLPP3;PLPP4;PLPP5;PLPP6;PLPP7	Family_from_hgnc_database
PLSCR	Phospholipid scramblase		Mitochondrial complex I: NADH dehydrogenase subunit;ubiquinone subunit	PLSCR1;PLSCR2;PLSCR3;PLSCR4;PLSCR5	Family_from_hgnc_database
PYG	Phosphorylase, glycogen		Mitochondrial complex I: NADH dehydrogenase subunit;ubiquinone subunit	PYGB;PYGL;PYGM	Family_from_hgnc_database
PIRC	Piwi-interacting RNA cluster		Mitochondrial complex I: NADH dehydrogenase subunit;ubiquinone subunit	PIRC1;PIRC10;PIRC100;PIRC101;PIRC102;PIRC103;PIRC104;PIRC105;PIRC106;PIRC107;PIRC108;PIRC109;PIRC11;PIRC110;PIRC111;PIRC112;PIRC113;PIRC114;PIRC12;PIRC13;PIRC14;PIRC15;PIRC16;PIRC17;PIRC18;PIRC19;PIRC2;PIRC20;PIRC21;PIRC22;PIRC23;PIRC24;PIRC25;PIRC26;PIRC27;PIRC28;PIRC29;PIRC3;PIRC30;PIRC31;PIRC32;PIRC33;PIRC34;PIRC35;PIRC36;PIRC37;PIRC38;PIRC39;PIRC4;PIRC40;PIRC41;PIRC42;PIRC43;PIRC44;PIRC45;PIR…	Family_from_hgnc_database
E_m_p_t_y	Plakin		Mitochondrial complex I: NADH dehydrogenase subunit;ubiquinone subunit	DSP;DST;EPPK1;EVPL;EVPLL;MACF1;PLEC;PPL	Family_from_hgnc_database
PTAFR	Platelet-activating factor receptor		Mitochondrial complex I: NADH dehydrogenase subunit;ubiquinone subunit	PTAFR	Family_from_hgnc_database
E_m_p_t_y	Pleckstrin homology domain containing		Mitochondrial complex I: NADH dehydrogenase subunit;ubiquinone subunit	ABR;ACAP1;ACAP2;ACAP3;ADAP1;ADAP2;ADRBK1;ADRBK2;AFAP1;AFAP1L1;AFAP1L2;AGAP1;AGAP2;AGAP3;AGAP4;AGAP5;AGAP6;AGAP7P;AGAP9;AKAP13;AKT1;AKT2;AKT3;ANLN;APBB1IP;APPL1;APPL2;ARAP1;ARAP2;ARAP3;ARHGAP12;ARHGAP15;ARHGAP21;ARHGAP22;ARHGAP23;ARHGAP24;ARHGAP25;ARHGAP27;ARHGAP9;ARHGEF16;ARHGEF18;ARHGEF2;ARHGEF26;ARHGEF4;ARHGEF6;ARHGEF7;ARHGEF9;ASAP1;ASAP2;ASAP3;BCR;BMX;BTK;CADPS;CADPS2;CDC42BPG;CNKSR1;CNKSR2;CO…	Family_from_hgnc_database
PLXN	Plexin		Mitochondrial complex I: NADH dehydrogenase subunit;ubiquinone subunit	PLXNA1;PLXNA2;PLXNA3;PLXNA4;PLXNB1;PLXNB2;PLXNB3;PLXNC1;PLXND1	Family_from_hgnc_database
PARP	Poly (ADP-ribose) polymerase		ADP-ribose polymerase;Poly polymerase	PARP1;PARP10;PARP11;PARP12;PARP14;PARP15;PARP16;PARP2;PARP3;PARP4;PARP6;PARP8;PARP9;TIPARP;TNKS;TNKS2;ZC3HAV1	Family_from_hgnc_database
E_m_p_t_y	Polycomb group ring finger		ADP-ribose polymerase;Poly polymerase	BMI1;PCGF1;PCGF2;PCGF3;PCGF5;PCGF6;PCGF7P	Family_from_hgnc_database
E_m_p_t_y	Polymerase, DNA-directed		ADP-ribose polymerase;Poly polymerase	DNTT;MAD2L2;POLA1;POLA2;POLB;POLD1;POLD2;POLD3;POLD4;POLE;POLE2;POLE3;POLE4;POLG;POLG2;POLI;POLK;POLL;POLM;POLN;POLQ;REV1;REV3L	Family_from_hgnc_database
GALNT	Polypeptide N-acetylgalactosaminyltransferase		ADP-ribose polymerase;Poly polymerase	GALNT1;GALNT10;GALNT11;GALNT12;GALNT13;GALNT14;GALNT15;GALNT16;GALNT18;GALNT2;GALNT3;GALNT4;GALNT5;GALNT6;GALNT7;GALNT8;GALNT9;GALNTL5;GALNTL6;WBSCR17	Family_from_hgnc_database
KCNMB	Potassium channel subfamily M regulatory beta subunit		ADP-ribose polymerase;Poly polymerase	KCNMB1;KCNMB2;KCNMB3;KCNMB4	Complex_from_hgnc_database
KCN	Potassium channel, voltage gated regulatory beta subunit		ADP-ribose polymerase;Poly polymerase	KCNAB1;KCNAB2;KCNAB3;KCNE1;KCNE2;KCNE3;KCNE4;KCNE5;KCNIP1;KCNIP2;KCNIP3;KCNIP4	Complex_from_hgnc_database
KCN	Potassium channel, calcium activated		ADP-ribose polymerase;Poly polymerase	KCNMA1;KCNN1;KCNN2;KCNN3;KCNN4;KCNU1	Family_from_hgnc_database
KCNJ	Potassium channel, inwardly rectifying subfamily J		ADP-ribose polymerase;Poly polymerase	KCNJ1;KCNJ10;KCNJ11;KCNJ12;KCNJ13;KCNJ14;KCNJ15;KCNJ16;KCNJ18;KCNJ2;KCNJ3;KCNJ4;KCNJ5;KCNJ6;KCNJ8;KCNJ9	Family_from_hgnc_database
KCNT	Potassium channel, sodium activated subfamily T		ADP-ribose polymerase;Poly polymerase	KCNT1;KCNT2	Family_from_hgnc_database
KCNK	Potassium channel, two pore domain subfamily K		ADP-ribose polymerase;Poly polymerase	KCNK1;KCNK10;KCNK12;KCNK13;KCNK15;KCNK16;KCNK17;KCNK18;KCNK2;KCNK3;KCNK4;KCNK5;KCNK6;KCNK7;KCNK9	Family_from_hgnc_database
KCN	Potassium channel, voltage-gated		ADP-ribose polymerase;Poly polymerase	KCNA1;KCNA10;KCNA2;KCNA3;KCNA4;KCNA5;KCNA6;KCNA7;KCNB1;KCNB2;KCNC1;KCNC2;KCNC3;KCNC4;KCND1;KCND2;KCND3;KCNF1;KCNG1;KCNG2;KCNG3;KCNG4;KCNH1;KCNH2;KCNH3;KCNH4;KCNH5;KCNH6;KCNH7;KCNH8;KCNQ1;KCNQ2;KCNQ3;KCNQ4;KCNQ5;KCNS1;KCNS2;KCNS3;KCNV1;KCNV2	Family_from_hgnc_database
POTE	POTE ankyrin domain containing		ADP-ribose polymerase;Poly polymerase	POTEA;POTEB;POTEB2;POTEC;POTED;POTEE;POTEF;POTEG;POTEH;POTEI;POTEJ;POTEKP;POTEM	Family_from_hgnc_database
E_m_p_t_y	POU class homeoboxes and pseudogene		ADP-ribose polymerase;Poly polymerase	HDX;POU1F1;POU2F1;POU2F2;POU2F3;POU3F1;POU3F2;POU3F3;POU3F4;POU4F1;POU4F2;POU4F3;POU5F1;POU5F1B;POU5F1P2;POU5F1P3;POU5F1P4;POU5F1P5;POU5F1P6;POU5F1P7;POU5F2;POU6F1;POU6F2	Family_from_hgnc_database
PRAME	PRAME family		ADP-ribose polymerase;Poly polymerase	PRAME;PRAMEF1;PRAMEF10;PRAMEF11;PRAMEF12;PRAMEF13;PRAMEF14;PRAMEF15;PRAMEF17;PRAMEF18;PRAMEF19;PRAMEF2;PRAMEF20;PRAMEF22;PRAMEF4;PRAMEF5;PRAMEF6;PRAMEF7;PRAMEF8;PRAMEF9;PRAMENP	Family_from_hgnc_database
E_m_p_t_y	PRD class homeoboxes and pseudogene		ADP-ribose polymerase;Poly polymerase	ALX1;ALX3;ALX4;ARGFX;ARGFXP1;ARGFXP2;ARX;CRX;DMBX1;DPRX;DPRXP1;DPRXP2;DPRXP3;DPRXP4;DPRXP5;DPRXP6;DPRXP7;DRGX;DUX4L1;DUX4L10;DUX4L11;DUX4L12;DUX4L13;DUX4L14;DUX4L15;DUX4L16;DUX4L17;DUX4L18;DUX4L19;DUX4L2;DUX4L3;DUX4L4;DUX4L5;DUX4L6;DUX4L7;DUX4L8;DUX4L9;DUXA;DUXAP1;DUXAP10;DUXAP2;DUXAP3;DUXAP4;DUXAP5;DUXAP6;DUXAP7;DUXAP8;DUXAP9;DUXB;ESX1;GSC;GSC2;HESX1;HOPX;ISX;LEUTX;MIXL1;NOBOX;OTP;OTX1;OTX2;OTX2…	Family_from_hgnc_database
E_m_p_t_y	Prefoldin subunit		ADP-ribose polymerase;Poly polymerase	PFDN1;PFDN2;PFDN4;PFDN5;PFDN6;URI1;UXT;VBP1	Complex_from_hgnc_database
E_m_p_t_y	Prenyltransferase alpha subunit repeat containing		ADP-ribose polymerase;Poly polymerase	FNTA;PTAR1;RABGGTA	Complex_from_hgnc_database
PAQR	Progestin and adipoQ receptor family		ADP-ribose polymerase;Poly polymerase	ADIPOR1;ADIPOR2;MMD;MMD2;PAQR3;PAQR4;PAQR5;PAQR6;PAQR7;PAQR8;PAQR9	Family_from_hgnc_database
PROKR	Prokineticin receptor		ADP-ribose polymerase;Poly polymerase	PROKR1;PROKR2	Family_from_hgnc_database
E_m_p_t_y	Proline-rich protein		ADP-ribose polymerase;Poly polymerase	PRB1;PRB2;PRB3;PRB4;PRH1;PRH2	Family_from_hgnc_database
PRRT	Proline-rich transmembrane protein		ADP-ribose polymerase;Poly polymerase	PRRT1;PRRT2;PRRT3;PRRT4	Family_from_hgnc_database
PCSK	Proprotein convertase subtilisin/kexin		ADP-ribose polymerase;Poly polymerase	FURIN;MBTPS1;PCSK1;PCSK2;PCSK4;PCSK5;PCSK6;PCSK7;PCSK9	Family_from_hgnc_database
PROX	PROS class homeoboxe		ADP-ribose polymerase;Poly polymerase	PROX1;PROX2	Family_from_hgnc_database
PGR	Prostaglandin (prostanoid) receptor		Prostaglandin receptor;prostanoid receptor	PTGDR;PTGDR2;PTGER1;PTGER2;PTGER3;PTGER4;PTGFR;PTGIR;TBXA2R	Family_from_hgnc_database
E_m_p_t_y	Protease, serine		Prostaglandin receptor;prostanoid receptor	CORIN;ENDOU;HPN;HTRA1;HTRA2;KLK11;KLK4;KLK6;KLK7;KLK8;LONP1;MASP1;PRSS1;PRSS12;PRSS16;PRSS2;PRSS21;PRSS22;PRSS23;PRSS27;PRSS29P;PRSS3;PRSS30P;PRSS33;PRSS35;PRSS36;PRSS37;PRSS38;PRSS41;PRSS42;PRSS43;PRSS44;PRSS45;PRSS46;PRSS47;PRSS48;PRSS50;PRSS53;PRSS54;PRSS55;PRSS56;PRSS57;PRSS58;PRSS8;ST14;STEAP1;TMPRSS11A;TMPRSS11B;TMPRSS11CP;TMPRSS11D;TMPRSS11E;TMPRSS11F;TMPRSS12;TMPRSS13;TMPRSS15;TMPRSS2;TMP…	Family_from_hgnc_database
PSM	Proteasome		Prostaglandin receptor;prostanoid receptor	PSMA1;PSMA2;PSMA3;PSMA4;PSMA5;PSMA6;PSMA7;PSMA8;PSMB1;PSMB10;PSMB2;PSMB3;PSMB4;PSMB5;PSMB6;PSMB7;PSMB8;PSMB9;PSMC1;PSMC2;PSMC3;PSMC4;PSMC5;PSMC6;PSMD1;PSMD10;PSMD11;PSMD12;PSMD13;PSMD14;PSMD2;PSMD3;PSMD4;PSMD5;PSMD6;PSMD7;PSMD8;PSMD9;PSME1;PSME2;PSME3;PSME4;PSMF1	Complex_from_hgnc_database
E_m_p_t_y	Protein arginine methyltransferase		Prostaglandin receptor;prostanoid receptor	CARM1;PRMT1;PRMT2;PRMT3;PRMT5;PRMT6;PRMT7;PRMT8;PRMT9	Family_from_hgnc_database
PDI	Protein disulfide isomerase		Prostaglandin receptor;prostanoid receptor	AGR2;AGR3;CASQ1;CASQ2;DNAJC10;ERP27;ERP29;ERP44;P4HB;PDIA2;PDIA3;PDIA4;PDIA5;PDIA6;PDILT;TMX1;TMX2;TMX3;TMX4;TXNDC12;TXNDC5	Family_from_hgnc_database
PPP1	Protein phosphatase 1 regulatory subunit		Prostaglandin receptor;prostanoid receptor	AATK;AHCYL1;AKAP1;AKAP11;AKAP9;ANKRD28;ANKRD42;APC;ARFGEF3;AURKA;AURKB;AXIN1;BCL2;BCL2L1;BCL2L2;BRCA1;CAMSAP3;CASC1;CASC5;CASP2;CASP9;CCDC8;CD2BP2;CDC25C;CDCA2;CENPE;CEP192;CHCHD3;CHCHD6;CLCN7;CNST;CSMD1;CSRNP2;CSRNP3;DDX31;DLG2;DLG3;DZIP3;EIF2AK2;EIF2S2;ELFN1;ELFN2;ELL;FARP1;FER;FKBP15;GPATCH2;GPR12;GRM1;GRM5;GRM7;GRXCR1;HCFC1;HDAC6;HSPB6;HYDIN;IKZF1;ITGA2B;ITPR1;ITPR3;KCNA6;KCNK10;KIAA0430;KIF1…	Complex_from_hgnc_database
PPP	Protein phosphatase 2 regulatory subunit	PPP2	Prostaglandin receptor;prostanoid receptor	PPP2R1A;PPP2R1B;PPP2R2A;PPP2R2B;PPP2R2C;PPP2R2D;PPP2R3A;PPP2R3B;PPP2R3C;PPP2R4;PPP2R5A;PPP2R5B;PPP2R5C;PPP2R5D;PPP2R5E	Complex_from_hgnc_database
PPP	Protein phosphatase 3 regulatory subunit	PPP3	Prostaglandin receptor;prostanoid receptor	PPP3R1;PPP3R2	Complex_from_hgnc_database
PPP	Protein phosphatase 4 regulatory subunit	PPP4	Prostaglandin receptor;prostanoid receptor	PPP4R1;PPP4R2;PPP4R4	Complex_from_hgnc_database
PPP6	Protein phosphatase 6 regulatory subunit		Prostaglandin receptor;prostanoid receptor	ANKRD28;ANKRD44;ANKRD52;PPP6R1;PPP6R2;PPP6R3	Complex_from_hgnc_database
E_m_p_t_y	Protein phosphatase		Prostaglandin receptor;prostanoid receptor	PHPT1;UBASH3B	Family_from_hgnc_database
PPP	Protein phosphatase, catalytic subunit		Prostaglandin receptor;prostanoid receptor	PPEF1;PPEF2;PPP1CA;PPP1CB;PPP1CC;PPP2CA;PPP2CB;PPP3CA;PPP3CB;PPP3CC;PPP4C;PPP5C;PPP6C	Complex_from_hgnc_database
E_m_p_t_y	Protein phosphatase, Mg2+/Mn2+ dependent		Prostaglandin receptor;prostanoid receptor	ILKAP;PDP1;PDP2;PHLPP1;PHLPP2;PPM1A;PPM1B;PPM1D;PPM1E;PPM1F;PPM1G;PPM1H;PPM1J;PPM1K;PPM1L;PPM1M;PPM1N	Family_from_hgnc_database
PTP	Protein tyrosine phosphatases type IVA		Prostaglandin receptor;prostanoid receptor	PTP4A1;PTP4A2;PTP4A3	Family_from_hgnc_database
PTPN	Protein tyrosine phosphatase, non-receptor type		Prostaglandin receptor;prostanoid receptor	PTPN1;PTPN11;PTPN12;PTPN13;PTPN14;PTPN18;PTPN2;PTPN20;PTPN20CP;PTPN21;PTPN22;PTPN23;PTPN3;PTPN4;PTPN5;PTPN6;PTPN7;PTPN9	Family_from_hgnc_database
PTPR	Protein tyrosine phosphatase, receptor type		Prostaglandin receptor;prostanoid receptor	PTPRA;PTPRB;PTPRC;PTPRD;PTPRE;PTPRF;PTPRG;PTPRH;PTPRJ;PTPRK;PTPRM;PTPRN;PTPRN2;PTPRO;PTPRQ;PTPRR;PTPRS;PTPRT;PTPRU;PTPRVP;PTPRZ1	Family_from_hgnc_database
PG	Proteoglycan		Prostaglandin receptor;prostanoid receptor	AGRN;CD44;CSPG4;HSPG2;SMC3;SRGN;TGFBR3	Family_from_hgnc_database
E_m_p_t_y	Pseudoautosomal region 1		Prostaglandin receptor;prostanoid receptor	AKAP17A;ASMT;ASMTL;ASMTL-AS1;CD99;CD99P1;CRLF2;CSF2RA;DHRSX;DHRSX-IT1;FABP5P13;GTPBP6;IL3RA;LINC00102;LINC00106;LINC00685;MIR3690;MIR6089;P2RY8;PLCXD1;PPP2R3B;SHOX;SLC25A6;XG;ZBED1	Family_from_hgnc_database
E_m_p_t_y	Pseudoautosomal region 2		Prostaglandin receptor;prostanoid receptor	AMD1P2;DDX11L16;DPH3P2;IL9R;SPRY3;TCEB1P24;TRPC6P;VAMP7;WASH6P;WASIR1	Family_from_hgnc_database
PTEN	PTEN protein phosphatase		Prostaglandin receptor;prostanoid receptor	PTEN;TNS1;TNS2;TPTE;TPTE2	Family_from_hgnc_database
ATP	P-type ATPase	E1-E2 ATPAse	Prostaglandin receptor;prostanoid receptor	ATP10A;ATP10B;ATP10D;ATP11A;ATP11B;ATP11C;ATP12A;ATP13A1;ATP13A2;ATP13A3;ATP13A4;ATP13A5;ATP1A1;ATP1A2;ATP1A3;ATP1A4;ATP1B1;ATP1B2;ATP1B3;ATP1B4;ATP2A1;ATP2A2;ATP2A3;ATP2B1;ATP2B2;ATP2B3;ATP2B4;ATP2C1;ATP2C2;ATP4A;ATP4B;ATP7A;ATP7B;ATP8A1;ATP8A2;ATP8B1;ATP8B2;ATP8B3;ATP8B4;ATP8B5P;ATP9A;ATP9B	Family_from_hgnc_database
P2XR	Purinergic receptor P2X, ligand gated ion channel		Prostaglandin receptor;prostanoid receptor	P2RX1;P2RX2;P2RX3;P2RX4;P2RX5;P2RX6;P2RX7	Family_from_hgnc_database
E_m_p_t_y	purinergic receptor, G-protein coupled		Prostaglandin receptor;prostanoid receptor	P2RY1;P2RY10;P2RY11;P2RY12;P2RY13;P2RY14;P2RY2;P2RY4;P2RY6;P2RY8	Family_from_hgnc_database
E_m_p_t_y	Pyrin and HIN domain family		Prostaglandin receptor;prostanoid receptor	AIM2;IFI16;MNDA;PYHIN1;PYHIN5P	Family_from_hgnc_database
E_m_p_t_y	Pyrin domain containing		Prostaglandin receptor;prostanoid receptor	IFI16;MEFV;MNDA;NLRP1;NLRP10;NLRP11;NLRP12;NLRP13;NLRP14;NLRP2;NLRP2P;NLRP3;NLRP3P;NLRP4;NLRP5;NLRP6;NLRP7;NLRP8;NLRP9;NLRP9P;PYCARD;PYDC1;PYDC2;PYHIN1;PYHIN5P	Family_from_hgnc_database
E_m_p_t_y	RAB, member RAS oncogene GTPase		Prostaglandin receptor;prostanoid receptor	IFT27;RAB10;RAB11A;RAB11B;RAB12;RAB13;RAB14;RAB15;RAB17;RAB18;RAB19;RAB1A;RAB1B;RAB1C;RAB20;RAB21;RAB22A;RAB23;RAB24;RAB25;RAB26;RAB27A;RAB27B;RAB28;RAB29;RAB2A;RAB2B;RAB30;RAB31;RAB32;RAB33A;RAB33B;RAB34;RAB35;RAB36;RAB37;RAB38;RAB39A;RAB39B;RAB3A;RAB3B;RAB3C;RAB3D;RAB40A;RAB40B;RAB40C;RAB41;RAB42;RAB43;RAB44;RAB4A;RAB4B;RAB5A;RAB5B;RAB5C;RAB6A;RAB6B;RAB6C;RAB7A;RAB7B;RAB8A;RAB8B;RAB9A;RAB9B;RAS…	Family_from_hgnc_database
E_m_p_t_y	RAB-like GTPase		Prostaglandin receptor;prostanoid receptor	IFT22;RABL2A;RABL2B;RABL3;RABL6	Family_from_hgnc_database
LAMTOR	Ragulator complex		Prostaglandin receptor;prostanoid receptor	LAMTOR1;LAMTOR2;LAMTOR3;LAMTOR4;LAMTOR5	Complex_from_hgnc_database
RAN	RAN family GTPase		Prostaglandin receptor;prostanoid receptor	RAN	Family_from_hgnc_database
RAS	RAS type family GTPase		Prostaglandin receptor;prostanoid receptor	DIRAS1;DIRAS2;DIRAS3;ERAS;GEM;HRAS;KRAS;MRAS;NKIRAS1;NKIRAS2;NRAS;RALA;RALB;RAP1A;RAP1B;RAP2A;RAP2B;RAP2C;RASD2;RASL10A;RASL10B;RASL11A;RASL11B;RASL12;REM1;REM2;RERG;RERGL;RHEB;RHEBL1;RIT1;RIT2;RRAD;RRAS;RRAS2	Family_from_hgnc_database
RAMP	Receptor (G protein-coupled) activity modifying protein		G protein-coupled activity modifying protein;Receptor activity modifying protein	RAMP1;RAMP2;RAMP3	Family_from_hgnc_database
REEP	Receptor accessory protein		G protein-coupled activity modifying protein;Receptor activity modifying protein	REEP1;REEP2;REEP3;REEP4;REEP5;REEP6	Family_from_hgnc_database
RTP	Receptor transporter protein		G protein-coupled activity modifying protein;Receptor activity modifying protein	RTP1;RTP2;RTP3;RTP4;RTP5	Family_from_hgnc_database
E_m_p_t_y	Receptor Tyrosine Kinase		G protein-coupled activity modifying protein;Receptor activity modifying protein	AATK;ALK;AXL;CSF1R;DDR1;DDR2;FGFR1;FGFR2;FGFR3;FGFR4;FLT1;FLT3;FLT4;IGF1R;INSR;INSRR;KDR;KIT;LMTK2;LMTK3;LTK;MERTK;MET;MST1R;MUSK;NTRK1;NTRK2;NTRK3;PDGFRA;PDGFRB;PTK7;RET;ROR1;ROR2;ROS1;RYK;STYK1;TEK;TIE1;TYRO3	Family_from_hgnc_database
E_m_p_t_y	RecQ helicase		G protein-coupled activity modifying protein;Receptor activity modifying protein	BLM;RECQL;RECQL4;RECQL5;WRN	Family_from_hgnc_database
RIMS	Regulating synaptic membrane exocytosis family		G protein-coupled activity modifying protein;Receptor activity modifying protein	RIMS1;RIMS2;RIMS3;RIMS4	Family_from_hgnc_database
RGS	Regulators of G-protein signaling		G protein-coupled activity modifying protein;Receptor activity modifying protein	RGS1;RGS10;RGS11;RGS12;RGS13;RGS14;RGS16;RGS17;RGS18;RGS19;RGS2;RGS20;RGS21;RGS22;RGS3;RGS4;RGS5;RGS6;RGS7;RGS8;RGS9	Family_from_hgnc_database
RXFP	Relaxin family peptide receptor		G protein-coupled activity modifying protein;Receptor activity modifying protein	RXFP1;RXFP2;RXFP3;RXFP4	Family_from_hgnc_database
E_m_p_t_y	Rho family GTPase		G protein-coupled activity modifying protein;Receptor activity modifying protein	CDC42;RAC1;RAC2;RAC3;RHOA;RHOB;RHOBTB1;RHOBTB2;RHOC;RHOD;RHOF;RHOG;RHOH;RHOJ;RHOQ;RHOU;RHOV;RND1;RND2;RND3	Family_from_hgnc_database
ARHGAP	Rho GTPase activating protein		G protein-coupled activity modifying protein;Receptor activity modifying protein	ARHGAP1;ARHGAP10;ARHGAP11A;ARHGAP11B;ARHGAP12;ARHGAP15;ARHGAP16P;ARHGAP17;ARHGAP18;ARHGAP19;ARHGAP20;ARHGAP21;ARHGAP22;ARHGAP23;ARHGAP24;ARHGAP25;ARHGAP26;ARHGAP27;ARHGAP28;ARHGAP29;ARHGAP30;ARHGAP31;ARHGAP32;ARHGAP33;ARHGAP35;ARHGAP36;ARHGAP39;ARHGAP4;ARHGAP40;ARHGAP42;ARHGAP44;ARHGAP5;ARHGAP6;ARHGAP8;ARHGAP9;CHN1;CHN2;DLC1;FAM13A;FAM13B;GMIP;HMHA1;OPHN1;SH3BP1;SRGAP1;SRGAP2;SRGAP3;STARD13;STARD…	Family_from_hgnc_database
E_m_p_t_y	Rho guanine nucleotide exchange factor		G protein-coupled activity modifying protein;Receptor activity modifying protein	ABR;AKAP13;ALS2;ARHGEF1;ARHGEF10;ARHGEF10L;ARHGEF11;ARHGEF12;ARHGEF15;ARHGEF16;ARHGEF17;ARHGEF18;ARHGEF19;ARHGEF2;ARHGEF25;ARHGEF26;ARHGEF3;ARHGEF33;ARHGEF34P;ARHGEF35;ARHGEF37;ARHGEF38;ARHGEF4;ARHGEF40;ARHGEF5;ARHGEF6;ARHGEF7;ARHGEF9;BCR;DNMBP;ECT2;ECT2L;FARP1;FARP2;FGD1;FGD2;FGD3;FGD4;FGD5;FGD6;ITSN1;ITSN2;KALRN;MCF2;MCF2L;MCF2L2;NET1;NGEF;OBSCN;PLEKHG1;PLEKHG2;PLEKHG3;PLEKHG4;PREX1;PREX2;RASGR…	Family_from_hgnc_database
E_m_p_t_y	Rhomboid family		G protein-coupled activity modifying protein;Receptor activity modifying protein	DERL1;DERL2;DERL3;PARL;RHBDD1;RHBDD2;RHBDD3;RHBDF1;RHBDF2;RHBDL1;RHBDL2;RHBDL3;TMEM115;UBAC2	Family_from_hgnc_database
RNASE A	Ribonuclease, RNase A		G protein-coupled activity modifying protein;Receptor activity modifying protein	ANG;RNASE1;RNASE10;RNASE11;RNASE12;RNASE13;RNASE2;RNASE3;RNASE4;RNASE6;RNASE7;RNASE8;RNASE9	Family_from_hgnc_database
rRNA	Ribosomal RNA		G protein-coupled activity modifying protein;Receptor activity modifying protein	MT-RNR1;MT-RNR2;RNA18S1;RNA18S2;RNA18S3;RNA18S4;RNA18S5;RNA28S1;RNA28S2;RNA28S3;RNA28S4;RNA28S5;RNA5-8S1;RNA5-8S2;RNA5-8S3;RNA5-8S4;RNA5-8S5;RNA5S1;RNA5S10;RNA5S11;RNA5S12;RNA5S13;RNA5S14;RNA5S15;RNA5S16;RNA5S17;RNA5S2;RNA5S3;RNA5S4;RNA5S5;RNA5S6;RNA5S7;RNA5S8;RNA5S9	Family_from_hgnc_database
E_m_p_t_y	Ring finger protein		G protein-coupled activity modifying protein;Receptor activity modifying protein	AMFR;BFAR;BIRC2;BIRC3;BIRC7;BMI1;BRAP;BRCA1;CBL;CBLB;CBLC;CBLL1;CGRRF1;CHFR;CNBP;DTX2;DTX3;DTX3L;DTX4;DZIP3;HLTF;LNX1;LNX2;LONRF1;LONRF2;LONRF3;LTN1;MARCH1;MARCH10;MARCH11;MARCH2;MARCH3;MARCH4;MARCH5;MARCH6;MARCH7;MARCH8;MARCH9;MEX3A;MEX3B;MEX3C;MEX3D;MGRN1;MID1;MID2;MKRN1;MKRN2;MKRN3;MKRN4P;MKRN5P;MKRN6P;MKRN7P;MKRN8P;MKRN9P;MNAT1;MSL2;MUL1;NEURL1;PCGF1;PCGF2;PCGF3;PCGF5;PCGF6;PCGF7P;PDZRN3;PDZR…	Family_from_hgnc_database
E_m_p_t_y	RNA binding motif containing		G protein-coupled activity modifying protein;Receptor activity modifying protein	A1CF;ALKBH8;ALYREF;BOLL;CELF1;CELF2;CELF3;CELF4;CELF5;CELF6;CIRBP;CNOT4;CPEB2;CPEB3;CPEB4;CPSF6;CPSF7;CSTF2;CSTF2T;DAZ1;DAZ2;DAZ3;DAZ4;DAZAP1;DAZL;DNAJC17;DND1;EIF3B;EIF3G;EIF4B;EIF4H;ELAVL1;ELAVL2;ELAVL3;ELAVL4;ELMOD3;ENOX1;ENOX2;ESRP1;ESRP2;EWSR1;FUS;G3BP1;G3BP2;GRSF1;HNRNPA0;HNRNPA1;HNRNPA1L2;HNRNPA2B1;HNRNPA3;HNRNPAB;HNRNPC;HNRNPCL1;HNRNPD;HNRNPDL;HNRNPF;HNRNPH1;HNRNPH2;HNRNPH3;HNRNPL;HNRNPLL…	Family_from_hgnc_database
POLR	RNA polymerase subunit		G protein-coupled activity modifying protein;Receptor activity modifying protein	POLR1A;POLR1B;POLR1C;POLR1D;POLR1E;POLR2A;POLR2B;POLR2C;POLR2D;POLR2E;POLR2F;POLR2G;POLR2H;POLR2I;POLR2J;POLR2J2;POLR2J3;POLR2K;POLR2L;POLR2M;POLR3A;POLR3B;POLR3C;POLR3D;POLR3E;POLR3F;POLR3G;POLR3H;POLR3K	Complex_from_hgnc_database
RPUSD	RNA pseudouridylate synthase domain containing		G protein-coupled activity modifying protein;Receptor activity modifying protein	RPUSD1;RPUSD2;RPUSD3;RPUSD4	Family_from_hgnc_database
E_m_p_t_y	RNA, 7SL, cytoplasmic		G protein-coupled activity modifying protein;Receptor activity modifying protein	RN7SL1;RN7SL100P;RN7SL101P;RN7SL104P;RN7SL105P;RN7SL106P;RN7SL107P;RN7SL108P;RN7SL110P;RN7SL111P;RN7SL113P;RN7SL116P;RN7SL117P;RN7SL118P;RN7SL11P;RN7SL120P;RN7SL121P;RN7SL122P;RN7SL123P;RN7SL124P;RN7SL125P;RN7SL126P;RN7SL127P;RN7SL128P;RN7SL12P;RN7SL130P;RN7SL131P;RN7SL132P;RN7SL134P;RN7SL135P;RN7SL138P;RN7SL140P;RN7SL141P;RN7SL143P;RN7SL144P;RN7SL145P;RN7SL146P;RN7SL147P;RN7SL148P;RN7SL149P;RN7S…	Family_from_hgnc_database
RNY	RNA, Ro-associated Y		G protein-coupled activity modifying protein;Receptor activity modifying protein	RNY1;RNY3;RNY4;RNY5	Family_from_hgnc_database
RYR	Ryanodine receptor		G protein-coupled activity modifying protein;Receptor activity modifying protein	RYR1;RYR2;RYR3	Family_from_hgnc_database
E_m_p_t_y	S ribosomal protein		G protein-coupled activity modifying protein;Receptor activity modifying protein	FAU;RPS10;RPS11;RPS12;RPS13;RPS14;RPS15;RPS15A;RPS16;RPS17;RPS18;RPS19;RPS2;RPS20;RPS21;RPS23;RPS24;RPS25;RPS26;RPS27;RPS27A;RPS27L;RPS28;RPS29;RPS3;RPS3A;RPS4X;RPS4Y1;RPS4Y2;RPS5;RPS6;RPS7;RPS8;RPS9	Family_from_hgnc_database
E_m_p_t_y	S100 calcium binding protein		G protein-coupled activity modifying protein;Receptor activity modifying protein	S100A1;S100A10;S100A11;S100A12;S100A13;S100A14;S100A16;S100A2;S100A3;S100A4;S100A5;S100A6;S100A7;S100A7A;S100A8;S100A9;S100B;S100G;S100P;S100Z;TCHHL1	Family_from_hgnc_database
E_m_p_t_y	SAGA complex		G protein-coupled activity modifying protein;Receptor activity modifying protein	ATXN7;ATXN7L3;ENY2;KAT2A;KAT2B;SGF29;SUPT20H;SUPT3H;SUPT7L;TADA1;TADA2B;TADA3;TAF10;TAF12;TAF6L;TRRAP;USP22	Complex_from_hgnc_database
E_m_p_t_y	SAM and SH3 domain containing		G protein-coupled activity modifying protein;Receptor activity modifying protein	SAMSN1;SASH1;SASH3	Family_from_hgnc_database
E_m_p_t_y	SANT/Myb domain containing		G protein-coupled activity modifying protein;Receptor activity modifying protein	BDP1;C17orf49;CCDC79;CDC5L;CHD6;CHD7;CRAMP1;DMAP1;DMTF1;DNAJC1;DNAJC2;ELMSAN1;EP400;EZH1;EZH2;GON4L;MIER1;MIER2;MIER3;MIS18BP1;MTA1;MTA2;MTA3;MYB;MYBL1;MYBL2;MYPOP;MYSM1;NCOR1;NCOR2;RCOR1;RCOR2;RCOR3;RERE;SMARCA1;SMARCA5;SMARCC1;SMARCC2;SNAPC4;TADA2A;TADA2B;TERF1;TERF2;TRERF1;TTF1;ZKSCAN2;ZNF541;ZSCAN20;ZZZ3	Family_from_hgnc_database
SLFN	Schlafen family		G protein-coupled activity modifying protein;Receptor activity modifying protein	SLFN11;SLFN12;SLFN12L;SLFN13;SLFN14;SLFN5;SLFNL1	Family_from_hgnc_database
SCYL	SCY1-like, kinase-like protein		G protein-coupled activity modifying protein;Receptor activity modifying protein	SCYL1;SCYL2;SCYL3	Family_from_hgnc_database
SEC	SEC14 family		G protein-coupled activity modifying protein;Receptor activity modifying protein	SEC14L1;SEC14L2;SEC14L3;SEC14L4;SEC14L5;SEC14L6	Family_from_hgnc_database
E_m_p_t_y	Secreted frizzled-related protein		G protein-coupled activity modifying protein;Receptor activity modifying protein	FRZB;SFRP1;SFRP2;SFRP4;SFRP5	Family_from_hgnc_database
SCGB	Secretoglobin		G protein-coupled activity modifying protein;Receptor activity modifying protein	SCGB1A1;SCGB1B1P;SCGB1B2P;SCGB1B3P;SCGB1C1;SCGB1C2;SCGB1D1;SCGB1D2;SCGB1D4;SCGB1D5P;SCGB2A1;SCGB2A2;SCGB2B1P;SCGB2B2;SCGB2B3P;SCGB3A1;SCGB3A2	Family_from_hgnc_database
SCAMP	Secretory carrier membrane protein		G protein-coupled activity modifying protein;Receptor activity modifying protein	SCAMP1;SCAMP2;SCAMP3;SCAMP4;SCAMP5	Family_from_hgnc_database
SEL	Selectin		G protein-coupled activity modifying protein;Receptor activity modifying protein	SELE;SELL;SELP	Family_from_hgnc_database
SEMA	Semaphorin		G protein-coupled activity modifying protein;Receptor activity modifying protein	SEMA3A;SEMA3B;SEMA3C;SEMA3D;SEMA3E;SEMA3F;SEMA3G;SEMA4A;SEMA4B;SEMA4C;SEMA4D;SEMA4F;SEMA4G;SEMA5A;SEMA5B;SEMA6A;SEMA6B;SEMA6C;SEMA6D;SEMA7A	Family_from_hgnc_database
SEPT	Septin		G protein-coupled activity modifying protein;Receptor activity modifying protein	SEPT1;SEPT10;SEPT11;SEPT12;SEPT14;SEPT2;SEPT3;SEPT4;SEPT5;SEPT6;SEPT7;SEPT8;SEPT9	Family_from_hgnc_database
SPINK	Serine peptidase inhibitor, Kazal type		G protein-coupled activity modifying protein;Receptor activity modifying protein	SPINK1;SPINK13;SPINK14;SPINK2;SPINK4;SPINK5;SPINK6;SPINK7;SPINK8;SPINK9	Family_from_hgnc_database
SRSF	Serine/arginine-rich splicing factor		G protein-coupled activity modifying protein;Receptor activity modifying protein	SRSF1;SRSF10;SRSF11;SRSF12;SRSF2;SRSF3;SRSF4;SRSF5;SRSF6;SRSF7;SRSF8;SRSF9	Family_from_hgnc_database
E_m_p_t_y	Serine/threonine phosphatase		G protein-coupled activity modifying protein;Receptor activity modifying protein	PGAM5;SSU72	Family_from_hgnc_database
E_m_p_t_y	Serpin peptidase inhibitor		G protein-coupled activity modifying protein;Receptor activity modifying protein	AGT;SERPINA1;SERPINA10;SERPINA11;SERPINA12;SERPINA13P;SERPINA2;SERPINA3;SERPINA4;SERPINA5;SERPINA6;SERPINA7;SERPINA9;SERPINB1;SERPINB10;SERPINB11;SERPINB12;SERPINB13;SERPINB2;SERPINB3;SERPINB4;SERPINB5;SERPINB6;SERPINB7;SERPINB8;SERPINB9;SERPINC1;SERPIND1;SERPINE1;SERPINE2;SERPINE3;SERPINF1;SERPINF2;SERPING1;SERPINH1;SERPINI1;SERPINI2	Family_from_hgnc_database
E_m_p_t_y	SH2 domain containing		G protein-coupled activity modifying protein;Receptor activity modifying protein	ABL1;ABL2;BCAR3;BLK;BLNK;BMX;BTK;CHN1;CHN2;CISH;CLNK;CRK;CRKL;CSK;DAPP1;FER;FES;FGR;FRK;FYN;GRAP;GRAP2;GRAPL;GRB10;GRB14;GRB2;GRB7;HCK;HSH2D;INPP5D;INPPL1;ITK;JAK2;LCK;LCP2;LYN;MATK;NCK1;NCK2;PIK3R1;PIK3R2;PIK3R3;PLCG1;PLCG2;PTK6;PTPN11;PTPN6;RASA1;SH2B1;SH2B2;SH2B3;SH2D1A;SH2D1B;SH2D2A;SH2D3A;SH2D3C;SH2D4A;SH2D4B;SH2D6;SH2D7;SH3BP2;SHB;SHC1;SHC2;SHC3;SHC4;SHD;SHE;SHF;SLA;SLA2;SOCS1;SOCS2;SOCS3;S…	Family_from_hgnc_database
SHISA	Shisa family member		G protein-coupled activity modifying protein;Receptor activity modifying protein	SHISA2;SHISA3;SHISA4;SHISA5;SHISA6;SHISA7;SHISA8;SHISA9	Family_from_hgnc_database
E_m_p_t_y	Short chain dehydrogenase/reductase superfamily		G protein-coupled activity modifying protein;Receptor activity modifying protein	BDH1;BDH2;BLVRB;CBR1;CBR3;CBR4;DCXR;DECR1;DECR2;DHRS1;DHRS11;DHRS12;DHRS13;DHRS2;DHRS3;DHRS4;DHRS4L1;DHRS4L2;DHRS7;DHRS7B;DHRS7C;DHRS9;FAR1;FAR2;FASN;GALE;GMDS;HPGD;HSD11B1;HSD11B1L;HSD11B2;HSD17B1;HSD17B10;HSD17B11;HSD17B12;HSD17B13;HSD17B14;HSD17B2;HSD17B3;HSD17B4;HSD17B6;HSD17B7;HSD17B8;HSD3B1;HSD3B2;HSD3B7;HSDL1;HSDL2;HTATIP2;KDSR;MAT2B;NDUFA9;NMRAL1;NSDHL;PECR;QDPR;RDH10;RDH11;RDH12;RDH13;RD…	Family_from_hgnc_database
SIGLEC	Sialic acid binding Ig-like lectin		G protein-coupled activity modifying protein;Receptor activity modifying protein	CD22;CD33;MAG;SIGLEC1;SIGLEC10;SIGLEC11;SIGLEC12;SIGLEC14;SIGLEC15;SIGLEC16;SIGLEC17P;SIGLEC18P;SIGLEC20P;SIGLEC21P;SIGLEC22P;SIGLEC24P;SIGLEC25P;SIGLEC26P;SIGLEC27P;SIGLEC28P;SIGLEC29P;SIGLEC30P;SIGLEC31P;SIGLEC5;SIGLEC6;SIGLEC7;SIGLEC8;SIGLEC9	Family_from_hgnc_database
E_m_p_t_y	Sialyltransferase		G protein-coupled activity modifying protein;Receptor activity modifying protein	ST3GAL1;ST3GAL2;ST3GAL3;ST3GAL4;ST3GAL5;ST3GAL6;ST6GALNAC1;ST6GALNAC2;ST6GALNAC3;ST6GALNAC4;ST6GALNAC5;ST6GALNAC6;ST8SIA1;ST8SIA2;ST8SIA3;ST8SIA4;ST8SIA5;ST8SIA6	Family_from_hgnc_database
SFXN	Sideroflexin		G protein-coupled activity modifying protein;Receptor activity modifying protein	SFXN1;SFXN2;SFXN3;SFXN4;SFXN5	Family_from_hgnc_database
SIRP	Signal-regulatory protein		G protein-coupled activity modifying protein;Receptor activity modifying protein	SIRPA;SIRPB1;SIRPB2;SIRPB3P;SIRPD;SIRPG	Family_from_hgnc_database
SIX	SINE class homeoboxe		G protein-coupled activity modifying protein;Receptor activity modifying protein	SIX1;SIX2;SIX3;SIX4;SIX5;SIX6	Family_from_hgnc_database
SIRT	Sirtuin		G protein-coupled activity modifying protein;Receptor activity modifying protein	SIRT1;SIRT2;SIRT3;SIRT4;SIRT5;SIRT6;SIRT7	Family_from_hgnc_database
E_m_p_t_y	SKI transcriptional corepressor		G protein-coupled activity modifying protein;Receptor activity modifying protein	SKI;SKIL;SKOR1;SKOR2	Family_from_hgnc_database
SSH	Slingshot protein phosphatase		G protein-coupled activity modifying protein;Receptor activity modifying protein	SSH1;SSH2;SSH3	Family_from_hgnc_database
SMAD	SMAD family		G protein-coupled activity modifying protein;Receptor activity modifying protein	SMAD1;SMAD2;SMAD3;SMAD4;SMAD5;SMAD6;SMAD7;SMAD9	Family_from_hgnc_database
SCARNA	Small Cajal body-specific RNA		G protein-coupled activity modifying protein;Receptor activity modifying protein	SCARNA1;SCARNA10;SCARNA11;SCARNA12;SCARNA13;SCARNA14;SCARNA15;SCARNA16;SCARNA17;SCARNA18;SCARNA2;SCARNA20;SCARNA21;SCARNA22;SCARNA23;SCARNA26A;SCARNA26B;SCARNA27;SCARNA28;SCARNA3;SCARNA4;SCARNA5;SCARNA6;SCARNA7;SCARNA8;SCARNA9;SCARNA9L	Family_from_hgnc_database
SGSM	Small G protein signaling modulator		G protein-coupled activity modifying protein;Receptor activity modifying protein	SGSM1;SGSM2;SGSM3	Family_from_hgnc_database
HSPB	Small heat shock protein		G protein-coupled activity modifying protein;Receptor activity modifying protein	CRYAA;CRYAB;HSPB1;HSPB11;HSPB2;HSPB3;HSPB6;HSPB7;HSPB8;HSPB9;ODF1	Family_from_hgnc_database
E_m_p_t_y	Small leucine-rich repeat proteoglycan		G protein-coupled activity modifying protein;Receptor activity modifying protein	ASPN;BGN;CHAD;DCN;EPYC;FMOD;KERA;LUM;OGN;OMD;PODN;PRELP	Family_from_hgnc_database
snRNA	Small nuclear RNA		G protein-coupled activity modifying protein;Receptor activity modifying protein	RN7SK;RNU11;RNU1-1;RNU12;RNU1-2;RNU1-3;RNU1-4;RNU2-1;RNU4-1;RNU4-2;RNU4ATAC;RNU5A-1;RNU5B-1;RNU5D-1;RNU5E-1;RNU5F-1;RNU6-1;RNU6-2;RNU6-7;RNU6-8;RNU6-9;RNU6ATAC;RNU7-1;RNVU1-1;RNVU1-11;RNVU1-14;RNVU1-15;RNVU1-17;RNVU1-18;RNVU1-19;RNVU1-2;RNVU1-20;RNVU1-3;RNVU1-4;RNVU1-6;RNVU1-7;RNVU1-8;SNAR-A1;SNAR-A10;SNAR-A11;SNAR-A12;SNAR-A13;SNAR-A14;SNAR-A2;SNAR-A3;SNAR-A4;SNAR-A5;SNAR-A6;SNAR-A7;SNAR-A8;SNAR…	Family_from_hgnc_database
SNORD	Small nucleolar RNA, C/D box	snoRNA	G protein-coupled activity modifying protein;Receptor activity modifying protein	SNORD10;SNORD100;SNORD101;SNORD102;SNORD103A;SNORD103B;SNORD104;SNORD105;SNORD105B;SNORD107;SNORD108;SNORD109A;SNORD109B;SNORD11;SNORD110;SNORD111;SNORD111B;SNORD112;SNORD113-1;SNORD113-2;SNORD113-3;SNORD113-4;SNORD113-5;SNORD113-6;SNORD113-7;SNORD113-8;SNORD113-9;SNORD114-1;SNORD114-10;SNORD114-11;SNORD114-12;SNORD114-13;SNORD114-14;SNORD114-15;SNORD114-16;SNORD114-17;SNORD114-18;SNORD114-19;SNO…	Family_from_hgnc_database
SNORA	Small nucleolar RNA, H/ACA box	snoRNA	G protein-coupled activity modifying protein;Receptor activity modifying protein	SNORA1;SNORA10;SNORA100;SNORA101A;SNORA101B;SNORA103;SNORA104;SNORA105A;SNORA105B;SNORA105C;SNORA107;SNORA108;SNORA109;SNORA11;SNORA110;SNORA111;SNORA112;SNORA113;SNORA114;SNORA115;SNORA116;SNORA117;SNORA118;SNORA119;SNORA11B;SNORA11C;SNORA11D;SNORA11E;SNORA12;SNORA120;SNORA13;SNORA14A;SNORA14B;SNORA15;SNORA16A;SNORA16B;SNORA17;SNORA18;SNORA19;SNORA20;SNORA21;SNORA22;SNORA23;SNORA24;SNORA25;SNORA…	Family_from_hgnc_database
E_m_p_t_y	SMC5-6 protein complex		G protein-coupled activity modifying protein;Receptor activity modifying protein	NDNL2;NSMCE1;NSMCE2;NSMCE4A;SMC5;SMC6	Complex_from_hgnc_database
SNAPC	SNAP complex		G protein-coupled activity modifying protein;Receptor activity modifying protein	SNAPC1;SNAPC2;SNAPC3;SNAPC4;SNAPC5	Complex_from_hgnc_database
SCNN	Sodium channel, non voltage gated		G protein-coupled activity modifying protein;Receptor activity modifying protein	SCNN1A;SCNN1B;SCNN1D;SCNN1G	Family_from_hgnc_database
SCN	Sodium channel, voltage gated		G protein-coupled activity modifying protein;Receptor activity modifying protein	SCN10A;SCN11A;SCN1A;SCN1B;SCN2A;SCN2B;SCN3A;SCN3B;SCN4A;SCN5A;SCN7A;SCN8A;SCN9A	Family_from_hgnc_database
NALCN	Sodium leak channel, non selective		G protein-coupled activity modifying protein;Receptor activity modifying protein	NALCN	Family_from_hgnc_database
E_m_p_t_y	Solute carrier		G protein-coupled activity modifying protein;Receptor activity modifying protein	DIRC2;FLVCR1;FLVCR2;MFSD7;MTCH1;MTCH2;RHAG;RHBG;RHCG;SLC10A1;SLC10A2;SLC10A3;SLC10A4;SLC10A5;SLC10A6;SLC10A7;SLC11A1;SLC11A2;SLC12A1;SLC12A2;SLC12A3;SLC12A4;SLC12A5;SLC12A6;SLC12A7;SLC12A8;SLC12A9;SLC13A1;SLC13A2;SLC13A3;SLC13A4;SLC13A5;SLC14A1;SLC14A2;SLC15A1;SLC15A2;SLC15A3;SLC15A4;SLC15A5;SLC16A1;SLC16A10;SLC16A11;SLC16A12;SLC16A13;SLC16A14;SLC16A2;SLC16A3;SLC16A4;SLC16A5;SLC16A6;SLC16A7;SLC16…	Family_from_hgnc_database
SSTR	Somatostatin receptor		G protein-coupled activity modifying protein;Receptor activity modifying protein	SSTR1;SSTR2;SSTR3;SSTR4;SSTR5	Family_from_hgnc_database
SNX	Sorting nexin		G protein-coupled activity modifying protein;Receptor activity modifying protein	SNX1;SNX10;SNX11;SNX12;SNX13;SNX14;SNX15;SNX16;SNX17;SNX18;SNX19;SNX2;SNX20;SNX21;SNX22;SNX24;SNX25;SNX27;SNX29;SNX3;SNX30;SNX31;SNX32;SNX4;SNX5;SNX6;SNX7;SNX8;SNX9	Family_from_hgnc_database
E_m_p_t_y	Sp transcription factor		G protein-coupled activity modifying protein;Receptor activity modifying protein	SP1;SP2;SP3;SP4;SP5;SP6;SP7;SP8;SP9	Family_from_hgnc_database
SPT	Spectrin		G protein-coupled activity modifying protein;Receptor activity modifying protein	SPTA1;SPTAN1;SPTB;SPTBN1;SPTBN2;SPTBN4;SPTBN5	Family_from_hgnc_database
SPDY	Speedy/RINGO cell cycle regulator family		G protein-coupled activity modifying protein;Receptor activity modifying protein	SPDYA;SPDYC;SPDYE1;SPDYE2;SPDYE2B;SPDYE3;SPDYE4;SPDYE5;SPDYE6;SPDYE7P;SPDYE8P;SPDYE9P	Family_from_hgnc_database
S1PR	Sphingosine 1-phosphate receptor		G protein-coupled activity modifying protein;Receptor activity modifying protein	S1PR1;S1PR2;S1PR3;S1PR4;S1PR5	Family_from_hgnc_database
SGPP	Sphingosine-1-phosphate phosphatase		G protein-coupled activity modifying protein;Receptor activity modifying protein	SGPP1;SGPP2	Family_from_hgnc_database
SPIN	Spindlin family		G protein-coupled activity modifying protein;Receptor activity modifying protein	SPIN1;SPIN2A;SPIN2B;SPIN3;SPIN4	Family_from_hgnc_database
SOX	SRY (sex determining region Y)-boxe		sex determining region Y -boxe;SRY-boxe	SOX1;SOX10;SOX11;SOX12;SOX13;SOX14;SOX15;SOX17;SOX18;SOX2;SOX21;SOX3;SOX30;SOX4;SOX5;SOX6;SOX7;SOX8;SOX9	Family_from_hgnc_database
STAR	StAR-related lipid transfer (START) domain containing		StAR-related lipid transfer domain containing;START domain containing	ACOT11;ACOT12;COL4A3BP;DLC1;PCTP;STAR;STARD10;STARD13;STARD3;STARD4;STARD5;STARD6;STARD7;STARD8;STARD9	Family_from_hgnc_database
E_m_p_t_y	Sterile alpha motif (SAM) domain containing		SAM domain containing;Sterile alpha motif domain containing	ANKS1A;ANKS1B;ANKS3;ANKS4B;ANKS6;ARAP1;ARAP2;ARAP3;ASZ1;BFAR;BICC1;CASKIN1;CASKIN2;CNKSR1;CNKSR2;CNKSR3;DDHD2;DGKD;DGKH;EPHA1;EPHA10;EPHA2;EPHA3;EPHA4;EPHA5;EPHA6;EPHA7;EPHA8;EPHB1;EPHB2;EPHB3;EPHB4;EPHB6;INPPL1;KAZN;KIF24;L3MBTL1;L3MBTL3;L3MBTL4;LRSAM1;PHC1;PHC2;PHC3;PPFIA1;PPFIA2;PPFIA3;PPFIA4;PPFIBP1;PPFIBP2;PPP1R9A;SAMD1;SAMD10;SAMD11;SAMD12;SAMD13;SAMD14;SAMD15;SAMD3;SAMD4A;SAMD4B;SAMD5;SAMD…	Family_from_hgnc_database
SMC	Structural maintenance of chromosomes protein		SAM domain containing;Sterile alpha motif domain containing	SMC1A;SMC1B;SMC2;SMC3;SMC4;SMC5;SMC6	Family_from_hgnc_database
STT	STT3 oligosaccharyltransferase catalytic subunit		SAM domain containing;Sterile alpha motif domain containing	STT3A;STT3B	Complex_from_hgnc_database
SUCNR	Succinate receptor		SAM domain containing;Sterile alpha motif domain containing	SUCNR1	Family_from_hgnc_database
TIGAR	Sugar phosphatase		SAM domain containing;Sterile alpha motif domain containing	TIGAR	Family_from_hgnc_database
E_m_p_t_y	Sulfatase		SAM domain containing;Sterile alpha motif domain containing	ARSA;ARSB;ARSC2;ARSD;ARSE;ARSF;ARSG;ARSH;ARSI;ARSJ;ARSK;GALNS;GNS;IDS;SGSH;STS;SULF1;SULF2	Family_from_hgnc_database
SULT	Sulfotransferase, cytosolic		SAM domain containing;Sterile alpha motif domain containing	SULT1A1;SULT1A2;SULT1A3;SULT1A4;SULT1B1;SULT1C2;SULT1C3;SULT1C4;SULT1D1P;SULT1E1;SULT2A1;SULT2B1;SULT4A1;SULT6B1	Family_from_hgnc_database
E_m_p_t_y	Sulfotransferase, membrane-bound		SAM domain containing;Sterile alpha motif domain containing	CHST1;CHST10;CHST11;CHST12;CHST13;CHST14;CHST15;CHST2;CHST3;CHST4;CHST5;CHST6;CHST7;CHST8;CHST9;GAL3ST1;GAL3ST2;GAL3ST3;GAL3ST4;HS2ST1;HS3ST1;HS3ST2;HS3ST3A1;HS3ST3B1;HS3ST4;HS3ST5;HS3ST6;HS6ST1;HS6ST2;HS6ST3;NDST1;NDST2;NDST3;NDST4;TPST1;TPST2;UST	Family_from_hgnc_database
SENP	SUMO specific peptidase		SAM domain containing;Sterile alpha motif domain containing	SENP1;SENP2;SENP3;SENP5;SENP6;SENP7;SENP8	Family_from_hgnc_database
E_m_p_t_y	Suppressors of cytokine signaling		SAM domain containing;Sterile alpha motif domain containing	CISH;SOCS1;SOCS2;SOCS3;SOCS4;SOCS5;SOCS6;SOCS7	Family_from_hgnc_database
E_m_p_t_y	Synaptotagmin-like tandem C2 protein		SAM domain containing;Sterile alpha motif domain containing	DOC2A;DOC2B;DOC2GP;RPH3A;SYTL1;SYTL2;SYTL3;SYTL4;SYTL5;TC2N	Family_from_hgnc_database
SYT	Synaptotagmin		SAM domain containing;Sterile alpha motif domain containing	SYT1;SYT10;SYT11;SYT12;SYT13;SYT14;SYT15;SYT16;SYT17;SYT2;SYT3;SYT4;SYT5;SYT6;SYT7;SYT8;SYT9	Family_from_hgnc_database
SDC	Syndecan		SAM domain containing;Sterile alpha motif domain containing	SDC1;SDC2;SDC3;SDC4	Family_from_hgnc_database
STX	Syntaxin		SAM domain containing;Sterile alpha motif domain containing	STX10;STX11;STX12;STX16;STX17;STX18;STX19;STX1A;STX1B;STX2;STX3;STX4;STX5;STX6;STX7;STX8	Family_from_hgnc_database
TRA	T cell receptor alpha locus at 14q11.2		SAM domain containing;Sterile alpha motif domain containing	TRA;TRAC;TRAJ1;TRAJ10;TRAJ11;TRAJ12;TRAJ13;TRAJ14;TRAJ15;TRAJ16;TRAJ17;TRAJ18;TRAJ19;TRAJ2;TRAJ20;TRAJ21;TRAJ22;TRAJ23;TRAJ24;TRAJ25;TRAJ26;TRAJ27;TRAJ28;TRAJ29;TRAJ3;TRAJ30;TRAJ31;TRAJ32;TRAJ33;TRAJ34;TRAJ35;TRAJ36;TRAJ37;TRAJ38;TRAJ39;TRAJ4;TRAJ40;TRAJ41;TRAJ42;TRAJ43;TRAJ44;TRAJ45;TRAJ46;TRAJ47;TRAJ48;TRAJ49;TRAJ5;TRAJ50;TRAJ51;TRAJ52;TRAJ53;TRAJ54;TRAJ55;TRAJ56;TRAJ57;TRAJ58;TRAJ59;TRAJ6;TRAJ…	Family_from_hgnc_database
TRBV	T cell receptor beta (TRB) orphon		T cell receptor beta orphon;TRB orphon	TRBV20OR9-2;TRBV21OR9-2;TRBV22OR9-2;TRBV23OR9-2;TRBV24OR9-2;TRBV25OR9-2;TRBV26OR9-2;TRBV29OR9-2;TRBVAOR9-2	Family_from_hgnc_database
TRB	T cell receptor beta locus at 7q34		T cell receptor beta orphon;TRB orphon	TRB;TRBC1;TRBC2;TRBD1;TRBD2;TRBJ1-1;TRBJ1-2;TRBJ1-3;TRBJ1-4;TRBJ1-5;TRBJ1-6;TRBJ2-1;TRBJ2-2;TRBJ2-2P;TRBJ2-3;TRBJ2-4;TRBJ2-5;TRBJ2-6;TRBJ2-7;TRBV1;TRBV10-1;TRBV10-2;TRBV10-3;TRBV11-1;TRBV11-2;TRBV11-3;TRBV12-1;TRBV12-2;TRBV12-3;TRBV12-4;TRBV12-5;TRBV13;TRBV14;TRBV15;TRBV16;TRBV17;TRBV18;TRBV19;TRBV2;TRBV20-1;TRBV21-1;TRBV22-1;TRBV23-1;TRBV24-1;TRBV25-1;TRBV26;TRBV27;TRBV28;TRBV29-1;TRBV30;TRBV3-1…	Family_from_hgnc_database
TRD	T cell receptor delta locus at 14q11.2		T cell receptor beta orphon;TRB orphon	TRD;TRDC;TRDD1;TRDD2;TRDD3;TRDJ1;TRDJ2;TRDJ3;TRDJ4;TRDV1;TRDV2;TRDV3	Family_from_hgnc_database
TRG	T cell receptor gamma locus at 7p14		T cell receptor beta orphon;TRB orphon	TRG;TRGC1;TRGC2;TRGJ1;TRGJ2;TRGJP;TRGJP1;TRGJP2;TRGV1;TRGV10;TRGV11;TRGV2;TRGV3;TRGV4;TRGV5;TRGV5P;TRGV6;TRGV7;TRGV8;TRGV9;TRGVA;TRGVB	Family_from_hgnc_database
TACR	Tachykinin receptor		T cell receptor beta orphon;TRB orphon	TACR1;TACR2;TACR3	Family_from_hgnc_database
E_m_p_t_y	TALE class homeboxes and pseudogene		T cell receptor beta orphon;TRB orphon	IRX1;IRX1P1;IRX2;IRX3;IRX4;IRX4P1;IRX5;IRX6;MEIS1;MEIS2;MEIS3;MEIS3P1;MEIS3P2;MKX;PBX1;PBX2;PBX2P1;PBX3;PBX4;PKNOX1;PKNOX2;TGIF1;TGIF1P1;TGIF2;TGIF2LX;TGIF2LY;TGIF2P1	Family_from_hgnc_database
TAS	Taste receptor		T cell receptor beta orphon;TRB orphon	TAS1R1;TAS1R2;TAS1R3;TAS2R1;TAS2R10;TAS2R12P;TAS2R13;TAS2R14;TAS2R15P;TAS2R16;TAS2R18P;TAS2R19;TAS2R20;TAS2R22;TAS2R2P;TAS2R3;TAS2R30;TAS2R31;TAS2R33;TAS2R36;TAS2R37;TAS2R38;TAS2R39;TAS2R4;TAS2R40;TAS2R41;TAS2R42;TAS2R43;TAS2R45;TAS2R46;TAS2R5;TAS2R50;TAS2R60;TAS2R62P;TAS2R63P;TAS2R64P;TAS2R6P;TAS2R7;TAS2R8;TAS2R9	Family_from_hgnc_database
E_m_p_t_y	T-boxe		T cell receptor beta orphon;TRB orphon	EOMES;MGA;T;TBR1;TBX1;TBX10;TBX15;TBX18;TBX19;TBX2;TBX20;TBX21;TBX22;TBX23P;TBX3;TBX4;TBX5;TBX6	Family_from_hgnc_database
TCTN	Tectonic protein		T cell receptor beta orphon;TRB orphon	TCTN1;TCTN2;TCTN3	Family_from_hgnc_database
TEKT	Tektin		T cell receptor beta orphon;TRB orphon	TEKT1;TEKT2;TEKT3;TEKT4;TEKT5	Family_from_hgnc_database
TSPAN	Tetraspanin		T cell receptor beta orphon;TRB orphon	CD151;CD37;CD53;CD63;CD81;CD82;CD9;PRPH2;ROM1;TSPAN1;TSPAN10;TSPAN11;TSPAN12;TSPAN13;TSPAN14;TSPAN15;TSPAN16;TSPAN17;TSPAN18;TSPAN19;TSPAN2;TSPAN3;TSPAN31;TSPAN32;TSPAN33;TSPAN4;TSPAN5;TSPAN6;TSPAN7;TSPAN8;TSPAN9;UPK1A;UPK1B	Family_from_hgnc_database
E_m_p_t_y	Tetratricopeptide repeat domain containing		T cell receptor beta orphon;TRB orphon	ANAPC7;BBS4;CDC16;CDC23;CDC27;CFAP46;CFAP70;CNOT10;CTR9;DNAJC3;DNAJC7;DYX1C1;EMC2;FIS1;FKBP4;FKBP5;FKBP8;FKBPL;GPSM1;GPSM2;GTF3C3;IFIT1;IFIT1B;IFIT2;IFIT3;IFIT5;IFT88;KDM6A;KIF1BP;KLC1;KLC2;KLC3;KLC4;NAA16;NASP;NCF2;NPHP3;OGT;PEX5;PEX5L;PPID;PPP5C;PPP5D1;RANBP2;RGPD1;RGPD2;RGPD3;RGPD4;RGPD5;RGPD6;RGPD8;RPAP3;SGTA;SGTB;SH3TC1;SH3TC2;SNX21;SPAG1;SRP72;ST13;STIP1;STUB1;TANC1;TANC2;TMTC1;TMTC2;TMTC3;…	Family_from_hgnc_database
E_m_p_t_y	THAP domain containing		T cell receptor beta orphon;TRB orphon	PRKRIR;THAP1;THAP10;THAP11;THAP2;THAP3;THAP4;THAP5;THAP6;THAP7;THAP8;THAP9	Family_from_hgnc_database
E_m_p_t_y	THO complex		T cell receptor beta orphon;TRB orphon	ALYREF;THOC1;THOC2;THOC3;THOC5;THOC6;THOC7	Complex_from_hgnc_database
TIMP	Tissue inhibitor of metallopeptidase		T cell receptor beta orphon;TRB orphon	TIMP1;TIMP2;TIMP3;TIMP4	Family_from_hgnc_database
TRAF	TNF receptor associated factor		T cell receptor beta orphon;TRB orphon	TRAF1;TRAF2;TRAF3;TRAF4;TRAF5;TRAF6;TRAF7	Family_from_hgnc_database
TLR	Toll-like receptor		T cell receptor beta orphon;TRB orphon	TLR1;TLR10;TLR2;TLR3;TLR4;TLR5;TLR6;TLR7;TLR8;TLR9	Family_from_hgnc_database
TOP	Topoisomerase		T cell receptor beta orphon;TRB orphon	TOP1;TOP1MT;TOP2A;TOP2B;TOP3A;TOP3B	Family_from_hgnc_database
TAAR	Trace amine receptor		T cell receptor beta orphon;TRB orphon	TAAR1;TAAR2;TAAR3;TAAR4P;TAAR5;TAAR6;TAAR7P;TAAR8;TAAR9	Family_from_hgnc_database
TRAPPC	Trafficking protein particle complex		T cell receptor beta orphon;TRB orphon	TRAPPC1;TRAPPC10;TRAPPC11;TRAPPC12;TRAPPC13;TRAPPC2;TRAPPC2L;TRAPPC3;TRAPPC4;TRAPPC5;TRAPPC6A;TRAPPC6B;TRAPPC8;TRAPPC9	Complex_from_hgnc_database
TFDP	Transcription factor Dp family		T cell receptor beta orphon;TRB orphon	TFDP1;TFDP2;TFDP3	Family_from_hgnc_database
E_m_p_t_y	Transferrin		T cell receptor beta orphon;TRB orphon	LTF;MFI2;TF	Family_from_hgnc_database
E_m_p_t_y	Transglutaminase		T cell receptor beta orphon;TRB orphon	EPB42;F13A1;TGM1;TGM2;TGM3;TGM4;TGM5;TGM6;TGM7	Family_from_hgnc_database
TRP	Transient receptor potential cation channel		T cell receptor beta orphon;TRB orphon	MCOLN1;MCOLN2;MCOLN3;PKD1;PKD2;PKD2L1;PKD2L2;TRPA1;TRPC1;TRPC2;TRPC3;TRPC4;TRPC5;TRPC6;TRPC7;TRPM1;TRPM2;TRPM3;TRPM4;TRPM5;TRPM6;TRPM7;TRPM8;TRPV1;TRPV2;TRPV3;TRPV4;TRPV5;TRPV6	Family_from_hgnc_database
TMCC	Transmembrane and coiled-coil domain containing		T cell receptor beta orphon;TRB orphon	TMCC1;TMCC2;TMCC3	Family_from_hgnc_database
TMED	Transmembrane p24 trafficking protein		T cell receptor beta orphon;TRB orphon	TMED1;TMED10;TMED11P;TMED2;TMED3;TMED4;TMED5;TMED6;TMED7;TMED9	Family_from_hgnc_database
TNRC	Trinucleotide repeat containing		T cell receptor beta orphon;TRB orphon	ATXN2;BHLHE22;CASK;CELF3;CNPY3;EP400;FOXP2;GIGYF2;JPH3;KMT2D;MAGI1;MAML3;MED12;MED15;NCOA3;NCOR2;NUMBL;PAXIP1;TNRC17;TNRC18;TNRC6A;TNRC6B;TNRC6C;TOX3;ZNF384	Family_from_hgnc_database
TRIM	Tripartite motif-containing		T cell receptor beta orphon;TRB orphon	CMYA5;MEFV;MID1;MID2;PML;TRIM10;TRIM11;TRIM13;TRIM14;TRIM15;TRIM16;TRIM17;TRIM2;TRIM21;TRIM22;TRIM23;TRIM24;TRIM25;TRIM26;TRIM26BP;TRIM27;TRIM28;TRIM29;TRIM3;TRIM31;TRIM32;TRIM33;TRIM34;TRIM35;TRIM36;TRIM37;TRIM38;TRIM39;TRIM4;TRIM40;TRIM41;TRIM42;TRIM43;TRIM43B;TRIM43CP;TRIM44;TRIM45;TRIM46;TRIM47;TRIM48;TRIM49;TRIM49B;TRIM49C;TRIM49D1;TRIM49D2;TRIM5;TRIM50;TRIM51;TRIM51BP;TRIM51CP;TRIM51DP;TRIM…	Family_from_hgnc_database
TSEN	tRNA-splicing endonuclease subunit		T cell receptor beta orphon;TRB orphon	TSEN15;TSEN2;TSEN34;TSEN54	Complex_from_hgnc_database
TPM	Tropomyosin		T cell receptor beta orphon;TRB orphon	TPM1;TPM2;TPM3;TPM4	Family_from_hgnc_database
TTLL	Tubulin tyrosine ligase-like family		T cell receptor beta orphon;TRB orphon	TTLL1;TTLL10;TTLL11;TTLL12;TTLL13P;TTLL2;TTLL3;TTLL4;TTLL5;TTLL6;TTLL7;TTLL8;TTLL9	Family_from_hgnc_database
TUB	Tubulin		T cell receptor beta orphon;TRB orphon	TUBA1A;TUBA1B;TUBA1C;TUBA3C;TUBA3D;TUBA3E;TUBA3FP;TUBA3GP;TUBA4A;TUBA4B;TUBA8;TUBAL3;TUBB;TUBB1;TUBB2A;TUBB2B;TUBB3;TUBB4A;TUBB4B;TUBB6;TUBB7P;TUBB8;TUBD1;TUBE1;TUBG1;TUBG2	Family_from_hgnc_database
TDR	Tudor domain containing		T cell receptor beta orphon;TRB orphon	AKAP1;ALG13;KDM4A;KDM4B;KDM4C;LBR;MTF2;PHF1;PHF19;PHF20;PHF20L1;RNF17;SETDB1;SGF29;SMN1;SMN2;SMNDC1;SND1;SPIN1;SPIN2A;SPIN2B;SPIN3;SPIN4;STK31;TDRD1;TDRD10;TDRD12;TDRD15;TDRD3;TDRD5;TDRD6;TDRD7;TDRD9;TDRKH;TP53BP1;UHRF1;UHRF2	Family_from_hgnc_database
E_m_p_t_y	Tumor necrosis factor (ligand) superfamily		ligand superfamily;Tumor necrosis factor superfamily	CD40LG;CD70;EDA;FASLG;LTA;LTB;TNF;TNFSF10;TNFSF11;TNFSF12;TNFSF13;TNFSF13B;TNFSF14;TNFSF15;TNFSF18;TNFSF4;TNFSF8;TNFSF9	Family_from_hgnc_database
E_m_p_t_y	Tumor necrosis factor receptor superfamily		ligand superfamily;Tumor necrosis factor superfamily	CD27;CD40;EDA2R;EDAR;FAS;LTBR;NGFR;RELT;TNFRSF10A;TNFRSF10B;TNFRSF10C;TNFRSF10D;TNFRSF11A;TNFRSF11B;TNFRSF12A;TNFRSF13B;TNFRSF13C;TNFRSF14;TNFRSF17;TNFRSF18;TNFRSF19;TNFRSF1A;TNFRSF1B;TNFRSF21;TNFRSF25;TNFRSF4;TNFRSF6B;TNFRSF8;TNFRSF9	Family_from_hgnc_database
TPCN	Two pore segment channel		ligand superfamily;Tumor necrosis factor superfamily	TPCN1;TPCN2	Family_from_hgnc_database
E_m_p_t_y	Type I receptor serine/threonine kinase		ligand superfamily;Tumor necrosis factor superfamily	ACVR1;ACVR1B;ACVR1C;ACVRL1;BMPR1A;BMPR1B;TGFBR1	Family_from_hgnc_database
E_m_p_t_y	Type II receptor serine/threonine kinase		ligand superfamily;Tumor necrosis factor superfamily	ACVR2A;ACVR2B;AMHR2;BMPR2;TGFBR2	Family_from_hgnc_database
UBQLN	Ubiquilin family		ligand superfamily;Tumor necrosis factor superfamily	UBQLN1;UBQLN2;UBQLN3;UBQLN4;UBQLNL	Family_from_hgnc_database
E_m_p_t_y	Ubiquitin C-terminal hydrolase		ligand superfamily;Tumor necrosis factor superfamily	BAP1;UCHL1;UCHL3;UCHL5	Family_from_hgnc_database
E_m_p_t_y	Ubiquitin protein ligase E3 component n-recognin		ligand superfamily;Tumor necrosis factor superfamily	FBXO11;UBR1;UBR2;UBR3;UBR4;UBR5;UBR7	Family_from_hgnc_database
USPL	Ubiquitin specific peptidase like		ligand superfamily;Tumor necrosis factor superfamily	USPL1	Family_from_hgnc_database
E_m_p_t_y	Ubiquitin-conjugating enzymes E2		ligand superfamily;Tumor necrosis factor superfamily	AKTIP;BIRC6;CDC34;UBE2A;UBE2B;UBE2C;UBE2D1;UBE2D2;UBE2D3;UBE2D4;UBE2E1;UBE2E2;UBE2E3;UBE2E4P;UBE2F;UBE2G1;UBE2G2;UBE2H;UBE2I;UBE2J1;UBE2J2;UBE2K;UBE2L1;UBE2L2;UBE2L3;UBE2L4;UBE2L5P;UBE2L6;UBE2M;UBE2N;UBE2NL;UBE2Q1;UBE2Q2;UBE2R2;UBE2S;UBE2T;UBE2U;UBE2V1;UBE2V2;UBE2W;UBE2Z	Family_from_hgnc_database
E_m_p_t_y	Ubiquitin-like activating enzyme		ligand superfamily;Tumor necrosis factor superfamily	ATG7;MOCS3;NAE1;SAE1;UBA1;UBA2;UBA3;UBA5;UBA6;UBA7	Family_from_hgnc_database
USP	Ubiquitin-specific peptidase		ligand superfamily;Tumor necrosis factor superfamily	CYLD;PAN2;USP1;USP10;USP11;USP12;USP13;USP14;USP15;USP16;USP17L2;USP18;USP19;USP2;USP20;USP21;USP22;USP24;USP25;USP26;USP27X;USP28;USP29;USP3;USP30;USP31;USP32;USP33;USP34;USP35;USP36;USP37;USP38;USP39;USP4;USP40;USP41;USP42;USP43;USP44;USP45;USP46;USP47;USP48;USP49;USP5;USP50;USP51;USP53;USP54;USP6;USP7;USP8;USP9X;USP9Y;USPL1	Family_from_hgnc_database
E_m_p_t_y	U-box domain containing		ligand superfamily;Tumor necrosis factor superfamily	PPIL2;PRPF19;STUB1;UBE4A;UBE4B;UBOX5;WDSUB1	Family_from_hgnc_database
UBXN	UBX domain containing		ligand superfamily;Tumor necrosis factor superfamily	ASPSCR1;FAF1;FAF2;NSFL1C;UBXN1;UBXN10;UBXN11;UBXN2A;UBXN2B;UBXN4;UBXN6;UBXN7;UBXN8	Family_from_hgnc_database
UGT	UDP glucuronosyltransferase		ligand superfamily;Tumor necrosis factor superfamily	UGT1A;UGT1A1;UGT1A10;UGT1A11P;UGT1A12P;UGT1A13P;UGT1A2P;UGT1A3;UGT1A4;UGT1A5;UGT1A6;UGT1A7;UGT1A8;UGT1A9;UGT2A1;UGT2A2;UGT2A3;UGT2B10;UGT2B11;UGT2B15;UGT2B17;UGT2B24P;UGT2B25P;UGT2B26P;UGT2B27P;UGT2B28;UGT2B29P;UGT2B4;UGT2B7;UGT3A1;UGT3A2;UGT8	Family_from_hgnc_database
UGCG	UDP-glucose ceramide glucosyltransferase		ligand superfamily;Tumor necrosis factor superfamily	UGCG	Family_from_hgnc_database
UGGT	UDP-glucose glycoprotein glucosyltransferase		ligand superfamily;Tumor necrosis factor superfamily	UGGT1;UGGT2	Family_from_hgnc_database
ALG	UDP-N-acetylglucosaminyltransferase subunit		ligand superfamily;Tumor necrosis factor superfamily	ALG13;ALG14	Complex_from_hgnc_database
UNC	UNC13 homolog		ligand superfamily;Tumor necrosis factor superfamily	UNC13A;UNC13B;UNC13C;UNC13D	Family_from_hgnc_database
VNN	Vanin		ligand superfamily;Tumor necrosis factor superfamily	VNN1;VNN2;VNN3	Family_from_hgnc_database
E_m_p_t_y	Variable charge X/Y family		ligand superfamily;Tumor necrosis factor superfamily	VCX;VCX2;VCX3A;VCX3B;VCY;VCY1B	Family_from_hgnc_database
VIPR	Vasoactive intestinal peptide receptor family		ligand superfamily;Tumor necrosis factor superfamily	ADCYAP1R1;VIPR1;VIPR2	Family_from_hgnc_database
VTRNA	Vault RNA		ligand superfamily;Tumor necrosis factor superfamily	VTRNA1-1;VTRNA1-2;VTRNA1-3;VTRNA2-1;VTRNA2-2P;VTRNA3-1P	Family_from_hgnc_database
VAMP	Vesicle-associated membrane protein		ligand superfamily;Tumor necrosis factor superfamily	VAMP1;VAMP2;VAMP3;VAMP4;VAMP5;VAMP7;VAMP8	Family_from_hgnc_database
VGLL	Vestigial-like family		ligand superfamily;Tumor necrosis factor superfamily	VGLL1;VGLL2;VGLL3;VGLL4	Family_from_hgnc_database
VDAC	Voltage-dependent anion channel		ligand superfamily;Tumor necrosis factor superfamily	VDAC1;VDAC2;VDAC3	Family_from_hgnc_database
VNR	Vomeronasal receptor		ligand superfamily;Tumor necrosis factor superfamily	VN1R1;VN1R100P;VN1R101P;VN1R102P;VN1R103P;VN1R104P;VN1R105P;VN1R106P;VN1R107P;VN1R108P;VN1R109P;VN1R10P;VN1R110P;VN1R111P;VN1R112P;VN1R11P;VN1R12P;VN1R13P;VN1R14P;VN1R15P;VN1R16P;VN1R17P;VN1R18P;VN1R19P;VN1R2;VN1R20P;VN1R21P;VN1R22P;VN1R23P;VN1R24P;VN1R25P;VN1R26P;VN1R27P;VN1R28P;VN1R29P;VN1R3;VN1R30P;VN1R31P;VN1R32P;VN1R33P;VN1R34P;VN1R35P;VN1R36P;VN1R37P;VN1R38P;VN1R39P;VN1R4;VN1R40P;VN1R41P;VN…	Family_from_hgnc_database
E_m_p_t_y	VPS9 domain containing		ligand superfamily;Tumor necrosis factor superfamily	ALS2;ALS2CL;ANKRD27;GAPVD1;RABGEF1;RIN1;RIN2;RIN3;RINL;VPS9D1	Family_from_hgnc_database
E_m_p_t_y	V-set domain containing		ligand superfamily;Tumor necrosis factor superfamily	ACAN;ADORA3;ALCAM;AMICA1;AMIGO1;AXL;BCAN;BTN1A1;BTN2A1;BTN2A2;BTN3A1;BTN3A2;BTN3A3;BTNL10;BTNL2;BTNL3;BTNL8;BTNL9;C10orf54;CADM1;CADM2;CADM3;CADM4;CD101;CD2;CD226;CD274;CD276;CD28;CD300A;CD300C;CD300E;CD300LB;CD300LD;CD300LF;CD300LG;CD33;CD4;CD48;CD7;CD79A;CD79B;CD80;CD83;CD86;CD8A;CD8B;CEACAM1;CEACAM16;CEACAM18;CEACAM19;CEACAM21;CEACAM3;CEACAM4;CEACAM5;CEACAM6;CEACAM7;CEACAM8;CRTAM;CTLA4;CXADR;E…	Family_from_hgnc_database
WFDC	WAP four-disulfide core domain containing		ligand superfamily;Tumor necrosis factor superfamily	ANOS1;EPPIN;PI3;SLPI;WFDC1;WFDC10A;WFDC10B;WFDC11;WFDC12;WFDC13;WFDC2;WFDC3;WFDC5;WFDC6;WFDC8;WFDC9;WFIKKN1;WFIKKN2	Family_from_hgnc_database
E_m_p_t_y	WD repeat domain containing		ligand superfamily;Tumor necrosis factor superfamily	AAAS;AAMP;AHI1;AMBRA1;APAF1;ARPC1A;ARPC1B;ATG16L1;ATG16L2;BCAS3;BOP1;BRWD1;BRWD3;BTRC;BUB3;CDC20;CDC20B;CDC40;CDRT1;CFAP43;CFAP44;CFAP52;CFAP57;CHAF1B;CIAO1;COPA;COPB2;CORO1A;CORO1B;CORO1C;CORO2A;CORO2B;CORO6;CORO7;CSTF1;DAW1;DCAF10;DCAF11;DCAF12;DCAF12L1;DCAF12L2;DCAF13;DCAF4;DCAF4L1;DCAF4L2;DCAF5;DCAF6;DCAF7;DCAF8;DCAF8L1;DCAF8L2;DDB2;DENND3;DMWD;DMXL1;DMXL2;DNAI1;DNAI2;DPH7;DTL;DYNC1I1;DYNC1I2…	Family_from_hgnc_database
WNT	Wingless-type MMTV integration site family		ligand superfamily;Tumor necrosis factor superfamily	WNT1;WNT10A;WNT10B;WNT11;WNT16;WNT2;WNT2B;WNT3;WNT3A;WNT4;WNT5A;WNT5B;WNT6;WNT7A;WNT7B;WNT8A;WNT8B;WNT9A;WNT9B	Family_from_hgnc_database
E_m_p_t_y	Wiskott-Aldrich Syndrome protein family		ligand superfamily;Tumor necrosis factor superfamily	JMY;WAS;WASF1;WASF2;WASF3;WASF4P;WASF5P;WASH1;WASH2P;WASH3P;WASH4P;WASH5P;WASH6P;WASH7P;WASL;WHAMM	Family_from_hgnc_database
E_m_p_t_y	Xeroderma pigmentosum complementation group		ligand superfamily;Tumor necrosis factor superfamily	DDB2;ERCC2;ERCC3;ERCC4;ERCC5;POLH;XPA;XPC	Family_from_hgnc_database
E_m_p_t_y	XK, Kell blood group complex subunit-related family		ligand superfamily;Tumor necrosis factor superfamily	XK;XKR3;XKR4;XKR5;XKR6;XKR7;XKR8;XKR9;XKRX;XKRY;XKRY2	Complex_from_hgnc_database
MRX	X-linked mental retardation		ligand superfamily;Tumor necrosis factor superfamily	ACSL4;AGTR2;AP1S2;ARHGEF6;ARX;ATRX;BRWD3;DLG3;DMD;EFHC2;FTSJ1;GDI1;GRIA3;HCFC1;HDAC8;HSD17B10;IL1RAPL1;IQSEC2;KDM5C;KIAA2022;KIF4A;MAGT1;MCS;MECP2;MID2;MRX11;MRX14;MRX15;MRX17;MRX18;MRX20;MRX23;MRX24;MRX25;MRX26;MRX27;MRX28;MRX31;MRX37;MRX39;MRX4;MRX40;MRX42;MRX49;MRX5;MRX50;MRX51;MRX53;MRX56;MRX57;MRX6;MRX61;MRX64;MRX65;MRXS11;MRXS7;PAK3;PQBP1;PRS;RAB39B;RENS2;RPS6KA3;SYP;THOC2;TSPAN7;UPF3B;USP9…	Family_from_hgnc_database
YBX	Y box binding protein		ligand superfamily;Tumor necrosis factor superfamily	YBX1;YBX2;YBX3	Family_from_hgnc_database
YIPF	Yip1 domain containing		ligand superfamily;Tumor necrosis factor superfamily	YIPF1;YIPF2;YIPF3;YIPF4;YIPF5;YIPF6;YIPF7	Family_from_hgnc_database
E_m_p_t_y	ZF class homeoboxes and pseudogene		ligand superfamily;Tumor necrosis factor superfamily	ADNP;ADNP2;HOMEZ;TSHZ1;TSHZ2;TSHZ3;ZEB1;ZEB2;ZEB2P1;ZFHX2;ZFHX3;ZFHX4;ZHX1;ZHX2;ZHX3	Family_from_hgnc_database
ZACN	Zinc activated channel		ligand superfamily;Tumor necrosis factor superfamily	ZACN	Family_from_hgnc_database
E_m_p_t_y	Zinc finger		ligand superfamily;Tumor necrosis factor superfamily	APLF;BSN;DNLZ;FLYWCH1;LIG3;LYAR;NPLOC4;PARP1;PCLO;TRAF3;TRIP4;ZC3HC1;ZC4H2;ZFC3H1;ZPR1	Family_from_hgnc_database
E_m_p_t_y	Zinc finger, 3CxxC-type		ligand superfamily;Tumor necrosis factor superfamily	RTP1;RTP2;RTP3;RTP4;RTP5;ZAR1;ZAR1L;ZCCHC24	Family_from_hgnc_database
E_m_p_t_y	Zinc finger, AN1-type		ligand superfamily;Tumor necrosis factor superfamily	IGHMBP2;ZFAND1;ZFAND2A;ZFAND2B;ZFAND3;ZFAND4;ZFAND5;ZFAND6	Family_from_hgnc_database
ZBED	Zinc finger, BED-type		ligand superfamily;Tumor necrosis factor superfamily	ZBED1;ZBED2;ZBED3;ZBED4;ZBED5;ZBED6	Family_from_hgnc_database
E_m_p_t_y	Zinc finger, C2H2-type		ligand superfamily;Tumor necrosis factor superfamily	ADNP2;ANKZF1;ATMIN;BCL11A;BCL11B;BCL6;BCL6B;BNC1;BNC2;CASZ1;CHAMP1;CTCF;CTCFL;E4F1;EGR1;EGR2;EGR3;EGR4;FEZF1;FEZF2;FIZ1;GFI1;GFI1B;GLI1;GLI2;GLI3;GLI4;GLIS1;GLIS2;GLIS3;GTF3A;GZF1;HIC1;HIC2;HINFP;HIVEP1;HIVEP2;HIVEP3;HKR1;IKZF1;IKZF2;IKZF3;IKZF4;IKZF5;INSM2;JAZF1;KLF1;KLF10;KLF11;KLF12;KLF13;KLF14;KLF15;KLF16;KLF17;KLF2;KLF3;KLF4;KLF5;KLF6;KLF7;KLF8;KLF9;MAZ;MECOM;MYNN;MZF1;OSR1;OSR2;OVOL1;OVOL2;…	Family_from_hgnc_database
E_m_p_t_y	Zinc finger, C2HC-type		ligand superfamily;Tumor necrosis factor superfamily	IKBKG;KAT5;KAT6A;KAT6B;KAT7;KAT8;L3MBTL1;LYAR;MYT1;MYT1L;ST18;ZC2HC1A;ZC2HC1B;ZC2HC1C;ZFPM1;ZFPM2	Family_from_hgnc_database
E_m_p_t_y	Zinc finger, CCCH-type		ligand superfamily;Tumor necrosis factor superfamily	HELZ;MBNL1;MBNL2;MBNL3;PARP12;PRR3;RBM22;RBM26;RBM27;RC3H1;RC3H2;UNK;UNKL;ZC3H10;ZC3H11A;ZC3H11B;ZC3H12A;ZC3H12B;ZC3H12C;ZC3H12D;ZC3H13;ZC3H14;ZC3H15;ZC3H18;ZC3H3;ZC3H4;ZC3H6;ZC3H7A;ZC3H7B;ZC3H8;ZC3HAV1;ZGPAT;ZMAT5;ZRSR1;ZRSR2	Family_from_hgnc_database
ZCCHC	Zinc finger, CCHC-type		ligand superfamily;Tumor necrosis factor superfamily	CNBP;LIN28A;RBM4;RBM4B;SF1;SRSF7;ZCCHC10;ZCCHC11;ZCCHC12;ZCCHC13;ZCCHC14;ZCCHC16;ZCCHC17;ZCCHC18;ZCCHC2;ZCCHC23;ZCCHC24;ZCCHC3;ZCCHC4;ZCCHC5;ZCCHC6;ZCCHC7;ZCCHC8;ZCCHC9;ZCRB1	Family_from_hgnc_database
E_m_p_t_y	Zinc finger, CW-type		ligand superfamily;Tumor necrosis factor superfamily	KDM1B;MORC1;MORC2;MORC3;MORC4;ZCWPW1;ZCWPW2	Family_from_hgnc_database
E_m_p_t_y	Zinc finger, CXXC-type		ligand superfamily;Tumor necrosis factor superfamily	CXXC1;CXXC4;CXXC5;DNMT1;FBXL19;KDM2A;KDM2B;KMT2A;KMT2B;MBD1;TET1;TET3	Family_from_hgnc_database
E_m_p_t_y	Zinc finger, DBF-type		ligand superfamily;Tumor necrosis factor superfamily	DBF4;DBF4B;ZDBF2	Family_from_hgnc_database
ZDHHC	Zinc finger, DHHC-type		ligand superfamily;Tumor necrosis factor superfamily	ZDHHC1;ZDHHC11;ZDHHC11B;ZDHHC12;ZDHHC13;ZDHHC14;ZDHHC15;ZDHHC16;ZDHHC17;ZDHHC18;ZDHHC19;ZDHHC2;ZDHHC20;ZDHHC21;ZDHHC22;ZDHHC23;ZDHHC24;ZDHHC3;ZDHHC4;ZDHHC5;ZDHHC6;ZDHHC7;ZDHHC8;ZDHHC9	Family_from_hgnc_database
ZFYVE	Zinc finger, FYVE-type		ligand superfamily;Tumor necrosis factor superfamily	ANKFY1;EEA1;FGD1;FGD2;FGD3;FGD4;FGD5;FGD6;FYCO1;HGS;MTMR3;MTMR4;PIKFYVE;PLEKHF1;PLEKHF2;RBSN;RUFY1;RUFY2;RUFY3;RUFY4;WDFY1;WDFY2;WDFY3;ZFYVE1;ZFYVE16;ZFYVE19;ZFYVE21;ZFYVE26;ZFYVE27;ZFYVE28;ZFYVE9	Family_from_hgnc_database
E_m_p_t_y	Zinc finger, GRF-type		ligand superfamily;Tumor necrosis factor superfamily	APEX2;ERI2;NEIL3;TOP3A;TTF2;ZCCHC4;ZGRF1	Family_from_hgnc_database
ZNHIT	Zinc finger, HIT-type		ligand superfamily;Tumor necrosis factor superfamily	DDX59;INO80B;ZNHIT1;ZNHIT2;ZNHIT3;ZNHIT6	Family_from_hgnc_database
ZMAT	Zinc finger, MATRIN-type		ligand superfamily;Tumor necrosis factor superfamily	ZMAT1;ZMAT2;ZMAT3;ZMAT4;ZMAT5	Family_from_hgnc_database
E_m_p_t_y	Zinc finger, MIZ-type		ligand superfamily;Tumor necrosis factor superfamily	NSMCE2;PIAS1;PIAS2;PIAS3;PIAS4;ZMIZ1;ZMIZ2	Family_from_hgnc_database
ZMYM	Zinc finger, MYM-type		ligand superfamily;Tumor necrosis factor superfamily	ZMYM1;ZMYM2;ZMYM3;ZMYM4;ZMYM5;ZMYM6	Family_from_hgnc_database
ZMYND	Zinc finger, MYND-type		ligand superfamily;Tumor necrosis factor superfamily	ANKMY1;ANKMY2;CBFA2T2;CBFA2T3;DEAF1;EGLN1;MSS51;PDCD2;RUNX1T1;SMYD1;SMYD2;SMYD3;SMYD4;SMYD5;USP19;ZMYND10;ZMYND11;ZMYND12;ZMYND15;ZMYND19;ZMYND8	Family_from_hgnc_database
E_m_p_t_y	Zinc finger, PARP-type		ligand superfamily;Tumor necrosis factor superfamily	LIG3;PARP1	Family_from_hgnc_database
E_m_p_t_y	Zinc finger, RAN binding-type		ligand superfamily;Tumor necrosis factor superfamily	CAPN15;EWSR1;FUS;MDM2;NEIL3;NUP153;RANBP2;RBCK1;RBM10;RBM5;RNF31;RYBP;SHARPIN;TAB2;TAB3;TAF15;TEX13A;YAF2;ZRANB1;ZRANB2;ZRANB3	Family_from_hgnc_database
E_m_p_t_y	Zinc finger, SWIM-type		ligand superfamily;Tumor necrosis factor superfamily	MAP3K1;ZSWIM1;ZSWIM2;ZSWIM3;ZSWIM4;ZSWIM5;ZSWIM6;ZSWIM7;ZSWIM8	Family_from_hgnc_database
E_m_p_t_y	Zinc finger, ZZ-type		ligand superfamily;Tumor necrosis factor superfamily	CREBBP;DMD;DRP2;DTNA;DTNB;DYTN;EP300;HERC2;KCMF1;MIB1;MIB2;NBR1;SQSTM1;TADA2B;UTRN;ZSWIM2;ZZEF1;ZZZ3	Family_from_hgnc_database
E_m_p_t_y	Zona pellucida glycoprotein		ligand superfamily;Tumor necrosis factor superfamily	ZP1;ZP2;ZP3;ZP4	Family_from_hgnc_database
E_m_p_t_y	ZYG11 cell cycle regulator family		ligand superfamily;Tumor necrosis factor superfamily	ZER1;ZYG11A;ZYG11B	Family_from_hgnc_database
