# Supplementary material for: A flexible ontology for inference of emergent whole cell function from relationships between subcellular processes
Source: Sci Rep. 2017 Dec 18;7:17689. doi: 10.1038/s41598-017-16627-4 (PMC5735158; doi:10.1038/s41598-017-16627-4)
Supplement: Supplementary file 15 — Supplementary Table S13 [file 41598_2017_16627_MOESM15_ESM.txt]

Abbreviation	Description	Description aliases	Abbreviation aliases	Member symbols	Gene group type	Organism	Reference
FATP	fatty acid transport protein			SLC27A1,SLC27A2,SLC27A3,SLC27A4,SLC27A5,SLC27A	Family	Homo_sapiens	Curr Opin Lipidol. 2007 Jun;18(3):271-6.
RNP	ribonucleoprotein				Complex	Homo_sapiens
GAP	GTPase activating protein				Family	Homo_sapiens
ANA	antinuclear antibody	antinuclear antibodies			Family	Homo_sapiens
	protein kinase	protein kinase family			Family	Homo_sapiens
	protein phosphatse	protein phosphatase family			Family	Homo_sapiens
	mucin				Family	Homo_sapiens
	Host cell factor				Family	Homo_sapiens
ECM protein	extracellular matrix protein				Family	Homo_sapiens
	Dynein complex (cytoplasmic)	Cytoplasmic dynein complex		DYNC1H1,DYNC2H1,DYNC1I1,DYNC1I2,DYNC1LI1,DYNC1LI2,DYNC2LI1,DYNLL1,DYNLL2,DYNLRB1,DYNLRB2,DYNLT1,DYNLT3	Complex	Homo_sapiens	NCBI,Wikipedia
DHC	Dynein heavy chain (cytoplasmic)	Cytoplasmic dynein heavy chain		DYNC1H1,DYNC2H1	Family	Homo_sapiens	NCBI,Wikipedia
DIC	Dynein intermediate chain (cytoplasmic)	Cytoplasmic intermediate chain		DYNC1I1,DYNC1I2	Family	Homo_sapiens	NCBI,Wikipedia
DLIC	Dynein light intermediate chain (cytoplasmic)	Cytoplasmic light intermediate chain		DYNC1LI1,DYNC1LI2,DYNC2LI1	Family	Homo_sapiens	NCBI,Wikipedia
DLC	Dynein light chain (cytoplasmic)	Cytoplasmic light chain		DYNLL1,DYNLL2,DYNLRB1,DYNLRB2,DYNLT1,DYNLT3	Family	Homo_sapiens	NCBI,Wikipedia
RISC	RNA-induced silencing complex	RISC complex		DICER1,AGO1,AGO2,AGO3,AGO4	Complex	Homo_sapiens	J Biol Chem. 2009 Jul 3;284(27):17897-901. doi: 10.1074/jbc.R900012200. Epub 2009 Apr 1.
MTR	Melatonin receptor	MT receptor		MTNR1A,MTNR1B	Family	Homo_sapiens	Wikipedia
GOT	glutamic-oxaloacetic transaminase	Aspartate transaminase,glutamic oxaloacetic transaminase,aspartate aminotransferase	AST	GOT1,GOT2	Family	Homo_sapiens	NCBI,abstract,Wikipedia
LH	luteinizing hormone			CGA,LHB	Complex	Homo_sapiens	Wikipedia
hCG	human chorionic gonadotropin			CGA,CGB	Complex	Homo_sapiens	Wikipedia
TSH	thyroid-stimulating hormone			CGA,TSHB	Complex	Homo_sapiens	Wikipedia
FSH	follicle-stimulating hormone			CGA,FSHB	Complex	Homo_sapiens	Wikipedia
PCBP	Poly(rC)-binding protein			PCBP1,PCBP2	Family	Homo_sapiens	Proc Natl Acad Sci U S A. 2014 Jun 3;111(22):8031-6. doi: 10.1073/pnas.1402732111. Epub 2014 May 19.
IgH	immunoglobulin heavy chain			IGHG1,IGHG2,IGHG3,IGHG4,IGHA1,IGHA2,IGHD,IGHM,IGHE	Family	Homo_sapiens	Wikipedia,NCBI
Ig	immunoglobulin				Family	Homo_sapiens
Nav channel	Voltage-gated sodium channel	Voltage-sensitive sodium channel,Voltage-dependent sodium channel	NAV,VGSC	SCN1A,SCN2A,SCN3A,SCN4A,SCN5A,SCN8A,SCN9A,SCN10A,SCN11A,SCN7A	Family	Homo_sapiens	Wikipedia
PPP2	protein phosphatase 2	protein phosphatase 2A	PPP2A	PPP2R1A,PPP2R1A,PPP2R2B,PPP2R2C,PPP2R2D,PPP2R3A,PPP2R3B,PPP2R3C,PPP2R4,PPP2R5A,PPP2R5B,PPP2R5C,PPP2R5D,PPP2R5E,PPP2CA,PPP2CB	Family	Homo_sapiens	Wikipedia
NF	Neurotrophic factor			NGF,BDNF,GDNF,CNTF	Family	Homo_sapiens	Wikipedia,NCBI
PKA	protein kinase A	cAMP-activated protein kinase		PRKACA,PRKAR1A,PRKAR2A	Complex	Homo_sapiens	Wikipedia,NCBI
PKB	protein kinase B		AKT	AKT1,AKT2,AKT3	Family	Homo_sapiens	Wikipedia
PKC	protein kinase C			PRKCA,PRKCB,PRKCG,PRKCD,PRKCE,PRKCH,PRKCQ,PRKCI,PRKCZ	Family	Homo_sapiens	Wikipedia
PKD	protein kinase D			PRKD1,PRKD2,PRKD3	Family	Homo_sapiens	Wikipedia
PKG	Protein kinase G			PRKG1,PRKG2	Family	Homo_sapiens	Wikipedia
PKN	Protein kinase N			PRKN1,PRKN2,PRKN3	Family	Homo_sapiens	Wikipedia
Galpha	guanine nucleotide binding protein alpha		G(a),Ga	GNAO1,GNAO1,GNAI2,GNAI3,GNAT1,GNAT2,GNAT3,GNAZ,GNAS,GNAL,GNAQ,GNA11,GNA14,GNA15,GNA12,GNA13	Family	Homo_sapiens	Wikipedia
Gbeta	guanine nucleotide binding protein beta		G(b),Gb	GNB1,GNB2,GNB3,GNB4,GNB5	Family	Homo_sapiens	NCBI
Ggamma	guanine nucleotide binding protein gamma		G(g),Gg	GNG1,GNG2,GNG3,GNG4,GNG5	Family	Homo_sapiens	NCBI
Galpha(i)	Inhibitory guanine nucleotide binding protein alpha	Inhibitory Galpha	G(i),Gi	GNAI1,GNAI2,GNAI3	Family	Homo_sapiens	Wikipedia
Galpha(t)	Transducin		G(t),Gt	GNAT1,GNAT2	Family	Homo_sapiens	Wikipedia
Galpha(gust)	Gustducin		G(gust),Ggust	GNAT3	Family	Homo_sapiens	Wikipedia
Galpha(z)	Galpha(z)		G(z),Gz	GNAZ	Family	Homo_sapiens	Wikipedia
Galpha(s)	Stimulatory guanine nucleotide binding protein alpha	Stimulatory Galpha	G(s),Gs	GNAS	Family	Homo_sapiens	Wikipedia
Galpha(olf)	Galpha(olf)		G(olf),Golf	GNAL	Family	Homo_sapiens	Wikipedia
Galpha(q)	Galpha(q)		G(q),Gq	GNAQ,GNA11,GNA14,GNA15	Family	Homo_sapiens	Wikipedia
Galpha(11)	Galpha(11)		G(11),G11	GNA11	Family	Homo_sapiens	Wikipedia
Galpha(14)	Galpha(14)		G(14),G14	GNA14	Family	Homo_sapiens	Wikipedia
Galpha(15)	Galpha(15)		G(15),G15	GNA15	Family	Homo_sapiens	Wikipedia
Galpha(12/13)	Galpha(12/13)		G(12/13),G12/13	GNA12,GNA13	Family	Homo_sapiens	Wikipedia
COPI	COPI vesicle coat	COPI coat,coat protein complex I	COP-I	COPA,COPB1,COPB2,COPE,COPG1,COPG2,COPZ1,COPZ2	Complex	Homo_sapiens	Physiology (Bethesda). 2011 Oct;26(5):348-64
COPII	COPII vesicle coat	COPII coat,coat protein complex II	COP-II	SEC23A,SEC23B,SEC24A,SEC24B,SEC24C,SEC24D,SEC13,SEC31A,SEC31B	Complex	Homo_sapiens	wikipedia
	clathrin			CLTA,CLTB,CLTC	Complex	Homo_sapiens	NCBI
TRAMP	TRAMP complex			PAPD7,PAPD5,ZCCHC3,SKIV2L2	Complex	Homo_sapiens	Houseley and Tollervey 2009
Ccr4-NOT	Ccr4-NOT complex			CNOT6,CNOT7,CNOT8,CNOT1,CNOT4	Complex	Homo_sapiens	Houseley and Tollervey 2009
	Telomerase			TERT,TERC,DKC1,TEP1	Complex	Homo_sapiens	wikipedia
SRP	Signal recognition particle	SRP complex		SRP9,SRP14,SRP19,SRP54,SRP68,SRP72	Complex	Homo_sapiens	wikipedia
SAM	Sorting and assembly machinery complex	SAM complex		SAMM50	Complex	Homo_sapiens	wikipedia
NCX	sodium calcium exchanger			SLC8A1,SLC8A2,SLC8A3	Family	Homo_sapiens	NCBI
LIMK	lim kinase			LIMK1,LIMK2	Family	Homo_sapiens	Int J Biochem Cell Biol. 2007;39(6):1071-6. Epub 2006 Nov 28.
CPT1	carnitine palmitoyltransferase I		CPT-I,CPTI	CPT1A,CPT1B,CPT1C	Family	Homo_sapiens	wikipedia
Rho	Rho GTPases			CDC42,RAC1,RHOA	Family	Homo_sapiens	wikipedia
CP	F-Actin capping protein	Capping protein		CAPZA1,CAPZA2,CAPZA3,CAPZB	Family	Homo_sapiens	wikipedia
p-TEFb	positive transcription elongation factor b			CDK9,CCNT1,CCNT2,CCNK	Complex	Homo_sapiens	wikipedia
CORVET complex	endosomal class C core vacuole endosome tethering complex			VPS11,VPS16,VPS18,VPS33A,VPS33B,VPS3,VPS8	Complex	Homo_sapiens	Proc Natl Acad Sci U S A. 2012 Feb 7;109(6):1991-6
GARP	Golgi-associated retrograde protein complex	Vps fifty-three (VFT) complex,Vps fifty-three complex,VFT complex		VPS52,VPS53,VPS54	Complex	Homo_sapiens	http://www.anvita.info/
DSL1	DSL1 complex			DSL1P,DSL3P,SEC39P,TIP20P	Complex	Homo_sapiens	Traffic. 2012 Jul;13(7):908-13
TARP	Transmembrane AMPAR regulatory protein		TARPs	CACNG2,CACNG3,CACNG4,CACNG8	Family	Homo_sapiens	J Neurosci. 2006 Jul 26;26(30):7875-84.
LINC	Linker of Nucleoskeleton and Cytoskeleton			SYNE1,SYNE2,SUN1,SUN2,SUN5	Complex	Homo_sapiens	Curr Opin Cell Biol. 2013 Feb;25(1):57-62.
PDC	pyruvate dehydrogenase complex	pyruvate dehydrogenase		PDHA1,PDHA2,PDHB,DLAT,DLD	Complex	Homo_sapiens	J Biol Chem. 2014 Jun 13;289(24):16615-23.
C1	C1 complex			C1QA,C1QB,C1QC,C1R,C1S	Complex	Homo_sapiens	wikipedia
TAP	transporter associated with antigen processing			TAP1,TAP2	Family	Homo_sapiens	wikipedia
MHC-I	Major histocompatibility complex class I	MHC class I		HLA-A,HLA-B,HLA-C,HLA-E,HLA-G,B2M	Complex	Homo_sapiens	NCBI
MHC-II	Major histocompatibility complex class II	MHC class II	HLA-DR molecule	CD74,HLA-DRB1,HLA-DQB1,HLA-DQA1,HLA-DQA2,HLA-DRA	Complex	Homo_sapiens	NCBI
HLA-DM	Major histocompatibility complex class II DM				Family	Homo_sapiens	no refernce
ELK	ets domain transcription factor			ELF1,ELF2,ELF4,EL5	Family	Homo_sapiens	NCBI
MLC	Myosin light chain			MYL1,MYL2,MYL3,MYL4,MYL5,MYL6,MYL6B,MYL7,MYL9,MYLIP,MYLK,MYLK2,MYLL1	Family	Homo_sapiens	wikipedia
MHC	Myosin heavy chain			MYH1,MYH2,MYH3,MYH4,MYH6,MYH7,MYH7B,MYH8,MYH9,MYH10,MYH11,MYH13,MYH14,MYH15	Family	Homo_sapiens	NCBI
RLC	Regulatory light chain			MYL2,MYL5,MYL7,MYL9,MYL10,MYLPF,MYL12B	Family	Homo_sapiens	NCBI
ELC	Essential light chain			MYL1,MYL3,MYL4,MYL6,MYL6B	Family	Homo_sapiens	NCBI
AC	Adenylate cyclase			ADCY1,ADCY2,ADCY3,ADCY4,ADCY5,ADCY6,ADCY7,ADCY8,ADCY9,ADCY10	Family	Homo_sapiens	NCBI
LIMK	LIM kinase			LIMK1,LIMK2	Family	Homo_sapiens	wikipedia
TCF	T Cell Factor,LEF/TCF,TCF/LEF,T-cell factor/lymphocyte enhancer factor,lymphocyte enhancer factor/T-cell factor	T Cell Factor		TCF7,TCF7L1,TCF7L2,LEF1	Family	Homo_sapiens	wikipedia
ENA/VASP	Ena/Vasp homology proteins			ENAH,VASP	Family	Homo_sapiens	Annu Rev Cell Dev Biol. 2003;19:541-64.
Formin	Formin homology protein	Formins,Formin homology proteins		FMN1,FMN2	Family	Homo_sapiens	wikipedia
CCP	complement control proteins	complement control proteins,complement control protein,regulators of complement activation,RCA	RCA	CR1,CD46,C4BPA,C4BPB,CD55	Family	Homo_sapiens	wikipedia
PAR	Protease-activated receptor	Protease-activated receptors,Peptidase-activated receptors	PARs	F2R,F2RL1,F2RL2,F2RL3	Family	Homo_sapiens	wikipedia
	NADH dehydrogenase complex	NADH dehydrogenase		NDUFS7,NDUFS8,NDUFV2,NDUFS3,NDUFS2,NDUFV1,NDUFS1,ND1,ND2,ND3,ND4,ND4L,ND5,ND6	Complex	Homo_sapiens	wikipedia
NPC	nuclear pore complex	nuclear pore		NUP160,NUP133,NUP107,NUP98,NUP85,SEH1L,SEC13,AAAS,NUP43,NUP37,NUP155,NUP205,NUP188,NUP35,NUP210,NDC1,POM121,NUP88,NUP93	Complex	Homo_sapiens	Cold Spring Harb Perspect Biol. 2010 Oct; 2(10): a000562.,inner ring, outer ring, luminal ring, linker nups
NHE	Na/H exchanger gene family	Na/H exchanger		SLC9A1,SLC9A2,SLC9A3,SLC9A4,SLC9A5,SLC9A6,SLC9A7,SLC9A8,SLC9A9	Family	Homo_sapiens	Mol Aspects Med. 2013 Apr-Jun;34(2-3):236-51. doi: 10.1016/j.mam.2012.05.001.
connexin	Gap junction protein	connexon,gap junction		GJA1,GJA3,GJA4,GJA5,GJA8,GJA10,GJB1,GJB2,GJB3,GJB4,GJB5,GJB6,GKB7,GJC1,GJA7,GJC2,GJA12,GJC3,GJD3,GJA9,GJD3,GJC1,GJD3,GJC1,GJD4,GJE1	Family	Homo_sapiens	wikipedia
TOM	Translocase of the outer membrane	TOM complex		TOMM22,TOMM70A,TOMM20,TOMM40,TOMM7,TOMM6,TOMM5	Complex	Homo_sapiens	wikipedia
TIM23	TIM23 complex			TIMM17A,TIMM17B,TIMM21,TIMM23,TIMM44	Complex	Homo_sapiens	wikipedia
TIM22	TIM22 complex			TIMM22,TIMM9,TIMM10	Complex	Homo_sapiens	wikipedia
BCKDC	branched-chain α-ketoacid dehydrogenase complex	branched-chain α-ketoacid dehydrogenase		BCKDHA,BCKDHB,DBT,BDK,BCKD	Complex	Homo_sapiens	J Biol Chem. 2014 Jul 25;289(30):20583-93.wikipedia,uncomplete
