# Supplementary material for: A flexible ontology for inference of emergent whole cell function from relationships between subcellular processes
Source: Sci Rep. 2017 Dec 18;7:17689. doi: 10.1038/s41598-017-16627-4 (PMC5735158; doi:10.1038/s41598-017-16627-4)
Supplement: Supplementary file 16 — Supplementary Table S14 [file 41598_2017_16627_MOESM16_ESM.txt]

Abbreviation	Description	GeneGroup_final_name	Search_key_origin
E_m_p_t_y	mitochondrial	mitochondrial	Complex_that_was_family	MRPL50;MUL1			E_m_p_t_y
Ternary	ternary complex	ternary complex	Complex_from_munich_database	ACTN4;CAMK2A;FADD;GATA4;LRRC7;MYOCD;SRF;TRADD;TRAF2			Homo_sapiens
COL	collagen	collagen	Family_from_hgnc_database	COL10A1;COL11A1;COL11A2;COL12A1;COL13A1;COL14A1;COL15A1;COL16A1;COL17A1;COL18A1;COL19A1;COL1A1;COL1A2;COL20A1;COL21A1;COL22A1;COL23A1;COL24A1;COL25A1;COL26A1;COL27A1;COL28A1;COL2A1;COL3A1;COL4A1;COL4A2;COL4A3;COL4A4;COL4A5;COL4A6;COL5A1;COL5A2;COL5A3;COL6A1;COL6A2;COL6A3;COL6A4P1;COL6A4P2;COL6A5;COL6A6;COL7A1;COL8A1;COL8A2;COL9A1;COL9A2;COL9A3	COLLAGEN	collagens	E_m_p_t_y
HP	hypothetical protein	hypothetical protein	Family_from_synonym_database	C7orf60;SPATA20			E_m_p_t_y
EXOSC	exosome	exosome	Complex_from_synonym_database	EXOSC1;EXOSC10;EXOSC2;EXOSC3;EXOSC4;EXOSC5;EXOSC6;EXOSC7;EXOSC8;EXOSC9			E_m_p_t_y
SMN	survival of motor neuron	survival of motor neuron	Family_from_synonym_database	SMN1;SMN2			E_m_p_t_y
CO	coenzyme	coenzyme	Family_from_synonym_database	COQ10A;COQ10B;COQ2;COQ3;COQ4;COQ5;COQ6;COQ7;COQ9			Homo_sapiens
TOB	transducer of	transducer of	Family_from_synonym_database	TOB1;TOB2			Homo_sapiens
E_m_p_t_y	uncharacterized	uncharacterized	Family_from_synonym_database	DKFZP434E1119;DKFZP779M0652;FLJ20712;FLJ31715;FLJ34503;FLJ36000;FLJ38379;FLJ40194;FLJ40288;FLJ44385;FLJ46363;MGC24103;MGC27382;MGC50722;STGC3			Homo_sapiens
E_m_p_t_y	uncharacterized locus	uncharacterized locus	Family_from_synonym_database	ESP33;FLJ32742			Homo_sapiens
E_m_p_t_y	uncharacterized protein	uncharacterized protein	Family_from_synonym_database	DKFZP434I0714;DKFZP434L192;DKFZP547B139;DKFZP547K1610;DKFZP547L112;DKFZP586I1420;DKFZP667F0711;DKFZP761C1711;FLJ10038;FLJ11710;FLJ11857;FLJ12425;FLJ21369;FLJ23519;FLJ23867;FLJ25613;FLJ25715;FLJ30679;FLJ30901;FLJ31356;FLJ31713;FLJ32154;FLJ32955;FLJ35700;FLJ38773;HP11026;MGC10814;MGC12916;MGC15885;MGC16142;MGC16275;MGC16723;MGC20647;MGC27345;MGC2889;MGC40069;PRO1082;PRO2012;PRO2214;PRO2268;PRO2852;PRO2949;PRO2964			Homo_sapiens
RNA-induced	rna-induced complex	RNA-induced complex	Complex_from_munich_database	AGO2;DICER1;HSP90AB1;TARBP2			Homo_sapiens
PTG	prostaglandin	prostaglandin	Family_from_synonym_database	PTGDS;PTGES;PTGES2;PTGES3;PTGIS			Homo_sapiens
MVB	multivesicular body	multivesicular body	Complex_from_synonym_database	MVB12A;MVB12B			Homo_sapiens
NPIP	nuclear pore
Kinase	kinase complex	Kinase complex	Complex_from_munich_database
ENDOLIG	endogenous ligands	Endogenous ligands	Family_from_gene_family_database
Multisubunit	multisubunit complex	Multisubunit complex	Complex_from_munich_database
Multisynthetase	multisynthetase complex	Multisynthetase complex	Complex_from_munich_database
Membrane	membrane complex	Membrane complex	Complex_from_munich_database	SEC61B;UFD1L;VCP		Homo_sapiens
Channel	Channel complex	Channel complex	Complex_from_munich_database	TRPM6;TRPM7		Homo_sapiens
C	c complex	C complex	Complex_from_munich_database	ALYREF;AQR;CACTIN;CDC40;CDC5L;CRNKL1;CWC15;CWC22;CWC27;DDX23;DDX41;DDX5;DGCR14;DHX35;DHX38;DHX8;EFTUD2;EIF4A3;FRG1;GPATCH1;HNRNPA1;HNRNPA2B1;HNRNPA3;HNRNPC;HNRNPF;HNRNPH1;HNRNPK;HNRNPM;HNRNPR;HNRNPU;ISY1;LSM2;LSM3;MAGOH;PABPC1;PLRG1;PNN;PPIE;PPIL1;PPIL3;PPWD1;PRPF19;PRPF4B;PRPF6;PRPF8;RALY;RBM22;RBM8A;RBMX;SART1;SF3A1;SF3A2;SF3A3;SF3B1;SF3B2;SF3B3;SKIV2L2;SLU7;SNRNP200;SNRNP40;SNRPA1;SNRPB;SNRPB2;SNRPD1;SNRPD2;SNRPD3;SNRPE;SNRPF;SNRPG;SNW1;SRRM1;SRRM2;SRSF1;SYF2;SYNCRIP;TFIP11;U2AF1;WDR83;XAB2;ZCCHC8		Homo_sapiens
Binary	binary complex	Binary complex	Complex_from_munich_database	COG5;COG7		Homo_sapiens
CF	cf complex	CF complex	Complex_from_munich_database	CAPRIN1;CLP1;CPSF3;CPSF6;CPSF7;DHX16;ERCC3;GTF2H4;MRE11A;NUDT21;PCF11;PTBP1;SFPQ;TJP1;U2AF1;U2AF2		Homo_sapiens
complex	complex complex	complex complex	Complex_from_munich_database	SNRPE;SNRPF;SNRPG		Homo_sapiens
CSA	csa complex	CSA complex	Complex_from_munich_database	COPS2;COPS3;COPS4;COPS5;COPS6;COPS7A;COPS7B;COPS8;CUL4A;DDB1;ERCC8;GPS1;RBX1		Homo_sapiens
DAB	dab complex	DAB complex	Complex_from_munich_database	GTF2A1;GTF2A2;GTF2B;TAF1;TAF10;TAF11;TAF12;TAF13;TAF2;TAF3;TAF4;TAF5;TAF6;TAF7;TAF9;TBP		Homo_sapiens
DNA	DNA complex	DNA complex	Complex_from_munich_database	AHNAK;LIG3;LIG4;MRE11A;NBN;PCNA;POLA1;POLA2;POLD1;POLD2;POLD3;POLD4;POLE;POLE2;POLE3;POLE4;PRIM1;PRIM2;RAD50;RFC1;RPA1;SMC2;SMC4;TOP1;TOP2A;TOP2B;XRCC1;XRCC4;XRCC5;XRCC6		Homo_sapiens
I	I complex	I complex	Complex_from_munich_database	NFKB1;NFKBIA;RELA		Homo_sapiens
Guanylyl	Guanylyl complex	Guanylyl complex	Complex_from_munich_database	GUCY1A2;GUCY1A3;GUCY1B3		Homo_sapiens
Large	Large complex	Large complex	Complex_from_munich_database	DDX1;DDX17;DDX3X;DDX5;DGCR8;DHX15;DROSHA;EWSR1;FUS;HNRNPDL;HNRNPH1;HNRNPM;HNRNPU;HNRNPUL1;ILF2;ILF3;RALY;SRPK1;TAF15;TARDBP		Homo_sapiens
Protein	Protein complex	Protein complex	Complex_from_munich_database	PPP4C;PPP4R2		Homo_sapiens
RC	RC complex	RC complex	Complex_from_munich_database	CCNA2;CCNB1;CDK1;CDK2;LIG1;PARP1;POLA1;POLA2;POLD1;POLE;RFC1;RFC2;RFC3;RFC4;RFC5;RPA1;RPA2;RPA3;TOP1		Homo_sapiens
CD	CD molecules	CD molecules	Family_from_gene_family_database	ABCB1;ABCG2;ACKR1;ACKR3;ALCAM;ART4;ATP1B3;B3GAT1;BCAM;BSG;BTLA;BTN3A1;C5AR1;CD1A;CD1B;CD1C;CD1D;CD1E;CD2;CD4;CD7;CD8A;CD8B;CD9;CD19;CD22;CD28;CD33;CD37;CD40LG;CD44;CD46;CD47;CD48;CD53;CD55;CD59;CD63;CD79A;CD79B;CD80;CD81;CD82;CD83;CD84;CD86;CD96;CD97;CD101;CD151;CD160;CD200;CD226;CD244;CD274;CD276;CD300A;CD300C;CD300E;CD302;CDH1;CDH2;CDH5;CEACAM1;CEACAM3;CEACAM5;CEACAM6;CEACAM8;CR1;CR2;CRTAM;CSF1R;CSF2RA;CSF2RB;CSF3R;CTLA4;CXCR1;CXCR2;CXCR3;CXCR4;CXCR5;CXCR6;EMR2;F11R;FASLG;FCAMR;FCAR;FCGR1A;FCGR2A;FCGR2B;FCGR3A;FCGR3B;FCRL1;FCRL2;FCRL3;FCRL4;FCRL5;FGFR1;FGFR2;FGFR3;FGFR4;FLT3;FUT3;FUT4;GGT1;GYPA;GYPB;GYPC;ICAM1;ICAM2;ICAM3;ICAM4;ICOSLG;IGF1R;IGLL1;IGSF8;IL1R1;IL1R2;IL2RG;IL6R;IL6ST;IL7R;IL12RB1;IL18R1;IL18RAP;INSR;ITGA1;ITGA2;ITGA2B;ITGA3;ITGA4;ITGA5;ITGA6;ITGAD;ITGAE;ITGAL;ITGAM;ITGAV;ITGAX;ITGB1;ITGB2;ITGB3;ITGB4;JAM2;KDR;KEL;KIR2DL1;KIR2DL2;KIR2DL3;KIR2DL4;KIR2DL5A;KIR2DS1;KIR2DS2;KIR2DS4;KIR2DS5;KIR3DL1;KIR3DL2;KIR3DL3;KIR3DP1;KIT;KLRB1;L1CAM;LAG3;LAIR1;LAIR2;LEPR;LIFR;LILRA1;LILRA2;LILRA3;LILRA4;LILRA5;LILRA6;LILRB1;LILRB2;LILRB3;LILRB4;LILRB5;LRP1;LY9;LY75;MCAM;MPL;MRC1;MRC2;MUC1;NCAM1;NCR1;NCR2;NCR3;PDCD1;PDCD1LG2;PDGFRA;PDGFRB;PECAM1;PLXNC1;PSG1;PTGDR2;PTGFRN;PTPRC;PTPRJ;PVR;PVRL1;PVRL2;PVRL3;RHAG;RHCE;RHD;SDC1;SELPLG;SEMA4D;SEMA7A;SIGLEC1;SIGLEC5;SIGLEC6;SIGLEC7;SIGLEC9;SIRPA;SIRPB1;SIRPG;SLAMF1;SLAMF6;SLAMF7;SLAMF8;SLC4A1;SLC7A5;SLC44A1;TEK;THY1;TREM1;TSPAN7;VCAM1;VPREB1;ACE;ALK;ANPEP;ART1;BMPR1A;BMPR1B;BST1;BST2;CD3D;CD3E;CD3G;CD5;CD6;CD14;CD24;CD34;CD36;CD38;CD52;CD58;CD68;CD72;CD74;CD93;CD109;CD163;CD164;CD177;CD180;CD247;CD248;CD320;CDCP1;DDR1;DPP4;ENG;ENPEP;ENPP3;ENTPD1;EPCAM;ERBB2;EVI2B;F3;FCGR2C;GP1BA;GP1BB;GP5;GP9;HMMR;ICOS;IFITM1;IGF2R;JAG1;LAMP1;LAMP2;LAMP3;MFI2;MME;MS4A1;MSR1;MST1R;NRP1;NT5E;PLAUR;PRNP;PROCR;PROM1;SELE;SELL;SELP;SPN;TFRC;THBD;TLR1;TLR2;TLR3;TLR4;TLR6;TLR8;TLR9;TLR10;ADAM8;ADAM10;ADAM17;CCR1;CCR2;CCR3;CCR4;CCR5;CCR6;CCR7;CCR8;CCR9;CD69;CD207;CD209;CLEC4C;CLEC4M;CLEC10A;FCER2;FZD4;FZD9;FZD10;IFNGR1;IL2RA;IL2RB;IL4R;IL5RA;IL10RA;IL10RB;IL13RA1;IL13RA2;IL15RA;IL17RA;IL21R;KLRC1;KLRC2;KLRD1;KLRK1;LILRP1;LILRP2;CD99;IL3RA;IL9R;S1PR1;SDC2;CD27;CD40;FAS;NGFR;TNFRSF1A;TNFRSF1B;TNFRSF4;TNFRSF8;TNFRSF9;TNFRSF10A;TNFRSF10B;TNFRSF10C;TNFRSF10D;TNFRSF11A;TNFRSF12A;TNFRSF13B;TNFRSF13C;TNFRSF14;TNFRSF17;TNFRSF18;TNFRSF21;CD70;TNFSF4;TNFSF8;TNFSF10;TNFSF11;TNFSF13;TNFSF13B;TNFSF14		E_m_p_t_y
SNX	SNX complex	SNX complex	Complex_from_munich_database	EGFR;INSR;LEPR;PDGFRA;SNX1;SNX2;SNX4;SNX6;TFRC		Homo_sapiens
TIM	TIM complex	TIM complex	Complex_from_munich_database	TIMM10;TIMM17A;TIMM17B;TIMM44;TIMM9		Homo_sapiens
DEL	Chromosome	Chromosome	DEL10Q26,DEL13Q14,DEL15Q11.2,DEL15Q13.3,DEL15Q24,DEL15Q25,DEL16P13.3,DEL17P13.1,DEL17Q11.2,DEL17Q12,DEL18P,DEL18Q,DEL19P13.13,DEL19Q13.11,DEL1P36,DEL22Q11.2,DEL2Q23.1,DEL3Q13.31,DEL3Q29,DEL4Q21,DEL5Q12,DEL7Q11.23,DEL8Q21.11,DEL9P,DELXP11.3,DELXP21,DELXQ28	Family	Homo_sapiens	Chromosome Xq28 microdeletion syndrome
DUP	chromosome	Chromosome	Family_from_synonym_database	DUP16P11.2;DUP16P13.3;DUP17P13.3;DUP17Q12;DUP17Q21.31;DUP22Q11.2;DUP22Q13;DUP2Q31.1;DUP3Q29;DUP5P13;DUP7Q11.23;DUPXQ28			Homo_sapiens
E_m_p_t_y	chromosome	Chromosome	Family_from_synonym_database	BMIQ16;C16DELQ22;CXDUPQ26.3;DEL1Q21;DEL2Q31;DUP1Q21;SCLL			Homo_sapiens
TO	target of	target of	Family_from_synonym_database	TOE1;TOM1			Homo_sapiens
M	mhc class	MHC class	Family_from_synonym_database	MICA;MICB			Homo_sapiens
TM	transmembrane	transmembrane	Family_from_synonym_database	TM4SF1;TM4SF18;TM4SF19;TM4SF20;TM4SF5;TM6SF1;TM6SF2;TM7SF2;TM7SF3;TM9SF1;TM9SF2;TM9SF3;TM9SF4			Homo_sapiens
