# Supplementary material for: A flexible ontology for inference of emergent whole cell function from relationships between subcellular processes
Source: Sci Rep. 2017 Dec 18;7:17689. doi: 10.1038/s41598-017-16627-4 (PMC5735158; doi:10.1038/s41598-017-16627-4)
Supplement: Supplementary file 17 — Supplementary Table S15 [file 41598_2017_16627_MOESM17_ESM.txt]

Abbreviation	Description	Abbreviation aliases	Description aliases	Member symbols	Search key origin
	20S methylosome and RG-containing Sm protein complex			CLNS1A;PRMT5;SNRPB;SNRPD1;SNRPD2;SNRPD3	Complex_from_corum_database
	20S methylosome-SmD complex			CLNS1A;PRMT5;SNRPD1;SNRPD3	Complex_from_corum_database
	20S methyltransferase core complex		methylosome	CLNS1A;PRMT5	Complex_from_corum_database
	60S APC containing complex			APC;IQGAP1;TUBA1A;TUBA1A;TUBA1B;TUBA1B;TUBA1C;TUBA1C	Complex_from_corum_database
	6S methyltransferase and RG-containing Sm proteins complex			CLNS1A;SNRPB;SNRPD1;SNRPD2;SNRPD3;SNRPE;SNRPF;SNRPG	Complex_from_corum_database
	6S methyltransferase complex			CLNS1A;SNRPD1;SNRPD3	Complex_from_corum_database
	clathrin			CLTA;CLTB;CLTC	Manually_defined_complex
	Telomerase			DKC1;TEP1;TERC;TERT	Manually_defined_complex
(E.F.G)	(E.F.G) complex		complex	SNRPE;SNRPF;SNRPG	Complex_from_corum_database
14	14-3	1-4		SFN;SFN;YWHAB;YWHAB;YWHAB;YWHAB;YWHAE;YWHAE;YWHAG;YWHAG;YWHAH;YWHAH;YWHAZ;YWHAZ;YWHAZ;YWHAZ	Family_generated_by_textmining
14-3-3	14-3-3 phospho-serine/phospho-threonine binding protein			SFN;YWHAB;YWHAE;YWHAG;YWHAH;YWHAQ;YWHAZ	Family_from_hgnc_database
2AR-mGluR2	2AR-mGluR2 complex	2AR-mGluR-2		ADRA2A;GRIA2	Complex_from_corum_database
53BP1-containing	53BP1-containing complex		53BP1-Ku70-Ku80-RPA1-RPA2 complex	RPA1;RPA2;TP53BP1;XRCC5;XRCC6	Complex_from_corum_database
5S-DNA-TFIIIA-TFIIIC2	5S-DNA-TFIIIA-TFIIIC2 subcomplex	5S-DNA-TFIIIA-TFIIIC-2		GTF3A;GTF3C1;GTF3C2;GTF3C3;GTF3C4;GTF3C5	Complex_from_corum_database
5S-DNA-TFIIIA-TFIIIC2-TFIIIB	5S-DNA-TFIIIA-TFIIIC2-TFIIIB subcomplex			BDP1;BRF1;GTF3A;GTF3C1;GTF3C2;GTF3C3;GTF3C4;GTF3C5;TBP	Complex_from_corum_database
9-1-1	9-1-1 complex		RAD9-RAD1-HUS1 complex | 9-1-1 complex | RHR complex	HUS1;RAD1;RAD9A	Complex_from_corum_database
A2M-AS	A2M antisense RNA			A2M-AS1;A2M-AS1	Complex_that_was_family
A2ML1-AS	A2ML1 antisense RNA			A2ML1-AS1;A2ML1-AS2	Complex_that_was_family
AA	acyl-CoA synthetase		acyl-CoA synthetase family	AACS;AASDH	Complex_that_was_family
AA	Alopecia areata			AA1;AA2	Complex_that_was_family
AAA	Aortic aneurysm, familial abdominal			AAA1;AAA2;AAA4	Family_generated_by_textmining
AADAC	Arylacetamide deacetylase family		ADP-ribosylation factor family GTPase;ARF family GTPase;Arylacetamide deacetylase	AADAC;AADACL2;AADACL3;AADACL4	Family_from_hgnc_database
AADACL	arylacetamide deacetylase-like			AADACL2;AADACL3;AADACL4	Family_generated_by_textmining
AASTH	Allergic/Atopic asthma related QTL			AASTH1;AASTH10;AASTH11;AASTH12;AASTH13;AASTH14;AASTH15;AASTH16;AASTH17;AASTH18;AASTH19;AASTH2;AASTH20;AASTH21;AASTH22;AASTH23;AASTH24;AASTH25;AASTH27;AASTH28;AASTH29;AASTH3;AASTH30;AASTH31;AASTH32;AASTH33;AASTH34;AASTH35;AASTH36;AASTH37;AASTH38;AASTH39;AASTH4;AASTH40;AASTH41;AASTH42;AASTH43;AASTH44;AASTH45;AASTH46;AASTH47;AASTH48;AASTH49;AASTH5;AASTH50;AASTH51;AASTH52;AASTH53;AASTH54;AASTH56;AAST…	Family_generated_by_textmining
AAT	Aortic aneurysm, familial thoracic			AAT1;AAT2	Complex_that_was_family
ABC	ATP-binding cassette			ABCA1;ABCA1;ABCA10;ABCA10;ABCA12;ABCA12;ABCA13;ABCA13;ABCA2;ABCA2;ABCA3;ABCA3;ABCA4;ABCA4;ABCA5;ABCA5;ABCA6;ABCA6;ABCA7;ABCA7;ABCA8;ABCA8;ABCA9;ABCA9;ABCB1;ABCB1;ABCB10;ABCB10;ABCB10;ABCB11;ABCB11;ABCB4;ABCB4;ABCB5;ABCB5;ABCB6;ABCB6;ABCB7;ABCB7;ABCB8;ABCB8;ABCB9;ABCB9;ABCC1;ABCC1;ABCC10;ABCC10;ABCC11;ABCC11;ABCC12;ABCC12;ABCC2;ABCC2;ABCC3;ABCC3;ABCC4;ABCC4;ABCC5;ABCC5;ABCC6;ABCC6;ABCC8;ABCC8;ABCC…	Family_generated_by_textmining
ABCA	ATP-binding cassette, sub-family A			ABCA1;ABCA1;ABCA10;ABCA10;ABCA12;ABCA12;ABCA13;ABCA13;ABCA2;ABCA2;ABCA3;ABCA3;ABCA4;ABCA4;ABCA5;ABCA5;ABCA6;ABCA6;ABCA7;ABCA7;ABCA8;ABCA8;ABCA9;ABCA9	Family_generated_by_textmining
ABCA	ATP-binding cassette, sub-family A (ABC1)	ABC	ABC1;ATP-binding cassette, sub-family A	ABCA1;ABCA10;ABCA11P;ABCA12;ABCA13;ABCA17P;ABCA2;ABCA3;ABCA4;ABCA5;ABCA6;ABCA7;ABCA8;ABCA9	Family_from_hgnc_database
ABCB	ATP-binding cassette, sub-family B			ABCB1;ABCB1;ABCB10;ABCB10;ABCB11;ABCB11;ABCB4;ABCB4;ABCB5;ABCB5;ABCB6;ABCB6;ABCB7;ABCB7;ABCB8;ABCB8;ABCB9;ABCB9	Family_generated_by_textmining
ABCB	ATP-binding cassette, sub-family B (MDR/TAP)	ABC	ATP-binding cassette, sub-family B;MDR/TAP	ABCB1;ABCB10;ABCB11;ABCB4;ABCB5;ABCB6;ABCB7;ABCB8;ABCB9;TAP1;TAP2	Family_from_hgnc_database
ABCB10P	ATP-binding cassette, sub-family B member 10 pseudogene			ABCB10P1;ABCB10P1;ABCB10P3;ABCB10P3;ABCB10P4;ABCB10P4	Family_generated_by_textmining
ABCC	ATP-binding cassette, sub-family C			ABCC1;ABCC1;ABCC10;ABCC10;ABCC11;ABCC11;ABCC12;ABCC12;ABCC2;ABCC2;ABCC3;ABCC3;ABCC4;ABCC4;ABCC5;ABCC5;ABCC6;ABCC6;ABCC8;ABCC8;ABCC9;ABCC9	Family_generated_by_textmining
ABCC	ATP-binding cassette, sub-family C (CFTR/MRP)	ABC	ATP-binding cassette, sub-family C;CFTR/MRP	ABCC1;ABCC10;ABCC11;ABCC12;ABCC13;ABCC2;ABCC3;ABCC4;ABCC5;ABCC6;ABCC8;ABCC9;CFTR	Family_from_hgnc_database
ABCC	sulfonylurea			ABCC8;ABCC9	Complex_that_was_family
ABCC6P	ATP-binding cassette, sub-family C, member 6 pseudogene			ABCC6P1;ABCC6P1;ABCC6P2	Family_generated_by_textmining
ABCD	ATP-binding cassette, sub-family D			ABCD1;ABCD1;ABCD2;ABCD2;ABCD3;ABCD3;ABCD4;ABCD4	Family_generated_by_textmining
ABCD	ATP-binding cassette, sub-family D (ALD)	ABC	ALD;ATP-binding cassette, sub-family D	ABCD1;ABCD2;ABCD3;ABCD4	Family_from_hgnc_database
ABCD1P	ATP-binding cassette, sub-family D member 1, pseudogene			ABCD1P1;ABCD1P1;ABCD1P2;ABCD1P2;ABCD1P3;ABCD1P3;ABCD1P4;ABCD1P4;ABCD1P5;ABCD1P5	Family_generated_by_textmining
ABCE	ATP-binding cassette transporter, subfamily E (OABP)	ABC	ATP-binding cassette transporter, subfamily E;OABP	ABCE1	Complex_that_was_family
ABCE	ATP-binding cassette, sub-family E			ABCE1;ABCE1	Complex_that_was_family
ABCF	ATP-binding cassette, sub-family F			ABCF1;ABCF1;ABCF2;ABCF2;ABCF3;ABCF3	Family_generated_by_textmining
ABCF	ATP-binding cassette, sub-family F (GCN20)	ABC	ATP-binding cassette, sub-family F;GCN20	ABCF1;ABCF2;ABCF3	Family_from_hgnc_database
ABCF2P	ATP-binding cassette, sub-family F member 2 pseudogene			ABCF2P1;ABCF2P1;ABCF2P2;ABCF2P2	Family_generated_by_textmining
ABCG	ATP-binding cassette, sub-family G			ABCG1;ABCG1;ABCG2;ABCG2;ABCG4;ABCG4;ABCG5;ABCG5;ABCG8;ABCG8	Family_generated_by_textmining
ABCG	ATP-binding cassette, sub-family G (WHITE)	ABC	ATP-binding cassette, sub-family G;WHITE	ABCG1;ABCG2;ABCG4;ABCG5;ABCG8	Family_from_hgnc_database
ABCG	sterolin			ABCG5;ABCG8	Complex_that_was_family
ABCL2ABP	aspecific BCL2 ARE-binding protein			PAPPA;TMEM259	Complex_that_was_family
ABHD	abhydrolase domain containing			ABHD1;ABHD10;ABHD11;ABHD12;ABHD12B;ABHD13;ABHD14A;ABHD14B;ABHD15;ABHD16A;ABHD16B;ABHD17A;ABHD17B;ABHD17C;ABHD18;ABHD2;ABHD3;ABHD4;ABHD5;ABHD6;ABHD8	Family_generated_by_textmining
ABHD	Abhydrolase domain containing		AAA ATPase;ATPases associated with diverse cellular activities	ABHD1;ABHD10;ABHD11;ABHD12;ABHD12B;ABHD13;ABHD14A;ABHD14B;ABHD15;ABHD16A;ABHD16B;ABHD17A;ABHD17B;ABHD17C;ABHD2;ABHD3;ABHD4;ABHD5;ABHD6;ABHD8;EPHX3;EPHX4	Family_from_hgnc_database
ABHD11-AS	ABHD11 antisense RNA			ABHD11-AS1;ABHD11-AS1	Complex_that_was_family
ABHD17AP	abhydrolase domain containing 17A pseudogene			ABHD17AP1;ABHD17AP3;ABHD17AP5;ABHD17AP6;ABHD17AP7;ABHD17AP8;ABHD17AP9	Family_generated_by_textmining
ABI	abl-interactor			ABI1;ABI2	Complex_that_was_family
ABLIM	actin binding LIM protein family		actin binding LIM protein	ABLIM2;ABLIM3	Complex_that_was_family
ABTB	ankyrin repeat and BTB domain containing			ABTB1;ABTB1;ABTB2;ABTB2	Family_generated_by_textmining
ABTB	ankyrin repeat and POZ domain containing			ABTB1;ABTB2	Complex_that_was_family
AC	acetoacetyl Coenzyme	ACAT	acetyl-CoA acetyltransferase	ACAT1;ACAT2	Complex_that_was_family
ACAA	acetyl-CoA acyltransferase			ACAA1;ACAA2	Complex_that_was_family
ACAC	acetyl-CoA carboxylase			ACACA;ACACA;ACACB;ACACB	Family_generated_by_textmining
ACAD	acyl-CoA dehydrogenase family		acyl-CoA dehydrogenase	ACAD10;ACAD11;ACAD8;ACAD9	Family_generated_by_textmining
ACAD	Acyl-CoA dehydrogenase family		Acid sensing ion channel;Acyl-CoA dehydrogenase;proton gated ion channel	ACAD10;ACAD11;ACAD8;ACAD9;ACADL;ACADM;ACADS;ACADSB;ACADVL;GCDH;IVD	Family_from_hgnc_database
ACAD	acyl-CoA dehydrogenase, C			ACADM;ACADS	Complex_that_was_family
ACAP	ArfGAP with coiled-coil, ankyrin repeat and PH domains			ACAP1;ACAP2;ACAP3	Family_generated_by_textmining
ACBD	acyl-CoA binding domain containing			ACBD3;ACBD4;ACBD5;ACBD6;ACBD7	Family_generated_by_textmining
ACE	peptidyl-dipeptidase			ACE;ACE2;ACE3P	Family_generated_by_textmining
ACER	Alkaline ceramidase		ADP-ribosylation factor family GTPase;alkaline ceramidase;ARF family GTPase	ACER1;ACER2;ACER3	Family_from_hgnc_database
ACKR	atypical chemokine			ACKR1;ACKR1;ACKR2;ACKR3;ACKR4	Family_generated_by_textmining
ACKR	Atypical chemokine receptor		ATP-binding cassette, sub-family G;WHITE	ACKR1;ACKR2;ACKR3;ACKR4;CCRL2;PITPNM3	Family_from_hgnc_database
ACO	aconitase			ACO1;ACO2	Complex_that_was_family
ACOT	Acyl-CoA thioesterase		Acid sensing ion channel;acyl-CoA thioesterase;proton gated ion channel	ACOT1;ACOT11;ACOT12;ACOT13;ACOT2;ACOT4;ACOT6;ACOT7;ACOT8;ACOT9	Family_from_hgnc_database
ACOX	acyl-CoA oxidase			ACOX1;ACOX2;ACOX3	Family_generated_by_textmining
ACP	acid phosphatase			ACP1;ACP2;ACP5;ACP6	Family_generated_by_textmining
ACP	Acid phosphatase		AAA ATPase;ATPases associated with diverse cellular activities	ACP1;ACP2;ACP5;ACP6;ACPP;ACPT;PXYLP1	Family_from_hgnc_database
ACP	Class II Cys-based phosphatase		Chemokine receptor;X-C motif receptor	ACP1	Complex_that_was_family
ACS	Acyl-CoA synthetase family		Acid sensing ion channel;Acyl-CoA synthetase;proton gated ion channel	AACS;AASDH;ACSBG1;ACSBG2;ACSF2;ACSF3;ACSL1;ACSL3;ACSL4;ACSL5;ACSL6;ACSM1;ACSM2A;ACSM2B;ACSM3;ACSM4;ACSM5;ACSS1;ACSS2;ACSS3;SLC27A1;SLC27A2;SLC27A3;SLC27A4;SLC27A5;SLC27A6	Family_from_hgnc_database
ACSBG	acyl-CoA synthetase bubblegum		acyl-CoA synthetase bubblegum family	ACSBG1;ACSBG2	Complex_that_was_family
ACSL	acyl-CoA synthetase long-chain		acyl-CoA synthetase long-chain family	ACSL1;ACSL3;ACSL4;ACSL5;ACSL6	Family_generated_by_textmining
ACSL	long-chain fatty-acid-Coenzyme		long-chain fatty-acid-Coenzyme A ligase	ACSL1;ACSL4	Complex_that_was_family
ACSM	acyl-CoA synthetase medium-chain		acyl-CoA synthetase medium-chain family	ACSM1;ACSM2A;ACSM2B;ACSM3;ACSM4;ACSM5;ACSM6	Family_generated_by_textmining
ACSS	acyl-CoA synthetase short-chain		acyl-CoA synthetase short-chain family	ACSS1;ACSS2;ACSS3	Family_generated_by_textmining
ACT	actin			ACTA1;ACTA2;ACTB;ACTG1;ACTG2	Family_generated_by_textmining
ACT	Actin		Acid sensing ion channel;proton gated ion channel	ACTA1;ACTA2;ACTB;ACTC1;ACTG1;ACTG2	Family_from_hgnc_database
ACTA	actin, alpha			ACTA1;ACTA2	Complex_that_was_family
ACTBP	actin, beta pseudogene			ACTBP1;ACTBP10;ACTBP11;ACTBP12;ACTBP13;ACTBP14;ACTBP2;ACTBP3;ACTBP4;ACTBP6;ACTBP7;ACTBP8;ACTBP9	Family_generated_by_textmining
ACTG1P	actin gamma 1 pseudogene			ACTG1P1;ACTG1P10;ACTG1P11;ACTG1P12;ACTG1P13;ACTG1P14;ACTG1P15;ACTG1P16;ACTG1P17;ACTG1P18;ACTG1P19;ACTG1P2;ACTG1P20;ACTG1P21;ACTG1P22;ACTG1P23;ACTG1P24;ACTG1P3;ACTG1P4;ACTG1P6;ACTG1P7;ACTG1P8;ACTG1P9	Family_generated_by_textmining
Actin-ribonucleoprotein	Actin-ribonucleoprotein complex (POLR2A, GTF2F1, HNRNPU)		Actin-ribonucleoprotein complex	GTF2F1;HNRNPU;POLR2A	Complex_from_corum_database
ACTL	actin-like			ACTL10;ACTL6A;ACTL6B;ACTL7A;ACTL7B;ACTL8;ACTL9	Family_generated_by_textmining
ACTN	actinin		actinin, alpha	ACTN1;ACTN2;ACTN3;ACTN3;ACTN4	Family_generated_by_textmining
ACTN	Actinin		Acid sensing ion channel;proton gated ion channel	ACTN1;ACTN2;ACTN3;ACTN4	Family_from_hgnc_database
ACTN4P	actinin, alpha 4 pseudogene			ACTN4P1;ACTN4P2	Complex_that_was_family
ACTR	actin-related protein			ACTR10;ACTR10;ACTRT1;ACTRT2;ACTRT3	Family_generated_by_textmining
ACTR	ARP1 actin-related protein	ACTR1;ACTR-1	ARP1 actin-related protein 1 homolog	ACTR1A;ACTR1A;ACTR1B;ACTR1B	Family_generated_by_textmining
ACTR	ARP2 actin-related protein			ACTR2;ACTR2	Complex_that_was_family
ACTR	ARP3 actin-related protein			ACTR3;ACTR3;ACTR3B;ACTR3B;ACTR3C;ACTR3C	Family_generated_by_textmining
ACTR	ARP5 actin-related protein			ACTR5;ACTR5	Complex_that_was_family
ACTR	ARP6 actin-related protein			ACTR6;ACTR6	Complex_that_was_family
ACTR	ARP8 actin-related protein			ACTR8;ACTR8	Complex_that_was_family
ACTR1	ARP1 actin-related protein 1 homolog A, centractin	ACTR-1		ACTR1A;ACTR1A	Complex_that_was_family
ACTR1	ARP1 actin-related protein 1 homolog B, centractin	ACTR-1		ACTR1B;ACTR1B	Complex_that_was_family
ACTR3	ARP3 actin-related protein 3 homolog	ACTR-3		ACTR3B;ACTR3B;ACTR3C;ACTR3C	Family_generated_by_textmining
ACTR3BP	ACTR3B pseudogene			ACTR3BP1;ACTR3BP2;ACTR3BP3;ACTR3BP4;ACTR3BP5;ACTR3BP6	Family_generated_by_textmining
ACTR3P	ACTR3 pseudogene			ACTR3P1;ACTR3P2;ACTR3P3	Family_generated_by_textmining
ACY	aminoacylase			ACY1;ACY3	Complex_that_was_family
ACYP	acylphosphatase			ACYP1;ACYP1;ACYP2	Family_generated_by_textmining
AD	Alzheimer disease protein family		Alzheimer disease protein	AD10;AD11;AD12;AD13;AD14;AD15;AD16;AD17;AD5;AD6;AD7;AD8;AD9	Family_generated_by_textmining
ADAD	adenosine deaminase domain containing			ADAD1;ADAD1;ADAD2	Family_generated_by_textmining
ADAD1P	adenosine deaminase domain containing 1 pseudogene			ADAD1P1;ADAD1P1;ADAD1P2;ADAD1P2	Family_generated_by_textmining
ADAD1P	adenosine deaminase domain containing testis-specific pseudogene			ADAD1P1;ADAD1P2	Complex_that_was_family
ADAM	ADAM metallopeptidase domain			ADAM10;ADAM11;ADAM12;ADAM15;ADAM17;ADAM18;ADAM19;ADAM1A;ADAM1A;ADAM1B;ADAM1B;ADAM2;ADAM20;ADAM21;ADAM22;ADAM23;ADAM28;ADAM29;ADAM30;ADAM32;ADAM33;ADAM3A;ADAM3A;ADAM3B;ADAM3B;ADAM5;ADAM5;ADAM6;ADAM6;ADAM7;ADAM8;ADAM9	Family_generated_by_textmining
ADAM	ADAM metallopeptidase domain containing		Acid sensing ion channel;proton gated ion channel	ADAM10;ADAM11;ADAM12;ADAM15;ADAM17;ADAM18;ADAM19;ADAM1A;ADAM1B;ADAM2;ADAM20;ADAM21;ADAM22;ADAM23;ADAM24P;ADAM28;ADAM29;ADAM30;ADAM32;ADAM33;ADAM3A;ADAM3B;ADAM5;ADAM6;ADAM7;ADAM8;ADAM9	Family_from_hgnc_database
ADAM	meltrin			ADAM19;ADAM9	Complex_that_was_family
ADAM20P	ADAM metallopeptidase domain 20 pseudogene			ADAM20P1;ADAM20P2;ADAM20P3	Family_generated_by_textmining
ADAMTS	ADAM metallopeptidases with thrombospondin type 1 motif		Acid sensing ion channel;ADAM metallopeptidase with thrombospondin type 1 motif;proton gated ion channel	ADAMTS1;ADAMTS10;ADAMTS12;ADAMTS13;ADAMTS14;ADAMTS15;ADAMTS16;ADAMTS17;ADAMTS18;ADAMTS19;ADAMTS2;ADAMTS20;ADAMTS3;ADAMTS4;ADAMTS5;ADAMTS6;ADAMTS7;ADAMTS8;ADAMTS9	Family_from_hgnc_database
ADAMTS2	procollagen	ADAMTS-2		ADAMTS2;ADAMTS2	Complex_that_was_family
ADAMTS7P	ADAMTS7 pseudogene			ADAMTS7P1;ADAMTS7P3;ADAMTS7P4	Family_generated_by_textmining
ADAMTS9-AS	ADAMTS9 antisense RNA			ADAMTS9-AS1;ADAMTS9-AS2	Complex_that_was_family
ADAMTSL	ADAMTS-like			ADAMTSL1;ADAMTSL2;ADAMTSL3;ADAMTSL4;ADAMTSL5	Family_generated_by_textmining
ADAP	ArfGAP with dual PH domains			ADAP1;ADAP2	Complex_that_was_family
ADAR	adenosine deaminase, RNA-specific			ADARB1;ADARB2;ADARB2	Family_generated_by_textmining
ADAT	adenosine deaminase, tRNA-specific			ADAT1;ADAT2;ADAT3	Family_generated_by_textmining
ADCK	aarF domain containing kinase			ADCK1;ADCK2;ADCK3;ADCK4;ADCK5	Family_generated_by_textmining
ADCY	adenylate cyclase			ADCY1;ADCY1;ADCY10;ADCY10;ADCY2;ADCY2;ADCY3;ADCY4;ADCY5;ADCY6;ADCY7;ADCY8;ADCY8;ADCY9	Family_generated_by_textmining
ADCY	Adenylate cyclase	AC	Acid sensing ion channel;proton gated ion channel	ADCY1;ADCY10;ADCY2;ADCY3;ADCY4;ADCY5;ADCY6;ADCY7;ADCY8;ADCY9	Family_from_hgnc_database
ADCY10P	adenylate cyclase 10 pseudogene			ADCY10P1;ADCY10P1	Complex_that_was_family
ADCYAP	adenylate cyclase activating			ADCYAP1;ADCYAP1	Complex_generated_by_textmining
ADCYAP1R1	adenylate cyclase activating polypeptide 1	ADCYAP1R-1		ADCYAP1R1;ADCYAP1R1	Complex_that_was_family
ADD	adducin			ADD1;ADD1;ADD2;ADD2;ADD3;ADD3	Family_generated_by_textmining
ADGR	adhesion G protein-coupled			ADGRA1;ADGRA2;ADGRA3;ADGRB1;ADGRB2;ADGRB3;ADGRD1;ADGRD2;ADGRE1;ADGRE2;ADGRE3;ADGRE5;ADGRF1;ADGRF2;ADGRF3;ADGRF4;ADGRF5;ADGRG1;ADGRG2;ADGRG3;ADGRG4;ADGRG5;ADGRG6;ADGRG7;ADGRL1;ADGRL2;ADGRL3;ADGRL4;ADGRV1	Family_generated_by_textmining
ADGRA	Adhesion G protein-coupled receptor, subfamily A		Acid sensing ion channel;proton gated ion channel	ADGRA1;ADGRA2;ADGRA3	Family_from_hgnc_database
ADGRB	Adhesion G protein-coupled receptor, subfamily B		Acid sensing ion channel;proton gated ion channel	ADGRB1;ADGRB2;ADGRB3	Family_from_hgnc_database
ADGRD	Adhesion G protein-coupled receptor, subfamily D		Acid sensing ion channel;proton gated ion channel	ADGRD1;ADGRD2	Complex_that_was_family
ADGRE	Adhesion G protein-coupled receptor, subfamily E		Acid sensing ion channel;proton gated ion channel	ADGRE1;ADGRE2;ADGRE3;ADGRE4P;ADGRE5	Family_from_hgnc_database
ADGRF	Adhesion G protein-coupled receptor, subfamily F		Acid sensing ion channel;proton gated ion channel	ADGRF1;ADGRF2;ADGRF3;ADGRF4;ADGRF5	Family_from_hgnc_database
ADGRF5P	adhesion G protein-coupled receptor F5 pseudogene			ADGRF5P1;ADGRF5P2	Complex_that_was_family
ADGRG	Adhesion G protein-coupled receptor, subfamily G		Acid sensing ion channel;proton gated ion channel	ADGRG1;ADGRG2;ADGRG3;ADGRG4;ADGRG5;ADGRG6;ADGRG7	Family_from_hgnc_database
ADGRL	Adhesion G protein-coupled receptor, subfamily L		Acid sensing ion channel;proton gated ion channel	ADGRL1;ADGRL2;ADGRL3;ADGRL4	Family_from_hgnc_database
ADGRV	Adhesion G protein-coupled receptor, subfamily V		Acid sensing ion channel;proton gated ion channel	ADGRV1	Complex_that_was_family
ADH	alcohol dehydrogenase			ADH6;ADH6	Complex_that_was_family
ADH	Alcohol dehydrogenase		ADP-ribosylation factor family GTPase;ARF family GTPase	ADH1A;ADH1B;ADH1C;ADH4;ADH5;ADH6;ADH7;ADHFE1	Family_from_hgnc_database
ADH1A	alcohol dehydrogenase 1A alpha			ADH1A;ADH1A	Complex_generated_by_textmining
ADH1B	alcohol dehydrogenase 1B beta			ADH1B;ADH1B	Complex_generated_by_textmining
ADH1C	alcohol dehydrogenase 1C gamma			ADH1C;ADH1C	Complex_generated_by_textmining
ADH4	alcohol dehydrogenase 4 pi	ADH-4		ADH4;ADH4	Complex_generated_by_textmining
ADH5	alcohol dehydrogenase 5 chi	ADH-5		ADH5;ADH5	Complex_generated_by_textmining
ADH5P	alcohol dehydrogenase 5 chi polypeptide, pseudogene			ADH5P2;ADH5P2;ADH5P3;ADH5P3;ADH5P4;ADH5P4	Family_generated_by_textmining
ADH7	alcohol dehydrogenase 7 mu or sigma	ADH-7		ADH7;ADH7	Complex_generated_by_textmining
ADHD	Attention deficit-hyperactivity disorder, susceptibility to			ADHD1;ADHD2;ADHD4;ADHD5;ADHD6	Family_generated_by_textmining
ADI	adipose most abundant gene transcript			ADIPOQ;ADIRF	Complex_that_was_family
ADIP	Adiponectin, serum level of			ADIPQTL4;ADIPQTL5	Complex_that_was_family
ADIPOR	Adiponectin receptor		Acid sensing ion channel;adiponectin;proton gated ion channel	ADIPOR1;ADIPOR2	Complex_that_was_family
ADIPOR1P	adiponectin receptor 1 pseudogene			ADIPOR1P1;ADIPOR1P2	Complex_that_was_family
ADIPQTL	Circulating adiponectin QTL on chromosome			ADIPQTL2;ADIPQTL3	Complex_that_was_family
ADM	adrenomedullin			ADM2;ADM5;ADM5	Family_generated_by_textmining
ADORA	Adenosine receptor		Acid sensing ion channel;proton gated ion channel	ADORA1;ADORA2A;ADORA2B;ADORA3	Family_from_hgnc_database
ADPRHL	ADP-ribosylhydrolase like			ADPRHL1;ADPRHL2	Complex_that_was_family
ADR	adrenoceptor			ADRA1B;ADRA1D;ADRA2B;ADRA2C;ADRB1;ADRB2;ADRB3	Family_generated_by_textmining
ADR	Adrenoceptor		ADP-ribosylation factor family GTPase;ARF family GTPase	ADRA1A;ADRA1B;ADRA1D;ADRA2A;ADRA2B;ADRA2C;ADRB1;ADRB2;ADRB3	Family_from_hgnc_database
ADRA	adrenoceptor alpha			ADRA1A;ADRA1B;ADRA1D;ADRA2A;ADRA2B;ADRA2C	Family_generated_by_textmining
ADRB	adrenoceptor beta			ADRB1;ADRB2;ADRB3	Family_generated_by_textmining
ADRBK	adrenergic, beta, receptor kinase			ADRBK1;ADRBK2	Complex_that_was_family
AEBP	AE binding protein			AEBP1;AEBP2	Complex_that_was_family
AFAP1L	actin filament associated protein 1-like			AFAP1L1;AFAP1L2	Complex_that_was_family
AFF	AF4/FMR2 family		AF4/FMR2	AFF1;AFF2;AFF3;AFF4	Family_generated_by_textmining
Affixin-actinin(alpha)	Affixin-actinin(alpha) complex		Affixin-actinin complex	ACTN1;PARVB	Complex_from_corum_database
AGA	Alopecia, androgenetic			AGA2;AGA3	Complex_that_was_family
AGAP	ArfGAP with GTPase domain, ankyrin repeat and PH domain			AGAP1;AGAP2;AGAP3;AGAP4;AGAP5;AGAP6;AGAP9	Family_generated_by_textmining
AGBL	ATP/GTP binding protein-like			AGBL1;AGBL2;AGBL3;AGBL4;AGBL5	Family_generated_by_textmining
AGBL	cytosolic carboxypeptidase			AGBL1;AGBL4	Complex_that_was_family
AGFG	ArfGAP with FG repeats			AGFG1;AGFG2	Complex_that_was_family
AGGF1P	angiogenic factor with G patch and FHA domains 1 pseudogene			AGGF1P1;AGGF1P10;AGGF1P2;AGGF1P3;AGGF1P4;AGGF1P5;AGGF1P6;AGGF1P7;AGGF1P8;AGGF1P9	Family_generated_by_textmining
AGMX	agammaglobulinemia, X-linked			AGMX2;AGMX2	Complex_that_was_family
AGO	argonaute			AGO1;AGO2;AGO3;AGO4	Family_generated_by_textmining
AGO	argonaute RISC catalytic			AGO1;AGO2;AGO3;AGO4	Complex_generated_by_textmining
AGPAT	1-acylglycerol-3-phosphate acyltransferase		1-acylglycerol-3-phosphate O-acyltransferase	AGPAT1;AGPAT1;AGPAT2;AGPAT3;AGPAT3;AGPAT4;AGPAT5	Family_generated_by_textmining
AGPAT	1-acylglycerol-3-phosphate O-acyltransferase			AGPAT1;AGPAT2;AGPAT3;AGPAT4;AGPAT5;GPAT3;GPAT4;LCLAT1;LPCAT1;LPCAT2;LPCAT4	Family_from_hgnc_database
AGR	protein disulfide isomerase			AGR2;AGR3	Complex_that_was_family
AGS	Aicardi-Goutieres syndrome			RNASEH2C;SAMHD1	Complex_that_was_family
AGTR	Angiotensin receptor		ADP-ribosylation factor family GTPase;angiotensin II receptor, type;ARF family GTPase	AGTR1;AGTR2	Complex_that_was_family
AH	aryl hydrocarbon			AHR;AIP;ARNT	Family_generated_by_textmining
AHCYL	adenosylhomocysteinase-like			AHCYL1;AHCYL2	Complex_that_was_family
AHCYP	adenosylhomocysteinase pseudogene			AHCYP1;AHCYP2;AHCYP3;AHCYP4;AHCYP5;AHCYP6;AHCYP7;AHCYP8	Family_generated_by_textmining
AHSA	AHA1, activator of heat shock 90kDa protein ATPase homolog			AHSA1;AHSA1;AHSA2;AHSA2	Family_generated_by_textmining
AIBMA	antigen identified by monoclonal antibody			CD47;MER5;MIC12;MIC7;MSK10;MSK32;MSK38;MSK9	Family_generated_by_textmining
AIFM	apoptosis-inducing factor, mitochondrion-associated			AIFM1;AIFM2;AIFM3	Family_generated_by_textmining
AIM	absent in melanoma			AIM1;AIM2	Complex_that_was_family
AIMP	aminoacyl tRNA synthetase complex-interacting multifunctional protein			AIMP1;AIMP2	Complex_that_was_family
AIMP1P	aminoacyl tRNA synthetase complex-interacting multifunctional protein 1 pseudogene			AIMP1P1;AIMP1P2	Complex_that_was_family
AIS	autoimmune susceptibility			AIS1;AIS2;AIS3;AIS3	Family_generated_by_textmining
AITD	Autoimmune thyroid disease, susceptibility to			AITD1;AITD2;AITD4	Family_generated_by_textmining
AK	A PR			AKAP1;AKAP10;AKAP11;AKAP12;AKAP13;AKAP14;AKAP17BP;AKAP2;AKAP3;AKAP4;AKAP5;AKAP6;AKAP7;AKAP8;AKAP9	Family_generated_by_textmining
AK2P	adenylate kinase 2 pseudogene			AK2P1;AK2P2	Complex_that_was_family
AK3P	adenylate kinase 3 pseudogene			AK3P2;AK3P3;AK3P4;AK3P5;AK3P6	Family_generated_by_textmining
AK4P	adenylate kinase 4 pseudogene			AK4P1;AK4P2;AK4P3;AK4P4;AK4P5;AK4P6	Family_generated_by_textmining
AK6P	adenylate kinase 6 pseudogene			AK6P1;AK6P2	Complex_that_was_family
AKAP	A kinase anchor protein			AKAP1;AKAP1;AKAP10;AKAP10;AKAP11;AKAP11;AKAP12;AKAP12;AKAP13;AKAP13;AKAP14;AKAP14;AKAP17A;AKAP17A;AKAP2;AKAP2;AKAP3;AKAP3;AKAP4;AKAP4;AKAP5;AKAP5;AKAP6;AKAP6;AKAP7;AKAP7;AKAP8;AKAP8;AKAP9;AKAP9	Family_generated_by_textmining
AKAP	A PRKA anchor protein			AKAP1;AKAP10;AKAP11;AKAP12;AKAP13;AKAP14;AKAP17A;AKAP17BP;AKAP2;AKAP3;AKAP4;AKAP5;AKAP6;AKAP7;AKAP8;AKAP9	Family_generated_by_textmining
AKAP	protein kinase A anchoring protein			AKAP10;AKAP11;AKAP4;AKAP6;AKAP9	Family_generated_by_textmining
AKAP8P	A kinase anchor protein 8 pseudogene			AKAP8P1;AKAP8P1	Complex_that_was_family
AKIP	A kinase interacting protein			AKIP1;AKIP1	Complex_that_was_family
AKIRIN	akirin protein family		akirin protein	AKIRIN1;AKIRIN2	Complex_that_was_family
AKIRIN1P	akirin 1 pseudogene			AKIRIN1P1;AKIRIN1P2	Complex_that_was_family
AKR	Aldo-keto reductase		ADP-ribosylation factor family GTPase;ARF family GTPase	AKR1A1;AKR1B1;AKR1B10;AKR1B15;AKR1C1;AKR1C2;AKR1C3;AKR1C4;AKR1D1;AKR1E2;AKR7A2;AKR7A3;KCNAB1;KCNAB2;KCNAB3	Family_from_hgnc_database
AKR1	aldo-keto reductase	AKR-1		AKR1A1;AKR1A1;AKR1B1;AKR1B1;AKR1B10;AKR1B10;AKR1B15;AKR1C1;AKR1D1	Family_generated_by_textmining
AKR1	aldo-keto reductase family 1	AKR-1		AKR1A1;AKR1A1;AKR1B1;AKR1B1;AKR1B10;AKR1B10;AKR1B15;AKR1C1;AKR1C2;AKR1C3;AKR1C4;AKR1D1;AKR1E2	Family_generated_by_textmining
AKR1	dihydrodiol dehydrogenase	AKR-1		AKR1A1;AKR1C3	Complex_that_was_family
AKR1B10P	aldo-keto reductase family 1, member B10 pseudogene			AKR1B10P1;AKR1B10P2	Complex_that_was_family
AKR1B1P	aldo-keto reductase family 1, member B1 pseudogene			AKR1B1P2;AKR1B1P3;AKR1B1P4;AKR1B1P5;AKR1B1P6;AKR1B1P7;AKR1B1P8	Family_generated_by_textmining
AKR7	aldo-keto reductase family 7	AKR-7		AKR7A2;AKR7A3;AKR7A3	Family_generated_by_textmining
AKT	v-akt murine thymoma viral oncogene homolog	PKB	protein kinase B	AKT1;AKT2;AKT3	Manually_defined_family
AKT1S	AKT1 substrate			AKT1S1;AKT1S1	Complex_that_was_family
ALAS	5'-aminolevulinate synthase			ALAS1;ALAS2	Complex_that_was_family
ALDH	Aldehyde dehydrogenase		ADP-ribosylation factor family GTPase;ARF family GTPase	ALDH16A1;ALDH18A1;ALDH1A1;ALDH1A2;ALDH1A3;ALDH1B1;ALDH1L1;ALDH1L2;ALDH2;ALDH3A1;ALDH3A2;ALDH3B1;ALDH3B2;ALDH4A1;ALDH5A1;ALDH6A1;ALDH7A1;ALDH8A1;ALDH9A1	Family_from_hgnc_database
ALDH1	aldehyde dehydrogenase 1 family	ALDH-1	aldehyde dehydrogenase 1	ALDH1A1;ALDH1A2;ALDH1A3;ALDH1B1;ALDH1L1;ALDH1L2	Family_generated_by_textmining
ALDH1A	retinaldehyde dehydrogenase			ALDH1A1;ALDH1A2;ALDH1A3	Family_generated_by_textmining
ALDH1L1-AS	ALDH1L1 antisense RNA			ALDH1L1-AS1;ALDH1L1-AS2	Complex_that_was_family
ALDH2	aldehyde dehydrogenase 2	ALDH-2		ALDH2;ALDH2	Complex_that_was_family
ALDH3	aldehyde dehydrogenase 3 family	ALDH-3	aldehyde dehydrogenase 3	ALDH3A1;ALDH3A2;ALDH3B1;ALDH3B2	Family_generated_by_textmining
ALDH3B	aldehyde dehydrogenase			ALDH3B1;ALDH3B2	Complex_that_was_family
ALDH7A1P	aldehyde dehydrogenase 7 family, member A1 pseudogene			ALDH7A1P1;ALDH7A1P2;ALDH7A1P3;ALDH7A1P4	Family_generated_by_textmining
ALDO	aldolase			ALDOA;ALDOB;ALDOC	Family_generated_by_textmining
ALDOAP	aldolase A, fructose-bisphosphate pseudogene			ALDOAP1;ALDOAP2	Complex_that_was_family
ALG	Alpha-1,2-glucosyltransferase	ALG10;ALG-10	ADP-ribosylation factor family GTPase;ARF family GTPase;dolichyl-P-Glc:Glc Man GlcNAc-PP-dolichol alpha-1	ALG10;ALG10B	Complex_that_was_family
ALG	Alpha-1,3-glucosyltransferase		ADP-ribosylation factor family GTPase;ARF family GTPase	ALG6;ALG8	Complex_that_was_family
ALG	UDP-N-acetylglucosaminyltransferase subunit		ligand superfamily;Tumor necrosis factor superfamily	ALG13;ALG14	Complex_from_hgnc_database
ALKBH	alkB homolog			ALKBH1;ALKBH2;ALKBH3;ALKBH4;ALKBH5;ALKBH6;ALKBH7;ALKBH8	Family_generated_by_textmining
ALKBH	Alkylation repair homolog		ADP-ribosylation factor family GTPase;ARF family GTPase	ALKBH1;ALKBH2;ALKBH3;ALKBH4;ALKBH5;ALKBH6;ALKBH7;ALKBH8;FTO	Family_from_hgnc_database
ALOX	Arachidonate lipoxygenase		ADP-ribosylation factor family GTPase;ARF family GTPase	ALOX12;ALOX12B;ALOX15;ALOX15B;ALOX5;ALOXE3	Family_from_hgnc_database
ALOX12P	arachidonate 12-lipoxygenase pseudogene			ALOX12P1;ALOX12P2	Complex_that_was_family
ALOX15P	arachidonate 15-lipoxygenase pseudogene			ALOX15P1;ALOX15P2	Complex_that_was_family
ALP	Alkaline phosphatase		ADP-ribosylation factor family GTPase;ARF family GTPase	ALPI;ALPL;ALPP;ALPPL2	Family_from_hgnc_database
ALP	Alkaline phosphatase, plasma level of			ALPQTL1;ALPQTL3;ALPQTL4	Family_generated_by_textmining
ALPK	alpha-kinase			ALPK1;ALPK2;ALPK3	Family_generated_by_textmining
ALS	amyotrophic lateral sclerosis			ALS2;ALS2;ALS2CR11;ALS2CR11;ALS3;ALS3;ALS5;ALS7	Family_generated_by_textmining
ALS2CR	amyotrophic lateral sclerosis 2 chromosome region, candidate			ALS2CR11;ALS2CR11;ALS2CR12;ALS2CR12	Family_generated_by_textmining
ALX	ALX homeobox			ALX1;ALX3;ALX4	Family_generated_by_textmining
AMBRA	autophagy/beclin-1 regulator			AMBRA1;AMBRA1	Complex_that_was_family
AMD1P	adenosylmethionine decarboxylase 1 pseudogene			AMD1P1;AMD1P2;AMD1P3;AMD1P4	Family_generated_by_textmining
AMDHD	amidohydrolase domain containing			AMDHD1;AMDHD2	Complex_that_was_family
AMER	APC membrane recruitment protein			AMER1;AMER2;AMER3	Family_generated_by_textmining
AMIGO	adhesion molecule with Ig-like domain			AMIGO1;AMIGO2;AMIGO3	Family_generated_by_textmining
AMIGO	amphoterin-induced gene and open reading frame			AMIGO2;AMIGO3	Complex_that_was_family
AMOTL	angiomotin like			AMOTL1;AMOTL2	Complex_that_was_family
AMPD	adenosine monophosphate deaminase			AMPD1;AMPD2;AMPD3	Family_generated_by_textmining
AMY	amylase, alpha			AMY1A;AMY1A;AMY1B;AMY1B;AMY1C;AMY1C;AMY2A;AMY2A;AMY2B;AMY2B	Family_generated_by_textmining
AMY1	amylase	AMY-1		AMY1A;AMY1A	Complex_that_was_family
AMZ	archaelysin		archaemetzincin	AMZ1;AMZ2	Complex_that_was_family
AMZ2P	archaelysin family metallopeptidase 2 pseudogene			AMZ2P1;AMZ2P2	Complex_that_was_family
ANAPC	anaphase promoting			ANAPC1;ANAPC10;ANAPC11;ANAPC13;ANAPC15;ANAPC16;ANAPC2;ANAPC4;ANAPC5;ANAPC7	Complex_generated_by_textmining
Anaphase-promoting	Anaphase-promoting complex		APC | cyclosome	ANAPC1;ANAPC10;ANAPC2;ANAPC4;ANAPC5;ANAPC7;CDC16;CDC23;CDC27	Complex_from_corum_database
ANGEL	angel homolog			ANGEL1;ANGEL1;ANGEL2;ANGEL2	Family_generated_by_textmining
ANGPT	angiopoietin			ANGPT1;ANGPT2;ANGPT4	Family_generated_by_textmining
ANGPTL	Angiopoietin-like		ADP-ribosylation factor family GTPase;angiopoietin-like;ARF family GTPase	ANGPTL1;ANGPTL2;ANGPTL3;ANGPTL4;ANGPTL5;ANGPTL6;ANGPTL7;ANGPTL8	Family_from_hgnc_database
ANIB	Aneurysm, intracranial berry			ANIB1;ANIB10;ANIB11;ANIB2;ANIB3;ANIB4;ANIB5;ANIB6;ANIB7;ANIB8;ANIB9	Family_generated_by_textmining
ANK	ankyrin			ANK1;ANK2;ANK3;ANK3;ANK3	Family_generated_by_textmining
ANKDD	ankyrin repeat and death domain containing			ANKDD1A;ANKDD1B	Complex_that_was_family
ANKLE	ankyrin repeat and LEM domain containing			ANKLE1;ANKLE2	Complex_that_was_family
ANKMY	ankyrin repeat and MYND domain containing			ANKMY1;ANKMY2	Complex_that_was_family
ANKR	ankyrin repeat			ANKRA2;ANKRA2	Complex_that_was_family
ANKRD	ankyrin repeat domain			ANKRD1;ANKRD1;ANKRD10;ANKRD11;ANKRD12;ANKRD13A;ANKRD13B;ANKRD13C;ANKRD16;ANKRD17;ANKRD18A;ANKRD18B;ANKRD2;ANKRD2;ANKRD22;ANKRD23;ANKRD24;ANKRD26;ANKRD27;ANKRD27;ANKRD28;ANKRD29;ANKRD30A;ANKRD30B;ANKRD31;ANKRD33;ANKRD33B;ANKRD34A;ANKRD34B;ANKRD34C;ANKRD35;ANKRD36;ANKRD36B;ANKRD36C;ANKRD37;ANKRD39;ANKRD40;ANKRD42;ANKRD44;ANKRD45;ANKRD46;ANKRD49;ANKRD50;ANKRD52;ANKRD53;ANKRD54;ANKRD55;ANKRD6;ANKRD60…	Family_generated_by_textmining
ANKRD	protein phosphatase 6 ankyrin repeat			ANKRD44;ANKRD52	Complex_generated_by_textmining
ANKRD20	ankyrin repeat domain 20 family	ANKRD-20	ankyrin repeat domain 20	ANKRD20A1;ANKRD20A2;ANKRD20A3;ANKRD20A4	Family_generated_by_textmining
ANKRD26P	ankyrin repeat domain 26 pseudogene			ANKRD26P1;ANKRD26P2;ANKRD26P3;ANKRD26P4	Family_generated_by_textmining
ANKRD30BP	ankyrin repeat domain 30B pseudogene			ANKRD30BP1;ANKRD30BP2;ANKRD30BP3	Family_generated_by_textmining
ANKRD36BP	ankyrin repeat domain 36B pseudogene			ANKRD36BP1;ANKRD36BP2	Complex_that_was_family
ANKS	ankyrin repeat and sterile alpha motif domain containing			ANKS1A;ANKS1B;ANKS3;ANKS4B;ANKS6	Family_generated_by_textmining
ANO	Anoctamin		ADP-ribosylation factor family GTPase;anoctamin;ARF family GTPase	ANO1;ANO10;ANO2;ANO3;ANO4;ANO5;ANO6;ANO7;ANO8;ANO9	Family_from_hgnc_database
ANO1-AS	ANO1 antisense RNA			ANO1-AS1;ANO1-AS2;ANO1-AS2	Family_generated_by_textmining
ANOP	anophthalmos			ANOP1;ANOP1	Complex_that_was_family
ANOS	anosmin			ANOS1;ANOS1	Complex_that_was_family
ANP	ANP32 acidic nuclear phosphoprotein		ADP-ribosylation factor family GTPase;ARF family GTPase	ANP32A;ANP32B;ANP32C;ANP32D;ANP32E	Family_from_hgnc_database
ANP32	acidic nuclear phosphoprotein 32 family	ANP-32	acidic nuclear phosphoprotein 32	ANP32A;ANP32A;ANP32B;ANP32B;ANP32C;ANP32C;ANP32D;ANP32D;ANP32E;ANP32E;ANP32F;ANP32F	Family_generated_by_textmining
ANP32	leucine-rich nuclear phosphoprotein 32	ANP-32		ANP32A;ANP32AP1;ANP32B;ANP32BP1;ANP32BP2;ANP32BP3;ANP32C;ANP32D;ANP32E;ANP32F	Family_generated_by_textmining
ANP32AP	acidic nuclear phosphoprotein 32 family, member A pseudogene			ANP32AP1;ANP32AP1	Complex_that_was_family
ANP32BP	acidic nuclear phosphoprotein 32 family, member B pseudogene			ANP32BP1;ANP32BP1;ANP32BP2;ANP32BP2;ANP32BP3;ANP32BP3	Family_generated_by_textmining
Anti-Sm	Anti-Sm protein complex			CLNS1A;DDX20;GEMIN2;GEMIN4;PRMT5;SMN1;SNRPB	Complex_from_corum_database
ANTXR	anthrax toxin			ANTXR1;ANTXR2	Complex_that_was_family
ANX	annexin			ANXA1;ANXA10;ANXA11;ANXA13;ANXA2;ANXA3;ANXA4;ANXA5;ANXA6;ANXA7;ANXA8;ANXA9	Family_generated_by_textmining
ANXA	Annexin		ADP-ribosylation factor family GTPase;ARF family GTPase	ANXA1;ANXA10;ANXA11;ANXA13;ANXA2;ANXA3;ANXA4;ANXA5;ANXA6;ANXA7;ANXA8;ANXA8L1;ANXA9	Family_from_hgnc_database
ANXA2P	annexin A2 pseudogene			ANXA2P1;ANXA2P2;ANXA2P3	Family_generated_by_textmining
AOC	amine oxidase, copper containing			AOC1;AOC2;AOC2;AOC3	Family_generated_by_textmining
AOMS	Abdominal obesity-metabolic syndrome			AOMS1;AOMS2	Complex_that_was_family
AP	activator protein			FOSB;JUND	Complex_that_was_family
AP	AP-2 mu			AP2M1;AP2M1	Complex_that_was_family
AP	apelin protein family		apelin protein	APELA;APLNR	Complex_that_was_family
AP1	AP1 adaptor complex	AP-1	Adaptor protein 1;adaptor-related protein complex 1;AP1 complex	AP1B1;AP1G1;AP1G2;AP1M1;AP1M2;AP1S1;AP1S2;AP1S3	Complex_from_corum_database
AP1B1P	adaptor-related protein complex 1, beta 1 subunit pseudogene			AP1B1P1;AP1B1P2	Complex_that_was_family
AP2	adaptor-related protein complex 2	AP-2	Adaptor protein 2	AP2A1;AP2A2;AP2B1;AP2M1;AP2S1	Complex_generated_by_textmining
AP3	AP3 adapter complex	AP-3	Adaptor protein 3;adaptor-related protein complex 3;AP3 complex	AP3B1;AP3B2;AP3D1;AP3M1;AP3M2;AP3S1;AP3S2	Complex_from_corum_database
AP4	AP4 adaptor complex	AP-4	Adaptor protein 4;adaptor-related protein complex 4;AP4 complex	AP4B1;AP4E1;AP4M1;AP4S1	Complex_from_corum_database
AP5	adaptor-related protein complex 5	AP-5	Adaptor protein 5	AP5B1;AP5M1;AP5S1;AP5Z1	Complex_generated_by_textmining
APB	amyloid beta precursor protein-binding			APBA1;APBA1;APBA2;APBA2;APBA3;APBA3;APBB1;APBB1;APBB2;APBB2;APBB3;APBB3	Family_generated_by_textmining
APBA	amyloid beta precursor protein-binding, family A			APBA1;APBA1;APBA2;APBA2;APBA3;APBA3	Family_generated_by_textmining
APBB	amyloid beta precursor protein-binding, family B			APBB1;APBB1;APBB2;APBB2;APBB3;APBB3	Family_generated_by_textmining
APCDD1L-AS	APCDD1L antisense RNA			APCDD1L-AS1;APCDD1L-AS1	Complex_that_was_family
APEX	APEX nuclease			APEX1;APEX1;APEX2;APEX2	Family_generated_by_textmining
APF	ATPase protein family		ATPase protein	ATP10A;ATP10B;ATP10D;ATP13A3;ATP8B4;SPATA5	Family_generated_by_textmining
API5P	apoptosis inhibitor 5 pseudogene			API5P1;API5P2	Complex_that_was_family
APLG1-Rababtin5	APLG1-Rababtin5 complex	APLG1-Rababtin-5		AP1G1;RABEP1;RABEP1;RABEP2;RABEP2	Complex_from_corum_database
APLP	amyloid A4 precursor-like protein			APLP1;APLP2	Complex_that_was_family
APLP	amyloid beta precursor-like protein			APLP1;APLP1;APLP2;APLP2	Family_generated_by_textmining
APO	apolipoprotein			APOB;APOD;APOE;APOF;APOH;APOH;APOL1;APOL2;APOL3;APOL4;APOL5;APOL6;APOM;APOO	Family_generated_by_textmining
APO	Apolipoprotein		ADP-ribosylation factor family GTPase;ARF family GTPase	APOA1;APOA2;APOA4;APOA5;APOB;APOC1;APOC2;APOC3;APOC4;APOD;APOE;APOF;APOH;APOL1;APOL2;APOL3;APOL4;APOL5;APOL6;APOM;APOO	Family_from_hgnc_database
APOA	apolipoprotein A			APOA1;APOA5	Complex_that_was_family
APOBEC	apolipoprotein B mRNA editing enzyme, catalytic polypeptide-like			APOBEC2;APOBEC3A;APOBEC3B;APOBEC3C;APOBEC3D;APOBEC3F;APOBEC3G;APOBEC3H;APOBEC4;APOBEC4	Family_generated_by_textmining
APOC4	APOC4	APOC-4		APOC4-APOC2;APOC4-APOC2	Complex_that_was_family
APOL	apolipoprotein L			APOL1;APOL2;APOL3;APOL4;APOL5;APOL6	Family_generated_by_textmining
APOOP	apolipoprotein O pseudogene			APOOP1;APOOP2;APOOP3;APOOP4;APOOP5	Family_generated_by_textmining
Apoptosome	Apoptosome			APAF1;CYCS	Complex_from_corum_database
Apoptosome-procaspase	Apoptosome-procaspase 9 complex			APAF1;CASP9;CYCS	Complex_from_corum_database
APPBP	amyloid beta precursor protein binding protein			APPBP2;APPBP2	Complex_that_was_family
APPL	adaptor protein, phosphotyrosine interaction, PH domain and leucine zipper containing			APPL1;APPL2	Complex_that_was_family
APTR	Alu-mediated			APTR;APTR	Complex_that_was_family
AQP	aquaporin			AQP1;AQP1;AQP10;AQP11;AQP12A;AQP12B;AQP2;AQP2;AQP3;AQP3;AQP4;AQP5;AQP6;AQP7;AQP8;AQP9	Family_generated_by_textmining
AQP	Aquaporin		ADP-ribosylation factor family GTPase;ARF family GTPase	AQP1;AQP10;AQP11;AQP12A;AQP12B;AQP2;AQP3;AQP4;AQP5;AQP6;AQP7;AQP8;AQP9;MIP	Family_from_hgnc_database
AQP7P	aquaporin 7 pseudogene			AQP7P1;AQP7P2;AQP7P3;AQP7P4;AQP7P5	Family_generated_by_textmining
AR	AR coactivator complex		p44-PRMT-ICLN complex	CLNS1A;PRMT5;WDR77	Complex_from_corum_database
ARAFP	ARAF pseudogene			ARAFP1;ARAFP2;ARAFP3	Family_generated_by_textmining
ARAP	ArfGAP with RhoGAP domain, ankyrin repeat and PH domain			ARAP1;ARAP2;ARAP3	Family_generated_by_textmining
ARAP1-AS	ARAP1 antisense RNA			ARAP1-AS1;ARAP1-AS2	Complex_that_was_family
ARC	ADP-ribosyl cyclase			BST1;CD38	Complex_that_was_family
ARCI	Ichthyosis, congenital, autosomal recessive			ARCI7;ARCI9	Complex_that_was_family
ARF	ADP-ribosylation factor			ARF1;ARF3;ARF4;ARF5;ARF6	Family_generated_by_textmining
ARF1P	ADP-ribosylation factor 1 pseudogene			ARF1P1;ARF1P2;ARF1P3	Family_generated_by_textmining
ARF4P	ADP-ribosylation factor 4 pseudogene			ARF4P1;ARF4P2;ARF4P3;ARF4P4;ARF4P5	Family_generated_by_textmining
ARFGAP	ADP-ribosylation factor GTPase activating protein			ARFGAP1;ARFGAP2;ARFGAP3	Family_generated_by_textmining
ARFGEF	ADP-ribosylation factor guanine nucleotide-exchange factor			ARFGEF1;ARFGEF1;ARFGEF2;ARFGEF2	Family_generated_by_textmining
ARFIP	ADP-ribosylation factor interacting protein		arfaptin	ARFIP1;ARFIP2	Complex_that_was_family
ARG	arginase			ARG1;ARG2	Complex_that_was_family
ARGFXP	arginine-fifty homeobox pseudogene			ARGFXP1;ARGFXP2	Complex_that_was_family
ARHGAP	Rho GTPase activating protein		G protein-coupled activity modifying protein;Receptor activity modifying protein	ARHGAP1;ARHGAP10;ARHGAP11A;ARHGAP11B;ARHGAP12;ARHGAP15;ARHGAP16P;ARHGAP17;ARHGAP18;ARHGAP19;ARHGAP20;ARHGAP21;ARHGAP22;ARHGAP23;ARHGAP24;ARHGAP25;ARHGAP26;ARHGAP27;ARHGAP28;ARHGAP29;ARHGAP30;ARHGAP31;ARHGAP32;ARHGAP33;ARHGAP35;ARHGAP36;ARHGAP39;ARHGAP4;ARHGAP40;ARHGAP42;ARHGAP44;ARHGAP5;ARHGAP6;ARHGAP8;ARHGAP9;CHN1;CHN2;DLC1;FAM13A;FAM13B;GMIP;HMHA1;OPHN1;SH3BP1;SRGAP1;SRGAP2;SRGAP3;STARD13;STARD…	Family_from_hgnc_database
ARHGAP19	ARHGAP19	ARHGAP-19		ARHGAP19-SLIT1;ARHGAP19-SLIT1	Complex_that_was_family
ARHGAP42P	Rho GTPase activating protein 42 pseudogene			ARHGAP42P1;ARHGAP42P2;ARHGAP42P3;ARHGAP42P4;ARHGAP42P5	Family_generated_by_textmining
ARHGAP5-AS	ARHGAP5 antisense RNA			ARHGAP5-AS1;ARHGAP5-AS1	Complex_that_was_family
ARHGDI	Rho GDP dissociation GDI			ARHGDIA;ARHGDIB;ARHGDIG	Family_generated_by_textmining
ARHGDI	Rho GDP dissociation inhibitor			ARHGDIA;ARHGDIA;ARHGDIB;ARHGDIB;ARHGDIG;ARHGDIG	Family_generated_by_textmining
ARHGEF	Cdc42 guanine nucleotide exchange factor			ARHGEF9;ARHGEF9	Complex_that_was_family
ARHGEF	Rac/Cdc42 guanine nucleotide exchange factor			ARHGEF6;ARHGEF6	Complex_that_was_family
ARHGEF	Rho guanine nucleotide exchange GEF			ARHGEF1;ARHGEF10;ARHGEF11;ARHGEF12;ARHGEF15;ARHGEF16;ARHGEF17;ARHGEF19;ARHGEF25;ARHGEF26;ARHGEF28;ARHGEF3;ARHGEF33;ARHGEF34P;ARHGEF35;ARHGEF37;ARHGEF38;ARHGEF39;ARHGEF4;ARHGEF40;ARHGEF5;ARHGEF7	Family_generated_by_textmining
ARHGEF	Rho/Rac guanine nucleotide exchange factor			ARHGEF18;ARHGEF18;ARHGEF2;ARHGEF2	Family_generated_by_textmining
ARHGEF	Rho/Rac guanine nucleotide exchange GEF			ARHGEF18;ARHGEF2	Complex_that_was_family
ARHGEF7-AS	ARHGEF7 antisense RNA			ARHGEF7-AS1;ARHGEF7-AS2	Complex_that_was_family
ARHI	Age-related hearing impairment			ARHI1;ARHI2	Complex_that_was_family
ARID	AT rich interactive domain			ARID1A;ARID1A;ARID1B;ARID1B;ARID2;ARID2;ARID3A;ARID3A;ARID3B;ARID3B;ARID3C;ARID3C;ARID4A;ARID4A;ARID4B;ARID4B;ARID5A;ARID5A;ARID5B;ARID5B	Family_generated_by_textmining
ARID	AT rich interactive domain containing		ADP-ribosylation factor family GTPase;ARF family GTPase	ARID1A;ARID1B;ARID2;ARID3A;ARID3B;ARID3C;ARID4A;ARID4B;ARID5A;ARID5B	Family_from_hgnc_database
ARIH	ariadne RBR		ariadne RBR E3 ubiquitin protein ligase	ARIH1;ARIH2	Complex_that_was_family
ARL	ADP-ribosylation factor-like			ARL1;ARL10;ARL11;ARL13A;ARL13B;ARL14;ARL14EP;ARL15;ARL16;ARL17A;ARL17B;ARL2;ARL3;ARL4A;ARL4C;ARL4D;ARL5A;ARL5B;ARL5C;ARL6;ARL8A;ARL8B;ARL9	Family_generated_by_textmining
ARL2	ARL2	ARL-2		ARL2-SNX15;ARL2-SNX15	Complex_that_was_family
ARL2BPP	ADP-ribosylation factor-like 2 binding protein pseudogene			ARL2BPP1;ARL2BPP10;ARL2BPP2;ARL2BPP3;ARL2BPP4;ARL2BPP5;ARL2BPP6;ARL2BPP7;ARL2BPP8;ARL2BPP9	Family_generated_by_textmining
ARL4AP	ADP-ribosylation factor-like 4A pseudogene			ARL4AP1;ARL4AP2	Complex_that_was_family
ARL5AP	ADP-ribosylation factor-like 5A pseudogene			ARL5AP1;ARL5AP2;ARL5AP3;ARL5AP4	Family_generated_by_textmining
ARL6IP	ADP-ribosylation factor-like 6 interacting protein			ARL6IP1;ARL6IP4;ARL6IP5;ARL6IP6	Family_generated_by_textmining
ARL6IP1P	ADP-ribosylation factor-like 6 interacting protein 1 pseudogene			ARL6IP1P1;ARL6IP1P2;ARL6IP1P3	Family_generated_by_textmining
ARMC	armadillo repeat containing			ARMC1;ARMC10;ARMC12;ARMC2;ARMC3;ARMC4;ARMC5;ARMC6;ARMC7;ARMC8;ARMC9	Family_generated_by_textmining
ARMCX	armadillo repeat containing, X-linked			ARMCX1;ARMCX2;ARMCX3;ARMCX4;ARMCX5;ARMCX6	Family_generated_by_textmining
ARP	ADP-ribose polymerase			LOC100421636;PARP10;PARP11;PARP12;PARP14;PARP15;PARP16;PARP1P1;PARP1P2;PARP3;PARP4;PARP4P1;PARP4P2;PARP4P3;PARP6;PARP8;PARP9	Family_generated_by_textmining
Arp2/3	Arp2/3 protein complex	Arp2/-3		ACTR2;ACTR3;ARPC1B;ARPC2;ARPC3;ARPC4;ARPC5	Complex_from_corum_database
ARP2/3	Actin related protein 2/3 complex	ARP2/-3	Acid sensing ion channel;proton gated ion channel	ACTR2;ACTR3;ARPC1A;ARPC1B;ARPC2;ARPC3;ARPC4;ARPC5;ARPC5L	Complex_from_hgnc_database
ARPC	actin related protein 2/3			ARPC1A;ARPC1B;ARPC2;ARPC3;ARPC4;ARPC4;ARPC5	Complex_generated_by_textmining
ARPC	ARP2/3 protein			ARPC1B;ARPC4;ARPC5	Complex_generated_by_textmining
ARPC3P	actin related protein 2/3 complex, subunit 3 pseudogene			ARPC3P1;ARPC3P2;ARPC3P3;ARPC3P4;ARPC3P5	Family_generated_by_textmining
ARR	arrestin			ARR3;ARR3;ARRB1;ARRB2	Family_generated_by_textmining
ARRB	arrestin, beta			ARRB1;ARRB2	Complex_that_was_family
ARRDC	alpha-arrestin			ARRDC1;ARRDC3	Complex_that_was_family
ARRDC	arrestin domain containing			ARRDC1;ARRDC2;ARRDC3;ARRDC4;ARRDC5	Family_generated_by_textmining
ARS	arylsulfatase			ARSA;ARSB;ARSC2;ARSD;ARSE;ARSE;ARSF;ARSG	Family_generated_by_textmining
ARS	arylsulfatase family		arylsulfatase	ARSH;ARSI;ARSJ;ARSK	Family_generated_by_textmining
ART	ADP-ribosyltransferase			ART1;ART3;ART4;ART4;ART5	Family_generated_by_textmining
ARVD	arrhythmogenic right ventricular dysplasia			ARVD3;ARVD4;ARVD6	Family_generated_by_textmining
ASAH	acylsphingosine amidohydrolase			ASAH1;ASAH2;ASAH2B	Family_generated_by_textmining
ASAH	N-acylsphingosine amidohydrolase			ASAH1;ASAH1;ASAH2;ASAH2;ASAH2B;ASAH2B	Family_generated_by_textmining
ASAP	ArfGAP with			ASAP1;ASAP1-IT1;ASAP2;ASAP3	Family_generated_by_textmining
ASAP	ArfGAP with SH3 domain, ankyrin repeat and PH domain		centaurin;centaurin, beta	ASAP1;ASAP2;ASAP3	Family_generated_by_textmining
ASAP1-IT	ArfGAP with SH3 domain, ankyrin repeat and PH domain 1 intronic transcript			ASAP1-IT1;ASAP1-IT1	Complex_that_was_family
ASAP1-IT	ASAP1 intronic transcript			ASAP1-IT1;ASAP1-IT2	Complex_that_was_family
ASB	ankyrin repeat and SOCS box containing			ASB1;ASB10;ASB11;ASB12;ASB13;ASB14;ASB15;ASB16;ASB17;ASB18;ASB2;ASB3;ASB4;ASB5;ASB6;ASB7;ASB8;ASB9	Family_generated_by_textmining
ASCC	activating signal cointegrator 1			ASCC1;ASCC2;ASCC3	Complex_generated_by_textmining
ASCL	achaete-scute			ASCL1;ASCL2;ASCL3;ASCL4;ASCL5	Family_generated_by_textmining
ASCOM	ASCOM complex		ASC-2 complex	ASH2L;KMT2C;KMT2D;NCOA6;RBBP5;TUBA4A;TUBB	Complex_from_corum_database
ASF	anti-silencing function			ASF1A;ASF1B	Complex_that_was_family
ASF1-histone	ASF1-histone containing complex			ASF1A;ASF1B;CHAF1B;CHEK2;HIST1H3A;NASP;ST13	Complex_from_corum_database
ASF1-interacting	ASF1-interacting protein complex			ASF1A;ASF1B;CHAF1A;CHAF1B;HIRA;HIST1H3A	Complex_from_corum_database
ASGR	asialoglycoprotein			ASGR1;ASGR2	Complex_that_was_family
ASH2LP	ash2-like pseudogene			ASH2LP1;ASH2LP1	Complex_that_was_family
ASIC	Acid sensing (proton gated) ion channel		Acid sensing ion channel;proton gated ion channel	ASIC1;ASIC2;ASIC3;ASIC4;ASIC5	Family_from_hgnc_database
ASIC	acid sensing ion channel			ASIC1;ASIC1;ASIC2;ASIC2;ASIC3;ASIC3;ASIC4;ASIC4;ASIC5;ASIC5	Family_generated_by_textmining
ASIC	acid sensing ion channel family		acid sensing ion channel	ASIC4;ASIC4;ASIC5;ASIC5	Family_generated_by_textmining
ASNA	arsA arsenite transporter, ATP-binding, homolog			ASNA1;ASNA1	Complex_that_was_family
ASNSP	asparagine synthetase pseudogene			ASNSP1;ASNSP2;ASNSP3;ASNSP4;ASNSP5;ASNSP6;ASNSP6	Family_generated_by_textmining
ASPG	Asperger syndrome, susceptibility to			ASPG1;ASPG2;ASPG3;ASPG4	Family_generated_by_textmining
ASPHD	aspartate beta-hydroxylase domain containing			ASPHD1;ASPHD2	Complex_that_was_family
ASRT	Asthma-related traits, susceptibility to			ASRT3;ASRT4;ASRT6;ASRT8	Family_generated_by_textmining
ASS1P	argininosuccinate synthetase 1 pseudogene			ASS1P1;ASS1P10;ASS1P11;ASS1P12;ASS1P13;ASS1P14;ASS1P2;ASS1P3;ASS1P4;ASS1P5;ASS1P6;ASS1P7;ASS1P8;ASS1P9	Family_generated_by_textmining
ASTE	asteroid homolog			ASTE1;ASTE1	Complex_that_was_family
ASTN	astrotactin			ASTN1;ASTN2	Complex_that_was_family
ASXL	additional sex combs like transcriptional regulator			ASXL1;ASXL2;ASXL3	Family_generated_by_textmining
ATAD	ATPase family, AAA domain containing			ATAD1;ATAD2;ATAD2B;ATAD3A;ATAD3B;ATAD3C;ATAD5	Family_generated_by_textmining
ATF	activating transcription factor			ATF1;ATF2;ATF3;ATF4;ATF5;ATF6;ATF6;ATF6B;ATF7	Family_generated_by_textmining
ATF4P	activating transcription factor 4 pseudogene			ATF4P1;ATF4P2;ATF4P3;ATF4P4	Family_generated_by_textmining
ATFB	Atrial fibrillation, familial			ATFB1;ATFB5;ATFB8	Family_generated_by_textmining
ATG	autophagy related			ATG10;ATG101;ATG12;ATG13;ATG14;ATG2A;ATG2B;ATG3;ATG4A;ATG4A;ATG4B;ATG4B;ATG4C;ATG4C;ATG4D;ATG4D;ATG5;ATG7;ATG9A;ATG9B	Family_generated_by_textmining
ATG	Autophagy related		ATP-binding cassette, sub-family G;WHITE	ATG10;ATG101;ATG12;ATG13;ATG14;ATG16L1;ATG16L2;ATG2A;ATG2B;ATG3;ATG4A;ATG4B;ATG4C;ATG4D;ATG5;ATG7;ATG9A;ATG9B;BECN1;GABARAP;GABARAPL1;GABARAPL2;MAP1LC3A;MAP1LC3B;MAP1LC3B2;MAP1LC3C;RB1CC1;SNX30;SNX4;ULK1;ULK2;WIPI1;WIPI2	Family_from_hgnc_database
ATG12P	autophagy related 12 pseudogene			ATG12P1;ATG12P2	Complex_that_was_family
ATG16L	autophagy related 16-like			ATG16L1;ATG16L2	Complex_that_was_family
ATHL	ATH1, acid trehalase-like			ATHL1;ATHL1	Complex_that_was_family
ATL	atlastin GTPase			ATL1;ATL2;ATL3	Family_generated_by_textmining
ATOD	Dermatitis, atopic			ATOD3;ATOD5;ATOD6;ATOD8;ATOD9	Family_generated_by_textmining
ATOH	atonal bHLH transcription factor			ATOH1;ATOH7;ATOH8	Family_generated_by_textmining
ATP	ATP synthase F0			ATP6;ATP8	Complex_generated_by_textmining
ATP	ATPase type			ATP13A1;ATP13A2;ATP13A3;ATP13A4;ATP13A5	Family_generated_by_textmining
ATP	P-type ATPase	E1-E2 ATPAse	Prostaglandin receptor;prostanoid receptor	ATP10A;ATP10B;ATP10D;ATP11A;ATP11B;ATP11C;ATP12A;ATP13A1;ATP13A2;ATP13A3;ATP13A4;ATP13A5;ATP1A1;ATP1A2;ATP1A3;ATP1A4;ATP1B1;ATP1B2;ATP1B3;ATP1B4;ATP2A1;ATP2A2;ATP2A3;ATP2B1;ATP2B2;ATP2B3;ATP2B4;ATP2C1;ATP2C2;ATP4A;ATP4B;ATP7A;ATP7B;ATP8A1;ATP8A2;ATP8B1;ATP8B2;ATP8B3;ATP8B4;ATP8B5P;ATP9A;ATP9B	Family_from_hgnc_database
ATP1A	sodium pump		sodium/potassium-transporting ATPase;sodium-potassium ATPase catalytic	ATP1A1;ATP1A2;ATP1A3;ATP1A4	Complex_generated_by_textmining
ATP2A	calcium pump		sarcoplasmic/endoplasmic reticulum calcium ATPase	ATP2A1;ATP2A2;ATP2A3	Family_generated_by_textmining
ATP2B	ATPase, Ca++ transporting, plasma membrane		plasma membrane calcium-transporting ATPase	ATP2B1;ATP2B2;ATP2B3;ATP2B4	Family_generated_by_textmining
ATP2B2-IT	ATP2B2 intronic transcript			ATP2B2-IT1;ATP2B2-IT2	Complex_that_was_family
ATP2C	ATPase, Ca++ transporting, type 2C			ATP2C1;ATP2C2	Complex_that_was_family
ATP5	ATP synthase, H+ transporting, mitochondrial F1	ATP-5		ATP5A1;ATP5B;ATP5D;ATP5E;ATP5O	Complex_generated_by_textmining
ATP5A1P	ATP synthase, H+ transporting, mitochondrial F1 complex, alpha subunit 1 pseudogene			ATP5A1P1;ATP5A1P10;ATP5A1P2;ATP5A1P3;ATP5A1P4;ATP5A1P5;ATP5A1P7;ATP5A1P8	Family_generated_by_textmining
ATP5EP	ATP synthase, H+ transporting, mitochondrial F1 complex, epsilon subunit pseudogene			ATP5EP1;ATP5EP2	Complex_that_was_family
ATP5F1P	ATP synthase, H+ transporting, mitochondrial Fo complex, subunit B1 pseudogene			ATP5F1P1;ATP5F1P2;ATP5F1P3;ATP5F1P4;ATP5F1P5;ATP5F1P6;ATP5F1P7	Family_generated_by_textmining
ATP5G1P	ATP synthase, H+ transporting, mitochondrial Fo complex, subunit C1 pseudogene			ATP5G1P1;ATP5G1P1;ATP5G1P2;ATP5G1P2;ATP5G1P3;ATP5G1P3;ATP5G1P4;ATP5G1P4;ATP5G1P5;ATP5G1P5;ATP5G1P6;ATP5G1P6;ATP5G1P7;ATP5G1P7;ATP5G1P8;ATP5G1P8	Family_generated_by_textmining
ATP5G2P	ATP synthase, H+ transporting, mitochondrial Fo complex, subunit C2 pseudogene			ATP5G2P1;ATP5G2P1;ATP5G2P2;ATP5G2P2;ATP5G2P3;ATP5G2P3;ATP5G2P4;ATP5G2P4	Family_generated_by_textmining
ATP5HP	ATP synthase, H+ transporting, mitochondrial Fo complex, subunit d, pseudogene			ATP5HP1;ATP5HP2;ATP5HP3;ATP5HP4	Family_generated_by_textmining
ATP5J2P	ATP synthase, H+ transporting, mitochondrial Fo complex, subunit F2 pseudogene			ATP5J2P2;ATP5J2P3;ATP5J2P4;ATP5J2P5;ATP5J2P6	Family_generated_by_textmining
ATP5LP	ATP synthase, H+ transporting, mitochondrial Fo complex, subunit g, pseudogene			ATP5LP1;ATP5LP2;ATP5LP3;ATP5LP4;ATP5LP5;ATP5LP6;ATP5LP7;ATP5LP8	Family_generated_by_textmining
ATP6AP	ATPase, H+ transporting, lysosomal accessory protein			ATP6AP1;ATP6AP2	Complex_that_was_family
ATP6V0	ATPase, H+ transporting, lysosomal 38kDa, V0	ATP6V-0		ATP6V0D1;ATP6V0D2	Complex_generated_by_textmining
ATP6V0	ATPase, H+ transporting, lysosomal V0	ATP6V-0		ATP6V0A1;ATP6V0A2;ATP6V0A4	Complex_generated_by_textmining
ATP6V0CP	ATPase, H+ transporting, lysosomal 16kDa, V0 subunit c pseudogene			ATP6V0CP1;ATP6V0CP2;ATP6V0CP3;ATP6V0CP4	Family_generated_by_textmining
ATP6V0E1P	ATPase, H+ transporting, lysosomal 9kDa, V0 subunit e1 pseudogene			ATP6V0E1P1;ATP6V0E1P2;ATP6V0E1P3;ATP6V0E1P4	Family_generated_by_textmining
ATP6V1	ATPase, H+ transporting, lysosomal 13kDa, V1	ATP6V-1		ATP6V1G1;ATP6V1G2;ATP6V1G3	Complex_generated_by_textmining
ATP6V1	ATPase, H+ transporting, lysosomal 31kDa, V1	ATP6V-1		ATP6V1E1;ATP6V1E2	Complex_generated_by_textmining
ATP6V1	ATPase, H+ transporting, lysosomal 42kDa, V1	ATP6V-1		ATP6V1C1;ATP6V1C2	Complex_generated_by_textmining
ATP6V1	ATPase, H+ transporting, lysosomal 56/58kDa, V1	ATP6V-1		ATP6V1B1;ATP6V1B2	Complex_generated_by_textmining
ATP6V1E1P	ATPase, H+ transporting, lysosomal 31kDa, V1 subunit E1 pseudogene			ATP6V1E1P1;ATP6V1E1P2;ATP6V1E1P3	Family_generated_by_textmining
ATP6V1G1P	ATPase, H+ transporting, lysosomal 13kDa, V1 subunit G1 pseudogene			ATP6V1G1P1;ATP6V1G1P2;ATP6V1G1P3;ATP6V1G1P4;ATP6V1G1P5;ATP6V1G1P6;ATP6V1G1P7	Family_generated_by_textmining
ATP7	copper pump	ATP-7	copper-transporting ATPase	ATP7A;ATP7B	Complex_that_was_family
ATP8	ATPase, aminophospholipid transporter	ATP-8		ATP8A1;ATP8A1;ATP8A2;ATP8B1;ATP8B2;ATP8B3	Family_generated_by_textmining
ATP8A	ATPase, aminophospholipid transporter class I, type 8A			ATP8A1;ATP8A1	Complex_that_was_family
ATP8A2P	ATPase, aminophospholipid transporter, class I, type 8A, member 2 pseudogene			ATP8A2P1;ATP8A2P2;ATP8A2P3	Family_generated_by_textmining
ATP8B	ATPase, aminophospholipid transporter, class I, type 8B			ATP8B1;ATP8B2;ATP8B3	Family_generated_by_textmining
ATPAF	ATP synthase mitochondrial F1 complex assembly factor			ATPAF1;ATPAF2	Complex_that_was_family
ATXN	Ataxin		ADP-ribosylation factor family GTPase;ARF family GTPase;ataxin protein;ataxin protein family	ATXN1;ATXN10;ATXN2;ATXN3;ATXN7;ATXN8	Family_from_hgnc_database
ATXN7L	ataxin 7-like			ATXN7L1;ATXN7L2;ATXN7L3;ATXN7L3B	Family_generated_by_textmining
AURK	aurora kinase			AURKA;AURKB;AURKC	Family_generated_by_textmining
AURKAPS	aurora kinase A pseudogene			AURKAPS1;AURKAPS2	Complex_that_was_family
AURT	adipogenesis up-regulated transcript			DANCR;PAPPA-AS2	Complex_that_was_family
AUTS	Autism, susceptibility to			AUTS1;AUTS11;AUTS12;AUTS13;AUTS3;AUTS5;AUTS6;AUTS7;AUTS8	Family_generated_by_textmining
AVPR	arginine vasopressin			AVPR1A;AVPR1B;AVPR2	Family_generated_by_textmining
AWAT	acyl-CoA wax alcohol acyltransferase			AWAT1;AWAT2	Complex_that_was_family
AXIN	axin			AXIN1;AXIN2	Complex_that_was_family
AZGP1P	alpha-2-glycoprotein 1, zinc-binding pseudogene			AZGP1P1;AZGP1P2	Complex_that_was_family
AZIN	antizyme inhibitor			AZIN1;AZIN2	Complex_that_was_family
B3GALNT	beta-1,3-N-acetylgalactosaminyltransferase			B3GALNT1;B3GALNT1;B3GALNT1;B3GALNT1;B3GALNT2	Family_generated_by_textmining
B3GALT	UDP-Gal:betaGlcNAc beta 1,3-galactosyltransferase			B3GALT1;B3GALT2;B3GALT4;B3GALT5	Complex_generated_by_textmining
B3GAT	beta-1,3-glucuronyltransferase			B3GAT1;B3GAT1;B3GAT2;B3GAT3;B3GAT3	Family_generated_by_textmining
B3GAT	galactosylgalactosylxylosylprotein 3-beta-glucuronosyltransferase			B3GAT1;B3GAT2;B3GAT3;B3GAT3	Family_generated_by_textmining
B3GNT	beta-1,3-N-acetylglucosaminyltransferase bGnT			B3GNT3;B3GNT3	Complex_that_was_family
B3GNT	UDP-GlcNAc:betaGal beta-1,3-N-acetylglucosaminyltransferase			B3GNT2;B3GNT3;B3GNT3;B3GNT4;B3GNT5;B3GNT6;B3GNT7;B3GNT8;B3GNT9	Family_generated_by_textmining
B3GNTL1P	UDP-GlcNAc:betaGal beta-1,3-N-acetylglucosaminyltransferase-like 1 pseudogene			B3GNTL1P1;B3GNTL1P2	Complex_that_was_family
B4GALNT	beta-1,4-N-acetyl-galactosaminyl transferase			B4GALNT1;B4GALNT1;B4GALNT2;B4GALNT3;B4GALNT4;B4GALNT4	Family_generated_by_textmining
B4GALT	UDP-Gal:betaGlcNAc beta 1,4- galactosyltransferase			B4GALT1;B4GALT2;B4GALT3;B4GALT4;B4GALT5;B4GALT6	Complex_generated_by_textmining
B4GAT	beta-1,4-glucuronyltransferase			B4GAT1;B4GAT1	Complex_that_was_family
B7H	B7 homolog			CD274;ICOSLG;NCR3LG1	Family_generated_by_textmining
B9D	B9 protein domain			B9D1;B9D2	Complex_that_was_family
BAALC-AS	BAALC antisense RNA			BAALC-AS1;BAALC-AS2	Complex_that_was_family
BACE	beta-site APP-cleaving enzyme			BACE1;BACE2	Complex_that_was_family
BACH	BTB and CNC homology 1, basic leucine zipper transcription factor			BACH1;BACH1;BACH2	Family_generated_by_textmining
BACH1-IT	BACH1 intronic transcript			BACH1-IT1;BACH1-IT2;BACH1-IT3	Family_generated_by_textmining
BAG	BCL2-associated athanogene			BAG2;BAG3;BAG4;BAG5;BAG6	Family_generated_by_textmining
BAGE	B melanoma antigen family		B melanoma antigen;cancer/testis antigen family 2	BAGE2;BAGE3;BAGE4;BAGE5	Family_generated_by_textmining
BAIAP	BAI1-associated protein			BAIAP2;BAIAP3	Complex_that_was_family
BAIAP2-AS	BAIAP2 antisense RNA			BAIAP2-AS1;BAIAP2-AS1	Complex_that_was_family
BAIAP2L	BAI1-associated protein 2-like			BAIAP2L1;BAIAP2L2	Complex_that_was_family
BAK1P	BCL2-antagonist/killer 1 pseudogene			BAK1P1;BAK1P2	Complex_that_was_family
BANF	barrier to autointegration factor			BANF1;BANF2	Complex_that_was_family
BANF1P	barrier to autointegration factor 1 pseudogene			BANF1P1;BANF1P2;BANF1P3;BANF1P4;BANF1P5	Family_generated_by_textmining
BAP	BRCA1 associated protein			BAP1;BAP1	Complex_that_was_family
BARHL	BarH-like homeobox			BARHL1;BARHL2	Complex_that_was_family
BARX	BARX homeobox			BARX1;BARX2	Complex_that_was_family
BARX1-AS	BARX1 antisense RNA			BARX1-AS1;BARX1-AS1	Complex_that_was_family
BATF	basic leucine zipper transcription factor, ATF-like			BATF2;BATF3	Complex_that_was_family
BAZ	bromodomain adjacent to zinc finger domain			BAZ1A;BAZ1B;BAZ2A;BAZ2B	Family_generated_by_textmining
BBOX	butyrobetaine 2-oxoglutarate dioxygenase			BBOX1;BBOX1	Complex_that_was_family
BBS	Bardet-Biedl syndrome			BBS1;BBS10;BBS12;BBS2;BBS4;BBS5;BBS7;BBS9	Family_generated_by_textmining
BBS	Bardet-Biedl syndrome associated		ATP-binding cassette, sub-family G;WHITE	ARL6;BBIP1;BBS1;BBS10;BBS12;BBS2;BBS4;BBS5;BBS7;BBS9;CEP290;IFT27;LZTFL1;MKKS;MKS1;SDCCAG8;TRIM32;TTC8;WDPCP	Family_from_hgnc_database
BCAP	B-cell receptor-associated protein			BCAP29;BCAP31	Complex_that_was_family
BCAP31P	B-cell receptor-associated protein 31 pseudogene			BCAP31P1;BCAP31P2	Complex_that_was_family
BCAR	breast cancer anti-estrogen resistance			BCAR1;BCAR3;BCAR4;BCAR4	Family_generated_by_textmining
BCAR1P	breast cancer anti-estrogen resistance 1 pseudogene			BCAR1P1;BCAR1P2	Complex_that_was_family
BCAS	breast carcinoma amplified sequence			BCAS1;BCAS2;BCAS3;BCAS4	Family_generated_by_textmining
BCAS2P	breast carcinoma amplified sequence 2 pseudogene			BCAS2P1;BCAS2P2;BCAS2P3	Family_generated_by_textmining
BCAT	branched chain amino-acid transaminase			BCAT1;BCAT2	Complex_that_was_family
BCC	Basal cell carcinoma, susceptibility to			BCC1;BCC2;BCC3;BCC4;BCC5;BCC6	Family_generated_by_textmining
BCC	breast cancer cell			BLID;DEPDC1B;ICE2	Family_generated_by_textmining
BCDX2	BCDX2 complex	BCDX-2	RAD51B-RAD51C-RAD51D-XRCC2 complex	RAD51B;RAD51C;RAD51D;XRCC2	Complex_from_corum_database
BCKDC	branched-chain α-ketoacid dehydrogenase complex		branched-chain α-ketoacid dehydrogenase	BCKD;BCKDHA;BCKDHB;BDK;DBT	Manually_defined_complex
BCL	B-cell CLL/lymphoma			BCL10;BCL11A;BCL11A;BCL11B;BCL11B;BCL2;BCL3;BCL5;BCL6;BCL7A;BCL7B;BCL7C;BCL9	Family_generated_by_textmining
BCL	BCL2 family		ATP-binding cassette, sub-family G;BCL2;WHITE	BAD;BAK1;BAX;BCL2;BCL2A1;BCL2L1;BCL2L10;BCL2L11;BCL2L12;BCL2L13;BCL2L14;BCL2L15;BCL2L2;BOK;MCL1	Family_from_hgnc_database
BCL11	B-cell CLL/lymphoma 1	BCL-11		BCL11B;BCL11B	Complex_that_was_family
BCL2L	BCL2-like			BCL2L1;BCL2L10;BCL2L10;BCL2L11;BCL2L11;BCL2L12;BCL2L12;BCL2L13;BCL2L13;BCL2L14;BCL2L14;BCL2L15;BCL2L2	Family_generated_by_textmining
BCL2L12P	BCL2-like 12 pseudogene			BCL2L12P1;BCL2L12P1	Complex_that_was_family
BCLAF1P	BCL2-associated transcription factor 1 pseudogene			BCLAF1P1;BCLAF1P2	Complex_that_was_family
BCO	beta-carotene oxygenase			BCO1;BCO2	Complex_that_was_family
BCOR	BCOR complex		Ubiquitin E3 ligase	BCOR;HSPA8;KDM2B;PCGF1;RING1;RNF2;RYBP;SKP1	Complex_from_corum_database
BCRP	breakpoint cluster region pseudogene			BCRP1;BCRP2;BCRP3;BCRP4;BCRP5;BCRP6;BCRP7;BCRP8;BCRP9	Family_generated_by_textmining
BCYRN1P	brain cytoplasmic RNA 1, pseudogene			BCYRN1P1;BCYRN1P2;BCYRN1P3	Family_generated_by_textmining
BDH	3-hydroxybutyrate dehydrogenase, type			BDH1;BDH2	Complex_that_was_family
BDKRB	Bradykinin receptor	BDKR	ATP-binding cassette, sub-family G;bradykinin;WHITE	BDKRB1;BDKRB2	Complex_that_was_family
BECN	beclin protein family		beclin protein	BECN1;BECN2	Complex_that_was_family
BEND3P	BEN domain containing 3 pseudogene			BEND3P1;BEND3P2;BEND3P3	Family_generated_by_textmining
BEST	Bestrophin		ATP-binding cassette, sub-family G;bestrophin;WHITE	BEST1;BEST2;BEST3;BEST4	Family_from_hgnc_database
Beta-dystroglycan-caveolin-3	Beta-dystroglycan-caveolin-3 complex			CAV3;DAG1	Complex_from_corum_database
BEX	brain expressed, X-linked			BEX1;BEX4;BEX5	Family_generated_by_textmining
BFCFD	BPI fold containing family D			BPI;LBP	Complex_that_was_family
BFD	Body fluid distribution QTL			BFD1;BFD2;BFD3;BFD4;BFD5	Family_generated_by_textmining
BFSP	Beaded filament structural protein		ATP-binding cassette, sub-family G;beaded filament structural protein;WHITE	BFSP1;BFSP2	Complex_that_was_family
BGA	Blood group antigen		ATP-binding cassette, sub-family G;WHITE	ABO;ACHE;ACKR1;AQP1;AQP3;ART4;B3GALNT1;BCAM;BSG;C4A;C4B;CD151;CD44;CD55;CR1;ERMAP;FUT1;FUT3;GCNT2;GYPA;GYPB;GYPC;GYPE;ICAM4;KEL;P1;RHAG;RHCE;RHD;SEMA7A;SLC14A1;SLC4A1;SMIM1;XG;XK	Family_from_hgnc_database
BGG	Bisphosphoglycerate phosphatase		ATP-binding cassette, sub-family G;WHITE	BPGM;PGAM1;PGAM2;PGAM4	Family_from_hgnc_database
BGLT	beta globin locus transcript			BGLT3;BGLT3	Complex_that_was_family
BHC	BHC complex		BRAF-HDAC complex;BRAF-histone deacetylase complex	HDAC1;HDAC2;HMG20B;KDM1A;PHF21A;RCOR1	Complex_from_corum_database
BHLH	basic helix-loop-helix family		basic helix-loop-helix	BHLHA15;BHLHA9;BHLHE22;BHLHE23;BHLHE40;BHLHE41	Family_generated_by_textmining
BHLHE4	differentially expressed in chondrocytes	BHLHE-4		BHLHE40;BHLHE41	Complex_that_was_family
BIC	bicaudal	BICD	bicaudal D homolog	BICD1;BICD1;BICD2;BICD2	Family_generated_by_textmining
BICD1P	bicaudal D homolog 1 pseudogene			BICD1P1;BICD1P1	Complex_that_was_family
BIN	bridging integrator			BIN1;BIN2;BIN3	Family_generated_by_textmining
BIN2P	bridging integrator 2 pseudogene			BIN2P1;BIN2P2	Complex_that_was_family
Binary	Binary COG subcomplex			COG5;COG7	Complex_from_corum_database
Bipartite	Bipartite complex (TFC4, CTNNB1)		Bipartite complex	CTNNB1;TCF7L2	Complex_from_corum_database
BIRC	apoptosis inhibitor			BIRC2;BIRC3	Complex_that_was_family
BIRC	baculoviral IAP repeat containing			BIRC2;BIRC3;BIRC5;BIRC6;BIRC7;BIRC8	Family_generated_by_textmining
BIRC	Baculoviral IAP repeat containing		ATP-binding cassette, sub-family G;WHITE	BIRC2;BIRC3;BIRC5;BIRC6;BIRC7;BIRC8;NAIP;XIAP	Family_from_hgnc_database
BIRC6-AS	BIRC6 antisense RNA			BIRC6-AS1;BIRC6-AS2	Complex_that_was_family
BKCA-beta2AR	BKCA-beta2AR complex			ADRB2;KCNMA1	Complex_from_corum_database
BLACAT	bladder cancer associated transcript			BLACAT1;BLACAT1	Complex_that_was_family
BLM	BLM complex II		BLM-CII complex	BLM;RMI1;RPA1;RPA2;RPA3;TOP3A	Complex_from_corum_database
BLM	BLM complex III		BLM-CIII complex	BLM;MLH1;RMI1;TOP3A	Complex_from_corum_database
BLOC	Biogenesis of lysosomal organelles complex-1	BLOC-1	ATP-binding cassette, sub-family G;BLOC-1;BLOC-1 (biogenesis of lysosome-related organelles complex 1);WHITE	BLOC1S1;BLOC1S2;BLOC1S3;BLOC1S4;BLOC1S5;BLOC1S6;DTNBP1;SNAPIN	Complex_from_hgnc_database
BLOC1S	biogenesis of lysosomal organelles complex-1			BLOC1S1;BLOC1S2;BLOC1S3;BLOC1S4;BLOC1S5;BLOC1S6	Complex_generated_by_textmining
BLOC1S	Biogenesis of Lysosome-related Organelles complex-1		BLOC-1 protein complex	BLOC1S1;BLOC1S2;BLOC1S3	Complex_generated_by_textmining
BLOC1S5	BLOC1S5	BLOC1S-5		BLOC1S5-TXNDC5;BLOC1S5-TXNDC5	Complex_that_was_family
BLVR	biliverdin reductase			BLVRA;BLVRB	Complex_that_was_family
BMIQ	Body mass index QTL			BMIQ1;BMIQ15;BMIQ2;BMIQ3;BMIQ5;BMIQ6	Family_generated_by_textmining
BMIQ	Obesity, susceptibility to, on chromosome			BMIQ10;BMIQ7	Complex_that_was_family
BMIQ1	Body mass index	BMIQ-1		BMIQ13;BMIQ14	Complex_that_was_family
BMND	Bone mineral density QTL			BMND10;BMND11;BMND13;BMND14;BMND6;BMND9	Family_generated_by_textmining
BMND	bone mineral density quantiative trait locus			BMND7;BMND8	Complex_that_was_family
BMND	Bone mineral density variation QTL			BMND4;BMND5	Complex_that_was_family
BMP	Bone morphogenetic protein		ATP-binding cassette, sub-family G;bone morphogenetic protein;WHITE	BMP1;BMP10;BMP15;BMP2;BMP3;BMP4;BMP5;BMP6;BMP7;BMP8A;BMP8B	Family_from_hgnc_database
BMP	osteogenic protein			BMP7;BMP8B	Complex_that_was_family
BMP2-BRIA	BMP2-BRIA complex			BMP2;BMP4;BMPR1A	Complex_from_corum_database
BMPR1APS	bone morphogenetic protein receptor, type IA pseudogene			BMPR1APS1;BMPR1APS2	Complex_that_was_family
BMPR1B-AS	BMPR1B antisense RNA			BMPR1B-AS1;BMPR1B-AS1	Complex_that_was_family
BMS1P	BMS1 ribosome biogenesis factor pseudogene			BMS1P1;BMS1P10;BMS1P11;BMS1P12;BMS1P13;BMS1P14;BMS1P15;BMS1P16;BMS1P17;BMS1P18;BMS1P19;BMS1P2;BMS1P20;BMS1P21;BMS1P22;BMS1P3;BMS1P4;BMS1P5;BMS1P6;BMS1P7;BMS1P8;BMS1P9	Family_generated_by_textmining
BNC	basonuclin			BNC1;BNC2	Complex_that_was_family
BNIP	BCL2/adenovirus E1B 19kDa interacting protein			BNIP1;BNIP2;BNIP3	Family_generated_by_textmining
BNIP3P	BCL2/adenovirus E1B 19kDa interacting protein 3 pseudogene			BNIP3P1;BNIP3P10;BNIP3P11;BNIP3P12;BNIP3P13;BNIP3P14;BNIP3P15;BNIP3P16;BNIP3P17;BNIP3P18;BNIP3P19;BNIP3P2;BNIP3P20;BNIP3P21;BNIP3P22;BNIP3P23;BNIP3P24;BNIP3P25;BNIP3P26;BNIP3P27;BNIP3P28;BNIP3P29;BNIP3P3;BNIP3P30;BNIP3P31;BNIP3P32;BNIP3P33;BNIP3P34;BNIP3P35;BNIP3P36;BNIP3P37;BNIP3P38;BNIP3P39;BNIP3P4;BNIP3P40;BNIP3P41;BNIP3P42;BNIP3P5;BNIP3P6;BNIP3P7;BNIP3P8;BNIP3P9	Family_generated_by_textmining
BOD1L	biorientation of chromosomes in cell division 1-like			BOD1L1;BOD1L2	Complex_that_was_family
BOD1P	biorientation of chromosomes in cell division 1 pseudogene			BOD1P1;BOD1P2	Complex_that_was_family
BOLA	bolA		bolA family	BOLA1;BOLA2;BOLA2B;BOLA3	Family_generated_by_textmining
BOLA2P	bolA family member 2 pseudogene			BOLA2P1;BOLA2P2;BOLA2P3	Family_generated_by_textmining
BOLA3-AS	BOLA3 antisense RNA			BOLA3-AS1;BOLA3-AS1	Complex_that_was_family
BOLA3P	bolA family member 3 pseudogene			BOLA3P1;BOLA3P2;BOLA3P3;BOLA3P4	Family_generated_by_textmining
BORCS	BLOC-1 related			BORCS5;BORCS6;BORCS7;BORCS8	Complex_generated_by_textmining
BORCS	BLOC-1 related complex		ATP-binding cassette, sub-family G;WHITE	BLOC1S1;BLOC1S2;BORCS5;BORCS6;BORCS7;BORCS8;KXD1;SNAPIN	Complex_from_hgnc_database
BP	Blood pressure QTL			BP1;BP10;BP11;BP12;BP13;BP14;BP15;BP16;BP17;BP18;BP19;BP2;BP20;BP21;BP22;BP23;BP24;BP25;BP26;BP27;BP28;BP29;BP3;BP30;BP31;BP32;BP33;BP34;BP35;BP36;BP37;BP38;BP39;BP4;BP45;BP46;BP47;BP48;BP49;BP5;BP50;BP51;BP52;BP53;BP54;BP55;BP6;BP7;BP8;BP9	Family_generated_by_textmining
BPESC	blepharophimosis, epicanthus inversus and ptosis, candidate			BPESC1;BPESC1	Complex_that_was_family
BPI	BPI fold containing		ATP-binding cassette, sub-family G;WHITE	BPI;BPIFA1;BPIFA2;BPIFA3;BPIFA4P;BPIFB1;BPIFB2;BPIFB3;BPIFB4;BPIFB5P;BPIFB6;BPIFB9P;BPIFC;CETP;LBP;PLTP	Family_from_hgnc_database
BPIFA	BPI fold containing family A			BPIFA1;BPIFA2;BPIFA3	Family_generated_by_textmining
BPIFB	BPI fold containing family B			BPIFB1;BPIFB2;BPIFB3;BPIFB4;BPIFB6	Family_generated_by_textmining
BPNT	3' 5'-bisphosphate nucleotidase			BPNT1;BPNT1	Complex_that_was_family
BP-SMAD	BP-SMAD complex			BACH1;ERCC3;GJB6;KLF10;MXI1;PSMC3;SMAD9;TGFBI	Complex_from_corum_database
BPY	basic charge, Y-linked			BPY2;BPY2B;BPY2C	Family_generated_by_textmining
BR	Bombesin receptor		ATP-binding cassette, sub-family G;WHITE	BRS3;GRPR;NMBR	Family_from_hgnc_database
BRAF53-BRCA2	BRAF53-BRCA2 complex	BRAF53-BRCA-2		BRCA2;HDAC1;HDAC2;HMG20B;KDM1A;PHF21A;RCOR1	Complex_from_corum_database
BRCA	BRCA1/BRCA2-containing			BRCA1;BRCA2	Complex_generated_by_textmining
BRCA	breast cancer			BRCA1;BRCA2;BRCA3	Family_generated_by_textmining
BRCA1	BRCA1 A complex	BRCA-1		BARD1;BRCA1;FAM175A;UIMC1	Complex_from_corum_database
BRCA1	BRCA1 B complex	BRCA-1		BACH1;BARD1;BRCA1	Complex_from_corum_database
BRCA1	BRCA1 C complex	BRCA-1		BARD1;BRCA1;RBBP8;UIMC1	Complex_from_corum_database
BRCA1-cABL	BRCA1-cABL complex			ABL1;BRCA1	Complex_from_corum_database
BRCAT	breast cancer-associated transcript			BRCAT107;BRCAT54	Complex_that_was_family
BRCC	BRCC complex			BRCA1;BRCA2;BRCC3;BRE;RAD51	Complex_from_corum_database
BRD	bromodomain containing			BRD1;BRD2;BRD3;BRD4;BRD7;BRD8;BRD9	Family_generated_by_textmining
BRD4	BRD4 complex	BRD-4		BRD4;CCNT1;CDK9;MED1;MED12;MED14;MED17;MED24	Complex_from_corum_database
BRD7P	bromodomain containing 7 pseudogene			BRD7P1;BRD7P2;BRD7P3;BRD7P4;BRD7P5;BRD7P6	Family_generated_by_textmining
BRD9P	bromodomain containing 9 pseudogene			BRD9P1;BRD9P2	Complex_that_was_family
BRI3P	brain protein I3 pseudogene			BRI3P1;BRI3P2;BRI3P3	Family_generated_by_textmining
BRINP	bone morphogenetic protein/retinoic acid inducible neural-specific			BRINP1;BRINP2;BRINP3	Family_generated_by_textmining
BRK1	BRICK1, SCAR/WAVE actin-nucleating	BRK-1		BRK1;BRK1	Complex_generated_by_textmining
BRPF	bromodomain and PHD finger containing			BRPF1;BRPF3	Complex_that_was_family
BRSK	BR serine/threonine kinase			BRSK1;BRSK2	Complex_that_was_family
BRWD	bromodomain and WD repeat domain containing			BRWD1;BRWD3	Complex_that_was_family
BRWD1-AS	BRWD1 antisense RNA			BRWD1-AS1;BRWD1-AS2	Complex_that_was_family
BRWD1-IT	BRWD1 intronic transcript			BRWD1-IT1;BRWD1-IT2;BRWD1-IT2	Family_generated_by_textmining
BRWD1P	bromodomain and WD repeat domain containing 1 pseudogene			BRWD1P1;BRWD1P2;BRWD1P3	Family_generated_by_textmining
BSCL	Berardinelli-Seip congenital lipodystrophy			BSCL2;BSCL2	Complex_that_was_family
BSN-AS	BSN antisense RNA			BSN-AS1;BSN-AS2;BSN-AS2	Family_generated_by_textmining
BSNDP	barttin CLCNK-type chloride channel accessory beta subunit pseudogene			BSNDP1;BSNDP2;BSNDP3;BSNDP4	Family_generated_by_textmining
BST	bone marrow stromal cell antigen			BST1;BST2	Complex_that_was_family
BTBD	BTB domain containing			BTBD1;BTBD1;BTBD10;BTBD10;BTBD11;BTBD11;BTBD16;BTBD16;BTBD17;BTBD17;BTBD18;BTBD18;BTBD19;BTBD19;BTBD2;BTBD2;BTBD3;BTBD3;BTBD6;BTBD6;BTBD7;BTBD7;BTBD8;BTBD8;BTBD9;BTBD9	Family_generated_by_textmining
BTBD	POZ domain containing			BTBD1;BTBD10;BTBD11;BTBD16;BTBD17;BTBD18;BTBD19;BTBD2;BTBD3;BTBD6;BTBD7;BTBD8;BTBD9	Family_generated_by_textmining
BTBD10P	BTB domain containing 10 pseudogene			BTBD10P1;BTBD10P1;BTBD10P2;BTBD10P2	Family_generated_by_textmining
BTBD10P	POZ domain containing 10 pseudogene			BTBD10P1;BTBD10P2	Complex_that_was_family
BTBD6P	BTB domain containing 6 pseudogene			BTBD6P1;BTBD6P1	Complex_that_was_family
BTBD7P	BTB domain containing 7 pseudogene			BTBD7P1;BTBD7P1;BTBD7P2;BTBD7P2	Family_generated_by_textmining
BTBD7P	POZ domain containing 7 pseudogene			BTBD7P1;BTBD7P2	Complex_that_was_family
BTF3L4P	basic transcription factor 3-like 4 pseudogene			BTF3L4P1;BTF3L4P2;BTF3L4P3;BTF3L4P4	Family_generated_by_textmining
BTF3P	basic transcription factor 3 pseudogene			BTF3P10;BTF3P11;BTF3P12;BTF3P13;BTF3P14;BTF3P15;BTF3P16;BTF3P4;BTF3P5;BTF3P6;BTF3P7;BTF3P8;BTF3P9	Family_generated_by_textmining
BTF3P	basic transcription factor 3, pseudogene			BTF3P1;BTF3P2;BTF3P3	Family_generated_by_textmining
BTF3P1	lambda protein family	BTF3P-1	lambda protein	BTF3P1;BTF3P12;BTF3P13	Family_generated_by_textmining
BTG	B-cell translocation gene			BTG1;BTG2;BTG4	Family_generated_by_textmining
BTG	BTG family		BTG	BTG2;BTG3	Complex_that_was_family
BTN	Butyrophilin		BTB domain containing;POZ domain containing	BTN1A1;BTN2A1;BTN2A2;BTN2A3P;BTN3A1;BTN3A2;BTN3A3;BTNL10;BTNL2;BTNL3;BTNL8;BTNL9;ERMAP;MOG;SKINTL	Family_from_hgnc_database
BTN2	butyrophilin, subfamily 2	BTN-2		BTN2A1;BTN2A2	Complex_that_was_family
BTN3	butyrophilin, subfamily 3	BTN-3		BTN3A1;BTN3A2;BTN3A3	Family_generated_by_textmining
BTNL	butyrophilin-like			BTNL10;BTNL2;BTNL3;BTNL8;BTNL9	Family_generated_by_textmining
BUD31P	BUD31 homolog pseudogene			BUD31P1;BUD31P2	Complex_that_was_family
BW	Body weight QTL			BW1;BW10;BW11;BW12;BW13;BW14;BW15;BW16;BW17;BW18;BW19;BW2;BW20;BW22;BW23;BW24;BW25;BW26;BW27;BW28;BW29;BW3;BW30;BW31;BW32;BW33;BW34;BW35;BW36;BW37;BW4;BW5;BW52;BW53;BW54;BW55;BW56;BW57;BW58;BW59;BW6;BW60;BW61;BW62;BW63;BW64;BW65;BW66;BW67;BW68;BW69;BW7;BW70;BW71;BW72;BW8;BW88;BW9	Family_generated_by_textmining
BZRAP	benzodiazepine receptor associated protein			BZRAP1;BZRAP1	Complex_that_was_family
BZW	basic leucine zipper and W2 domains			BZW1;BZW2	Complex_that_was_family
BZW1P	basic leucine zipper and W2 domains 1 pseudogene			BZW1P1;BZW1P2	Complex_that_was_family
C/EBPalpha-HNF6	C/EBPalpha-HNF6 complex	C/EBPalpha-HNF-6		CEBPA;ONECUT1	Complex_from_corum_database
C1	C1 complex	C-1		C1QA;C1QB;C1QC;C1R;C1S	Manually_defined_complex
C10ORF	chromosome 10 open reading frame			C10ORF10;C10ORF105;C10ORF107;C10ORF11;C10ORF111;C10ORF113;C10ORF12;C10ORF120;C10ORF126;C10ORF128;C10ORF131;C10ORF142;C10ORF2;C10ORF25;C10ORF35;C10ORF53;C10ORF54;C10ORF55;C10ORF62;C10ORF67;C10ORF71;C10ORF76;C10ORF82;C10ORF88;C10ORF90;C10ORF91;C10ORF95;C10ORF99	Family_generated_by_textmining
C11ORF	chromosome 11 open reading frame			C11ORF1;C11ORF16;C11ORF21;C11ORF24;C11ORF31;C11ORF40;C11ORF42;C11ORF44;C11ORF45;C11ORF49;C11ORF52;C11ORF53;C11ORF54;C11ORF57;C11ORF58;C11ORF63;C11ORF65;C11ORF68;C11ORF70;C11ORF71;C11ORF72;C11ORF73;C11ORF74;C11ORF80;C11ORF84;C11ORF85;C11ORF86;C11ORF87;C11ORF88;C11ORF91;C11ORF94;C11ORF95;C11ORF96;C11ORF97;C11ORF98	Family_generated_by_textmining
C12ORF	chromosome 12 open reading frame			C12ORF10;C12ORF29;C12ORF4;C12ORF40;C12ORF42;C12ORF43;C12ORF45;C12ORF49;C12ORF50;C12ORF54;C12ORF56;C12ORF57;C12ORF60;C12ORF65;C12ORF66;C12ORF71;C12ORF73;C12ORF74;C12ORF75;C12ORF76;C12ORF77;C12ORF80	Family_generated_by_textmining
C14ORF	chromosome 14 open reading frame			C14ORF1;C14ORF105;C14ORF119;C14ORF132;C14ORF142;C14ORF144;C14ORF159;C14ORF166;C14ORF169;C14ORF177;C14ORF178;C14ORF180;C14ORF2;C14ORF28;C14ORF37;C14ORF39;C14ORF79;C14ORF80;C14ORF93	Family_generated_by_textmining
C15ORF	chromosome 15 open reading frame			C15ORF32;C15ORF39;C15ORF40;C15ORF41;C15ORF43;C15ORF48;C15ORF52;C15ORF53;C15ORF54;C15ORF56;C15ORF57;C15ORF59;C15ORF61;C15ORF62;C15ORF65	Family_generated_by_textmining
C16ORF	chromosome 16 open reading frame			C16ORF13;C16ORF45;C16ORF46;C16ORF47;C16ORF52;C16ORF54;C16ORF58;C16ORF59;C16ORF62;C16ORF70;C16ORF71;C16ORF72;C16ORF74;C16ORF78;C16ORF82;C16ORF86;C16ORF87;C16ORF89;C16ORF90;C16ORF91;C16ORF92;C16ORF95;C16ORF96;C16ORF97	Family_generated_by_textmining
C17ORF	chromosome 17 open reading frame			C17ORF100;C17ORF102;C17ORF105;C17ORF107;C17ORF112;C17ORF47;C17ORF49;C17ORF50;C17ORF51;C17ORF53;C17ORF58;C17ORF62;C17ORF64;C17ORF67;C17ORF74;C17ORF75;C17ORF77;C17ORF78;C17ORF80;C17ORF82;C17ORF89;C17ORF96;C17ORF97;C17ORF98;C17ORF99	Family_generated_by_textmining
C18ORF	chromosome 18 open reading frame			C18ORF12;C18ORF15;C18ORF21;C18ORF25;C18ORF32;C18ORF42;C18ORF54;C18ORF63;C18ORF65;C18ORF8	Family_generated_by_textmining
C19ORF	chromosome 19 open reading frame			C19ORF12;C19ORF18;C19ORF24;C19ORF25;C19ORF33;C19ORF35;C19ORF38;C19ORF43;C19ORF44;C19ORF45;C19ORF47;C19ORF48;C19ORF52;C19ORF53;C19ORF54;C19ORF57;C19ORF60;C19ORF66;C19ORF67;C19ORF68;C19ORF70;C19ORF71;C19ORF73;C19ORF81;C19ORF84	Family_generated_by_textmining
C1DP	C1D nuclear receptor corepressor pseudogene			C1DP1;C1DP2;C1DP3;C1DP4;C1DP5	Family_generated_by_textmining
C1GALT	core 1 synthase, glycoprotein-N-acetylgalactosamine 3-beta-galactosyltransferase			C1GALT1;C1GALT1	Complex_that_was_family
C1GALT1P	core 1 synthase, glycoprotein-N-acetylgalactosamine 3-beta-galactosyltransferase 1 pseudogene			C1GALT1P1;C1GALT1P3	Complex_that_was_family
C1ORF	chromosome 1 open reading frame			C1ORF100;C1ORF101;C1ORF105;C1ORF106;C1ORF109;C1ORF111;C1ORF112;C1ORF115;C1ORF116;C1ORF122;C1ORF123;C1ORF127;C1ORF131;C1ORF132;C1ORF134;C1ORF137;C1ORF141;C1ORF143;C1ORF145;C1ORF146;C1ORF147;C1ORF158;C1ORF159;C1ORF162;C1ORF167;C1ORF168;C1ORF174;C1ORF185;C1ORF186;C1ORF189;C1ORF194;C1ORF195;C1ORF196;C1ORF198;C1ORF204;C1ORF21;C1ORF210;C1ORF216;C1ORF220;C1ORF226;C1ORF228;C1ORF229;C1ORF233;C1ORF234;C1OR…	Family_generated_by_textmining
C1QATNFRP	C1q and tumor necrosis factor related protein			C1QL2;OTOL1	Complex_that_was_family
C1QBPP	complement component 1, q subcomponent binding protein, pseudogene			C1QBPP1;C1QBPP2;C1QBPP3	Family_generated_by_textmining
C1QL	complement component 1, q subcomponent-like			C1QL1;C1QL2;C1QL3;C1QL4	Family_generated_by_textmining
C1QTNF	complement-c1q tumor necrosis factor-related protein			C1QTNF4;C1QTNF5	Complex_that_was_family
C20ORF	chromosome 20 open reading frame			C20ORF141;C20ORF144;C20ORF173;C20ORF181;C20ORF187;C20ORF194;C20ORF195;C20ORF196;C20ORF197;C20ORF202;C20ORF203;C20ORF24;C20ORF27;C20ORF57;C20ORF78;C20ORF85;C20ORF96	Family_generated_by_textmining
C21ORF	chromosome 21 open reading frame			C21ORF140;C21ORF2;C21ORF33;C21ORF58;C21ORF59;C21ORF62;C21ORF91	Family_generated_by_textmining
C22ORF	chromosome 22 open reading frame			C22ORF15;C22ORF23;C22ORF24;C22ORF29;C22ORF31;C22ORF34;C22ORF39;C22ORF42;C22ORF46	Family_generated_by_textmining
C2CD	C2 calcium-dependent domain containing			C2CD2;C2CD3;C2CD4A;C2CD4B;C2CD4C;C2CD4D;C2CD5	Family_generated_by_textmining
C2CD4	nuclear localized factor	C2CD-4		C2CD4A;C2CD4C	Complex_that_was_family
C2ORF	chromosome 2 open reading frame			C2ORF15;C2ORF16;C2ORF27A;C2ORF27B;C2ORF40;C2ORF42;C2ORF44;C2ORF47;C2ORF48;C2ORF49;C2ORF50;C2ORF54;C2ORF57;C2ORF61;C2ORF66;C2ORF68;C2ORF69;C2ORF70;C2ORF71;C2ORF72;C2ORF73;C2ORF74;C2ORF76;C2ORF78;C2ORF80;C2ORF81;C2ORF82;C2ORF83;C2ORF88;C2ORF91	Family_generated_by_textmining
C2ORF27AP	chromosome 2 open reading frame 27A pseudogene			C2ORF27AP1;C2ORF27AP2;C2ORF27AP3	Family_generated_by_textmining
C2ORF69P	chromosome 2 open reading frame 69 pseudogene			C2ORF69P1;C2ORF69P2;C2ORF69P3;C2ORF69P4;C2ORF69P5	Family_generated_by_textmining
C3ORF	chromosome 3 open reading frame			C3ORF14;C3ORF17;C3ORF18;C3ORF20;C3ORF22;C3ORF30;C3ORF33;C3ORF35;C3ORF36;C3ORF38;C3ORF49;C3ORF52;C3ORF56;C3ORF58;C3ORF62;C3ORF67;C3ORF70;C3ORF79;C3ORF80;C3ORF84	Family_generated_by_textmining
C4BP	complement component 4 binding protein			C4BPA;C4BPB;C4BPB	Family_generated_by_textmining
C4BPAP	complement component 4 binding protein, alpha pseudogene			C4BPAP1;C4BPAP2;C4BPAP3	Family_generated_by_textmining
C4ORF	chromosome 4 open reading frame			C4ORF17;C4ORF19;C4ORF22;C4ORF26;C4ORF27;C4ORF3;C4ORF32;C4ORF33;C4ORF36;C4ORF45;C4ORF46;C4ORF47;C4ORF48;C4ORF50;C4ORF51	Family_generated_by_textmining
C5AR	complement component 5a			C5AR1;C5AR2	Complex_that_was_family
C5ORF	chromosome 5 open reading frame			C5ORF15;C5ORF17;C5ORF22;C5ORF24;C5ORF28;C5ORF30;C5ORF34;C5ORF38;C5ORF42;C5ORF45;C5ORF46;C5ORF47;C5ORF49;C5ORF51;C5ORF52;C5ORF56;C5ORF58;C5ORF60;C5ORF63;C5ORF64;C5ORF66;C5ORF67	Family_generated_by_textmining
C5ORF66-AS	C5orf66 antisense RNA			C5ORF66-AS1;C5ORF66-AS2	Complex_that_was_family
C6ORF	chromosome 6 open reading frame			C6ORF1;C6ORF10;C6ORF106;C6ORF118;C6ORF120;C6ORF132;C6ORF136;C6ORF141;C6ORF15;C6ORF163;C6ORF183;C6ORF201;C6ORF203;C6ORF222;C6ORF223;C6ORF226;C6ORF229;C6ORF25;C6ORF47;C6ORF48;C6ORF52;C6ORF58;C6ORF62;C6ORF89;C6ORF99	Family_generated_by_textmining
C7ORF	chromosome 7 open reading frame			C7ORF13;C7ORF25;C7ORF26;C7ORF31;C7ORF33;C7ORF34;C7ORF43;C7ORF49;C7ORF50;C7ORF55;C7ORF57;C7ORF60;C7ORF61;C7ORF62;C7ORF65;C7ORF66;C7ORF69;C7ORF71;C7ORF72;C7ORF73;C7ORF76;C7ORF77	Family_generated_by_textmining
C8ORF	chromosome 8 open reading frame			C8ORF17;C8ORF22;C8ORF31;C8ORF33;C8ORF34;C8ORF37;C8ORF4;C8ORF44;C8ORF46;C8ORF48;C8ORF49;C8ORF58;C8ORF59;C8ORF74;C8ORF76;C8ORF82;C8ORF86;C8ORF87;C8ORF88;C8ORF89	Family_generated_by_textmining
C8ORF59P	chromosome 8 open reading frame 59 pseudogene			C8ORF59P1;C8ORF59P2	Complex_that_was_family
C9ORF	chromosome 9 open reading frame			C9ORF106;C9ORF114;C9ORF116;C9ORF118;C9ORF129;C9ORF131;C9ORF135;C9ORF139;C9ORF142;C9ORF147;C9ORF152;C9ORF153;C9ORF16;C9ORF163;C9ORF170;C9ORF172;C9ORF173;C9ORF24;C9ORF3;C9ORF40;C9ORF43;C9ORF47;C9ORF50;C9ORF57;C9ORF62;C9ORF64;C9ORF66;C9ORF69;C9ORF72;C9ORF78;C9ORF84;C9ORF85;C9ORF9;C9ORF91;C9ORF92	Family_generated_by_textmining
C9ORF135-AS	C9orf135 antisense RNA			C9ORF135-AS1;C9ORF135-AS1	Complex_that_was_family
CA	cancer/testis antigen			ACRBP;ACTL8;ADAM2;ADAM29;AKAP3;AKAP4;ANKRD30BP2;ANKRD45;ARMC3;ARX;BAGE;BAGE3;BAGE4;BAGE5;BRDT;CABYR;CAGE1;CALR3;CASC5;CCDC110;CCDC33;CCDC36;CCDC62;CEP290;CEP55;COX6B2;CPXCR1;CRISP2;CSAG1;CSAG2;CTAG2;CTAG2;CTAGE1;CTAGE1;CTCFL;CTNNA2;DCAF12;DDX43;DDX53;DKKL1;DPPA2;DSCR8;DSCR8;ELOVL4;EPPIN;FAM133A;FAM46D;FATE1;FMR1NB;FTHL17;GAGE1;GAGE2A;GAGE3;GAGE5;GAGE6;GAGE7;GAGE8;GOLGA6L2;GPAT2;GPATCH2;HORMAD1;HS…	Family_generated_by_textmining
CA1	carbonic anhydrase	CA-1		CA1;CA10	Complex_that_was_family
CA15P	carbonic anhydrase XV, pseudogene			CA15P1;CA15P2;CA15P3	Family_generated_by_textmining
CABLES	Cdk5 and Abl enzyme substrate			CABLES1;CABLES2	Complex_that_was_family
CABP	calcium binding protein			CABP1;CABP2;CABP4;CABP5;CABP7	Family_generated_by_textmining
CABYRP	calcium binding tyrosine--phosphorylation regulated pseudogene			CABYRP1;CABYRP1	Complex_that_was_family
CACN	Calcium channel, voltage-dependent		BTB domain containing;POZ domain containing	CACNA1A;CACNA1B;CACNA1C;CACNA1D;CACNA1E;CACNA1F;CACNA1G;CACNA1H;CACNA1I;CACNA1S;CACNA2D1;CACNA2D2;CACNA2D3;CACNA2D4;CACNB1;CACNB2;CACNB3;CACNB4;CACNG1;CACNG2;CACNG3;CACNG4;CACNG5;CACNG6;CACNG7;CACNG8	Family_from_hgnc_database
CACNA1C-AS	CACNA1C antisense RNA			CACNA1C-AS1;CACNA1C-AS2;CACNA1C-AS3;CACNA1C-AS4	Family_generated_by_textmining
CACNA1C-IT	CACNA1C intronic transcript			CACNA1C-IT1;CACNA1C-IT2;CACNA1C-IT3	Family_generated_by_textmining
CACNA2D	calcium channel, voltage-dependent, alpha 2/delta			CACNA2D1;CACNA2D2;CACNA2D3;CACNA2D4	Complex_generated_by_textmining
CACNG	calcium channel, voltage-dependent, gamma			CACNG1;CACNG2;CACNG3;CACNG4;CACNG5;CACNG6;CACNG7;CACNG8	Complex_generated_by_textmining
CACYBPP	calcyclin binding protein pseudogene			CACYBPP1;CACYBPP2;CACYBPP3	Family_generated_by_textmining
CADM	cell adhesion molecule			CADM1;CADM2;CADM3;CADM4	Family_generated_by_textmining
CADM2-AS	CADM2 antisense RNA			CADM2-AS1;CADM2-AS2	Complex_that_was_family
CAFAP	cilia and flagella associated protein			ATP2B3;CLUAP1;DLEC1;EFHB;IFT46;ITPR2;MMAB;NME7;NPHP3;PPP4R4;PTRH2;WDR5	Family_generated_by_textmining
CAK	CAK complex (Cdk-activating kinase complex)		CAK complex	CCNH;CDK7;MNAT1	Complex_from_corum_database
CALB	calbindin			CALB1;CALB2	Complex_that_was_family
CALC	calcitonin-related			CALCA;CALCB	Complex_generated_by_textmining
CALCOCO	calcium binding and coiled-coil domain			CALCOCO1;CALCOCO2	Complex_that_was_family
CALCR	Calcitonin receptor		BTB domain containing;POZ domain containing	CALCR;CALCRL	Complex_that_was_family
CALHM	calcium homeostasis modulator			CALHM1;CALHM2;CALHM3	Family_generated_by_textmining
CALM	calmodulin			CALM1;CALM1;CALM2;CALM2;CALM3;CALM3	Family_generated_by_textmining
CALM	prepro-calmodulin			CALM1;CALM2;CALM3	Family_generated_by_textmining
CALM1P	calmodulin 1 pseudogene			CALM1P1;CALM1P1;CALM1P2;CALM1P2	Family_generated_by_textmining
CALM2P	calmodulin 2 pseudogene			CALM2P1;CALM2P2;CALM2P3;CALM2P4	Family_generated_by_textmining
CALML	calmodulin-like			CALML3;CALML4;CALML5;CALML6	Family_generated_by_textmining
CAMK2	calcium/calmodulin-dependent protein kinase II	CAMK-2		CAMK2A;CAMK2B;CAMK2D;CAMK2G	Family_generated_by_textmining
CAMK2	calcium/calmodulin-dependent protein kinase type II	CAMK-2	CaM-kinase II	CAMK2A;CAMK2B	Complex_that_was_family
CAMK2N	calcium/calmodulin-dependent protein kinase II inhibitor			CAMK2N1;CAMK2N2	Complex_that_was_family
CAMKK	calcium/calmodulin-dependent protein kinase kinase			CAMKK1;CAMKK2	Complex_that_was_family
CAMSAP	calmodulin regulated spectrin-associated protein family		calmodulin regulated spectrin-associated protein	CAMSAP2;CAMSAP3	Complex_that_was_family
CAMTA	calmodulin binding transcription activator			CAMTA1;CAMTA2	Complex_that_was_family
CAND	cullin-associated and neddylation-dissociated			CAND1;CAND2;CAND2	Family_generated_by_textmining
CANDN	candidiasis, nail			CANDN1;CANDN1	Complex_that_was_family
CAP	CAP, adenylate cyclase-associated protein			CAP1;CAP1;CAP2;CAP2	Family_generated_by_textmining
CAP(C)-CAP(E)	CAP(C)-CAP(E) complex		SMC2-SMC4 complex;CAP-CAP complex	SMC2;SMC4	Complex_from_corum_database
CAP1P	CAP1 pseudogene			CAP1P1;CAP1P2	Complex_that_was_family
CAP2P	CAP, adenylate cyclase-associated protein, 2 pseudogene			CAP2P1;CAP2P1	Complex_that_was_family
CAPN	calpain			CAPN10;CAPN11;CAPN12;CAPN13;CAPN14;CAPN15;CAPN3;CAPN5;CAPN6;CAPN7;CAPN8;CAPN9	Family_generated_by_textmining
CAPN1	calpain 1 large	CAPN-1		CAPN1;CAPN1	Complex_generated_by_textmining
CAPN10-AS	CAPN10 antisense RNA			CAPN10-AS1;CAPN10-AS1	Complex_that_was_family
CAPN2	calpain 2 large	CAPN-2		CAPN2;CAPN2	Complex_generated_by_textmining
CAPNS	calpain, small			CAPNS1;CAPNS2	Complex_generated_by_textmining
CAPZ	capping protein muscle Z-line			CAPZA1;CAPZA1;CAPZA2;CAPZA2;CAPZA3;CAPZA3;CAPZB;CAPZB	Family_generated_by_textmining
CAPZA	capping protein muscle Z-line, alpha			CAPZA1;CAPZA1;CAPZA2;CAPZA2;CAPZA3;CAPZA3	Family_generated_by_textmining
CARD	caspase recruitment domain family		caspase recruitment domain	CARD10;CARD11;CARD14;CARD16;CARD17;CARD18;CARD19;CARD6;CARD8;CARD9	Family_generated_by_textmining
CARS	cysteinyl-tRNA synthetase			CARS2;CARS2	Complex_that_was_family
CARSP	cysteinyl-tRNA synthetase pseudogene			CARSP1;CARSP2	Complex_that_was_family
CASC	cancer susceptibility candidate			CASC1;CASC10;CASC11;CASC11;CASC15;CASC15;CASC16;CASC16;CASC17;CASC17;CASC18;CASC18;CASC19;CASC19;CASC2;CASC2;CASC20;CASC20;CASC21;CASC21;CASC22;CASC22;CASC23;CASC23;CASC3;CASC4;CASC5;CASC6;CASC6;CASC7;CASC7;CASC8;CASC8;CASC9;CASC9	Family_generated_by_textmining
Casein	Casein kinase II (beta-dimer, alpha'-dimer)		Casein kinase II	CSNK2A2;CSNK2B	Complex_from_corum_database
Casein	Casein kinase II (beta-dimer, alpha-dimer)		Casein kinase II	CSNK2A1;CSNK2B	Complex_from_corum_database
Casein	Casein kinase II complex		CK2 complex | FCP1-specific kinase complex	CSNK2A1;CSNK2A2;CSNK2B	Complex_from_corum_database
Casein	Casein kinase II-HMG1 complex		FCP1-specific kinase complex	CSNK2A1;CSNK2A2;CSNK2B;HMGB1	Complex_from_corum_database
CASK	MAGUK			CASK;CASKP1	Complex_that_was_family
CASKIN	CASK interacting protein			CASKIN1;CASKIN2	Complex_that_was_family
CASKP	calcium/calmodulin-dependent serine protein kinase pseudogene			CASKP1;CASKP1	Complex_that_was_family
CASP	caspase			CASP1;CASP1;CASP1;CASP10;CASP10;CASP12;CASP12;CASP14;CASP14;CASP2;CASP2;CASP3;CASP3;CASP4;CASP4;CASP5;CASP5;CASP6;CASP6;CASP7;CASP7;CASP8;CASP8;CASP9;CASP9	Family_generated_by_textmining
CASP	Caspase		BTB domain containing;POZ domain containing	CASP1;CASP10;CASP12;CASP14;CASP16P;CASP2;CASP3;CASP4;CASP5;CASP6;CASP7;CASP8;CASP9	Family_from_hgnc_database
CASP1P	caspase 1, apoptosis-related cysteine peptidase pseudogene		caspase 1, apoptosis-related cysteine protease pseudogene	CASP1P1;CASP1P2;CASP1P3	Family_generated_by_textmining
CASQ	calsequestrin			CASQ1;CASQ1;CASQ1;CASQ2;CASQ2	Family_generated_by_textmining
Catenin	Catenin (alpha) - catenin (beta) complex		Catenin- catenin complex	CTNNA1;CTNNB1	Complex_from_corum_database
CATIP-AS	CATIP antisense RNA			CATIP-AS1;CATIP-AS2	Complex_that_was_family
CATSPER	Cation channel, sperm associated		BTB domain containing;cation channel, sperm associated;POZ domain containing	CATSPER1;CATSPER2;CATSPER3;CATSPER4	Family_from_hgnc_database
CATSPER	catsper channel auxiliary			CATSPERB;CATSPERD;CATSPERG	Complex_generated_by_textmining
Catulin	Catulin (alpha) - catenin (beta) complex		Catulin- catenin complex	CTNNAL1;CTNNB1	Complex_from_corum_database
CAV	caveolin			CAV1;CAV2;CAV3	Family_generated_by_textmining
CBC	CBC complex (cap binding complex)		CBC complex	NCBP1;NCBP2	Complex_from_corum_database
CBF-DNA	CBF-DNA complex			NFYA;NFYB;NFYC	Complex_from_corum_database
CBL	Cbl proto-oncogene			CBLB;CBLC	Complex_that_was_family
CBR	carbonyl reductase			CBR1;CBR3;CBR4	Family_generated_by_textmining
CBWD	COBW domain containing			CBWD1;CBWD2;CBWD3;CBWD5;CBWD6;CBWD7	Family_generated_by_textmining
CBX	Chromobox homolog		Chemokine receptor;chromobox homolog;X-C motif receptor	CBX1;CBX2;CBX3;CBX4;CBX5;CBX6;CBX7;CBX8	Family_from_hgnc_database
CBX	HP1			CBX3;CBX5	Complex_that_was_family
CBX	Pc			CBX2;CBX4;CBX8	Family_generated_by_textmining
CBX1P	chromobox homolog 1 pseudogene			CBX1P1;CBX1P2;CBX1P3;CBX1P4;CBX1P5	Family_generated_by_textmining
CBX3P	chromobox homolog 3 pseudogene			CBX3P1;CBX3P2;CBX3P3;CBX3P4;CBX3P5;CBX3P6;CBX3P7;CBX3P8;CBX3P9	Family_generated_by_textmining
CBY	chibby homolog			CBY1;CBY1;CBY3;CBY3	Family_generated_by_textmining
CC	cysteine conjugate			CCBL1;CCBL2	Complex_that_was_family
CC1QTNFRP5PV	complement C1q tumor necrosis factor-related protein 5 precursor variant			C1QTNF5;MFRP	Complex_that_was_family
CC2D	coiled-coil and C2 domain containing			CC2D1A;CC2D1B;CC2D2A;CC2D2B	Family_generated_by_textmining
CCAL	chondrocalcinosis			CCAL1;CCAL1	Complex_that_was_family
CCAT	colon cancer associated transcript			CCAT1;CCAT1;CCAT2;CCAT2	Family_generated_by_textmining
CCDC	coiled-coil domain containing			CCDC102A;CCDC102B;CCDC103;CCDC105;CCDC106;CCDC107;CCDC109B;CCDC110;CCDC112;CCDC113;CCDC114;CCDC115;CCDC116;CCDC117;CCDC12;CCDC120;CCDC121;CCDC122;CCDC124;CCDC125;CCDC126;CCDC127;CCDC129;CCDC13;CCDC130;CCDC134;CCDC136;CCDC137;CCDC138;CCDC14;CCDC140;CCDC141;CCDC142;CCDC144A;CCDC144B;CCDC144B;CCDC146;CCDC148;CCDC149;CCDC15;CCDC150;CCDC151;CCDC152;CCDC153;CCDC154;CCDC155;CCDC157;CCDC158;CCDC159;CCDC1…	Family_generated_by_textmining
CCDC37-AS	CCDC37 antisense RNA			CCDC37-AS1;CCDC37-AS1	Complex_that_was_family
CCDC58P	coiled-coil domain containing 58 pseudogene			CCDC58P1;CCDC58P2;CCDC58P3;CCDC58P4;CCDC58P5	Family_generated_by_textmining
CCER	coiled-coil glutamate-rich protein			CCER1;CCER2	Complex_that_was_family
CCK	Cholecystokinin receptor		Chemokine receptor;X-C motif receptor	CCKAR;CCKBR	Complex_that_was_family
CCL	chemokine ligand			CCL1;CCL1;CCL11;CCL11;CCL13;CCL13;CCL14;CCL14;CCL15;CCL15;CCL16;CCL16;CCL17;CCL17;CCL18;CCL18;CCL19;CCL19;CCL2;CCL2;CCL20;CCL20;CCL21;CCL21;CCL22;CCL22;CCL23;CCL23;CCL24;CCL24;CCL25;CCL25;CCL26;CCL26;CCL27;CCL27;CCL28;CCL28;CCL3;CCL3;CCL4;CCL4;CCL5;CCL5;CCL7;CCL7;CCL8;CCL8	Family_generated_by_textmining
CCL	CK beta			CCL19;CCL25	Complex_that_was_family
CCL	Endogenous ligand		DNAJ heat shock protein;HSP40 heat shock protein	ADCYAP1;ADIPOQ;ADM;ADM2;AGRP;AGT;AMH;ANXA1;APELA;APLN;APP;AREG;ARF1;ARHGDIB;ARTN;AVP;BDNF;BID;BMP10;BMP2;BMP4;BMP5;BMP6;BMP7;BMP8A;BMP8B;C3;C5;CALCA;CALCB;CALM1;CALM2;CALM3;CAMP;CCK;CCL1;CCL11;CCL13;CCL14;CCL15;CCL16;CCL17;CCL19;CCL2;CCL20;CCL21;CCL22;CCL23;CCL24;CCL25;CCL26;CCL27;CCL28;CCL3;CCL4;CCL5;CCL7;CCL8;CD274;CD40LG;CFLAR;CGA;CGB;CNTN1;COPA;CORT;CRH;CSF3;CTSG;CX3CL1;CXCL1;CXCL10;CXCL11;CX…	Family_from_hgnc_database
CCL	monocyte chemoattractant protein		monocyte chemotactic protein	CCL2;CCL7	Complex_that_was_family
CCL	small inducible cytokine subfamily A			CCL2;CCL28;CCL5	Family_generated_by_textmining
CCL15	CCL15	CCL-15		CCL15-CCL14;CCL15-CCL14	Complex_that_was_family
CCL2	small inducible cytokine	CCL-2		CCL26;CCL28	Complex_that_was_family
CCL3L	chemokine ligand 3-like			CCL3L1;CCL3L1;CCL3L3;CCL3L3	Family_generated_by_textmining
CCL3P	chemokine ligand 3 pseudogene			CCL3P1;CCL3P1	Complex_that_was_family
CCL4L	chemokine ligand 4-like			CCL4L1;CCL4L1;CCL4L2;CCL4L2	Family_generated_by_textmining
CCN	Cyclin		Coagulation factor II receptor;thrombin receptor	CCNA1;CCNA2;CCNB1;CCNB2;CCNB3;CCNC;CCND1;CCND2;CCND3;CCNE1;CCNE2;CCNF;CCNG1;CCNG2;CCNH;CCNI;CCNI2;CCNJ;CCNJL;CCNK;CCNL1;CCNL2;CCNO;CCNT1;CCNT2;CCNY;CCNYL1;CCNYL2;CCNYL3	Family_from_hgnc_database
CCN	cyclin protein family		cyclin protein	CCNA1;CCNA2;CCNB1;CCNB2;CCNB3;CCNC;CCND1;CCND2;CCND3;CCNE1;CCNE2;CCNF;CCNG1;CCNG2;CCNH;CCNI;CCNJ;CCNK;CCNL1;CCNL2;CCNO;CCNT1;CCNT2;CCNY	Family_generated_by_textmining
CCN	G1/S-specific cyclin			CCND1;CCND2	Complex_that_was_family
CCNB1IP1P	cyclin B1 interacting protein 1 pseudogene			CCNB1IP1P1;CCNB1IP1P2;CCNB1IP1P3	Family_generated_by_textmining
CCND2-AS	CCND2 antisense RNA			CCND2-AS1;CCND2-AS2	Complex_that_was_family
CCND3P	cyclin D3 pseudogene			CCND3P1;CCND3P2	Complex_that_was_family
CCNJP	cyclin J pseudogene			CCNJP1;CCNJP2	Complex_that_was_family
CCNYL	cyclin Y-like			CCNYL1;CCNYL3	Complex_that_was_family
CCP	complement control proteins	RCA	complement control protein;RCA;regulators of complement activation	C4BPA;C4BPB;CD46;CD55;CR1	Manually_defined_family
CCR	chemokine			CCR1;CCR1;CCR10;CCR10;CCR2;CCR2;CCR3;CCR3;CCR4;CCR4;CCR5;CCR5;CCR6;CCR6;CCR7;CCR7;CCR8;CCR8;CCR9;CCR9	Family_generated_by_textmining
CCR	Chemokine (C-C motif) receptor		C-C motif receptor;Chemokine receptor	CCR1;CCR10;CCR2;CCR3;CCR4;CCR5;CCR6;CCR7;CCR8;CCR9	Family_from_hgnc_database
Ccr4-NOT	Ccr4-NOT complex			CNOT1;CNOT4;CNOT6;CNOT7;CNOT8	Manually_defined_complex
CCRL	chemokine receptor-like			CCRL2;CCRL2	Complex_that_was_family
CCSER	coiled-coil serine-rich protein			CCSER1;CCSER2	Complex_that_was_family
CCT3P	chaperonin containing TCP1, subunit 3 pseudogene			CCT3P1;CCT3P1	Complex_that_was_family
CCT4P	chaperonin containing TCP1, subunit 4 pseudogene			CCT4P1;CCT4P1;CCT4P2;CCT4P2	Family_generated_by_textmining
CCT5	chaperonin containing TCP1, subunit 5 pseudogene	CCT-5		CCT5-2P;CCT5-2P	Complex_that_was_family
CCT6P	chaperonin containing TCP1, subunit 6 pseudogene			CCT6P1;CCT6P1;CCT6P2;CCT6P2;CCT6P3;CCT6P3;CCT6P4;CCT6P4;CCT6P5;CCT6P5	Family_generated_by_textmining
CCT7P	chaperonin containing TCP1, subunit 7 pseudogene			CCT7P1;CCT7P1;CCT7P2;CCT7P2	Family_generated_by_textmining
CCT8L	chaperonin containing TCP1, subunit 8-like			CCT8L2;CCT8L2	Complex_that_was_family
CCT8P	chaperonin containing TCP1, subunit 8 pseudogene			CCT8P1;CCT8P1	Complex_that_was_family
CD147-gamma-secretase	CD147-gamma-secretase complex (APH-1a, PS-1, PEN-2, NCT variant)		CD147-gamma-secretase complex	APH1A;BSG;NCSTN;PSEN1;PSENEN	Complex_from_corum_database
CD24P	CD24 molecule pseudogene			CD24P1;CD24P2;CD24P3;CD24P4	Family_generated_by_textmining
CD28-transactivation	CD28-transactivation complex			CD28;NCL	Complex_from_corum_database
CD2BP	CD2 binding protein			CD2BP2;CD2BP2	Complex_that_was_family
CD3	CD3d molecule	CD-3		CD3D;CD3D	Complex_that_was_family
CD3	CD3e molecule	CD-3		CD3E;CD3E	Complex_that_was_family
CD3	CD3g molecule	CD-3		CD3G;CD3G	Complex_that_was_family
CD300L	CD300 molecule-like		CD300 molecule-like family	CD300LB;CD300LD;CD300LF;CD300LG	Family_generated_by_textmining
CDC	cell division cycle			CDC123;CDC14A;CDC14B;CDC14C;CDC16;CDC20;CDC20B;CDC23;CDC25A;CDC25B;CDC25C;CDC26;CDC27;CDC34;CDC37;CDC40;CDC42;CDC45;CDC6;CDC7;CDC73	Family_generated_by_textmining
CDC	Class III Cys-based CDC25 phosphatase		Chemokine receptor;X-C motif receptor	CDC25A;CDC25B;CDC25C	Family_from_hgnc_database
CDC	CXC domain containing			LIN54;MTL5	Complex_that_was_family
CDC2	Cell cycle kinase complex CDC2	CDC-2		CCNB1;CCNB2;CCND1;CDK1;CDKN1A;PCNA	Complex_from_corum_database
CDC27P	cell division cycle 27 pseudogene			CDC27P1;CDC27P10;CDC27P11;CDC27P2;CDC27P3;CDC27P4;CDC27P5;CDC27P6;CDC27P7;CDC27P8;CDC27P9	Family_generated_by_textmining
CDC37L1-AS	CDC37L1 antisense RNA			CDC37L1-AS1;CDC37L1-AS1	Complex_that_was_family
CDC37P	cell division cycle 37 pseudogene			CDC37P1;CDC37P2	Complex_that_was_family
CDC42BP	CDC42 binding protein kinase			CDC42BPA;CDC42BPA;CDC42BPB;CDC42BPB;CDC42BPG;CDC42BPG	Family_generated_by_textmining
CDC42EP	CDC42 effector protein			CDC42EP1;CDC42EP1;CDC42EP2;CDC42EP2;CDC42EP3;CDC42EP3;CDC42EP4;CDC42EP4;CDC42EP4;CDC42EP5;CDC42EP5	Family_generated_by_textmining
CDC42EP3P	CDC42 effector protein 3 pseudogene			CDC42EP3P1;CDC42EP3P1	Complex_that_was_family
CDC42P	cell division cycle 42 pseudogene			CDC42P1;CDC42P2;CDC42P3;CDC42P4;CDC42P5;CDC42P6	Family_generated_by_textmining
CDC42SE	CDC42 small effector			CDC42SE1;CDC42SE2	Complex_that_was_family
CDC5L	CDC5L core complex			BCAS2;CDC5L;GCN1;HSPA8;PLRG1;PRPF19	Complex_from_corum_database
CDC7-DBF7	CDC7-DBF7 complex	CDC7-DBF-7		CDC7;DBF4	Complex_from_corum_database
CDCA	cell division cycle associated			CDCA2;CDCA3;CDCA4;CDCA5;CDCA7;CDCA8	Family_generated_by_textmining
CDCA4P	cell division cycle associated 4 pseudogene			CDCA4P1;CDCA4P2;CDCA4P3;CDCA4P4	Family_generated_by_textmining
CDCP	CUB domain containing protein			CDCP1;CDCP2	Complex_that_was_family
CDH	cadherin			CDH10;CDH10;CDH11;CDH11;CDH12;CDH12;CDH13;CDH15;CDH15;CDH16;CDH17;CDH17;CDH18;CDH19;CDH2;CDH2;CDH2;CDH20;CDH22;CDH24;CDH26;CDH3;CDH3;CDH4;CDH4;CDH5;CDH5;CDH6;CDH6;CDH7;CDH8;CDH9;CDH9	Family_generated_by_textmining
CDH	cadherin 1, type			CDH1;CDH1	Complex_that_was_family
CDH	cadherin 15, type			CDH15;CDH15	Complex_that_was_family
CDH	cadherin-related			CDH23;CDH23	Complex_that_was_family
CDH	Cadherin-related		BTB domain containing;POZ domain containing	CDH23;CDHR1;CDHR2;CDHR3;CDHR4;CDHR5;CLSTN1;CLSTN2;CLSTN3;DCHS1;DCHS2;FAT1;FAT2;FAT3;FAT4;PCDH15;RET	Family_from_hgnc_database
CDH	Major cadherin		K -specific methyltransferase;Lysine-specific methyltransferase	CDH1;CDH10;CDH11;CDH12;CDH13;CDH15;CDH16;CDH17;CDH18;CDH19;CDH2;CDH20;CDH22;CDH24;CDH26;CDH3;CDH4;CDH5;CDH6;CDH7;CDH8;CDH9;CELSR1;CELSR2;CELSR3;DSC1;DSC2;DSC3;DSG1;DSG2;DSG3;DSG4	Family_from_hgnc_database
CDH1	cadherin 12, type	CDH-1		CDH12;CDH12	Complex_that_was_family
CDH10	cadherin 10, type	CDH-10		CDH10;CDH10	Complex_that_was_family
CDH11	cadherin 11, type	CDH-11		CDH11;CDH11	Complex_that_was_family
CDH12P	cadherin 12 pseudogene			CDH12P1;CDH12P1;CDH12P2;CDH12P2;CDH12P3;CDH12P3;CDH12P4;CDH12P4	Family_generated_by_textmining
CDH2	cadherin 2, type	CDH-2		CDH2;CDH2;CDH2	Family_generated_by_textmining
CDH3	cadherin 3, type	CDH-3		CDH3;CDH3	Complex_that_was_family
CDH4	cadherin 4, type	CDH-4		CDH4;CDH4	Complex_that_was_family
CDH5	cadherin 5, type	CDH-5		CDH5;CDH5	Complex_that_was_family
CDH6	cadherin 6, type	CDH-6		CDH6;CDH6	Complex_that_was_family
CDH9	cadherin 9, type	CDH-9		CDH9;CDH9	Complex_that_was_family
CDIPT-AS	CDIPT antisense RNA			CDIPT-AS1;CDIPT-AS1	Complex_that_was_family
CDK	cyclin-dependent kinase			CDK1;CDK10;CDK11A;CDK11B;CDK12;CDK13;CDK14;CDK15;CDK16;CDK17;CDK18;CDK19;CDK2;CDK20;CDK3;CDK4;CDK5;CDK6;CDK7;CDK8;CDK9	Family_generated_by_textmining
CDK	Cyclin-dependent kinase		Coagulation factor II receptor;thrombin receptor	CDK1;CDK10;CDK11A;CDK11B;CDK12;CDK13;CDK14;CDK15;CDK16;CDK17;CDK18;CDK19;CDK2;CDK20;CDK3;CDK4;CDK5;CDK6;CDK7;CDK8;CDK9;CDKL1;CDKL2;CDKL3;CDKL4;CDKL5	Family_from_hgnc_database
CDK2	Cell cycle kinase complex CDK2	CDK-2		CCND1;CDK2;CDKN1A;PCNA	Complex_from_corum_database
CDK2AP	cyclin-dependent kinase 2 associated protein			CDK2AP1;CDK2AP2	Complex_that_was_family
CDK2AP2P	cyclin-dependent kinase 2 associated protein 2 pseudogene			CDK2AP2P1;CDK2AP2P2;CDK2AP2P3	Family_generated_by_textmining
CDK4	Cell cycle kinase complex CDK4	CDK-4		CCND1;CDK4;CDKN1A;PCNA	Complex_from_corum_database
CDK5	Cell cycle kinase complex CDK5	CDK-5		CCND1;CCND3;CDK5;CDKN1A;PCNA	Complex_from_corum_database
CDK5R	cyclin-dependent kinase 5, regulatory			CDK5R1;CDK5R1;CDK5R2;CDK5R2	Complex_generated_by_textmining
CDK5RAP	CDK5 regulatory subunit associated protein			CDK5RAP1;CDK5RAP2;CDK5RAP3	Family_generated_by_textmining
CDK8-CyclinC-Mediator	CDK8-CyclinC-Mediator complex			CCNC;CDK8	Complex_from_corum_database
CDKL	cyclin-dependent kinase-like			CDKL1;CDKL1;CDKL2;CDKL2;CDKL3;CDKL4;CDKL5	Family_generated_by_textmining
CDKN	cyclin-dependent kinase inhibitor			CDKN1A;CDKN1A;CDKN1B;CDKN1B;CDKN1C;CDKN1C;CDKN2A;CDKN2B;CDKN2B;CDKN2C;CDKN2C;CDKN2D;CDKN2D;CDKN3	Family_generated_by_textmining
CDKN2A-AS	CDKN2A antisense RNA			CDKN2A-AS1;CDKN2A-AS1	Complex_that_was_family
CDKN2AIPNLP	CDKN2A interacting protein N-terminal like pseudogene		CDKN2A interacting protein terminal like pseudogene	CDKN2AIPNLP1;CDKN2AIPNLP2;CDKN2AIPNLP3	Family_generated_by_textmining
CDL	Cornelia de Lange syndrome			CDL1;CDL2	Complex_that_was_family
CDR	Cerebellar degeneration-related protein			CDR1;CDR1	Complex_that_was_family
CDRT	CMT1A duplicated region transcript			CDRT1;CDRT10;CDRT11;CDRT12;CDRT13;CDRT15;CDRT2;CDRT3;CDRT4;CDRT5;CDRT7;CDRT7;CDRT8	Family_generated_by_textmining
CDRT15P	CMT1A duplicated region transcript 15 pseudogene			CDRT15P1;CDRT15P2	Complex_that_was_family
CDS	CDP-diacylglycerol synthase			CDS1;CDS1;CDS2;CDS2	Family_generated_by_textmining
CDX	caudal type homeobox			CDX1;CDX2;CDX4	Family_generated_by_textmining
CDY	chromodomain protein, Y-linked			CDY1;CDY1B;CDY2A;CDY2B	Family_generated_by_textmining
CEA	Carcinoembryonic antigen family		BTB domain containing;Carcinoembryonic antigen;POZ domain containing	CEACAM1;CEACAM16;CEACAM18;CEACAM19;CEACAM20;CEACAM21;CEACAM22P;CEACAM3;CEACAM4;CEACAM5;CEACAM6;CEACAM7;CEACAM8;CEACAMP1;CEACAMP10;CEACAMP11;CEACAMP2;CEACAMP3;CEACAMP4;CEACAMP5;CEACAMP6;CEACAMP7;CEACAMP8;CEACAMP9;PSG1;PSG10P;PSG11;PSG2;PSG3;PSG4;PSG5;PSG6;PSG7;PSG8;PSG9	Family_from_hgnc_database
CEACAM	carcinoembryonic antigen-related cell adhesion molecule			CEACAM1;CEACAM1;CEACAM16;CEACAM18;CEACAM19;CEACAM20;CEACAM21;CEACAM3;CEACAM4;CEACAM5;CEACAM6;CEACAM6;CEACAM7;CEACAM8	Family_generated_by_textmining
CEACAMP	carcinoembryonic antigen-related cell adhesion molecule pseudogene			CEACAMP1;CEACAMP10;CEACAMP11;CEACAMP2;CEACAMP3;CEACAMP4;CEACAMP5;CEACAMP6;CEACAMP7;CEACAMP8;CEACAMP9	Family_generated_by_textmining
CEBP	CCAAT/enhancer binding protein			CEBPA;CEBPA;CEBPB;CEBPB;CEBPD;CEBPD;CEBPE;CEBPE;CEBPG;CEBPG;CEBPZ;CEBPZ	Family_generated_by_textmining
CEBPA-AS	CEBPA antisense RNA			CEBPA-AS1;CEBPA-AS1	Complex_that_was_family
CECR	cat eye syndrome chromosome region, candidate			CECR1;CECR2;CECR3;CECR3;CECR5;CECR6;CECR7;CECR7;CECR9;CECR9	Family_generated_by_textmining
CELA	chymotrypsin-like elastase family		chymotrypsin-like elastase	CELA1;CELA2A;CELA2B;CELA3A;CELA3B	Family_generated_by_textmining
CELF	CUGBP, Elav-like		CUGBP, Elav-like family	CELF1;CELF2;CELF3;CELF4;CELF5;CELF6	Family_generated_by_textmining
CELF2-AS	CELF2 antisense RNA			CELF2-AS1;CELF2-AS2	Complex_that_was_family
CELIAC	Celiac disease, susceptibility to			CELIAC10;CELIAC11;CELIAC12;CELIAC13;CELIAC5;CELIAC6;CELIAC7;CELIAC8;CELIAC9	Family_generated_by_textmining
Cell	Cell division cycle complex (CDC27, CDC16, ANAPC7)		Cell division cycle complex	ANAPC7;CDC16;CDC27	Complex_from_corum_database
CELSR	Adhesion G protein-coupled receptor, subfamily C		Acid sensing ion channel;adhesion G protein-coupled;cadherin, EGF LAG seven-pass G-type;proton gated ion channel	CELSR1;CELSR2;CELSR3	Family_from_hgnc_database
CELSR	flamingo homolog			CELSR1;CELSR3	Complex_that_was_family
CELSR3-AS	CELSR3 antisense RNA			CELSR3-AS1;CELSR3-AS1	Complex_that_was_family
CEND1P	cell cycle exit and neuronal differentiation 1 pseudogene			CEND1P1;CEND1P2	Complex_that_was_family
CENP-A	CENP-A nucleosome associated complex		CENP-A NAC complex	CENPC;CENPH;CENPM;CENPN;CENPT;CENPU	Complex_from_corum_database
CENPUP	centromere protein U pseudogene			CENPUP1;CENPUP2	Complex_that_was_family
CENPVP	centromere protein V pseudogene			CENPVP1;CENPVP2;CENPVP3	Family_generated_by_textmining
CEP83-AS	CEP83 antisense RNA			CEP83-AS1;CEP83-AS1	Complex_that_was_family
CERF	CERF complex (CECR2-containing remodeling factor complex)		CERF complex	CECR2;SMARCA1	Complex_from_corum_database
CERS	CERS class homeoboxe		BTB domain containing;ceramide synthase;POZ domain containing	CERS1;CERS2;CERS3;CERS4;CERS5;CERS6	Family_from_hgnc_database
CES	Carboxylesterase		BTB domain containing;carboxylesterase;POZ domain containing	CES1;CES2;CES3;CES4A;CES5A	Family_from_hgnc_database
CES1P	carboxylesterase 1 pseudogene			CES1P1;CES1P2	Complex_that_was_family
CETN	centrin, EF-hand protein			CETN1;CETN2;CETN3	Family_generated_by_textmining
CF	coagulation factor			F10;F5;F5	Family_generated_by_textmining
CF	complement factor			CFB;CFD;CFD;CFH;CFHR3;CFHR4;CFI	Family_generated_by_textmining
CFAP	flagellar associated protein			CFAP20;CFAP221	Complex_that_was_family
CFAP58-AS	CFAP58 antisense RNA			CFAP58-AS1;CFAP58-AS1	Complex_that_was_family
CFC	cripto, FRL-1, cryptic			CFC1;CFC1B	Complex_that_was_family
CFHR	complement factor H related			CFHR3;CFHR4	Complex_that_was_family
CFHR	complement factor H-related			CFHR1;CFHR2;CFHR3;CFHR4;CFHR5	Family_generated_by_textmining
CFL	cofilin			CFL1;CFL1;CFL2;CFL2	Family_generated_by_textmining
CFL1P	cofilin 1 pseudogene			CFL1P1;CFL1P1;CFL1P2;CFL1P2;CFL1P3;CFL1P3;CFL1P4;CFL1P4;CFL1P5;CFL1P5;CFL1P6;CFL1P6;CFL1P7;CFL1P7;CFL1P8;CFL1P8	Family_generated_by_textmining
CFL1P	cofilin non-muscle pseudogene			CFL1P1;CFL1P2;CFL1P3;CFL1P4;CFL1P5;CFL1P6;CFL1P7;CFL1P8	Family_generated_by_textmining
CFM	cystic fibrosis modifier			CFM1;CFM2	Complex_that_was_family
CFTR	Chloride channel, ATP-gated CFTR		Chemokine receptor;X-C motif receptor	CFTR	Complex_that_was_family
CFTRP	cystic fibrosis transmembrane conductance regulator pseudogene			CFTRP1;CFTRP2;CFTRP3	Family_generated_by_textmining
CGB	chorionic gonadotropin, beta			CGB1;CGB2;CGB5;CGB7;CGB8	Complex_generated_by_textmining
CGIG	Cell growth-inhibiting gene			FOLH1B;ID2	Complex_that_was_family
CHAC	ChaC, cation transport regulator homolog			CHAC2;CHAC2	Complex_that_was_family
CHAC	gamma-GCT acting on glutathione homolog			CHAC1;CHAC2	Complex_that_was_family
CHAF1	chromatin assembly factor 1	CHAF-1		CHAF1A;CHAF1A;CHAF1B;CHAF1B	Complex_generated_by_textmining
Channel	Channel complex TRPM6-TRPM7			TRPM6;TRPM7	Complex_from_corum_database
CHCHD	coiled-coil-helix-coiled-coil-helix domain containing			CHCHD1;CHCHD10;CHCHD2;CHCHD3;CHCHD4;CHCHD5;CHCHD6;CHCHD7	Family_generated_by_textmining
CHCHD	Coiled-coil-helix-coiled-coil-helix domain containing		Coagulation factor II receptor;thrombin receptor	CHCHD1;CHCHD10;CHCHD2;CHCHD3;CHCHD4;CHCHD5;CHCHD6;CHCHD7;COA4	Family_from_hgnc_database
CHCHD2P	coiled-coil-helix-coiled-coil-helix domain containing 2 pseudogene			CHCHD2P1;CHCHD2P10;CHCHD2P11;CHCHD2P2;CHCHD2P3;CHCHD2P4;CHCHD2P5;CHCHD2P6;CHCHD2P7;CHCHD2P8;CHCHD2P9	Family_generated_by_textmining
CHCHD3P	coiled-coil-helix-coiled-coil-helix domain containing 3 pseudogene			CHCHD3P1;CHCHD3P2;CHCHD3P3	Family_generated_by_textmining
CHCHD4P	coiled-coil-helix-coiled-coil-helix domain containing 4 pseudogene			CHCHD4P1;CHCHD4P2;CHCHD4P3;CHCHD4P4;CHCHD4P5	Family_generated_by_textmining
CHD	chromodomain helicase DNA binding protein			CHD1;CHD2;CHD3;CHD4;CHD5;CHD6;CHD7;CHD8;CHD9	Family_generated_by_textmining
CHDS	Coronary heart disease, susceptibility to			CHDS1;CHDS2;CHDS3;CHDS4;CHDS8	Family_generated_by_textmining
CHED	corneal endothelial dystrophy			CHED1;CHED1	Complex_that_was_family
CHEK	checkpoint kinase			CHEK1;CHEK2	Complex_that_was_family
CHEK2P	checkpoint kinase 2 pseudogene			CHEK2P1;CHEK2P2;CHEK2P3;CHEK2P4;CHEK2P5	Family_generated_by_textmining
CHG	chromogranin			CHGA;CHGB	Complex_that_was_family
CHI3L	chitinase 3-like			CHI3L1;CHI3L1;CHI3L2	Family_generated_by_textmining
CHIAP	chitinase, acidic pseudogene			CHIAP1;CHIAP2;CHIAP3	Family_generated_by_textmining
CHIC	cysteine-rich hydrophobic domain			CHIC1;CHIC2	Complex_that_was_family
CHIT	chitinase			CHIT1;CHIT1	Complex_that_was_family
CHK	choline kinase			CHKA;CHKB	Complex_that_was_family
CHKB-AS	CHKB antisense RNA			CHKB-AS1;CHKB-AS1	Complex_that_was_family
CHL1-AS	CHL1 antisense RNA			CHL1-AS1;CHL1-AS2	Complex_that_was_family
CHM	Rab escort protein			CHM;CHML	Complex_that_was_family
CHMP	Charged multivesicular body protein		BTB domain containing;charged multivesicular body protein;POZ domain containing	CHMP1A;CHMP1B;CHMP2A;CHMP2B;CHMP3;CHMP4A;CHMP4B;CHMP4C;CHMP5;CHMP6;CHMP7	Family_from_hgnc_database
CHMP	ESCRT-III		DNAJ heat shock protein;HSP40 heat shock protein	CHMP2A;CHMP2B;CHMP3;CHMP4A;CHMP4B;CHMP4C;CHMP6	Family_from_hgnc_database
CHMP2	VPS2 homolog	CHMP-2		CHMP2A;CHMP2B	Complex_that_was_family
CHN	chimaerin			CHN1;CHN2	Complex_that_was_family
CHN	Chimerin			CHN1;CHN1;CHN2	Family_generated_by_textmining
CHORDC	cysteine and histidine-rich domain containing			CHORDC1;CHORDC1	Complex_that_was_family
CHP	calcineurin-like EF-hand protein			CHP1;CHP2	Complex_that_was_family
CHRDL	chordin-like			CHRDL1;CHRDL2	Complex_that_was_family
CHRFAM7AP	CHRFAM7A pseudogene			CHRFAM7AP1;CHRFAM7AP2	Complex_that_was_family
CHRM	Cholinergic receptor, muscarinic		acetylcholine receptor, muscarinic;Chemokine receptor;cholinergic receptor, muscarinic;X-C motif receptor	CHRM1;CHRM2;CHRM3;CHRM4;CHRM5	Family_from_hgnc_database
CHRM3-AS	CHRM3 antisense RNA			CHRM3-AS1;CHRM3-AS2	Complex_that_was_family
CHRN	cholinergic receptor, nicotinic			CHRNA1;CHRNA1;CHRNA10;CHRNA10;CHRNA2;CHRNA2;CHRNA3;CHRNA3;CHRNA4;CHRNA4;CHRNA5;CHRNA5;CHRNA6;CHRNA6;CHRNA7;CHRNA7;CHRNA9;CHRNA9;CHRNB1;CHRNB1;CHRNB2;CHRNB2;CHRNB3;CHRNB3;CHRNB4;CHRNB4;CHRND;CHRND;CHRNE;CHRNE;CHRNG;CHRNG	Family_generated_by_textmining
CHRN	Cholinergic receptor, nicotinic		acetylcholine receptor, nicotinic;Chemokine receptor;X-C motif receptor	CHRNA1;CHRNA10;CHRNA2;CHRNA3;CHRNA4;CHRNA5;CHRNA6;CHRNA7;CHRNA9;CHRNB1;CHRNB2;CHRNB3;CHRNB4;CHRND;CHRNE;CHRNG	Family_from_hgnc_database
CHRNA	acetylcholine receptor, nicotinic, alpha			CHRNA1;CHRNA10;CHRNA2;CHRNA3;CHRNA4;CHRNA5;CHRNA6;CHRNA7;CHRNA9	Family_generated_by_textmining
CHRNA	cholinergic receptor, nicotinic, alpha			CHRNA1;CHRNA1;CHRNA10;CHRNA10;CHRNA2;CHRNA2;CHRNA3;CHRNA3;CHRNA4;CHRNA4;CHRNA5;CHRNA5;CHRNA6;CHRNA6;CHRNA7;CHRNA7;CHRNA9;CHRNA9	Family_generated_by_textmining
CHRNB	acetylcholine receptor, nicotinic, beta			CHRNB1;CHRNB2;CHRNB3;CHRNB4	Family_generated_by_textmining
CHRNB	cholinergic receptor, nicotinic, beta			CHRNB1;CHRNB1;CHRNB2;CHRNB2;CHRNB3;CHRNB3;CHRNB4;CHRNB4	Family_generated_by_textmining
Chromatin	Chromatin assembly complex (CAF-1 complex)		Chromatin assembly complex	CHAF1A;CHAF1B;RBBP4	Complex_from_corum_database
Chromatin	Chromatin remodeling complex (TACC2, TACC3, PCAF)		Chromatin remodeling complex	KAT2B;TACC2;TACC3	Complex_from_corum_database
Chromosomal	Chromosomal passenger complex CPC (INCENP, BIRC5, AURKB)		Chromosomal passenger complex CPC	AURKB;BIRC5;INCENP	Complex_from_corum_database
Chromosomal	Chromosomal passenger complex CPC (INCENP, CDCA8, BIRC5, AURKB)		Chromosomal passenger complex CPC	AURKB;BIRC5;CDCA8;INCENP	Complex_from_corum_database
CHST	carbohydrate sulfotransferase			CHST1;CHST1;CHST10;CHST11;CHST11;CHST12;CHST12;CHST13;CHST13;CHST14;CHST14;CHST15;CHST15;CHST2;CHST2;CHST3;CHST3;CHST4;CHST4;CHST5;CHST5;CHST6;CHST6;CHST7;CHST7;CHST8;CHST8;CHST9;CHST9	Family_generated_by_textmining
CHSY	chondroitin sulfate synthase			CHSY1;CHSY3	Complex_that_was_family
CHTF	chromosome transmission fidelity factor			CHTF18;CHTF8	Complex_that_was_family
CIB	calcium and integrin binding			CIB1;CIB1;CIB2;CIB3;CIB4	Family_generated_by_textmining
CIB	calcium and integrin binding family		calcium and integrin binding	CIB2;CIB3;CIB4	Family_generated_by_textmining
CICP	capicua transcriptional repressor pseudogene			CICP1;CICP10;CICP11;CICP12;CICP13;CICP14;CICP15;CICP16;CICP17;CICP18;CICP19;CICP2;CICP20;CICP21;CICP22;CICP23;CICP24;CICP25;CICP26;CICP27;CICP28;CICP3;CICP4;CICP5;CICP6;CICP7;CICP8;CICP9	Family_generated_by_textmining
CIDE	cell death-inducing DFFA-like effector			CIDEA;CIDEB;CIDEC	Family_generated_by_textmining
CILD	Ciliary dyskinesia, primary			CILD4;CILD8	Complex_that_was_family
CIR1P	corepressor interacting with RBPJ, 1 pseudogene			CIR1P1;CIR1P2;CIR1P3	Family_generated_by_textmining
CISD	CDGSH iron sulfur domain containing		BTB domain containing;CDGSH iron sulfur domain;POZ domain containing	CISD1;CISD2;CISD3	Family_from_hgnc_database
CISD	mitoNEET related			CISD2;CISD3	Complex_that_was_family
CITED	Cbp/p300-interacting transactivator, with Glu/Asp-rich carboxy-terminal domain			CITED1;CITED2;CITED4	Family_generated_by_textmining
CKAP	cytoskeleton associated protein			CKAP2;CKAP5	Complex_that_was_family
CKMT	creatine kinase, mitochondrial			CKMT1A;CKMT1B;CKMT2;CKMT2	Family_generated_by_textmining
CKS	CDC28 protein kinase regulatory			CKS1B;CKS2	Complex_generated_by_textmining
CKS1BP	CDC28 protein kinase regulatory subunit 1B pseudogene			CKS1BP1;CKS1BP2;CKS1BP3;CKS1BP4;CKS1BP5;CKS1BP6;CKS1BP7	Family_generated_by_textmining
CLA	cerebellar ataxia			CLA3;CLA3	Complex_that_was_family
CLASP	cytoplasmic linker associated protein			CLASP1;CLASP2	Complex_that_was_family
Class	Class C Vps complex (VPS11, VPS18, STX7)		Class C Vps complex	STX7;VPS11;VPS18	Complex_from_corum_database
Class	Class C Vps complex (VPS11, VPS18, VPS16)		Class C Vps complex	VPS11;VPS16;VPS18	Complex_from_corum_database
CLCA	chloride channel accessory			CLCA1;CLCA2;CLCA4	Family_generated_by_textmining
CLCA	Chloride channel accessory		Chemokine receptor;X-C motif receptor	CLCA1;CLCA2;CLCA3P;CLCA4	Family_from_hgnc_database
CLCN	chloride channel, voltage-sensitive			CLCN1;CLCN2;CLCN3;CLCN4;CLCN5;CLCN6;CLCN7	Family_generated_by_textmining
CLCN	Chloride channel, voltage-sensitive		Chemokine receptor;X-C motif receptor	CLCN1;CLCN2;CLCN3;CLCN4;CLCN5;CLCN6;CLCN7;CLCNKA;CLCNKB	Family_from_hgnc_database
CLCP	Charcot-Leyden crystal protein pseudogene			CLCP1;CLCP2	Complex_that_was_family
CLDN	claudin			CLDN1;CLDN10;CLDN11;CLDN12;CLDN14;CLDN15;CLDN16;CLDN17;CLDN18;CLDN19;CLDN2;CLDN20;CLDN22;CLDN23;CLDN24;CLDN25;CLDN3;CLDN3;CLDN34;CLDN4;CLDN5;CLDN6;CLDN7;CLDN8;CLDN9	Family_generated_by_textmining
CLDN	Claudin		Chemokine receptor;X-C motif receptor	CLDN1;CLDN10;CLDN11;CLDN12;CLDN14;CLDN15;CLDN16;CLDN17;CLDN18;CLDN19;CLDN2;CLDN20;CLDN22;CLDN23;CLDN24;CLDN25;CLDN3;CLDN4;CLDN5;CLDN6;CLDN7;CLDN8;CLDN9	Family_from_hgnc_database
CLDN	Clostridium perfringens enterotoxin			CLDN3;CLDN4	Complex_that_was_family
CLDND	claudin domain containing			CLDND1;CLDND2	Complex_that_was_family
Cleavage	Cleavage and polyadenylation factor (CPSF)		Cleavage and polyadenylation factor	CPSF1;CPSF2;CPSF3;CPSF4;FIP1L1	Complex_from_corum_database
Cleavage	Cleavage stimulation factor			CSTF1;CSTF2;CSTF3	Complex_from_corum_database
CLEC	C-type lectin domain family		Coagulation factor II receptor;C-type lectin domain;thrombin receptor	ASGR1;ASGR2;CD207;CD209;CD302;CD69;CLEC10A;CLEC11A;CLEC12A;CLEC12B;CLEC14A;CLEC16A;CLEC17A;CLEC18A;CLEC18B;CLEC18C;CLEC19A;CLEC1A;CLEC1B;CLEC2A;CLEC2B;CLEC2D;CLEC2L;CLEC3A;CLEC3B;CLEC4A;CLEC4C;CLEC4D;CLEC4E;CLEC4F;CLEC4G;CLEC4M;CLEC5A;CLEC6A;CLEC7A;CLEC9A;FCER2;KLRB1;KLRF1;KLRG1;KLRG2;LY75;MRC1;MRC2;OLR1;PLA2R1	Family_from_hgnc_database
CLEC1	C-type lectin domain family 1	CLEC-1		CLEC1A;CLEC1B	Complex_that_was_family
CLEC12	C-type lectin domain family 12	CLEC-12		CLEC12A;CLEC12B	Complex_that_was_family
CLEC18	C-type lectin domain family 18	CLEC-18		CLEC18A;CLEC18B;CLEC18C	Family_generated_by_textmining
CLEC2	C-type lectin domain family 2	CLEC-2		CLEC2A;CLEC2B;CLEC2D;CLEC2L	Family_generated_by_textmining
CLEC3	C-type lectin domain family 3	CLEC-3		CLEC3A;CLEC3B	Complex_that_was_family
CLEC4	C-type lectin domain family 4	CLEC-4		CLEC4A;CLEC4C;CLEC4D;CLEC4E;CLEC4F;CLEC4G;CLEC4M	Family_generated_by_textmining
CLIC	Chloride intracellular channel		Chemokine receptor;chloride intracellular channel;X-C motif receptor	CLIC1;CLIC2;CLIC3;CLIC4;CLIC5;CLIC6	Family_from_hgnc_database
CLIC4P	chloride intracellular channel 4 pseudogene			CLIC4P1;CLIC4P2;CLIC4P3	Family_generated_by_textmining
CLIP	CAP-GLY domain containing linker protein			CLIP1;CLIP2;CLIP3	Family_generated_by_textmining
CLK	CDC-like kinase		BTB domain containing;POZ domain containing	CLK1;CLK2;CLK3;CLK4	Family_from_hgnc_database
CLK3P	CDC-like kinase 3 pseudogene			CLK3P1;CLK3P2	Complex_that_was_family
CLLS	Leukemia, chronic lymphocytic, susceptibility to			CLLS1;CLLS3	Complex_that_was_family
CLLU	chronic lymphocytic leukemia up-regulated			CLLU1;CLLU1OS	Complex_that_was_family
CLN	ceroid-lipofuscinosis, neuronal			CLN3;CLN5;CLN6;CLN8;CLN9	Family_generated_by_textmining
CLNS	Chloride channel, nucleotide-sensitive		Chemokine receptor;X-C motif receptor	CLNS1A;CLNS1AP1	Complex_that_was_family
CLPSL	colipase-like			CLPSL1;CLPSL2	Complex_that_was_family
ClpXP	ClpXP complex			CLPP;CLPX	Complex_from_corum_database
CLRN	clarin protein family		clarin protein	CLRN1;CLRN2;CLRN3	Family_generated_by_textmining
CLSTN	calsyntenin			CLSTN1;CLSTN2;CLSTN3	Family_generated_by_textmining
CLT	clathrin, light chain			CLTA;CLTB	Complex_that_was_family
CLUHP	clustered cluA/CLU1 homolog pseudogene			CLUHP1;CLUHP10;CLUHP11;CLUHP2;CLUHP3;CLUHP4;CLUHP5;CLUHP6;CLUHP7;CLUHP8;CLUHP9	Family_generated_by_textmining
CLUHP	clustered mitochondria homolog pseudogene			CLUHP1;CLUHP1;CLUHP10;CLUHP10;CLUHP11;CLUHP11;CLUHP2;CLUHP2;CLUHP3;CLUHP3;CLUHP4;CLUHP4;CLUHP5;CLUHP5;CLUHP6;CLUHP6;CLUHP7;CLUHP7;CLUHP8;CLUHP8;CLUHP9;CLUHP9	Family_generated_by_textmining
CLUHP	KIAA0664-like			CLUHP1;CLUHP2;CLUHP4;CLUHP5	Family_generated_by_textmining
CLUL	clusterin-like			CLUL1;CLUL1	Complex_that_was_family
CLVS	clavesin			CLVS1;CLVS2	Complex_that_was_family
CLYBL-AS	CLYBL antisense RNA			CLYBL-AS1;CLYBL-AS2	Complex_that_was_family
CMC	C-x-C motif containing			CMC1;CMC1;CMC2;CMC2;CMC4;CMC4	Family_generated_by_textmining
CMD	cardiomyopathy, dilated			CMD1B;CMD1B;CMD1F;CMD1F;CMD1H;CMD1H;CMD1K;CMD1K;CMD1Q;CMD1Q	Family_generated_by_textmining
CMKLR	Chemerin receptor		BTB domain containing;POZ domain containing	CMKLR1	Complex_that_was_family
CMPK	cytidine monophosphate kinase			CMPK1;CMPK1;CMPK2;CMPK2	Family_generated_by_textmining
CMPK	cytidine UMP-CMP kinase			CMPK1;CMPK2	Complex_that_was_family
CMR	cardiomyopathy, restrictive			CMR1A;CMR1A;CMR2A;CMR2A;CMR3A;CMR3A	Family_generated_by_textmining
CMSS1	cms1 ribosomal small	CMSS-1		CMSS1;CMSS1	Complex_generated_by_textmining
CMT	Charcot-Marie-Tooth disease, axonal, type			CMT2G;CMT2H	Complex_that_was_family
CMT	Charcot-Marie-Tooth neuropathy			CMT1A;CMT1A;CMT2B	Family_generated_by_textmining
CMTM	CKLF-like MARVEL transmembrane domain containing		Chemokine receptor;X-C motif receptor	CMTM1;CMTM2;CMTM3;CMTM4;CMTM5;CMTM6;CMTM7;CMTM8	Family_from_hgnc_database
CMTR	cap methyltransferase			CMTR1;CMTR2	Complex_that_was_family
CMTX	Charcot-Marie-Tooth neuropathy, X-linked			CMTX2;CMTX2;CMTX3;CMTX3	Family_generated_by_textmining
CNA	cornea plana			CNA1;CNA1	Complex_that_was_family
CNBD	cyclic nucleotide binding domain containing			CNBD1;CNBD2	Complex_that_was_family
CNDP	carnosine dipeptidase			CNDP1;CNDP1	Complex_that_was_family
CNDP	CNDP dipeptidase			CNDP2;CNDP2	Complex_that_was_family
CNDP	metallopeptidase M20			CNDP1;CNDP2	Complex_that_was_family
CNG	cyclic nucleotide gated channel			CNGA1;CNGA2;CNGA3;CNGA4;CNGB1;CNGB3	Family_generated_by_textmining
CNGA	cyclic nucleotide gated channel alpha			CNGA1;CNGA2;CNGA3;CNGA4	Family_generated_by_textmining
CNGB	cyclic nucleotide gated channel beta			CNGB1;CNGB3	Complex_that_was_family
CNIH	cornichon family AMPA			CNIH1;CNIH2;CNIH3;CNIH4	Family_generated_by_textmining
CNKSR	connector enhancer of kinase suppressor of Ras			CNKSR1;CNKSR2	Complex_that_was_family
CNN	calponin			CNN1;CNN2;CNN3	Family_generated_by_textmining
CNN2P	calponin 2 pseudogene			CNN2P1;CNN2P10;CNN2P11;CNN2P12;CNN2P2;CNN2P3;CNN2P4;CNN2P6;CNN2P7;CNN2P8;CNN2P9	Family_generated_by_textmining
CNNM	cyclin and CBS domain divalent metal cation transport mediator			CNNM1;CNNM2;CNNM3;CNNM4	Family_generated_by_textmining
CNOT	CCR4-NOT transcription			CNOT1;CNOT10;CNOT11;CNOT2;CNOT3;CNOT4;CNOT6;CNOT7;CNOT8	Complex_generated_by_textmining
CNOT7P	CCR4-NOT transcription complex, subunit 7 pseudogene			CNOT7P1;CNOT7P2	Complex_that_was_family
CNPY	canopy FGF signaling regulator			CNPY1;CNPY2;CNPY3;CNPY4	Family_generated_by_textmining
CNR	cannabinoid			CNR1;CNR1;CNR2;CNR2	Family_generated_by_textmining
CNR	Cannabinoid receptor	CR	BTB domain containing;POZ domain containing	CNR1;CNR2	Complex_that_was_family
CNTD	cyclin N-terminal domain containing		cyclin terminal domain containing	CNTD1;CNTD2	Complex_that_was_family
CNTN	contactin			CNTN1;CNTN2;CNTN2;CNTN3;CNTN3;CNTN4;CNTN5;CNTN6	Family_generated_by_textmining
CNTN4-AS	CNTN4 antisense RNA			CNTN4-AS1;CNTN4-AS2	Complex_that_was_family
CNTNAP	contactin associated protein-like			CNTNAP2;CNTNAP3;CNTNAP3B;CNTNAP4;CNTNAP5	Family_generated_by_textmining
CNTNAP3P	contactin associated protein-like 3 pseudogene			CNTNAP3P1;CNTNAP3P2;CNTNAP3P3;CNTNAP3P4;CNTNAP3P5;CNTNAP3P6;CNTNAP3P7;CNTNAP3P8;CNTNAP3P9	Family_generated_by_textmining
COA	cytochrome c oxidase assembly factor			COA1;COA3;COA4;COA5;COA6;COA7;COA7	Family_generated_by_textmining
COD	cone dystrophy			COD2;COD2	Complex_that_was_family
COG	Components of oligomeric golgi complex	Conserved	Coagulation factor II receptor;Conserved oligomeric Golgi (COG) complex;Conserved oligomeric Golgi complex;thrombin receptor	COG1;COG2;COG3;COG4;COG5;COG6;COG7;COG8	Complex_from_hgnc_database
COHEN	Cohen syndrome QTL			COHEN1;COHEN2	Complex_that_was_family
Cohesin complex	Cohesin-SA1 complex			RAD21;SMC1A;SMC3;STAG1	Complex_from_corum_database
Cohesin-SA2	Cohesin-SA2 complex	Cohesin-SA-2		RAD21;SMC1A;SMC3;STAG2	Complex_from_corum_database
COILP	coilin pseudogene			COILP1;COILP2	Complex_that_was_family
COL	Collagen proteoglycan		Coagulation factor II receptor;thrombin receptor	COL12A1;COL15A1;COL9A1;COL9A2;COL9A3	Family_from_hgnc_database
COL	collagen, type			COL10A1;COL1A1;COL1A2;COL5A1;COL5A2;COL5A3	Family_generated_by_textmining
COL1	collagen, type I	COL-1;COL1A	collagen, type I, alpha	COL1A1;COL1A2	Complex_that_was_family
COL11	collagen, type XI	COL-11;COL11A	collagen, type XI, alpha	COL11A1;COL11A2	Complex_that_was_family
COL18A1-AS	COL18A1 antisense RNA			COL18A1-AS1;COL18A1-AS2	Complex_that_was_family
COL4	collagen, type IV	COL-4;COL4A	collagen, type IV, alpha	COL4A1;COL4A2;COL4A3;COL4A3;COL4A4;COL4A5;COL4A6	Family_generated_by_textmining
COL4A2-AS	COL4A2 antisense RNA			COL4A2-AS1;COL4A2-AS2	Complex_that_was_family
COL5	collagen, type V	COL-5;COL5A	collagen, type V, alpha	COL5A1;COL5A2;COL5A3	Family_generated_by_textmining
COL6	collagen, type VI	COL-6;COL6A	collagen, type VI, alpha	COL6A1;COL6A2;COL6A3;COL6A4P1;COL6A4P2;COL6A5;COL6A6	Family_generated_by_textmining
COL6A4P	collagen, type VI, alpha 4 pseudogene			COL6A4P1;COL6A4P2	Complex_that_was_family
COL8	collagen, type VIII	COL-8;COL8A	collagen, type VIII, alpha	COL8A1;COL8A2	Complex_that_was_family
COL9	collagen, type IX	COL-9;COL9A	collagen, type IX, alpha	COL9A1;COL9A2;COL9A3	Family_generated_by_textmining
COLEC	collectin		collectin sub-family	COLEC10;COLEC10;COLEC11;COLEC12	Family_generated_by_textmining
COLGALT	collagen		collagen beta galactosyltransferase	COLGALT1;COLGALT1;COLGALT2;COLGALT2	Family_generated_by_textmining
COLGALT	Collagen beta(1-O)galactosyltransferase		Coagulation factor II receptor;thrombin receptor	COLGALT1;COLGALT2	Complex_that_was_family
COLQ	collagen-like tail			COLQ;COLQ	Complex_generated_by_textmining
COMMD	COMM domain containing		Coagulation factor II receptor;thrombin receptor	COMMD1;COMMD10;COMMD2;COMMD3;COMMD4;COMMD5;COMMD6;COMMD7;COMMD8;COMMD9	Family_from_hgnc_database
COMMD	copper metabolism domain containing			COMMD1;COMMD1	Complex_that_was_family
Complexin	Complexin complex (STX3, CPLX1, CPLX3)		Complexin complex	CPLX1;CPLX3;STX3	Complex_from_corum_database
Condensin	Condensin I complex		canonical condensin complex	NCAPD2;NCAPG;NCAPH;SMC2;SMC4	Complex_from_corum_database
Condensin	Condensin II			NCAPD3;NCAPG2;NCAPH2;SMC2;SMC4	Complex_from_corum_database
connexin	Gap junction protein		connexon;gap junction	GJA1;GJA10;GJA12;GJA3;GJA4;GJA5;GJA7;GJA8;GJA9;GJB1;GJB2;GJB3;GJB4;GJB5;GJB6;GJC1;GJC1;GJC1;GJC2;GJC3;GJD3;GJD3;GJD3;GJD4;GJE1;GKB7	Manually_defined_family
COP	coatomer protein			COPA;COPB1;COPB2;COPB2;COPE;COPG1;COPG2;COPZ1;COPZ2	Complex_generated_by_textmining
COPD	Chronic obstructive pulmonary disease QTL			COPD1;COPD10;COPD11;COPD12;COPD13;COPD14;COPD15;COPD16;COPD17;COPD18;COPD19;COPD2;COPD20;COPD21;COPD22;COPD23;COPD24;COPD25;COPD26;COPD27;COPD28;COPD29;COPD3;COPD4;COPD5;COPD6;COPD7;COPD8;COPD9	Family_generated_by_textmining
COPG2IT	COPG2 imprinted transcript			COPG2IT1;COPG2IT1	Complex_that_was_family
COPI	COPI vesicle coat	COP-I	coat protein complex I;COPI coat	COPA;COPB1;COPB2;COPE;COPG1;COPG2;COPZ1;COPZ2	Manually_defined_complex
COPII	COPII vesicle coat	COP-II	coat protein complex II;COPII coat	SEC13;SEC23A;SEC23B;SEC24A;SEC24B;SEC24C;SEC24D;SEC31A;SEC31B	Manually_defined_complex
COPS	COP9 signalosome			COPS2;COPS3;COPS4;COPS5;COPS6;COPS7A;COPS7B;COPS8	Complex_generated_by_textmining
COPS5P	COP9 signalosome subunit 5 pseudogene			COPS5P1;COPS5P2	Complex_that_was_family
COPS8P	COP9 signalosome subunit 8 pseudogene			COPS8P1;COPS8P2;COPS8P3	Family_generated_by_textmining
COQ10BP	coenzyme Q10B pseudogene			COQ10BP1;COQ10BP2	Complex_that_was_family
CORD	cone rod dystrophy			CORD1;CORD1;CORD17;CORD17;CORD4;CORD8	Family_generated_by_textmining
CORO	coronin			CORO2A;CORO6;CORO7	Family_generated_by_textmining
CORO	Coronin		Coagulation factor II receptor;thrombin receptor	CORO1A;CORO1B;CORO1C;CORO2A;CORO2B;CORO6;CORO7	Family_from_hgnc_database
CORO	coronin, actin binding protein			CORO1A;CORO1B;CORO1C;CORO2A;CORO2B	Family_generated_by_textmining
CORVET complex	endosomal class C core vacuole endosome tethering complex			VPS11;VPS16;VPS18;VPS3;VPS33A;VPS33B;VPS8	Manually_defined_complex
COTL1P	coactosin-like F-actin binding protein 1 pseudogene			COTL1P1;COTL1P2	Complex_that_was_family
COX	cytochrome c oxidase assembly homolog			COX15;COX15	Complex_that_was_family
COX20P	COX20 cytochrome c oxidase assembly factor pseudogene			COX20P1;COX20P2	Complex_that_was_family
COX4I1P	cytochrome c oxidase subunit IV isoform 1 pseudogene			COX4I1P1;COX4I1P2	Complex_that_was_family
COX5AP	cytochrome c oxidase subunit Va pseudogene			COX5AP1;COX5AP2	Complex_that_was_family
COX5BP	cytochrome c oxidase subunit Vb pseudogene			COX5BP1;COX5BP2;COX5BP3;COX5BP4;COX5BP5;COX5BP6;COX5BP7;COX5BP8	Family_generated_by_textmining
COX6A	cytochrome c oxidase subunit VIa			COX6A1;COX6A2	Complex_generated_by_textmining
COX6A1P	cytochrome c oxidase subunit VIa polypeptide 1 pseudogene			COX6A1P1;COX6A1P2;COX6A1P3	Family_generated_by_textmining
COX6B	cytochrome c oxidase subunit VIb			COX6B1;COX6B1;COX6B2;COX6B2	Complex_generated_by_textmining
COX6B1P	cytochrome c oxidase subunit VIb polypeptide 1 pseudogene			COX6B1P1;COX6B1P1;COX6B1P2;COX6B1P2;COX6B1P3;COX6B1P3;COX6B1P4;COX6B1P4;COX6B1P5;COX6B1P5;COX6B1P6;COX6B1P6;COX6B1P7;COX6B1P7	Family_generated_by_textmining
COX6B1P	cytochrome c oxidase subunit VIb polypeptide ubiquitous pseudogene			COX6B1P1;COX6B1P2;COX6B1P3;COX6B1P4;COX6B1P5;COX6B1P6;COX6B1P7	Family_generated_by_textmining
COX6CP	cytochrome c oxidase subunit VIc pseudogene			COX6CP1;COX6CP10;COX6CP11;COX6CP12;COX6CP13;COX6CP14;COX6CP15;COX6CP16;COX6CP17;COX6CP18;COX6CP2;COX6CP3;COX6CP4;COX6CP5;COX6CP6;COX6CP7;COX6CP8;COX6CP9	Family_generated_by_textmining
COX7A	cytochrome c oxidase subunit VIIa			COX7A1;COX7A1;COX7A2;COX7A2	Complex_generated_by_textmining
COX7A2P	cytochrome c oxidase subunit VIIa polypeptide 2 pseudogene			COX7A2P1;COX7A2P1;COX7A2P2;COX7A2P2	Family_generated_by_textmining
COX7A2P	cytochrome c oxidase subunit VIIa polypeptide liver pseudogene			COX7A2P1;COX7A2P2	Complex_that_was_family
COX7BP	cytochrome c oxidase subunit VIIb pseudogene			COX7BP1;COX7BP2	Complex_that_was_family
CP	carboxypeptidase			CPA1;CPA1;CPA2;CPA2;CPA3;CPA3;CPA4;CPA5;CPA6;CPB1;CPB1;CPB2;CPB2;CPD;CPE;CPM;CPO;CPQ;CPZ	Family_generated_by_textmining
CP	centromere protein			ANAPC16;APITD1;C9ORF114;CFDP1;FBXO28;GPATCH11;ITGB3BP;KANSL1;LRWD1;MEAF6;PHF2;PHF6;RASSF2	Family_generated_by_textmining
CP	Chondrodysplasia punctata			ARSE;EBP	Complex_that_was_family
CP	F-Actin capping protein		Capping protein	CAPZA1;CAPZA2;CAPZA3;CAPZB	Manually_defined_family
CP	metallocarboxypeptidase			CPD;CPO;CPZ	Family_generated_by_textmining
CP	pancreatic carboxypeptidase			CPA1;CPB1	Complex_that_was_family
CP	tissue carboxypeptidase			CPA3;CPB1	Complex_that_was_family
CPEB	cytoplasmic polyadenylation element binding protein			CPEB1;CPEB2;CPEB3;CPEB4	Family_generated_by_textmining
CPEB2-AS	CPEB2 antisense RNA			CPEB2-AS1;CPEB2-AS1	Complex_that_was_family
CPLX	complexin			CPLX1;CPLX2;CPLX3;CPLX4	Family_generated_by_textmining
CPN	carboxypeptidase N			CPN1;CPN2	Complex_generated_by_textmining
CPNE	Copine		Coagulation factor II receptor;thrombin receptor	CPNE1;CPNE2;CPNE3;CPNE4;CPNE5;CPNE6;CPNE7;CPNE8;CPNE9	Family_from_hgnc_database
CPNE	copine protein family		copine protein	CPNE1;CPNE4;CPNE5;CPNE9	Family_generated_by_textmining
CPP	CAAX prenyl protease			RCE1;ZMPSTE24	Complex_that_was_family
CPSF	cleavage and polyadenylation specific factor			CPSF2;CPSF4;CPSF7	Family_generated_by_textmining
CPT	carnitine palmitoyltransferase			CPT1A;CPT1A;CPT1B;CPT1B;CPT1C;CPT2	Family_generated_by_textmining
CPT1	carnitine palmitoyltransferase I	CPT-1;CPTI;CPT-I		CPT1A;CPT1B;CPT1C	Manually_defined_family
CPXM	carboxypeptidase X			CPXM1;CPXM1;CPXM2;CPXM2	Family_generated_by_textmining
CPXM	M14			CPXM1;CPXM2	Complex_that_was_family
CR	complement component			CR1;CR1;CR2;CR2	Family_generated_by_textmining
CR	Complement component receptor		Coagulation factor II receptor;thrombin receptor	C3AR1;C5AR1;C5AR2	Family_from_hgnc_database
CRABP	cellular retinoic acid binding protein			CRABP1;CRABP2	Complex_that_was_family
CRACR	Ca2+ release-activated Ca2+ channel regulator		calcium release activated channel regulator;CRAC regulator	CRACR2A;CRACR2B	Complex_that_was_family
CRAT	cervical cancer-associated transcript			CRAT37;CRAT40;CRAT8	Family_generated_by_textmining
CRB	crumbs family		crumbs;crumbs protein;crumbs protein family	CRB2;CRB3	Complex_that_was_family
CRCS	Colorectal cancer, susceptibility to			CRCS10;CRCS11;CRCS2;CRCS5;CRCS6;CRCS7;CRCS8;CRCS9	Family_generated_by_textmining
CREB	cAMP responsive element binding protein			CREB1;CREB3;CREB5	Family_generated_by_textmining
CREB3L	cAMP responsive element binding protein 3-like			CREB3L1;CREB3L2;CREB3L3;CREB3L4	Family_generated_by_textmining
CREG	cellular repressor of E1A-stimulated genes			CREG1;CREG2	Complex_that_was_family
CRELD	cysteine-rich with EGF-like domains			CRELD1;CRELD2	Complex_that_was_family
CRHR	Corticotropin-releasing factor receptor		Coagulation factor II receptor;corticotropin releasing hormone;thrombin receptor	CRHR1;CRHR2	Complex_that_was_family
CRIM	cysteine rich transmembrane BMP regulator			CRIM1;CRIM1	Complex_that_was_family
CRIP	cysteine-rich protein			CRIP1;CRIP1;CRIP2;CRIP3	Family_generated_by_textmining
CRIP1P	cysteine-rich protein 1 pseudogene			CRIP1P1;CRIP1P1;CRIP1P2;CRIP1P2;CRIP1P3;CRIP1P3;CRIP1P4;CRIP1P4	Family_generated_by_textmining
CRIP1P	cysteine-rich protein intestinal pseudogene			CRIP1P1;CRIP1P2;CRIP1P3;CRIP1P4	Family_generated_by_textmining
CRISP	cysteine-rich secretory protein			CRISP1;CRISP2;CRISP3	Family_generated_by_textmining
CRISPLD	cysteine-rich secretory protein LCCL domain containing			CRISPLD1;CRISPLD2	Complex_that_was_family
CRLF	cytokine receptor-like factor			CRLF1;CRLF2;CRLF3	Family_generated_by_textmining
CRMP-MICAL-PlexinA1	CRMP-MICAL-PlexinA1 complex, induced by SEMA3A	CRMP-MICAL-PlexinA-1	CRMP-MICAL-PlexinA1 complex	CRMP1;MICAL1;PLXNA1	Complex_from_corum_database
CROCCP	ciliary rootlet coiled-coil, rootletin pseudogene			CROCCP1;CROCCP2;CROCCP3;CROCCP4;CROCCP5	Family_generated_by_textmining
CRSP-Mediator	CRSP-Mediator 2 complex		CRSP-Med 2 complex	MED14;MED15;MED16;MED17;MED18;MED23;MED24;MED4;MED6;MED7	Complex_from_corum_database
CRTC	CREB regulated transcription coactivator			CRTC1;CRTC2;CRTC3	Family_generated_by_textmining
CRY	cryptochrome circadian clock			CRY1;CRY2	Complex_that_was_family
CRY	crystallin			CRYAB;CRYBA1;CRYBA2;CRYBA4;CRYGA;CRYGB;CRYGC;CRYGD;CRYGN;CRYGS;CRYGS;CRYM;CRYZ;CRYZ	Family_generated_by_textmining
CRYA	crystallin, alpha			CRYAA;CRYAB	Complex_that_was_family
CRYB	crystallin, beta			CRYBA1;CRYBA2;CRYBA4;CRYBB1;CRYBB2;CRYBB3	Family_generated_by_textmining
CRYG	crystallin, gamma			CRYGA;CRYGB;CRYGC;CRYGD;CRYGN;CRYGS	Family_generated_by_textmining
CRYZL	crystallin, zeta-like			CRYZL1;CRYZL1	Complex_that_was_family
CRYZP	crystallin, zeta pseudogene			CRYZP1;CRYZP1;CRYZP2;CRYZP2	Family_generated_by_textmining
CSAG	cancer/testis antigen family 24			CSAG1;CSAG2	Complex_that_was_family
CSAG	CSAG family		CSAG	CSAG2;CSAG3;CSAG4;CSAG4	Family_generated_by_textmining
CSF	colony stimulating factor			CSF1;CSF1;CSF2;CSF2;CSF3;CSF3	Family_generated_by_textmining
CSF2R	colony stimulating factor 2 receptor			CSF2RA;CSF2RA;CSF2RB;CSF2RB	Family_generated_by_textmining
CSF2RBP	colony stimulating factor 2 receptor, beta, low-affinity pseudogene			CSF2RBP1;CSF2RBP1	Complex_that_was_family
CSF3R	colony stimulating factor 3			CSF3R;CSF3R	Complex_that_was_family
CSGALNACT	chondroitin beta1			CSGALNACT1;CSGALNACT1;CSGALNACT2;CSGALNACT2	Family_generated_by_textmining
CSGALNACT	chondroitin sulfate acetylgalactosaminyltransferase		chondroitin sulfate N-acetylgalactosaminyltransferase	CSGALNACT1;CSGALNACT2	Complex_that_was_family
CSH	chorionic somatomammotropin			CSH1;CSH2	Complex_that_was_family
CSH	chorionic somatomammotropin hormone			CSH1;CSH1;CSH2	Family_generated_by_textmining
CSMD	CUB and Sushi multiple domains			CSMD1;CSMD2;CSMD3	Family_generated_by_textmining
CSN	casein protein family		casein protein	CSN1S1;CSN2	Complex_that_was_family
CSNK	casein kinase			CSNK1D;CSNK1E;CSNK1G2;CSNK1G3	Family_generated_by_textmining
CSNK1	casein kinase 1	CSNK-1		CSNK1A1;CSNK1D;CSNK1E;CSNK1G1;CSNK1G2;CSNK1G3	Family_generated_by_textmining
CSNK1A	casein kinase 1, alpha			CSNK1A1;CSNK1A1	Complex_that_was_family
CSNK1A1P	casein kinase 1, alpha 1 pseudogene			CSNK1A1P1;CSNK1A1P2;CSNK1A1P3	Family_generated_by_textmining
CSNK1G	casein kinase 1, gamma			CSNK1G1;CSNK1G1;CSNK1G2;CSNK1G3	Family_generated_by_textmining
CSP	chondroitin sulfate proteoglycan			BCAN;CD44	Complex_that_was_family
CSPG4P	chondroitin sulfate proteoglycan 4 pseudogene			CSPG4P10;CSPG4P11;CSPG4P12;CSPG4P13;CSPG4P1Y;CSPG4P2Y;CSPG4P3Y;CSPG4P4Y;CSPG4P5;CSPG4P8;CSPG4P9	Family_generated_by_textmining
CSRNP	cysteine-serine-rich nuclear protein			CSRNP1;CSRNP2;CSRNP3	Family_generated_by_textmining
CSRP	cysteine and glycine-rich protein			CSRP1;CSRP2;CSRP3;CSRP3	Family_generated_by_textmining
CST	cystatin			CST11;CST2;CST5;CST7;CST7;CST8;CST8;CST9;CST9;CSTA;CSTA;CSTB;CSTB	Family_generated_by_textmining
CST	Cystatin, type 1		Coagulation factor II receptor;stefin protein;stefin protein family;thrombin receptor	CSTA;CSTB	Complex_that_was_family
CST	Cystatin, type 2		Coagulation factor II receptor;thrombin receptor	CST1;CST11;CST12P;CST13P;CST2;CST3;CST4;CST5;CST6;CST7;CST8;CST9;CST9L;CST9LP1;CST9LP2;CSTL1	Family_from_hgnc_database
CST9LP	cystatin 9-like pseudogene			CST9LP1;CST9LP2	Complex_that_was_family
CSTF	cleavage stimulation factor, 3' pre-RNA			CSTF1;CSTF2;CSTF2T;CSTF3	Complex_generated_by_textmining
CSTF3-AS	CSTF3 antisense RNA			CSTF3-AS1;CSTF3-AS1	Complex_that_was_family
CSTP	cystatin pseudogene			CSTP1;CSTP2	Complex_that_was_family
CT45	cancer/testis antigen family 45	CT-45		CT45A1;CT45A10;CT45A2;CT45A3;CT45A4;CT45A5;CT45A6;CT45A7;CT45A8;CT45A9	Family_generated_by_textmining
CT45A	cancer/testis antigen CT45			CT45A1;CT45A2;CT45A3;CT45A4;CT45A5;CT45A6	Family_generated_by_textmining
CT47	cancer/testis antigen family 47	CT-47		CT47A1;CT47A10;CT47A11;CT47A12;CT47A2;CT47A3;CT47A4;CT47A5;CT47A6;CT47A7;CT47A8;CT47A9;CT47B1	Family_generated_by_textmining
CT47A	cancer/testis CT47 family		cancer/testis CT47	CT47A1;CT47A10;CT47A11;CT47A12;CT47A2;CT47A3;CT47A4;CT47A5;CT47A6;CT47A7;CT47A8;CT47A9	Family_generated_by_textmining
CTAA	cataract, anterior polar			CTAA1;CTAA2	Complex_that_was_family
CTAG2	cancer/testis antigen family 6	CTAG-2		CTAG2;CTAG2	Complex_that_was_family
CTAGE	CTAGE family		CTAGE	CTAGE15;CTAGE4;CTAGE5;CTAGE6;CTAGE8;CTAGE9	Family_generated_by_textmining
CTAGE	cutaneous T-cell lymphoma-associated antigen			CTAGE1;CTAGE3P;CTAGE4	Family_generated_by_textmining
CTAGE	Cutaneous T-cell-lymphoma-associated antigen family		Coagulation factor II receptor;Cutaneous T-cell-lymphoma-associated antigen;thrombin receptor	CTAGE1;CTAGE10P;CTAGE11P;CTAGE12P;CTAGE13P;CTAGE14P;CTAGE15;CTAGE16P;CTAGE3P;CTAGE4;CTAGE5;CTAGE6;CTAGE7P;CTAGE8;CTAGE9	Family_from_hgnc_database
CTBP	C-terminal binding protein			CTBP1;CTBP2	Complex_that_was_family
CTBP1-AS	CTBP1 antisense RNA			CTBP1-AS2;CTBP1-AS2	Complex_that_was_family
CTBP2P	C-terminal binding protein 2 pseudogene			CTBP2P1;CTBP2P2;CTBP2P3;CTBP2P4;CTBP2P5;CTBP2P6;CTBP2P7;CTBP2P8	Family_generated_by_textmining
CTCF-nucleophosmin	CTCF-nucleophosmin complex			CTCF;NPM1	Complex_from_corum_database
CTDP	CTD phosphatase			CTDP1;CTDP1	Complex_generated_by_textmining
CTDSP	CTD small phosphatase			CTDSP1;CTDSP1;CTDSP2;CTDSP2	Family_generated_by_textmining
CTDSP	small CTD phosphatase			CTDSP1;CTDSP2	Complex_that_was_family
CTDSPL	CTD small phosphatase like			CTDSPL2;CTDSPL2	Complex_that_was_family
CTFC-TAF1	CTFC-TAF1 complex	CTFC-TAF-1		CTCF;SET	Complex_from_corum_database
CTGF/Hcs24-actin	CTGF/Hcs24-actin complex			ACTB;ACTB;ACTG1;ACTG1;CTGF	Complex_from_corum_database
CTLD	C-type lectin domain			CD302;KLRG1;KLRG2	Family_generated_by_textmining
CTLH	CTLH complex		RANBPM-MKLN1-MAEA-RMND5A-ARMC8 complex	ARMC8;MAEA;MKLN1;RANBP9;RMND5A	Complex_from_corum_database
CTNN	catenin			CTNNA1;CTNNA1;CTNNA2;CTNNA2;CTNNA3;CTNNA3;CTNNB1;CTNNB1;CTNND1;CTNND1;CTNND2;CTNND2	Family_generated_by_textmining
CTNNA	catenin alpha			CTNNA2;CTNNA2;CTNNA3;CTNNA3	Family_generated_by_textmining
CTNNA1P	catenin alpha 1 pseudogene			CTNNA1P1;CTNNA1P1	Complex_that_was_family
CTNNAL	catenin alpha-like			CTNNAL1;CTNNAL1	Complex_that_was_family
CTNNB	catenin beta			CTNNB1;CTNNB1	Complex_that_was_family
CTNND	catenin delta			CTNND1;CTNND1;CTNND2;CTNND2	Family_generated_by_textmining
CTPS	CTP synthase			CTPS1;CTPS2	Complex_that_was_family
CTR	chymotrypsin			CTRC;CTRC	Complex_that_was_family
CTR	chymotrypsinogen			CTRB1;CTRB2	Complex_that_was_family
CTRCT	Cataract			CTRCT28;CTRCT29	Complex_that_was_family
CTS	Cathepsin		BTB domain containing;cathepsin;POZ domain containing	CTSA;CTSB;CTSC;CTSD;CTSE;CTSF;CTSG;CTSH;CTSK;CTSL;CTSO;CTSS;CTSV;CTSW;CTSZ	Family_from_hgnc_database
CTSLP	cathepsin L pseudogene			CTSLP1;CTSLP2;CTSLP3;CTSLP4;CTSLP6;CTSLP8	Family_generated_by_textmining
CTSZ	cathepsin			CTSZ;CTSZ;CTSZ;CTSZ	Family_generated_by_textmining
CTU	cytosolic thiouridylase			CTU1;CTU2;CTU2	Complex_generated_by_textmining
CTXN	cortexin			CTXN1;CTXN2;CTXN3	Family_generated_by_textmining
CUBN	intrinsic factor-cobalamin			CUBN;CUBNP1;CUBNP2;CUBNP3	Family_generated_by_textmining
CUBNP	cubilin pseudogene			CUBNP1;CUBNP1;CUBNP2;CUBNP2;CUBNP3;CUBNP3	Family_generated_by_textmining
CUEDC	CUE domain containing			CUEDC1;CUEDC2	Complex_that_was_family
CUL	Cullin		Coagulation factor II receptor;cullin protein;cullin protein family;thrombin receptor	CUL1;CUL2;CUL3;CUL4A;CUL4B;CUL5;CUL7;CUL9	Family_from_hgnc_database
CUX	cut-like homeobox			CUX1;CUX2	Complex_that_was_family
CUX2P	cut-like homeobox 2 pseudogene			CUX2P1;CUX2P2	Complex_that_was_family
CWF19L	CWF19-like			CWF19L1;CWF19L1;CWF19L2;CWF19L2	Family_generated_by_textmining
CXADRP	coxsackie virus and adenovirus receptor pseudogene			CXADRP1;CXADRP2;CXADRP3	Family_generated_by_textmining
CXCL	granulocyte chemotactic protein			CXCL6;CXCL8	Complex_that_was_family
CXCR	Chemokine (C-X-C motif) receptor		Chemokine receptor;C-X-C motif receptor	CXCR1;CXCR2;CXCR3;CXCR4;CXCR5;CXCR6	Family_from_hgnc_database
CXCR2P	chemokine receptor 2 pseudogene			CXCR2P1;CXCR2P1	Complex_that_was_family
CXORF	chromosome X open reading frame			CXORF21;CXORF23;CXORF36;CXORF38;CXORF40A;CXORF40B;CXORF49;CXORF49B;CXORF51A;CXORF51B;CXORF56;CXORF57;CXORF58;CXORF65;CXORF66;CXORF67	Family_generated_by_textmining
CXXC	CXXC finger protein			CXXC1;CXXC4;CXXC5	Family_generated_by_textmining
CY	cytochrome			CYB561;CYB5A;CYB5A;CYB5B;CYB5B;CYB5R1;CYB5R2;CYB5R3;CYB5R4;CYBRD1	Family_generated_by_textmining
CYB	Cytochrome b561		Coagulation factor II receptor;thrombin receptor	CYB561;CYB561A3;CYB561D1;CYB561D2;CYBRD1	Family_from_hgnc_database
CYB	cytochrome b561 family		cytochrome b561;ferric-chelate reductase	CYB561;CYBRD1	Complex_that_was_family
CYB5	cytochrome b5 type	CYB-5		CYB5A;CYB5A;CYB5B;CYB5B	Family_generated_by_textmining
CYB5AP	cytochrome b5 type A pseudogene			CYB5AP2;CYB5AP2;CYB5AP3;CYB5AP3;CYB5AP4;CYB5AP4;CYB5AP5;CYB5AP5	Family_generated_by_textmining
CYB5AP	cytochrome b5 type microsomal pseudogene			CYB5AP2;CYB5AP3;CYB5AP4;CYB5AP5	Family_generated_by_textmining
CYB5D	cytochrome b5 domain containing			CYB5D1;CYB5D2	Complex_that_was_family
CYB5R	cytochrome b5 reductase			CYB5R1;CYB5R2;CYB5R3;CYB5R4	Family_generated_by_textmining
CYCSP	cytochrome c, somatic pseudogene			CYCSP1;CYCSP10;CYCSP11;CYCSP12;CYCSP14;CYCSP16;CYCSP17;CYCSP18;CYCSP19;CYCSP2;CYCSP20;CYCSP22;CYCSP23;CYCSP24;CYCSP25;CYCSP26;CYCSP27;CYCSP28;CYCSP29;CYCSP3;CYCSP30;CYCSP32;CYCSP33;CYCSP34;CYCSP35;CYCSP38;CYCSP39;CYCSP4;CYCSP40;CYCSP41;CYCSP42;CYCSP43;CYCSP44;CYCSP45;CYCSP46;CYCSP48;CYCSP49;CYCSP5;CYCSP51;CYCSP52;CYCSP53;CYCSP55;CYCSP6;CYCSP7;CYCSP8	Family_generated_by_textmining
CYFIP	cytoplasmic FMR1 interacting protein			CYFIP1;CYFIP2	Complex_that_was_family
CYLC	cylicin, basic protein of sperm head cytoskeleton			CYLC1;CYLC2	Complex_that_was_family
CYP	cytochrome P450			CYP11A1;CYP11B1;CYP11B2;CYP17A1;CYP19A1;CYP1A1;CYP1A2;CYP1B1;CYP20A1;CYP21A2;CYP24A1;CYP26A1;CYP26B1;CYP26C1;CYP27A1;CYP27B1;CYP27C1;CYP2A;CYP2A;CYP2A13;CYP2A6;CYP2A7;CYP2A7P1;CYP2B6;CYP2C18;CYP2C19;CYP2C8;CYP2C9;CYP2D6;CYP2D7;CYP2E1;CYP2F1;CYP2J2;CYP2R1;CYP2S1;CYP2U1;CYP2W1;CYP39A1;CYP3A;CYP3A;CYP3A4;CYP3A43;CYP3A5;CYP3A7;CYP3AP2;CYP46A1;CYP4A11;CYP4A22;CYP4B1;CYP4F11;CYP4F12;CYP4F2;CYP4F22;CYP4…	Family_generated_by_textmining
CYP	Cytochrome P450 family 1	CYP1;CYP-1	Coagulation factor II receptor;thrombin receptor	CYP1A1;CYP1A2;CYP1B1;CYP1D1P	Family_from_hgnc_database
CYP	Cytochrome P450 family 11	CYP11;CYP-11	Coagulation factor II receptor;thrombin receptor	CYP11A1;CYP11B1;CYP11B2	Family_from_hgnc_database
CYP	Cytochrome P450 family 17	CYP17;CYP-17	Coagulation factor II receptor;thrombin receptor	CYP17A1	Complex_that_was_family
CYP	Cytochrome P450 family 19	CYP19;CYP-19	Coagulation factor II receptor;thrombin receptor	CYP19A1	Complex_that_was_family
CYP	Cytochrome P450 family 2	CYP2;CYP-2	Coagulation factor II receptor;thrombin receptor	CYP2A13;CYP2A6;CYP2A7;CYP2A7P1;CYP2AB1P;CYP2AC1P;CYP2B6;CYP2B7P;CYP2C115P;CYP2C18;CYP2C19;CYP2C23P;CYP2C56P;CYP2C58P;CYP2C59P;CYP2C60P;CYP2C61P;CYP2C63P;CYP2C64P;CYP2C8;CYP2C9;CYP2D6;CYP2D7;CYP2D8P;CYP2E1;CYP2F1;CYP2F2P;CYP2G1P;CYP2G2P;CYP2J2;CYP2R1;CYP2S1;CYP2T1P;CYP2T3P;CYP2U1;CYP2W1	Family_from_hgnc_database
CYP	Cytochrome P450 family 20	CYP20;CYP-20	Coagulation factor II receptor;thrombin receptor	CYP20A1	Complex_that_was_family
CYP	Cytochrome P450 family 21	CYP21;CYP-21	Coagulation factor II receptor;thrombin receptor	CYP21A1P;CYP21A2	Complex_that_was_family
CYP	Cytochrome P450 family 24	CYP24;CYP-24	Coagulation factor II receptor;thrombin receptor	CYP24A1	Complex_that_was_family
CYP	Cytochrome P450 family 26	CYP27;CYP-27	Coagulation factor II receptor;thrombin receptor	CYP26A1;CYP26B1;CYP26C1	Family_from_hgnc_database
CYP	Cytochrome P450 family 27	CYP27;CYP-27	Coagulation factor II receptor;thrombin receptor	CYP27A1;CYP27B1;CYP27C1	Family_from_hgnc_database
CYP	Cytochrome P450 family 3	CYP3;CYP-3	Coagulation factor II receptor;thrombin receptor	CYP3A137P;CYP3A4;CYP3A43;CYP3A5;CYP3A51P;CYP3A52P;CYP3A54P;CYP3A7	Family_from_hgnc_database
CYP	Cytochrome P450 family 39	CYP39;CYP-39	Coagulation factor II receptor;thrombin receptor	CYP39A1	Complex_that_was_family
CYP	Cytochrome P450 family 4	CYP4;CYP-4	Coagulation factor II receptor;thrombin receptor	CYP4A11;CYP4A22;CYP4A26P;CYP4A27P;CYP4A43P;CYP4A44P;CYP4B1;CYP4F10P;CYP4F11;CYP4F12;CYP4F2;CYP4F22;CYP4F23P;CYP4F24P;CYP4F25P;CYP4F26P;CYP4F27P;CYP4F29P;CYP4F3;CYP4F30P;CYP4F31P;CYP4F32P;CYP4F33P;CYP4F34P;CYP4F35P;CYP4F36P;CYP4F44P;CYP4F45P;CYP4F59P;CYP4F60P;CYP4F61P;CYP4F62P;CYP4F8;CYP4F9P;CYP4V2;CYP4X1;CYP4Z1;CYP4Z2P	Family_from_hgnc_database
CYP	Cytochrome P450 family 46	CYP46;CYP-46	Coagulation factor II receptor;thrombin receptor	CYP46A1;CYP46A4P	Complex_that_was_family
CYP	Cytochrome P450 family 51	CYP51;CYP-51	Coagulation factor II receptor;thrombin receptor	CYP51A1;CYP51A1P1;CYP51A1P2;CYP51A1P3	Family_from_hgnc_database
CYP	Cytochrome P450 family 7	CYP7;CYP-7	Coagulation factor II receptor;thrombin receptor	CYP7A1;CYP7B1	Complex_that_was_family
CYP11B	cytochrome P450, family 11, subfamily B			CYP11B1;CYP11B2	Complex_generated_by_textmining
CYP1A	cytochrome P450, family 1, subfamily A			CYP1A1;CYP1A2	Complex_generated_by_textmining
CYP2A	cytochrome P450, family 2, subfamily A			CYP2A13;CYP2A6;CYP2A7	Complex_generated_by_textmining
CYP2C	cytochrome P450, family 2, subfamily C			CYP2C18;CYP2C19;CYP2C8;CYP2C9	Complex_generated_by_textmining
CYP2D	cytochrome P450, family 2, subfamily D			CYP2D6;CYP2D7;CYP2D7	Complex_generated_by_textmining
CYP2D	cytochrome P450, subfamily IID			CYP2D7BP;CYP2D7BP	Complex_generated_by_textmining
CYP3A	cytochrome P450, family 3, subfamily A			CYP3A4;CYP3A43;CYP3A5;CYP3A7	Complex_generated_by_textmining
CYP4A	cytochrome P450, family 4, subfamily A			CYP4A11;CYP4A22	Complex_generated_by_textmining
CYP4F	cytochrome P450, family 4, subfamily F			CYP4F11;CYP4F12;CYP4F2;CYP4F22;CYP4F3;CYP4F8	Complex_generated_by_textmining
CYP51A1P	cytochrome P450, family 51, subfamily A, polypeptide 1 pseudogene			CYP51A1P1;CYP51A1P2;CYP51A1P3	Family_generated_by_textmining
CYP8	Cytochrome P450 family 8	CYP-8	Coagulation factor II receptor;thrombin receptor	CYP8B1;PTGIS	Complex_that_was_family
CYSLTR	cysteinyl leukotriene			CYSLTR1;CYSLTR2	Complex_that_was_family
CYTH	cytohesin			CYTH1;CYTH2;CYTH3;CYTH4	Family_generated_by_textmining
D	DNA segment on chromosome	D6S	DNA segment on chromosome 6	D6S2723E;D6S2723E	Complex_that_was_family
DAAM	dishevelled associated activator of morphogenesis			DAAM1;DAAM2	Complex_that_was_family
DAB	Dab, mitogen-responsive phosphoprotein, homolog			DAB2;DAB2	Complex_that_was_family
DAB	Dab, reelin signal transducer, homolog			DAB1;DAB1	Complex_that_was_family
DACH	dachshund			DACH1;DACH2	Complex_that_was_family
DACT	dishevelled-binding antagonist of beta-catenin			DACT1;DACT2;DACT3	Family_generated_by_textmining
DAG	dystroglycan		dystrophin-associated glycoprotein	DAG1;DAG1	Complex_that_was_family
DAGL	diacylglycerol lipase			DAGLA;DAGLB	Complex_that_was_family
DANT	DXZ4 associated non-coding transcript			DANT1;DANT2	Complex_that_was_family
DAP	DNAX-activation protein			HCST;TYROBP	Complex_that_was_family
DAP3P	death associated protein 3 pseudogene			DAP3P1;DAP3P2	Complex_that_was_family
DAPK	death-associated protein kinase			DAPK1;DAPK2;DAPK3	Family_generated_by_textmining
DAZ	deleted in azoospermia			DAZ1;DAZ2;DAZ3;DAZ4	Family_generated_by_textmining
DAZAP	DAZ associated protein			DAZAP1;DAZAP2	Complex_that_was_family
DBF4	zinc finger, DBF-type containing	DBF-4		DBF4;DBF4B	Complex_that_was_family
DBF4P	DBF4 zinc finger pseudogene			DBF4P1;DBF4P2;DBF4P3	Family_generated_by_textmining
DBI	GABA			DBI;DBIP1;DBIP2;DBIP3	Family_generated_by_textmining
DBIP	diazepam binding inhibitor pseudogene			DBIP1;DBIP1;DBIP2;DBIP2;DBIP3;DBIP3	Family_generated_by_textmining
DBNDD	dysbindin domain containing			DBNDD1;DBNDD1;DBNDD2;DBNDD2	Family_generated_by_textmining
DBX	developing brain homeobox			DBX1;DBX2	Complex_that_was_family
DCAF	DDB1 and CUL4 associated factor		Coagulation factor II receptor;thrombin receptor	AMBRA1;BRWD1;DCAF10;DCAF11;DCAF12;DCAF13;DCAF15;DCAF16;DCAF17;DCAF4;DCAF5;DCAF6;DCAF7;DCAF8;DTL;PHIP;VPRBP;WDTC1	Family_from_hgnc_database
DCAF12L	DDB1 and CUL4 associated factor 12-like			DCAF12L1;DCAF12L2	Complex_that_was_family
DCAF13P	DDB1 and CUL4 associated factor 13 pseudogene			DCAF13P1;DCAF13P2;DCAF13P3	Family_generated_by_textmining
DCAF4L	DDB1 and CUL4 associated factor 4-like			DCAF4L1;DCAF4L2	Complex_that_was_family
DCAF8L	DDB1 and CUL4 associated factor 8-like			DCAF8L1;DCAF8L2	Complex_that_was_family
DCBLD	discoidin, CUB and LCCL domain containing			DCBLD1;DCBLD2	Complex_that_was_family
DCDC	doublecortin domain containing			DCDC1;DCDC2;DCDC2B;DCDC2C;DCDC5	Family_generated_by_textmining
DCHS	dachsous cadherin-related			DCHS1;DCHS2	Complex_that_was_family
DCLK	doublecortin-like kinase			DCLK1;DCLK2;DCLK3	Family_generated_by_textmining
DCLRE	DNA cross-link repair			DCLRE1A;DCLRE1B;DCLRE1C	Family_generated_by_textmining
DCP	decapping mRNA			DCP1A;DCP1B;DCP2	Family_generated_by_textmining
DCST	DC-STAMP domain containing			DCST1;DCST2	Complex_that_was_family
DCTN	dynactin			DCTN1;DCTN2;DCTN2;DCTN3;DCTN3;DCTN4;DCTN4;DCTN5;DCTN5;DCTN6	Family_generated_by_textmining
DCTN	Dynactin		DNAJ heat shock protein;HSP40 heat shock protein	DCTN1;DCTN2;DCTN3;DCTN4;DCTN5;DCTN6	Family_from_hgnc_database
DCUN1D	DCN1, defective in cullin neddylation 1, domain containing			DCUN1D1;DCUN1D2;DCUN1D3;DCUN1D4;DCUN1D5	Family_generated_by_textmining
DDAH	dimethylarginine dimethylaminohydrolase			DDAH1;DDAH2	Complex_that_was_family
DDB	DDB complex			DDB1;DDB2	Complex_from_corum_database
DDHD	DDHD domain containing			DDHD1;DDHD2	Complex_that_was_family
DDI	DNA-damage inducible 1 homolog			DDI1;DDI1;DDI2	Family_generated_by_textmining
DDIT	DNA-damage-inducible transcript			DDIT3;DDIT4	Complex_that_was_family
DDOST	dolichyl-diphosphooligosaccharide--protein glycosyltransferase			DDOST;DDOST	Complex_generated_by_textmining
DDR	discoidin domain receptor tyrosine kinase			DDR1;DDR2	Complex_that_was_family
DDR1-AS	DDR1 antisense RNA			DDR1-AS1;DDR1-AS1	Complex_that_was_family
DDX	Asp-Glu-Ala-Asp box helicase			DDX1;DDX17;DDX21;DDX24;DDX25;DDX3X;DDX3Y;DDX42;DDX5;DDX56;DDX6	Family_generated_by_textmining
DDX	Asp-Glu-Ala-Asp/His box			DDX12P;DDX26B	Complex_generated_by_textmining
DDX	DEAD box helicase			DDX1;DDX1;DDX17;DDX17;DDX21;DDX21;DDX24;DDX24;DDX25;DDX25;DDX3X;DDX3X;DDX3Y;DDX3Y;DDX42;DDX42;DDX5;DDX5;DDX56;DDX56;DDX6;DDX6	Family_generated_by_textmining
DDX	DEAD box polypeptide		Coagulation factor II receptor;thrombin receptor	DDX1;DDX10;DDX11;DDX12P;DDX17;DDX18;DDX19A;DDX19B;DDX20;DDX21;DDX23;DDX24;DDX25;DDX26B;DDX27;DDX28;DDX31;DDX39A;DDX39B;DDX3X;DDX3Y;DDX4;DDX41;DDX42;DDX43;DDX46;DDX47;DDX49;DDX5;DDX50;DDX51;DDX52;DDX53;DDX54;DDX55;DDX56;DDX58;DDX59;DDX6;EIF4A1;EIF4A2;EIF4A3;INTS6	Family_from_hgnc_database
DDX	DEAD/H box			DDX26B;DDX26B	Complex_generated_by_textmining
DDX	DEAD/H box helicase			DDX11;DDX11	Complex_that_was_family
DDX10P	Asp-Glu-Ala-Asp box polypeptide 10 pseudogene			DDX10P1;DDX10P2	Complex_that_was_family
DDX10P	DEAD box polypeptide 10 pseudogene			DDX10P1;DDX10P1;DDX10P2;DDX10P2	Family_generated_by_textmining
DDX11L	Asp-Glu-Ala-Asp/His box helicase 11 like			DDX11L1;DDX11L10;DDX11L11;DDX11L13;DDX11L15;DDX11L16;DDX11L2;DDX11L3;DDX11L4;DDX11L5;DDX11L6;DDX11L7;DDX11L8;DDX11L9	Family_generated_by_textmining
DDX11L	DEAD/H box helicase 11 like			DDX11L1;DDX11L1;DDX11L10;DDX11L10;DDX11L11;DDX11L11;DDX11L13;DDX11L13;DDX11L15;DDX11L15;DDX11L16;DDX11L16;DDX11L2;DDX11L2;DDX11L3;DDX11L3;DDX11L4;DDX11L4;DDX11L5;DDX11L5;DDX11L6;DDX11L6;DDX11L7;DDX11L7;DDX11L8;DDX11L8;DDX11L9;DDX11L9	Family_generated_by_textmining
DDX18P	Asp-Glu-Ala-Asp box polypeptide 18 pseudogene			DDX18P1;DDX18P2;DDX18P3;DDX18P4;DDX18P5;DDX18P6	Family_generated_by_textmining
DDX18P	DEAD box polypeptide 18 pseudogene			DDX18P1;DDX18P1;DDX18P2;DDX18P2;DDX18P3;DDX18P3;DDX18P4;DDX18P4;DDX18P5;DDX18P5;DDX18P6;DDX18P6	Family_generated_by_textmining
DDX20P	DEAD box polypeptide 20 pseudogene			DDX20P1;DDX20P1	Complex_that_was_family
DDX39AP	DEAD box polypeptide 39A pseudogene			DDX39AP1;DDX39AP1	Complex_that_was_family
DDX39BP	Asp-Glu-Ala-Asp box polypeptide 39B pseudogene			DDX39BP1;DDX39BP2	Complex_that_was_family
DDX39BP	DEAD box polypeptide 39B pseudogene			DDX39BP1;DDX39BP1;DDX39BP2;DDX39BP2	Family_generated_by_textmining
DDX3P	DEAD box polypeptide 3, pseudogene			DDX3P1;DDX3P1;DDX3P2;DDX3P2;DDX3P3;DDX3P3	Family_generated_by_textmining
DDX43P	Asp-Glu-Ala-Asp box polypeptide 43 pseudogene			DDX43P1;DDX43P2;DDX43P3	Family_generated_by_textmining
DDX43P	DEAD box polypeptide 43 pseudogene			DDX43P1;DDX43P1;DDX43P2;DDX43P2;DDX43P3;DDX43P3	Family_generated_by_textmining
DDX50P	Asp-Glu-Ala-Asp/His box polypeptide 50 pseudogene			DDX50P1;DDX50P2	Complex_that_was_family
DDX50P	DEAD/H box polypeptide 50 pseudogene			DDX50P1;DDX50P1;DDX50P2;DDX50P2	Family_generated_by_textmining
DDX55P	DEAD box polypeptide 55 pseudogene			DDX55P1;DDX55P1	Complex_that_was_family
DDX6P	Asp-Glu-Ala-Asp box helicase 6 pseudogene			DDX6P1;DDX6P2	Complex_that_was_family
DDX6P	DEAD box helicase 6 pseudogene			DDX6P1;DDX6P1;DDX6P2;DDX6P2	Family_generated_by_textmining
Death	Death induced signaling complex DISC (FAS, FADD, CASP8, CFLAR), membrane-associated, CD95L induced		CD95L induced;Death induced signaling complex DISC membrane-associated	CASP8;CFLAR;FADD;FAS	Complex_from_corum_database
Death	Death induced signaling complex II (FADD, CASP8, CFLAR), cytosolic, CD95L induced		CD95L induced;Death induced signaling complex II cytosolic	CASP8;CFLAR;FADD	Complex_from_corum_database
Death-inducing	Death-inducing signaling complex DISC (type I cells associated), stimulated		Death-inducing signaling complex DISC stimulated	CASP8;FADD;FAS	Complex_from_corum_database
DECR	2,4-dienoyl CoA reductase			DECR1;DECR2;DECR2	Family_generated_by_textmining
DEF	defensin			DEFA1;DEFA1B;DEFA3;DEFA4;DEFA5;DEFA6;DEFB1;DEFB103A;DEFB104A;DEFB105A;DEFB106A;DEFB107A;DEFB109;DEFB110;DEFB112;DEFB113;DEFB114;DEFB115;DEFB116;DEFB116;DEFB117;DEFB117;DEFB117;DEFB118;DEFB119;DEFB121;DEFB121;DEFB122;DEFB122;DEFB123;DEFB124;DEFB124;DEFB125;DEFB126;DEFB127;DEFB128;DEFB128;DEFB129;DEFB130;DEFB131;DEFB132;DEFB133;DEFB134;DEFB135;DEFB136;DEFB4A	Family_generated_by_textmining
DEF	differentially expressed in FDCP			DEF8;DEF8	Complex_that_was_family
DEFA	defensin, alpha			DEFA1;DEFA1A3;DEFA1B;DEFA3;DEFA4;DEFA5;DEFA6	Family_generated_by_textmining
DEFA	Defensin, alpha		Coagulation factor II receptor;thrombin receptor	DEFA1;DEFA10P;DEFA11P;DEFA1A3;DEFA1B;DEFA3;DEFA4;DEFA5;DEFA6;DEFA7P;DEFA8P;DEFA9P	Family_from_hgnc_database
DEFA1	defensin, alpha 1 and	DEFA-1		DEFA1A3;DEFA1A3	Complex_that_was_family
DEFB	defensin, beta			DEFB1;DEFB103A;DEFB103B;DEFB104A;DEFB104B;DEFB105A;DEFB105B;DEFB106A;DEFB106B;DEFB107A;DEFB107B;DEFB108B;DEFB109;DEFB110;DEFB112;DEFB113;DEFB114;DEFB115;DEFB116;DEFB117;DEFB117;DEFB118;DEFB119;DEFB121;DEFB122;DEFB122;DEFB123;DEFB124;DEFB125;DEFB126;DEFB127;DEFB128;DEFB129;DEFB130;DEFB131;DEFB132;DEFB133;DEFB134;DEFB135;DEFB136;DEFB4A;DEFB4B	Family_generated_by_textmining
DEFB	Defensin, beta		Coagulation factor II receptor;thrombin receptor	DEFB1;DEFB103A;DEFB103B;DEFB104A;DEFB104B;DEFB105A;DEFB105B;DEFB106A;DEFB106B;DEFB107A;DEFB107B;DEFB108B;DEFB108P1;DEFB108P2;DEFB108P3;DEFB108P4;DEFB109P1;DEFB109P1B;DEFB109P2;DEFB109P3;DEFB110;DEFB112;DEFB113;DEFB114;DEFB115;DEFB116;DEFB117;DEFB118;DEFB119;DEFB121;DEFB122;DEFB123;DEFB124;DEFB125;DEFB126;DEFB127;DEFB128;DEFB129;DEFB130;DEFB131;DEFB132;DEFB133;DEFB134;DEFB135;DEFB136;DEFB4A;DEFB4B	Family_from_hgnc_database
DEFB10	beta defensin	DEFB-10		DEFB103A;DEFB103A	Complex_that_was_family
DEFB108P	defensin, beta 108, pseudogene			DEFB108P1;DEFB108P2;DEFB108P3;DEFB108P4	Family_generated_by_textmining
DEFB109P	defensin, beta 109, pseudogene			DEFB109P1;DEFB109P1B;DEFB109P2;DEFB109P3	Family_generated_by_textmining
DEFB4	beta-defensin	DEFB-4		DEFB4A;DEFB4B	Complex_that_was_family
DEGS	delta-desaturase, sphingolipid			DEGS1;DEGS1;DEGS2;DEGS2	Family_generated_by_textmining
DEGS	dihydroceramide desaturase		sphingolipid delta-desaturase	DEGS1;DEGS2	Complex_that_was_family
DENND1	connecdenn	DENND-1		DENND1B;DENND1C	Complex_that_was_family
DEPDC	DEP domain containing			DEPDC1;DEPDC1B;DEPDC4;DEPDC5;DEPDC7	Family_generated_by_textmining
DEPDC1P	DEP domain containing 1 pseudogene			DEPDC1P1;DEPDC1P2	Complex_that_was_family
DER22	Supernumerary der	DER-22		DER22T8-22;DER22T8-22	Complex_that_was_family
DERL	derlin protein family		derlin protein	DERL1;DERL2;DERL3	Family_generated_by_textmining
DESI	Desumoylating isopeptidase		Coagulation factor II receptor;desumoylating isopeptidase;thrombin receptor	DESI1;DESI2	Complex_that_was_family
DET	de-etiolated homolog			DET1;DET1	Complex_that_was_family
DFFB	DNA fragmentation factor, 40kDa, beta			DFFB;DFFB	Complex_generated_by_textmining
DFN	deafness, X-linked			DFN5;DFN8	Complex_that_was_family
DFNA	deafness, autosomal dominant			DFNA16;DFNA18;DFNA19;DFNA21;DFNA24;DFNA27;DFNA29;DFNA30;DFNA31;DFNA32;DFNA33;DFNA34;DFNA35;DFNA37;DFNA40;DFNA42;DFNA43;DFNA45;DFNA46;DFNA47;DFNA48;DFNA49;DFNA5;DFNA52;DFNA53;DFNA54;DFNA55;DFNA57;DFNA58;DFNA59;DFNA60;DFNA61;DFNA62;DFNA63;DFNA7	Family_generated_by_textmining
DFNB	deafness, autosomal recessive			DFNB100;DFNB13;DFNB14;DFNB17;DFNB19;DFNB20;DFNB26;DFNB27;DFNB31;DFNB32;DFNB33;DFNB34;DFNB38;DFNB40;DFNB43;DFNB44;DFNB45;DFNB46;DFNB47;DFNB5;DFNB50;DFNB51;DFNB54;DFNB55;DFNB56;DFNB57;DFNB58;DFNB59;DFNB60;DFNB62;DFNB65;DFNB66;DFNB68;DFNB69;DFNB71;DFNB75;DFNB78;DFNB80;DFNB81;DFNB83;DFNB85;DFNB87;DFNB90;DFNB92;DFNB93;DFNB96	Family_generated_by_textmining
DFNM	deafness modifier			DFNM1;DFNM1;DFNM2;DFNM2	Family_generated_by_textmining
DGAT	diacylglycerol acyltransferase		diacylglycerol O-acyltransferase	DGAT1;DGAT2	Complex_that_was_family
DGCR	DiGeorge syndrome critical region gene			DGCR10;DGCR10;DGCR11;DGCR11;DGCR12;DGCR12;DGCR14;DGCR2;DGCR5;DGCR5;DGCR6;DGCR7;DGCR9;DGCR9	Family_generated_by_textmining
DGK	diacylglycerol kinase			DGKA;DGKB;DGKD;DGKE;DGKG;DGKZ	Family_generated_by_textmining
DHC	Dynein heavy chain (cytoplasmic)		Cytoplasmic dynein heavy chain	DYNC1H1;DYNC2H1	Complex_that_was_family
DHFRP	dihydrofolate reductase pseudogene			DHFRP1;DHFRP2	Complex_that_was_family
DHRS	dehydrogenase/reductase			DHRS1;DHRS1;DHRS11;DHRS11;DHRS12;DHRS12;DHRS13;DHRS13;DHRS2;DHRS2;DHRS3;DHRS3;DHRS4;DHRS4;DHRS7;DHRS7;DHRS7B;DHRS7B;DHRS7C;DHRS7C;DHRS9;DHRS9	Family_generated_by_textmining
DHRS	short chain dehydrogenase/reductase family 25C			DHRS2;DHRS4;DHRS4L2	Family_generated_by_textmining
DHRS	short chain dehydrogenase/reductase family 7C			DHRS13;DHRSX	Complex_that_was_family
DHRS4L	dehydrogenase/reductase member 4 like			DHRS4L1;DHRS4L1;DHRS4L2;DHRS4L2	Family_generated_by_textmining
DHRS7	short chain dehydrogenase/reductase family 32C	DHRS-7		DHRS7B;DHRS7C	Complex_that_was_family
DHX	Asp-Glu-Ala-His box helicase			DHX15;DHX30;DHX9	Family_generated_by_textmining
DHX	DEAH box helicase			DHX15;DHX15;DHX30;DHX30;DHX9;DHX9	Family_generated_by_textmining
DHX	DEAH box polypeptide		Coagulation factor II receptor;thrombin receptor	DHX15;DHX16;DHX29;DHX30;DHX32;DHX33;DHX34;DHX35;DHX36;DHX37;DHX38;DHX40;DHX57;DHX8;DHX9	Family_from_hgnc_database
DHX	DEXH box			DHX58;DHX58	Complex_generated_by_textmining
DHX40P	DEAH box polypeptide 40 pseudogene			DHX40P1;DHX40P1	Complex_that_was_family
DHX9P	DEAH box polypeptide 9 pseudogene			DHX9P1;DHX9P1	Complex_that_was_family
DIAPH	diaphanous-related formin			DIAPH1;DIAPH2;DIAPH3	Family_generated_by_textmining
DIAPH3-AS	DIAPH3 antisense RNA			DIAPH3-AS1;DIAPH3-AS2	Complex_that_was_family
DIC	Dynein intermediate chain (cytoplasmic)		Cytoplasmic intermediate chain	DYNC1I1;DYNC1I2	Complex_that_was_family
DICER	dicer			DICER1;DICER1	Complex_that_was_family
DIP	disco-interacting protein	DIP2;DIP-2	disco-interacting protein 2 homolog	DIP2A;DIP2B;DIP2C	Family_generated_by_textmining
DIRAS	DIRAS family, GTP-binding RAS-like			DIRAS1;DIRAS2;DIRAS3	Family_generated_by_textmining
DIRC	disrupted in renal carcinoma			DIRC1;DIRC2;DIRC3	Family_generated_by_textmining
DISC	disrupted in schizophrenia			DISC1;DISC2;DISC2	Family_generated_by_textmining
DISC1FP	DISC1 fusion partner			DISC1FP1;DISC1FP1	Complex_that_was_family
DISP	dispatched homolog			DISP1;DISP1;DISP2;DISP2	Family_generated_by_textmining
DJ-1-SNCA	DJ-1-SNCA complex, high molecular weight complex		DJ-1-SNCA complex	PARK7;SNCA	Complex_from_corum_database
DKK	dickkopf WNT signaling pathway inhibitor			DKK1;DKK2;DKK3;DKK4	Family_generated_by_textmining
DL	E2			DLAT;DLST	Complex_generated_by_textmining
DLC	Dynein light chain (cytoplasmic)		Cytoplasmic light chain	DYNLL1;DYNLL2;DYNLRB1;DYNLRB2;DYNLT1;DYNLT3	Manually_defined_family
DLEU	deleted in lymphocytic leukemia			DLEU1;DLEU1;DLEU2;DLEU2;DLEU7	Family_generated_by_textmining
DLG	discs, large homolog			DLG1;DLG1;DLG2;DLG2;DLG3;DLG3;DLG4;DLG4;DLG5;DLG5	Family_generated_by_textmining
DLGAP	discs, large homolog-associated protein			DLGAP1;DLGAP1;DLGAP2;DLGAP2;DLGAP3;DLGAP3;DLGAP4;DLGAP4;DLGAP5;DLGAP5	Family_generated_by_textmining
DLGAP1-AS	DLGAP1 antisense RNA			DLGAP1-AS1;DLGAP1-AS2;DLGAP1-AS3;DLGAP1-AS4;DLGAP1-AS5	Family_generated_by_textmining
DLGAP5P	discs, large homolog-associated protein 5 pseudogene			DLGAP5P1;DLGAP5P1	Complex_that_was_family
DLIC	Dynein light intermediate chain (cytoplasmic)		Cytoplasmic light intermediate chain	DYNC1LI1;DYNC1LI2;DYNC2LI1	Manually_defined_family
DLK	delta-like			DLK1;DLK1;DLK2;DLK2	Family_generated_by_textmining
DLP1-hFIS1	DLP1-hFIS1 complex	DLP1-hFIS-1		DNM1L;FIS1	Complex_from_corum_database
DLX	distal-less homeobox			DLX1;DLX2;DLX3;DLX4;DLX5;DLX6	Family_generated_by_textmining
DLX2-AS	DLX2 antisense RNA			DLX2-AS1;DLX2-AS1	Complex_that_was_family
DLX6-AS	DLX6 antisense RNA			DLX6-AS1;DLX6-AS2	Complex_that_was_family
DMAP1-associated	DMAP1-associated complex			ACTL6A;BRD8;DMAP1;EP400;EPC1;RUVBL1;RUVBL2;SRCAP;TRRAP;VPS72	Complex_from_corum_database
DMRT	DMRT-like			DMRTA1;DMRTA2;DMRTB1;DMRTC1;DMRTC2	Family_generated_by_textmining
DMRT	doublesex and mab			DMRT1;DMRT2	Complex_that_was_family
DMRT	doublesex and mab-3 related transcription factor			DMRT1;DMRT2;DMRT3;DMRT3	Family_generated_by_textmining
DMXL	Dmx-like			DMXL1;DMXL2	Complex_that_was_family
DNA	DNA double-strand break end-joining complex			LIG4;MRE11A;NBN;RAD50;XRCC4;XRCC5;XRCC6	Complex_from_corum_database
DNA	DNA ligase III-XRCC1 complex			LIG3;XRCC1	Complex_from_corum_database
DNA	DNA ligase IV-condensin complex			LIG4;SMC2;SMC4	Complex_from_corum_database
DNA	DNA ligase IV-XRCC1 complex			LIG4;XRCC1	Complex_from_corum_database
DNA	DNA ligase IV-XRCC4 complex (LX complex)		DNA ligase IV-XRCC4 complex	LIG4;XRCC4	Complex_from_corum_database
DNA	DNA ligase IV-XRCC4-AHNK complex		AHNAK-LX complex	AHNAK;LIG4;XRCC4	Complex_from_corum_database
DNA	DNA polymerase alpha-primase complex			POLA1;POLA2;PRIM1;PRIM2	Complex_from_corum_database
DNA	Dynein, axonemal		DNAJ heat shock protein;HSP40 heat shock protein	DNAH1;DNAH10;DNAH11;DNAH12;DNAH14;DNAH17;DNAH2;DNAH3;DNAH5;DNAH6;DNAH7;DNAH8;DNAH9;DNAI1;DNAI2;DNAL4;DNALI1	Family_from_hgnc_database
DNAAF	dynein, axonemal, assembly factor			DNAAF1;DNAAF2;DNAAF3;DNAAF5	Family_generated_by_textmining
DNAH	dynein, axonemal, heavy chain			DNAH1;DNAH10;DNAH10OS;DNAH11;DNAH12;DNAH14;DNAH17;DNAH2;DNAH3;DNAH5;DNAH6;DNAH7;DNAH8;DNAH9	Family_generated_by_textmining
DNAI	dynein, axonemal, intermediate chain			DNAI1;DNAI2	Complex_that_was_family
DNAJ	DNAJ (HSP40) heat shock protein		DNAJ heat shock protein;HSP40 heat shock protein	DNAJA1;DNAJA2;DNAJA3;DNAJA4;DNAJB1;DNAJB11;DNAJB12;DNAJB13;DNAJB14;DNAJB2;DNAJB3;DNAJB4;DNAJB5;DNAJB6;DNAJB7;DNAJB8;DNAJB9;DNAJC1;DNAJC10;DNAJC11;DNAJC12;DNAJC13;DNAJC14;DNAJC15;DNAJC16;DNAJC17;DNAJC18;DNAJC19;DNAJC2;DNAJC21;DNAJC22;DNAJC24;DNAJC25;DNAJC27;DNAJC28;DNAJC3;DNAJC30;DNAJC4;DNAJC5;DNAJC5B;DNAJC5G;DNAJC6;DNAJC7;DNAJC8;DNAJC9;GAK;HSCB;SACS;SEC63	Family_from_hgnc_database
DNAJA	DnaJ homolog, subfamily A			DNAJA1;DNAJA1;DNAJA2;DNAJA2;DNAJA3;DNAJA3;DNAJA4;DNAJA4	Family_generated_by_textmining
DNAJA1P	DnaJ homolog, subfamily A, member 1 pseudogene			DNAJA1P1;DNAJA1P1;DNAJA1P2;DNAJA1P2;DNAJA1P3;DNAJA1P3;DNAJA1P4;DNAJA1P4;DNAJA1P5;DNAJA1P5;DNAJA1P6;DNAJA1P6	Family_generated_by_textmining
DNAJB	DnaJ homolog, subfamily B			DNAJB1;DNAJB1;DNAJB11;DNAJB11;DNAJB12;DNAJB12;DNAJB13;DNAJB13;DNAJB14;DNAJB14;DNAJB2;DNAJB2;DNAJB3;DNAJB3;DNAJB4;DNAJB4;DNAJB5;DNAJB5;DNAJB6;DNAJB6;DNAJB7;DNAJB7;DNAJB8;DNAJB8;DNAJB9;DNAJB9	Family_generated_by_textmining
DNAJB1P	DnaJ homolog, subfamily B, member 1 pseudogene			DNAJB1P1;DNAJB1P1	Complex_that_was_family
DNAJB5-AS	DNAJB5 antisense RNA			DNAJB5-AS1;DNAJB5-AS1	Complex_that_was_family
DNAJB5P	DnaJ homolog, subfamily B, member 5 pseudogene			DNAJB5P1;DNAJB5P1	Complex_that_was_family
DNAJC	DnaJ homolog, subfamily C			DNAJC1;DNAJC1;DNAJC10;DNAJC10;DNAJC11;DNAJC11;DNAJC12;DNAJC12;DNAJC13;DNAJC13;DNAJC14;DNAJC14;DNAJC15;DNAJC15;DNAJC16;DNAJC16;DNAJC17;DNAJC17;DNAJC18;DNAJC18;DNAJC19;DNAJC19;DNAJC2;DNAJC2;DNAJC21;DNAJC21;DNAJC22;DNAJC22;DNAJC24;DNAJC24;DNAJC25;DNAJC25;DNAJC27;DNAJC27;DNAJC28;DNAJC28;DNAJC3;DNAJC3;DNAJC30;DNAJC30;DNAJC4;DNAJC4;DNAJC5;DNAJC5;DNAJC5B;DNAJC5B;DNAJC5G;DNAJC5G;DNAJC6;DNAJC6;DNAJC7;DNAJ…	Family_generated_by_textmining
DNAJC19P	DnaJ homolog, subfamily C, member 19 pseudogene			DNAJC19P1;DNAJC19P1;DNAJC19P2;DNAJC19P2;DNAJC19P3;DNAJC19P3;DNAJC19P4;DNAJC19P4;DNAJC19P5;DNAJC19P5;DNAJC19P6;DNAJC19P6;DNAJC19P7;DNAJC19P7;DNAJC19P8;DNAJC19P8;DNAJC19P9;DNAJC19P9	Family_generated_by_textmining
DNAJC3-AS	DNAJC3 antisense RNA			DNAJC3-AS1;DNAJC3-AS1	Complex_that_was_family
DNAJC8P	DnaJ homolog, subfamily C, member 8 pseudogene			DNAJC8P1;DNAJC8P1	Complex_that_was_family
DNAL	dynein, axonemal, light chain			DNAL1;DNAL4	Complex_that_was_family
DNA-PK-Ku	DNA-PK-Ku antigen complex			PRKDC;XRCC5;XRCC6	Complex_from_corum_database
DNASE1L	deoxyribonuclease I-like			DNASE1L1;DNASE1L2;DNASE1L3	Family_generated_by_textmining
DNASE1L	DNase			DNASE1L1;DNASE1L3	Complex_that_was_family
DND1P	DND microRNA-mediated repression inhibitor 1 pseudogene			DND1P1;DND1P2	Complex_that_was_family
DNM	dynamin			DNM1;DNM2;DNM3	Family_generated_by_textmining
DNM1P	dynamin 1 pseudogene			DNM1P17;DNM1P18;DNM1P19;DNM1P24;DNM1P25;DNM1P26;DNM1P27;DNM1P28;DNM1P29;DNM1P30;DNM1P31;DNM1P32;DNM1P33;DNM1P34;DNM1P35;DNM1P36;DNM1P37;DNM1P38;DNM1P39;DNM1P40;DNM1P41;DNM1P43;DNM1P44;DNM1P45;DNM1P46;DNM1P47;DNM1P48;DNM1P49;DNM1P5;DNM1P50;DNM1P51;DNM1P9	Family_generated_by_textmining
DNMT	DNA-methyltransferase			DNMT1;DNMT1;DNMT3A;DNMT3A;DNMT3B;DNMT3B	Family_generated_by_textmining
DNMT3	DNA-methyltransferase 3	DNMT-3		DNMT3A;DNMT3A;DNMT3B;DNMT3B	Family_generated_by_textmining
DNMT3B	DNMT3B complex			DNMT3B;HDAC1;KIF4A;SIN3A;SMARCA5;SMC2;SMC4	Complex_from_corum_database
DNTTIP	deoxynucleotidyltransferase, terminal, interacting protein			DNTTIP1;DNTTIP2	Complex_that_was_family
DOC2	double C2-like domains	DOC-2		DOC2A;DOC2B	Complex_that_was_family
DOCK	dedicator of cytokinesis			DOCK1;DOCK10;DOCK11;DOCK2;DOCK3;DOCK4;DOCK5;DOCK6;DOCK7;DOCK8;DOCK9	Family_generated_by_textmining
DOCK9-AS	DOCK9 antisense RNA			DOCK9-AS1;DOCK9-AS2;DOCK9-AS2	Family_generated_by_textmining
DOK	docking protein			DOK1;DOK1;DOK2;DOK3;DOK4;DOK5;DOK6;DOK7	Family_generated_by_textmining
Dolichol-phosphate	Dolichol-phosphate mannose (DPM) synthase	DPM	Dolichol-phosphate mannose synthase;DPM synthase	DPM1;DPM2;DPM3	Complex_from_corum_database
DOLPP	Lipid phosphatase	LP	IGL orphon;Immunoglobulin lambda orphon	DOLPP1	Complex_that_was_family
DOPEY	dopey		dopey family	DOPEY1;DOPEY2	Complex_that_was_family
DPAGT	dolichyl-phosphate N-acetylglucosaminephosphotransferase			DPAGT1;DPAGT1	Complex_that_was_family
DPDP	dermal papilla derived protein			ELP5;SUGCT	Complex_that_was_family
DPEP	dipeptidase			DPEP1;DPEP1;DPEP2;DPEP3	Family_generated_by_textmining
DPF	D4, zinc and double PHD fingers			DPF1;DPF2;DPF3	Family_generated_by_textmining
DPH	diphthamide biosynthesis			DPH1;DPH3;DPH5;DPH7	Family_generated_by_textmining
DPH3P	diphthamide biosynthesis 3 pseudogene			DPH3P1;DPH3P2	Complex_that_was_family
DPH6-AS	DPH6 antisense RNA			DPH6-AS1;DPH6-AS1	Complex_that_was_family
DPP	dipeptidyl-peptidase			DPP10;DPP10;DPP3;DPP4;DPP6;DPP7;DPP8;DPP9	Family_generated_by_textmining
DPP10-AS	DPP10 antisense RNA			DPP10-AS1;DPP10-AS2;DPP10-AS3	Family_generated_by_textmining
DPP3P	dipeptidyl-peptidase 3 pseudogene			DPP3P1;DPP3P2	Complex_that_was_family
DPPA	developmental pluripotency associated			DPPA2;DPPA3;DPPA4;DPPA5	Family_generated_by_textmining
DPPA2P	developmental pluripotency associated 2 pseudogene			DPPA2P1;DPPA2P2;DPPA2P3;DPPA2P4	Family_generated_by_textmining
DPPA3P	developmental pluripotency associated 3 pseudogene			DPPA3P1;DPPA3P2;DPPA3P3	Family_generated_by_textmining
DPPA5P	developmental pluripotency associated 5 pseudogene			DPPA5P1;DPPA5P2;DPPA5P3;DPPA5P4	Family_generated_by_textmining
DPRXP	divergent-paired related homeobox pseudogene			DPRXP1;DPRXP2;DPRXP3;DPRXP4;DPRXP5;DPRXP6;DPRXP7	Family_generated_by_textmining
DPY19L	dpy-19-like			DPY19L1;DPY19L1;DPY19L2;DPY19L2;DPY19L3;DPY19L3;DPY19L4;DPY19L4	Family_generated_by_textmining
DPY19L1P	DPY19L1 pseudogene			DPY19L1P1;DPY19L1P2	Complex_that_was_family
DPY19L2P	DPY19L2 pseudogene			DPY19L2P1;DPY19L2P2;DPY19L2P3;DPY19L2P4;DPY19L2P5	Family_generated_by_textmining
DPYD-AS	DPYD antisense RNA			DPYD-AS1;DPYD-AS2	Complex_that_was_family
DPYSL	dihydropyrimidinase-like			DPYSL2;DPYSL3;DPYSL4;DPYSL5	Family_generated_by_textmining
DR	negative cofactor			DR1;DR1;DRAP1	Family_generated_by_textmining
DRAM	DNA-damage regulated autophagy modulator			DRAM1;DRAM2	Complex_that_was_family
DRAP	DR1-associated protein			DRAP1;DRAP1	Complex_that_was_family
DRC	dynein regulatory			DRC1;DRC3;DRC7	Complex_generated_by_textmining
DRD	Dopamine receptor	DR	DNAJ heat shock protein;dopamine;HSP40 heat shock protein	DRD1;DRD2;DRD3;DRD4;DRD5	Family_from_hgnc_database
DRD5P	dopamine receptor D5 pseudogene			DRD5P1;DRD5P2	Complex_that_was_family
DRG	developmentally regulated GTP binding protein			DRG1;DRG2	Complex_that_was_family
DRP	DNA repair protein			RAD51D;XRCC4	Complex_that_was_family
DSC	desmocollin			DSC1;DSC2;DSC3	Family_generated_by_textmining
DSCR	Down syndrome critical region			DSCR10;DSCR10;DSCR3;DSCR4;DSCR8;DSCR9;DSCR9	Family_generated_by_textmining
DSCR8	cancer/testis antigen family 25	DSCR-8		DSCR8;DSCR8	Complex_that_was_family
DSG	desmoglein			DSG1;DSG2;DSG3;DSG4	Family_generated_by_textmining
DSH	dihydrodipicolinate synthetase homolog			HOGA1;NPL	Complex_that_was_family
DSIF	DSIF complex (DRB sensitivity-inducing factor complex)		DSIF complex	SUPT4H1;SUPT5H	Complex_from_corum_database
DSL1	DSL1 complex	DSL-1		DSL1P;DSL3P;SEC39P;TIP20P	Manually_defined_complex
DSOCX	DNA segment on chromosome X			FAM50A;LAGE3	Complex_that_was_family
DSTNP	destrin pseudogene			DSTNP1;DSTNP1;DSTNP2;DSTNP2;DSTNP3;DSTNP3;DSTNP4;DSTNP4;DSTNP5;DSTNP5	Family_generated_by_textmining
DTD	D-tyrosyl-tRNA deacylase			DTD1;DTD2;DTD2	Family_generated_by_textmining
DTL	denticleless			DTL;DTL	Complex_that_was_family
DTN	dystrobrevin			DTNA;DTNB	Complex_that_was_family
DTWD	DTW domain containing			DTWD1;DTWD2	Complex_that_was_family
DTX	deltex protein family		deltex protein	DTX1;DTX2;DTX4	Family_generated_by_textmining
DUOX	dual oxidase		NADPH thyroid oxidase	DUOX1;DUOX2	Complex_that_was_family
DUOXA	dual oxidase maturation factor			DUOXA1;DUOXA2	Complex_that_was_family
DUSP	dual specificity phosphatase			DUSP1;DUSP10;DUSP11;DUSP11;DUSP12;DUSP13;DUSP14;DUSP15;DUSP16;DUSP18;DUSP19;DUSP2;DUSP21;DUSP22;DUSP23;DUSP26;DUSP26;DUSP27;DUSP27;DUSP28;DUSP3;DUSP4;DUSP5;DUSP6;DUSP7;DUSP8;DUSP9	Family_generated_by_textmining
DUSP	MAP kinase phosphatase		K -specific methyltransferase;Lysine-specific methyltransferase	DUSP1;DUSP10;DUSP16;DUSP2;DUSP4;DUSP5;DUSP6;DUSP7;DUSP8;DUSP9;STYXL1	Family_from_hgnc_database
DUSP5P	dual specificity phosphatase 5 pseudogene			DUSP5P1;DUSP5P2	Complex_that_was_family
DUSP8P	dual specificity phosphatase 8 pseudogene			DUSP8P1;DUSP8P2;DUSP8P3;DUSP8P4;DUSP8P5	Family_generated_by_textmining
DUTP	deoxyuridine triphosphatase pseudogene			DUTP1;DUTP2;DUTP3;DUTP4;DUTP5;DUTP6;DUTP7;DUTP8	Family_generated_by_textmining
DUX	double homeobox			DUX1;DUX3;DUX4;DUX5;DUXA;DUXB	Family_generated_by_textmining
DUX4L	double homeobox 4 like			DUX4L1;DUX4L10;DUX4L11;DUX4L12;DUX4L13;DUX4L14;DUX4L15;DUX4L16;DUX4L17;DUX4L18;DUX4L19;DUX4L2;DUX4L20;DUX4L21;DUX4L22;DUX4L23;DUX4L24;DUX4L25;DUX4L26;DUX4L27;DUX4L28;DUX4L29;DUX4L3;DUX4L4;DUX4L5;DUX4L6;DUX4L7;DUX4L8;DUX4L9	Family_generated_by_textmining
DUXAP	double homeobox A pseudogene			DUXAP1;DUXAP10;DUXAP11;DUXAP12;DUXAP2;DUXAP3;DUXAP4;DUXAP5;DUXAP6;DUXAP7;DUXAP8;DUXAP9	Family_generated_by_textmining
DVL	dishevelled segment polarity protein			DVL1;DVL2;DVL3	Family_generated_by_textmining
DYDC	DPY30 domain containing			DYDC1;DYDC2	Complex_that_was_family
DYN	Dynein, cytoplasmic		DNAJ heat shock protein;HSP40 heat shock protein	DYNC1H1;DYNC1I1;DYNC1I2;DYNC1LI1;DYNC1LI2;DYNC2H1;DYNC2LI1;DYNLL1;DYNLL2;DYNLRB1;DYNLRB2;DYNLT1;DYNLT3	Family_from_hgnc_database
DYNC	dynein, cytoplasmic			DYNC1I2;DYNC1LI2;DYNC2H1;DYNC2LI1	Family_generated_by_textmining
DYNC1H	dynein, cytoplasmic 1, heavy chain			DYNC1H1;DYNC1H1	Complex_that_was_family
DYNC1I	dynein, cytoplasmic 1, intermediate chain			DYNC1I1;DYNC1I1;DYNC1I2	Family_generated_by_textmining
DYNC1LI	dynein, cytoplasmic 1, light intermediate chain			DYNC1LI1;DYNC1LI1;DYNC1LI2	Family_generated_by_textmining
DYNLL	dynein, light chain, LC8-type			DYNLL1;DYNLL2	Complex_that_was_family
DYNLL1P	dynein, light chain, LC8-type 1 pseudogene			DYNLL1P1;DYNLL1P2;DYNLL1P3;DYNLL1P4;DYNLL1P5;DYNLL1P6;DYNLL1P7	Family_generated_by_textmining
DYNLRB	dynein, light chain, roadblock-type		roadblock domain containing	DYNLRB1;DYNLRB2	Complex_that_was_family
DYNLT	dynein, light chain, Tctex-type			DYNLT1;DYNLT3	Complex_that_was_family
DYNLT3P	dynein, light chain, Tctex-type 3 pseudogene			DYNLT3P1;DYNLT3P2	Complex_that_was_family
DYRK	dual-specificity tyrosine--phosphorylation regulated kinase			DYRK1A;DYRK1A;DYRK1B;DYRK1B;DYRK2;DYRK2;DYRK3;DYRK3;DYRK4;DYRK4	Family_generated_by_textmining
DYRK1AIP	DYRK1A interacting protein			DYRK1AIP1;DYRK1AIP2	Complex_that_was_family
Dysferlin-affixin	Dysferlin-affixin complex			DYSF;PARVB	Complex_from_corum_database
DYT	dystonia			DYT13;DYT15;DYT17;DYT2;DYT2;DYT21;DYT21;DYT22;DYT7;DYT7	Family_generated_by_textmining
DYX	dyslexia susceptibility			DYX1;DYX2;DYX3;DYX4;DYX5;DYX6;DYX7;DYX8;DYX9	Family_generated_by_textmining
DYX1C	dyslexia susceptibility 1 candidate			DYX1C1;DYX1C1	Complex_that_was_family
DYX1C1	DYX1C1 protein family	DYX1C-1	DYX1C1 protein	DYX1C1-CCPG1;DYX1C1-CCPG1	Complex_that_was_family
DZIP	DAZ interacting zinc finger protein			DZIP1;DZIP3	Complex_that_was_family
E	E1A binding protein			EP300;EP400	Complex_that_was_family
E_m_p_t_y	3			DHRS9;ECI1	Complex_that_was_family
E_m_p_t_y	5'-nucleotidase		5-hydroxytryptamine receptor, ionotropic;serotonin receptor, ionotropic	NT5C;NT5C1A;NT5C1B;NT5C2;NT5C3A;NT5E;NT5M	Family_from_hgnc_database
E_m_p_t_y	AAA ATPase (ATPases associated with diverse cellular activities)		AAA ATPase;ATPases associated with diverse cellular activities	AFG3L1P;AFG3L2;ATAD1;ATAD2;ATAD2B;ATAD3A;ATAD3B;ATAD3C;ATAD5;BCS1L;CHTF18;CLPB;CLPP;CLPX;FIGN;FIGNL1;FIGNL2;IQCA1;KATNA1;KATNAL1;KATNAL2;LONP1;LONP2;MDN1;NSF;NVL;ORC1;ORC4;PEX1;PEX6;PSMC1;PSMC2;PSMC3;PSMC4;PSMC5;PSMC6;RFC1;RFC2;RFC3;RFC4;RFC5;RUVBL1;RUVBL2;SPAST;SPATA5;SPATA5L1;SPG7;TRIP13;VCP;VPS4A;VPS4B;WRNIP1;YME1L1	Family_from_hgnc_database
E_m_p_t_y	Adenylate kinase	AK	Acid sensing ion channel;adenylate kinase;proton gated ion channel	AK1;AK2;AK3;AK4;AK5;AK6;AK7;AK8;AK9	Family_from_hgnc_database
E_m_p_t_y	ADP-ribosylation factor (ARF) family GTPase		ADP-ribosylation factor family GTPase;ARF family GTPase	ARF1;ARF3;ARF4;ARF5;ARF6;ARFRP1;ARL1;ARL10;ARL11;ARL13A;ARL13B;ARL14;ARL15;ARL16;ARL17A;ARL17B;ARL2;ARL3;ARL4A;ARL4C;ARL4D;ARL5A;ARL5B;ARL5C;ARL6;ARL8A;ARL8B;ARL9;SAR1A;SAR1B;TRIM23	Family_from_hgnc_database
E_m_p_t_y	A-kinase anchor protein		ADP-ribosylation factor family GTPase;ARF family GTPase	ACBD3;AKAP1;AKAP10;AKAP11;AKAP12;AKAP13;AKAP14;AKAP17A;AKAP17BP;AKAP2;AKAP3;AKAP4;AKAP5;AKAP6;AKAP7;AKAP8;AKAP9;ARFGEF2;CBFA2T3;CMYA5;EZR;MAP2;MYO7A;MYRIP;NBEA;NF2;RAB32;SPHKAP;SYNM;WASF1	Family_from_hgnc_database
E_m_p_t_y	alpha			AGT;FUT2;IFNA2;IGBP1;SERPINA2;SERPINA3;SERPINA4;SERPINA5;SERPINA6;SERPINA7;SERPINA7;SERPINA9;SERPINF1	Family_generated_by_textmining
E_m_p_t_y	Alpha 1,4-glycosyltransferase		ADP-ribosylation factor family GTPase;ARF family GTPase	A4GALT;A4GNT	Complex_that_was_family
E_m_p_t_y	Aminoacyl tRNA synthetase, Class I		ADP-ribosylation factor family GTPase;ARF family GTPase	CARS;CARS2;EARS2;EPRS;IARS;IARS2;LARS;LARS2;MARS;MARS2;QARS;RARS;RARS2;VARS;VARS2;WARS;WARS2;YARS;YARS2	Family_from_hgnc_database
E_m_p_t_y	Aminoacyl tRNA synthetase, Class II		ADP-ribosylation factor family GTPase;ARF family GTPase	AARS;AARS2;DARS;DARS2;EPRS;FARS2;FARSA;FARSB;GARS;HARS;HARS2;KARS;NARS;NARS2;PARS2;SARS;SARS2;TARS;TARS2	Family_from_hgnc_database
E_m_p_t_y	aminopeptidase			ANPEP;ENPEP;LOC100421386;LOC646797;LVRN;RNPEP	Family_generated_by_textmining
E_m_p_t_y	Aminopeptidase		ADP-ribosylation factor family GTPase;ARF family GTPase	ANPEP;DNPEP;ENPEP;ERAP1;ERAP2;LAP3;LNPEP;METAP1;METAP1D;METAP2;NPEPL1;NPEPPS;RNPEP;XPNPEP1;XPNPEP2;XPNPEP3;XWNPEP	Family_from_hgnc_database
E_m_p_t_y	androgen			AR;UXT	Complex_that_was_family
E_m_p_t_y	Ankyrin repeat domain containing		ADP-ribosylation factor family GTPase;ARF family GTPase	ABTB1;ABTB2;ACAP1;ACAP2;ACAP3;ACBD6;AGAP1;AGAP11;AGAP2;AGAP3;AGAP4;AGAP5;AGAP6;AGAP7P;AGAP9;ANK1;ANK2;ANK3;ANKAR;ANKDD1A;ANKDD1B;ANKEF1;ANKFN1;ANKFY1;ANKHD1;ANKIB1;ANKK1;ANKLE1;ANKLE2;ANKMY1;ANKMY2;ANKRA2;ANKRD1;ANKRD10;ANKRD11;ANKRD12;ANKRD13A;ANKRD13B;ANKRD13C;ANKRD13D;ANKRD16;ANKRD17;ANKRD18A;ANKRD18B;ANKRD2;ANKRD20A1;ANKRD20A2;ANKRD20A3;ANKRD20A4;ANKRD22;ANKRD23;ANKRD24;ANKRD26;ANKRD27;ANKRD2…	Family_from_hgnc_database
E_m_p_t_y	antigen			ITGA2B;ITGAE;ITGB3;MFI2;MFI2;SELP	Family_generated_by_textmining
E_m_p_t_y	Apolipoprotein B mRNA editing enzyme, catalytic polypeptide		ADP-ribosylation factor family GTPase;ARF family GTPase	AICDA;APOBEC1;APOBEC2;APOBEC3A;APOBEC3A_B;APOBEC3B;APOBEC3C;APOBEC3D;APOBEC3F;APOBEC3G;APOBEC3H;APOBEC4	Family_from_hgnc_database
E_m_p_t_y	ArfGAP		ADP-ribosylation factor family GTPase;ARF family GTPase	ACAP1;ACAP2;ACAP3;ADAP1;ADAP2;AGAP1;AGAP11;AGAP2;AGAP3;AGAP4;AGAP5;AGAP6;AGAP7P;AGAP9;AGFG1;AGFG2;ARAP1;ARAP2;ARAP3;ARFGAP1;ARFGAP2;ARFGAP3;ASAP1;ASAP2;ASAP3;GIT1;GIT2;SMAP1;SMAP2	Family_from_hgnc_database
E_m_p_t_y	Arginine vasopressin and oxytocin receptor		ADP-ribosylation factor family GTPase;ARF family GTPase	AVPR1A;AVPR1B;AVPR2;OXTR	Family_from_hgnc_database
E_m_p_t_y	Argonaute/PIWI family		ADP-ribosylation factor family GTPase;ARF family GTPase;Argonaute/PIWI	AGO1;AGO2;AGO3;AGO4;PIWIL1;PIWIL2;PIWIL3;PIWIL4	Family_from_hgnc_database
E_m_p_t_y	Armadillo repeat containing		ADP-ribosylation factor family GTPase;ARF family GTPase	ANKAR;APC;APC2;ARMC1;ARMC10;ARMC12;ARMC2;ARMC3;ARMC4;ARMC5;ARMC6;ARMC7;ARMC8;ARMC9;ARMCX1;ARMCX2;ARMCX3;ARMCX4;ARMCX5;ARMCX6;ARVCF;BHLHB9;CTNNB1;CTNND1;CTNND2;GPRASP1;GPRASP2;JUP;KPNA1;KPNA2;KPNA3;KPNA4;KPNA5;KPNA6;KPNA7;KPNB1;PKP1;PKP2;PKP3;PKP4;RAP1GDS1;SPAG6	Family_from_hgnc_database
E_m_p_t_y	Astacin		ADP-ribosylation factor family GTPase;ARF family GTPase	ASTL;BMP1;MEP1A;MEP1B;TLL1;TLL2	Family_from_hgnc_database
E_m_p_t_y	Atypical dual specificity phosphatase		ATP-binding cassette, sub-family G;WHITE	DUPD1;DUSP11;DUSP12;DUSP13;DUSP14;DUSP15;DUSP18;DUSP19;DUSP21;DUSP22;DUSP23;DUSP26;DUSP28;DUSP3;EPM2A;PTPMT1;RNGTT;STYX	Family_from_hgnc_database
E_m_p_t_y	Basic helix-loop-helix protein		ATP-binding cassette, sub-family G;WHITE	AHR;AHRR;ARNT;ARNT2;ARNTL;ARNTL2;ASCL1;ASCL2;ASCL3;ASCL4;ASCL5;ATOH1;ATOH7;ATOH8;BHLHA15;BHLHA9;BHLHB9;BHLHE22;BHLHE23;BHLHE40;BHLHE41;CLOCK;EPAS1;FERD3L;FIGLA;HAND1;HAND2;HELT;HES1;HES2;HES3;HES4;HES5;HES6;HES7;HEY1;HEY2;HEYL;HIF1A;HIF3A;ID1;ID2;ID3;ID4;LYL1;MAX;MESP1;MESP2;MITF;MLX;MLXIP;MLXIPL;MNT;MSC;MXD1;MXD3;MXD4;MXI1;MYC;MYCL;MYCN;MYF5;MYF6;MYOD1;MYOG;NCOA1;NCOA2;NCOA3;NEUROD1;NEUROD2;NEUR…	Family_from_hgnc_database
E_m_p_t_y	Basic leucine zipper protein		ATP-binding cassette, sub-family G;WHITE	ATF1;ATF2;ATF3;ATF4;ATF5;ATF6;ATF6B;ATF7;BACH1;BACH2;BATF;BATF2;BATF3;CEBPA;CEBPB;CEBPD;CEBPE;CEBPG;CREB1;CREB3;CREB3L1;CREB3L2;CREB3L3;CREB3L4;CREB5;CREBL2;CREBZF;CREM;FOS;FOSB;FOSL1;FOSL2;JDP2;JUN;JUNB;JUND;NFE2;NFE2L1;NFE2L2;NFE2L3;NFIL3;TEF;XBP1	Family_from_hgnc_database
E_m_p_t_y	BBSome		ATP-binding cassette, sub-family G;WHITE	BBIP1;BBS1;BBS2;BBS4;BBS5;BBS7;BBS9;TTC8	Family_from_hgnc_database
E_m_p_t_y	BEN domain containing		ATP-binding cassette, sub-family G;WHITE	BANP;BEND2;BEND3;BEND4;BEND5;BEND6;BEND7;NACC1;NACC2	Family_from_hgnc_database
E_m_p_t_y	beta			CFH;POMGNT2;SPTBN5	Family_generated_by_textmining
E_m_p_t_y	Beta 3-glycosyltransferase		ATP-binding cassette, sub-family G;WHITE	B3GALNT1;B3GALNT2;B3GALT1;B3GALT2;B3GALT4;B3GALT5;B3GALT6;B3GLCT;B3GNT2;B3GNT3;B3GNT4;B3GNT5;B3GNT6;B3GNT7;B3GNT8;B3GNT9;B4GAT1;C1GALT1;CHPF;CHPF2;CHSY1;CHSY3;LFNG;MFNG;RFNG	Family_from_hgnc_database
E_m_p_t_y	Beta 4-glycosyltransferase		ATP-binding cassette, sub-family G;WHITE	B4GALNT1;B4GALNT2;B4GALNT3;B4GALNT4;B4GALT1;B4GALT2;B4GALT3;B4GALT4;B4GALT5;B4GALT6;B4GALT7;CHPF;CHPF2;CHSY1;CHSY3;CSGALNACT1;CSGALNACT2	Family_from_hgnc_database
E_m_p_t_y	Beta-1,3-glucuronyltransferase	B3GAT	ATP-binding cassette, sub-family G;glucuronosyltransferase;WHITE	B3GAT1;B3GAT2;B3GAT3	Family_from_hgnc_database
E_m_p_t_y	bombesin			C6ORF89;GRPR;NMBR	Family_generated_by_textmining
E_m_p_t_y	BRICHOS domain containing		ATP-binding cassette, sub-family G;WHITE	BRICD5;GKN1;GKN2;ITM2A;ITM2B;ITM2C;LECT1;SFTPC;TNMD	Family_from_hgnc_database
E_m_p_t_y	BTB (POZ) domain containing		BTB domain containing;POZ domain containing	ABTB1;ABTB2;ANKFY1;BACH1;BACH2;BCL6;BCL6B;BTBD1;BTBD10;BTBD11;BTBD16;BTBD17;BTBD18;BTBD19;BTBD2;BTBD3;BTBD6;BTBD7;BTBD8;BTBD9;CCIN;ENC1;GAN;GMCL1;GZF1;HIC1;HIC2;IBTK;IPP;IVNS1ABP;KBTBD11;KBTBD12;KBTBD13;KBTBD2;KBTBD3;KBTBD4;KBTBD6;KBTBD7;KBTBD8;KCTD10;KCTD9;KEAP1;KLHL1;KLHL10;KLHL11;KLHL12;KLHL13;KLHL14;KLHL15;KLHL17;KLHL18;KLHL2;KLHL20;KLHL21;KLHL22;KLHL23;KLHL24;KLHL25;KLHL26;KLHL28;KLHL29;KLHL…	Family_from_hgnc_database
E_m_p_t_y	C1-set domain containing		BTB domain containing;POZ domain containing	AZGP1;B2M;CD1A;CD1B;CD1C;CD1D;CD1E;FCGRT;HFE;HHLA2;HLA-A;HLA-B;HLA-C;HLA-DMA;HLA-DMB;HLA-DOA;HLA-DOB;HLA-DPA1;HLA-DPB1;HLA-DQA1;HLA-DQA2;HLA-DQB1;HLA-DQB2;HLA-DRA;HLA-DRB1;HLA-DRB3;HLA-DRB4;HLA-DRB5;HLA-E;HLA-F;HLA-G;IGLL1;IGLL5;MICA;MICB;MR1;NCR3LG1;SIRPA;SIRPB1;SIRPG;TAPBP;TAPBPL	Family_from_hgnc_database
E_m_p_t_y	C2 and RasGAP domain containing		BTB domain containing;POZ domain containing	DAB2IP;RASA1;RASA2;RASA3;RASA4;RASA4B;RASAL1;RASAL2;RASAL3;SYNGAP1	Family_from_hgnc_database
E_m_p_t_y	C2 and WW domain containing		BTB domain containing;POZ domain containing	WWC1;WWC2;WWP1;WWP2	Family_from_hgnc_database
E_m_p_t_y	C2 domain containing		BTB domain containing;POZ domain containing	ABR;BAIAP3;BCR;C2CD2;C2CD3;C2CD4A;C2CD4B;C2CD4C;C2CD4D;C2CD5;CADPS2;CAPN5;CAPN6;CC2D1A;CC2D1B;CCDC33;HECW1;HECW2;INPP4A;INPP4B;ITCH;ITSN1;ITSN2;NEDD4L;PCLO;PRF1;RAB11FIP1;RAB11FIP2;RAB11FIP5;RGS3;RPGRIP1;RPGRIP1L;SMURF2;SYDE2;TOLLIP;UVRAG	Family_from_hgnc_database
E_m_p_t_y	C2 domain containing phospholipase		BTB domain containing;POZ domain containing	PLA2G4A;PLA2G4B;PLA2G4D;PLA2G4E;PLA2G4F;PLCB1;PLCB2;PLCB3;PLCB4;PLCD1;PLCD3;PLCD4;PLCE1;PLCG1;PLCG2;PLCH1;PLCL1;PLCL2;PLCZ1	Family_from_hgnc_database
E_m_p_t_y	C2 domain containing protein kinase		BTB domain containing;POZ domain containing	PKN1;PKN2;PKN3;PRKCA;PRKCB;PRKCD;PRKCE;PRKCG;PRKCH;PRKCQ	Family_from_hgnc_database
E_m_p_t_y	C2 tensin-type domain containing		BTB domain containing;POZ domain containing	DNAJC6;GAK;PTEN;TNS1;TNS2;TNS3;TPTE;TPTE2	Family_from_hgnc_database
E_m_p_t_y	C2-set domain containing		BTB domain containing;POZ domain containing	AGER;ALCAM;BCAM;BTN1A1;BTN2A1;BTN2A2;BTN3A1;BTNL2;CADM1;CADM2;CADM3;CADM4;CD2;CD200R1;CD200R1L;CD22;CD274;CD276;CD4;CD80;CRTAM;ICOSLG;KIRREL;KIRREL2;KIRREL3;MAG;MCAM;NPHS1;PVR;PVRL1;PVRL2;PVRL3;PVRL4;SIGLEC1;SIGLEC10;SIGLEC11;SIGLEC12;SIGLEC16;TMEM25;VCAM1	Family_from_hgnc_database
E_m_p_t_y	Calcium-sensing receptor		BTB domain containing;POZ domain containing	CASR;GPRC6A	Complex_that_was_family
E_m_p_t_y	Calpain		BTB domain containing;POZ domain containing	ADGB;CAPN1;CAPN10;CAPN11;CAPN12;CAPN13;CAPN14;CAPN15;CAPN2;CAPN3;CAPN5;CAPN6;CAPN7;CAPN8;CAPN9	Family_from_hgnc_database
E_m_p_t_y	Carbonic anhydrase		BTB domain containing;POZ domain containing	CA1;CA10;CA11;CA12;CA13;CA14;CA15P1;CA15P2;CA15P3;CA2;CA3;CA4;CA5A;CA5B;CA6;CA7;CA8;CA9	Family_from_hgnc_database
E_m_p_t_y	Cas scaffolding protein		BTB domain containing;POZ domain containing	BCAR1;CASS4;EFS;NEDD9	Family_from_hgnc_database
E_m_p_t_y	Caspase recruitment domain containing		BTB domain containing;POZ domain containing	APAF1;BCL10;BIRC2;BIRC3;CARD10;CARD11;CARD14;CARD16;CARD17;CARD18;CARD19;CARD6;CARD8;CARD9;CASP1;CASP12;CASP2;CASP4;CASP5;CASP9;CRADD;IFIH1;MAVS;NLRC4;NLRP1;NOD1;NOD2;NOL3;PYCARD;RIPK2	Family_from_hgnc_database
E_m_p_t_y	CD molecule		BTB domain containing;POZ domain containing	ABCB1;ABCG2;ACE;ACKR1;ADAM10;ADAM17;ADAM8;ADGRE2;ADGRE5;ALCAM;ALK;ANPEP;ART1;ART4;ATP1B3;B3GAT1;BCAM;BMPR1A;BMPR1B;BSG;BST1;BST2;BTLA;BTN3A1;C5AR1;CCR1;CCR2;CCR3;CCR4;CCR5;CCR6;CCR7;CCR8;CCR9;CD101;CD109;CD14;CD151;CD160;CD163;CD164;CD177;CD180;CD19;CD1A;CD1B;CD1C;CD1D;CD1E;CD2;CD200;CD207;CD209;CD22;CD226;CD24;CD244;CD247;CD248;CD27;CD274;CD276;CD28;CD300A;CD300C;CD300E;CD302;CD320;CD33;CD34;CD3…	Family_from_hgnc_database
E_m_p_t_y	CDC14 phosphatase		BTB domain containing;POZ domain containing	CDC14A;CDC14B;CDKN3;PTPDC1	Family_from_hgnc_database
E_m_p_t_y	CDC26			CDC26;LOC252862	Complex_generated_by_textmining
E_m_p_t_y	CGI			EXOSC3;FIS1;GET4;LUC7L2	Family_generated_by_textmining
E_m_p_t_y	Chaperonin		BTB domain containing;POZ domain containing	BBS10;BBS12;CCT2;CCT3;CCT4;CCT5;CCT6A;CCT6B;CCT7;CCT8;CLPB;HSPD1;HSPE1;MKKS;TCP1	Family_from_hgnc_database
E_m_p_t_y	Chemokine (C-X-3-C motif) receptor		Chemokine receptor;C-X-3-C motif receptor	CX3CR1	Complex_that_was_family
E_m_p_t_y	Chemokine ligand		Chemokine receptor;X-C motif receptor	CCL1;CCL11;CCL13;CCL14;CCL15;CCL16;CCL17;CCL18;CCL19;CCL2;CCL20;CCL21;CCL22;CCL23;CCL24;CCL25;CCL26;CCL27;CCL28;CCL3;CCL3L1;CCL3L3;CCL4;CCL4L1;CCL4L2;CCL5;CCL7;CCL8;CX3CL1;CXCL1;CXCL10;CXCL11;CXCL12;CXCL13;CXCL14;CXCL16;CXCL17;CXCL2;CXCL3;CXCL5;CXCL6;CXCL8;CXCL9;XCL1;XCL2	Family_from_hgnc_database
E_m_p_t_y	Chitinase		Chemokine receptor;X-C motif receptor	CHI3L1;CHI3L2;CHIA;CHID1;CHIT1;CTBS;OVGP1	Family_from_hgnc_database
E_m_p_t_y	clone			ERVH-4;ERVH-5;LDLRAD4	Family_generated_by_textmining
E_m_p_t_y	coenzyme			ADCK3;PDSS1	Complex_that_was_family
E_m_p_t_y	Cohesin complex		Coagulation factor II receptor;thrombin receptor	RAD21;REC8;SMC1A;SMC1B;SMC3;STAG1;STAG2;STAG3	Complex_from_hgnc_database
E_m_p_t_y	Collectin		Coagulation factor II receptor;thrombin receptor	COLEC10;COLEC11;COLEC12;MBL1P;MBL2;MBL3P;SFTPA1;SFTPA2;SFTPA3P;SFTPD	Family_from_hgnc_database
E_m_p_t_y	Complement system		Coagulation factor II receptor;thrombin receptor	C1QA;C1QB;C1QC;C1R;C1S;C2;C3;C3AR1;C4A;C4B;C5;C5AR1;C6;C7;C8A;C8B;C8G;C9;CD46;CD59;CFB;CFD;CFH;CFHR1;CFHR2;CFHR3;CFHR4;CFHR5;CFI;CFP;CR1;CR1L;CR2;ITGAM;ITGAX;ITGB2	Family_from_hgnc_database
E_m_p_t_y	CTD family phosphatase		Coagulation factor II receptor;thrombin receptor	CTDNEP1;CTDP1;CTDSP1;CTDSP2;CTDSPL;CTDSPL2;UBLCP1	Family_from_hgnc_database
E_m_p_t_y	CUT class homeoboxes and pseudogene		Coagulation factor II receptor;thrombin receptor	CUX1;CUX2;CUX2P1;CUX2P2;ONECUT1;ONECUT2;ONECUT3;SATB1;SATB2	Family_from_hgnc_database
E_m_p_t_y	Cyclic nucleotide gated channel		Coagulation factor II receptor;thrombin receptor	CNGA1;CNGA2;CNGA3;CNGA4;CNGB1;CNGB3;HCN1;HCN2;HCN3;HCN4	Family_from_hgnc_database
E_m_p_t_y	Cyclophilin			LOC100289244;LOC100506099;LOC100506946;LOC100507231;LOC126170;LOC128192;LOC131055;LOC202227;LOC256374;LOC342541;LOC390791;LOC391532;LOC391587;LOC392352;LOC402213;LOC402644;LOC440063;LOC442460;LOC442713;LOC643997;LOC649873;LOC729313;LOC729739;PPID;PPIE;PPIF;PPIL3	Family_generated_by_textmining
E_m_p_t_y	Cyclophilin peptidylprolyl isomerase		Coagulation factor II receptor;thrombin receptor	CWC27;LRR1;NKTR;PPIA;PPIB;PPIC;PPID;PPIE;PPIF;PPIG;PPIH;PPIL1;PPIL2;PPIL3;PPIL4;PPIL6;PPP2R4;PPWD1;RANBP2	Family_from_hgnc_database
E_m_p_t_y	CYR61/CTGF/NOV matricellular protein		Coagulation factor II receptor;thrombin receptor	CTGF;CYR61;NOV;WISP1;WISP2;WISP3	Family_from_hgnc_database
E_m_p_t_y	Cystatin, type 4		Coagulation factor II receptor;thrombin receptor	AHSG;FETUB;HRG	Family_from_hgnc_database
E_m_p_t_y	Cytoplasmic transfer RNA		Coagulation factor II receptor;thrombin receptor	TRA-AGC10-1;TRA-AGC1-1;TRA-AGC11-1;TRA-AGC12-1;TRA-AGC12-2;TRA-AGC12-3;TRA-AGC13-1;TRA-AGC13-2;TRA-AGC14-1;TRA-AGC15-1;TRA-AGC16-1;TRA-AGC17-1;TRA-AGC18-1;TRA-AGC18-2;TRA-AGC19-1;TRA-AGC20-1;TRA-AGC2-1;TRA-AGC21-1;TRA-AGC2-2;TRA-AGC22-1;TRA-AGC23-1;TRA-AGC3-1;TRA-AGC4-1;TRA-AGC5-1;TRA-AGC6-1;TRA-AGC7-1;TRA-AGC8-1;TRA-AGC8-2;TRA-AGC9-1;TRA-AGC9-2;TRA-CGC1-1;TRA-CGC2-1;TRA-CGC3-1;TRA-CGC4-1;TRA-CGC…	Family_from_hgnc_database
E_m_p_t_y	Cytosolic iron-sulfur assembly component		Coagulation factor II receptor;thrombin receptor	CIAO1;FAM96A;FAM96B;MMS19;NUBP1;NUBP2	Family_from_hgnc_database
E_m_p_t_y	Death effector domain containing		Coagulation factor II receptor;thrombin receptor	CASP10;CASP8;CFLAR;DEDD;DEDD2;FADD;PEA15	Family_from_hgnc_database
E_m_p_t_y	Death-associated protein kinase		Coagulation factor II receptor;thrombin receptor	DAPK1;DAPK2;DAPK3;STK17A;STK17B	Family_from_hgnc_database
E_m_p_t_y	DENN/MADD domain containing		Coagulation factor II receptor;thrombin receptor	C9orf72;DENND1A;DENND1B;DENND1C;DENND2A;DENND2C;DENND2D;DENND3;DENND4A;DENND4B;DENND4C;DENND5A;DENND5B;DENND6A;DENND6B;FLCN;FNIP1;FNIP2;MADD;NPR2;NPR3;SBF1;SBF2;SMCR8;ST5	Family_from_hgnc_database
E_m_p_t_y	Dishevelled segment polarity protein		Coagulation factor II receptor;thrombin receptor	DIXDC1;DVL1;DVL2;DVL3	Family_from_hgnc_database
E_m_p_t_y	DNA glycosylase		Coagulation factor II receptor;thrombin receptor	MBD4;MPG;MUTYH;NEIL1;NEIL2;NEIL3;NTHL1;OGG1;SMUG1;TDG;UNG	Family_from_hgnc_database
E_m_p_t_y	Dolichyl D-mannosyl phosphate dependent mannosyltransferase		DNAJ heat shock protein;HSP40 heat shock protein	ALG12;ALG3;ALG9;PIGB;PIGM;PIGV;PIGZ;POMT1;POMT2	Family_from_hgnc_database
E_m_p_t_y	EF-hand domain containing		DNAJ heat shock protein;HSP40 heat shock protein	AIF1;AIF1L;ANKEF1;CABP1;CABP2;CABP4;CABP5;CABP7;CACNA1B;CACNA1E;CALB1;CALB2;CALM1;CALM2;CALM3;CALML3;CALML4;CALML5;CALML6;CALN1;CALU;CAPN1;CAPN11;CAPN12;CAPN14;CAPN2;CAPN3;CAPN8;CAPN9;CAPNS1;CAPNS2;CAPS;CAPS2;CAPSL;CETN1;CETN2;CETN3;CGREF1;CHP1;CHP2;CIB1;CIB2;CIB3;CIB4;CRACR2A;CRACR2B;CRNN;DGKA;DGKB;DGKG;DNAH7;DST;DUOX1;DUOX2;EFCAB1;EFCAB10;EFCAB11;EFCAB12;EFCAB13;EFCAB14;EFCAB2;EFCAB3;EFCAB5;EFC…	Family_from_hgnc_database
E_m_p_t_y	elastase			CELA3B;CTRC	Complex_that_was_family
E_m_p_t_y	elongin			LOC100422580;TCEB3;TCEB3B;TCEB3C	Family_generated_by_textmining
E_m_p_t_y	EMI domain containing		DNAJ heat shock protein;HSP40 heat shock protein	COL26A1;EMID1;EMILIN1;EMILIN2;EMILIN3;MMRN1;MMRN2	Family_from_hgnc_database
E_m_p_t_y	ENAH/VASP		DNAJ heat shock protein;HSP40 heat shock protein	ENAH;EVL;VASP	Family_from_hgnc_database
E_m_p_t_y	Erb-b2 receptor tyrosine kinase		DNAJ heat shock protein;HSP40 heat shock protein	EGFR;ERBB2;ERBB3;ERBB4	Family_from_hgnc_database
E_m_p_t_y	ESCRT-0		DNAJ heat shock protein;HSP40 heat shock protein	HGS;STAM;STAM2	Family_from_hgnc_database
E_m_p_t_y	ESCRT-I		DNAJ heat shock protein;HSP40 heat shock protein	MVB12A;MVB12B;TSG101;UBAP1;VPS28;VPS37A;VPS37B;VPS37C;VPS37D	Family_from_hgnc_database
E_m_p_t_y	ESCRT-II		DNAJ heat shock protein;HSP40 heat shock protein	SNF8;VPS25;VPS36	Family_from_hgnc_database
E_m_p_t_y	ESCRT-III associated factor		DNAJ heat shock protein;HSP40 heat shock protein	CHMP1A;CHMP1B;CHMP5;CHMP7;IST1	Family_from_hgnc_database
E_m_p_t_y	ESCRT-IV		DNAJ heat shock protein;HSP40 heat shock protein	VPS4A;VPS4B;VTA1	Family_from_hgnc_database
E_m_p_t_y	esterase			CES3;PON1	Complex_that_was_family
E_m_p_t_y	exosome			DIS3;EXOSC3;EXOSC4;EXOSC5	Complex_generated_by_textmining
E_m_p_t_y	Exportin		DNAJ heat shock protein;HSP40 heat shock protein	CSE1L;XPO1;XPO4;XPO5;XPO6;XPO7;XPOT	Family_from_hgnc_database
E_m_p_t_y	Fatty acid binding protein family		DNAJ heat shock protein;Fatty acid binding protein;HSP40 heat shock protein	CRABP1;CRABP2;FABP1;FABP12;FABP2;FABP3;FABP4;FABP5;FABP6;FABP7;FABP9;PMP2;RBP1;RBP2;RBP5;RBP7	Family_from_hgnc_database
E_m_p_t_y	Fatty acid hydroxylase domain containing		DNAJ heat shock protein;HSP40 heat shock protein	AGMO;CH25H;FA2H;FAXDC2;MSMO1;SC5D	Family_from_hgnc_database
E_m_p_t_y	Fibrinogen C domain containing		DNAJ heat shock protein;HSP40 heat shock protein	ANGPT1;ANGPT2;ANGPT4;ANGPTL1;ANGPTL2;ANGPTL3;ANGPTL4;ANGPTL5;ANGPTL6;ANGPTL7;FCN1;FCN2;FCN3;FGA;FGB;FGG;FGL1;FGL2;FIBCD1;ITLN2;MFAP4;TNC;TNN;TNR;TNXB	Family_from_hgnc_database
E_m_p_t_y	Fibronectin type III domain containing		DNAJ heat shock protein;HSP40 heat shock protein	ABI3BP;ANKFN1;ANOS1;AXL;BOC;CDON;CHL1;CMYA5;CNTFR;CNTN1;CNTN2;CNTN3;CNTN4;CNTN5;CNTN6;COL12A1;COL14A1;COL20A1;COL7A1;CRLF1;CSF2RB;CSF3R;DCC;DSCAM;DSCAML1;EBI3;EGFLAM;ELFN1;ELFN2;EPHA1;EPHA10;EPHA2;EPHA3;EPHA4;EPHA5;EPHA6;EPHA7;EPHA8;EPHB1;EPHB2;EPHB3;EPHB4;EPHB6;EPOR;FANK1;FLRT1;FLRT2;FLRT3;FN1;FNDC1;FNDC3A;FNDC3B;FNDC4;FNDC5;FNDC7;FNDC8;FNDC9;FSD1;FSD1L;FSD2;GHR;IFNGR2;IGDCC3;IGDCC4;IGF1R;IGFN1;…	Family_from_hgnc_database
E_m_p_t_y	fibulin			EFEMP1;EFEMP2;HMCN1	Family_generated_by_textmining
E_m_p_t_y	Fibulin		DNAJ heat shock protein;HSP40 heat shock protein	EFEMP1;EFEMP2;FBLN1;FBLN2;FBLN5;FBLN7;HMCN1;HMCN2	Family_from_hgnc_database
E_m_p_t_y	FKBP prolyl isomerase		DNAJ heat shock protein;HSP40 heat shock protein	AIP;AIPL1;FKBP10;FKBP11;FKBP14;FKBP15;FKBP1A;FKBP1B;FKBP1C;FKBP2;FKBP3;FKBP4;FKBP5;FKBP6;FKBP7;FKBP8;FKBP9;FKBPL	Family_from_hgnc_database
E_m_p_t_y	Functional pseudogene		ATP synthase subunits;F-type ATPase	ABCC6P1;AIMP1P1;AIMP1P2;FER1L4;HADHAP1;HADHAP2;HMGA1P8;KRASP1;MT1DP;MYLKP1;PTENP1;SMUG1P1;SUMO1P3;TMPOP2;VIM2P;ZNF300P1	Family_from_hgnc_database
E_m_p_t_y	G patch domain containing		ATP synthase subunits;F-type ATPase	AGGF1;CHERP;CMTR1;GPANK1;GPATCH1;GPATCH11;GPATCH2;GPATCH3;GPATCH4;GPATCH8;GPKOW;NKRF;PINX1;RBM10;RBM17;RBM5;RBM6;SON;SUGP1;SUGP2;TFIP11;ZGPAT	Family_from_hgnc_database
E_m_p_t_y	G protein-coupled receptor, Class A orphan		ATP synthase subunits;F-type ATPase	GPR1;GPR101;GPR119;GPR12;GPR132;GPR135;GPR139;GPR141;GPR142;GPR146;GPR148;GPR149;GPR15;GPR150;GPR151;GPR152;GPR153;GPR160;GPR161;GPR162;GPR17;GPR171;GPR173;GPR174;GPR176;GPR18;GPR182;GPR183;GPR19;GPR20;GPR21;GPR22;GPR25;GPR26;GPR27;GPR3;GPR31;GPR32;GPR33;GPR34;GPR35;GPR37;GPR37L1;GPR39;GPR4;GPR42;GPR45;GPR50;GPR52;GPR55;GPR6;GPR61;GPR62;GPR63;GPR65;GPR68;GPR75;GPR78;GPR79;GPR82;GPR83;GPR84;GPR85;…	Family_from_hgnc_database
E_m_p_t_y	GATA zinc finger domain containing		GABA B receptor;Gamma-aminobutyric acid B receptor	GATA1;GATA2;GATA3;GATA4;GATA5;GATA6;GATAD1;GATAD2A;GATAD2B;MTA1;MTA2;MTA3;RERE;TRPS1;ZGLP1	Family_from_hgnc_database
E_m_p_t_y	Gelsolin/villin		GABA B receptor;Gamma-aminobutyric acid B receptor	AVIL;CAPG;FLII;GSN;SCIN;SVIL;VIL1;VILL	Family_from_hgnc_database
E_m_p_t_y	gene			CACNA2D2;LINC00893	Complex_that_was_family
E_m_p_t_y	General transcription factor		GABA B receptor;Gamma-aminobutyric acid B receptor	BRF1;ERCC2;ERCC3;GTF2A1;GTF2A2;GTF2B;GTF2E1;GTF2E2;GTF2F1;GTF2F2;GTF2H1;GTF2H2;GTF2H3;GTF2H4;GTF2H5;GTF2I;GTF3A;GTF3C1;GTF3C2;GTF3C3;GTF3C4;GTF3C5;GTF3C6;TBP;TCEA1	Family_from_hgnc_database
E_m_p_t_y	GID			ARMC8;MAEA;RMND5A;RMND5B;UBE2H;WDR26	Complex_generated_by_textmining
E_m_p_t_y	Glucosaminyl (N-acetyl) transferases/xylosyltransferase		Glucosaminyl transferases/xylosyltransferase;N-acetyl transferases/xylosyltransferase	GCNT1;GCNT2;GCNT3;GCNT4;GCNT6;GCNT7;XYLT1;XYLT2	Family_from_hgnc_database
E_m_p_t_y	Glycerol kinase		Glucosaminyl transferases/xylosyltransferase;N-acetyl transferases/xylosyltransferase	GK;GK2;GK3P;GK4P;GK5;GK6P	Family_from_hgnc_database
E_m_p_t_y	glycoprotein			CNTN1;GP5;GP5	Family_generated_by_textmining
E_m_p_t_y	Glycoprotein hormone receptor		Glucosaminyl transferases/xylosyltransferase;N-acetyl transferases/xylosyltransferase	FSHR;LHCGR;TSHR	Family_from_hgnc_database
E_m_p_t_y	Glycosyl transferases group 1 domain containing		Glucosaminyl transferases/xylosyltransferase;N-acetyl transferases/xylosyltransferase	ALG1;ALG11;ALG1L;ALG1L2;ALG2;GLT1D1;GTDC1;GYS1;GYS2;PIGA	Family_from_hgnc_database
E_m_p_t_y	Glycosyltransferase family 2		Glucosaminyl transferases/xylosyltransferase;N-acetyl transferases/xylosyltransferase	ALG5;B3GNTL1;DPM1;HAS1;HAS2;HAS3	Family_from_hgnc_database
E_m_p_t_y	Glycosyltransferase family 6		Glucosaminyl transferases/xylosyltransferase;N-acetyl transferases/xylosyltransferase	A3GALT2;ABO;GBGT1;GLT6D1	Family_from_hgnc_database
E_m_p_t_y	Glycosyltransferase family 8		Glucosaminyl transferases/xylosyltransferase;N-acetyl transferases/xylosyltransferase	GLT8D1;GLT8D2;GXYLT1;GXYLT2;GYG1;GYG2;GYLTL1B;LARGE;XXYLT1	Family_from_hgnc_database
E_m_p_t_y	GOLD domain containing		Glucosaminyl transferases/xylosyltransferase;N-acetyl transferases/xylosyltransferase	ABCD3;FYCO1;TMED8	Family_from_hgnc_database
E_m_p_t_y	Granin		Glucosaminyl transferases/xylosyltransferase;N-acetyl transferases/xylosyltransferase	CHGA;CHGB;GNAS;PCSK1N;SCG2;SCG3;SCG5;VGF	Family_from_hgnc_database
E_m_p_t_y	HAD Asp-based non-protein phosphatase		Glucosaminyl transferases/xylosyltransferase;N-acetyl transferases/xylosyltransferase	ENOPH1;EPHX2;LHPP;NANP;PHOSPHO1;PHOSPHO2;PMM1;PMM2;PNKP;PSPH;PUDP	Family_from_hgnc_database
E_m_p_t_y	HAD Asp-based protein phosphatase		Glucosaminyl transferases/xylosyltransferase;N-acetyl transferases/xylosyltransferase	MDP1;PDXP	Complex_that_was_family
E_m_p_t_y	Helix-turn-helix CENPB type domain containing		Glucosaminyl transferases/xylosyltransferase;N-acetyl transferases/xylosyltransferase	CENPB;CENPBD1;JRK;JRKL;POGK;POGZ;TIGD1;TIGD2;TIGD3;TIGD4;TIGD5;TIGD6;TIGD7	Family_from_hgnc_database
E_m_p_t_y	Helix-turn-helix ETS type domain containing		Glucosaminyl transferases/xylosyltransferase;N-acetyl transferases/xylosyltransferase	EHF;ELF1;ELF2;ELF3;ELF4;ELF5;ELK1;ELK3;ELK4;ERF;ERG;ETS1;ETS2;ETV1;ETV2;ETV3;ETV3L;ETV4;ETV5;ETV6;ETV7;FEV;FLI1;GABPA;SPDEF;SPI1;SPIB;SPIC	Family_from_hgnc_database
E_m_p_t_y	Hemoglobin subunit		Glucosaminyl transferases/xylosyltransferase;N-acetyl transferases/xylosyltransferase	HBA1;HBA2;HBB;HBD;HBE1;HBG1;HBG2;HBM;HBQ1;HBZ	Complex_from_hgnc_database
E_m_p_t_y	hemophilia			F8;F9	Complex_that_was_family
E_m_p_t_y	Histatins and statherin		Glucosaminyl transferases/xylosyltransferase;N-acetyl transferases/xylosyltransferase	HTN1;HTN3;STATH	Family_from_hgnc_database
E_m_p_t_y	Histone		Glucosaminyl transferases/xylosyltransferase;N-acetyl transferases/xylosyltransferase	H1F0;H1FNT;H1FOO;H1FX;H2AFB1;H2AFB2;H2AFB3;H2AFJ;H2AFV;H2AFVP1;H2AFX;H2AFY;H2AFY2;H2AFZ;H2AFZP1;H2AFZP2;H2AFZP3;H2AFZP4;H2AFZP5;H2AFZP6;H2BFM;H2BFS;H2BFWT;H2BFXP;H3F3A;H3F3AP1;H3F3AP2;H3F3B;H3F3C;HIST1H1A;HIST1H1B;HIST1H1C;HIST1H1D;HIST1H1E;HIST1H1PS1;HIST1H1PS2;HIST1H1T;HIST1H2AA;HIST1H2AB;HIST1H2AC;HIST1H2AD;HIST1H2AE;HIST1H2AG;HIST1H2AH;HIST1H2AI;HIST1H2AJ;HIST1H2AK;HIST1H2AL;HIST1H2AM;HIST1H2…	Family_from_hgnc_database
E_m_p_t_y	HNF class homeoboxe		Glucosaminyl transferases/xylosyltransferase;N-acetyl transferases/xylosyltransferase	HMBOX1;HNF1A;HNF1B	Family_from_hgnc_database
E_m_p_t_y	HOXL subclass homeoboxe		Glucosaminyl transferases/xylosyltransferase;N-acetyl transferases/xylosyltransferase	CDX1;CDX2;CDX4;EVX1;EVX2;GBX1;GBX2;GSX1;GSX2;HOXA1;HOXA10;HOXA11;HOXA13;HOXA2;HOXA3;HOXA4;HOXA5;HOXA6;HOXA7;HOXA9;HOXB1;HOXB13;HOXB2;HOXB3;HOXB4;HOXB5;HOXB6;HOXB7;HOXB8;HOXB9;HOXC10;HOXC11;HOXC12;HOXC13;HOXC4;HOXC5;HOXC6;HOXC8;HOXC9;HOXD1;HOXD10;HOXD11;HOXD12;HOXD13;HOXD3;HOXD4;HOXD8;HOXD9;MEOX1;MEOX2;MNX1;PDX1	Family_from_hgnc_database
E_m_p_t_y	Hyalectan proteoglycan		Glucosaminyl transferases/xylosyltransferase;N-acetyl transferases/xylosyltransferase	ACAN;BCAN;NCAN;VCAN	Family_from_hgnc_database
E_m_p_t_y	IgLON	IF	IgLON family	LSAMP;NEGR1;NTM;OPCML	Family_generated_by_textmining
E_m_p_t_y	IgLON cell adhesion molecule		Hypocretin receptor;orexin receptor	IGLON5;LSAMP;NEGR1;NTM;OPCML	Family_from_hgnc_database
E_m_p_t_y	IL			CCL27;IL36RN;NFKBIZ	Family_generated_by_textmining
E_m_p_t_y	IL35			EBI3;IL12A	Complex_generated_by_textmining
E_m_p_t_y	Immunoglobulin-like domain containing		IGL orphon;Immunoglobulin lambda orphon	A1BG;ADAMTSL3;ADGRA2;ADGRF5;AGER;ALCAM;ALPK3;AMIGO2;AMIGO3;AXL;BCAM;BOC;BSG;BTLA;CADM1;CADM3;CADM4;CCDC141;CD101;CD160;CD19;CD200;CD22;CD244;CD33;CD47;CD48;CD84;CD86;CD96;CDON;CEACAM1;CEACAM16;CEACAM18;CEACAM20;CEACAM21;CEACAM5;CEACAM6;CEACAM7;CEACAM8;CHL1;CILP;CILP2;CLMP;CNTFR;CNTN1;CNTN2;CNTN3;CNTN4;CNTN5;CSF1R;CXADR;DCC;DSCAM;DSCAML1;EMB;ESAM;F11R;FCAR;FCER1A;FCGR1A;FCGR1B;FCGR1C;FCGR2A;FCGR2B…	Family_from_hgnc_database
E_m_p_t_y	Importin		IGL orphon;Immunoglobulin lambda orphon	IPO11;IPO13;IPO4;IPO5;IPO7;IPO8;IPO9;KPNA1;KPNA2;KPNA3;KPNA4;KPNA5;KPNA6;KPNA7;KPNB1;TNPO1;TNPO2;TNPO3	Family_from_hgnc_database
E_m_p_t_y	interferon			AIF1;IL6	Complex_that_was_family
E_m_p_t_y	Interleukin		IGL orphon;Immunoglobulin lambda orphon	CXCL8;IL10;IL11;IL12A;IL12B;IL13;IL15;IL16;IL17A;IL17B;IL17C;IL17D;IL17F;IL18;IL19;IL1A;IL1B;IL1F10;IL1RN;IL2;IL20;IL21;IL22;IL23A;IL24;IL25;IL26;IL27;IL3;IL31;IL32;IL33;IL34;IL36A;IL36B;IL36G;IL36RN;IL37;IL4;IL5;IL6;IL7;IL9	Family_from_hgnc_database
E_m_p_t_y	interleukin 1			CASP1;IL1RAP;IL1RN;IL37	Family_generated_by_textmining
E_m_p_t_y	Intermediate filaments Type III		IGL orphon;Immunoglobulin lambda orphon	DES;GFAP;PRPH;SYNC;VIM	Family_from_hgnc_database
E_m_p_t_y	Intermediate filaments Type IV		IGL orphon;Immunoglobulin lambda orphon	INA;NEFH;NEFL;NEFM;NES;SYNM	Family_from_hgnc_database
E_m_p_t_y	I-set domain containing		IGL orphon;Immunoglobulin lambda orphon	ADAMTSL1;ADAMTSL3;ADGRA3;ADGRF5;ALPK2;ALPK3;BOC;BSG;CADM2;CD101;CDON;CEACAM20;CEACAM5;CHL1;CLMP;CNTN1;CNTN2;CNTN3;CNTN4;CNTN5;CNTN6;DCC;DSCAM;DSCAML1;EMB;FGFR1;FGFR2;FGFR3;FGFR4;FGFRL1;FLT1;FLT4;FSTL4;FSTL5;HEPACAM2;HMCN1;HMCN2;HSPG2;IGDCC3;IGDCC4;IGFBP7;IGFBPL1;IGFN1;IGSF10;IGSF11;IGSF22;IGSF5;IGSF9;IGSF9B;IL1R1;IL1RAPL1;IL1RL1;ISLR;JAM2;KALRN;KAZALD1;KDR;KIRREL;KIRREL2;KIRREL3;L1CAM;LINGO1;LING…	Family_from_hgnc_database
E_m_p_t_y	Kinesin		IGL orphon;Immunoglobulin lambda orphon	CENPE;KIF11;KIF12;KIF13A;KIF13B;KIF14;KIF15;KIF16B;KIF17;KIF18A;KIF18B;KIF19;KIF1A;KIF1B;KIF1C;KIF20A;KIF20B;KIF21A;KIF21B;KIF22;KIF23;KIF24;KIF25;KIF26A;KIF26B;KIF27;KIF28P;KIF2A;KIF2B;KIF2C;KIF3A;KIF3B;KIF3C;KIF4A;KIF4B;KIF4CP;KIF5A;KIF5B;KIF5C;KIF6;KIF7;KIF9;KIFC1;KIFC2;KIFC3;STARD9	Family_from_hgnc_database
E_m_p_t_y	Lectin, galactoside-binding		IGL orphon;Immunoglobulin lambda orphon	CLC;LGALS1;LGALS12;LGALS13;LGALS14;LGALS16;LGALS2;LGALS3;LGALS4;LGALS7;LGALS7B;LGALS8;LGALS9;LGALS9B;LGALS9C	Family_from_hgnc_database
E_m_p_t_y	LIM class homeoboxe		IGL orphon;Immunoglobulin lambda orphon	ISL1;ISL2;LHX1;LHX2;LHX3;LHX4;LHX5;LHX6;LHX8;LHX9;LMX1A;LMX1B	Family_from_hgnc_database
E_m_p_t_y	limkain			CCDC92;KIAA0430	Complex_that_was_family
E_m_p_t_y	Lipase		IGL orphon;Immunoglobulin lambda orphon	AADAC;CEL;DAGLA;DAGLB;LIPA;LIPC;LIPE;LIPF;LIPG;LIPH;LIPI;LIPJ;LIPK;LIPM;LIPN;LPL;MGLL;PNLIP;PNLIPRP2;PNLIPRP3;PNPLA2;PNPLA3	Family_from_hgnc_database
E_m_p_t_y	Lipocalin		IGL orphon;Immunoglobulin lambda orphon	AMBP;APOD;APOM;C8G;LCN1;LCN10;LCN12;LCN15;LCN2;LCN6;LCN8;LCN9;OBP2A;OBP2B;ORM1;ORM2;PAEP;PTGDS;RBP4	Family_from_hgnc_database
E_m_p_t_y	locus			CAPN10-AS1;GATA6-AS1;LHX5-AS1;STAM-AS1	Family_generated_by_textmining
E_m_p_t_y	Long non-coding RNA (published)		Long non-coding RNA;published	AATBC;ABALON;ABHD11-AS1;AIRN;APOA1-AS;APTR;ATXN8OS;B4GALT1-AS1;BACE1-AS;BANCR;BCYRN1;BDNF-AS;BGLT3;BIRC6-AS2;BISPR;BLACAT1;BPESC1;CAHM;CASC11;CASC15;CASC19;CASC21;CASC22;CASC8;CCAT1;CCAT2;CDKN2B-AS1;CDR1-AS;CISTR;CRNDE;CTBP1-AS;CYP4A22-AS1;CYYR1-AS1;DACOR1;DALIR;DANCR;DANT1;DANT2;DBET;DHRS4-AS1;DIO3OS;DISC2;DLEU1;DLEU2;DLG2-AS1;DLX6-AS1;DRAIC;EGFR-AS1;EGOT;EMX2OS;ERICD;ESRG;FALEC;FAS-AS1;FENDRR;F…	Family_from_hgnc_database
E_m_p_t_y	Low density lipoprotein receptor		Long non-coding RNA;published	LDLR;LRP1;LRP10;LRP11;LRP12;LRP1B;LRP2;LRP3;LRP4;LRP5;LRP6;LRP8;VLDLR	Family_from_hgnc_database
E_m_p_t_y	Lysine (K)-specific demethylase		K -specific demethylase;Lysine-specific demethylase	KDM1A;KDM1B;KDM2A;KDM2B;KDM3A;KDM3B;KDM4A;KDM4B;KDM4C;KDM4D;KDM4E;KDM5A;KDM5B;KDM5C;KDM5D;KDM6A;KDM6B;KDM7A;KDM8;PHF2;PHF8	Family_from_hgnc_database
E_m_p_t_y	Lysine (K)-specific methyltransferase		K -specific methyltransferase;Lysine-specific methyltransferase	ASH1L;DOT1L;EHMT1;EHMT2;EZH1;EZH2;KMT2A;KMT2B;KMT2C;KMT2D;KMT2E;NSD1;PRDM2;SETD1A;SETD1B;SETD2;SETD7;SETD8;SETDB1;SETDB2;SMYD1;SMYD2;SMYD3;SUV39H1;SUV39H2;SUV420H1;SUV420H2	Family_from_hgnc_database
E_m_p_t_y	MADS box family		K -specific methyltransferase;Lysine-specific methyltransferase;MADS box	MEF2A;MEF2B;MEF2C;MEF2D;SRF	Family_from_hgnc_database
E_m_p_t_y	melanocortin 2			MC2R;MC2R;MRAP	Family_generated_by_textmining
E_m_p_t_y	Melanocortin receptor		K -specific methyltransferase;Lysine-specific methyltransferase	MC1R;MC2R;MC3R;MC4R;MC5R	Family_from_hgnc_database
E_m_p_t_y	Membrane bound O-acyltransferase		K -specific methyltransferase;Lysine-specific methyltransferase	HHAT;HHATL;LPCAT3;MBOAT1;MBOAT2;MBOAT4;MBOAT7	Family_from_hgnc_database
E_m_p_t_y	Membrane-associated guanylate kinase		K -specific methyltransferase;Lysine-specific methyltransferase	CACNB1;CACNB2;CACNB3;CACNB4;CARD10;CARD11;CARD14;CASK;DLG1;DLG2;DLG3;DLG4;DLG5;MAGI1;MAGI2;MAGI3;MPP1;MPP2;MPP3;MPP4;MPP5;MPP6;MPP7;TJP1;TJP2;TJP3	Family_from_hgnc_database
E_m_p_t_y	Membrane-spanning 4-domain		K -specific methyltransferase;Lysine-specific methyltransferase	MS4A1;MS4A10;MS4A12;MS4A13;MS4A14;MS4A15;MS4A18;MS4A2;MS4A3;MS4A4A;MS4A4E;MS4A5;MS4A6A;MS4A6E;MS4A7;MS4A8;TMEM176A;TMEM176B	Family_from_hgnc_database
E_m_p_t_y	metallopeptidase M8			LMLN;LOC100421692	Complex_that_was_family
E_m_p_t_y	Metallothionein		K -specific methyltransferase;Lysine-specific methyltransferase	MT1A;MT1B;MT1CP;MT1DP;MT1E;MT1F;MT1G;MT1H;MT1HL1;MT1IP;MT1JP;MT1L;MT1M;MT1P1;MT1P3;MT1X;MT2A;MT3;MT4	Family_from_hgnc_database
E_m_p_t_y	methyl-CpG binding domain containing		K -specific methyltransferase;Lysine-specific methyltransferase	BAZ2A;BAZ2B;MBD1;MBD2;MBD3;MBD4;MBD5;MBD6;MECP2;SETDB1;SETDB2	Family_from_hgnc_database
E_m_p_t_y	Minor histocompatibility antigen		K -specific methyltransferase;Lysine-specific methyltransferase	AKAP13;APOBEC3B;ARHGDIB;BCAT2;BCL2A1;C19orf48;CD19;CENPM;CTSH;DDX3Y;DPH1;EBI3;ERAP1;ERBB2;GEMIN4;HEATR1;HMHA1;HMHB1;HMSD;KDM5D;KIAA1551;LY75;MR1;MTHFD1;MYO1G;NUP133;P2RX5;PDCD11;PI4K2B;PKN3;PRCP;PTK2B;PUM3;RPS4Y1;SLC19A1;SLC1A5;SON;SP110;SSR1;SWAP70;TMSB4Y;TOR3A;TRIM22;TRIM42;TRIP10;TYMP;UGT2B17;USP9Y;UTY;WNK1;ZNF419	Family_from_hgnc_database
E_m_p_t_y	Mitochondrially encoded tRNA		Mitochondrial complex I: NADH dehydrogenase subunit;ubiquinone subunit	MT-TA;MT-TC;MT-TD;MT-TE;MT-TF;MT-TG;MT-TH;MT-TI;MT-TK;MT-TL1;MT-TL2;MT-TM;MT-TN;MT-TP;MT-TQ;MT-TR;MT-TS1;MT-TS2;MT-TT;MT-TV;MT-TW;MT-TY	Family_from_hgnc_database
E_m_p_t_y	Mitogen-activated protein kinase kinase kinase		Mitochondrial complex I: NADH dehydrogenase subunit;ubiquinone subunit	ARAF;BRAF;MAP3K1;MAP3K10;MAP3K11;MAP3K12;MAP3K13;MAP3K14;MAP3K15;MAP3K19;MAP3K2;MAP3K3;MAP3K4;MAP3K5;MAP3K6;MAP3K7;MAP3K8;MAP3K9;RAF1;TAOK1;TAOK2;TAOK3	Family_from_hgnc_database
E_m_p_t_y	mitsugumin			SYPL2;TRIM72	Complex_that_was_family
E_m_p_t_y	MJD deubiquinating enzyme		Mitochondrial complex I: NADH dehydrogenase subunit;ubiquinone subunit	ATXN3;ATXN3L;JOSD1;JOSD2	Family_from_hgnc_database
E_m_p_t_y	Mucin		Mitochondrial complex I: NADH dehydrogenase subunit;ubiquinone subunit	EMCN;MUC1;MUC12;MUC13;MUC15;MUC16;MUC17;MUC19;MUC2;MUC20;MUC21;MUC22;MUC3A;MUC3B;MUC4;MUC5AC;MUC5B;MUC6;MUC7;MUC8;OVGP1	Family_from_hgnc_database
E_m_p_t_y	Myosin binding protein		Mitochondrial complex I: NADH dehydrogenase subunit;ubiquinone subunit	MYBPC1;MYBPC2;MYBPC3;MYBPH;MYBPHL;MYOM1;MYOM2;MYOM3	Family_from_hgnc_database
E_m_p_t_y	nephrocystin			CEP290;GLIS2;INVS;IQCB1	Family_generated_by_textmining
E_m_p_t_y	neuromedin			GRP;TAC1	Complex_that_was_family
E_m_p_t_y	Neuropeptide receptor		Mitochondrial complex I: NADH dehydrogenase subunit;ubiquinone subunit	NPBWR1;NPBWR2;NPFFR1;NPFFR2;NPSR1;NPY1R;NPY2R;NPY4R;NPY5R;NPY6R	Family_from_hgnc_database
E_m_p_t_y	NKL subclass homeoboxes and pseudogene		Mitochondrial complex I: NADH dehydrogenase subunit;ubiquinone subunit	BARHL1;BARHL2;BARX1;BARX2;BSX;DBX1;DBX2;DLX1;DLX2;DLX3;DLX4;DLX5;DLX6;EMX1;EMX2;EN1;EN2;HHEX;HLX;HMX1;HMX2;HMX3;LBX1;LBX2;MSX1;MSX2;MSX2P1;NANOG;NANOGP1;NANOGP10;NANOGP11;NANOGP2;NANOGP3;NANOGP4;NANOGP5;NANOGP6;NANOGP7;NANOGP8;NANOGP9;NKX1-1;NKX1-2;NKX2-1;NKX2-2;NKX2-3;NKX2-4;NKX2-5;NKX2-6;NKX2-8;NKX3-1;NKX3-2;NKX6-1;NKX6-2;NKX6-3;NOTO;TLX1;TLX2;TLX3;VAX1;VAX2;VENTX;VENTXP1;VENTXP2;VENTXP3;VENTXP…	Family_from_hgnc_database
E_m_p_t_y	NOP2/Sun domain containing		Mitochondrial complex I: NADH dehydrogenase subunit;ubiquinone subunit	NOP2;NSUN2;NSUN3;NSUN4;NSUN5;NSUN6;NSUN7	Family_from_hgnc_database
E_m_p_t_y	Nuclear hormone receptor		Mitochondrial complex I: NADH dehydrogenase subunit;ubiquinone subunit	AR;ESR1;ESR2;ESRRA;ESRRB;ESRRG;HNF4A;HNF4G;NR0B1;NR0B2;NR1D1;NR1D2;NR1H2;NR1H3;NR1H4;NR1H5P;NR1I2;NR1I3;NR2C1;NR2C2;NR2E1;NR2E3;NR2F1;NR2F2;NR2F6;NR3C1;NR3C2;NR4A1;NR4A2;NR4A3;NR5A1;NR5A2;NR6A1;PGR;PPARA;PPARD;PPARG;RARA;RARB;RARG;RORA;RORB;RORC;RXRA;RXRB;RXRG;THRA;THRB;VDR	Family_from_hgnc_database
E_m_p_t_y	Nucleoporin		Mitochondrial complex I: NADH dehydrogenase subunit;ubiquinone subunit	AAAS;AHCTF1;DDX19A;DDX19B;GLE1;NDC1;NUP107;NUP133;NUP153;NUP155;NUP160;NUP188;NUP205;NUP210;NUP214;NUP35;NUP37;NUP43;NUP50;NUP54;NUP58;NUP62;NUP85;NUP88;NUP93;NUP98;POM121;RAE1;RANBP2;SEC13;SEH1L;TPR	Family_from_hgnc_database
E_m_p_t_y	Nudix type motif-containing		Mitochondrial complex I: NADH dehydrogenase subunit;ubiquinone subunit	DCP2;NUDT1;NUDT10;NUDT11;NUDT12;NUDT13;NUDT14;NUDT15;NUDT16;NUDT16L1;NUDT17;NUDT18;NUDT19;NUDT2;NUDT21;NUDT22;NUDT3;NUDT4;NUDT5;NUDT6;NUDT7;NUDT8;NUDT9;TRPM2	Family_from_hgnc_database
E_m_p_t_y	oligosaccharyltransferase			DAD1;DDOST;MLEC;OSTC;OSTC;RPN1;RPN2	Complex_generated_by_textmining
E_m_p_t_y	O-linked N-acetylglucosaminyltransferase		Mitochondrial complex I: NADH dehydrogenase subunit;ubiquinone subunit	EOGT;OGT;POMGNT1;POMGNT2	Family_from_hgnc_database
E_m_p_t_y	Oncogene			CBL;FGF3;GLI3;HKR1;LCN2;MCF2;THRB;ZSCAN22	Family_generated_by_textmining
E_m_p_t_y	OTU domain containing		Mitochondrial complex I: NADH dehydrogenase subunit;ubiquinone subunit	ALG13;FAM105A;OTUB1;OTUB2;OTUD1;OTUD3;OTUD4;OTUD5;OTUD6A;OTUD6B;OTUD7A;OTUD7B;OTULIN;TNFAIP3;VCPIP1;YOD1;ZRANB1	Family_from_hgnc_database
E_m_p_t_y	Paf1/RNA polymerase II complex		Mitochondrial complex I: NADH dehydrogenase subunit;ubiquinone subunit	CDC73;CTR9;LEO1;PAF1;RTF1;WDR61	Complex_from_hgnc_database
E_m_p_t_y	Paraneoplastic Ma antigen		Mitochondrial complex I: NADH dehydrogenase subunit;ubiquinone subunit	MOAP1;PNMA1;PNMA2;PNMA3;PNMA5;PNMA6A;PNMA6B;PNMAL1;PNMAL2;ZCCHC12;ZCCHC18	Family_from_hgnc_database
E_m_p_t_y	Patatin-like phospholipase domain containing		Mitochondrial complex I: NADH dehydrogenase subunit;ubiquinone subunit	PLA2G6;PNPLA1;PNPLA10P;PNPLA2;PNPLA3;PNPLA4;PNPLA5;PNPLA6;PNPLA7;PNPLA8	Family_from_hgnc_database
E_m_p_t_y	Peptide receptor		Mitochondrial complex I: NADH dehydrogenase subunit;ubiquinone subunit	APLNR;GHSR;KISS1R;MLNR;PRLHR;QRFPR;TRHR	Family_from_hgnc_database
E_m_p_t_y	PH			HYAL2;SPAM1	Complex_that_was_family
E_m_p_t_y	PHD finger protein		Mitochondrial complex I: NADH dehydrogenase subunit;ubiquinone subunit	AIRE;ASH1L;ASH2L;BAZ1A;BAZ1B;BAZ2A;BAZ2B;BPTF;BRD1;BRPF1;BRPF3;CHD3;CHD4;CHD5;CXXC1;DIDO1;DPF1;DPF2;DPF3;FANCL;FBXL19;G2E3;ING1;ING2;ING3;ING4;ING5;INTS12;JADE1;JADE2;JADE3;KAT6A;KAT6B;KDM2A;KDM2B;KDM5A;KDM5B;KDM5C;KDM5D;KDM7A;KMT2A;KMT2B;KMT2C;KMT2D;KMT2E;MLLT10;MLLT6;MTF2;NFX1;NSD1;PHF1;PHF10;PHF11;PHF12;PHF13;PHF14;PHF19;PHF2;PHF20;PHF20L1;PHF21A;PHF21B;PHF23;PHF24;PHF3;PHF5A;PHF6;PHF7;PHF8;PH…	Family_from_hgnc_database
E_m_p_t_y	Phosphoinositide phosphatase		Mitochondrial complex I: NADH dehydrogenase subunit;ubiquinone subunit	BPNT1;FIG4;IMPA1;IMPA2;INPP1;INPP4B;INPP5A;INPP5B;INPP5D;INPP5E;INPP5F;INPP5J;INPP5K;INPPL1;MINPP1;MTM1;MTMR1;MTMR14;MTMR2;MTMR3;MTMR4;MTMR6;MTMR7;MTMR8;OCRL;PTEN;PTPMT1;SACM1L;SYNJ1;SYNJ2;TMEM55A;TMEM55B	Family_from_hgnc_database
E_m_p_t_y	Phospholipase		Mitochondrial complex I: NADH dehydrogenase subunit;ubiquinone subunit	PLA1A;PLA2G10;PLA2G12A;PLA2G12B;PLA2G15;PLA2G16;PLA2G1B;PLA2G2A;PLA2G2C;PLA2G2D;PLA2G2E;PLA2G2F;PLA2G3;PLA2G4A;PLA2G4B;PLA2G4C;PLA2G4D;PLA2G4E;PLA2G4F;PLA2G5;PLA2G6;PLA2G7;PLB1;PLCB1;PLCB2;PLCB3;PLCB4;PLCD1;PLCD3;PLCD4;PLCE1;PLCG1;PLCG2;PLCH1;PLCH2;PLCZ1;PLD1;PLD2;PLD3;PLD4;PLD5;PLD6	Family_from_hgnc_database
E_m_p_t_y	phosphoprotein			FER;FERP1;RPS6	Family_generated_by_textmining
E_m_p_t_y	Plakin		Mitochondrial complex I: NADH dehydrogenase subunit;ubiquinone subunit	DSP;DST;EPPK1;EVPL;EVPLL;MACF1;PLEC;PPL	Family_from_hgnc_database
E_m_p_t_y	Pleckstrin homology domain containing		Mitochondrial complex I: NADH dehydrogenase subunit;ubiquinone subunit	ABR;ACAP1;ACAP2;ACAP3;ADAP1;ADAP2;ADRBK1;ADRBK2;AFAP1;AFAP1L1;AFAP1L2;AGAP1;AGAP2;AGAP3;AGAP4;AGAP5;AGAP6;AGAP7P;AGAP9;AKAP13;AKT1;AKT2;AKT3;ANLN;APBB1IP;APPL1;APPL2;ARAP1;ARAP2;ARAP3;ARHGAP12;ARHGAP15;ARHGAP21;ARHGAP22;ARHGAP23;ARHGAP24;ARHGAP25;ARHGAP27;ARHGAP9;ARHGEF16;ARHGEF18;ARHGEF2;ARHGEF26;ARHGEF4;ARHGEF6;ARHGEF7;ARHGEF9;ASAP1;ASAP2;ASAP3;BCR;BMX;BTK;CADPS;CADPS2;CDC42BPG;CNKSR1;CNKSR2;CO…	Family_from_hgnc_database
E_m_p_t_y	Polycomb group ring finger		ADP-ribose polymerase;Poly polymerase	BMI1;PCGF1;PCGF2;PCGF3;PCGF5;PCGF6;PCGF7P	Family_from_hgnc_database
E_m_p_t_y	polymerase			PAPD7;PTRF	Complex_that_was_family
E_m_p_t_y	Polymerase, DNA-directed		ADP-ribose polymerase;Poly polymerase	DNTT;MAD2L2;POLA1;POLA2;POLB;POLD1;POLD2;POLD3;POLD4;POLE;POLE2;POLE3;POLE4;POLG;POLG2;POLI;POLK;POLL;POLM;POLN;POLQ;REV1;REV3L	Family_from_hgnc_database
E_m_p_t_y	polyserase			PRSS36;TMPRSS9	Complex_that_was_family
E_m_p_t_y	POU class homeoboxes and pseudogene		ADP-ribose polymerase;Poly polymerase	HDX;POU1F1;POU2F1;POU2F2;POU2F3;POU3F1;POU3F2;POU3F3;POU3F4;POU4F1;POU4F2;POU4F3;POU5F1;POU5F1B;POU5F1P2;POU5F1P3;POU5F1P4;POU5F1P5;POU5F1P6;POU5F1P7;POU5F2;POU6F1;POU6F2	Family_from_hgnc_database
E_m_p_t_y	PRD class homeoboxes and pseudogene		ADP-ribose polymerase;Poly polymerase	ALX1;ALX3;ALX4;ARGFX;ARGFXP1;ARGFXP2;ARX;CRX;DMBX1;DPRX;DPRXP1;DPRXP2;DPRXP3;DPRXP4;DPRXP5;DPRXP6;DPRXP7;DRGX;DUX4L1;DUX4L10;DUX4L11;DUX4L12;DUX4L13;DUX4L14;DUX4L15;DUX4L16;DUX4L17;DUX4L18;DUX4L19;DUX4L2;DUX4L3;DUX4L4;DUX4L5;DUX4L6;DUX4L7;DUX4L8;DUX4L9;DUXA;DUXAP1;DUXAP10;DUXAP2;DUXAP3;DUXAP4;DUXAP5;DUXAP6;DUXAP7;DUXAP8;DUXAP9;DUXB;ESX1;GSC;GSC2;HESX1;HOPX;ISX;LEUTX;MIXL1;NOBOX;OTP;OTX1;OTX2;OTX2…	Family_from_hgnc_database
E_m_p_t_y	Prefoldin subunit		ADP-ribose polymerase;Poly polymerase	PFDN1;PFDN2;PFDN4;PFDN5;PFDN6;URI1;UXT;VBP1	Complex_from_hgnc_database
E_m_p_t_y	Prenyltransferase alpha subunit repeat containing		ADP-ribose polymerase;Poly polymerase	FNTA;PTAR1;RABGGTA	Complex_from_hgnc_database
E_m_p_t_y	progesterone			JDP2;PGR	Complex_that_was_family
E_m_p_t_y	Proline-rich protein		ADP-ribose polymerase;Poly polymerase	PRB1;PRB2;PRB3;PRB4;PRH1;PRH2	Family_from_hgnc_database
E_m_p_t_y	prostaglandin			AKR1C3;PTGDS;PTGDS;PTGIS;PTGIS	Family_generated_by_textmining
E_m_p_t_y	Protease, serine		Prostaglandin receptor;prostanoid receptor	CORIN;ENDOU;HPN;HTRA1;HTRA2;KLK11;KLK4;KLK6;KLK7;KLK8;LONP1;MASP1;PRSS1;PRSS12;PRSS16;PRSS2;PRSS21;PRSS22;PRSS23;PRSS27;PRSS29P;PRSS3;PRSS30P;PRSS33;PRSS35;PRSS36;PRSS37;PRSS38;PRSS41;PRSS42;PRSS43;PRSS44;PRSS45;PRSS46;PRSS47;PRSS48;PRSS50;PRSS53;PRSS54;PRSS55;PRSS56;PRSS57;PRSS58;PRSS8;ST14;STEAP1;TMPRSS11A;TMPRSS11B;TMPRSS11CP;TMPRSS11D;TMPRSS11E;TMPRSS11F;TMPRSS12;TMPRSS13;TMPRSS15;TMPRSS2;TMP…	Family_from_hgnc_database
E_m_p_t_y	protein			GAP43;LOC102724770;LOC105370296;MBL1P;PROK2	Family_generated_by_textmining
E_m_p_t_y	Protein arginine methyltransferase		Prostaglandin receptor;prostanoid receptor	CARM1;PRMT1;PRMT2;PRMT3;PRMT5;PRMT6;PRMT7;PRMT8;PRMT9	Family_from_hgnc_database
E_m_p_t_y	Protein phosphatase		Prostaglandin receptor;prostanoid receptor	PHPT1;UBASH3B	Complex_that_was_family
E_m_p_t_y	Protein phosphatase, Mg2+/Mn2+ dependent		Prostaglandin receptor;prostanoid receptor	ILKAP;PDP1;PDP2;PHLPP1;PHLPP2;PPM1A;PPM1B;PPM1D;PPM1E;PPM1F;PPM1G;PPM1H;PPM1J;PPM1K;PPM1L;PPM1M;PPM1N	Family_from_hgnc_database
E_m_p_t_y	Pseudoautosomal region 1		Prostaglandin receptor;prostanoid receptor	AKAP17A;ASMT;ASMTL;ASMTL-AS1;CD99;CD99P1;CRLF2;CSF2RA;DHRSX;DHRSX-IT1;FABP5P13;GTPBP6;IL3RA;LINC00102;LINC00106;LINC00685;MIR3690;MIR6089;P2RY8;PLCXD1;PPP2R3B;SHOX;SLC25A6;XG;ZBED1	Family_from_hgnc_database
E_m_p_t_y	Pseudoautosomal region 2		Prostaglandin receptor;prostanoid receptor	AMD1P2;DDX11L16;DPH3P2;IL9R;SPRY3;TCEB1P24;TRPC6P;VAMP7;WASH6P;WASIR1	Family_from_hgnc_database
E_m_p_t_y	purinergic receptor, G-protein coupled		Prostaglandin receptor;prostanoid receptor	P2RY1;P2RY10;P2RY11;P2RY12;P2RY13;P2RY14;P2RY2;P2RY4;P2RY6;P2RY8	Family_from_hgnc_database
E_m_p_t_y	putative			EMID1;LOC100128274;LOC100129307;LOC100131107;LOC100505502;LOC442427	Family_generated_by_textmining
E_m_p_t_y	Pyrin and HIN domain family		Prostaglandin receptor;prostanoid receptor;Pyrin and HIN domain	AIM2;IFI16;MNDA;PYHIN1;PYHIN5P	Family_from_hgnc_database
E_m_p_t_y	Pyrin domain containing		Prostaglandin receptor;prostanoid receptor	IFI16;MEFV;MNDA;NLRP1;NLRP10;NLRP11;NLRP12;NLRP13;NLRP14;NLRP2;NLRP2P;NLRP3;NLRP3P;NLRP4;NLRP5;NLRP6;NLRP7;NLRP8;NLRP9;NLRP9P;PYCARD;PYDC1;PYDC2;PYHIN1;PYHIN5P	Family_from_hgnc_database
E_m_p_t_y	RAB, member RAS oncogene GTPase		Prostaglandin receptor;prostanoid receptor	IFT27;RAB10;RAB11A;RAB11B;RAB12;RAB13;RAB14;RAB15;RAB17;RAB18;RAB19;RAB1A;RAB1B;RAB1C;RAB20;RAB21;RAB22A;RAB23;RAB24;RAB25;RAB26;RAB27A;RAB27B;RAB28;RAB29;RAB2A;RAB2B;RAB30;RAB31;RAB32;RAB33A;RAB33B;RAB34;RAB35;RAB36;RAB37;RAB38;RAB39A;RAB39B;RAB3A;RAB3B;RAB3C;RAB3D;RAB40A;RAB40B;RAB40C;RAB41;RAB42;RAB43;RAB44;RAB4A;RAB4B;RAB5A;RAB5B;RAB5C;RAB6A;RAB6B;RAB6C;RAB7A;RAB7B;RAB8A;RAB8B;RAB9A;RAB9B;RAS…	Family_from_hgnc_database
E_m_p_t_y	RAB-like GTPase		Prostaglandin receptor;prostanoid receptor	IFT22;RABL2A;RABL2B;RABL3;RABL6	Family_from_hgnc_database
E_m_p_t_y	Receptor Tyrosine Kinase		G protein-coupled activity modifying protein;Receptor activity modifying protein	AATK;ALK;AXL;CSF1R;DDR1;DDR2;FGFR1;FGFR2;FGFR3;FGFR4;FLT1;FLT3;FLT4;IGF1R;INSR;INSRR;KDR;KIT;LMTK2;LMTK3;LTK;MERTK;MET;MST1R;MUSK;NTRK1;NTRK2;NTRK3;PDGFRA;PDGFRB;PTK7;RET;ROR1;ROR2;ROS1;RYK;STYK1;TEK;TIE1;TYRO3	Family_from_hgnc_database
E_m_p_t_y	RecQ helicase		G protein-coupled activity modifying protein;Receptor activity modifying protein	BLM;RECQL;RECQL4;RECQL5;WRN	Family_from_hgnc_database
E_m_p_t_y	rho			LOC100133102;RAC1;RAC2;RAC3	Family_generated_by_textmining
E_m_p_t_y	Rho family GTPase		G protein-coupled activity modifying protein;Receptor activity modifying protein	CDC42;RAC1;RAC2;RAC3;RHOA;RHOB;RHOBTB1;RHOBTB2;RHOC;RHOD;RHOF;RHOG;RHOH;RHOJ;RHOQ;RHOU;RHOV;RND1;RND2;RND3	Family_from_hgnc_database
E_m_p_t_y	Rho guanine nucleotide exchange factor		G protein-coupled activity modifying protein;Receptor activity modifying protein	ABR;AKAP13;ALS2;ARHGEF1;ARHGEF10;ARHGEF10L;ARHGEF11;ARHGEF12;ARHGEF15;ARHGEF16;ARHGEF17;ARHGEF18;ARHGEF19;ARHGEF2;ARHGEF25;ARHGEF26;ARHGEF3;ARHGEF33;ARHGEF34P;ARHGEF35;ARHGEF37;ARHGEF38;ARHGEF4;ARHGEF40;ARHGEF5;ARHGEF6;ARHGEF7;ARHGEF9;BCR;DNMBP;ECT2;ECT2L;FARP1;FARP2;FGD1;FGD2;FGD3;FGD4;FGD5;FGD6;ITSN1;ITSN2;KALRN;MCF2;MCF2L;MCF2L2;NET1;NGEF;OBSCN;PLEKHG1;PLEKHG2;PLEKHG3;PLEKHG4;PREX1;PREX2;RASGR…	Family_from_hgnc_database
E_m_p_t_y	rhomboid			PARL;RHBDF1;RHBDF1;RHBDF2;RHBDF2	Family_generated_by_textmining
E_m_p_t_y	Rhomboid family		G protein-coupled activity modifying protein;Receptor activity modifying protein;Rhomboid	DERL1;DERL2;DERL3;PARL;RHBDD1;RHBDD2;RHBDD3;RHBDF1;RHBDF2;RHBDL1;RHBDL2;RHBDL3;TMEM115;UBAC2	Family_from_hgnc_database
E_m_p_t_y	Ring finger protein		G protein-coupled activity modifying protein;Receptor activity modifying protein	AMFR;BFAR;BIRC2;BIRC3;BIRC7;BMI1;BRAP;BRCA1;CBL;CBLB;CBLC;CBLL1;CGRRF1;CHFR;CNBP;DTX2;DTX3;DTX3L;DTX4;DZIP3;HLTF;LNX1;LNX2;LONRF1;LONRF2;LONRF3;LTN1;MARCH1;MARCH10;MARCH11;MARCH2;MARCH3;MARCH4;MARCH5;MARCH6;MARCH7;MARCH8;MARCH9;MEX3A;MEX3B;MEX3C;MEX3D;MGRN1;MID1;MID2;MKRN1;MKRN2;MKRN3;MKRN4P;MKRN5P;MKRN6P;MKRN7P;MKRN8P;MKRN9P;MNAT1;MSL2;MUL1;NEURL1;PCGF1;PCGF2;PCGF3;PCGF5;PCGF6;PCGF7P;PDZRN3;PDZR…	Family_from_hgnc_database
E_m_p_t_y	RNA binding motif containing		G protein-coupled activity modifying protein;Receptor activity modifying protein	A1CF;ALKBH8;ALYREF;BOLL;CELF1;CELF2;CELF3;CELF4;CELF5;CELF6;CIRBP;CNOT4;CPEB2;CPEB3;CPEB4;CPSF6;CPSF7;CSTF2;CSTF2T;DAZ1;DAZ2;DAZ3;DAZ4;DAZAP1;DAZL;DNAJC17;DND1;EIF3B;EIF3G;EIF4B;EIF4H;ELAVL1;ELAVL2;ELAVL3;ELAVL4;ELMOD3;ENOX1;ENOX2;ESRP1;ESRP2;EWSR1;FUS;G3BP1;G3BP2;GRSF1;HNRNPA0;HNRNPA1;HNRNPA1L2;HNRNPA2B1;HNRNPA3;HNRNPAB;HNRNPC;HNRNPCL1;HNRNPD;HNRNPDL;HNRNPF;HNRNPH1;HNRNPH2;HNRNPH3;HNRNPL;HNRNPLL…	Family_from_hgnc_database
E_m_p_t_y	RNA, 7SL, cytoplasmic		G protein-coupled activity modifying protein;Receptor activity modifying protein	RN7SL1;RN7SL100P;RN7SL101P;RN7SL104P;RN7SL105P;RN7SL106P;RN7SL107P;RN7SL108P;RN7SL110P;RN7SL111P;RN7SL113P;RN7SL116P;RN7SL117P;RN7SL118P;RN7SL11P;RN7SL120P;RN7SL121P;RN7SL122P;RN7SL123P;RN7SL124P;RN7SL125P;RN7SL126P;RN7SL127P;RN7SL128P;RN7SL12P;RN7SL130P;RN7SL131P;RN7SL132P;RN7SL134P;RN7SL135P;RN7SL138P;RN7SL140P;RN7SL141P;RN7SL143P;RN7SL144P;RN7SL145P;RN7SL146P;RN7SL147P;RN7SL148P;RN7SL149P;RN7S…	Family_from_hgnc_database
E_m_p_t_y	RNase			PPP1R8;RNASE6	Complex_that_was_family
E_m_p_t_y	S ribosomal protein		G protein-coupled activity modifying protein;Receptor activity modifying protein	FAU;RPS10;RPS11;RPS12;RPS13;RPS14;RPS15;RPS15A;RPS16;RPS17;RPS18;RPS19;RPS2;RPS20;RPS21;RPS23;RPS24;RPS25;RPS26;RPS27;RPS27A;RPS27L;RPS28;RPS29;RPS3;RPS3A;RPS4X;RPS4Y1;RPS4Y2;RPS5;RPS6;RPS7;RPS8;RPS9	Family_from_hgnc_database
E_m_p_t_y	S100 calcium binding protein		G protein-coupled activity modifying protein;Receptor activity modifying protein	S100A1;S100A10;S100A11;S100A12;S100A13;S100A14;S100A16;S100A2;S100A3;S100A4;S100A5;S100A6;S100A7;S100A7A;S100A8;S100A9;S100B;S100G;S100P;S100Z;TCHHL1	Family_from_hgnc_database
E_m_p_t_y	SAM and SH3 domain containing		G protein-coupled activity modifying protein;Receptor activity modifying protein	SAMSN1;SASH1;SASH3	Family_from_hgnc_database
E_m_p_t_y	SANT/Myb domain containing		G protein-coupled activity modifying protein;Receptor activity modifying protein	BDP1;C17orf49;CCDC79;CDC5L;CHD6;CHD7;CRAMP1;DMAP1;DMTF1;DNAJC1;DNAJC2;ELMSAN1;EP400;EZH1;EZH2;GON4L;MIER1;MIER2;MIER3;MIS18BP1;MTA1;MTA2;MTA3;MYB;MYBL1;MYBL2;MYPOP;MYSM1;NCOR1;NCOR2;RCOR1;RCOR2;RCOR3;RERE;SMARCA1;SMARCA5;SMARCC1;SMARCC2;SNAPC4;TADA2A;TADA2B;TERF1;TERF2;TRERF1;TTF1;ZKSCAN2;ZNF541;ZSCAN20;ZZZ3	Family_from_hgnc_database
E_m_p_t_y	SDR			DHRS1;DHRS11;DHRS12;DHRS13;DHRS2;DHRS3;DHRS4;DHRS7;DHRS7B;DHRS7C;DHRS9;DHRSX;LOC728667	Family_generated_by_textmining
E_m_p_t_y	Secreted frizzled-related protein		G protein-coupled activity modifying protein;Receptor activity modifying protein	FRZB;SFRP1;SFRP2;SFRP4;SFRP5	Family_from_hgnc_database
E_m_p_t_y	selenoprotein			C11ORF31;EPT1;TXNRD2;VIMP	Family_generated_by_textmining
E_m_p_t_y	semaphorin			PLXNA2;SEMA6B	Complex_that_was_family
E_m_p_t_y	Serine/threonine phosphatase		G protein-coupled activity modifying protein;Receptor activity modifying protein	PGAM5;SSU72	Complex_that_was_family
E_m_p_t_y	Serpin peptidase inhibitor		G protein-coupled activity modifying protein;Receptor activity modifying protein	AGT;SERPINA1;SERPINA10;SERPINA11;SERPINA12;SERPINA13P;SERPINA2;SERPINA3;SERPINA4;SERPINA5;SERPINA6;SERPINA7;SERPINA9;SERPINB1;SERPINB10;SERPINB11;SERPINB12;SERPINB13;SERPINB2;SERPINB3;SERPINB4;SERPINB5;SERPINB6;SERPINB7;SERPINB8;SERPINB9;SERPINC1;SERPIND1;SERPINE1;SERPINE2;SERPINE3;SERPINF1;SERPINF2;SERPING1;SERPINH1;SERPINI1;SERPINI2	Family_from_hgnc_database
E_m_p_t_y	SH2 domain containing		G protein-coupled activity modifying protein;Receptor activity modifying protein	ABL1;ABL2;BCAR3;BLK;BLNK;BMX;BTK;CHN1;CHN2;CISH;CLNK;CRK;CRKL;CSK;DAPP1;FER;FES;FGR;FRK;FYN;GRAP;GRAP2;GRAPL;GRB10;GRB14;GRB2;GRB7;HCK;HSH2D;INPP5D;INPPL1;ITK;JAK2;LCK;LCP2;LYN;MATK;NCK1;NCK2;PIK3R1;PIK3R2;PIK3R3;PLCG1;PLCG2;PTK6;PTPN11;PTPN6;RASA1;SH2B1;SH2B2;SH2B3;SH2D1A;SH2D1B;SH2D2A;SH2D3A;SH2D3C;SH2D4A;SH2D4B;SH2D6;SH2D7;SH3BP2;SHB;SHC1;SHC2;SHC3;SHC4;SHD;SHE;SHF;SLA;SLA2;SOCS1;SOCS2;SOCS3;S…	Family_from_hgnc_database
E_m_p_t_y	Short chain dehydrogenase/reductase superfamily		G protein-coupled activity modifying protein;Receptor activity modifying protein	BDH1;BDH2;BLVRB;CBR1;CBR3;CBR4;DCXR;DECR1;DECR2;DHRS1;DHRS11;DHRS12;DHRS13;DHRS2;DHRS3;DHRS4;DHRS4L1;DHRS4L2;DHRS7;DHRS7B;DHRS7C;DHRS9;FAR1;FAR2;FASN;GALE;GMDS;HPGD;HSD11B1;HSD11B1L;HSD11B2;HSD17B1;HSD17B10;HSD17B11;HSD17B12;HSD17B13;HSD17B14;HSD17B2;HSD17B3;HSD17B4;HSD17B6;HSD17B7;HSD17B8;HSD3B1;HSD3B2;HSD3B7;HSDL1;HSDL2;HTATIP2;KDSR;MAT2B;NDUFA9;NMRAL1;NSDHL;PECR;QDPR;RDH10;RDH11;RDH12;RDH13;RD…	Family_from_hgnc_database
E_m_p_t_y	Sialyltransferase		G protein-coupled activity modifying protein;Receptor activity modifying protein	ST3GAL1;ST3GAL2;ST3GAL3;ST3GAL4;ST3GAL5;ST3GAL6;ST6GALNAC1;ST6GALNAC2;ST6GALNAC3;ST6GALNAC4;ST6GALNAC5;ST6GALNAC6;ST8SIA1;ST8SIA2;ST8SIA3;ST8SIA4;ST8SIA5;ST8SIA6	Family_from_hgnc_database
E_m_p_t_y	SKI transcriptional corepressor		G protein-coupled activity modifying protein;Receptor activity modifying protein	SKI;SKIL;SKOR1;SKOR2	Family_from_hgnc_database
E_m_p_t_y	Small leucine-rich repeat proteoglycan		G protein-coupled activity modifying protein;Receptor activity modifying protein	ASPN;BGN;CHAD;DCN;EPYC;FMOD;KERA;LUM;OGN;OMD;PODN;PRELP	Family_from_hgnc_database
E_m_p_t_y	SMC5-6 protein complex		G protein-coupled activity modifying protein;Receptor activity modifying protein	NDNL2;NSMCE1;NSMCE2;NSMCE4A;SMC5;SMC6	Complex_from_hgnc_database
E_m_p_t_y	smg			TTI1;UPF1;UPF2	Family_generated_by_textmining
E_m_p_t_y	Solute carrier		G protein-coupled activity modifying protein;Receptor activity modifying protein	DIRC2;FLVCR1;FLVCR2;MFSD7;MTCH1;MTCH2;RHAG;RHBG;RHCG;SLC10A1;SLC10A2;SLC10A3;SLC10A4;SLC10A5;SLC10A6;SLC10A7;SLC11A1;SLC11A2;SLC12A1;SLC12A2;SLC12A3;SLC12A4;SLC12A5;SLC12A6;SLC12A7;SLC12A8;SLC12A9;SLC13A1;SLC13A2;SLC13A3;SLC13A4;SLC13A5;SLC14A1;SLC14A2;SLC15A1;SLC15A2;SLC15A3;SLC15A4;SLC15A5;SLC16A1;SLC16A10;SLC16A11;SLC16A12;SLC16A13;SLC16A14;SLC16A2;SLC16A3;SLC16A4;SLC16A5;SLC16A6;SLC16A7;SLC16…	Family_from_hgnc_database
E_m_p_t_y	somatomedin			IGF1;IGF2;VTN	Family_generated_by_textmining
E_m_p_t_y	Sp transcription factor		G protein-coupled activity modifying protein;Receptor activity modifying protein	SP1;SP2;SP3;SP4;SP5;SP6;SP7;SP8;SP9	Family_from_hgnc_database
E_m_p_t_y	sperm			LOC100421623;LOC100421642;ZP1;ZP2;ZP3	Family_generated_by_textmining
E_m_p_t_y	Spi			LOC100128007;LOC100128803;LOC100130114;LOC100421664;LOC646120;SPIB;SPIC	Family_generated_by_textmining
E_m_p_t_y	Sterile alpha motif (SAM) domain containing		SAM domain containing;Sterile alpha motif domain containing	ANKS1A;ANKS1B;ANKS3;ANKS4B;ANKS6;ARAP1;ARAP2;ARAP3;ASZ1;BFAR;BICC1;CASKIN1;CASKIN2;CNKSR1;CNKSR2;CNKSR3;DDHD2;DGKD;DGKH;EPHA1;EPHA10;EPHA2;EPHA3;EPHA4;EPHA5;EPHA6;EPHA7;EPHA8;EPHB1;EPHB2;EPHB3;EPHB4;EPHB6;INPPL1;KAZN;KIF24;L3MBTL1;L3MBTL3;L3MBTL4;LRSAM1;PHC1;PHC2;PHC3;PPFIA1;PPFIA2;PPFIA3;PPFIA4;PPFIBP1;PPFIBP2;PPP1R9A;SAMD1;SAMD10;SAMD11;SAMD12;SAMD13;SAMD14;SAMD15;SAMD3;SAMD4A;SAMD4B;SAMD5;SAMD…	Family_from_hgnc_database
E_m_p_t_y	Sulfatase		SAM domain containing;Sterile alpha motif domain containing	ARSA;ARSB;ARSC2;ARSD;ARSE;ARSF;ARSG;ARSH;ARSI;ARSJ;ARSK;GALNS;GNS;IDS;SGSH;STS;SULF1;SULF2	Family_from_hgnc_database
E_m_p_t_y	Sulfotransferase, membrane-bound		SAM domain containing;Sterile alpha motif domain containing	CHST1;CHST10;CHST11;CHST12;CHST13;CHST14;CHST15;CHST2;CHST3;CHST4;CHST5;CHST6;CHST7;CHST8;CHST9;GAL3ST1;GAL3ST2;GAL3ST3;GAL3ST4;HS2ST1;HS3ST1;HS3ST2;HS3ST3A1;HS3ST3B1;HS3ST4;HS3ST5;HS3ST6;HS6ST1;HS6ST2;HS6ST3;NDST1;NDST2;NDST3;NDST4;TPST1;TPST2;UST	Family_from_hgnc_database
E_m_p_t_y	Suppressors of cytokine signaling		SAM domain containing;Sterile alpha motif domain containing	CISH;SOCS1;SOCS2;SOCS3;SOCS4;SOCS5;SOCS6;SOCS7	Family_from_hgnc_database
E_m_p_t_y	synaptotagmin			LOC102724488;SYT1;SYT10;SYT5	Family_generated_by_textmining
E_m_p_t_y	Synaptotagmin-like tandem C2 protein		SAM domain containing;Sterile alpha motif domain containing	DOC2A;DOC2B;DOC2GP;RPH3A;SYTL1;SYTL2;SYTL3;SYTL4;SYTL5;TC2N	Family_from_hgnc_database
E_m_p_t_y	TALE class homeboxes and pseudogene		T cell receptor beta orphon;TRB orphon	IRX1;IRX1P1;IRX2;IRX3;IRX4;IRX4P1;IRX5;IRX6;MEIS1;MEIS2;MEIS3;MEIS3P1;MEIS3P2;MKX;PBX1;PBX2;PBX2P1;PBX3;PBX4;PKNOX1;PKNOX2;TGIF1;TGIF1P1;TGIF2;TGIF2LX;TGIF2LY;TGIF2P1	Family_from_hgnc_database
E_m_p_t_y	T-boxe		T cell receptor beta orphon;TRB orphon	EOMES;MGA;T;TBR1;TBX1;TBX10;TBX15;TBX18;TBX19;TBX2;TBX20;TBX21;TBX22;TBX23P;TBX3;TBX4;TBX5;TBX6	Family_from_hgnc_database
E_m_p_t_y	Tetratricopeptide repeat domain containing		T cell receptor beta orphon;TRB orphon	ANAPC7;BBS4;CDC16;CDC23;CDC27;CFAP46;CFAP70;CNOT10;CTR9;DNAJC3;DNAJC7;DYX1C1;EMC2;FIS1;FKBP4;FKBP5;FKBP8;FKBPL;GPSM1;GPSM2;GTF3C3;IFIT1;IFIT1B;IFIT2;IFIT3;IFIT5;IFT88;KDM6A;KIF1BP;KLC1;KLC2;KLC3;KLC4;NAA16;NASP;NCF2;NPHP3;OGT;PEX5;PEX5L;PPID;PPP5C;PPP5D1;RANBP2;RGPD1;RGPD2;RGPD3;RGPD4;RGPD5;RGPD6;RGPD8;RPAP3;SGTA;SGTB;SH3TC1;SH3TC2;SNX21;SPAG1;SRP72;ST13;STIP1;STUB1;TANC1;TANC2;TMTC1;TMTC2;TMTC3;…	Family_from_hgnc_database
E_m_p_t_y	THAP domain containing		T cell receptor beta orphon;TRB orphon	PRKRIR;THAP1;THAP10;THAP11;THAP2;THAP3;THAP4;THAP5;THAP6;THAP7;THAP8;THAP9	Family_from_hgnc_database
E_m_p_t_y	THO complex		T cell receptor beta orphon;TRB orphon	ALYREF;THOC1;THOC2;THOC3;THOC5;THOC6;THOC7	Complex_from_hgnc_database
E_m_p_t_y	thrombospondin			CD36;COMP;THBS1	Family_generated_by_textmining
E_m_p_t_y	TNF			FAS;FASLG;LTA;LTB;TNFSF15	Family_generated_by_textmining
E_m_p_t_y	Transferrin		T cell receptor beta orphon;TRB orphon	LTF;MFI2;TF	Family_from_hgnc_database
E_m_p_t_y	Transglutaminase		T cell receptor beta orphon;TRB orphon	EPB42;F13A1;TGM1;TGM2;TGM3;TGM4;TGM5;TGM6;TGM7	Family_from_hgnc_database
E_m_p_t_y	tRNA			ELAC1;TRNAG1;TRNAG1	Family_generated_by_textmining
E_m_p_t_y	trypsinogen			PRSS3P2;TRY7	Complex_that_was_family
E_m_p_t_y	Tumor necrosis factor (ligand) superfamily		ligand superfamily;Tumor necrosis factor superfamily	CD40LG;CD70;EDA;FASLG;LTA;LTB;TNF;TNFSF10;TNFSF11;TNFSF12;TNFSF13;TNFSF13B;TNFSF14;TNFSF15;TNFSF18;TNFSF4;TNFSF8;TNFSF9	Family_from_hgnc_database
E_m_p_t_y	Tumor necrosis factor receptor superfamily		ligand superfamily;Tumor necrosis factor superfamily	CD27;CD40;EDA2R;EDAR;FAS;LTBR;NGFR;RELT;TNFRSF10A;TNFRSF10B;TNFRSF10C;TNFRSF10D;TNFRSF11A;TNFRSF11B;TNFRSF12A;TNFRSF13B;TNFRSF13C;TNFRSF14;TNFRSF17;TNFRSF18;TNFRSF19;TNFRSF1A;TNFRSF1B;TNFRSF21;TNFRSF25;TNFRSF4;TNFRSF6B;TNFRSF8;TNFRSF9	Family_from_hgnc_database
E_m_p_t_y	type			COL1A2;KRT15;KRT9;NDUFA1;NDUFA5;SECTM1	Family_generated_by_textmining
E_m_p_t_y	Type I receptor serine/threonine kinase		ligand superfamily;Tumor necrosis factor superfamily	ACVR1;ACVR1B;ACVR1C;ACVRL1;BMPR1A;BMPR1B;TGFBR1	Family_from_hgnc_database
E_m_p_t_y	Type II receptor serine/threonine kinase		ligand superfamily;Tumor necrosis factor superfamily	ACVR2A;ACVR2B;AMHR2;BMPR2;TGFBR2	Family_from_hgnc_database
E_m_p_t_y	Ubiquitin C-terminal hydrolase		ligand superfamily;Tumor necrosis factor superfamily	BAP1;UCHL1;UCHL3;UCHL5	Family_from_hgnc_database
E_m_p_t_y	Ubiquitin protein ligase E3 component n-recognin		ligand superfamily;Tumor necrosis factor superfamily	FBXO11;UBR1;UBR2;UBR3;UBR4;UBR5;UBR7	Family_from_hgnc_database
E_m_p_t_y	Ubiquitin-conjugating enzymes E2		ligand superfamily;Tumor necrosis factor superfamily	AKTIP;BIRC6;CDC34;UBE2A;UBE2B;UBE2C;UBE2D1;UBE2D2;UBE2D3;UBE2D4;UBE2E1;UBE2E2;UBE2E3;UBE2E4P;UBE2F;UBE2G1;UBE2G2;UBE2H;UBE2I;UBE2J1;UBE2J2;UBE2K;UBE2L1;UBE2L2;UBE2L3;UBE2L4;UBE2L5P;UBE2L6;UBE2M;UBE2N;UBE2NL;UBE2Q1;UBE2Q2;UBE2R2;UBE2S;UBE2T;UBE2U;UBE2V1;UBE2V2;UBE2W;UBE2Z	Family_from_hgnc_database
E_m_p_t_y	Ubiquitin-like activating enzyme		ligand superfamily;Tumor necrosis factor superfamily	ATG7;MOCS3;NAE1;SAE1;UBA1;UBA2;UBA3;UBA5;UBA6;UBA7	Family_from_hgnc_database
E_m_p_t_y	U-box domain containing		ligand superfamily;Tumor necrosis factor superfamily	PPIL2;PRPF19;STUB1;UBE4A;UBE4B;UBOX5;WDSUB1	Family_from_hgnc_database
E_m_p_t_y	Variable charge X/Y family		ligand superfamily;Tumor necrosis factor superfamily;Variable charge X/Y	VCX;VCX2;VCX3A;VCX3B;VCY;VCY1B	Family_from_hgnc_database
E_m_p_t_y	VPS9 domain containing		ligand superfamily;Tumor necrosis factor superfamily	ALS2;ALS2CL;ANKRD27;GAPVD1;RABGEF1;RIN1;RIN2;RIN3;RINL;VPS9D1	Family_from_hgnc_database
E_m_p_t_y	V-set domain containing		ligand superfamily;Tumor necrosis factor superfamily	ACAN;ADORA3;ALCAM;AMICA1;AMIGO1;AXL;BCAN;BTN1A1;BTN2A1;BTN2A2;BTN3A1;BTN3A2;BTN3A3;BTNL10;BTNL2;BTNL3;BTNL8;BTNL9;C10orf54;CADM1;CADM2;CADM3;CADM4;CD101;CD2;CD226;CD274;CD276;CD28;CD300A;CD300C;CD300E;CD300LB;CD300LD;CD300LF;CD300LG;CD33;CD4;CD48;CD7;CD79A;CD79B;CD80;CD83;CD86;CD8A;CD8B;CEACAM1;CEACAM16;CEACAM18;CEACAM19;CEACAM21;CEACAM3;CEACAM4;CEACAM5;CEACAM6;CEACAM7;CEACAM8;CRTAM;CTLA4;CXADR;E…	Family_from_hgnc_database
E_m_p_t_y	WD repeat domain containing		ligand superfamily;Tumor necrosis factor superfamily	AAAS;AAMP;AHI1;AMBRA1;APAF1;ARPC1A;ARPC1B;ATG16L1;ATG16L2;BCAS3;BOP1;BRWD1;BRWD3;BTRC;BUB3;CDC20;CDC20B;CDC40;CDRT1;CFAP43;CFAP44;CFAP52;CFAP57;CHAF1B;CIAO1;COPA;COPB2;CORO1A;CORO1B;CORO1C;CORO2A;CORO2B;CORO6;CORO7;CSTF1;DAW1;DCAF10;DCAF11;DCAF12;DCAF12L1;DCAF12L2;DCAF13;DCAF4;DCAF4L1;DCAF4L2;DCAF5;DCAF6;DCAF7;DCAF8;DCAF8L1;DCAF8L2;DDB2;DENND3;DMWD;DMXL1;DMXL2;DNAI1;DNAI2;DPH7;DTL;DYNC1I1;DYNC1I2…	Family_from_hgnc_database
E_m_p_t_y	Wiskott-Aldrich Syndrome protein family		ligand superfamily;Tumor necrosis factor superfamily;Wiskott-Aldrich Syndrome protein	JMY;WAS;WASF1;WASF2;WASF3;WASF4P;WASF5P;WASH1;WASH2P;WASH3P;WASH4P;WASH5P;WASH6P;WASH7P;WASL;WHAMM	Family_from_hgnc_database
E_m_p_t_y	Wnt			FZD1;RHOU	Complex_that_was_family
E_m_p_t_y	Xeroderma pigmentosum complementation group		ligand superfamily;Tumor necrosis factor superfamily	DDB2;ERCC2;ERCC3;ERCC4;ERCC5;POLH;XPA;XPC	Family_from_hgnc_database
E_m_p_t_y	ZF class homeoboxes and pseudogene		ligand superfamily;Tumor necrosis factor superfamily	ADNP;ADNP2;HOMEZ;TSHZ1;TSHZ2;TSHZ3;ZEB1;ZEB2;ZEB2P1;ZFHX2;ZFHX3;ZFHX4;ZHX1;ZHX2;ZHX3	Family_from_hgnc_database
E_m_p_t_y	Zinc finger		ligand superfamily;Tumor necrosis factor superfamily	APLF;BSN;DNLZ;FLYWCH1;LIG3;LYAR;NPLOC4;PARP1;PCLO;TRAF3;TRIP4;ZC3HC1;ZC4H2;ZFC3H1;ZPR1	Family_from_hgnc_database
E_m_p_t_y	Zinc finger, 3CxxC-type		ligand superfamily;Tumor necrosis factor superfamily	RTP1;RTP2;RTP3;RTP4;RTP5;ZAR1;ZAR1L;ZCCHC24	Family_from_hgnc_database
E_m_p_t_y	Zinc finger, AN1-type		ligand superfamily;Tumor necrosis factor superfamily	IGHMBP2;ZFAND1;ZFAND2A;ZFAND2B;ZFAND3;ZFAND4;ZFAND5;ZFAND6	Family_from_hgnc_database
E_m_p_t_y	Zinc finger, C2H2-type		ligand superfamily;Tumor necrosis factor superfamily	ADNP2;ANKZF1;ATMIN;BCL11A;BCL11B;BCL6;BCL6B;BNC1;BNC2;CASZ1;CHAMP1;CTCF;CTCFL;E4F1;EGR1;EGR2;EGR3;EGR4;FEZF1;FEZF2;FIZ1;GFI1;GFI1B;GLI1;GLI2;GLI3;GLI4;GLIS1;GLIS2;GLIS3;GTF3A;GZF1;HIC1;HIC2;HINFP;HIVEP1;HIVEP2;HIVEP3;HKR1;IKZF1;IKZF2;IKZF3;IKZF4;IKZF5;INSM2;JAZF1;KLF1;KLF10;KLF11;KLF12;KLF13;KLF14;KLF15;KLF16;KLF17;KLF2;KLF3;KLF4;KLF5;KLF6;KLF7;KLF8;KLF9;MAZ;MECOM;MYNN;MZF1;OSR1;OSR2;OVOL1;OVOL2;…	Family_from_hgnc_database
E_m_p_t_y	Zinc finger, C2HC-type		ligand superfamily;Tumor necrosis factor superfamily	IKBKG;KAT5;KAT6A;KAT6B;KAT7;KAT8;L3MBTL1;LYAR;MYT1;MYT1L;ST18;ZC2HC1A;ZC2HC1B;ZC2HC1C;ZFPM1;ZFPM2	Family_from_hgnc_database
E_m_p_t_y	Zinc finger, CCCH-type		ligand superfamily;Tumor necrosis factor superfamily	HELZ;MBNL1;MBNL2;MBNL3;PARP12;PRR3;RBM22;RBM26;RBM27;RC3H1;RC3H2;UNK;UNKL;ZC3H10;ZC3H11A;ZC3H11B;ZC3H12A;ZC3H12B;ZC3H12C;ZC3H12D;ZC3H13;ZC3H14;ZC3H15;ZC3H18;ZC3H3;ZC3H4;ZC3H6;ZC3H7A;ZC3H7B;ZC3H8;ZC3HAV1;ZGPAT;ZMAT5;ZRSR1;ZRSR2	Family_from_hgnc_database
E_m_p_t_y	Zinc finger, CW-type		ligand superfamily;Tumor necrosis factor superfamily	KDM1B;MORC1;MORC2;MORC3;MORC4;ZCWPW1;ZCWPW2	Family_from_hgnc_database
E_m_p_t_y	Zinc finger, CXXC-type		ligand superfamily;Tumor necrosis factor superfamily	CXXC1;CXXC4;CXXC5;DNMT1;FBXL19;KDM2A;KDM2B;KMT2A;KMT2B;MBD1;TET1;TET3	Family_from_hgnc_database
E_m_p_t_y	Zinc finger, DBF-type		ligand superfamily;Tumor necrosis factor superfamily	DBF4;DBF4B;ZDBF2	Family_from_hgnc_database
E_m_p_t_y	Zinc finger, GRF-type		ligand superfamily;Tumor necrosis factor superfamily	APEX2;ERI2;NEIL3;TOP3A;TTF2;ZCCHC4;ZGRF1	Family_from_hgnc_database
E_m_p_t_y	Zinc finger, MIZ-type		ligand superfamily;Tumor necrosis factor superfamily	NSMCE2;PIAS1;PIAS2;PIAS3;PIAS4;ZMIZ1;ZMIZ2	Family_from_hgnc_database
E_m_p_t_y	Zinc finger, PARP-type		ligand superfamily;Tumor necrosis factor superfamily	LIG3;PARP1	Complex_that_was_family
E_m_p_t_y	Zinc finger, RAN binding-type		ligand superfamily;Tumor necrosis factor superfamily	CAPN15;EWSR1;FUS;MDM2;NEIL3;NUP153;RANBP2;RBCK1;RBM10;RBM5;RNF31;RYBP;SHARPIN;TAB2;TAB3;TAF15;TEX13A;YAF2;ZRANB1;ZRANB2;ZRANB3	Family_from_hgnc_database
E_m_p_t_y	Zinc finger, SWIM-type		ligand superfamily;Tumor necrosis factor superfamily	MAP3K1;ZSWIM1;ZSWIM2;ZSWIM3;ZSWIM4;ZSWIM5;ZSWIM6;ZSWIM7;ZSWIM8	Family_from_hgnc_database
E_m_p_t_y	Zinc finger, ZZ-type		ligand superfamily;Tumor necrosis factor superfamily	CREBBP;DMD;DRP2;DTNA;DTNB;DYTN;EP300;HERC2;KCMF1;MIB1;MIB2;NBR1;SQSTM1;TADA2B;UTRN;ZSWIM2;ZZEF1;ZZZ3	Family_from_hgnc_database
E_m_p_t_y	Zona pellucida glycoprotein		ligand superfamily;Tumor necrosis factor superfamily	ZP1;ZP2;ZP3;ZP4	Family_from_hgnc_database
E_m_p_t_y	ZYG11 cell cycle regulator family		ligand superfamily;Tumor necrosis factor superfamily;ZYG11 cell cycle regulator	ZER1;ZYG11A;ZYG11B	Family_from_hgnc_database
E2F	E2F transcription factor		DNAJ heat shock protein;HSP40 heat shock protein	E2F1;E2F2;E2F3;E2F4;E2F5;E2F6;E2F7;E2F8	Family_from_hgnc_database
E2F3P	E2F transcription factor 3 pseudogene			E2F3P1;E2F3P2	Complex_that_was_family
E2F6P	E2F transcription factor 6 pseudogene			E2F6P1;E2F6P2;E2F6P3;E2F6P4	Family_generated_by_textmining
EA	Episodic ataxia, type			EA3;EA7;EA8	Family_generated_by_textmining
EAF	ELL associated factor			EAF1;EAF2	Complex_that_was_family
EBAFa	EBAFa complex		ENL-associated BAF250a-containing SWI/SNF complex	ACTL6A;ARID1A;MLLT1;SMARCA4;SMARCB1;SMARCC1;SMARCC2;SMARCD1;SMARCD2;SMARCE1	Complex_from_corum_database
EBAFb	EBAFb complex		ENL-associated BAF250b-containing SWI/SNF complex	ACTL6A;ARID1B;MLLT1;SMARCA4;SMARCB1;SMARCC1;SMARCC2;SMARCD1;SMARCD2;SMARCE1	Complex_from_corum_database
EBF	early B-cell factor			EBF1;EBF2;EBF3;EBF4	Family_generated_by_textmining
EBL	endogenous Borna-like	EBLN	endogenous Borna-like N element	EBLN1;EBLN2	Complex_that_was_family
EBLN	endogenous Bornavirus-like nucleoprotein			EBLN1;EBLN2;EBLN3	Family_generated_by_textmining
E-box	E-box sequence-binding complex		Bex2 protein complex	BEX2;LDB1;LMO2;NHLH2	Complex_from_corum_database
EBR	epidermolysis bullosa			EBR3;EBR4;EBR4	Family_generated_by_textmining
ECE	endothelin converting enzyme			ECE1;ECE2	Complex_that_was_family
ECEL1P	endothelin converting enzyme-like 1, pseudogene			ECEL1P1;ECEL1P2;ECEL1P3	Family_generated_by_textmining
ECHDC	enoyl CoA hydratase domain containing			ECHDC2;ECHDC3	Complex_that_was_family
ECI	enoyl-CoA		enoyl-CoA delta isomerase	ECI1;ECI2	Complex_that_was_family
ECM	extracellular matrix protein			ECM1;ECM2	Complex_that_was_family
ECM1P	extracellular matrix protein 1 pseudogene			ECM1P1;ECM1P2	Complex_that_was_family
Ecsit	Ecsit complex (ECSIT, MT-CO2, GAPDH, TRAF6, NDUFAF1)		Ecsit complex	COX2;ECSIT;GAPDH;NDUFAF1;TRAF6	Complex_from_corum_database
Ecsit	Ecsit complex (ECSIT, MT-CO2, NDUFA1, MT-ND1, TRAF6, NDUFAF1)		Ecsit complex	COX2;ECSIT;ND1;NDUFA1;NDUFAF1;TRAF6	Complex_from_corum_database
Ecsit	Ecsit complex (ECSIT, NDUFS3, NDUFAF1)		Ecsit complex	ECSIT;NDUFAF1;NDUFS3	Complex_from_corum_database
Ecsit	Ecsit complex (ECSIT, NDUFS3, TOM20)		Ecsit complex	ECSIT;NDUFS3;TOMM20	Complex_from_corum_database
ECTD	Ectodermal dysplasia			ECTD5;ECTD6;ECTD7;ECTD8	Family_generated_by_textmining
Ectodermin-SMAD4	Ectodermin-SMAD4 complex	Ectodermin-SMAD-4		SMAD4;TRIM33	Complex_from_corum_database
EDC	enhancer of mRNA decapping			EDC3;EDC4	Complex_that_was_family
EDEM	ER degradation enhancer, mannosidase alpha-like			EDEM1;EDEM2;EDEM3	Family_generated_by_textmining
EDN	endothelin			EDN1;EDN2;EDN3	Family_generated_by_textmining
EDNR	Endothelin receptor		DNAJ heat shock protein;endothelin;HSP40 heat shock protein	EDNRA;EDNRB	Complex_that_was_family
EEC	ectrodactyly, ectodermal dysplasia and cleft lip/palate syndrome			EEC1;EEC2	Complex_that_was_family
EED-EZH	EED-EZH polycomb complex			EED;EZH2	Complex_from_corum_database
EEF	eukaryotic translation elongation factor			EEF1A2;EEF1B2;EEF1D;EEF1D;EEF1G;EEF2	Family_generated_by_textmining
EEF1	eukaryotic translation elongation factor 1	EEF-1		EEF1A1;EEF1A2;EEF1B2;EEF1D;EEF1D;EEF1E1;EEF1G	Family_generated_by_textmining
EEF1A	eukaryotic translation elongation factor 1 alpha			EEF1A1;EEF1A1;EEF1A2	Family_generated_by_textmining
EEF1A1P	eukaryotic translation elongation factor 1 alpha 1 pseudogene			EEF1A1P1;EEF1A1P10;EEF1A1P11;EEF1A1P12;EEF1A1P13;EEF1A1P14;EEF1A1P15;EEF1A1P16;EEF1A1P17;EEF1A1P18;EEF1A1P19;EEF1A1P2;EEF1A1P20;EEF1A1P21;EEF1A1P22;EEF1A1P23;EEF1A1P24;EEF1A1P25;EEF1A1P26;EEF1A1P27;EEF1A1P28;EEF1A1P29;EEF1A1P3;EEF1A1P30;EEF1A1P31;EEF1A1P32;EEF1A1P33;EEF1A1P34;EEF1A1P35;EEF1A1P36;EEF1A1P37;EEF1A1P38;EEF1A1P39;EEF1A1P4;EEF1A1P40;EEF1A1P41;EEF1A1P42;EEF1A1P43;EEF1A1P5;EEF1A1P6;EEF1A…	Family_generated_by_textmining
EEF1B2P	eukaryotic translation elongation factor 1 beta 2 pseudogene			EEF1B2P1;EEF1B2P2;EEF1B2P3;EEF1B2P4;EEF1B2P5;EEF1B2P6;EEF1B2P7;EEF1B2P8	Family_generated_by_textmining
EEF1DP	eukaryotic translation elongation factor 1 delta pseudogene			EEF1DP1;EEF1DP2;EEF1DP3;EEF1DP4;EEF1DP5;EEF1DP6;EEF1DP7;EEF1DP8	Family_generated_by_textmining
EEF1E	eukaryotic translation elongation factor 1 epsilon			EEF1E1;EEF1E1	Complex_that_was_family
EEF1GP	eukaryotic translation elongation factor 1 gamma pseudogene			EEF1GP1;EEF1GP2;EEF1GP3;EEF1GP4;EEF1GP5;EEF1GP6;EEF1GP7;EEF1GP8	Family_generated_by_textmining
EFCAB	EF-hand calcium binding domain			EFCAB1;EFCAB10;EFCAB11;EFCAB12;EFCAB13;EFCAB14;EFCAB2;EFCAB3;EFCAB5;EFCAB6;EFCAB7;EFCAB8;EFCAB9	Family_generated_by_textmining
EFEMP	EGF containing fibulin-like extracellular matrix protein			EFEMP1;EFEMP2	Complex_that_was_family
EFH	EF-hand domain family		EF-hand domain	EFHB;EFHD1;EFHD2	Family_generated_by_textmining
EFHC	EF-hand C-terminal containing			EFHC1;EFHC2	Complex_that_was_family
EFHD	swiprosin			EFHD1;EFHD2	Complex_that_was_family
EFN	Ephrin		DNAJ heat shock protein;ephrin protein;ephrin protein family;HSP40 heat shock protein	EFNA1;EFNA2;EFNA3;EFNA4;EFNA5;EFNB1;EFNB2;EFNB3	Family_from_hgnc_database
EFR3	EFR3 homolog	EFR-3		EFR3A;EFR3B	Complex_that_was_family
EFTUD	elongation factor Tu GTP binding domain containing			EFTUD1;EFTUD2	Complex_that_was_family
EFTUD1P	elongation factor Tu GTP binding domain containing 1 pseudogene			EFTUD1P1;EFTUD1P2	Complex_that_was_family
EGFL	EGF-like-domain, multiple			EGFL6;EGFL7;EGFL8	Family_generated_by_textmining
EGFLAM-AS	EGFLAM antisense RNA			EGFLAM-AS1;EGFLAM-AS2;EGFLAM-AS3;EGFLAM-AS4	Family_generated_by_textmining
EGFR-containing	EGFR-containing signaling complex			EGFR;ERBB2;PIK3C2A;PIK3C2B	Complex_from_corum_database
EGLN	egl-9			EGLN1;EGLN2;EGLN3	Family_generated_by_textmining
EGLN	HIF prolyl hydroxylase			EGLN1;EGLN2	Complex_that_was_family
EGR	early growth response			EGR1;EGR2;EGR3;EGR4	Family_generated_by_textmining
EGR-EP300	EGR-EP300 complex	EGR-EP-300		EGR1;EP300	Complex_from_corum_database
EHD	EH-domain containing			EHD1;EHD2;EHD3;EHD4	Family_generated_by_textmining
EHMT	euchromatic histone-lysine methyltransferase		euchromatic histone-lysine N-methyltransferase	EHMT1;EHMT2	Complex_that_was_family
EI24P	etoposide induced 2.4 pseudogene			EI24P1;EI24P2;EI24P3;EI24P4;EI24P5	Family_generated_by_textmining
EID	EP300 interacting inhibitor of differentiation			EID1;EID2;EID2B;EID3	Family_generated_by_textmining
EIF	eukaryotic translation initiation factor			EIF1;EIF1AX;EIF1AY;EIF1B;EIF2A;EIF2D;EIF4A1;EIF4A2;EIF4A3;EIF4B;EIF4E;EIF4ENIF1;EIF4G1;EIF4G2;EIF4G3;EIF4H;EIF5;EIF5A;EIF5A2;EIF5B;EIF6	Family_generated_by_textmining
EIF	Eukaryotic translation initiation factor 3		DNAJ heat shock protein;HSP40 heat shock protein	EIF3A;EIF3B;EIF3C;EIF3D;EIF3E;EIF3F;EIF3G;EIF3H;EIF3I;EIF3J;EIF3K;EIF3L;EIF3M	Family_from_hgnc_database
EIF1AXP	eukaryotic translation initiation factor 1A, X-linked pseudogene			EIF1AXP1;EIF1AXP2	Complex_that_was_family
EIF1P	eukaryotic translation initiation factor 1 pseudogene			EIF1P1;EIF1P2;EIF1P3;EIF1P4;EIF1P5;EIF1P6;EIF1P7	Family_generated_by_textmining
EIF2AK	eukaryotic translation initiation factor 2-alpha kinase			EIF2AK1;EIF2AK2;EIF2AK3	Family_generated_by_textmining
EIF2AP	eukaryotic translation initiation factor 2A pseudogene			EIF2AP1;EIF2AP2;EIF2AP3;EIF2AP4	Family_generated_by_textmining
EIF2B	eukaryotic translation initiation factor 2B			EIF2B1;EIF2B2;EIF2B3;EIF2B4;EIF2B5	Complex_generated_by_textmining
EIF2S	eukaryotic translation initiation factor 2			EIF2S1;EIF2S2;EIF2S3	Complex_generated_by_textmining
EIF2S2P	eukaryotic translation initiation factor 2, subunit 2 beta pseudogene			EIF2S2P1;EIF2S2P2;EIF2S2P3;EIF2S2P4;EIF2S2P5;EIF2S2P6;EIF2S2P7	Family_generated_by_textmining
EIF3	EIF3 complex (EIF3A, EIF3B, EIF3G, EIF3I, EIF3C)	EIF-3	EIF3 complex	EIF3A;EIF3B;EIF3C;EIF3G;EIF3I	Complex_from_corum_database
EIF3	EIF3 complex (EIF3A, EIF3B, EIF3G, EIF3I, EIF3J)	EIF-3	EIF3 complex	EIF3A;EIF3B;EIF3G;EIF3I;EIF3J	Complex_from_corum_database
EIF3	EIF3 complex (EIF3B, EIF3G, EIF3I)	EIF-3	EIF3 complex	EIF3B;EIF3G;EIF3I	Complex_from_corum_database
EIF3	EIF3 complex (EIF3B, EIF3J, EIF3I)	EIF-3	EIF3 complex	EIF3B;EIF3I;EIF3J	Complex_from_corum_database
EIF3	EIF3 core complex (EIF3A, EIF3B, EIF3G, EIF3I)	EIF-3	EIF3 core complex	EIF3A;EIF3B;EIF3G;EIF3I	Complex_from_corum_database
EIF3EP	eukaryotic translation initiation factor 3, subunit E pseudogene			EIF3EP1;EIF3EP2;EIF3EP3;EIF3EP4	Family_generated_by_textmining
EIF3FP	eukaryotic translation initiation factor 3, subunit F pseudogene			EIF3FP1;EIF3FP2;EIF3FP3	Family_generated_by_textmining
EIF3J-AS	EIF3J antisense RNA			EIF3J-AS1;EIF3J-AS1	Complex_that_was_family
EIF3KP	eukaryotic translation initiation factor 3, subunit K pseudogene			EIF3KP1;EIF3KP2;EIF3KP3	Family_generated_by_textmining
EIF3LP	eukaryotic translation initiation factor 3, subunit L pseudogene			EIF3LP1;EIF3LP2;EIF3LP3	Family_generated_by_textmining
EIF4	eukaryotic translation initiation factor 4	EIF-4;EIF4G	eukaryotic translation initiation factor 4 gamma	EIF4G1;EIF4G2;EIF4G3	Family_generated_by_textmining
EIF4A1P	eukaryotic translation initiation factor 4A1 pseudogene			EIF4A1P1;EIF4A1P10;EIF4A1P11;EIF4A1P12;EIF4A1P13;EIF4A1P2;EIF4A1P3;EIF4A1P4;EIF4A1P5;EIF4A1P6;EIF4A1P7;EIF4A1P8;EIF4A1P9	Family_generated_by_textmining
EIF4A2P	eukaryotic translation initiation factor 4A2 pseudogene			EIF4A2P1;EIF4A2P2;EIF4A2P3;EIF4A2P4;EIF4A2P5	Family_generated_by_textmining
EIF4BP	eukaryotic translation initiation factor 4B pseudogene			EIF4BP1;EIF4BP2;EIF4BP3;EIF4BP4;EIF4BP5;EIF4BP6;EIF4BP7;EIF4BP8;EIF4BP9	Family_generated_by_textmining
EIF4E	eukaryotic translation initiation factor 4E		eukaryotic translation initiation factor 4E family	EIF4E1B;EIF4E2;EIF4E3	Family_generated_by_textmining
EIF4E2P	eukaryotic translation initiation factor 4E family member 2 pseudogene			EIF4E2P1;EIF4E2P2	Complex_that_was_family
EIF4EBP	eukaryotic translation initiation factor 4E binding protein			EIF4EBP1;EIF4EBP2;EIF4EBP3	Family_generated_by_textmining
EIF4EBP1P	eukaryotic translation initiation factor 4E binding protein 1 pseudogene			EIF4EBP1P1;EIF4EBP1P2	Complex_that_was_family
EIF4EBP2P	eukaryotic translation initiation factor 4E binding protein 2 pseudogene			EIF4EBP2P1;EIF4EBP2P2;EIF4EBP2P3	Family_generated_by_textmining
EIF4EP	eukaryotic translation initiation factor 4E pseudogene			EIF4EP1;EIF4EP2;EIF4EP3;EIF4EP4;EIF4EP5	Family_generated_by_textmining
EIF4HP	eukaryotic translation initiation factor 4H pseudogene			EIF4HP1;EIF4HP2	Complex_that_was_family
EIF5AP	eukaryotic translation initiation factor 5A pseudogene			EIF5AP2;EIF5AP3;EIF5AP4	Family_generated_by_textmining
EIF5P	eukaryotic translation initiation factor 5 pseudogene			EIF5P1;EIF5P2	Complex_that_was_family
EIG	Epilepsy, idiopathic generalized, susceptibility to			EIG2;EIG3;EIG4;EIG5	Family_generated_by_textmining
EJC	Exon junction complex		EJC complex;Exon-junction complex	ALYREF;DDX39B;EIF4A3;MAGOH;RBM8A;RNPS1;SRRM1;UPF3B	Complex_from_corum_database
EJM	Epilepsy, juvenile myoclonic			EJM2;EJM3	Complex_that_was_family
ELAC	elaC ribonuclease		elaC ribonuclease Z	ELAC1;ELAC2	Complex_that_was_family
ELAVL	ELAV like neuron-specific RNA binding protein			ELAVL2;ELAVL3;ELAVL4	Family_generated_by_textmining
ELAVL	Hu antigen			ELAVL1;ELAVL2;ELAVL3;ELAVL4	Family_generated_by_textmining
ELC	Essential light chain			MYL1;MYL3;MYL4;MYL6;MYL6B	Manually_defined_family
ELF	E74-like factor			ELF1;ELF1;ELF2;ELF2;ELF3;ELF3;ELF4;ELF4;ELF5;ELF5	Family_generated_by_textmining
ELF2P	E74-like factor 2 pseudogene			ELF2P1;ELF2P2;ELF2P3;ELF2P4	Family_generated_by_textmining
ELFN	extracellular leucine-rich repeat and fibronectin type III domain containing			ELFN1;ELFN2	Complex_that_was_family
ELK	ets domain transcription factor			EL5;ELF1;ELF2;ELF4	Manually_defined_family
ELK	SRF accessory protein			ELK3;ELK4	Complex_that_was_family
ELL2P	elongation factor, RNA polymerase II, 2 pseudogene			ELL2P1;ELL2P2;ELL2P3;ELL2P4	Family_generated_by_textmining
ELMO	Engulfment and cell motility protein		DNAJ heat shock protein;engulfment and cell motility;HSP40 heat shock protein	ELMO1;ELMO2;ELMO3	Family_from_hgnc_database
ELMOD	ELMO/CED-12 domain containing			ELMOD1;ELMOD2;ELMOD3	Family_generated_by_textmining
Elongator	Elongator holo complex			ELP2;ELP3;ELP4;IKBKAP	Complex_from_corum_database
ELOVL	ELOVL fatty acid elongase			ELOVL1;ELOVL2;ELOVL3;ELOVL4;ELOVL5;ELOVL6;ELOVL7	Family_generated_by_textmining
ELP	elongator acetyltransferase			ELP2;ELP3;ELP4;ELP5;ELP6	Complex_generated_by_textmining
ELP	Elongator acetyltransferase complex		DNAJ heat shock protein;HSP40 heat shock protein	ELP2;ELP3;ELP4;ELP5;ELP6;IKBKAP	Complex_from_hgnc_database
EMC	ER membrane protein			EMC1;EMC10;EMC2;EMC3;EMC4;EMC6;EMC7;EMC8;EMC9	Complex_generated_by_textmining
EME	SLX2 structure-specific endonuclease			EME1;EME2	Complex_generated_by_textmining
Emerin	Emerin architectural complex			ACTB;EMD;LMNA;LMNB1;NMI;SPTAN1	Complex_from_corum_database
Emerin	Emerin complex 1			ACTB;CNN3;EMD;LMO7;MYH9;MYO1E;SIKE1;SPTAN1	Complex_from_corum_database
Emerin	Emerin regulatory complex			ACTB;BANF1;EMD;HDAC1;HDAC3;HIST1H1A;HIST1H3A;LMO7;RBL1	Complex_from_corum_database
Emerin-actin-NMI	Emerin-actin-NMI complex			ACTB;EMD;NMI	Complex_from_corum_database
Emerin-actin-NMI-(alphaII)spectrin	Emerin-actin-NMI-(alphaII)spectrin complex		Emerin-actin-NMI- spectrin complex	ACTB;EMD;NMI;SPTAN1	Complex_from_corum_database
EMILIN	elastin microfibril interfacer			EMILIN1;EMILIN2;EMILIN3	Family_generated_by_textmining
EML	echinoderm microtubule associated protein like			EML1;EML2;EML3;EML4;EML5;EML6	Family_generated_by_textmining
EMP	epithelial membrane protein			EMP1;EMP2;EMP3	Family_generated_by_textmining
EMX	empty spiracles homeobox			EMX1;EMX2	Complex_that_was_family
EN	engrailed homeobox			EN1;EN2	Complex_that_was_family
ENA/VASP	Ena/Vasp homology proteins			ENAH;VASP	Complex_that_was_family
ENC	ectodermal-neural cortex			ENC1;ENC1	Complex_that_was_family
ENDO	endonuclease			ENDOG;ENDOV	Complex_that_was_family
ENO	enolase			ENO1;ENO1;ENO2;ENO2;ENO3;ENO3;ENO4	Family_generated_by_textmining
ENO1P	enolase 1 pseudogene			ENO1P1;ENO1P1;ENO1P2;ENO1P2;ENO1P3;ENO1P3;ENO1P4;ENO1P4	Family_generated_by_textmining
ENOX	ecto-NOX disulfide-thiol exchanger			ENOX1;ENOX2	Complex_that_was_family
ENOX1-AS	ENOX1 antisense RNA			ENOX1-AS1;ENOX1-AS2	Complex_that_was_family
ENPP	ectonucleotide pyrophosphatase/phosphodiesterase			ENPP1;ENPP2;ENPP3;ENPP4;ENPP4;ENPP5;ENPP5;ENPP6;ENPP7	Family_generated_by_textmining
ENPP7P	ectonucleotide pyrophosphatase/phosphodiesterase 7 pseudogene			ENPP7P1;ENPP7P10;ENPP7P11;ENPP7P12;ENPP7P13;ENPP7P14;ENPP7P2;ENPP7P3;ENPP7P4;ENPP7P5;ENPP7P6;ENPP7P7;ENPP7P8;ENPP7P9	Family_generated_by_textmining
ENSAP	endosulfine alpha pseudogene			ENSAP1;ENSAP2;ENSAP3	Family_generated_by_textmining
ENTHD	ENTH domain containing			ENTHD1;ENTHD2	Complex_that_was_family
ENTPD	ectonucleoside triphosphate diphosphohydrolase			ENTPD1;ENTPD2;ENTPD3;ENTPD4;ENTPD5;ENTPD6;ENTPD6;ENTPD7;ENTPD8	Family_generated_by_textmining
ENUR	enuresis, nocturnal			ENUR1;ENUR2	Complex_that_was_family
ENY	enhancer of yellow			ENY2;ENY2	Complex_that_was_family
EP	epididymal protein			ADGRG2;ELSPBP1;NPC2;SPAG11A;SPAG11B;TEDDM1;WFDC2	Family_generated_by_textmining
EPB	Erythrocyte membrane protein band 4.1		DNAJ heat shock protein;HSP40 heat shock protein	EPB41;EPB41L1;EPB41L2;EPB41L3	Family_from_hgnc_database
EPB4	erythrocyte membrane protein band	EPB-4		EPB41;EPB42	Complex_that_was_family
EPB41L	erythrocyte membrane protein band 4.1 like			EPB41L4A;EPB41L4B;EPB41L5	Family_generated_by_textmining
EPB41L	erythrocyte membrane protein band 4.1-like			EPB41L1;EPB41L2;EPB41L3	Family_generated_by_textmining
EPB41L4A-AS	EPB41L4A antisense RNA			EPB41L4A-AS1;EPB41L4A-AS2;EPB41L4A-AS2	Family_generated_by_textmining
EPC	enhancer of polycomb homolog			EPC1;EPC1;EPC2;EPC2	Family_generated_by_textmining
EPG	ectopic P-granules autophagy protein			EPG5;EPG5	Complex_that_was_family
EPH	EPH receptor		DNAJ heat shock protein;EPH;HSP40 heat shock protein	EPHA1;EPHA10;EPHA2;EPHA3;EPHA4;EPHA5;EPHA6;EPHA7;EPHA8;EPHB1;EPHB2;EPHB3;EPHB4;EPHB6	Family_from_hgnc_database
EPHX	epoxide hydrolase			EPHX1;EPHX1;EPHX2;EPHX3;EPHX4	Family_generated_by_textmining
EPM	epilepsy, progressive myoclonus type			EPM2A;EPM2A	Complex_that_was_family
EPM2AIP	EPM2A interacting protein			EPM2AIP1;EPM2AIP1	Complex_that_was_family
EPN	epsin			EPN1;EPN2;EPN3	Family_generated_by_textmining
EPS	epidermal growth factor			EPS15;EPS8	Complex_that_was_family
Eps15-stonin2	Eps15-stonin2 complex	Eps15-stonin-2		EPS15;STON2	Complex_from_corum_database
EPS8L	EPS8-like			EPS8L1;EPS8L2;EPS8L3	Family_generated_by_textmining
EPSTI	epithelial stromal interaction			EPSTI1;EPSTI1	Complex_that_was_family
ERAP	endoplasmic reticulum aminopeptidase			ERAP1;ERAP2	Complex_that_was_family
ERBB	erb-b2 receptor tyrosine kinase		human epidermal growth factor	ERBB2;ERBB3;ERBB4	Family_generated_by_textmining
ERC	ELKS/RAB6-interacting/CAST		ELKS/RAB6-interacting/CAST family	ERC1;ERC2	Complex_that_was_family
ERCC	excision repair cross-complementation group			ERCC1;ERCC2;ERCC3;ERCC4;ERCC5;ERCC6;ERCC8	Family_generated_by_textmining
ERGIC	ERGIC and golgi			ERGIC2;ERGIC3	Complex_that_was_family
ERHP	enhancer of rudimentary Drosophila pseudogene			ERHP1;ERHP2	Complex_that_was_family
ERHP	enhancer of rudimentary homolog pseudogene			ERHP1;ERHP1;ERHP2;ERHP2	Family_generated_by_textmining
ERI	enhanced RNAi three prime mRNA exonuclease homolog		exoribonuclease	ERI1;ERI2;ERI3	Family_generated_by_textmining
ERI	ERI1 exoribonuclease		ERI1 exoribonuclease family	ERI2;ERI3	Complex_that_was_family
ERICH	glutamate-rich			ERICH1;ERICH2;ERICH3;ERICH4;ERICH5;ERICH6;ERICH6B	Family_generated_by_textmining
ERLIN	ER lipid raft associated			ERLIN1;ERLIN2	Complex_that_was_family
ERN	endoplasmic reticulum to nucleus signaling			ERN1;ERN2	Complex_that_was_family
ERO1	endoplasmic reticulum oxidoreductase	ERO-1		ERO1A;ERO1B	Complex_that_was_family
ERP	endoplasmic reticulum protein			ERP27;ERP29;ERP44	Family_generated_by_textmining
ERV	HERV			ERVFC1-1;ERVK-6;ERVK-6;ERVW-1	Family_generated_by_textmining
ERV3	endogenous retrovirus group 3	ERV-3		ERV3-1;ERV3-2	Complex_that_was_family
ERVE	endogenous retrovirus group E			ERVE-1;ERVE-2;ERVE-3;ERVE-4	Family_generated_by_textmining
ERVFRD	endogenous retrovirus group FRD			ERVFRD-1;ERVFRD-2;ERVFRD-3	Family_generated_by_textmining
ERVH	endogenous retrovirus group H			ERVH-1;ERVH-2;ERVH-3;ERVH-4;ERVH-5;ERVH-6;ERVH-7	Family_generated_by_textmining
ERVK	endogenous retrovirus group K			ERVK-1;ERVK-10;ERVK-11;ERVK-12;ERVK-13;ERVK-14;ERVK-15;ERVK-16;ERVK-17;ERVK-18;ERVK-19;ERVK-2;ERVK-20;ERVK-21;ERVK-22;ERVK-23;ERVK-24;ERVK-25;ERVK-26;ERVK-27;ERVK-28;ERVK-29;ERVK-3;ERVK-30;ERVK-31;ERVK-4;ERVK-5;ERVK-6;ERVK-7;ERVK-8;ERVK-9	Family_generated_by_textmining
ERVK3	endogenous retrovirus group K3	ERVK-3		ERVK3-1;ERVK3-2;ERVK3-3;ERVK3-4;ERVK3-5;ERVK3-6;ERVK3-7;ERVK3-8	Family_generated_by_textmining
ERVS71	endogenous retrovirus group S71	ERVS-71		ERVS71-1;ERVS71-2	Complex_that_was_family
ERVV	endogenous retrovirus group V			ERVV-1;ERVV-2	Complex_that_was_family
ERVW	endogenous retrovirus group W			ERVW-1;ERVW-10;ERVW-11;ERVW-12;ERVW-13;ERVW-14;ERVW-15;ERVW-16;ERVW-17;ERVW-18;ERVW-19;ERVW-2;ERVW-20;ERVW-21;ERVW-22;ERVW-23;ERVW-24;ERVW-25;ERVW-26;ERVW-27;ERVW-28;ERVW-29;ERVW-3;ERVW-4;ERVW-5;ERVW-6;ERVW-7;ERVW-8;ERVW-9	Family_generated_by_textmining
ESCO	establishment of sister chromatid cohesion acetyltransferase		establishment of sister chromatid cohesion N-acetyltransferase	ESCO1;ESCO2	Complex_that_was_family
ESCRT-I	ESCRT-I complex			TSG101;VPS28;VPS37C	Complex_from_corum_database
ESCRT-II	ESCRT-II complex			SNF8;VPS25;VPS36	Complex_from_corum_database
ESCRT-III	ESCRT-III complex			CHMP1A;CHMP1B;CHMP2A;CHMP2B;CHMP3;CHMP4A;CHMP4B;CHMP4C;CHMP5;CHMP6	Complex_from_corum_database
ESR	estrogen			ESR1;ESR2;ESR2	Family_generated_by_textmining
ESRP	epithelial splicing regulatory protein			ESRP1;ESRP2	Complex_that_was_family
ESRR	estrogen-related			ESRRA;ESRRB;ESRRG	Family_generated_by_textmining
ESRRAP	estrogen-related receptor alpha pseudogene			ESRRAP1;ESRRAP2	Complex_that_was_family
ESYT	Extended synaptotagmin-like protein		DNAJ heat shock protein;extended synaptotagmin-like protein;HSP40 heat shock protein	ESYT1;ESYT2;ESYT3	Family_from_hgnc_database
ETF1P	eukaryotic translation termination factor 1 pseudogene			ETF1P1;ETF1P2;ETF1P3	Family_generated_by_textmining
ETM	essential tremor			ETM1;ETM2	Complex_that_was_family
ETNK	ethanolamine kinase			ETNK1;ETNK2	Complex_that_was_family
ETS	v-ets avian erythroblastosis virus E26 oncogene homolog			ETS1;ETS2	Complex_that_was_family
ETV	ets variant			ETV1;ETV2;ETV3;ETV4;ETV5;ETV6;ETV7	Family_generated_by_textmining
EVA	eva	EVA1;EVA-1	eva-1 homolog	EVA1A;EVA1A;EVA1B;EVA1B;EVA1C;EVA1C	Family_generated_by_textmining
EVI	ecotropic viral integration site			EVI2A;EVI2B;EVI5	Family_generated_by_textmining
EVX	even-skipped homeobox			EVX1;EVX2	Complex_that_was_family
EXD	exonuclease 3'-5' domain containing			EXD1;EXD2;EXD3	Family_generated_by_textmining
EXO	exonuclease			EXO1;EXO5	Complex_that_was_family
EXO	Exonuclease		DNAJ heat shock protein;HSP40 heat shock protein	AEN;ERI1;ERI2;ERI3;EXO1;EXO5;ISG20;ISG20L2;MGME1;PAN2;REXO1;REXO2;REXO4;TREX1;TREX2;WRN	Family_from_hgnc_database
EXOC	Exocyst complex		DNAJ heat shock protein;exocyst;HSP40 heat shock protein	EXOC1;EXOC2;EXOC3;EXOC4;EXOC5;EXOC6;EXOC6B;EXOC7;EXOC8	Complex_from_hgnc_database
EXOC3L	exocyst complex component 3-like			EXOC3L1;EXOC3L2;EXOC3L4	Family_generated_by_textmining
EXOGP	endo/exonuclease endonuclease G-like pseudogene			EXOGP1;EXOGP1	Complex_that_was_family
Exon	Exon junction complex (mRNA splicing-dependent)		Exon junction complex	PRPF8;SRRM1	Complex_from_corum_database
EXOSC	polymyositis/scleroderma autoantigen			EXOSC10;EXOSC9	Complex_that_was_family
EXOSC3P	exosome component 3 pseudogene			EXOSC3P1;EXOSC3P2	Complex_that_was_family
EXT	exostoses			EXT3;EXT3	Complex_that_was_family
EXT	exostosin glycosyltransferase			EXT1;EXT2	Complex_that_was_family
EXT	Exostosin glycosyltransferase family		DNAJ heat shock protein;Exostosin glycosyltransferase;HSP40 heat shock protein	EXT1;EXT2;EXTL1;EXTL2;EXTL3	Family_from_hgnc_database
EXT	Glucuronosyl-N-acetylglucosaminyl-proteoglycan 4-alpha			EXT1;EXT1;EXT2;EXT2;EXTL1;EXTL1	Family_generated_by_textmining
[truncated: 5,189 more rows]
