# Supplementary material for: A flexible ontology for inference of emergent whole cell function from relationships between subcellular processes
Source: Sci Rep. 2017 Dec 18;7:17689. doi: 10.1038/s41598-017-16627-4 (PMC5735158; doi:10.1038/s41598-017-16627-4)
Supplement: Supplementary file 18 — Supplementary Table S16 [file 41598_2017_16627_MOESM18_ESM.txt]

Description	Description aliases
branched-chain amino acid	BCAA
linoleic acid	LA
heparin	HP
chlorine	Cl(-),Cl-,Cl concentration
potassium	K(+),K concentration
sodium	Na+,Na(+),Na concentration
magnesium	Mg2+,Mg(2+),Mg concentration
calcium	Ca2+,Ca(2+),Ca(++),Ca concentration
dopamine	DA
diacylglycerol	DAG
Prostaglandin	PG
angiotensin II	AII,AT-2
chenodeoxycholic acid	CDCA
ursodeoxycholic acid	UDCA
hydroxylamine	HA
chenodeoxycholic acid	CDCA
phosphatidylserine	PS
hypoxanthine	HPX
fatty acid	FA
