# Supplementary material for: A flexible ontology for inference of emergent whole cell function from relationships between subcellular processes
Source: Sci Rep. 2017 Dec 18;7:17689. doi: 10.1038/s41598-017-16627-4 (PMC5735158; doi:10.1038/s41598-017-16627-4)
Supplement: Supplementary file 19 — Supplementary Table S17 [file 41598_2017_16627_MOESM19_ESM.txt]

Chemical formula	Description	Organism	Description aliases
CPA	cyclopiazonic acid	Homo_sapiens
MMS	methanesulfonate	Homo_sapiens
CAA	chloroacetic acid	Homo_sapiens
ROM	reactive oxygen metabolite	Homo_sapiens
TCB	tetrachlorobiphenyl	Homo_sapiens
DPI	diphenylene iodonium	Homo_sapiens
ISA	3,4-oxo-isopropylidene-shikimic acid	Homo_sapiens
cAMP	cyclic AMP	Homo_sapiens
HDL2	High density lipoprotein 2	Homo_sapiens
HDL3	High density lipoprotein 3	Homo_sapiens
FAA	fumarylacetoacetate	Homo_sapiens
MDP	muramyl dipeptide	Homo_sapiens
PGN	peptidoglycan	Homo_sapiens
ROS	Reactive oxygen species	Homo_sapiens
	Melatonin	Homo_sapiens
RNS	Reactive nitrogen species	Homo_sapiens
MBP91	5-butyl-6-hydroxy-10-chlorobenzo[c]quinolizinium chloride	Homo_sapiens
Ado	adenosine	Homo_sapiens
BCAA	branched-chain amino acid	Homo_sapiens
d-AP5	NMDAR antagonist d-AP5	Homo_sapiens	ionotropic glutamate receptor antagonist,NMDAR antagonist
L-AP4	L-2-amino-4-phosphonobutyric acid	Homo_sapiens
PPIn	Phosphoinositide	Homo_sapiens
PtdIns	phosphatidylinositol	Homo_sapiens
ALA	aminolevulinate	Homo_sapiens
LMWHA	Low molecular weight hylauronic acid	Homo_sapiens
Vit E	Vitamin E	Homo_sapiens
LTA	leukotriene A	Homo_sapiens
LTB	leukotriene B	Homo_sapiens
LTC	leukotriene C	Homo_sapiens
LTD	leukotriene D	Homo_sapiens
LTE	leukotriene E	Homo_sapiens
PEO	poly(ethylene oxide)	Homo_sapiens
PCB	polychlorinated biphenyl	Homo_sapiens
CCPA	2-chloro-N(6)-cyclopentyl-adenosine	Homo_sapiens
PB	phenoxybenzamine	Homo_sapiens
Ni	Nickle	Homo_sapiens
MA	methylamine	Homo_sapiens
BPA	bisphenol A	Homo_sapiens
eicosanoid acid	EPA	Homo_sapiens
	naphthol AS-BI phosphate	Homo_sapiens
PGPL	Polyglycerophospholipid	Homo_sapiens
BMP	bismonoacylglycerophosphate	Homo_sapiens
CSO	corn/soybean oil	Homo_sapiens
CT	cholera toxin	Homo_sapiens
mROS	mitochondrial reactive oxidative species	Homo_sapiens
ROS	reactive oxidative species	Homo_sapiens
6-keto-PGF 1 alpha	6-keto-PGF 1 alpha	Homo_sapiens
PGF(2α)	PGF(2α)	Homo_sapiens
AMY	amylin	Homo_sapiens
CSO	corn/soybean oil	Homo_sapiens
AOM	azoxymethane	Homo_sapiens
Cd	cadmium	Homo_sapiens
Pb	lead	Homo_sapiens
FO	fish oil	Homo_sapiens
PO	primrose oil	Homo_sapiens
EP	E-prostanoid	Homo_sapiens
GE diol	gamma-linolenoyl-3-eicosapentaenoyl propane diol	Homo_sapiens
PEG	polyethyleneglycol	Homo_sapiens
Pl	phosphatidylinositol	Homo_sapiens
CA	catecholamine	Homo_sapiens
BPA	Bisphenol A	Homo_sapiens
NP	nonylphenol	Homo_sapiens
CLA	trans-10, cis-12 conjugated linoleic acid	Homo_sapiens
AICAR	5-aminoimidazole-4-carboxamide-1-beta-d-ribofuranoside	Homo_sapiens
BK	bradykinin	Homo_sapiens
fMLP	N-formylmethionyl-leucyl-phenylalanine	Homo_sapiens
P-gp	P-glycoprotein	Homo_sapiens
Arg	Arginine	Homo_sapiens
His	Histidine	Homo_sapiens
Lys	Lysine	Homo_sapiens
Asp	Aspartic acid	Homo_sapiens	Aspartate
Glu	Glutamic acid	Homo_sapiens	Glutamate
Ser	Serine	Homo_sapiens
Thr	Threonine	Homo_sapiens
Asn	Asparagine	Homo_sapiens
Gln	Glutamine	Homo_sapiens
Cys	Cysteine	Homo_sapiens
Sec	Selenocysteine	Homo_sapiens
Gly	Glycine	Homo_sapiens
Pro	Proline	Homo_sapiens
Ala	Alanine	Homo_sapiens
Val	Valine	Homo_sapiens
Ile	Isoleucine	Homo_sapiens
Leu	Leucine	Homo_sapiens
Met	Methionine	Homo_sapiens
Phe	Phenylalanine	Homo_sapiens
Tyr	Tyrosine	Homo_sapiens
Trp	Tryptophan	Homo_sapiens
PL	Phospholipid	Homo_sapiens
PA	Phosphatidic acid	Homo_sapiens
ROS	reactive oxygen species	Homo_sapiens
AA	amino acid	Homo_sapiens
PAF	platelet-activating factor	Homo_sapiens
Cr	creatinine	Homo_sapiens
BUN	blood urea nitrogen	Homo_sapiens
CoQ	ubiquinone	Homo_sapiens	Q10,coenzyme Q10,ubidecarenone,coenzyme Q
AOA	aminooxyacetate	Homo_sapiens
PG	prostaglandin	Homo_sapiens
LT	leukotriene	Homo_sapiens
Ang	angiotensinogen	Homo_sapiens
HETE	hydroxyeicosatetraenoic acid	Homo_sapiens
HHT	12-hydroxyheptadecatrienoic acid	Homo_sapiens
PG	Prostaglandin	Homo_sapiens
EP	E-prostanoid	Homo_sapiens
Ang I	angiotensin I	Homo_sapiens	AI,ANG I,AT-1
CA	cholic acid	Homo_sapiens
Ang	angiotensinogen	Homo_sapiens
IP3	inositol 1,4,5-trisphosphate	Homo_sapiens	IP(3)
PIP3	phosphatidylinositol-3,4,5-trisphosphate	Homo_sapiens	PIP(3)
PIP2	phosphatidylinositol 4,5-bisphosphate	Homo_sapiens	PIP(2)
IP4	inositol 1,3,4,5-tetraphosphate	Homo_sapiens	IP(4)
IP5	inositol 1,3,4,5,6-pentakisphosphate	Homo_sapiens	IP(5)
CP	creatine phosphate	Homo_sapiens
TG	triglyceride	Homo_sapiens	TG
PMP	pyridoxamine 5'-phosphate	Homo_sapiens
Tx	thromboxane	Homo_sapiens	Tx
HA	hyaluronan	Homo_sapiens	HA
IP	phosphatidylinositol 4,5-bisphosphate	Homo_sapiens
PI	phosphatidylinositol	Homo_sapiens
LT	leukotriene	Homo_sapiens
LPG	lipophosphoglycan	Homo_sapiens
ARA	Arachidonic acid	Homo_sapiens
24(S)-OHC	24(S)-hydroxycholesterol	Homo_sapiens
UA	ursolic acid	Homo_sapiens
