# Supplementary material for: A flexible ontology for inference of emergent whole cell function from relationships between subcellular processes
Source: Sci Rep. 2017 Dec 18;7:17689. doi: 10.1038/s41598-017-16627-4 (PMC5735158; doi:10.1038/s41598-017-16627-4)
Supplement: Supplementary file 20 — Supplementary Table S18 [file 41598_2017_16627_MOESM20_ESM.txt]

Description	Chemical formula	Description aliases	Search key origin
7-acetoxy-7,8-dihydrobromovulone i	E_m_p_t_y		Metabolite_from_lipid_maps
7-acetoxy-7,8-dihydrobromovulone ii	E_m_p_t_y		Metabolite_from_lipid_maps
7-acetoxy-7,8-dihydrochlorovulone ii	E_m_p_t_y		Metabolite_from_lipid_maps
7-acetoxy-7,8-dihydroiodovulone i	E_m_p_t_y		Metabolite_from_lipid_maps
7-acetoxy-7,8-dihydroiodovulone ii	E_m_p_t_y		Metabolite_from_lipid_maps
creatinine	Cr		Manually_defined_metabolite
tetrahydroisoquinoline	C9H11N		Metabolite_from_hmdb
.beta-isophorone	C9H14O	3,5,5-trimethylcyclohex-3-enone;beta -isophorone;beta -phorone;beta-isophorone;beta-phorone;b-isophorone;b-phorone;crocusatin e	Metabolite_from_hmdb
<i>ortho</i>-hydroxyatorvastatin	C33H35FN2O6		Metabolite_from_hmdb
<i>para</i>-hydroxyatorvastatin	C33H35FN2O6		Metabolite_from_hmdb
1,1,1-trichloroethane	C2H3Cl3	1,1,1 trichloroethane;1,1,1-tce;1,1,1-trichloraethan;1,1,1-trichlorathan;1,1,1-trichlorethane;1,1,1-trichloro-ethane;1,1,1-tricloroetano;aerothene tt;alpha-t;alpha-trichloroethane;ch3ccl3;chloroetene;chloroethene;chloroethene nu;chlorotene;chlorothane nu;chlorothene;chlorothene nu;chlorothene sm;chlorothene vg;chlorothene, inhibited;chlorten;cleanite;distillex ds1;ethana;ethana nu;genklene lb;ici…	Metabolite_from_hmdb
1,1,2-trichloro-trifluoroethane	C2Cl3F3	1,1,2-trichlorotrifluoroethane;1,1,2-trifluorotrichloroethane;1,2,2-trichlorotrifluoroethane;1,2,2-trifluorotrichloroethane;arcton 113;arcton 63;arklone;arklone p;asahifron 113;cfc 113;cfcl2cf2cl;chlorinated fluorocarbon;chlorofluorocarbon 113;daiflon s 3;diflon s-3;distillex ds5;eskimon 113;flugene 113;forane;forane 113;freon 113;freon 113 tr-t;freon 113tr-t;freon f113;freon r 113;freon tf;frido…	Metabolite_from_hmdb
1,1,6-trimethyl-2h-naphthalene	C13H16	3,4-dehydroionene;dehydro-ar-ionene;TDN	Metabolite_from_hmdb
1,10-epoxygermacrone	C15H22O2		Metabolite_from_hmdb
1,10-nonacosanediol	C29H60O2		Metabolite_from_hmdb
1,10-oxidocalamenene	C15H20O		Metabolite_from_hmdb
1,11-diphenoxyundecane	C23H32O2	brucine n-oxide;brucine n-oxide hydrate	Metabolite_from_hmdb
1,11-triacontanediol	C30H62O2		Metabolite_from_hmdb
1,11-undecanedicarboxylic acid	C13H24O4	1,11-undecanedicarboxylate;1,13-tridecanedioate;1,13-tridecanedioic acid;brassilate;brassilic acid;brassylate;brassylic acid;tridecanedioate;tridecanedioic acid;undecane-1,11-dicarboxylate;undecane-1,11-dicarboxylic acid	Metabolite_from_hmdb
1,12-diphenoxydodecane	C24H34O2		Metabolite_from_hmdb
1,13-dihydroxy-herbertene	E_m_p_t_y		Metabolite_from_lipid_maps
1,13-diphenoxytridecane	C25H36O2		Metabolite_from_hmdb
1,17-heptadecanediol	C17H36O2		Metabolite_from_hmdb
1,1-dibromo-1-chloroacetone	C3H3Br2ClO		Metabolite_from_hmdb
1,1-dibromo-2-propanone	C3H4Br2O	1,1-dibromoacetone;1,1-dibromopropanone;1,1-dibromopropanone 1,1-dibromoacetone	Metabolite_from_hmdb
1,1-dibromo-3-iodoacetone	C3H3Br2IO		Metabolite_from_hmdb
1,1-dichloroethylene epoxide	C2H2Cl2O		Metabolite_from_hmdb
1,1-diethoxy-2,6-nonadiene	C13H24O2	fema 3378	Metabolite_from_hmdb
1,1-diethoxy-2-hexene	C10H20O2	2-hexenal diethyl acetal, predominantly trans;2-hexenal diethyl acetal, trans;trans-2-hexenal diethyl acetal;trans-2-hexenal diethylacetal	Metabolite_from_hmdb
1,1-diethoxy-2-phenylethane	C12H18O2	alleglal;di-et acetal;phenyl acetaldehyde diethyl acetal;phenylacetaldehyde	Metabolite_from_hmdb
1,1-diethoxyethane	C6H14O2	1, 1-diethoxyethane;1,1-diaethoxy-aethan;1,1-diethoxyacetal;1,1-diethoxy-ethaan;1,1-diethoxy-ethane;1,1-dietossietano;acetaal;acetal;acetal diethylique;acetal homopolymer resin;acetal resin;acetaldehyde diethyl acetal;acetaldehyde ethyl acetal;acetaldehyde, diethyl acetal;acetale;aceton ns;acetron gp;at-20gf;cadco acetal;capsicum annuum l;delrin 100;delrin 100af, 500af;delrin 100st;delrin 107;del…	Metabolite_from_hmdb
1,1-diethoxypentane	C9H20O2		Metabolite_from_hmdb
1,1-dihexyloxyethane	C14H30O2	acetaldehyde dihexyl acetal;acetaldehyde di-n-hexyl acetal;acetaldehyde, dihexyl acetal	Metabolite_from_hmdb
1,1-diisobutoxy-2-phenylethane	C16H26O2	fema 3384;phenylacetaldehyde diisobutyl acetal;phenylacetaldehyde, diisobutyl acetal	Metabolite_from_hmdb
1,1-dimethoxy-2-benzylideneheptane	C16H24O2	alpha-amyl-beta-phenylacrolein dimethyl acetal;alpha-amylcinnamaldehyde dimethyl acetal;alpha-amylcinnamic aldehyde dimethyl acetal;alpha-n-amylcinnamal dimethylacetal;alpha-pentylcinnamaldehyde dimethyl acetal;amylcinnamaldehyde dimethyl acetal;cinnamaldehyde, alpha-pentyl-, dimethyl acetal;fema 2062	Metabolite_from_hmdb
1,1-dimethoxy-2-phenylethane	C10H14O2	2,2-dimethoxy-1-phenylethane;2-phenylacetaldehyde dimethyl acetal;acetaldehyde, phenyl-, dimethyl acetal;alpha-tolyl aldehyde dimethyl acetal;alpha-tolylaldehyde dimethyl acetal;fema 2876;hyscylene p;padma;phenacetaldehyde dimethyl acetal;phenylacetaldehyde dimethyl acetal;phenylacetaldehyde dimethylacetal;phenylacetic aldehyde dimethyl acetal;viridine	Metabolite_from_hmdb
1,1-dimethoxydecane	C12H26O2	1,1-dimethoxy-decane;10,10-dimethoxydecane;aldehyde c-10 dimethylacetal;capraldehyde dimethyl acetal;decanal dimethyl acetal;decanal, dimethyl acetal;decanal, dimethylacetal;decylaldehyde dimethyl acetal;decylaldehyde dimethylacetal;decylaldehyde dma;fema 2363;n-decanal dimethyl acetal	Metabolite_from_hmdb
1,1-dimethoxyethane	C4H10O2	1,1-dimethoxy-ethane;1,1-dimethoxyethane, 9ci;1,1'-dimethoxyetiane;3-methyl-2,4-dioxapentane;acetaldehyde dimethyl acetal;acetaldehyde methyl acetal;acetaldehyde, dimethyl acetal;dimethoxyethane;dimethoxy-ethane;dimethyl acetal;dimethyl aldehyde;dimethylacetal;ethylidene dimethyl ether;fema 3426;methyl formyl	Metabolite_from_hmdb
1,1-dimethoxyheptane	C9H20O2	1,1-dimethoxy-heptane;aldehyde c-7 dimethyl acetal;enanthal dimethyl acetal;fema 2541;heptaldehyde dimethyl acetal;heptanal dimethyl acetal;heptanal, dimethyl acetal;n-heptanal dimethyl acetal;oenanthal dimethyl acetal	Metabolite_from_hmdb
1,1-dimethoxynonane	C11H24O2	1,1-dimethoxy-nonane;1,1-dimethoxynonane, 9ci;n-nonanal dimethyl acetal;nonanal dimethyl acetal	Metabolite_from_hmdb
1,1-dimethoxyoctane	C10H22O2	1,1-dimethoxy-octane;1,1-dimethoxyoctane, 9ci;c-8 dimethylacetal;caprylaldehyde dimethyl acetal;fema 2798;n-octanal dimethyl acetal;octaldehyde dimethyl acetal;octanal dimethyl acetal	Metabolite_from_hmdb
1,1-dimethyl-2-phenylethanol	C10H14O	1,1-dimethyl-2-phenylethyl alcohol;1,1-dimethylphenylethanol;2-benzyl-2-propanol;a,a-dimethylbenzeneethanol, 9ci;a,a-dimethylphenethyl alcohol, 8ci;alpha, alpha-dimethylphenethyl alcohol;alpha,alpha-dimethylbenzeneethanol;alpha,alpha-dimethyl-benzeneethanol;alpha,alpha-dimethyl-beta-phenylethyl alcohol;alpha,alpha-dimethylphenethanol;alpha,alpha-dimethylphenethyl alcohol;alpha,alpha-dimethyl-phen…	Metabolite_from_hmdb
1,1-dimethyl-2-phenylethyl acetate	C12H16O2	2-benzyl-2-propyl acetate;alpha, alpha-dimethylphenethyl alcohol, acetate;alpha,alpha-dimethylbenzeneethyl acetate;alpha,alpha-dimethylphenethyl acetate;alpha,alpha-dimethylphenethyl alcohol, acetate;benzyl dimethyl carbinyl acetate;benzyldimethyl carbinyl acetate;benzyldimethylcarbinol acetate;benzyldimethylcarbinyl acetate;benzylpropyl acetate;dimethyl benzyl carbinyl acetate;dimethylbenzyl car…	Metabolite_from_hmdb
1,1-dimethyl-2-phenylethyl butanoate	C14H20O2	1,1-dimethyl-2-phenylethyl butyrate;2-benzyl-2-propyl butyrate;alpha,alpha-dimethylphenethyl alcohol, butyrate;alpha,alpha-dimethylphenethyl butyrate;benzyl dimethyl carbinyl butyrate;benzyl dimethylcarbinyl butyrate;benzyl dimethylcarbinyl n-butyrate;butanoic acid, 1,1-dimethyl-2-phenylethyl ester;butyric acid, alpha,alpha-dimethylphenethyl ester;dimethyl benzyl carbinyl butyrate;dimethyl benzyl…	Metabolite_from_hmdb
1,1-dimethyl-3-phenylpropanol	C11H16O	1,1-dimethyl-3-phenylpropyl alcohol;2-phenethyl-2-propanol;a,a-dimethylbenzenepropanol, 9ci;alpha,alpha-dimethylbenzenepropanol;alpha,alpha-dimethyl-benzenepropanol;alpha,alpha-dimethyl-gamma-phenylpropyl alcohol;benzyl-t-butanol;benzyl-tert-butanol;dimethyl phenylethyl carbinol;dimethylphenethylcarbinol;dimethylphenylethyl carbinol;dimethylphenylethylcarbinol;fema 3629;imethyl phenyl ethyl carbi…	Metabolite_from_hmdb
1,1-dimethyl-3-phenylpropyl acetate	C13H18O2	alpha,alpha-dimethylbenzenepropanol acetate;alpha,alpha-dimethylbenzenepropyl acetate;centifolia;dimethyl phenethyl carbinyl acetate;dimethylphenethylcarbinyl acetate;dimethylphenylethylcarbinyl acetate;dmpec acetate;fema 2735;phenylethyl dimethyl carbinyl acetate;phenyl-tert-amyl acetate	Metabolite_from_hmdb
1,1-dimethyl-3-phenylpropyl isobutyrate	C15H22O2	dimethyl phenethyl carbinyl isobutyrate;dimethylphenyl ethylcarbinyl isobutyrate;dmpec 2-methylpropanoate;dmpec isobutyrate;fema 2736;isobutyric acid, 1,1-dimethyl-3-phenylpropyl ester;phenylethyl dimethyl carbinyl isobutyrate	Metabolite_from_hmdb
1,1-dimethylbiguanide	C4H11N5	1,1-dimethyl biguanide;diabefagos;diabex;diaformin;dianben;dimethylbiguanide;DMBG;fortamet;glucophage;glumetza;meguan;metformin;metiguanide;n,n-dimethylbiguanide;n1,n1-dimethylbiguanide;obimet;riomet	Metabolite_from_hmdb
1,1'-ethylidenebistryptophan	C24H26N4O4	1,1-di-1-tryptophylethane;1,1'-ethylidenebis-l-tryptophan;EBT;peak 97;peak e	Metabolite_from_hmdb
1,1'-thiobis-1-propanethiol	C6H14S3		Metabolite_from_hmdb
1,1'-thiobisethanethiol	C4H10S3		Metabolite_from_hmdb
1,2 diaminopropane	C3H10N2	1,2-diamino-n-propane;1,2-propanediamine;1,2-propylenediamine;1,2-trimethylenediamine;2-aminopropylamine;propane-1,2-diamine	Metabolite_from_hmdb
1,2, 3-propanetriyl-decanoate	C33H62O6	1,2, 3-propanetriyl-decanoic acid;capric acid triglyceride;glycerol tricaprate;glycerol tricaprin;glycerol tridecanoate;glycerol tridecanoic acid;glyceryl tridecanoate;glyceryl tridecanoic acid;tricapric glyceride;tricaprin;tridecanoin;tri-decanoin;tri-n-caprin	Metabolite_from_hmdb
1,2,2'-trisinapoylgentiobioside	C45H52O23		Metabolite_from_hmdb
1,2,3-propanetricarboxylic acid	C6H8O6	1,2,3-propanetricarboxylate;1,2,3-tripropanetricarboxylate;1,2,3-tripropanetricarboxylic acid;3-carboxyglutarate;3-carboxyglutaric acid;beta-carboxyglutarate;beta-carboxyglutaric acid;carballylate;carballylic acid;propane 1,2,3-tricarboxylate;propane 1,2,3-tricarboxylic acid;tricarballylate;tricarballylic acid	Metabolite_from_hmdb
1,2,3-propanetriol tritetradecanoate	C45H86O6	1,2,3-tritetradecanoylglycerol;1,2,3-tritetradecanoyl-rac-glycerol;dynasan 114;glycerol trimyristate;glycerol tritetradecanoate;glyceryl trimyristate;myristic acid triglyceride;myristin;triacylglycerol;triglyceride;trimyristin;tri-myristin	Metabolite_from_hmdb
1,2,3-propanetriyl ester hexadecenoate	C51H92O6	1,2,3-propanetriyl ester hexadecenoic acid	Metabolite_from_hmdb
1,2,3-propenetriol tridocosanoate	C69H134O6	1,2,3-tridocosanoylglycerol;compritol 888;glycerol tridocosanoate;propane-1,2,3-triyl tridocosanoate;triacylglycerol;tribehenin;tribehenoyl glycerol;tridocosanoin;triglyceride	Metabolite_from_hmdb
1,2,3-tricaprinoyl-glycerol	E_m_p_t_y	1,2,3-tridecanoyl-sn-glycerol;tricaprin;tridecanoin	Metabolite_from_lipid_maps
1,2,3-tri-docosahexaenoyl-glycerol	E_m_p_t_y		Metabolite_from_lipid_maps
1,2,3-tridocosanoyl-sn-glycerol	E_m_p_t_y	1,2,3-tridocosanoyl-glycerol	Metabolite_from_lipid_maps
1,2,3-trieicosanoyl-sn-glycerol	E_m_p_t_y	1,2,3-trieicosanoyl-glycerol	Metabolite_from_lipid_maps
1,2,3-triheneicosanoyl-sn-glycerol	E_m_p_t_y	1,2,3-triheneicosanoyl-glycerol	Metabolite_from_lipid_maps
1,2,3-triheptadecanoyl-sn-glycerol	E_m_p_t_y	1,2,3-triheptadecanoyl-glycerol	Metabolite_from_lipid_maps
1,2,3-trihexadecanoyl-sn-glycerol	C51H98O6	1,2,3-trihexadecanoyl-glycerol;barolub lcd;dynasan 116;dynosan 114;glycerin tripalmitate;glycerol tripalmitate;glyceryl trihexadecanoate;glyceryl trihexadecanoic acid;glyceryl tripalmitate;palmitic triglyceride;spezialfett 116;triglyceride ppp;triglyceryl palmitate;tripalmitate;tripalmitin;tripalmitoylglycerol	Metabolite_from_hmdb
1,2,3-trihydroxybenzene	C6H6O3	1,2,3-benzenetriol;1,2,3-trihydroxybenzen;1,2,3-trihydroxy-benzene;2,3-dihydroxyphenol;benzene-1,2,3-triol;c.i. oxidation base 32;fouramine base ap;fouramine brown ap;fourrine 85;fourrine pg;phenol;piral;Pyro;pyrogallate;pyrogallic acid;pyrogallol	Metabolite_from_hmdb
1,2,3-trinonadecanoyl-sn-glycerol	E_m_p_t_y	1,2,3-trinonadecanoyl-glycerol	Metabolite_from_lipid_maps
1,2,3-trioctadecanoyl-sn-glycerol	E_m_p_t_y	1,2,3-trioctadecanoyl-glycerol	Metabolite_from_lipid_maps
1,2,3-tri-oleoyl-glycerol	E_m_p_t_y	glyceryl trioleate;triolein	Metabolite_from_lipid_maps
1,2,3-tripentadecanoyl-sn-glycerol	E_m_p_t_y		Metabolite_from_lipid_maps
1,2,3-tritetradecanoyl-sn-glycerol	E_m_p_t_y	1,2,3-tri-myristoyl-glycerol;1,2,3-tritetradecanoyl-glycerol;trimyristin	Metabolite_from_lipid_maps
1,2,3-trithiane	C3H6S3	1,2,3-trithiacyclohexane;1,2,3-trithian;n-trithiane, 8ci	Metabolite_from_hmdb
1,2,3-tritridecanoyl-sn-glycerol	E_m_p_t_y		Metabolite_from_lipid_maps
1,2,4-nonadecanetriol	C19H40O3		Metabolite_from_hmdb
1,2,4-trimethylbenzene	C9H12	.psi.-cumene;1,2, 4-trimethylbenzene;1,2,4-trimethyl-benzene;1,2,5-trimethylbenzene;1,2,5-trimethyl-benzene;1,3,4-trimethylbenzene;as-trimethylbenzene;asymmetrical trimethylbenzene;laquo psiraquo -cumene;pseudocumene;pseudocumol;psi-cumene;uns-trimethylbenzene	Metabolite_from_hmdb
1,2,4-trimethyl-cyclohexane	C9H12	1,2,4-trimethylcyclohexane;1,2,4-trimethylcyclohexane mixture of isomers;1,2,4-trimethylenecyclohexane;tripropylphosphine	Metabolite_from_hmdb
1,2,4-trithiolane	C2H4S3	1,2,4-trithiacyclopentane	Metabolite_from_hmdb
1,2,5-trimethyl-1h-pyrrole	C7H11N	1,2,5-trimethylpyrrole	Metabolite_from_hmdb
1,2',5-tri-o-galloylhamamelofuranose	C27H24O18		Metabolite_from_hmdb
1,2,8-trihydroxy-3-methylanthraquinone	C15H10O5	2-hydroxychrysophanol;norobtusifolin	Metabolite_from_hmdb
1,20-eicosanediol	C20H42O2	1,20-icosanediol;icosane-1,20-diol	Metabolite_from_hmdb
1,21-heneicosanediol	C21H44O2		Metabolite_from_hmdb
1,24-dihydroxy-25-fluorovitamin d3	E_m_p_t_y		Metabolite_from_lipid_maps
1,24-tetracosanediol	C24H50O2		Metabolite_from_hmdb
1,25-dihydroxycholesterol	E_m_p_t_y		Metabolite_from_lipid_maps
1,25-dihydroxyvitamin d3 3-glycoside	E_m_p_t_y		Metabolite_from_lipid_maps
1,25-dihydroxyvitamin d3-26,23-lactone	C27H40O5	1,25-lactone;1alpha,25-dihydroxyvitamin d3-26,23-lactone;calcitriol lactone;calcitriol-26,23-lactone	Metabolite_from_hmdb
1,26-dicaffeoylhexacosanediol	C44H66O8	1,26-hexacosanediol dicaffeate	Metabolite_from_hmdb
1,26-hexacosanediol	C26H54O2		Metabolite_from_hmdb
1,26-hexacosanediol diferulate	C46H70O8		Metabolite_from_hmdb
1,28-dicaffeoyloctacosanediol	C46H70O8		Metabolite_from_hmdb
1,28-octacosanediol	C28H58O2		Metabolite_from_hmdb
1,28-octacosanediol diferulate	C48H74O8		Metabolite_from_hmdb
1,2-anhydridoniveusin	C20H24O7		Metabolite_from_hmdb
1,2-benzisothiazolin-3-one	C7H5NOS	1,2-benzisothiazoline-3-one;1,2-benzisothiazolinone;2-thiobenzimide;benzisothiazolone;c7h5nos;IPX;proxan;proxel;proxel pl	Metabolite_from_hmdb
1,2-benzodihydropyrone	C9H8O2	2-chromanone;2-hydroxydihydrocinnamic acid lactone;2-hydroxyhydrocinnamic lactone;2-oxochroman;2-oxo-chroman;3,4-dihydrocoumarin;3,4-dihydro-coumarin;3,4-dihydroxycoumarin;benzodihydropyrone;chroman-2-one;dihydro-benzopyranone;dihydrocoumarin;fema 2381;hydrocinnamic acid, o-hydroxy-, delta-lactone;hydrocoumarin, 8ci;melilotic acid lactone;melilotic lactone;melilotin??;melilotol;o-hydroxydihydroci…	Metabolite_from_hmdb
1,2-benzoquinone	C6H4O2	2-benzoquinone;3,5-cyclohexadiene-1,2-dione;benzo-1,2-quinone;benzoquinone;o-benzoquinone;o-quinone;ortho-benzoquinone	Metabolite_from_hmdb
1,2-benzylideneglycerol	C10H12O3	1,2-o-benzylideneglycerol;1,2-o-benzylidene-glycerol;benzal glyceryl acetal;benzylidene glycerol;glycerol 1,2-benzylidene ether	Metabolite_from_hmdb
1,2-butanedithiol	C4H10S2	1,2-dimercaptobutane;1,2-dithiolbutane;1-ethyl-1,2-ethanedithiol;fema 3528	Metabolite_from_hmdb
1,2-campholide	E_m_p_t_y		Metabolite_from_lipid_maps
1,2-cyclohexanedione	C6H8O2	1,2-cyclohexadione;1,2-cyclohexanedione,ketone form;1,2-dioxocyclohexane;cyclohexan-1,2-dione;cyclohexane-1,2-dione;cyclohexanecarbonitrile	Metabolite_from_hmdb
1,2-dag	E_m_p_t_y	1,2-diacylglycerol;1,2-diacyl-sn-glycerol	Metabolite_from_lipid_maps
1,2-ddtiq	C11H15NO2	n-methylsalsolinol	Metabolite_from_hmdb
1,2-dehydro-alpha-cyperone	C15H20O	1,2-dehydro-a-cyperone;1,4,11-eudesmatrien-3-one;1,4,11-selinatrien-3-one	Metabolite_from_hmdb
1,2-dehydroprogesterone	E_m_p_t_y	1,2-didehydroprogesterone;1-dehydroprogesterone;delta1-progesterone	Metabolite_from_lipid_maps
1,2-dehydrosalsolinol	C10H11NO2	DSAL	Metabolite_from_hmdb
1,2-diacetin	C7H12O5	1,2-diacetylglycerol;1,2-diacylglycerol;glycerol 1,2-diacetate	Metabolite_from_hmdb
1,2-diadrenoyl-rac-glycerol	C47H76O5	diacylglycerol;diglyceride	Metabolite_from_hmdb
1,2-diarachidonoyl-rac-glycerol	C43H68O5	diacylglycerol;diglyceride	Metabolite_from_hmdb
1,2-diarachidonylphosphatidylcholine	E_m_p_t_y	diarachidonoylphosphatidylcholine;diarachidonyl lecithin;diarachidonyl phosphatidylcholine;l-diarachidonoyl lecithin	Metabolite_from_lipid_maps
1,2-diarachidonyl-rac-glycerol	C43H84O5	diacylglycerol;diglyceride	Metabolite_from_hmdb
1,2-dibehenoyl-l-lecithin	E_m_p_t_y	dibehenoyl sn-3-phosphatidylcholine	Metabolite_from_lipid_maps
1,2-dibehenoyl-rac-glycerol	C47H92O5	diacylglycerol;diglyceride	Metabolite_from_hmdb
1,2-dibromoethane	C2H4Br2		Metabolite_from_hmdb
1,2-dichloroethane	C2H4Cl2	alpha,bet;-dichloroethane;dutch oil;edc, jmaf;ethylene chloride;ethylene dichloride, bsi, iso;granosan;r 150;s-dichloroethane	Metabolite_from_hmdb
1,2-didehydropiperidine-2-carboxylate	C6H9NO2	delta1-piperideine-2-carboxylate	Metabolite_from_hmdb
1,2-didocosadienoyl-rac-glycerol	C47H84O5	diacylglycerol;diglyceride	Metabolite_from_hmdb
1,2-didocosahexaenoyl-rac-glycerol	C47H68O5	diacylglycerol;diglyceride	Metabolite_from_hmdb
1,2-didocosanoyl-sn-glycerol	E_m_p_t_y		Metabolite_from_lipid_maps
1,2-didocosapentaenoyl-rac-glycerol	C47H72O5	1,2-diosbondoyl-rac-glycerol;diacylglycerol;diglyceride	Metabolite_from_hmdb
1,2-didodecanoyl phosphatidyl 1'-sn-glycerol	E_m_p_t_y	dilauroyl phosphatidate;dilauroyl phosphatidic acid	Metabolite_from_lipid_maps
1,2-didodecanoyl-sn-glycerol	E_m_p_t_y		Metabolite_from_lipid_maps
1,2-didodecanoyl-sn-phosphatidylcholine	E_m_p_t_y	1,2-dilaurin dihydrogen phosphate monoester with l-choline hydroxide inner salt;1,2-dilauroyl-l-phosphatidylcholine;dilauroyl phosphatidylcholine	Metabolite_from_lipid_maps
1,2-dieicosadienoyl-rac-glycerol	C43H76O5	diacylglycerol;diglyceride	Metabolite_from_hmdb
1,2-dieicosanoyl-sn-glycerol	E_m_p_t_y		Metabolite_from_lipid_maps
1,2-dieicosapentaenoyl-rac-glycerol	C43H64O5	diacylglycerol;diglyceride	Metabolite_from_hmdb
1,2-dieicosenoyl-rac-glycerol	C43H80O5	diacylglycerol;diglyceride	Metabolite_from_hmdb
1,2-dieicsoate	C43H68O5	1,2-dieicsoatetraenoyl-rac-glycerol;1,2-dieicsoic acid;diacylglycerol;diglyceride;lecithin	Metabolite_from_hmdb
1,2-dielaidoyl-sn-gl	E_m_p_t_y		Metabolite_from_lipid_maps
1,2-dierucoyl-rac-glycerol	C47H88O5	diacylglycerol;diglyceride	Metabolite_from_hmdb
1,2-diheneicosanoyl-sn-glycerol	E_m_p_t_y		Metabolite_from_lipid_maps
1,2-diheptadecanoyl-sn-glycerol	E_m_p_t_y		Metabolite_from_lipid_maps
1,2-dihexadecanoyl-rac-glycerol	E_m_p_t_y		Metabolite_from_lipid_maps
1,2-dihexadecanoyl-rac-phosphatidic acid	C35H69O8P	1,2-dihexadecanoyl-rac-phosphatidate;dipalmitoyl-l-alpha-phosphatidate;dipalmitoyl-l-alpha-phosphatidic acid;dipalmitoyl-l-a-phosphatidate;dipalmitoyl-l-a-phosphatidic acid;dipalmitoylphosphatidate;dipalmitoylphosphatidic acid;l-a-dipalmitoylphosphatidate;l-a-dipalmitoyl-phosphatidate;l-a-dipalmitoylphosphatidic acid;l-a-dipalmitoyl-phosphatidic acid;l-alpha-dipalmitoylphosphatidate;l-alpha-dipal…	Metabolite_from_hmdb
1,2-dihexadecanoyl-sn-glycerol	E_m_p_t_y		Metabolite_from_lipid_maps
1,2-dihexadecyl-sn-glycerophosphoethanolamine	E_m_p_t_y	sn-glycerophosphorylethanolamine 1,2-dihexadecyl ether	Metabolite_from_lipid_maps
1,2-dihexadecyl-sn-phosphatidic acid	E_m_p_t_y	1,2-dihexadecyl-sn-phosphatidate	Metabolite_from_lipid_maps
1'',2''-dihydro-2'-hydroxycycloosajin	E_m_p_t_y		Metabolite_from_lipid_maps
1,2-dihydro-3,4-dehydrolycopene	E_m_p_t_y		Metabolite_from_lipid_maps
1',2'-dihydrochlorobactene	E_m_p_t_y		Metabolite_from_lipid_maps
1,2-dihydrodehydroguaiaretic acid	C20H22O4	1,2-dihydrodehydroguaiaretate;5'-palmitoyl cytarabine;arabinosyl cytosine palmitate;aracytidine 5'-palmitate;myrisfragransin;palm o-ara-c;palmo-ara-c;p-ara-c	Metabolite_from_hmdb
1',2'-dihydro-gamma-carotene	E_m_p_t_y		Metabolite_from_lipid_maps
1,2-dihydrolycopene	E_m_p_t_y		Metabolite_from_lipid_maps
1,2-dihydronaphthalene-1,2-diol	C10H10O2		Metabolite_from_hmdb
1,2-dihydroneurosporene	E_m_p_t_y		Metabolite_from_lipid_maps
1'',2''-dihydro-o-methylcyclopomiferin	E_m_p_t_y		Metabolite_from_lipid_maps
1,2-dihydrosantonin	E_m_p_t_y		Metabolite_from_lipid_maps
1,2-dihydrostilbene	E_m_p_t_y	1,2-diphenylethane;dibenzyl	Metabolite_from_lipid_maps
1,2-dilauroyl	E_m_p_t_y	dilauroyl phosphatidylethanolamine	Metabolite_from_lipid_maps
1,2-dilignoceroyl-rac-glycerol	C51H100O5	diacylglycerol;diglyceride	Metabolite_from_hmdb
1,2-dilinoleoyl-3-oleoylglycerol	C57H100O6	a,b-dilinoleoolein	Metabolite_from_hmdb
1,2-dilinoleoyl-rac-glycerol	C39H68O5	diacylglycerol;diglyceride	Metabolite_from_hmdb
1,2-dimeadoyl-rac-glycerol	C43H72O5	diacylglycerol;diglyceride	Metabolite_from_hmdb
1,2-dimethoxy-4-vinylbenzene	C10H12O2	3,4-dimethoxy-1-vinylbenzene;3,4-dimethoxystyrene;3,4-dimethoxy-styrene;4-ethenyl-1,2-dimethoxybenzene;4-vinyl-1,2-dimethoxybenzene;4-vinylveratrole;4-vinyl-veratrole;fema 3138	Metabolite_from_hmdb
1,2-dimethoxybenzene	C8H10O2	2-dimethoxybenzol;2-methoxyanisole;catechol dimethyl ether;fema 3799;guaiacol methylether;methyl guaiacol;o,o-dimethyl catechol;o-dimethoxybenzene;o-dimethoxy-benzene;orthodimethoxybenzene;pyrocatechol dimethyl ether;synthol;veratrol;veratrole	Metabolite_from_hmdb
1,2-dimyristoleoyl-rac-glycerol	C31H56O5	diacylglycerol;diglyceride	Metabolite_from_hmdb
1,2-dimyristoylphosphatidylcholine	E_m_p_t_y	beta,gamma-dimyristoyl l-alpha-phosphatidylcholine;dimyristoyl phosphatidylcholine	Metabolite_from_lipid_maps
1,2-dimyristoyl-rac-glycerol	C31H60O5	diacylglycerol;diglyceride	Metabolite_from_hmdb
1,2-dimyristoyl-sn-glycerol	E_m_p_t_y	1,2-dimyristoyl-glycerol;1,2-ditetradecanoyl-sn-glycerol	Metabolite_from_lipid_maps
1,2-dinervonoyl-rac-glycerol	C51H96O5	diacylglycerol;diglyceride	Metabolite_from_hmdb
1,2-dinonadecanoyl-sn-glycerol	E_m_p_t_y		Metabolite_from_lipid_maps
1,2-dioctadecanoyl-rac-glycerol	E_m_p_t_y		Metabolite_from_lipid_maps
1,2-dioctadecanoyl-sn-glycerol	E_m_p_t_y		Metabolite_from_lipid_maps
1,2'-di-o-galloylhamamelofuranose	C20H20O14		Metabolite_from_hmdb
1,2-dioleoyl-3-octadecanoylglycerol	C57H106O6	a,b-dioleostearin	Metabolite_from_hmdb
1,2-dioleoyl-glycerol	E_m_p_t_y	1,2-dioleoyl-sn-glycerol	Metabolite_from_lipid_maps
1,2-dioleoylglycerol-3-phosphorylcholine	C44H84NO8P	1,2-dioleoylglyceryl-3-phosphorylcholine;1,2-dioleoyllec;dioleoylphosphatidylcholine;lecithin;pc aa c36:2	Metabolite_from_hmdb
1,2-dioleoyl-rac-glycerol	C39H72O5	diacylglycerol;diglyceride	Metabolite_from_hmdb
1,2-dioleoyl-sn-gl	E_m_p_t_y	dioleoyl phosphatidylethanolamine	Metabolite_from_lipid_maps
1,2-dipalmitoleoyl-rac-glycerol	C35H64O5	diacylglycerol;diglyceride	Metabolite_from_hmdb
1,2-dipalmitoy	E_m_p_t_y	1,2-dipalmitoyl-rac-glycerophosphorate;1,2-dipalmitoyl-rac-glycerophosphoric acid	Metabolite_from_lipid_maps
1,2-dipalmitoylglycerophosphorylserine	C38H74NO10P	1,2-dipalmitoylphosphatidylserine;dipalmitoylglycerophosphoserine;dipalmitoylphosphatidylserine;DPPS	Metabolite_from_hmdb
1,2-dipalmitoyl-l-lecithin	C40H80NO8P	1,2-dipalmitoylglycero-3-phosphocholine;1,2-dipalmitoyl-l-phosphatidylcholine;1,2-dipalmitoyl-sn-glycerophosphocholine;1,2-dipalmitoyl-sn-glycerophosphorylcholine;1,2-dipalmitoyl-sn-phosphatidylcholine;1,2-l-a-dipalmitoylphosphatidylcholine;1,2-l-alpha-dipalmitoylphosphatidylcholine;b,g-dipalmitoyl l-alpha-phosphatidylcholine;b,g-dipalmitoyl l-a-phosphatidylcholine;b,g-dipalmitoyl-l-phosphatidylc…	Metabolite_from_hmdb
1,2-dipalmitoyl-rac-glycerol	C35H68O5	diacylglycerol;diglyceride	Metabolite_from_hmdb
1,2-dipentadecanoyl-rac-glycerol	C33H64O5	diacylglycerol;diglyceride	Metabolite_from_hmdb
1,2-dipentadecanoyl-sn-glycerol	E_m_p_t_y		Metabolite_from_lipid_maps
1,2-diphenylcyclobutane	C16H16	1,3-diphenylbutane;1,3-diphenyl-butane;cis-1,2-diphenylcyclobutane;ethanesulfonamide	Metabolite_from_hmdb
1,2-disinapoylgentiobiose	C34H42O19		Metabolite_from_hmdb
1,2-distearidonoyl-rac-glycerol	C39H60O5	diacylglycerol;diglyceride	Metabolite_from_hmdb
1,2-distearoyl-3-oleoylglycerol	C57H108O6	1-oleodistearin;1-oleoyl-2,3-distearoylglycerol;a,b-distearoolein	Metabolite_from_hmdb
1,2-distearoyl-l-phosphatidic acid	E_m_p_t_y	1,2-distearoyl-l-phosphatidate;distearoyl phosphatidate;distearoyl phosphatidic acid	Metabolite_from_lipid_maps
1,2-distearoyl-rac-glycerol	C39H76O5	diacylglycerol;diglyceride	Metabolite_from_hmdb
1,2-dithiol-3-thione	C3H2S3	1,2-dithiole-3-thione;1,2-dithiolene-3-thione	Metabolite_from_hmdb
1,2-ditridecanoyl-sn-glycerol	E_m_p_t_y		Metabolite_from_lipid_maps
1,2-divaccenoyl-rac-glycerol	C39H72O5	diacylglycerol;diglyceride	Metabolite_from_hmdb
1,2-docasanediol	E_m_p_t_y	docosane-1,2-diol	Metabolite_from_lipid_maps
1,2-eicosanediol	E_m_p_t_y	eicosane-1,2-diol	Metabolite_from_lipid_maps
1,2-epoxy-1,2-dihydrolycopene	C40H56O	lycopene 1,2-epoxide	Metabolite_from_hmdb
1,2-epoxy-3-chloropropane	C3H5ClO	1-chloro-2,3-epoxy propone;1-chloro-2,3-epoxypropane;2,3-epoxypropyl chloride;3-chloro-1,2-epoxypropane;3-chloro-1,2-propylene oxide;3-chloropropene-1,2-oxide;3-chloropropyl epoxide;3-chloropropylene oxide;3-chloro-propylene oxide;a-epichlorohydrin;allyl chloride oxide;alpha-epichlorohydrin;chloro-1,2-epoxypropane;chloro-1,2-propylene oxide;chloro-2,3-epoxypropane;chloromethyloxirane;chloropropen…	Metabolite_from_hmdb
1,2-epoxylimonene	C10H16O	limonene 1,2-epoxide;limonene 1,2-oxide;limonene epoxide;limonene monoxide;limonene oxide;limonene-1,2-epoxide	Metabolite_from_hmdb
1,2-ethanediamine	C2H8N2	1,2-diaminoaethan;1,2-diamino-ethaan;1,2-diaminoethane;1,2-diamino-ethano;1,2-ethanediamine, homopolymer;1,2-ethanediamine, monohydrochloride;1,2-ethylenediamine;2-aminoethylammonium chloride;aethaldiamin;aethylenediamin;algicode 106l;amerstat 274;beta-aminoethylamine;diaminoethane;dimethylenediamine;EN;ethane,1,2-diamino;ethane-1,2-diamine;ethyleendiamine;ethylendiamine;ethylene diamine;ethylene…	Metabolite_from_hmdb
1,2-ethanedithiol	C2H6S2	1,2-dimercaptoethane;1,2-dithiol ethane;1,2-ethanethiol;alpha-ethylene dimercaptan;dithioethylene glycol;dithio-ethylene glycol;ethylene dimercaptan;ethylene dithioglycol;ethylene mercaptan;ethylenedimercaptan;ethylenedithiol;fema 3484	Metabolite_from_hmdb
1,2-ethanediyldicarbamodithioic acid	C4H8N2S4	1,2-ethanediyldicarbamodithioate	Metabolite_from_hmdb
1,2-heneicosanediol	E_m_p_t_y	heneicosane-1,2-diol	Metabolite_from_lipid_maps
1,2-isopropylidenepropanediol	C6H12O2	1,2-propanediol acetonide;acetone propylene glycol acetal;fema 3441;propylene glycol acetonide	Metabolite_from_hmdb
1,2-naphthalenedicarboxylic acid	C52H88O23	1,2-naphthalenedicarboxylate;naphthalene-1,2-dicarboxylate;naphthalene-1,2-dicarboxylic acid	Metabolite_from_hmdb
1,2-nonadecanediol	E_m_p_t_y	nonadecane-1,2-diol	Metabolite_from_lipid_maps
1,2-propanedithiol	C3H8S2	1,2-dimercaptopropane;1,2-dithiolpropane;1,2-propanedithiol-propylene dimercaptan;1-methyl-1,2-ethanedithiol;2,3-dimercaptopropane;dithiopropylene glycol;fema 3520;propane-1,2-dithiol;propylene dithioglycol	Metabolite_from_hmdb
1,2-tetracosanediol	E_m_p_t_y	tetracosane-1,2-diol	Metabolite_from_lipid_maps
1,2-tricosanediol	E_m_p_t_y	tricosane-1,2-diol	Metabolite_from_lipid_maps
1,3,12-trihydroxycholan-24-oic acid	C24H40O5	1,3,12-trihydroxy-5b-cholanoate;1,3,12-trihydroxy-5b-cholanoic acid;1,3,12-trihydroxycholan-24-oate	Metabolite_from_hmdb
1,3,5-bisabolatrien-10-one	C15H22O		Metabolite_from_hmdb
1,3,5-trichloro-2-methoxybenzene	C7H5Cl3O	2,4,6-trichloro-1-methoxybenzene;2,4,6-trichloroanisole;2,4,6-trichloro-anisole;2,4.6-trichloroanisole;methyl 2,4,6-trichlorophenyl ether;trichloroanisole;tyrene	Metabolite_from_hmdb
1,3,5-trihydroxy-10-methylacridone	C14H11NO4		Metabolite_from_hmdb
1,3,5-trihydroxybenzene	C6H6O3	1,3, 5-trihydroxybenzene;1,3,5-benzenetriol;1,3,5-trihydroxy-benzene;1,3,5-trihydroxycyclohexatriene;1,3,5-triol;3,5-dihydroxyphenol;5-benzenetriol;5-hydroxyresorcinol;5-oxyresorcinol;5-oxyresorcinolphloroglucin;benzene, trihydroxy;benzene-1,3,5-triol;benzene-s-triol;dilospan s;floroglucin;floroglucinol;phloroglucin;phloroglucine;phloroglucinol;spasfon-lyoc;s-trihydroxybenzene;sym-trihydroxybenze…	Metabolite_from_hmdb
1,3,5-trimethoxybenzene	C9H12O3	1,3,5-trimethoxybenzol;phloroglucinol trimethyl ether;sym-trimethoxybenzene	Metabolite_from_hmdb
1,3,5-trimethyl-s-trithiane	C6H12S3	2,4,6-trimethyl-s-trithiane;thioacetaldehyde;thioacetaldehyde cyclic trimer;thioacetaldehyde trimer;trithioacetaldehyde	Metabolite_from_hmdb
1,3,5-triphenylcyclohexane	C24H24		Metabolite_from_hmdb
1,3,5-trithiane	C3H6S3	1,3,5-trithiacyclohexane;1,3,5-trithian;formaldehyde, thio-, trimer;s-trithiane;s-trithiane, 8ci;sym.-trithiane;sym-trithian;sym-trithiane;thioform;thioformaldehyde trimer;trimethylene trisulfide;trimethylentrisulfid;trithioformaldehyde	Metabolite_from_hmdb
1,3,6-trihydroxy-5-methoxyxanthone	C14H10O6		Metabolite_from_hmdb
1,3,7-trimethyluric acid	C8H10N4O3	1,3, 7-trimethylurate;1,3, 7-trimethyluric acid;1,3,7-trimethylurate;8-oxy-caffeine;trimethyl urate;trimethyl uric acid	Metabolite_from_hmdb
1,3,9-trimethyluric acid	C8H10N4O3	1,3,9-trimethylurate;8-oxocaffeine	Metabolite_from_hmdb
1,3-benzenediol	C6H6O2	1,3-dihydroxybenzene;1,3-dihydroxy-benzene;3-hydroxyphenol;fema 3589;m-benzenediol;m-dihydroxybenzene;m-dioxybenzene;m-hydroquinone;m-hydroxyphenol;m-hydroxy-phenol;resorcin;resorcinol, 8ci;resorzin;rezorsine	Metabolite_from_hmdb
1,3-benzodioxole-5-pentanoic acid, 9ci	C12H14O4	piperhydronate;piperhydronic acid;tetrahydropiperinate;tetrahydropiperinic acid	Metabolite_from_hmdb
1,3-benzothiazol-2-yl hydrosulfide	C7H5NS2	1,3-benzothiazole-2-thiol;2-benzothiazolethiol;2-benzothiazolethione;2-benzothiazolinethione;2-benzothiazolyl mercaptan;2-mbt;2-mercaptobenzothiazole;2-mercapto-benzothiazole;2-mercaptobenzthiazole;2-mercptobenzothiazole;2-merkaptobenzotiazol;2-merkaptobenzthiazol;2-thiobenzothiazole;accel m;accelerator m;accelerator mercapto;benzothiazole-2-thiol;benzothiazole-2-thione;benzothiazolethiol;captax;…	Metabolite_from_hmdb
1,3-butadiene	C4H6	1,3-butadien;alpha,«gamma»-butadiene;alpha,gamma-butadiene;biethylene;bivinyl;buta-1,3-dieen;buta-1,3-dien;buta-1,3-diene;butadieen;butadien;butadiene;ch2=chch=ch2;ch22ch1ch2ch2;divinyl;erythrene;HCBD;hexachloro-1,3-butadiene;hexachlorobutadiene;pyrrolylene;vinylethylene	Metabolite_from_hmdb
1,3-butanediol	C4H10O2	1,3 butylene glycol;1,3-butandiol;1,3-butanodiol;1,3-butylene glycol;1,3-butylenglykol;1,3-dihydroxybutane;1-methyl-1,3-propanediol;b-butylene glycol;BD;beta-butylene glycol;butane-1,3-diol;butanediol,1,3-;butylene glycol;dl-1,3-butanediol;methyltrimethylene glycol	Metabolite_from_hmdb
1,3-diacetylpropane	C7H12O2		Metabolite_from_hmdb
1,3-diaminopropane	C3H10N2	1,3-diamino-n-propane;1,3-propanediamine;1,3-propylenediamine;1,3-trimethylenediamine;3-aminopropylamine;a,w-propanediamine;propane-1,3-diamine;trimethylenediamine	Metabolite_from_hmdb
1,3-dicaffeoylquinic acid	C25H24O12	1,3-dicaffeoylquinate;1,3-di-o-caffeoylquinate;1,3-di-o-caffeoylquinic acid;1,5-dicaffeoylquinic acid?	Metabolite_from_hmdb
1,3-dichloropropene	C3H4Cl2	1, 3-dichloropropene;1,3-d, dorlone;1,3-dichlopropene;1,3-dichloro-1-propene;1,3-dichloro-1-propylene;1,3-dichloro-2-propene;1,3-dichloroprop-1-ene;1,3-dichloropropene-1;1,3-dichloropropylene;2,3-dichloropropene;3-chloroallyl chloride;3-chloropropenyl chloride;3-dichloropropylene;alpha,gamma-dichloropropylene;alpha-chloroallyl chloride;alpha-chloroallylchloride;anema;chloroallyl chloride;chloroal…	Metabolite_from_hmdb
1,3-dihydroxyacetone dimer	C6H12O6	2,5-dihydroxydioxane-2,5-dimethanol	Metabolite_from_hmdb
1,3-dimethoxyanthraquinone	C16H12O4		Metabolite_from_hmdb
1,3-dimethoxybenzene	C8H10O2	3-methoxyanisole;butyl ricinoleate;dimethyl resorcinol;dimethylresorcinol;m-dimethoxybenzene;m-dimethoxy-benzene;m-methoxyanisole;resorcinol dimethyl ether	Metabolite_from_hmdb
1,3-dimethyluracil	C6H8N2O2	2,4-dihydroxy-1,3-dimethylpyrimidine;n,n'-dimethyluracil;n1,n3-dimethyluracil	Metabolite_from_hmdb
1,3-dimethyluric acid	C7H8N4O3	1,3-dimethylurate;oxytheophylline	Metabolite_from_hmdb
1,3-diolein	E_m_p_t_y		Metabolite_from_lipid_maps
1,3-diphenyl-1-propanone	C15H14O	.omega.-benzyl acetophenone;1, 3-diphenyl-3-propanone;1,3-diphenyl-1-oxopropane;1,3-diphenyl-3-propanone;2',4-dihydroxy-alpha,beta-dihydrochalcone;2-phenethyl phenyl ketone;3-phenylpropiophenone;3-phenyl-propiophenone;benzyl acetophenone;benzylacetophenone;beta-phenylpropiophenone;dihydrochalcone;hydrochalcone;hydrocinnamophenone;laquo omegaraquo -benzyl acetophenone;omega-benzyl acetophenone;phe…	Metabolite_from_hmdb
1,3-diphenyl-2-propanone	C15H14O	1,3-diphenylacetone;1,3-diphenylpropanone;alpha,alpha'-diphenylacetone;benzyl ketone;dibenzyl ketone;fema 2397	Metabolite_from_hmdb
1,3-diphenylpropane	C15H16	1,3-diphenyl-propane;3-phenyl-propyl-benzene;dibenzylmethane;SD1	Metabolite_from_hmdb
1,3-distearo-2-olein	C57H108O6	1,3-distearoyl-2-olein;2-oeoyl-1,3-distearin;2-oleo-1,3-distearin;2-oleodistearin;2-oleoyldistearin;a,a'-distearoolein	Metabolite_from_hmdb
1,3-dithiane	C4H8S2	1,3 dithiocyclohexane;1,3-dithiacyclohexane;1,3-dithian;dithiane-1,3;m-dithiane;m-dithiane, 8ci	Metabolite_from_hmdb
1,3-himachaladiene	E_m_p_t_y		Metabolite_from_lipid_maps
1,3-octadiene	C8H14	1,3-octadiene, e;1,3-octadiene, trans;octadiene	Metabolite_from_hmdb
1,3-pentadiene-1-carboxylic acid	C6H8O2	1,3-pentadiene-1-carboxylate;2, 4-hexadienoic acid potassium salt;2,4-hexadienoate;2,4-hexadienoic acid;2e,4e-hexadienoate;2e,4e-hexadienoic acid;2-propenylacrylate;2-propenylacrylic acid;acidum sorbicum;crotylidene acetate;crotylidene acetic acid;crotylidene-acetate;crotylidene-acetic acid;fema 3921;hexa-2,4-dienoate;hexa-2,4-dienoic acid;hexadienate;hexadienic acid;hexadienoate;hexadienoic acid…	Metabolite_from_hmdb
1,3-propanedithiol	C3H8S2	1,3-dimercaptopropane;1,3-propanedimercaptan;dithiotrimethyleneglycol;fema 3588;propane-1,3-dithiol;trimethylene dimercaptan;trimethylenedithioglycol;trimethylenedithiol	Metabolite_from_hmdb
1,4,5-naphthalenetriol	C10H8O3	1,4,5-trihydroxynaphthalene;a-hydrojuglone;alpha-hydrojuglone;naphthalene-1,4,5-triol	Metabolite_from_hmdb
1,4,5-trihydroxy-3-prenylxanthone	C18H16O5		Metabolite_from_hmdb
1,4,5-trimethyl-naphtalene	C13H14		Metabolite_from_hmdb
1,4,7-heptanetriol	C34H50O11		Metabolite_from_hmdb
1,4,9-cadinatriene	C15H22	1,4,9-cadalatriene	Metabolite_from_hmdb
1,4-b-d-mannan	C60H102O51	1,4-beta-delta-mannan;1,4-beta-d-mannan	Metabolite_from_hmdb
1,4-benzothiazine-o-quinonimine	C12H12N2O5S	QI	Metabolite_from_hmdb
1,4-beta-d-glucan	C18H32O18		Metabolite_from_hmdb
1,4'-bipiperidine-1'-carboxylic acid	C11H20N2O2	1,4'-bipiperidine-1'-carboxylate	Metabolite_from_hmdb
1,4-butanediammonium	C4H12N2		Metabolite_from_hmdb
1,4-cholestadienone	E_m_p_t_y	1,4-cholestadien-3-one	Metabolite_from_lipid_maps
1,4-cineole	C10H18O	1,4-cineol;1,4-epoxy-p-menthane;isocineole;isocineple;p-cineole;p-menthane, 1,4-epoxy	Metabolite_from_hmdb
1,4-dimethoxybenzene	C8H10O2	1,4-dimethoxy benzene;1,4-dimethoxy-benzene;1,4-dimethoxybenzol;4-methoxyanisole;4-methoxyphenol, methyl ether;dimethyl ether hydroquinone;dimethyl hydroquinone;dimethylether hydrochinonu;dimethylhydroquinone;dimethylhydroquinone ether;dimethylolbenzimidazolon;DMB;hydroquinone dimethyl ether;hydroquinone, dimethyl ether;methyl p-methoxyphenyl ether;p-dimethoxybenzene;p-dimethoxy-benzene;p-methoxy…	Metabolite_from_hmdb
1,4-dimethoxyglucobrassicin	C18H24N2O11S2		Metabolite_from_hmdb
1,4-dimethyl-3-cyclohexenyl methyl ketone	C10H16O	1,4-dimethyl-4-acetylcyclohexene;1,4-dimethylcyclohex-3-enyl methyl ketone;fema 3449	Metabolite_from_hmdb
1,4-dimethyl-7-ethylazulene	C14H16	7-ethyl-1,4-dimethylazulene;camazulene;chamazulen;chamazulene;dimethulen;dimethulene;dimethwlen;lindazulene	Metabolite_from_hmdb
1,4-di-o-caffeoylquinic acid	C25H24O12	1,4-dicaffeoylquinate;1,4-dicaffeoylquinic acid;1,4-dicaffeylquinate;1,4-dicaffeylquinic acid;1,4-di-o-caffeoylquinate;nsc 91529	Metabolite_from_hmdb
1,4-dithiane	C4H8S2	1,4-dithiacyclohexane;1,4-dithian;diethylene disulfide;fema 3831;para-dithiane;p-dithane;p-dithiane;p-dithiane, 8ci;tetrahydro-1,4-dithiin;tetrahydro-p-dithiin	Metabolite_from_hmdb
1,4-dithiane-2,5-diol	C4H8O2S2	2,5-dihydroxy-1,4-dithiane;2,5-dimethyl-1,4-dithiane;dithian;fema 3826;mercaptoacetaldehyde dimer;p-dithiane-2,5-diol	Metabolite_from_hmdb
1,4-dithiothreitol	C4H10O2S2		Metabolite_from_hmdb
1,4-heptanolide	C7H12O2	4-hydroxyheptanoic acid, gamma-lactone;4-propyl-4-hydroxybutanoic acid lactone;gamma-heptalactone;gamma-heptanolactone;gamma-propiobutyrolactone;gamma-propyl-gamma-butyrolactone;heptan-4-olide;heptanolide-4,1	Metabolite_from_hmdb
1,4-ipomeadiol	C9H14O3		Metabolite_from_hmdb
1,4-nonadiol diacetate	C13H24O4	1,4-nonanediol diacetate;1,4-nonanediol, diacetate;nonanediol-1,4-acetate	Metabolite_from_hmdb
1,4-undecadiene	C11H20		Metabolite_from_hmdb
1,5-anhydrosorbitol	C6H12O5	1,5-ag;1,5-anhydro-d-glucitol;1,5-anhydro-d-sorbitol;1,5-anhydroglucitol	Metabolite_from_hmdb
1,5-dibutyl methyl hydroxycitrate	C15H26O8		Metabolite_from_hmdb
1,5-dicaffeoylquinic acid	C25H24O12	1,5-dicaffeoylquinate;1,5-di-o-caffeoylquinate;1,5-di-o-caffeoylquinic acid;cinarine;cynarin;cynarine	Metabolite_from_hmdb
1,5-diferuloylquinic acid	C27H28O12	1,5-diferuloylquinate	Metabolite_from_hmdb
1,5-dihydroxyxanthone	C13H8O4	calophyllin b	Metabolite_from_hmdb
1,5-dimethylhex-4-enyl acetate	C10H18O2		Metabolite_from_hmdb
1,5-octadien-3-one	C8H12O		Metabolite_from_hmdb
1,5-undecanolactone	C11H20O2	5-hydroxyundecanoic acid lactone, 8ci;fema 3294	Metabolite_from_hmdb
1,5z-octadien-3r-ol	C8H14O		Metabolite_from_hmdb
1,6,7-trimethylnaphthalene	C13H14		Metabolite_from_hmdb
1,6-didehydropiperidine-2-carboxylate	C6H9NO2	delta1-piperideine-6-carboxylate;delta6-piperideine-2-carboxylate	Metabolite_from_hmdb
1,6-dimethoxypyrene	C18H14O2		Metabolite_from_hmdb
1,6-dimethyl-4-isopropyltetralin	C15H22		Metabolite_from_hmdb
1,6-hexanedithiol	C6H14S2	1, 6-hexanedimercaptan;1,6-dimercaptohexane;1,6-hexamethylenedithiol;1,6-hexanedimercaptan;fema 3495;hexamethylendithiol;hexamethylene dimercaptan;hexane-1,6-dithiol	Metabolite_from_hmdb
1,7-dimethylguanosine	C12H17N5O5		Metabolite_from_hmdb
1,7-dimethylnaphthalene	C12H12	1,7-dmn	Metabolite_from_hmdb
1,7-dimethyluric acid	C7H8N4O3	1,7-dimethylurate	Metabolite_from_hmdb
1,7-pentatriacontadien-11-ol	C35H68O		Metabolite_from_hmdb
1,8-cineol	E_m_p_t_y		Metabolite_from_lipid_maps
1,8-hdddd	C17H24O2	seselidiol	Metabolite_from_hmdb
1,8-menthadien-9-ol	C10H16O	limonene-10-ol;menthadienol	Metabolite_from_hmdb
1,8-octanedithiol	C8H18S2	1,8-dimercaptooctane;1,8-octamethylenedithiol;fema 3514;octamethylene dimercaptan;octane-1,8-dithiol	Metabolite_from_hmdb
1,9-dideoxyforskolin	E_m_p_t_y		Metabolite_from_lipid_maps
1,9-dimethyluric acid	C7H8N4O3	1,9-dimethylurate	Metabolite_from_hmdb
1,9-nonanedithiol	C9H20S2	1,9-dimercaptononane;fema 3513;nonamethylene dimercaptan	Metabolite_from_hmdb
1,9-octacosanediol	C28H58O2		Metabolite_from_hmdb
1,n2-propanodeoxyguanosine	C13H17N5O4		Metabolite_from_hmdb
10,10-dimethyl-undecanoic acid	E_m_p_t_y	10,10-dimethyl-undecanoate	Metabolite_from_lipid_maps
10,11-dihdpe	E_m_p_t_y		Metabolite_from_lipid_maps
10,11-dihydroatlantone	C15H22O		Metabolite_from_hmdb
10,11-dihydro-leukotriene b4	C20H34O4	dhltb4	Metabolite_from_hmdb
10,11-dihydro-resolvin e1	E_m_p_t_y	10,11-dihydro-rve1	Metabolite_from_lipid_maps
10,11-dihydroxy stearic acid	E_m_p_t_y	10,11-dihydroxy stearate;10,11-dihydroxy-octadecanoate;10,11-dihydroxy-octadecanoic acid	Metabolite_from_lipid_maps
10,11-dihydroxycarbamazepine	C15H14N2O3	carbamazepine diol	Metabolite_from_hmdb
10,11-epidioxycalamene	C15H20O2	10,12-peroxycalamenene	Metabolite_from_hmdb
10,11-epoxy-chlorovulone i	E_m_p_t_y		Metabolite_from_lipid_maps
10,12-dotriacontanedione	C32H62O2		Metabolite_from_hmdb
10,12-heptacosanedione	C27H52O2		Metabolite_from_hmdb
10,12-hexacosanedione	C26H50O2		Metabolite_from_hmdb
10,12-nonacosanedione	C29H56O2		Metabolite_from_hmdb
10,12-octacosanedione	C28H54O2		Metabolite_from_hmdb
10,12-pentacosanedione	C25H48O2		Metabolite_from_hmdb
10,12-tetracosanedione	C24H46O2		Metabolite_from_hmdb
10,12-triacontanedione	C30H58O2		Metabolite_from_hmdb
10,12-tritriacontanedione	C33H64O2		Metabolite_from_hmdb
10,13-dimethyltetradecanoic acid	E_m_p_t_y	10,13-dimethyltetradecanoate	Metabolite_from_lipid_maps
10,16-dihydroxy-palmitic acid	E_m_p_t_y	10,16-dihydroxy-hexadecanoate;10,16-dihydroxy-hexadecanoic acid;10,16-dihydroxy-palmitate	Metabolite_from_lipid_maps
10,20-dihydroxyeicosanoic acid	C20H40O4	10,20-dihydroxyeicosanoate	Metabolite_from_hmdb
1008 orange	C16H11N2NaO4S	acid bright orange zh;acid brilliant orange zh;acidine orange gn;acilan orange g;acilan ponceau 4gbl;amacid brilliant orange;brilliant orange;brilliant orange g;brilliant orange gn;brilliant orange gn type 8019;c.i. acid orange 12;c.i. acid orange 12, monosodium salt;c.i. food orange 1;crocein orange;croceine orange;croceine orange 2g;croceine orange en;croceine orange y;food orange no. 1;helio o…	Metabolite_from_hmdb
10-acetoxyligustroside	C27H34O14		Metabolite_from_hmdb
10-acetoxyoleuropein	C27H34O15		Metabolite_from_hmdb
10-acetoxytoxol	C15H16O5		Metabolite_from_hmdb
10-acetylpanaxytriol	C19H28O4		Metabolite_from_hmdb
10'-apo-beta,psi-carotenal	C27H36O	b-apo-3-carotenal;reseptyl	Metabolite_from_hmdb
10'-apo-beta-carotenal	C27H36O		Metabolite_from_hmdb
10-deoxymethymycin	E_m_p_t_y		Metabolite_from_lipid_maps
10-deoxymethynolide	E_m_p_t_y		Metabolite_from_lipid_maps
10e,12z-octadecadienoic acid	C18H32O2	10e,12z-octadecadienoate;10-trans,12-cis-linoleate;10-trans,12-cis-linoleic acid;trans-10,cis-12 conjugated linoleate;trans-10,cis-12 conjugated linoleic acid	Metabolite_from_hmdb
10-eicosene	C20H40	10-icosene	Metabolite_from_hmdb
10-epijunenol	C15H26O	triol derivative of 11,13-dihydroreynosin	Metabolite_from_hmdb
10-f2-dihomo-isop	E_m_p_t_y		Metabolite_from_lipid_maps
10-fluoro-capric acid	E_m_p_t_y	10-fluoro-caprate;10-fluoro-decanoate;10-fluoro-decanoic acid	Metabolite_from_lipid_maps
10-formyldihydrofolate	C20H21N7O7	10-formyl-7,8-dihydrofolate;10-formyldihydrofolic acid;10-formyldihydropteroylglutamate	Metabolite_from_hmdb
10-formyltetrahydrofolate	C20H23N7O7	10-formyl-h4pteglu1;10-formyl-tetrahydrofolate;10-formyltetrahydrofolic acid;10-formyltetrahydropteroylglutamate;10-formyltetrahydropteroylglutamic acid;10-formyl-thf;10-fthf;n10-formyl-h4f;n10-formyltetrahydrofolate;n10-formyltetrahydrofolic acid;n10-formyltetrahydropteroylglutamate;n10-formyl-thf	Metabolite_from_hmdb
10-hdohe	C22H32O3		Metabolite_from_hmdb
10-hendecenoic acid	E_m_p_t_y	10-hendecenoate;10-undecenoate;10-undecenoic acid;10-undecylenate;10-undecylenic acid;c11:1n-1	Metabolite_from_lipid_maps
10-hete	C20H32O3		Metabolite_from_hmdb
10-hpode	E_m_p_t_y	10-hydroperoxy-8e,12z-octadecadienoate;10-hydroperoxy-8e,12z-octadecadienoic acid	Metabolite_from_lipid_maps
10-hpome	E_m_p_t_y	10-hydroperoxy-8e-octadecenoate;10-hydroperoxy-8e-octadecenoic acid	Metabolite_from_lipid_maps
10-hydroperoxy-squalene	E_m_p_t_y	10-ooh-sq	Metabolite_from_lipid_maps
10-hydroxy capric acid	E_m_p_t_y	10-hydroxy caprate;10-hydroxy-decanoate;10-hydroxy-decanoic acid	Metabolite_from_lipid_maps
10-hydroxy-16-hentriacontanone	C31H62O2	10-hydroxypalmitone	Metabolite_from_hmdb
10-hydroxy-8-octadecenoic acid	E_m_p_t_y	10-hydroxy-8-octadecenoate;8-octadecenoic acid, 10-hydroxy-	Metabolite_from_lipid_maps
10-hydroxycarbazepine	C15H14N2O2		Metabolite_from_hmdb
10-hydroxy-isolaurene	E_m_p_t_y		Metabolite_from_lipid_maps
10-hydroxyloganin	E_m_p_t_y		Metabolite_from_lipid_maps
10-hydroxymatricaric acid	C10H8O3	10-hydroxymatricarate	Metabolite_from_hmdb
10-hydroxymelleolide	C23H28O7		Metabolite_from_hmdb
10-hydroxymyoporone	C15H22O4	7-hydroxymyoporone;7-hydroxy-myoporone;myoporone, 7-hydroxy	Metabolite_from_hmdb
10-hydroxymyristic acid methyl ester	C15H30O3		Metabolite_from_hmdb
10-keto myristic acid	E_m_p_t_y	10-keto myristate;10-oxo-tetradecanoate;10-oxo-tetradecanoic acid	Metabolite_from_lipid_maps
10-keto palmitic acid	E_m_p_t_y	10-keto palmitate;10-oxo-hexadecanoate;10-oxo-hexadecanoic acid	Metabolite_from_lipid_maps
10-keto stearic acid	E_m_p_t_y	10-keto stearate;10-oxo-octadecanoate;10-oxo-octadecanoic acid	Metabolite_from_lipid_maps
10-keto tridecanoic acid	E_m_p_t_y	10-keto tridecanoate;10-oxo-tridecanoate;10-oxo-tridecanoic acid	Metabolite_from_lipid_maps
10-keto-12z-octadecenoic acid	E_m_p_t_y	10-keto-12z-octadecenoate;10-oxo-12z-octadecenoate;10-oxo-12z-octadecenoic acid	Metabolite_from_lipid_maps
10-lauroleic acid	E_m_p_t_y	10-dodecenoate;10-dodecenoic acid;10-lauroleate;c12:1n-2	Metabolite_from_lipid_maps
10-methoxyyangonin	C16H16O5		Metabolite_from_hmdb
10-methylacridone	C14H11NO	10-methyl-9-acridanone;10-methyl-9-acridanone, 8ci;10-methylacridon;n-methyl-9-acridone;n-methylacridone;n-methyl-acridone	Metabolite_from_hmdb
10-methyl-dodecanoic acid	E_m_p_t_y	10-methyl-dodecanoate	Metabolite_from_lipid_maps
10-nitrolinoleic acid	C18H31NO4	10-nitro-9,12-octadecadienoate;10-nitro-9,12-octadecadienoic acid;10-nitrolinoleate;12-nitro-9,12-octadecadienoate;12-nitro-9,12-octadecadienoic acid;LNO2	Metabolite_from_hmdb
10-nonacosanone	C29H58O	celidonione;ginnone;nonacosan-10-one	Metabolite_from_hmdb
10-octacosene-1,12-diol	C28H56O2		Metabolite_from_hmdb
10-oxo-8e-decenoic acid	C10H16O3	10-oxo-8e-decenoate	Metabolite_from_hmdb
10-oxooctadecanoic acid	C18H34O3	10-ketostearate;10-ketostearic acid;10-oxooctadecanoate;10-oxostearate;10-oxostearic acid;ahpba deriv. 43	Metabolite_from_hmdb
10r-hode	E_m_p_t_y	10r-hydroxy-8e,12z-octadecadienoate;10r-hydroxy-8e,12z-octadecadienoic acid	Metabolite_from_lipid_maps
10r-hpode	E_m_p_t_y	10r-hydroperoxy-8e,12z-octadecadienoate;10r-hydroperoxy-8e,12z-octadecadienoic acid	Metabolite_from_lipid_maps
10r-hydroperoxy-11z-octadecenoic acid	E_m_p_t_y	10r-hpome;10r-hydroperoxy-11z-octadecenoate	Metabolite_from_lipid_maps
10r-hydroxy11z-octadecenoic acid	E_m_p_t_y	10r-home;10r-hydroxy11z-octadecenoate	Metabolite_from_lipid_maps
10r-hydroxy-8e-octadecenoic acid	E_m_p_t_y	10r-hydroxy-8e-octadecenoate	Metabolite_from_lipid_maps
10r-hydroxyoctadecanoic acid	E_m_p_t_y	10r-hydroxyoctadecanoate	Metabolite_from_lipid_maps
10s,11r-epoxy-punaglandin 3	E_m_p_t_y		Metabolite_from_lipid_maps
10s,11r-epoxy-punaglandin 4	E_m_p_t_y		Metabolite_from_lipid_maps
10s,17s-dihdohe	E_m_p_t_y	10s,17s-dihdha	Metabolite_from_lipid_maps
10s-hode	E_m_p_t_y	10s-hydroxy-8e,12z-octadecadienoate;10s-hydroxy-8e,12z-octadecadienoic acid	Metabolite_from_lipid_maps
10-shogaol	C21H32O3		Metabolite_from_hmdb
10s-hpode	E_m_p_t_y	10s-hydroperoxy-8e,12z-octadecadienoate;10s-hydroperoxy-8e,12z-octadecadienoic acid	Metabolite_from_lipid_maps
10s-hpome	E_m_p_t_y	10s-hydroperoxy-8e-octadecenoate;10s-hydroperoxy-8e-octadecenoic acid	Metabolite_from_lipid_maps
10s-hydroxy11z-octadecenoic acid	E_m_p_t_y	10s-home;10s-hydroxy11z-octadecenoate	Metabolite_from_lipid_maps
10-undecen-1-ol	C11H22O	.omega.-undecenyl alcohol;10-undecene-1-ol;10-undecenol;10-undecylen-1-ol;11-hydroxy-1-undecene;1-undecen-11-ol;c-11 alcohol;laquo omegaraquo -undecenyl alcohol;laquo omegaraquo -undecylenyl alcohol;omega-undecenyl alcohol;undec-10-enol;undecen-1-ol;undecylenic alcohol;undecylenyl alcohol	Metabolite_from_hmdb
10-undecen-2-one	C11H20O		Metabolite_from_hmdb
10-undecenal	C11H20O	10-hendecenal;10-undecen-1-al;10-undecenyl aldehyde;10-undecylenealdehyde;10-undecylenic aldehyde;1-undecen-10-al;aldehyde c-11, undecylenic;c-11 aldehyde, undecylenic;fema 3095;n-undecylenic aldehyde;undec-10-enal;undec-10-en-al;undecylenaldehyde;undecylene aldehyde;undecylenic aldehyde	Metabolite_from_hmdb
10-undecenyl acetate	C13H24O2	10-hendecen-1-yl acetate;10-hendecenyl acetate;10-undecen-1-ol acetate;10-undecen-1-ol, acetate;10-undecen-1-yl acetate;1-undecen-11-yl acetate;acetate c-11;fema 3096;n-undecylenic acetate;undec-10-enyl acetate;undecenyl acetate;undecylenyl acetate	Metabolite_from_hmdb
10z-heptadecenoic acid	C17H32O2	10z-heptadecenoate	Metabolite_from_hmdb
10z-heptadecenoyl-lysophosphatidylcholine	E_m_p_t_y		Metabolite_from_lipid_maps
11,12,13-trihome	E_m_p_t_y	11,12,13-trihydroxy-9-octadecenoate;11,12,13-trihydroxy-9-octadecenoic acid	Metabolite_from_lipid_maps
11,12,15-theta	C20H34O5	11,12,15-trihetre;11,12,15-trihydroxyicosatrienoate;11,12,15-trihydroxyicosatrienoic acid	Metabolite_from_hmdb
11,12,15-trihetre	C20H34O5		Metabolite_from_hmdb
11,12,15-trihydroxy palmitic acid	E_m_p_t_y	11,12,15-trihydroxy palmitate;11,12,15-trihydroxy-hexadecanoate;11,12,15-trihydroxy-hexadecanoic acid	Metabolite_from_lipid_maps
11,12-dihete	E_m_p_t_y		Metabolite_from_lipid_maps
11,12-dihetre	C20H34O4	11,12-dhet;11,12-dihydroxyeicosatrienoate;11,12-dihydroxyeicosatrienoic acid;12-dihydroxyicosa-5,8,14-trienoate;12-dihydroxyicosa-5,8,14-trienoic acid	Metabolite_from_hmdb
11,12-dihetre-ea	E_m_p_t_y		Metabolite_from_lipid_maps
11,12-dihydrolactaroviolin	C15H16O		Metabolite_from_hmdb
11,12-dihydroxy arachidic acid	E_m_p_t_y	11,12-dihydroxy arachidate;11,12-dihydroxy-eicosanoate;11,12-dihydroxy-eicosanoic acid	Metabolite_from_lipid_maps
11,12-dihydroxy stearic acid	E_m_p_t_y	11,12-dihydroxy stearate;11,12-dihydroxy-octadecanoate;11,12-dihydroxy-octadecanoic acid	Metabolite_from_lipid_maps
11,12-dimethoxydihydrokawain	C16H20O5	7,8-dihydro-11,12-dimethoxykawain	Metabolite_from_hmdb
11,12-dimethylrosmanol	C22H30O5		Metabolite_from_hmdb
11,12-eet	E_m_p_t_y		Metabolite_from_lipid_maps
11,12-epetre	C20H32O3	11,12-eet	Metabolite_from_hmdb
11,12-epoxyeicosatrienoic acid	C20H32O3	11,12-eet;11,12-epoxyeicosatrienoate	Metabolite_from_hmdb
11,13-dihydrotaraxinic acid glucosyl ester	C21H30O9		Metabolite_from_hmdb
11,13-dotriacontanedione	C32H62O2		Metabolite_from_hmdb
11,13-hexacosanedione	C26H50O2		Metabolite_from_hmdb
11,13-octacosanedione	C28H54O2		Metabolite_from_hmdb
11,13-triacontanedione	C30H58O2		Metabolite_from_hmdb
11,14,15-theta	C20H34O5	11,14,15-trihydroxyicosatrienoate;11,14,15-trihydroxyicosatrienoic acid	Metabolite_from_hmdb
11,14,17-eicosatrienoic acid	C20H34O2	11,14,17-eicosatrienoate;11,14,17-icosatrienoate;11,14,17-icosatrienoic acid;11c,14c,17c-eicosatrienoate;11c,14c,17c-eicosatrienoic acid;11c,14c,17c-eicosatriensaeure;eicosa-11z,14z,17z-trienoate;eicosa-11z,14z,17z-trienoic acid;eicosatrienoate;eicosatrienoic acid;ETA;icosatrienoate;icosatrienoic acid	Metabolite_from_hmdb
11,15,19-trimethyl-5z-eicosenoic acid	E_m_p_t_y	11,15,19-trimethyl-5z-eicosenoate	Metabolite_from_lipid_maps
11a-hydroxyprogesterone	C21H30O3	11a-hydroxy-progesterone;11-hydroxyprogesterone	Metabolite_from_hmdb
11alpha-hemiglutaryloxy-1,25-dihydroxyvitamin d3	E_m_p_t_y		Metabolite_from_lipid_maps
11alpha-hydroxyprogesterone	E_m_p_t_y		Metabolite_from_lipid_maps
11-amino-undecanoic acid	C29H46O4	11-aminoundecanoate;11-amino-undecanoate;11-aminoundecanoic acid;11-aminoundecanoic acid homopolymer;11-aminoundecyclate;11-aminoundecyclic acid;11-aminoundecylate;11-aminoundecylic acid;aminoundecanoate;aminoundecanoic acid;nylon 11;nylon-11;omega-aminoundecanoate;omega-aminoundecanoic acid;polyundecanolactam;undecanoic acid, 11-amino-, homopolymer;undecanoic acid, 11-amino-, polyamide	Metabolite_from_hmdb
11b,17a,21-trihydroxypreg-nenolone	C21H32O5	11beta,17alpha,21-trihydroxypregnenolone;11beta,17alpha,21-trihydroxypreg-nenolone	Metabolite_from_hmdb
11beta,17alpha,21-trihydroxypregnenolone	E_m_p_t_y		Metabolite_from_lipid_maps
11beta-dhk-pgf2a	E_m_p_t_y	11beta-dhk-pgf2alpha	Metabolite_from_lipid_maps
11beta-hydroxyandrosterone 3-glucuronide	C25H38O9		Metabolite_from_hmdb
11beta-hydroxygibberellin a7	C19H22O6	11b-hydroxygibberellin a7;GA80;gibberellin a80	Metabolite_from_hmdb
11beta-hydroxyisoandrosterone	E_m_p_t_y		Metabolite_from_lipid_maps
11beta-hydroxyprogesterone	E_m_p_t_y	21-deoxycorticosterone	Metabolite_from_lipid_maps
11beta-hydroxytestosterone	C19H28O3		Metabolite_from_hmdb
11-beta-pge1	E_m_p_t_y	11-beta-prostaglandin e1	Metabolite_from_lipid_maps
11beta-pge2	E_m_p_t_y	11beta-prostaglandin e2	Metabolite_from_lipid_maps
11beta-pgf2	E_m_p_t_y	11beta-prostaglandin f2;9alpha,11beta-pgf2	Metabolite_from_lipid_maps
11beta-pgf2alpha-d4	E_m_p_t_y	11beta-prostaglandin f2alpha-d4	Metabolite_from_lipid_maps
11beta-pgf2alpha-ea	E_m_p_t_y	11beta-pgf2alpha-ethanolamine	Metabolite_from_lipid_maps
11b-hydroxyprogesterone	C20H28O4	11beta-hydroxyprogesterone;11-beta-hydroxyprogesterone;21-deoxycorticosterone	Metabolite_from_hmdb
11b-pge2	C20H32O5		Metabolite_from_hmdb
11b-pgf2a	C20H34O5	11beta-pgf2alpha;11beta-prostaglandin f2alpha;11-epi-pgf2a;11-epi-pgf2alpha;11-epi-prostaglandin f2a;11-epi-prostaglandin f2alpha	Metabolite_from_hmdb
11'-carboxy-alpha-chromanol	C26H42O4	11'-carboxy-alpha-tocopherol	Metabolite_from_hmdb
11'-carboxy-alpha-tocotrienol	C26H38O4		Metabolite_from_hmdb
11'-carboxy-gamma-chromanol	C25H40O4	11'-carboxy-gamma-tocopherol	Metabolite_from_hmdb
11'-carboxy-gamma-tocotrienol	C25H36O4	carboxydimethyldecadienyl hydroxychroman	Metabolite_from_hmdb
11-cis retro-gamma-retinal	E_m_p_t_y		Metabolite_from_lipid_maps
11-cis-3,4-didehydroretinol	E_m_p_t_y	11z-3,4-didehydro-retinol	Metabolite_from_lipid_maps
11-cis-dehydroretinal	E_m_p_t_y		Metabolite_from_lipid_maps
11-cis-retinal	E_m_p_t_y		Metabolite_from_lipid_maps
11-cis-retinaldehyde	C20H28O	11-cis-retinal;cis-11-retinal	Metabolite_from_hmdb
11-cis-retinoic acid	E_m_p_t_y	11-cis-retinoate	Metabolite_from_lipid_maps
11-cis-retinol	C20H30O	11-cis-vitamin a alcohol;11z-retinol;cis-11-retinol	Metabolite_from_hmdb
11-cis-retinyl palmitate	C36H60O2		Metabolite_from_hmdb
11-copaen-4-ol	C15H24O	11-copen-3-ol	Metabolite_from_hmdb
11-dehydrocorticosterone	C21H28O4	11-dehydrocorticosteron;11-dehydro-corticosterone;11-oxo-11-deoxycorticosterone;11-oxocorticosterone;17-deoxycortisone;dehydrocorticosterone;dehydrocortocicosterone;kendall's compound a	Metabolite_from_hmdb
11-dehydro-thromboxane b2	C20H32O6	11-dehydrothromboxane;11-dehydro-thromboxane;11-dehydrothromboxane b2;11-dehydrotxb2;11-dehydro-txb2;11-keto-thromboxane	Metabolite_from_hmdb
11-dehydro-txb2	E_m_p_t_y	11-dehydro-thromboxane b2	Metabolite_from_lipid_maps
11-dehydro-txb2-d4	E_m_p_t_y	11-dehydro-thromboxane b2-d4	Metabolite_from_lipid_maps
11-dehydro-txb3	E_m_p_t_y	11-dehydro-thromboxane b3	Metabolite_from_lipid_maps
11-deoxoglycyrrhetinic acid	C30H48O3	11-deoxo-18beta-glycyrrhetate;11-deoxo-18beta-glycyrrhetic acid;11-deoxo-18beta-glycyrrhetinate;11-deoxo-18beta-glycyrrhetinic acid;11-deoxoglycyrrhetate;11-deoxoglycyrrhetic acid;11-deoxoglycyrrhetinate;anaphalisoleanenoate;anaphalisoleanenoic acid	Metabolite_from_hmdb
11-deoxycorticosterone	E_m_p_t_y		Metabolite_from_lipid_maps
11-deoxycortisol	E_m_p_t_y		Metabolite_from_lipid_maps
11-deoxy-pge1	E_m_p_t_y	11-deoxy-prostaglandin e1	Metabolite_from_lipid_maps
11-deoxy-pge2	E_m_p_t_y	11-deoxy-prostaglandin e2	Metabolite_from_lipid_maps
11-deoxy-pgf1a	E_m_p_t_y	11-deoxy-prostaglandin f1a;9s,15s-dihydroxy-13e-prostaenoate;9s,15s-dihydroxy-13e-prostaenoic acid	Metabolite_from_lipid_maps
11-deoxy-pgf1b	E_m_p_t_y	11-deoxy-prostaglandin f1b;9r,15s-dihydroxy-13e-prostaenoate;9r,15s-dihydroxy-13e-prostaenoic acid	Metabolite_from_lipid_maps
11-deoxy-pgf2a	E_m_p_t_y	11-deoxy-prostaglandin f2a;9s,15s-dihydroxy-5z,13e-prostadienoate;9s,15s-dihydroxy-5z,13e-prostadienoic acid	Metabolite_from_lipid_maps
11-deoxy-pgf2beta	E_m_p_t_y	11-deoxy-prostaglandin f2beta;9r,15s-dihydroxy-5z,13e-prostadienoate;9r,15s-dihydroxy-5z,13e-prostadienoic acid	Metabolite_from_lipid_maps
11-dihydro-12-norneoquassin	C21H30O6		Metabolite_from_hmdb
11-dodecenoic acid	C12H22O2	11-dodecenoate;11-lauroleate;11-lauroleic acid;dodecenoate;dodecenoic acid	Metabolite_from_hmdb
11-eicosenoic acid	C20H38O2	11-eicosenoate	Metabolite_from_hmdb
11-eicosenol	C20H40O		Metabolite_from_hmdb
11-epi-pgf2a	C20H34O5	11-epi-pgf2alpha;11-epi-prostaglandin f2a;11-epi-prostaglandin f2alpha	Metabolite_from_hmdb
11h-14,15-eeta	C20H32O4	11-hydroxy-14,15-eeta;11-hydroxy-14,15-epoxyeicosatrienoate;11-hydroxy-14,15-epoxyeicosatrienoic acid;14,15-ep-11-hetre	Metabolite_from_hmdb
11-hdohe	C22H32O3		Metabolite_from_hmdb
11-hepe	E_m_p_t_y		Metabolite_from_lipid_maps
11-hete	C20H32O3	11-hydroxy-arachidonate;11-hydroxy-arachidonic acid;11-hydroxyeicosatetraenoate;11-hydroxyeicosatetraenoic acid	Metabolite_from_hmdb
11-hpete	E_m_p_t_y		Metabolite_from_lipid_maps
11-hpome	E_m_p_t_y	11-hydroperoxy-12z-octadecenoate;11-hydroperoxy-12z-octadecenoic acid	Metabolite_from_lipid_maps
11-hydroperoxy9z-octadecenoic acid	E_m_p_t_y	11-hpome;11-hydroperoxy9z-octadecenoate	Metabolite_from_lipid_maps
11-hydroperoxy-squalene	E_m_p_t_y	11-ooh-sq	Metabolite_from_lipid_maps
11-hydroxy palmitic acid	E_m_p_t_y	11-hydroxy palmitate;11-hydroxy-hexadecanoate;11-hydroxy-hexadecanoic acid;builate;builic acid;jalapinoate;jalapinoic acid	Metabolite_from_lipid_maps
11-hydroxy-12-methoxydihydrokawain	C15H18O5	11-hydroxy-12-methoxydihydrokavain	Metabolite_from_hmdb
11-hydroxy-9-octadecenoic acid	E_m_p_t_y	11-hydroxy-9-octadecenoate;9-octadecenoic acid, 11-hydroxy-	Metabolite_from_lipid_maps
11-hydroxy-9-tridecenoic acid	C13H24O3	11-hydroxy-9-tridecenoate	Metabolite_from_hmdb
11-hydroxyandrosterone	C19H30O3	11beta-hydroxyandrosterone;11beta-hydroxy-androsterone;11-beta-hydroxyandrosterone;11-hydroxy-androsterone;11-hydroxyetiocholanolone	Metabolite_from_hmdb
11-hydroxyeicosatetraenoate glyceryl ester	C23H38O5	11-hete-g	Metabolite_from_hmdb
11-hydroxyiridodial glucoside pentaacetate	E_m_p_t_y		Metabolite_from_lipid_maps
11-hydroxyprogesterone 11-glucuronide	C27H38O9	11alpha-glucuronylprogesterone;11alpha-hydroxyprogesterone 11-glucuronide;11alpha-hydroxyprogesterone 11-glucuronoside;11-hpg;11-hydroxyprogesterone 11-glucuronoside	Metabolite_from_hmdb
11-hydroxytephrosin	E_m_p_t_y		Metabolite_from_lipid_maps
11-hydroxytubotaiwine	C20H24N2O3		Metabolite_from_hmdb
11-hydroxyvitamin d3	E_m_p_t_y		Metabolite_from_lipid_maps
11-hydroxyyangonin	C15H14O5		Metabolite_from_hmdb
11-keto palmitic acid	E_m_p_t_y	11-keto palmitate;11-oxo-hexadecanoate;11-oxo-hexadecanoic acid	Metabolite_from_lipid_maps
11-keto pentadecanoic acid	E_m_p_t_y	11-keto pentadecanoate;11-oxo-pentadecanoate;11-oxo-pentadecanoic acid	Metabolite_from_lipid_maps
11-keto-beta-boswellic acid	C30H46O4	11-keto-b-boswellate;11-keto-b-boswellic acid;11-keto-beta-boswellate;11-oxo-b-boswellate;11-oxo-b-boswellic acid	Metabolite_from_hmdb
11-ketoetiocholanolone	C19H28O3	11-oxoaetiocholanolone;11-oxoetiocholanolone;3-hydroxyandrostane-11,17-dione	Metabolite_from_hmdb
11-lauroleic acid	E_m_p_t_y	11-dodecenoate;11-dodecenoic acid;11-lauroleate;c12:1n-1	Metabolite_from_lipid_maps
11-methoxynoryangonin	C15H14O5		Metabolite_from_hmdb
11-methoxyyangonin	C16H16O5		Metabolite_from_hmdb
11-methyl-1,2-heptadecanediol	E_m_p_t_y	11-methylheptadecane-1,2-diol	Metabolite_from_lipid_maps
11-methyl-12e-octadecenoic acid	E_m_p_t_y	11-methyl-12e-octadecenoate	Metabolite_from_lipid_maps
11-methylgerberinol	C22H18O6		Metabolite_from_hmdb
11-methyl-nonadecanoic acid	E_m_p_t_y	11-methyl-nonadecanoate	Metabolite_from_lipid_maps
11-oxo-androsterone glucuronide	C25H36O9	11-oxoandrosterone glucuronide;11-oxoetiocholanolone glucuronide;11-oxo-etiocholanolone glucuronide	Metabolite_from_hmdb
11-oxohexadecanoic acid	C16H30O3	11-keto palmitate;11-keto palmitic acid;11-ketopalmitate;11-ketopalmitic acid;11-oxohexadecanoate;11-oxopalmitate;11-oxopalmitic acid	Metabolite_from_hmdb
11-oxooctadecanoic acid	C18H34O3	11-ketostearate;11-ketostearic acid;11-oxooctadecanoate;11-oxostearate;11-oxostearic acid	Metabolite_from_hmdb
11r,12s-epetre	E_m_p_t_y	11r,12s-eet	Metabolite_from_lipid_maps
11r-hede	E_m_p_t_y	11r-hydroxy-12e,14z-eicosadienoate;11r-hydroxy-12e,14z-eicosadienoic acid	Metabolite_from_lipid_maps
11r-hepe	C20H30O3		Metabolite_from_hmdb
11r-hete	E_m_p_t_y		Metabolite_from_lipid_maps
11r-hpete	C20H32O4		Metabolite_from_hmdb
11r-hpome	E_m_p_t_y	11r-hydroperoxy-12z-octadecenoate;11r-hydroperoxy-12z-octadecenoic acid	Metabolite_from_lipid_maps
11r-hydroxy12e-octadecenoic acid	E_m_p_t_y	11r-home;11r-hydroxy12e-octadecenoate	Metabolite_from_lipid_maps
11r-hydroxy12z-octadecenoic acid	E_m_p_t_y	11r-home;11r-hydroxy12z-octadecenoate	Metabolite_from_lipid_maps
11s,12r-epetre	E_m_p_t_y	11s,12r-eet	Metabolite_from_lipid_maps
11s-hede	E_m_p_t_y	11s-hydroxy-12e,14z-eicosadienoate;11s-hydroxy-12e,14z-eicosadienoic acid	Metabolite_from_lipid_maps
11s-hepe	E_m_p_t_y		Metabolite_from_lipid_maps
11s-hete	E_m_p_t_y		Metabolite_from_lipid_maps
11s-hpode	E_m_p_t_y	11-hpode;11s-hydroperoxy-9z,12z-octadecadienoate;11s-hydroperoxy-9z,12z-octadecadienoic acid	Metabolite_from_lipid_maps
11s-hydroxy12e-octadecenoic acid	E_m_p_t_y	11s-home;11s-hydroxy12e-octadecenoate	Metabolite_from_lipid_maps
11s-hydroxy12z-octadecenoic acid	E_m_p_t_y	11s-home;11s-hydroxy12z-octadecenoate	Metabolite_from_lipid_maps
11-trans-leukotriene c4	C30H47N3O9S	11-trans-ltc4;leukotriene c2	Metabolite_from_hmdb
11-trans-ltc4	E_m_p_t_y	11-trans-leukotriene c4	Metabolite_from_lipid_maps
11-trans-ltd4	E_m_p_t_y	11-trans-leukotriene d4	Metabolite_from_lipid_maps
11-trans-lte4	E_m_p_t_y	11-trans-leukotriene e4	Metabolite_from_lipid_maps
11z,14z,17z-eicosatrienoic acid	E_m_p_t_y	11z,14z,17z-eicosatrienoate;c20:3n-3,6,9	Metabolite_from_lipid_maps
11z,14z,17z-eicosatrienoyl-coa	E_m_p_t_y		Metabolite_from_lipid_maps
11z,14z-eicosadienoyl-coa	E_m_p_t_y		Metabolite_from_lipid_maps
11z-6s-cis-fixed bicyclic retinal	E_m_p_t_y		Metabolite_from_lipid_maps
11z-6s-trans-fixed bicyclic retinal	E_m_p_t_y		Metabolite_from_lipid_maps
11z-eicosenoyl-coa	E_m_p_t_y		Metabolite_from_lipid_maps
11z-heptadecenoic acid	E_m_p_t_y	11z-heptadecenoate;c17:1n-6	Metabolite_from_lipid_maps
11z-nonadecenoic acid	E_m_p_t_y	11z-nonadecenoate;c19:1n-12	Metabolite_from_lipid_maps
11z-octadecenylcarnitine	C25H47NO4	acylcarnitine c18:1;cis-vaccenyl carnitine;cis-vaccenylcarnitine;octadecenoyl-l-carnitine	Metabolite_from_hmdb
12 hydroxy arachidonic acid	C20H32O3	12 hydroxy arachidonate	Metabolite_from_hmdb
12,12-dimethyl-tridecanoic acid	E_m_p_t_y	12,12-dimethyl-tridecanoate	Metabolite_from_lipid_maps
12,13-dhome	C18H34O4	12,13-dihome;12,13-dihydroxy-9z-octadecenoate;12,13-dihydroxy-9z-octadecenoic acid;isoleukotoxin	Metabolite_from_hmdb
12,13-dihode	C18H32O4	a-12,13-dihode;alpha-12,13-dihode	Metabolite_from_hmdb
12,13-dihome	E_m_p_t_y	12,13-dihydroxy-9z-octadecenoate;12,13-dihydroxy-9z-octadecenoic acid	Metabolite_from_lipid_maps
12,13-dihydroxy stearic acid	E_m_p_t_y	12,13-dihydroxy stearate;12,13-dihydroxy-octadecanoate;12,13-dihydroxy-octadecanoic acid	Metabolite_from_lipid_maps
12,13-dihydroxy-9-octadecenoic acid	E_m_p_t_y	12,13-dihydroxy-9-octadecenoate	Metabolite_from_lipid_maps
12,13-epome	C18H32O3	vernolate;vernolic acid	Metabolite_from_hmdb
12,13-epoxy-9,15-octadecadienoic acid	C18H30O3	12,13-epoxy-9,15-octadecadienoate	Metabolite_from_hmdb
12,13-epoxy-9-octadecenoic acid	E_m_p_t_y	12,13-epoxy-9-octadecenoate	Metabolite_from_lipid_maps
12,13s-eot	E_m_p_t_y		Metabolite_from_lipid_maps
12,13s-epode	E_m_p_t_y	12,13s-epoxy-9z,11-octadecadienoate;12,13s-epoxy-9z,11-octadecadienoic acid	Metabolite_from_lipid_maps
12,14-dotriacontanedione	C32H62O2		Metabolite_from_hmdb
12,14-heptacosanedione	C27H52O2		Metabolite_from_hmdb
12,14-nonacosanedione	C29H56O2		Metabolite_from_hmdb
12,14-octacosanedione	C28H54O2		Metabolite_from_hmdb
12,14-triacontanedione	C30H58O2		Metabolite_from_hmdb
12,15-cis-squamostatin a	C37H66O8		Metabolite_from_hmdb
12,20-dihete	C20H32O4		Metabolite_from_hmdb
12,20-dioxo-leukotriene b4	C20H28O5		Metabolite_from_hmdb
12:0 cholesterol ester	C39H68O2	cholesterol laurate;cholesteryl dodecanoate;cholesteryl dodecanoic acid;cholesteryl laurate;cholesteryl lauric acid;dodecanoate;dodecanoic acid;dodecanoic acid cholesteryl ester	Metabolite_from_hmdb
12:0 cholesteryl ester	E_m_p_t_y		Metabolite_from_lipid_maps
12a-hydroxy-3-oxocholadienic acid	C24H34O4	12a-hydroxy-3-oxocholadienate	Metabolite_from_hmdb
12a-hydroxydolineone	E_m_p_t_y		Metabolite_from_lipid_maps
12a-hydroxyerosone	E_m_p_t_y		Metabolite_from_lipid_maps
12a-hydroxyisomillettone	E_m_p_t_y		Metabolite_from_lipid_maps
12a-hydroxymunduserone	E_m_p_t_y		Metabolite_from_lipid_maps
12a-hydroxypachyrrhizone	C20H14O8		Metabolite_from_hmdb
12alpha-hydroxy-13,18-dehydroparain	C21H28O6	12a-hydroxy-13,18-dehyroparain	Metabolite_from_hmdb
12alpha-hydroxyerosone	C20H16O7		Metabolite_from_hmdb
12alpha-hydroxymunduserone	C19H18O7	12a-hydroxymunduserone	Metabolite_from_hmdb
12alpha-hydroxyprogesterone	E_m_p_t_y		Metabolite_from_lipid_maps
12a-methoxydolineone	E_m_p_t_y		Metabolite_from_lipid_maps
12b-hydroxy-5b-cholanoic acid	C24H40O3	12beta-hydroxy-5beta-cholanoate;12beta-hydroxy-5beta-cholanoic acid;12b-hydroxy-5b-cholanate;12b-hydroxy-5b-cholanic acid;12b-hydroxy-5b-cholanoate	Metabolite_from_hmdb
12-d2c-isop	E_m_p_t_y		Metabolite_from_lipid_maps
12-d2t-isop	E_m_p_t_y		Metabolite_from_lipid_maps
12-dehydroporson	C22H24O6		Metabolite_from_hmdb
12-deoxy-j2-isop	E_m_p_t_y		Metabolite_from_lipid_maps
12-dihydrodalbinol	E_m_p_t_y		Metabolite_from_lipid_maps
12-dihydrodalbinol o-glucoside	E_m_p_t_y	12-dihydrodalbin	Metabolite_from_lipid_maps
12-epi-ltb4	C20H32O4	12-epi-leukotriene b4;5s,12s-dihete;d6-trans-12-epileukotriene b4	Metabolite_from_hmdb
12-f2c-isop	E_m_p_t_y		Metabolite_from_lipid_maps
12-f2t-isop	E_m_p_t_y		Metabolite_from_lipid_maps
12-hepe	C20H30O3	12-hydroxyeicosapentaenoate;12-hydroxyeicosapentaenoic acid	Metabolite_from_hmdb
12-hete	C20H32O3	12-hydroxyeicosatetraenoate;12-hydroxyeicosatetraenoic acid	Metabolite_from_hmdb
12-hete-ala	E_m_p_t_y	12s-hete-ala	Metabolite_from_lipid_maps
12-hete-g	E_m_p_t_y	12s-hete-g	Metabolite_from_lipid_maps
12-hete-gaba	E_m_p_t_y	12s-hete-gaba	Metabolite_from_lipid_maps
12-hete-gly	E_m_p_t_y	12s-hete-gly	Metabolite_from_lipid_maps
12-hete-t	E_m_p_t_y	12s-hete-t	Metabolite_from_lipid_maps
12-hpete	C20H32O4	12-hydroperoxyeicosatetraenoate;12-hydroperoxyeicosatetraenoic acid;12-hydroperoxyicosatetraenoate;12-hydroperoxyicosatetraenoic acid	Metabolite_from_hmdb
12-hpode	E_m_p_t_y	12-hydroperoxy-9z,13e-octadecadienoate;12-hydroperoxy-9z,13e-octadecadienoic acid	Metabolite_from_lipid_maps
12-hpotre	E_m_p_t_y	12-hydroperoxy-9z,13e,15-octadecatrienoate;12-hydroperoxy-9z,13e,15-octadecatrienoic acid	Metabolite_from_lipid_maps
12-hydroperoxy10e-octadecenoic acid	E_m_p_t_y	12-hpome;12-hydroperoxy10e-octadecenoate	Metabolite_from_lipid_maps
12-hydroxy lauric acid	E_m_p_t_y	12-hydroxy laurate;12-hydroxy-dodecanoate;12-hydroxy-dodecanoic acid	Metabolite_from_lipid_maps
12-hydroxy-10e-octadecenoic acid	E_m_p_t_y	12-hydroxy-10e-octadecenoate	Metabolite_from_lipid_maps
12-hydroxy-12-octadecanoylcarnitine	C25H49NO5		Metabolite_from_hmdb
12-hydroxy-8,10-octadecadienoic acid	C18H32O3	12-hydroxy-8,10-octadecadienoate	Metabolite_from_hmdb
12-hydroxy-chiloscyphone	E_m_p_t_y		Metabolite_from_lipid_maps
12-hydroxydodecanoic acid	C12H24O3	12-hydroxydodecanoate;12-hydroxylaurate;12-hydroxylauric acid;omega hydroxy dodecanoate;omega hydroxy dodecanoic acid;omega-hydroxydodecanoate;omega-hydroxydodecanoic acid	Metabolite_from_hmdb
12-hydroxyheptadecatrienoic acid	HHT	12-hydroxyheptadecatrienoate	Manually_defined_metabolite
12-hydroxyjasmonic acid	E_m_p_t_y	12-hydroxyjasmonate	Metabolite_from_lipid_maps
12-hydroxynevirapine	C15H14N4O2		Metabolite_from_hmdb
12-hydroxynevirapine glucuronide	C21H22N4O8		Metabolite_from_hmdb
12-hydroxyrotenone	C23H22O7	12a-hydroxyrotenone;12alpha-hydroxyrotenone;6ab,12ab-rotenolone;6a-beta,12a-beta-rotenolone;rotenalone;rotenolon i;rotenolone;rotenolone i	Metabolite_from_hmdb
12-iso-lgd2	E_m_p_t_y		Metabolite_from_lipid_maps
12-iso-lge2	E_m_p_t_y		Metabolite_from_lipid_maps
12-j2-isop	E_m_p_t_y		Metabolite_from_lipid_maps
12-kete	C20H30O3	12-oxoete;12-oxo-ete	Metabolite_from_hmdb
12-keto tridecanoic acid	E_m_p_t_y	12-keto tridecanoate;12-oxo-tridecanoate;12-oxo-tridecanoic acid	Metabolite_from_lipid_maps
12-ketodeoxycholic acid	C24H38O4	12-dehydrodeoxycholate;12-dehydrodeoxycholic acid;12-ketodeoxycholate;12-ketolithocholate;12-ketolithocholic acid;12-oxolithocholate;12-oxolithocholic acid	Metabolite_from_hmdb
12-keto-leukotriene b4	C20H30O4	12-dehydro-leukotriene b4;12-keto-ltb4;12-oxoleukotriene b4;12-oxo-ltb4	Metabolite_from_hmdb
12-ketoporrigenin	C27H42O5		Metabolite_from_hmdb
12-keto-tetrahydro-leukotriene b4	C20H34O4		Metabolite_from_hmdb
12-methyl-13-tridecanolide	C14H26O2	13-methyloxacyclotetradecan-2-one;6-methylheptyl palmitate;hexadecanoic acid isooctyl ester;isooctyl palmitate;palmitic acid, iso octyl ester;palmitic acid, isooctyl ester	Metabolite_from_hmdb
12-methyl-eicosanoic acid	E_m_p_t_y	12-methyl-eicosanoate	Metabolite_from_lipid_maps
12-methyl-tetradecanoic acid	E_m_p_t_y	12-methyl-tetradecanoate	Metabolite_from_lipid_maps
12-methyltridecanal	C14H28O	12-methyl-tridecanal;12-mt aldehyde;isotetradecan-1-al	Metabolite_from_hmdb
12-methyl-tridecanoic acid	E_m_p_t_y	12-methyl-tridecanoate;12-methyltridecylate;12-methyltridecylic acid	Metabolite_from_lipid_maps
12-methyltridecanoic acid	C14H28O2	12-methyltridecanoate;12-methyl-tridecanoate;12-methyl-tridecanoic acid;12-methyltridecylate;12-methyltridecylic acid;aseanostatin p1;aseonostatin p1;isomyristate;isomyristic acid;tridecanoic acid, 12-methyl	Metabolite_from_hmdb
12-oxo-10e-octadecenoic acid	E_m_p_t_y	12-oxo-10e-octadecenoate	Metabolite_from_lipid_maps
12-oxo-10z-octadecenoic acid	E_m_p_t_y	12-oxo-10z-octadecenoate	Metabolite_from_lipid_maps
12-oxo-9e-octadecenoic acid	E_m_p_t_y	12-oxo-9e-octadecenoate	Metabolite_from_lipid_maps
12-oxo-9z-octadecenoic acid	E_m_p_t_y	12-oxo-9z-octadecenoate	Metabolite_from_lipid_maps
12-oxo-c-ltb3	C30H47N3O10S		Metabolite_from_hmdb
12-oxo-ete	E_m_p_t_y		Metabolite_from_lipid_maps
12-oxo-ltb4	E_m_p_t_y	12-oxo-leukotriene b4	Metabolite_from_lipid_maps
12-oxo-pda	E_m_p_t_y		Metabolite_from_lipid_maps
12-oxo-resolvin e1	E_m_p_t_y	12-oxo-rve1	Metabolite_from_lipid_maps
12r-acetoxy-7z-punaglandin 3	E_m_p_t_y		Metabolite_from_lipid_maps
12r-acetoxy-7z-punaglandin 4	E_m_p_t_y		Metabolite_from_lipid_maps
12r-acetoxy-punaglandin 3	E_m_p_t_y		Metabolite_from_lipid_maps
12r-acetoxy-punaglandin 4	E_m_p_t_y		Metabolite_from_lipid_maps
12r-hepe	E_m_p_t_y		Metabolite_from_lipid_maps
12r-hete	E_m_p_t_y		Metabolite_from_lipid_maps
12r-hetre	E_m_p_t_y	12r-hydroxy-5z,8z,12z-eicosatrienoate;12r-hydroxy-5z,8z,12z-eicosatrienoic acid	Metabolite_from_lipid_maps
12r-hode	E_m_p_t_y	12r-hydroxy-9z,15z-octadecadienoate;12r-hydroxy-9z,15z-octadecadienoic acid	Metabolite_from_lipid_maps
12r-hpete	C20H32O4	12r-hydroperoxyeicosatetraenoate;12r-hydroperoxyeicosatetraenoic acid	Metabolite_from_hmdb
12r-hydroperoxy-13e-octadecenoic acid	E_m_p_t_y	12r-hpome;12r-hydroperoxy-13e-octadecenoate	Metabolite_from_lipid_maps
12r-hydroperoxy-13z-octadecenoic acid	E_m_p_t_y	12r-hpome;12r-hydroperoxy-13z-octadecenoate	Metabolite_from_lipid_maps
12r-hydroxy10e-octadecenoic acid	E_m_p_t_y	12r-home;12r-hydroxy10e-octadecenoate	Metabolite_from_lipid_maps
12r-hydroxy13e-octadecenoic acid	E_m_p_t_y	12r-home;12r-hydroxy13e-octadecenoate	Metabolite_from_lipid_maps
12r-hydroxy13z-octadecenoic acid	E_m_p_t_y	12r-home;12r-hydroxy13z-octadecenoate	Metabolite_from_lipid_maps
12r-hydroxy-9e-octadecenoic acid	E_m_p_t_y	12r-hydroxy-9e-octadecenoate;ricinelaidate;ricinelaidic acid	Metabolite_from_lipid_maps
12s,13r-epome	E_m_p_t_y	12s,13r-epoxy-9z-octadecenoate;12s,13r-epoxy-9z-octadecenoic acid;vernolate;vernolic acid	Metabolite_from_lipid_maps
12s-acetoxy-punaglandin 1	E_m_p_t_y		Metabolite_from_lipid_maps
12s-acetoxy-punaglandin 2	E_m_p_t_y		Metabolite_from_lipid_maps
12s-acetoxy-punaglandin 5	E_m_p_t_y		Metabolite_from_lipid_maps
12s-hepe	E_m_p_t_y		Metabolite_from_lipid_maps
12s-hete	E_m_p_t_y		Metabolite_from_lipid_maps
12s-hete-d8	E_m_p_t_y		Metabolite_from_lipid_maps
12s-hht	C17H28O3	12-hhtre;12-hydroxyheptadecatrienoate;12-hydroxyheptadecatrienoic acid;HHT;hydroxyheptadecatrienate;hydroxyheptadecatrienoate;hydroxyheptadecatrienoic acid;hydroxyheptadecatrienoic acid anion	Metabolite_from_hmdb
12s-hhtre	E_m_p_t_y	12-hht;12-hhtre;12s-hydroxy-5z,8e,10e-heptadecatrienoate;12s-hydroxy-5z,8e,10e-heptadecatrienoic acid	Metabolite_from_lipid_maps
12s-hpepe	E_m_p_t_y		Metabolite_from_lipid_maps
12s-hpete	E_m_p_t_y		Metabolite_from_lipid_maps
12s-hydroperoxy-13e-octadecenoic acid	E_m_p_t_y	12s-hpome;12s-hydroperoxy-13e-octadecenoate	Metabolite_from_lipid_maps
12s-hydroperoxy-13z-octadecenoic acid	E_m_p_t_y	12s-hpome;12s-hydroperoxy-13z-octadecenoate	Metabolite_from_lipid_maps
12s-hydroxy10e-octadecenoic acid	E_m_p_t_y	12s-home;12s-hydroxy10e-octadecenoate	Metabolite_from_lipid_maps
12s-hydroxy13e-octadecenoic acid	E_m_p_t_y	12s-home;12s-hydroxy13e-octadecenoate	Metabolite_from_lipid_maps
12s-hydroxy13z-octadecenoic acid	E_m_p_t_y	12s-home;12s-hydroxy13z-octadecenoate	Metabolite_from_lipid_maps
12s-hydroxy-9e-octadecenoic acid	E_m_p_t_y	12s-hydroxy-9e-octadecenoate	Metabolite_from_lipid_maps
12s-hydroxy-9z-octadecenoic acid	E_m_p_t_y	12s-hydroxy-9z-octadecenoate	Metabolite_from_lipid_maps
12-tricosanol	C23H48O		Metabolite_from_hmdb
12z-heptadecenoic acid	E_m_p_t_y	12z-heptadecenoate;c17:1n-5	Metabolite_from_lipid_maps
12z-nonadecenoic acid	E_m_p_t_y	12z-nonadecenoate;c19:1n-7	Metabolite_from_lipid_maps
13,14-dihdpe	E_m_p_t_y		Metabolite_from_lipid_maps
13,14-dihydro- lipoxin a4	C20H34O5		Metabolite_from_hmdb
13,14-dihydro pge1	C20H36O5	11,15-dihydroxy-9-ketoprostanoate;11,15-dihydroxy-9-ketoprostanoic acid;11a,15-dihydroxy-9-oxoprostanoate;11a,15-dihydroxy-9-oxoprostanoic acid;13,14-dihydro-pge1;13,14-dihydroprostaglandin e1;dihydro-pge1;dihydroprostaglandin e1;PGE0;prostaglandin e0	Metabolite_from_hmdb
13,14-dihydro pgf-1a	C20H38O5	13,14-dihydro pgf-1alpha	Metabolite_from_hmdb
13,14-dihydro pgf2a	C20H36O5	13,14-dihydrodinoprost;13,14-dihydro-pgf2-alpha;13,14-dihydroprostaglandin f2alpha;13,14-dihydroprostaglandin f2-alpha	Metabolite_from_hmdb
13,14-dihydro-15-keto pgf2a	C20H34O5	13,14-dihydro-15-keto pgf2alpha;13,14-dihydro-15-ketoprostaglandin f;13,14-dihydro-15-oxoprostaglandin f;15-keto-13,14-dihydroprostaglandin f2alpha;dhk-pgf2alpha;PGFM	Metabolite_from_hmdb
13,14-dihydro-15-ketoprostaglandin e2	C20H32O5	15-keto-13,14-dihydroprostaglandin e2	Metabolite_from_hmdb
13,14-dihydro-19r-hydroxypge1	E_m_p_t_y		Metabolite_from_lipid_maps
13,14-dihydro-pge1	E_m_p_t_y	13,14-dihydro-prostaglandin e1	Metabolite_from_lipid_maps
13,14-dihydro-pgf2alpha	E_m_p_t_y	13,14-dihydro-prostaglandin f2alpha;9s,11r,15s-trihydroxy-5z-prostenoate;9s,11r,15s-trihydroxy-5z-prostenoic acid	Metabolite_from_lipid_maps
13,15-triacontanedione	C30H58O2		Metabolite_from_hmdb
13,16-docosadienoate	C49H84O2	13,16-docosadienoic acid;22:2 cholesterol ester;cholesteryl docosadienoate;cholesteryl docosadienoic acid	Metabolite_from_hmdb
13,17,21-trimethyl-5z-docosenoic acid	E_m_p_t_y	13,17,21-trimethyl-5z-docosenoate	Metabolite_from_lipid_maps
13alpha-hydroxydolineone	C19H12O7	12a-hydroxydolineone;13a-hydroxydolineone	Metabolite_from_hmdb
13'-carboxy-alpha-tocopherol	C29H48O4		Metabolite_from_hmdb
13'-carboxy-alpha-tocotrienol	C29H42O4	13aate	Metabolite_from_hmdb
13'-carboxy-gamma-tocopherol	C28H46O4		Metabolite_from_hmdb
13'-carboxy-gamma-tocotrienol	C28H40O4	13agammate	Metabolite_from_hmdb
13-cis retinol	C20H30O	11,13-di-cis-vitamin a acetate	Metabolite_from_hmdb
13-cis-retinal	C20H28O	13-cis-retinaldehyde;13z-retinal;cis-13-retinal;neoretinene a;neovitamin a aldehyde	Metabolite_from_hmdb
13-cis-retinoic acid	C20H28O2	13-cis-retinoate;13-cis-vitamin a acid;accutane;amnesteem;cip-isotretinoin;cis-retinoate;cis-retinoic acid;claravis;isotretinoin;isotrex;neovitamin a acid;retinoate;retinoic acid;roaccutan;roaccutane;roacutan;sotret;teriosal	Metabolite_from_hmdb
13-cis-retinoic acid,isotretinoin	E_m_p_t_y		Metabolite_from_lipid_maps
13-cis-retinol	E_m_p_t_y	13z-retinol	Metabolite_from_lipid_maps
13-demethyl tacrolimus	C43H67NO12		Metabolite_from_hmdb
13-demethylspirolide c	C42H61NO7	13-desmethylspirolide c	Metabolite_from_hmdb
13-deoxydaunorubicin	E_m_p_t_y		Metabolite_from_lipid_maps
13-dihydrodaunorubicin	E_m_p_t_y		Metabolite_from_lipid_maps
13e-octadecenoic acid	E_m_p_t_y	13e-octadecenoate;c18:1n-5	Metabolite_from_lipid_maps
13-hdohe	C22H34O		Metabolite_from_hmdb
13-heptadecyn-1-ol	C17H32O		Metabolite_from_hmdb
13-hete	C20H32O3		Metabolite_from_hmdb
13-hmo-18c acid	C19H34O5		Metabolite_from_hmdb
13-ho-18c acid	C18H32O4		Metabolite_from_hmdb
13-hote	C18H30O3	13-oh-9z,11e,15z-octadecatrienoate;13-oh-9z,11e,15z-octadecatrienoic acid	Metabolite_from_hmdb
13-hpotre	E_m_p_t_y	13-hydroperoxy-9,11e,15z-octadecatrienoate;13-hydroperoxy-9,11e,15z-octadecatrienoic acid	Metabolite_from_lipid_maps
13-hydroperoxy-14e-octadecenoic acid	E_m_p_t_y	13-hpome;13-hydroperoxy-14e-octadecenoate	Metabolite_from_lipid_maps
13-hydroxyabscisic acid	C15H20O5	13-hydroxyabscisate	Metabolite_from_hmdb
13'-hydroxy-alpha-tocopherol	C29H50O3		Metabolite_from_hmdb
13'-hydroxy-alpha-tocotrienol	C29H44O3	13ohate	Metabolite_from_hmdb
13-hydroxydihydromelleolide	C23H30O7		Metabolite_from_hmdb
13'-hydroxy-gamma-tocopherol	C28H48O3	13'-oh-tocopherol	Metabolite_from_hmdb
13'-hydroxy-gamma-tocotrienol	C28H42O3	13ohgammate	Metabolite_from_hmdb
13-hydroxymarasmene	C15H22O3		Metabolite_from_hmdb
13-keto myristic acid	E_m_p_t_y	13-keto myristate;13-oxo-tetradecanoate;13-oxo-tetradecanoic acid	Metabolite_from_lipid_maps
13-l-hydroperoxylinoleic acid	C18H32O4	13-hpod;13-hpode;13-l-hydroperoxylinoleate;13s-hydroperoxy-9z,11e-octadecadienoate;13s-hydroperoxy-9z,11e-octadecadienoic acid;hpode	Metabolite_from_hmdb
13-methyl-1,2-eicosanediol	E_m_p_t_y	13-methyleicosane-1,2-diol	Metabolite_from_lipid_maps
13-methyl-1,2-nonadecanediol	E_m_p_t_y	13-methylnonadecane-1,2-diol	Metabolite_from_lipid_maps
13-methyl-4-pentadecenoic acid	E_m_p_t_y	13-methyl-4-pentadecenoate	Metabolite_from_lipid_maps
13-octadecenoic acid	C18H34O2	13-octadecenoate	Metabolite_from_hmdb
13-oxo-9,11-tridecadienoic acid	C13H20O3	13-oxo-9,11-tridecadienoate	Metabolite_from_hmdb
13-oxocryptopine	C21H21NO6	14-oxocryptopine	Metabolite_from_hmdb
13-oxoode	C18H30O3	13-kode;13-oxo-9,11-octadecadienoate;13-oxo-9,11-octadecadienoic acid	Metabolite_from_hmdb
13-oxo-ode	E_m_p_t_y	13-keto-9z,11e-octadecadienoate;13-keto-9z,11e-octadecadienoic acid;13-kode	Metabolite_from_lipid_maps
13r-hode	E_m_p_t_y	13r-hydroxy-9e,11z-octadecadienoate;13r-hydroxy-9e,11z-octadecadienoic acid;13r-hydroxy-9z,11e-octadecadienoate;13r-hydroxy-9z,11e-octadecadienoic acid;coriolate;coriolic acid	Metabolite_from_lipid_maps
13r-hydroperoxy-11e-octadecenoic acid	E_m_p_t_y	13r-hpome;13r-hydroperoxy-11e-octadecenoate	Metabolite_from_lipid_maps
13r-hydroxy11e-octadecenoic acid	E_m_p_t_y	13r-home;13r-hydroxy11e-octadecenoate	Metabolite_from_lipid_maps
13s-hode	E_m_p_t_y	13-hode;13s-hydroxy-9z,11e-octadecadienoate;13s-hydroxy-9z,11e-octadecadienoic acid	Metabolite_from_lipid_maps
13s-hotre	E_m_p_t_y	13-hotre;13s-hydroxy-9z,11e,15z-octadecatrienoate;13s-hydroxy-9z,11e,15z-octadecatrienoic acid	Metabolite_from_lipid_maps
13s-hpode	E_m_p_t_y	13-hpode;13s-hydroperoxy-9z,11e-octadecadienoate;13s-hydroperoxy-9z,11e-octadecadienoic acid	Metabolite_from_lipid_maps
13s-hpotre	E_m_p_t_y	13s-hydroperoxy-9z,11e,14z-octadecatrienoate;13s-hydroperoxy-9z,11e,14z-octadecatrienoic acid;13s-hydroperoxy-9z,11e,15z-octadecatrienoate;13s-hydroperoxy-9z,11e,15z-octadecatrienoic acid	Metabolite_from_lipid_maps
13s-hydroperoxy-11e-octadecenoic acid	E_m_p_t_y	13s-hpome;13s-hydroperoxy-11e-octadecenoate	Metabolite_from_lipid_maps
13s-hydroperoxy-6z,9z,11e-octadecatrienoic acid	E_m_p_t_y	13s-hydroperoxy-6z,9z,11e-octadecatrienoate	Metabolite_from_lipid_maps
13s-hydroxy11e-octadecenoic acid	E_m_p_t_y	13s-home;13s-hydroxy11e-octadecenoate	Metabolite_from_lipid_maps
13s-hydroxy-6z,9z,11e-octadecatrienoic acid	E_m_p_t_y	13s-hydroxy-6z,9z,11e-octadecatrienoate	Metabolite_from_lipid_maps
13s-hydroxyoctadecadienoic acid	C18H32O3	13-hode;13-hydroxyoctadecadienoate;13-hydroxyoctadecadienoic acid;13s-hydroxyoctadecadienoate	Metabolite_from_hmdb
13-sophorosyloxydocosanoate 6',6''-diacetate	E_m_p_t_y	hydroxydocosanoic acid sophoroside	Metabolite_from_lipid_maps
13-sophorosyloxydocosanoic acid	E_m_p_t_y	13-sophorosyloxydocosanoate	Metabolite_from_lipid_maps
13z,16z-docosadienoyl-coa	E_m_p_t_y		Metabolite_from_lipid_maps
13z-docosenoyl-coa	E_m_p_t_y		Metabolite_from_lipid_maps
13z-nonadecenoic acid	E_m_p_t_y	13z-nonadecenoate;c19:1n-6	Metabolite_from_lipid_maps
14,15-dehydro-ltb4	E_m_p_t_y	14,15-dehydro-leukotriene b4	Metabolite_from_lipid_maps
14,15-dihete	C20H32O4		Metabolite_from_hmdb
14,15-dihetre	C20H34O4	14,15-dhet;14,15-dihydroxyeicosatrienoate;14,15-dihydroxyeicosatrienoic acid	Metabolite_from_hmdb
14,15-dihetre-ea	E_m_p_t_y		Metabolite_from_lipid_maps
14,15-eet	C20H32O3	14,15-epetre	Metabolite_from_hmdb
14,15-ep-11-hetre	E_m_p_t_y		Metabolite_from_lipid_maps
14,15-epete	C20H30O3		Metabolite_from_hmdb
14,15-lta4	E_m_p_t_y	eoxin a4;EXA4	Metabolite_from_lipid_maps
14,15-ltc4	E_m_p_t_y	14,15-leukotriene c4;EXC4	Metabolite_from_lipid_maps
14,15-ltd4	E_m_p_t_y	14,15-leukotriene d4;EXD4	Metabolite_from_lipid_maps
14,15-lte4	E_m_p_t_y	14,15-leukotriene e4;EXE4	Metabolite_from_lipid_maps
14,16-nonacosanedione	C29H56O2		Metabolite_from_hmdb
14,19-didehydrocondyfolan	C18H22N2	14,19-didehydrocondyfolan, 9ci	Metabolite_from_hmdb
14,19-dihydroaspidospermatine	C21H28N2O2	dihydroaspidospermatine	Metabolite_from_hmdb
14:0 cholesteryl ester	E_m_p_t_y		Metabolite_from_lipid_maps
14:1 cholesteryl ester	E_m_p_t_y		Metabolite_from_lipid_maps
14alpha-hydroxy-4beta-deoxypaxilline	C27H33NO4	14a-hydroxy-4b-deoxypaxilline;7-hydroxy-13-deoxypaxilline	Metabolite_from_hmdb
14alpha-hydroxyixocarpanolide	C28H40O7	14a-hydroxyixocarpanolide	Metabolite_from_hmdb
14alpha-hydroxypaxilline	C27H33NO5	14a-hydroxypaxilline;7-hydroxypaxilline	Metabolite_from_hmdb
14'-apo-beta-carotenal	E_m_p_t_y	14'-apo-beta,psi-carotenal;beta-apo-14'-carotenal	Metabolite_from_lipid_maps
14-demethyllanosterol	C29H48O	4,4-dimethyl-8,24-cholestadienol;4,4-dimethylzymosterol	Metabolite_from_hmdb
14e-octadecenoic acid	E_m_p_t_y	14e-octadecenoate;c18:1n-4	Metabolite_from_lipid_maps
14-f2-dihomo-isop	E_m_p_t_y		Metabolite_from_lipid_maps
14-fluoro-myristic acid	E_m_p_t_y	14-fluoro-myristate;14-fluoro-tetradecanoate;14-fluoro-tetradecanoic acid	Metabolite_from_lipid_maps
14-hdohe	C23H32O3		Metabolite_from_hmdb
14-heptacosanol	C27H56O	dimyrstylcarbinol;heptacosan-14-ol	Metabolite_from_hmdb
14-hpode	E_m_p_t_y	14-hydroperoxy-9,12-octadecadienoate;14-hydroperoxy-9,12-octadecadienoic acid	Metabolite_from_lipid_maps
14-hydroxy palmitic acid	E_m_p_t_y	14-hydroxy palmitate;14-hydroxy-hexadecanoate;14-hydroxy-hexadecanoic acid	Metabolite_from_lipid_maps
14-hydroxy stearic acid	E_m_p_t_y	14-hydroxy stearate;14-hydroxy-octadecanoate;14-hydroxy-octadecanoic acid	Metabolite_from_lipid_maps
14-hydroxyclarithromycin	C38H69NO14		Metabolite_from_hmdb
14-hydroxy-e4-neuroprostane	C22H32O5	14ohe4np	Metabolite_from_hmdb
14-hydroxy-modhephene	E_m_p_t_y		Metabolite_from_lipid_maps
14-keto pentadecanoic acid	E_m_p_t_y	14-keto pentadecanoate;14-oxo-pentadecanoate;14-oxo-pentadecanoic acid	Metabolite_from_lipid_maps
14-methylheptadecanoic acid	E_m_p_t_y	14-methylheptadecanoate	Metabolite_from_lipid_maps
14-methyl-hexadecanoic acid	E_m_p_t_y	14-methyl-hexadecanoate	Metabolite_from_lipid_maps
14-methylhexadecanoic pyrrolidide	C21H41NO	alkaloid mq-a3	Metabolite_from_hmdb
14-methyl-hexadecasphingosine	E_m_p_t_y		Metabolite_from_lipid_maps
14r,15s-epetre	C20H32O3	14,15-eet	Metabolite_from_hmdb
14r,21r-dihdha	E_m_p_t_y		Metabolite_from_lipid_maps
14r,21s-dihdha	E_m_p_t_y		Metabolite_from_lipid_maps
14r-hdha	E_m_p_t_y		Metabolite_from_lipid_maps
14r-hydroperoxy-12e-octadecenoic acid	E_m_p_t_y	14r-hpome;14r-hydroperoxy-12e-octadecenoate	Metabolite_from_lipid_maps
14s,15r-epetre	E_m_p_t_y	14,15-eet;14s,15r-eet	Metabolite_from_lipid_maps
14s,21r-dihdha	E_m_p_t_y		Metabolite_from_lipid_maps
14s,21s-dihdha	E_m_p_t_y		Metabolite_from_lipid_maps
14s-hdha	E_m_p_t_y		Metabolite_from_lipid_maps
14s-hpdha	E_m_p_t_y		Metabolite_from_lipid_maps
14s-hydroperoxy-12e-octadecenoic acid	E_m_p_t_y	14s-hpome;14s-hydroperoxy-12e-octadecenoate	Metabolite_from_lipid_maps
14z-octadecenoic acid	E_m_p_t_y	14z-octadecenoate;c18:1n-4	Metabolite_from_lipid_maps
15 hete	C20H32O3	15-hete;15s-hete	Metabolite_from_hmdb
15,15'-dihydroxy-beta-carotene	C40H58O2		Metabolite_from_hmdb
15,16-dihode	C18H32O4	a-15,16-dihode;alpha-15,16-dihode	Metabolite_from_hmdb
15,16-epode	E_m_p_t_y		Metabolite_from_lipid_maps
15,16-epoxy-9,12-octadecadienoic acid	C18H30O3	15,16-epoxy-9,12-octadecadienoate	Metabolite_from_hmdb
15,5-farnesanolide	C15H28O2		Metabolite_from_hmdb
15:0 cholesteryl ester	E_m_p_t_y		Metabolite_from_lipid_maps
15:1 cholesteryl ester	E_m_p_t_y		Metabolite_from_lipid_maps
15-a2c-isop	E_m_p_t_y		Metabolite_from_lipid_maps
15-a2t-isop	E_m_p_t_y		Metabolite_from_lipid_maps
15-acetyl-4-deoxynivalenol	C17H22O7	15-acetyldeoxynivalenol;15-acetylvomitoxin	Metabolite_from_hmdb
15alpha-hydroxycholestane	E_m_p_t_y	5alpha-cholestan-3beta,15alpha-diol	Metabolite_from_lipid_maps
15alpha-hydroxycholestene	E_m_p_t_y		Metabolite_from_lipid_maps
15beta-hydroxycholestane	E_m_p_t_y	15beta-hydroxycholestanol	Metabolite_from_lipid_maps
15beta-hydroxycholestene	E_m_p_t_y		Metabolite_from_lipid_maps
15beta-hydroxycyproterone acetate	C24H29ClO5		Metabolite_from_hmdb
15beta-hydroxydesogestrel	C22H30O2		Metabolite_from_hmdb
15beta-hydroxynicandrin b	E_m_p_t_y		Metabolite_from_lipid_maps
15-cis-pytoene	C40H64	15,15'-cis-phytoene;15-cis-phytoene;15z-phytoene isomer	Metabolite_from_hmdb
15d pgd2	C20H30O4		Metabolite_from_hmdb
15-d2c-isop	E_m_p_t_y		Metabolite_from_lipid_maps
15-d2t-isop	E_m_p_t_y		Metabolite_from_lipid_maps
15-deacetylcalonectrin	C17H24O5	15-decalonectrin;15-desacetylcalonectrin;15-o-deacetylcalonectrin	Metabolite_from_hmdb
15-deacetylneosolaniol	C17H24O7	5-hydroxyxanthotoxin;nt 2 toxin;nt-2 toxin;toxin nt 2;toxin nt-2	Metabolite_from_hmdb
15-dehydro-a-norcholestanol	E_m_p_t_y		Metabolite_from_lipid_maps
15-dehydro-prostaglandin i2	E_m_p_t_y	15-dehydro-pgi2;15-keto pgi2;15-keto-pgi2;15-ketoprostaglandin i2	Metabolite_from_lipid_maps
15-deoxy-delta 12, 14-prostaglandin j2	C20H28O3	15-deoxy-delta12,14-pgj2;15-deoxy-delta12,14-prostaglandin;15-deoxy-pgj2;15-deoxy-prostaglandin j2;15d-pgj2;delta12,14-pgj2	Metabolite_from_hmdb
15-deoxy-pga2	E_m_p_t_y	15d-pga2;15d-prostaglandin a2	Metabolite_from_lipid_maps
15-deoxy-pgd2	E_m_p_t_y		Metabolite_from_lipid_maps
15-deoxy-pgj2	E_m_p_t_y		Metabolite_from_lipid_maps
15d-pga1	E_m_p_t_y	15d-prostaglandin a1;9-oxo-10,12z,14e-prostatrienoate;9-oxo-10,12z,14e-prostatrienoic acid	Metabolite_from_lipid_maps
15-e2c-isop	E_m_p_t_y		Metabolite_from_lipid_maps
15-epi-lipoxin a4	C20H32O5		Metabolite_from_hmdb
15-epi-lipoxin b5	C20H30O5		Metabolite_from_hmdb
15-epi-pga1	E_m_p_t_y	15-epi-prostaglandin a1	Metabolite_from_lipid_maps
15-f2c-isop	E_m_p_t_y		Metabolite_from_lipid_maps
15-f2t-isop	E_m_p_t_y	8-iso-pgf2alpha	Metabolite_from_lipid_maps
15h-11,12-eeta	C20H32O4	15-hydroxy-11,12-epoxyeicosatrienoate;15-hydroxy-11,12-epoxyeicosatrienoic acid	Metabolite_from_hmdb
15-hentriacontanol	C31H64O		Metabolite_from_hmdb
15-hepe	C20H30O3	15-hydroxyeicosapentaenoate;15-hydroxyeicosapentaenoic acid	Metabolite_from_hmdb
15-hete	E_m_p_t_y		Metabolite_from_lipid_maps
15-hete-ala	E_m_p_t_y	15s-hete-ala	Metabolite_from_lipid_maps
15-hete-da	E_m_p_t_y	15s-hete-da	Metabolite_from_lipid_maps
15-hete-ea	E_m_p_t_y	15hete-ethanolamine	Metabolite_from_lipid_maps
15-hete-g	E_m_p_t_y	15s-hete-g	Metabolite_from_lipid_maps
15-hete-gaba	E_m_p_t_y	15s-hete-gaba	Metabolite_from_lipid_maps
15-hete-gly	E_m_p_t_y	15s-hete-gly	Metabolite_from_lipid_maps
15-hete-t	E_m_p_t_y	15s-hete-t	Metabolite_from_lipid_maps
15-hete-va	E_m_p_t_y	15s-hete-va	Metabolite_from_lipid_maps
15-hetre	C20H34O3	15-hydroxyeicosatrienoate;15-hydroxyeicosatrienoic acid;15s-hetre;15s-hydroxy-8z,11z,13e-eicosatrienoate;15s-hydroxy-8z,11z,13e-eicosatrienoic acid	Metabolite_from_hmdb
15-hexadecanolide	C16H30O2	16-methyloxacyclohexadecan-2-one;16-methyloxacyclohexadecan-2-one, 9ci	Metabolite_from_hmdb
15-hydroperoxyeicosa-8z,11z,13e-trienoate	C20H34O4		Metabolite_from_hmdb
15-hydroperoxyeicosatetraenoate	C20H32O4	15-hydroperoxyeicosatetraenoic acid;15-hydroperoxyicosatetraenoate;15-hydroperoxyicosatetraenoic acid;15s-hydroperoxyeicosatetraenoate;15s-hydroperoxyeicosatetraenoic acid	Metabolite_from_hmdb
15-hydroxy stearic acid	E_m_p_t_y	15-hydroxy stearate;15-hydroxy-octadecanoate;15-hydroxy-octadecanoic acid	Metabolite_from_lipid_maps
15-hydroxyleptocarpin	C20H26O7		Metabolite_from_hmdb
15-hydroxymarasmen-3-one	C15H20O4		Metabolite_from_hmdb
15-hydroxynorandrostene-3,17-dione glucuronide	C24H32O9	15-hnadg;15-hydroxynorandrostene-3,17-dione glucuronoside	Metabolite_from_hmdb
15-iso-lgd2	E_m_p_t_y		Metabolite_from_lipid_maps
15-iso-lge2	E_m_p_t_y		Metabolite_from_lipid_maps
15-j2-isop	E_m_p_t_y		Metabolite_from_lipid_maps
15-kete	C20H30O3	15-oxoete;15-oxo-ete	Metabolite_from_hmdb
15-keto pge1	C20H32O5	15-keto-pge;15-keto-pge1;15-keto-pge1-alpha;15-ketoprostaglandin e;15-ketoprostaglandin e1;15-keto-prostaglandin e1;15-oxo-pge1;15-oxoprostaglandin e1	Metabolite_from_hmdb
15-keto-13,14-dihydroprostaglandin a2	C20H30O4	9,15-dioxo-5z,10-prostadienoate;9,15-dioxo-5z,10-prostadienoic acid;dhk-pga2	Metabolite_from_hmdb
15-ketocholestane	E_m_p_t_y		Metabolite_from_lipid_maps
15-ketocholestene	E_m_p_t_y		Metabolite_from_lipid_maps
15-keto-pgd2	E_m_p_t_y	15-dehydro-prostaglandin d2	Metabolite_from_lipid_maps
15-keto-pge1	E_m_p_t_y	15-keto-prostaglandin e1	Metabolite_from_lipid_maps
15-keto-pge2	E_m_p_t_y	15-keto-prostaglandin e2	Metabolite_from_lipid_maps
15-keto-pgf1alpha	C20H34O5	15-ketoprostaglandin f1alpha;15-keto-prostaglandin f1alpha;15k-pgf1a;15-oxo-pgf1alpha;15-oxoprostaglandin f1alpha	Metabolite_from_hmdb
15-keto-pgf2alpha	E_m_p_t_y	15-keto-prostaglandin f2alpha;15k-pgf2a	Metabolite_from_lipid_maps
15-keto-prostaglandin e2	C20H30O5	15-keto-pge2;15-keto-pge2-alpha;15-ketoprostaglandin e2;15-oxo-pge2;15-oxo-pge2-alpha	Metabolite_from_hmdb
15-keto-prostaglandin f2a	C20H32O5	15-keto-pgf2a;15-keto-pgf2alpha;15-ketoprostaglandin f2alpha;15-keto-prostaglandin f2alpha;15-oxo pgf-2alpha;15-oxo-prostaglandin f2alpha	Metabolite_from_hmdb
15-methyl palmitic acid	E_m_p_t_y	15-methyl palmitate;15-methyl-hexadecanoate;15-methyl-hexadecanoic acid	Metabolite_from_lipid_maps
15-methyl-1,2-eicosanediol	E_m_p_t_y	15-methyleicosane-1,2-diol	Metabolite_from_lipid_maps
15-methyl-1,2-heneicosanediol	E_m_p_t_y	15-methylheneicosane-1,2-diol	Metabolite_from_lipid_maps
15-methyl-10z-hexadecenoic acid	E_m_p_t_y	15-methyl-10z-hexadecenoate	Metabolite_from_lipid_maps
15-methyl-15r-pgd2	E_m_p_t_y	15-methyl-15r-prostaglandin d2	Metabolite_from_lipid_maps
15-methyl-15r-pge2	E_m_p_t_y	15-methyl-15r-prostaglandin e2	Metabolite_from_lipid_maps
15-methyl-15r-pgf2alpha	E_m_p_t_y	15-methyl-15r-prostaglandin f2alpha	Metabolite_from_lipid_maps
15-methyl-15r-pgf2alpha methyl ester	E_m_p_t_y	15-methyl-15r-prostaglandin f2alpha methyl ester	Metabolite_from_lipid_maps
15-methyl-15s-pgd2	E_m_p_t_y	15-methyl-15s-prostaglandin d2	Metabolite_from_lipid_maps
15-methyl-15s-pge1	E_m_p_t_y	15-methyl-15s-prostaglandin e1	Metabolite_from_lipid_maps
15-methyl-15s-pge2	E_m_p_t_y	15-methyl-15s-prostaglandin e2	Metabolite_from_lipid_maps
15-methyl-15s-pgf2alpha	E_m_p_t_y	15-methyl-15s-prostaglandin f2alpha	Metabolite_from_lipid_maps
15-methyl-4-heptadecenoic acid	E_m_p_t_y	15-methyl-4-heptadecenoate	Metabolite_from_lipid_maps
15-methyl-6z-hexadecenoic acid	E_m_p_t_y	15-methyl-6z-hexadecenoate	Metabolite_from_lipid_maps
15-methyl-8z-hexadecenoic acid	E_m_p_t_y	15-methyl-8z-hexadecenoate	Metabolite_from_lipid_maps
15-methyl-9z-hexadecenoic acid	E_m_p_t_y	15-methyl-9z-hexadecenoate	Metabolite_from_lipid_maps
15-methyl-hexadecasphingosine	E_m_p_t_y		Metabolite_from_lipid_maps
15-nonacosanol	C29H60O	nonacosan-15-ol	Metabolite_from_hmdb
15-nonacosanone	C29H58O	dimyristyl ketone;ditetradecyl ketone;nonacosan-15-one	Metabolite_from_hmdb
15-octadecene-9,11,13-triynoic acid	C18H22O2	15-octadecene-9,11,13-triynoate	Metabolite_from_hmdb
15-oleoylsolamin	C53H96O6	amanil fast yellow bx;atlantic fast yellow ffx;benzanil supra yellow gx;chloramine yellow g;chloramine yellow r;chrome leather yellow brl;chrome leather yellow or;cuprodiazol light yellow jr;diamine supra yellow rt;diaphtamine fast yellow b;diazol fast yellow b;diazol light yellow jma;direct fast light yellow b;direct fast yellow b;direct yellow 29;durazol paper yellow gr;durazol yellow;durazol y…	Metabolite_from_hmdb
15-oxo-ete	E_m_p_t_y		Metabolite_from_lipid_maps
15-oxo-lipoxin a4	C20H30O5		Metabolite_from_hmdb
15-oxo-lxa4	E_m_p_t_y	15-keto-lipoxin a4;15-keto-lxa4	Metabolite_from_lipid_maps
15-palmitoylsolamin	C51H94O6	15-hexadecanoylsolamin	Metabolite_from_hmdb
15r-hede	E_m_p_t_y		Metabolite_from_lipid_maps
15r-hepe	E_m_p_t_y		Metabolite_from_lipid_maps
15r-hete	E_m_p_t_y		Metabolite_from_lipid_maps
15r-pga2	E_m_p_t_y	15r-prostaglandin a2	Metabolite_from_lipid_maps
15r-pga2 methyl ester, 15-acetate	E_m_p_t_y	15r-prostaglandin a2 methyl ester, 15-acetate	Metabolite_from_lipid_maps
15r-pgd2	E_m_p_t_y	15r-prostaglandin d2	Metabolite_from_lipid_maps
15r-pge1	E_m_p_t_y	15r-prostaglandin e1	Metabolite_from_lipid_maps
15r-pge2	E_m_p_t_y	15r-prostaglandin e2	Metabolite_from_lipid_maps
15r-pge2 methyl ester	E_m_p_t_y	15r-prostaglandin e2 methyl ester	Metabolite_from_lipid_maps
15r-pge2 methyl ester, 15-acetate	E_m_p_t_y	15r-prostaglandin e2 methyl ester, 15-acetate	Metabolite_from_lipid_maps
15r-pgf2alpha	E_m_p_t_y	15-epi-pgf2alpha;15r-prostaglandin f2alpha	Metabolite_from_lipid_maps
15s-hepe	E_m_p_t_y		Metabolite_from_lipid_maps
15s-hete	E_m_p_t_y		Metabolite_from_lipid_maps
15s-hete-d8	E_m_p_t_y		Metabolite_from_lipid_maps
15s-hetre	E_m_p_t_y	15s-hydroxy-8z,11z,13e-eicosatrienoate;15s-hydroxy-8z,11z,13e-eicosatrienoic acid	Metabolite_from_lipid_maps
15s-hpede	E_m_p_t_y	15s-hydroperoxy-11z,13e-eicosadienoate;15s-hydroperoxy-11z,13e-eicosadienoic acid	Metabolite_from_lipid_maps
15s-hpepe	E_m_p_t_y		Metabolite_from_lipid_maps
15s-hpete	E_m_p_t_y	15-hpete	Metabolite_from_lipid_maps
15s-hydroperoxy-pgd2	E_m_p_t_y	15s-hp-pgd2	Metabolite_from_lipid_maps
15s-hydroperoxy-pge2	E_m_p_t_y	15s-hp-pge2	Metabolite_from_lipid_maps
15-trans-neuroprotectin-d1	E_m_p_t_y		Metabolite_from_lipid_maps
15z,18z,21z-tetracosatrienoic acid	E_m_p_t_y	15z,18z,21z-tetracosatrienoate;c24:3n-3,6,9	Metabolite_from_lipid_maps
15z-tetracosenoyl-coa	E_m_p_t_y		Metabolite_from_lipid_maps
16&alpha;-hydroxyprednisolone	C21H28O6		Metabolite_from_hmdb
16,16-dimethyl-pga1	E_m_p_t_y	16,16-dimethyl-prostaglandin a1	Metabolite_from_lipid_maps
16,16-dimethyl-pga2	E_m_p_t_y	16,16-dimethyl-prostaglandin a2	Metabolite_from_lipid_maps
16,16-dimethyl-pgd2	E_m_p_t_y	16,16-dimethyl-prostaglandin d2	Metabolite_from_lipid_maps
16,16-dimethyl-pge1	E_m_p_t_y	16,16-dimethyl-prostaglandin e1	Metabolite_from_lipid_maps
16,16-dimethyl-pge2	E_m_p_t_y	16,16-dimethyl-prostaglandin e2	Metabolite_from_lipid_maps
16,16-dimethyl-pgf2beta	E_m_p_t_y	16,16-dimethyl-prostaglandin f2beta	Metabolite_from_lipid_maps
16,17-didehydropregnenolone	E_m_p_t_y	16-dehydropregnenolone	Metabolite_from_lipid_maps
16,17-didehydroprogesterone	E_m_p_t_y	16-dehydroprogesterone;3,20-dioxopregna-4,16-diene	Metabolite_from_lipid_maps
16,17-dihdpe	E_m_p_t_y		Metabolite_from_lipid_maps
16,17-epiestriol	C18H24O3	16,17-epi-estriol;16b,17a-estriol;16b-hydroxy-17a-estradiol;trans-estriol	Metabolite_from_hmdb
16,17-epoxy-dha	E_m_p_t_y		Metabolite_from_lipid_maps
16,17s-dha-epoxide	E_m_p_t_y		Metabolite_from_lipid_maps
16:0 cholesteryl ester	E_m_p_t_y		Metabolite_from_lipid_maps
16:0 cyclic lpa	E_m_p_t_y		Metabolite_from_lipid_maps
16:0 lyso-pc	E_m_p_t_y	1-palmitoyl-phosphatidylcholine	Metabolite_from_lipid_maps
16:0 lyso-pe	E_m_p_t_y	1-palmitoyl-phosphatidylethenolamine;1-palmitoyl-sn-glycerophosphatidylethanolamine	Metabolite_from_lipid_maps
16:0/12-hete pc	E_m_p_t_y		Metabolite_from_lipid_maps
16:0/14-hdohe-pe	E_m_p_t_y		Metabolite_from_lipid_maps
16:0/5-hete-pc	E_m_p_t_y		Metabolite_from_lipid_maps
16:0p/12-hete-pe	E_m_p_t_y		Metabolite_from_lipid_maps
16:0p/14-hdohe-pe	E_m_p_t_y		Metabolite_from_lipid_maps
16:0p/15-hete-pe	E_m_p_t_y		Metabolite_from_lipid_maps
16:0p/5-hete-pe	E_m_p_t_y		Metabolite_from_lipid_maps
16:1 cholesteryl ester	E_m_p_t_y		Metabolite_from_lipid_maps
16:2 cholesteryl ester	E_m_p_t_y		Metabolite_from_lipid_maps
16-acetylpriverogenin a	C32H50O5		Metabolite_from_hmdb
16a-hydroxydehydroisoandrosterone	C19H28O3	16 alpha-hydroxy-dehydroepiandrosterone;16a-hydroxydehydroandrosterone;16a-hydroxydehydroepiandrosterone;16a-hydroxy-dhea;16-hydroxydehydroandrosterone;16-hydroxydehydroepiandrosterone	Metabolite_from_hmdb
16a-hydroxyestrone	C18H22O3	16 alpha-hydroxyestrone	Metabolite_from_hmdb
16-a-hydroxypregnenolone	C21H32O3	16 alpha-hydroxypregnenolone;16-a-hydroxy-pregnenolone;16alpha-hydroxypregnenolone;16-alpha-hydroxy-pregnenolone	Metabolite_from_hmdb
16alpha,27-dihydroxycholesterol	E_m_p_t_y	16alpha,26-dihydroxycholesterol	Metabolite_from_lipid_maps
16-alpha-hydroxyandrosterone	C19H30O3		Metabolite_from_hmdb
16alpha-hydroxydehydroepiandrosterone	E_m_p_t_y		Metabolite_from_lipid_maps
16alpha-hydroxyestrone	E_m_p_t_y	1.16a-hydroxyestrone	Metabolite_from_lipid_maps
16alpha-hydroxypregnenolone	E_m_p_t_y	16-alpha-hydroxypregnenolone	Metabolite_from_lipid_maps
16alpha-hydroxyprogesterone	E_m_p_t_y	16-alpha-hydroxyprogesterone;16alpha-hydroxyprogesterone1	Metabolite_from_lipid_maps
16beta,20s-dihydroxycholestan-3-one	E_m_p_t_y	16s,20s-diydroxycholestane-3-dione	Metabolite_from_lipid_maps
16beta-hydroxystellatogenin	C30H48O5	16b-hydroxystellatogenin	Metabolite_from_hmdb
16b-hydroxyestradiol	C18H24O3	16b,17b-estriol;16-epiestratriol;16-epiestriol;16-epi-estriol;actriol;epiestriol	Metabolite_from_hmdb
16b-hydroxyestrone	C18H22O3	16alpha-hydroxyestrone;16beta-hydroxyestrone;16-hydroxyestrone	Metabolite_from_hmdb
16b-hydroxystanozolol	C21H32N2O2	16beta-hydroxystanozolol;16b-oh-stanozolol	Metabolite_from_hmdb
16-dehydroepicalcitriol	E_m_p_t_y		Metabolite_from_lipid_maps
16-dehydroprogesterone	C21H28O2	16,17-didehydroprogesterone;3,20-dioxopregna-4,16-diene;4,16-pregnadiene-3,20-dione;d16-progesterone;d4,16-pregnadiene-3,20-dione;delta.16-progesterone;delta4,16-pregnadiene-3,20-dione	Metabolite_from_hmdb
16-deoxymyxinol	E_m_p_t_y	5alpha-cholestane-3beta,7alpha,26-triol	Metabolite_from_lipid_maps
16-glutaryloxy-1alpha,25-dihydroxyvitamin d3	E_m_p_t_y		Metabolite_from_lipid_maps
16-hdohe	C22H32O3		Metabolite_from_hmdb
16-hete	C20H32O3	16r-hete	Metabolite_from_hmdb
16-hpotre	E_m_p_t_y	16-hydroperoxy-9z,12,14e-octadecatrienoate;16-hydroperoxy-9z,12,14e-octadecatrienoic acid	Metabolite_from_lipid_maps
16-hydroxy hexadecanoic acid	C16H31O3	16-hydoxy hexadecanoate;16-hydoxy hexadecanoic acid;16-hydroxy hexadecanoate;hydroxy hexadecanoate;hydroxy hexadecanoic acid;juniperate;juniperic acid;omega hydroxy hexadecanoate;omega hydroxy hexadecanoic acid;omega-hydroxy hexadecanoate;omega-hydroxy hexadecanoic acid;w-hydroxy hexadecanoate;w-hydroxy hexadecanoic acid	Metabolite_from_hmdb
16-hydroxy stearic acid	E_m_p_t_y	16-hydroxy stearate;16-hydroxy-octadecanoate;16-hydroxy-octadecanoic acid	Metabolite_from_lipid_maps
16-hydroxy-10-oxohexadecanoic acid	C16H30O4	16-hydroxy-10-oxohexadecanoate	Metabolite_from_hmdb
16-hydroxy-7-hexadecenoic acid lactone	C16H28O2	ambrettolid;ambrettolide;fema 2758;musk ambrette, natural;musk natural;natural musk ambrette;omega-6-hexadecenlactone	Metabolite_from_hmdb
16-ketoestradiol	C18H22O3	16-keto-17b-estradiol;16-oxo-17b-estradiol;16-oxoestradiol;16-oxoestradiol-17b	Metabolite_from_hmdb
16-methyl-4-heptadecenoic acid	E_m_p_t_y	16-methyl-4-heptadecenoate	Metabolite_from_lipid_maps
16-methyl-5z,9z-octadecadienoic acid	E_m_p_t_y	16-methyl-5z,9z-octadecadienoate	Metabolite_from_lipid_maps
16-methyl-epi-nigakihemiacetal b	C23H32O6		Metabolite_from_hmdb
16-methyl-heptadecanoic acid	E_m_p_t_y	16-methyl margarate;16-methyl margaric acid;16-methyl-heptadecanoate	Metabolite_from_lipid_maps
16-methylheptadecanoic acid	C18H36O2	16-methyl margarate;16-methyl margaric acid;16-methylheptadecanoate;16-methyl-heptadecanoate;16-methyl-heptadecanoic acid;2-methylheptadecanoate;2-methyl-heptadecanoate;2-methylheptadecanoic acid;2-methyl-heptadecanoic acid;isooctadecanoate;isooctadecanoic acid;isostearate;isostearic acid;lambda-isostearate;lambda-isostearic acid	Metabolite_from_hmdb
16-methyl-octadecanoic acid	E_m_p_t_y	16-methyl-octadecanoate	Metabolite_from_lipid_maps
16-oxoandrostenediol	C19H28O3		Metabolite_from_hmdb
16-oxoestrone	C18H20O3	16-ketoestrone	Metabolite_from_hmdb
16-oxolycoclavanol	E_m_p_t_y		Metabolite_from_lipid_maps
16-phenyl-tetranor-pge2	E_m_p_t_y	16-phenyl-tetranor-prostaglandin e2	Metabolite_from_lipid_maps
16-pregnenolone	C21H32O2	16-pregnolone	Metabolite_from_hmdb
16r-hete	E_m_p_t_y		Metabolite_from_lipid_maps
16z-nonadecenoic acid	E_m_p_t_y	16z-nonadecenoate;c19:1n-3	Metabolite_from_lipid_maps
17 alpha, 20 alpha-ohp	C21H32O3	17 alpha, 20 alpha-p;17,20 alpha-ohp	Metabolite_from_hmdb
17,18-dehydro-clavulone i	E_m_p_t_y		Metabolite_from_lipid_maps
17,18-dihete	C20H32O4		Metabolite_from_hmdb
17,18-epete	C20H30O3	17r,18s-epete	Metabolite_from_hmdb
17:0 cholesteryl ester	E_m_p_t_y		Metabolite_from_lipid_maps
17:1 cholesteryl ester	E_m_p_t_y		Metabolite_from_lipid_maps
17a,20a-dihydroxycholesterol	C27H46O3	17alpha,20alpha-dihydroxycholesterol	Metabolite_from_hmdb
17a,21-dihydroxypreg-nenolone	C21H32O4	17alpha,21-dihydroxypregnenolone;17alpha,21-dihydroxypreg-nenolone	Metabolite_from_hmdb
17a-estradiol	C18H24O2	17a-oestradiol;17-epiestradiol;3,17-dihydroxyestratriene;a-estradiol;alfatradiol;alpha-estradiol;epiestradiol;epiestrol	Metabolite_from_hmdb
17a-ethynylestradiol	C20H24O2	17a-ethinyl-17b-estradiol;17a-ethinylestradiol;17a-ethynyl-17b-oestradiol;17a-ethynylestradiol-l7b;17a-ethynyloestradiol;17a-ethynyloestradiol-17b;17alpha-ethinyl estradiol;17-ethinyl-3,17-estradiol;17-ethinyl-3,17-oestradiol;17-ethinylestradiol;17-ethynylestradiol;17-ethynylestradiol ram;17-ethynyloestradiol;alora;amenoron;anovlar;chee-o-gen;chee-o-genf;diognat-e;diogyn e;diogyn-e;dyloform;erton…	Metabolite_from_hmdb
17a-hydroxypregnenolone	C21H32O3	17a-hydroxypregnolone;17alpha-hydroxypregnanolone;17alpha-hydroxypregnenolone;17-hydroxy-d5-pregnenolone;17-hydroxypregnenolone;17-oh-pregnenolone	Metabolite_from_hmdb
17alpha,20alpha-dihydroxycholesterol	E_m_p_t_y		Metabolite_from_lipid_maps
17alpha-estradiol 3-glucosiduronic acid	E_m_p_t_y	17alpha-estradiol 3-glucosiduronate;17alpha-estradiol 3-glucuronide;estradiol-17alpha 3-d-glucuronoside	Metabolite_from_lipid_maps
17-alpha-ethinyl estradiol	C20H24O2		Metabolite_from_hmdb
17alpha-ethinyl estradiol	E_m_p_t_y		Metabolite_from_lipid_maps
17alpha-hydroxy-20beta-dihydroprogesterone	E_m_p_t_y	17-dhp	Metabolite_from_lipid_maps
17alpha-hydroxypregnenolone	E_m_p_t_y		Metabolite_from_lipid_maps
17alpha-hydroxyprogesterone	E_m_p_t_y	17alpha-hydroxy-progesterone;17-hydroxyprogesterone;hydroxyprogesterone	Metabolite_from_lipid_maps
17beta-estradiol 17-glucosiduronic acid	E_m_p_t_y	17beta-estradiol 17-glucosiduronate;estradiol-17beta-glucuronide;glucuronosylestradiol	Metabolite_from_lipid_maps
17beta-estradiol 3-glucosiduronic acid	C24H32O8	17beta-estradiol 3-glucosiduronate;17beta-estradiol 3-glucuronide;17beta-estradiol-3-glucuronide;estradiol glucuronide;estradiol-17beta 3-glucuronide	Metabolite_from_hmdb
17-beta-estradiol glucuronide	C24H32O8		Metabolite_from_hmdb
17beta-estradiol-2,3-quinone	C18H22O3		Metabolite_from_hmdb
17beta-estradiol-3,4-quinone	C18H22O3		Metabolite_from_hmdb
17-desacetyl-rocuronium	C30H51BrN2O3		Metabolite_from_hmdb
17-epiestriol	C18H24O3	16a,17a-estriol;16a-hydroxy-17a-estradiol;17a-estriol;17-epi-estriol	Metabolite_from_hmdb
17-f2-dihomo-isop	E_m_p_t_y		Metabolite_from_lipid_maps
17-hdohe	C22H32O3	17-hdhe;17-hydroxy-dha;17-hydroxydocosahexaenoate;17-hydroxydocosahexaenoic acid	Metabolite_from_hmdb
17-hete	C20H32O3	17-hydroxyeicosatetraenate	Metabolite_from_hmdb
17-hydroxy stearic acid	E_m_p_t_y	17-hydroxy stearate;17-hydroxy-octadecanoate;17-hydroxy-octadecanoic acid	Metabolite_from_lipid_maps
17-hydroxy-9z-octadecenoic acid	E_m_p_t_y	17-hydroxy-9z-octadecenoate	Metabolite_from_lipid_maps
17-hydroxyandrostane-3-glucuronide	C25H40O8	17-hydroxyandrostane-3-glucuronoside	Metabolite_from_hmdb
17-hydroxy-e4-neuroprostane	C22H32O5	17ohe4np	Metabolite_from_hmdb
17-hydroxy-linolenic acid	E_m_p_t_y	17-hydroxy-6z,9z,12z-octadecatrienoate;17-hydroxy-6z,9z,12z-octadecatrienoic acid;17-hydroxy-linolenate	Metabolite_from_lipid_maps
17-hydroxylinolenic acid	C18H30O3	17-hydroxylinolenate	Metabolite_from_hmdb
17-hydroxymethylethisterone	C22H30O3		Metabolite_from_hmdb
17-hydroxypregnenolone sulfate	C21H32O6S	17alpha-hydroxypregnenolone sulfate;17alpha-hydroxypregnenolone sulphate;17b-hydroxypregnenolone 3-sulfate;17b-hydroxypregnenolone 3-sulphate;17-hydroxypregnenolone 3-sulfate;17-hydroxypregnenolone 3-sulphate;17-hydroxy-pregnenolone sulfate;17-hydroxypregnenolone sulphate;17-hydroxy-pregnenolone sulphate	Metabolite_from_hmdb
17-hydroxyprogesterone	C21H30O3	17a-hydroxyprogesterone;17alpha-hydroxyprogesterone;17-alpha-hydroxyprogesterone;17-oh progesterone;17-ohp;gestageno;gestageno gador;hydroxyprogesterone;prodix;prodox	Metabolite_from_hmdb
17-methyl-13z-octadecenoic acid	E_m_p_t_y	17-methyl-13z-octadecenoate	Metabolite_from_lipid_maps
17-methyl-5z,9z-octadecadienoic acid	E_m_p_t_y	17-methyl-5z,9z-octadecadienoate	Metabolite_from_lipid_maps
17-methyl-7z-octadecenoic acid	E_m_p_t_y	17-methyl-7z-octadecenoate	Metabolite_from_lipid_maps
17-methyltestosterone	E_m_p_t_y		Metabolite_from_lipid_maps
17-methyl-tetracosanoic acid	E_m_p_t_y	17-methyl-tetracosanoate	Metabolite_from_lipid_maps
17-oxo-resolvin d1	E_m_p_t_y	17-oxo-rvd1	Metabolite_from_lipid_maps
17-phenyl-trinor-pge2	E_m_p_t_y	17-phenyl-trinor-prostaglandin e2	Metabolite_from_lipid_maps
17-phenyl-trinor-pgf2alpha	E_m_p_t_y	17-phenyl-trinor-prostaglandin f2alpha	Metabolite_from_lipid_maps
17-phenyl-trinor-pgf2alpha amide	E_m_p_t_y	17-phenyl-trinor-prostaglandin f2alpha amide	Metabolite_from_lipid_maps
17-phenyl-trinor-pgf2alpha isopropyl ester	E_m_p_t_y	17-phenyl-trinor-prostaglandin f2alpha isopropyl ester	Metabolite_from_lipid_maps
17r,18s-epete	E_m_p_t_y		Metabolite_from_lipid_maps
17r-hdha	E_m_p_t_y		Metabolite_from_lipid_maps
17r-hpdha	E_m_p_t_y		Metabolite_from_lipid_maps
17s-hdha	E_m_p_t_y		Metabolite_from_lipid_maps
17s-hpdha	E_m_p_t_y		Metabolite_from_lipid_maps
18,24-dimethylhexacosanoic acid	E_m_p_t_y	18,24-dimethylhexacosanoate	Metabolite_from_lipid_maps
18,25-dihydroxyvitamin d3 / 18,25-dihydroxycholecalciferol	E_m_p_t_y		Metabolite_from_lipid_maps
18:0 cholesteryl ester	E_m_p_t_y		Metabolite_from_lipid_maps
18:0 lyso-pc	E_m_p_t_y	1-octadecanoyllysolecithin	Metabolite_from_lipid_maps
18:0 lyso-pe	E_m_p_t_y	1-stearoyl-phosphatidylethenolamine	Metabolite_from_lipid_maps
18:0/12-hete pc	E_m_p_t_y		Metabolite_from_lipid_maps
18:0/12-hete-pe	E_m_p_t_y		Metabolite_from_lipid_maps
18:0/14-hdohe-pe	E_m_p_t_y		Metabolite_from_lipid_maps
18:0/15-hete-pe	E_m_p_t_y		Metabolite_from_lipid_maps
18:0/15-kete-pc	E_m_p_t_y		Metabolite_from_lipid_maps
18:0p/12-hete-pe	E_m_p_t_y		Metabolite_from_lipid_maps
18:0p/14-hdohe-pe	E_m_p_t_y		Metabolite_from_lipid_maps
18:0p/15-hete-pe	E_m_p_t_y		Metabolite_from_lipid_maps
18:0p/5-hete-pe	E_m_p_t_y		Metabolite_from_lipid_maps
18:1 cholesteryl ester	E_m_p_t_y		Metabolite_from_lipid_maps
18:1p/12-hete-pe	E_m_p_t_y		Metabolite_from_lipid_maps
18:1p/15-hete-pe	E_m_p_t_y		Metabolite_from_lipid_maps
18:1p/5-hete-pe	E_m_p_t_y		Metabolite_from_lipid_maps
18:2 cholesteryl ester	E_m_p_t_y		Metabolite_from_lipid_maps
18:2 lyso-pc	E_m_p_t_y	1-linoleoyl-phosphatidylcholine	Metabolite_from_lipid_maps
18:3 cholesteryl ester	E_m_p_t_y		Metabolite_from_lipid_maps
18alpha-hydroxyglycyrrhetic acid	C30H46O5	18a-hydroxyglycyrrhetate;18a-hydroxyglycyrrhetic acid;18alpha-hydroxyglycyrrhetate	Metabolite_from_hmdb
18-beta-glycyrrhetinic acid methylester	C31H48O4	methyl 18-beta-glycyrrhetate;methyl 18-beta-glycyrrhetinate;methyl glycyrrhetate;methyl glycyrrhetinate	Metabolite_from_hmdb
18-carboxy-dinor-lte4	C21H31NO7S		Metabolite_from_hmdb
18-dehydroursolic acid 3-arabinoside	C35H54O7		Metabolite_from_hmdb
18-deoxysagittarol	C20H34O		Metabolite_from_hmdb
18-hete	E_m_p_t_y		Metabolite_from_lipid_maps
18-hydroxy stearic acid	E_m_p_t_y	18-hydroxy stearate;18-hydroxy-octadecanoate;18-hydroxy-octadecanoic acid	Metabolite_from_lipid_maps
18-hydroxy-11-dehydrotetrahydrocorticosterone	C21H32O5		Metabolite_from_hmdb
18-hydroxy-16-tritriacontanone	C33H66O2		Metabolite_from_hmdb
18-hydroxy-9z-octadecenoic acid	E_m_p_t_y	18-hydroxy-9z-octadecenoate	Metabolite_from_lipid_maps
18-hydroxy-arachidonic acid	E_m_p_t_y	18-hydroxy-arachidonate	Metabolite_from_lipid_maps
18-hydroxyarachidonic acid	C20H32O3	18-hete;18-hydroxyarachidonate;18-hydroxyeicosatetraenoate;18-hydroxyeicosatetraenoic acid;omega-hydroxyarachidonate;omega-hydroxyarachidonic acid;w-hydroxyarachidonate;w-hydroxyarachidonic acid	Metabolite_from_hmdb
18-hydroxycorticosterone	C21H30O5		Metabolite_from_hmdb
18-hydroxycortisol	C21H30O6		Metabolite_from_hmdb
18-hydroxyretinoic acid	C20H28O3	18-hydroxyretinoate	Metabolite_from_hmdb
18-methyl-hexacosanoic acid	E_m_p_t_y	18-methyl-hexacosanoate	Metabolite_from_lipid_maps
18-methyl-pentacosanoic acid	E_m_p_t_y	18-methyl-pentacosanoate	Metabolite_from_lipid_maps
18-methyl-tetracosanoic acid	E_m_p_t_y	18-methyl-tetracosanoate	Metabolite_from_lipid_maps
18-oxocortisol	C21H28O6		Metabolite_from_hmdb
18-oxo-resolvin e1	E_m_p_t_y	18-oxo-rve1	Metabolite_from_lipid_maps
18r-hepe	C20H30O3	18-hepe	Metabolite_from_hmdb
18r-hpepe	E_m_p_t_y		Metabolite_from_lipid_maps
18s-hepe	E_m_p_t_y		Metabolite_from_lipid_maps
18s-resolvin e1	E_m_p_t_y	18s-rve1	Metabolite_from_lipid_maps
18s-resolvin e2	E_m_p_t_y	18s-rve2	Metabolite_from_lipid_maps
19,20-dihdpa	C22H34O4	19,20-dihydroxydocosapentaenoate;19,20-dihydroxydocosapentaenoic acid	Metabolite_from_hmdb
19,20-dihdpe	E_m_p_t_y	19,20-dihdpa	Metabolite_from_lipid_maps
19:0 cholesterol ester	C46H82O2	cholesteryl nonadecanoate;cholesteryl nonadecanoic acid	Metabolite_from_hmdb
19:0 cholesteryl ester	E_m_p_t_y		Metabolite_from_lipid_maps
19-aldoandrostenedione	E_m_p_t_y	19-oxoandrostendione;19-oxoandrostenedione	Metabolite_from_lipid_maps
19'-butanoyloxyfucoxanthin	E_m_p_t_y		Metabolite_from_lipid_maps
19-cyclopropyl-hexacosanoic acid	E_m_p_t_y	19-cyclopropyl-hexacosanoate	Metabolite_from_lipid_maps
19'-hexanoyloxyfucoxanthin	E_m_p_t_y		Metabolite_from_lipid_maps
19'-hexanoyloxyfucoxanthinol	E_m_p_t_y		Metabolite_from_lipid_maps
19'-hexanoyloxyisomytiloxanthin	E_m_p_t_y		Metabolite_from_lipid_maps
19'-hexanoyloxymytiloxanthin	C46H64O6		Metabolite_from_hmdb
19-hydroxy-10s,19-dihydrovitamin d3	E_m_p_t_y		Metabolite_from_lipid_maps
19-hydroxyandrostenedione	C19H26O3		Metabolite_from_hmdb
19-hydroxycholesterol	E_m_p_t_y		Metabolite_from_lipid_maps
19-hydroxycinnzeylanol 19-glucoside	C26H42O13		Metabolite_from_hmdb
19-hydroxydeoxycorticosterone	C21H30O4	11-deoxy-19-hydroxycorticosterone;11-desoxy-19-hydroxycorticosterone;19-hydroxy-11-deoxycorticosterone;19-hydroxy-11-desoxycorticosterone	Metabolite_from_hmdb
19-hydroxy-pga2	E_m_p_t_y	19-hydroxy-prostaglandin a2	Metabolite_from_lipid_maps
19-hydroxy-pgb2	E_m_p_t_y	19-hydroxy-prostaglandin b2	Metabolite_from_lipid_maps
19-hydroxy-pge2	C20H32O6	19r-19-hydroxy pge-2;eganoprost	Metabolite_from_hmdb
19-hydroxy-resolvin e1	E_m_p_t_y	19-hydroxy-rve1	Metabolite_from_lipid_maps
19-hydroxytestosterone	C19H28O3		Metabolite_from_hmdb
19-methoxypomolic acid 3-arabinoside	C36H58O8		Metabolite_from_hmdb
19-nor-5-androstenediol	C18H28O2	d5-estrene-3b,17b-diol	Metabolite_from_hmdb
19-noraldosterone	C20H26O5		Metabolite_from_hmdb
19-norandrosterone	C18H28O2	19-noreoiandrosterone;19-noretiocholanolone;3-hydroxyestran-17-one	Metabolite_from_hmdb
19-norcholestanol	E_m_p_t_y		Metabolite_from_lipid_maps
19-norcholestenone	E_m_p_t_y		Metabolite_from_lipid_maps
19-noretiocholanolone	C18H28O2		Metabolite_from_hmdb
19-oic-deoxycorticosterone	C21H28O5		Metabolite_from_hmdb
19-oxoandrostenedione	C19H24O3		Metabolite_from_hmdb
19-oxo-deoxycorticosterone	C21H28O4		Metabolite_from_hmdb
19-oxotestosterone	C19H26O3		Metabolite_from_hmdb
19r-hydroxy-pga2	E_m_p_t_y		Metabolite_from_lipid_maps
19r-hydroxy-pgb2	E_m_p_t_y		Metabolite_from_lipid_maps
19r-hydroxy-pge1	E_m_p_t_y		Metabolite_from_lipid_maps
19r-hydroxy-pge2	E_m_p_t_y	19-hydroxy-pge2;19-oh-pge2	Metabolite_from_lipid_maps
19r-hydroxy-pgf1alpha	E_m_p_t_y		Metabolite_from_lipid_maps
19r-hydroxy-pgf2alpha	E_m_p_t_y		Metabolite_from_lipid_maps
19s-hete	E_m_p_t_y		Metabolite_from_lipid_maps
19z-hexacosenoic acid	E_m_p_t_y	19z-hexacosenoate;c26:1n-7	Metabolite_from_lipid_maps
1a,1b-dihomo-pgd2	E_m_p_t_y	1a,1b-dihomo-prostaglandin d2	Metabolite_from_lipid_maps
1a,1b-dihomo-pge1	E_m_p_t_y	1a,1b-dihomo-prostaglandin e1	Metabolite_from_lipid_maps
1a,1b-dihomo-pge2	E_m_p_t_y	1a,1b-dihomo-prostaglandin e2	Metabolite_from_lipid_maps
1a,1b-dihomo-pgf2alpha	E_m_p_t_y	1a,1b-dihomo-prostaglandin f2alpha	Metabolite_from_lipid_maps
1a,1b-dihomo-pgj2	E_m_p_t_y	1a,1b-dihomo-prostaglandin j2	Metabolite_from_lipid_maps
1-a,24r,25-trihydroxyvitamin d2	C28H44O4	1-alpha,24r,25-trihydroxyvitamin d2	Metabolite_from_hmdb
1aaq	C57H102O6	1heg;1siv;a,b-dilinoleostearin;c-terminal inhibitor 1;GLI;PSI	Metabolite_from_hmdb
1-acetonylpyrrolidine	C7H13NO		Metabolite_from_hmdb
1'-acetoxychavicol	C13H14O4		Metabolite_from_hmdb
1'-acetoxychavicol acetate	C13H14O4	1's-1'-acetoxychavicol acetate;galangal acetate	Metabolite_from_hmdb
1'-acetoxyeugenol acetate	C14H16O5		Metabolite_from_hmdb
1-acetyl-17-methoxyaspidospermidine, 9ci	C22H30N2O2		Metabolite_from_hmdb
1-acetyl-4-isopropenylcyclopentene	C10H14O		Metabolite_from_hmdb
1-acetylcyclohexyl acetate	C10H16O3	1-acetoxy-1-acetylcyclohexane;1-acetoxycyclohexyl methyl ketone;1-hydroxycyclohexyl methyl ketone acetate;fema 3701;ketone, 1-hydroxycyclohexyl methyl, acetate;methyl 1-acetoxycyclohexyl ketone	Metabolite_from_hmdb
1-adrenoyl-2-eicsoate	C45H72O5	1-adrenoyl-2-eicsoic acid;diacylglycerol;diglyceride;lecithin	Metabolite_from_hmdb
1-adrenoyl-glycerol	C25H42O4	1-monoacylglyceride;1-monoacylglycerol;alpha-monoacylglycerol;a-monoacylglycerol	Metabolite_from_hmdb
1-AG	C23H38O4	1-arachidonoyl-glycerol;1-monoacylglyceride;1-monoacylglycerol;alpha-monoacylglycerol;a-monoacylglycerol	Metabolite_from_hmdb
1-a-linolenoyl-cholesterol	C45H74O2	1-alpha-linolenoyl-cholesterol;cholesterol 1-a-linolenoate;cholesterol 1-a-linolenoic acid;cholesterol 1-alpha-linolenoate;cholesterol 1-alpha-linolenoic acid;cholesterol a linolenate;cholesterol alpha linolenate;cholesterol linolenate;cholesterol octadecatrienoate;cholesterol octadecatrienoic acid;cholesteryl 1-a-linolenoate;cholesteryl 1-a-linolenoic acid;cholesteryl 1-alpha-linolenoate;cholest…	Metabolite_from_hmdb
1-a-linolenoyl-glycerol	C21H36O4	1-alpha-linolenoyl-glycerol;1-monoacylglyceride;1-monoacylglycerol;alpha-monoacylglycerol;a-monoacylglycerol	Metabolite_from_hmdb
1-allyl-4-methoxybenzene	C10H12O	4-allyl-1-methoxybenzene;4-allylanisole;4-allylmethoxybenzene;4-methoxyallylbenzene;benzene,1-allyl,4-methoxy methylchavicol;chavicol methyl ether;chavicyl methyl ether;esdragol;esdragole;esdragon;estragol;estragole;ether, p-allylphenyl methyl;fema 2411;isoanethole;isoanthethole;methyl chavicol;methyl chavicole;methylchavicol;methyl-chavicol;o-methyl-chavicol;p-allylanisole;p-allyl-anisole;p-ally…	Metabolite_from_hmdb
1alpha,15-dihydroxymarasmene	C15H22O4	1a,15-dihydroxymarasmene	Metabolite_from_hmdb
1alpha,18-dihydroxyvitamin d3 / 1alpha,18-dihydroxycholecalciferol	E_m_p_t_y		Metabolite_from_lipid_maps
1alpha,25-difluorovitamin d3	E_m_p_t_y		Metabolite_from_lipid_maps
1alpha,25-difluorovitamin d3 / 1alpha,25-difluorocholecalciferol	E_m_p_t_y		Metabolite_from_lipid_maps
1alpha,25-dihydroxy-previtamin d3	E_m_p_t_y		Metabolite_from_lipid_maps
1alpha,25-dihydroxyvitamin d3 / 1alpha,25-dihydroxycholecalciferol / calcitriol	E_m_p_t_y		Metabolite_from_lipid_maps
1alpha,25-dihydroxyvitamin d3 25-trimethylsilyl ether	E_m_p_t_y		Metabolite_from_lipid_maps
1-alpha-acevaltrate	C24H32O10	1-a-acevaltrate	Metabolite_from_hmdb
1alpha-hydroxyarbusculin a	C15H22O4	1a-hydroxyarbusculin a;1beta-hydroxyarbusculin a	Metabolite_from_hmdb
1alpha-hydroxypregnacalciferol	E_m_p_t_y		Metabolite_from_lipid_maps
1alpha-hydroxyvitamin d2 / 1alpha-hydroxyergocalciferol	E_m_p_t_y		Metabolite_from_lipid_maps
1alpha-hydroxyvitamin d3 / 1alpha-hydroxycholecalciferol	E_m_p_t_y		Metabolite_from_lipid_maps
1alpha-o-methylquassin	C23H32O6	1a-o-methylquassin	Metabolite_from_hmdb
1-amino-2-hydroxypropanamine	C3H9NO	1-aminopropan-2-ol;2-hydroxypropylamine;aminopropanol;Mipa;monoisopropanolamine;mono-iso-propanolamine;threamine	Metabolite_from_hmdb
1-aminocyclopropanecarboxylic acid	C4H7NO2	1-amino-1-carboxycyclopropane;1-aminocyclopropane-1-carboxylate;1-aminocyclopropane-1-carboxylic acid;1-aminocyclopropanecarboxylate;1-amino-cyclopropanecarboxylate;1-amino-cyclopropanecarboxylic acid;1-aminocyclopropanecarboxylic acid hydrochloride;ACC;ACPC;alpha-aminocyclopropane carboxylate;alpha-aminocyclopropane carboxylic acid;alpha-aminocyclopropanecarboxylate;alpha-aminocyclopropanecarbox…	Metabolite_from_hmdb
1-amino-d-proline	C5H10N2O2	1-aminoproline	Metabolite_from_hmdb
1-aminopyrene	C16H11N	1-pyrenamine;3-aminopyrene;amino-pyrene;pyren-1-ylamine	Metabolite_from_hmdb
1-arachidonoyl-2-eicsoate	C43H68O5	1-arachidonoyl-2-eicsoic acid;diacylglycerol;diglyceride;lecithin	Metabolite_from_hmdb
1-arachidonoyl-phosphatidylinositol	E_m_p_t_y	20:4 lyso-pi	Metabolite_from_lipid_maps
1-arachidonyl-2-eicsoate	C43H76O5	1-arachidonyl-2-eicsoic acid;diacylglycerol;diglyceride;lecithin;pc aa c40:4	Metabolite_from_hmdb
1-arachidonyl-cholesterol	C47H84O2	20:0 cholesterol ester;cholesterol 1-arachidonyl;cholesterol 1-eicosanoate;cholesterol 1-eicosanoic acid;cholesterol arachidate;cholesteryl 1-arachidonyl;cholesteryl 1-eicosanoate;cholesteryl 1-eicosanoic acid;cholesteryl arachidate;cholesteryl eicosanoate;cholesteryl eicosanoic acid;eicosanoate;eicosanoic acid;eicosanoic acidcholesteryl ester	Metabolite_from_hmdb
1-arachidonyl-glycerol	C23H46O4	1-eicosanoyl-rac-glycerol;1-monoacylglyceride;1-monoacylglycerol;alpha-monoacylglycerol;a-monoacylglycerol	Metabolite_from_hmdb
1-arachidyl-2-eicsoate	C48H90NO7P	1-arachidyl-2-eicsoic acid;lecithin;pc ae c40:4	Metabolite_from_hmdb
1b,3a,12a-trihydroxy-5b-cholanoic acid	C24H40O5	1b,3a,12a-trihydroxy-5b-cholanoate	Metabolite_from_hmdb
1b,3a,7a-trihydroxy-5b-cholanoic acid	C24H40O5	1 beta,3a,7a-trihydroxy-5b-cholanoate;1 beta,3a,7a-trihydroxy-5b-cholanoic acid;1b,3 alpha,7a-trihydroxy-5b-cholanoate;1b,3 alpha,7a-trihydroxy-5b-cholanoic acid;1b,3a,7 alpha-trihydroxy-5b-cholanoate;1b,3a,7 alpha-trihydroxy-5b-cholanoic acid;1b,3a,7a-trihydroxy-5 beta-cholanoate;1b,3a,7a-trihydroxy-5 beta-cholanoic acid;1b,3a,7a-trihydroxy-5b-cholanoate;1b-hydroxychenodeoxycholate;1b-hydroxyche…	Metabolite_from_hmdb
1b,3a,7b-trihydroxy-5b-cholanoic acid	C24H40O6	1b,3a,7b-trihydroxy-5b-cholanate;1b,3a,7b-trihydroxy-5b-cholanic acid;1b,3a,7b-trihydroxy-5b-cholanoate;7b-hydroxyisocholate;7b-hydroxyisocholic acid;lagocholate;lagocholic acid	Metabolite_from_hmdb
1-behenoyl-2-eicsoate	C45H80O5	1-behenoyl-2-eicsoic acid;diacylglycerol;diglyceride;lecithin;pc aa c42:4	Metabolite_from_hmdb
1-behenoyl-cholesterol	C49H88O2	22:0 cholesterol ester;cholesterol 1-behenoate;cholesterol 1-behenoic acid;cholesterol 1-docosanoate;cholesterol 1-docosanoic acid;cholesteryl 1-behenoate;cholesteryl 1-behenoic acid;cholesteryl 1-docosanoate;cholesteryl 1-docosanoic acid;cholesteryl behenate;cholesteryl behenic acid;cholesteryl docosanoate;cholesteryl docosanoic acid	Metabolite_from_hmdb
1-behenoyl-glycerol	C25H50O4	1-docosanoyl-rac-glycerol;1-monoacylglyceride;1-monoacylglycerol;alpha-monoacylglycerol;a-monoacylglycerol	Metabolite_from_hmdb
1-behenyl-2-eicsoate	C50H94NO7P	1-behenyl-2-eicsoic acid;lecithin;pc ae c42:4	Metabolite_from_hmdb
1-benzoyl-2-eicosanol	C27H46O2		Metabolite_from_hmdb
1-benzoyl-2-heptadecanol	C24H40O2		Metabolite_from_hmdb
1-benzoyl-2-hexadecanol	C23H38O2		Metabolite_from_hmdb
1-benzoyl-2-pentadecanol	C22H36O2		Metabolite_from_hmdb
1beta,10beta-epoxy-nardosinane	E_m_p_t_y		Metabolite_from_lipid_maps
1beta,25-dihydroxyvitamin d2 / 1beta,25-dihydroxyergocalciferol	E_m_p_t_y		Metabolite_from_lipid_maps
1beta,25-dihydroxyvitamin d3 / 1beta,25-dihydroxycholecalciferol	E_m_p_t_y		Metabolite_from_lipid_maps
1beta-hydroxyalantolactone	C15H20O3	1b-hydroxyalantolactone	Metabolite_from_hmdb
1beta-hydroxycholate	C24H40O6	1beta-hydroxycholic acid;ca-1beta-ol	Metabolite_from_hmdb
1-beta-hydroxymedroxyprogesterone	C22H32O4		Metabolite_from_hmdb
1beta-hydroxyvitamin d3 / 1beta-hydroxycholecalciferol	E_m_p_t_y		Metabolite_from_lipid_maps
1b-hydroxycholic acid	C24H40O6	1b-hydroxycholate	Metabolite_from_hmdb
1-bromo-3-iodoacetone	C3H4BrIO		Metabolite_from_hmdb
1-butanethiol	C4H10S	1-butyl mercaptan;1-butylthiol;1-mercaptobutane;bear skunk;butane-1-thiol;butanethiol;butyl mercaptan;butyl thioalcohol;butylthiol;fema 3478;mercaptan c4;n-butanethiol;n-butyl mercaptan;n-butyl mercaptan, lithium salt;n-butyl mercaptan, potassium salt;n-butyl mercaptan, sodium salt;n-butyl thioalcohol;n-butylmercaptan;n-butylthiol;n-c4h9sh;normal butyl thioalcohol;thiobutyl alcohol	Metabolite_from_hmdb
1-butanol	C4H10O	1-butyl alcohol;butanol;butyl alcohol;butyl hydroxide;hemostyp;methylolpropane;n-butanol;n-butyl alcohol;propylcarbinol	Metabolite_from_hmdb
1-butanol, 4-methylthio	C5H12OS	4-methylthiobutan-1-ol;fema 3600	Metabolite_from_hmdb
1-buten-1-yl methyl sulfide, 8ci	C5H10S	2-thia-3-hexene;fema 3820	Metabolite_from_hmdb
1-butylamine	C4H11N	1-aminobutane;1-butanamine, 9ci;aminobutane;butanamine;butylamine;fema 3130;monobutylamine;n-butylamine;norralamine;norvalamine	Metabolite_from_hmdb
1-caffeoyl-5-feruloylquinic acid	C26H26O12	1-caffeoyl-5-feruloylquinate	Metabolite_from_hmdb
1-caproylglycerone 3-phosphate	C9H17O7P	hexanoyl dhap;hexanoyl dihydroxyacetone phosphate;hexanoyl-glycerone 3-phosphate	Metabolite_from_hmdb
1-capryl-2-lysophosphatidylcholine	C18H39NO7P	1-decanoyllysolecithin;decanoyl lysolecithin	Metabolite_from_hmdb
1-capryloylglycerone 3-phosphate	C11H21O7P	1-octanoylglycerone 3-phosphate;alkyldihydroxyacetonephosphate;octanoyl dhap;octanoyl dihydroxyacetone phosphate;octanoyldihydroxyacetonephosphate;octanoyl-glycerone 3-phosphate	Metabolite_from_hmdb
1-cyano-2-methylisothiourea	C28H44O2		Metabolite_from_hmdb
1-cyclohexyl-11-heneicosanone	C27H52O		Metabolite_from_hmdb
1-decanol	E_m_p_t_y		Metabolite_from_lipid_maps
1-decanoylglycerone 3-phosphate	C13H25O7P	decanoyl dhap;decanoyl dihydroxyacetone phosphate;decanoyl-glycerone 3-phosphate	Metabolite_from_hmdb
1-decen-3-ol	C10H20O	fema 3824	Metabolite_from_hmdb
1-demethyl-calycanthidine	C22H26N4	1-demethylcalycanthidine;chimonanthin;chimonanthine;l-chimonanthine	Metabolite_from_hmdb
1-deoxyalaninofructose	C9H17NO7		Metabolite_from_hmdb
1-deoxy-d-glucitol	C6H14O5	6-deoxy-l-gulitol	Metabolite_from_hmdb
1-deoxy-d-ribitol	C5H12O4	5-deoxy-d-ribitol;5-deoxy-l-ribitol;5-deoxyribitol	Metabolite_from_hmdb
1-deoxy-d-xylulose	C5H10O4	1-deoxy-xylulose	Metabolite_from_hmdb
1-deoxynojirimycin	C6H13NO4	1-deoxymannojirimycin;1-deoxy-nojirimycin;1hxk;1oim;antibiotic s-gi;moranoline;NOJ;S-GI	Metabolite_from_hmdb
1-deoxyprolylfructose	C11H19NO7	proline, glucose reaction product	Metabolite_from_hmdb
1-desulfoyessotoxin	C55H82O18S		Metabolite_from_hmdb
1-diphosinositol pentakisphosphate	C6H19O27P7	diphospho-myo-inositol pentakisphosphate	Metabolite_from_hmdb
1d-myo-inositol 1,3-bisphosphate	C6H14O12P2	d-myo-inositol 1,3-bisphosphate;inositol 1,3-bisphosphate;inositol 1,3-diphosphate;myo-inositol 1,3-bisphosphate	Metabolite_from_hmdb
1d-myo-inositol 1,4-bisphosphate	C6H14O12P2	d-myo-inositol 1,4-bisphosphate;inositol 1,4-bisphosphate;myo-inositol 1,4-bisphosphate	Metabolite_from_hmdb
1d-myo-inositol 3,4-bisphosphate	C6H14O12P2	d-myo-inositol 3,4-bisphosphate;inositol 3,4-bisphosphate	Metabolite_from_hmdb
1d-myo-inositol 3-phosphate	C6H13O9P	1d-myo-inositol 3-monophosphate;1l-myo-inositol 1-phosphate;d-myo-inositol 3-monophosphate;d-myo-inositol 3-phosphate;inositol 3-monophosphate;inositol 3-phosphate;l-myo-inositol 1-phosphate;myo-inositol 3-monophosphate;myo-inositol 3-phosphate	Metabolite_from_hmdb
1-docosadienoyl-2-eicsoate	C45H76O5	1-docosadienoyl-2-eicsoic acid;diacylglycerol;diglyceride;lecithin;pc aa c42:6	Metabolite_from_hmdb
1-docosadienoyl-glycerol	C25H46O4	1-monoacylglyceride;1-monoacylglycerol;alpha-monoacylglycerol;a-monoacylglycerol	Metabolite_from_hmdb
1-docosahexaenoyl-2-eicsoate	C45H68O5	1-docosahexaenoyl-2-eicsoic acid;diacylglycerol;diglyceride;lecithin	Metabolite_from_hmdb
1-docosahexaenoyl-glycerol	C25H38O4	1-monoacylglyceride;1-monoacylglycerol;alpha-monoacylglycerol;a-monoacylglycerol	Metabolite_from_hmdb
1-docosapentaenoyl-2-eicsoate	C45H70O5	1-docosapentaenoyl-2-eicsoic acid;1-osbondoyl-2-eicsoate;1-osbondoyl-2-eicsoic acid;diacylglycerol;diglyceride;lecithin	Metabolite_from_hmdb
1-docosapentaenoyl-cholesterol	C49H78O2	1-osbondoyl-cholesterol;cholesterol 1-docosapentaenoate;cholesterol 1-docosapentaenoic acid;cholesterol 1-osbondoate;cholesterol 1-osbondoic acid;cholesteryl 1-docosapentaenoate;cholesteryl 1-docosapentaenoic acid;cholesteryl 1-osbondoate;cholesteryl 1-osbondoic acid	Metabolite_from_hmdb
1-docosapentaenoyl-glycerol	C25H40O4	1-monoacylglyceride;1-monoacylglycerol;alpha-monoacylglycerol;a-monoacylglycerol	Metabolite_from_hmdb
1-dodecanoyllysolecithin	E_m_p_t_y		Metabolite_from_lipid_maps
1-dodecene	C12H24	dodec-1-ene;dodecene	Metabolite_from_hmdb
1dzk	C9H14N2O	2-isobutyl-3-methoxypyrazine;2-isobutyl-3-methoxypyrazine, 8ci;2-methoxy-3-isobutylpyrazine;3-isobutyl-2-methoxypyrazine;3-methoxy-2-isobutylpyrazine;fema 3132;galbazine;IBMP;PRZ;pyrazine, 2-isobutyl-3-methoxy;pyrazine, 2-methoxy, 3-isobutyl	Metabolite_from_hmdb
1-eicosadienoyl-2-eicsoate	C43H72O5	1-eicosadienoyl-2-eicsoic acid;diacylglycerol;diglyceride;lecithin;pc aa c40:6	Metabolite_from_hmdb
1-eicosadienoyl-glycerol	C23H42O4	1-monoacylglyceride;1-monoacylglycerol;alpha-monoacylglycerol;a-monoacylglycerol	Metabolite_from_hmdb
1-eicosanoyl-rac-glycerol	E_m_p_t_y		Metabolite_from_lipid_maps
1-eicosapentaenoyl-2-eicsoate	C43H66O5	1-eicosapentaenoyl-2-eicsoic acid;diacylglycerol;diglyceride;lecithin	Metabolite_from_hmdb
1-eicosapentaenoyl-glycerol	C23H36O4	1-monoacylglyceride;1-monoacylglycerol;alpha-monoacylglycerol;a-monoacylglycerol	Metabolite_from_hmdb
1-eicosenoyl-2-eicsoate	C43H74O5	1-eicosenoyl-2-eicsoic acid;diacylglycerol;diglyceride;lecithin	Metabolite_from_hmdb
1-eicosenoyl-cholesterol	C47H82O2	20:1 cholesterol ester;cholesterol 1-eicosenoate;cholesterol 1-eicosenoic acid;cholesteryl;cholesteryl 1-eicosenoate;cholesteryl 1-eicosenoic acid;cholesteryl eicosenoate;cholesteryl eicosenoic acid	Metabolite_from_hmdb
1-eicosenoyl-glycerol	C23H44O4	1-monoacylglyceride;1-monoacylglycerol;alpha-monoacylglycerol;a-monoacylglycerol	Metabolite_from_hmdb
1-eicosenyl-2-eicsoate	C48H88NO7P	1-eicosenyl-2-eicsoic acid;lecithin;pc ae c40:5	Metabolite_from_hmdb
1-eicsoate	C23H38O4	1-eicsoatetraenoyl-cholesterol;1-eicsoatetraenoyl-glycerol;1-eicsoic acid;1-monoacylglyceride;1-monoacylglycerol;alpha-monoacylglycerol;a-monoacylglycerol;cholesterol 1-eicsoate;cholesterol 1-eicsoatetraenoate;cholesterol 1-eicsoatetraenoic acid;cholesterol 1-eicsoic acid;cholesteryl 1-eicsoate;cholesteryl 1-eicsoatetraenoate;cholesteryl 1-eicsoatetraenoic acid;cholesteryl 1-eicsoic acid;diacylgl…	Metabolite_from_hmdb
1-epi-alpha-gurjunene	C15H24	1-epi-a-gurjunene;4-aromadendrene	Metabolite_from_hmdb
1-epi-bicyclosesquiphellandrene	C15H24	1-epibicyclosesquiphellandrene	Metabolite_from_hmdb
1-erucoyl-2-eicsoate	C45H78O5	1-erucoyl-2-eicsoic acid;diacylglycerol;diglyceride;lecithin;pc aa c42:5	Metabolite_from_hmdb
1-erucoyl-cholesterol	C49H86O2	cholesterol 1-erucoate;cholesterol 1-erucoic acid;cholesteryl 1-erucoate;cholesteryl 1-erucoic acid	Metabolite_from_hmdb
1-erucoyl-glycerol	C25H48O4	1-monoacylglyceride;1-monoacylglycerol;alpha-monoacylglycerol;a-monoacylglycerol	Metabolite_from_hmdb
1-erucyl-2-eicsoate	C50H92NO7P	1-erucyl-2-eicsoic acid;lecithin;pc ae c42:5	Metabolite_from_hmdb
1-ethenylhexyl butanoate	C12H22O2	1-octen-3-ol butyrate;1-octen-3-yl butyrate;1-pentyl-2-propenyl butyrate;1-pentylallyl butyrate;1-vinylhexyl butyrate;amylvinylcarbinyl butyrate;butanoic acid 1-octen-3-yl ester;butanoic acid, 1-ethenylhexyl ester;butyric acid, 1-pentylallyl ester;butyric acid, 1-vinylhexyl ester;fema 3612	Metabolite_from_hmdb
1-ethoxyethyl acetate	C6H12O3		Metabolite_from_hmdb
1-ethyl-2-formylpyrrole	C7H9NO		Metabolite_from_hmdb
1-ethylhexyl tiglate	C13H24O2	fema 3676;nonyl 2-methylisocrotonate	Metabolite_from_hmdb
1-ethyltridecyl 3-bromobenzoate	C6H8S2	2-vdtii;3-bromobenzoic acid, 3-pentadecyl ester;4h-1,3-dithiin, 2-ethenyl	Metabolite_from_hmdb
1-feruloyl-5-caffeoylquinic acid	C26H26O12	1-feruloyl-5-caffeoylquinate	Metabolite_from_hmdb
1-formylneogrifolin	C23H32O3		Metabolite_from_hmdb
1-formylpropene	C4H6O	2-butenal;2-butenal, inhibited;2-butenal, mixture of cis and trans;2-butenaldehyde;3-methylacrolein, inhibited;aldehyde crotonique;beta-methyl acrolein;beta-methylacrolein;but-2-enal;cis-crotonaldehyde;CRD;crotenaldehyde;crotonal;crotonaldehyde;crotonaldehyde, inhibited;crotonaldehyde, mixture of cis and trans;crotonaldehyde, predominantly trans;crotonic aldehyde;crotylaldehyde;e-2-butenal;kroton…	Metabolite_from_hmdb
1-furfuryl-1h-pyrrole	C9H9NO	1-furfurylpyrrole;1-furfuryl-pyrrole;2-furfurylpyrrole;fema 3284;n-furfuryl pyrrole;n-furfurylpyrrole	Metabolite_from_hmdb
1-furfurylpyrrolidine	C9H13NO		Metabolite_from_hmdb
1-g-linolenoyl-cholesterol	C45H74O2	1-gamma-linolenoyl-cholesterol;cholesterol 1-gamma-linolenoate;cholesterol 1-gamma-linolenoic acid;cholesterol 1-g-linolenoate;cholesterol 1-g-linolenoic acid;cholesteryl 1-gamma-linolenoate;cholesteryl 1-gamma-linolenoic acid;cholesteryl 1-g-linolenoate;cholesteryl 1-g-linolenoic acid	Metabolite_from_hmdb
1-g-linolenoyl-glycerol	C21H36O4	1-gamma-linolenoyl-glycerol;1-monoacylglyceride;1-monoacylglycerol;alpha-monoacylglycerol;a-monoacylglycerol	Metabolite_from_hmdb
1-heptadecanoyl-rac-glycerol	E_m_p_t_y	1-margaroyl-glycerol	Metabolite_from_lipid_maps
1-heptanol	C7H16O	fema 2548;heptan-1-ol;heptyl alcohol, 8ci	Metabolite_from_hmdb
1-hexacosene	C26H52	hexacosene	Metabolite_from_hmdb
1-hexadecanol	C16H34O	16-hexadecanol;1-cetanol;1-hexadecyl alc;1-hexadecyl alcohol;1-hexanedecanol;1-hydroxyhexadecane;Adol;adol 52;adol 52 nf;adol 52nf;adol 54;alcohol c-16;aldol 54;alfol 16;atalco c;c16 alcohol;cachalot c-50;cachalot c-50 nf;cachalot c-51;cachalot c-52;ceraphyl ica;cetaffine;cetal;cetalol ca;cetanol;cetostearyl alcohol;cetyl alcohol;cetyl alcohol nf;cetylic alcohol;cetylol;crodacol c;crodacol c70;cr…	Metabolite_from_hmdb
1-hexadecanoyl-cyclophosphatidic acid	C19H37O6P	1-hexadecanoyl-cyclophosphatidate	Metabolite_from_hmdb
1-hexadecanoyl-phosphatidic acid	C19H39O7P	1-hexadecanoyl-phosphatidate;1-palmitoyl lysophosphatidate;1-palmitoyl lysophosphatidic acid;1-palmitoylglycerol 3-phosphate;1-palmitoyllysophosphatidate;1-palmitoyllysophosphatidic acid	Metabolite_from_hmdb
1-hexadecanoyl-rac-glycerol	C19H38O4	1-monoacylglyceride;1-monoacylglycerol;1-palmitoyl-glycerol;alpha-monoacylglycerol;a-monoacylglycerol	Metabolite_from_hmdb
1-hexadecanoyl-sn-glycerol	E_m_p_t_y		Metabolite_from_lipid_maps
1-hexanethiol	C6H14S	1-hexylthiol;1-mercaptohexane;fema 3842;hexan-1-thiol;hexanethiol;hexyl mercaptan;hexylthiol;mercaptan c6;n-hexanethiol;n-hexyl mercaptan;n-hexylmercaptan;n-hexylthiol	Metabolite_from_hmdb
1-hexanol	C6H14O	1-hexyl alcohol;1-hydroxyhexane;alcohol c-6;amylcarbinol;BHL;c6 alcohol;caproic alcohol;caproyl alcohol;cyclohexan-1-ol;cyclohexanol;epal 6;exxal 6;HEX;hexahydrophenol;hexalin;hexan-1-ol;hexanol-cmpd;hexyl alcohol;hexyl alcohol, active;n-hexan-1-ol;n-hexanol;n-hexenol;n-hexyl alcohol;pentylcarbinol	Metabolite_from_hmdb
1-hexanol arabinosylglucoside	C17H32O10	1,2-diphenyl-cyclobutane;trans-1,2-diphenylcyclobutane	Metabolite_from_hmdb
1-hexen-3-ol	C6H12O	fema 3608;hexen-3-ol;propyl vinyl carbinol	Metabolite_from_hmdb
1-hexylallyl acetate	C11H20O2	1-nonen-3-ol, acetate;1-nonen-3-yl acetate;3-acetoxy-1-nonene;hexyl vinyl carbinyl acetate	Metabolite_from_hmdb
1-hexylglycerol	E_m_p_t_y		Metabolite_from_lipid_maps
1h-imidazole-1-acetic acid	C5H6N2O2	1h-imidazol-1-ylacetate;1h-imidazol-1-ylacetic acid;1h-imidazole-1-acetate;1-imidazolylacetate;1-imidazolylacetic acid;imidazol-1-yl-acetate;imidazol-1-yl-acetic acid	Metabolite_from_hmdb
1h-indole-3-acetamide	C10H10N2O	1-indole-3-acetamide;3-indoleacetamide;3-indolylacetamide;IAM;indole-3-acetamide;indoleacetamide;TSC;TSR	Metabolite_from_hmdb
1h-indole-3-carboxaldehyde	C9H7NO	1h-indole-3-carbaldehyde;1h-indole-3-carboxaldehde;3-formylindole;3-indolealdehyde;3-indolecarbaldehyde;3-indolecarboxaldehyde;3-indolemethanal;beta-indolylaldehyde;b-indolylaldehyde;indol-3-carbaldehyd;indol-3-carbaldehyde;indol-3-carboxaldehyde;indole-3-aldehyde;indole-3-carbaldehyde;indole-3-carboxyaldehyde	Metabolite_from_hmdb
1h-indole-3-methanamine	C9H10N2	3-indolylmethylamine	Metabolite_from_hmdb
1h-pyrrole-2-carboxaldehyde	C5H5NO	1h-pyrrole-2-carbaldehyde;1h-pyrrole-2-carboxyaldehyde;1-pyrrole-2-carboxaldehyde;2-carboxaldehyde-1h-pyrrole;2-formylpyrrole;2-pyrrolaldehyde;2-pyrrolcarbaldehyde;2-pyrrolecarbaldehyde;2-pyrrolecarboxaldehyde;2-pyrrolylcarboxaldehyde;alpha-pyrrolaldehyde;pyrrol-2-carboxaldehyde;pyrrole-2-aldehyde;pyrrole-2-carbaldehyde;pyrrole-2-carboxaldehyde	Metabolite_from_hmdb
1-hydroxy-10-methylacridone	C14H11NO2	1-hydroxy-n-methylacridone	Metabolite_from_hmdb
1'''-hydroxy-2''',3'''-epoxylupinifolin	E_m_p_t_y		Metabolite_from_lipid_maps
1-hydroxy-2-butanone	C4H8O2	1-hydroxybutan-2-one;2-oxo-1-butanol;2-oxobutanol;ethyl hydroxymethyl ketone;fema 3173	Metabolite_from_hmdb
1-hydroxy-2-eicsoate	C25H44NO7P	1-hydroxy-2-eicsoic acid	Metabolite_from_hmdb
1-hydroxy-2-methylmercaptobenzene	C7H8OS	2-hydroxythioanisole;2-methylmercaptophenol;2-methylsulfanyl-phenol;fema 3210;o-hydroxythioanisole	Metabolite_from_hmdb
1-hydroxy-2-oxopropyl tetrahydropterin	C9H13N5O3		Metabolite_from_hmdb
1-hydroxy-2-pentanone	C5H10O2		Metabolite_from_hmdb
1-hydroxy-3,7-dimethoxyxanthone	C15H12O5		Metabolite_from_hmdb
1-hydroxy-3-nonanone	C9H18O2	1-hydroxynonan-3-one;2-heptanoyl-1-ethanol;3-nonanon-1-ol	Metabolite_from_hmdb
1-hydroxy-3-octanone	C8H16O2	fema 2804	Metabolite_from_hmdb
1-hydroxy-6-methoxypyrene	C17H12O2		Metabolite_from_hmdb
1-hydroxyacorenone	C15H22O3		Metabolite_from_hmdb
1-hydroxycarvedilol	C24H26N2O5		Metabolite_from_hmdb
1'-hydroxychavicol acetate	C11H12O3		Metabolite_from_hmdb
1-hydroxyepiacorone	C15H24O3		Metabolite_from_hmdb
1-hydroxyibuprofen	C13H18O3		Metabolite_from_hmdb
1-hydroxylorcaserin	C11H14ClNO		Metabolite_from_hmdb
1-hydroxymethyl-5,5-dimethylhydantoin	C6H10N2O3	1-monomethylol-5,5-dimethylhydantoin;glycoserve;hydroxymethyl-5,5-dimethylhydantoin;mdm hydantoin;MDMH;methylol dimethylhydantoin;monomethylol dimethyl hydantoin;monomethyloldimethylhydantoin;mono-methyloldimethylhydantoin	Metabolite_from_hmdb
1-hydroxymethylnaphthalene	C11H10O		Metabolite_from_hmdb
1-hydroxyphenanthrene	C14H10O	1-phenanthrenol;phenanthren-1-ol	Metabolite_from_hmdb
1-hydroxyprevitamin d3	E_m_p_t_y		Metabolite_from_lipid_maps
1-hydroxyprevitamin d3 diacetate	E_m_p_t_y		Metabolite_from_lipid_maps
1-hydroxypyrene	C16H12O	1-hydroxy pyrene;1-pyrenol;pyren-1-ol	Metabolite_from_hmdb
1-hydroxypyrene glucuronide	C22H18O7		Metabolite_from_hmdb
1-hydroxyrutacridone epoxide	C19H17NO5		Metabolite_from_hmdb
1-hydroxytacrine	C13H14N2O		Metabolite_from_hmdb
1'-hydroxytriazolam	C17H12Cl2N4O		Metabolite_from_hmdb
1-hydroxyvitamin d3 3-d-glucopyranoside	E_m_p_t_y		Metabolite_from_lipid_maps
1-hydroxyvitamin d3 cellobioside	E_m_p_t_y		Metabolite_from_lipid_maps
1-hydroxyvitamin d3 diacetate	E_m_p_t_y		Metabolite_from_lipid_maps
1-hydroxyvitamin d5	E_m_p_t_y		Metabolite_from_lipid_maps
1-ipomeanol	C9H12O3		Metabolite_from_hmdb
1-isobutanol	C21H27NO10		Metabolite_from_hmdb
1-isomangostin	C24H26O6	i-isomangostin	Metabolite_from_hmdb
1-isomangostin hydrate	C24H28O7		Metabolite_from_hmdb
1-isopropenyl-4-methylbenzene	C10H12	1-methyl-4alpha-methylstyrene;1-methyl-4-isopropenylbenzene;2-p-tolylpropene;4-isopropenyltoluene;4-methyl-alpha-methylstyrene;4-methylisopropenylbenzene;alpha,4-dimethylstyrene;alpha,p-dimethylstyrene;alpha-dimethyl-p-styrene;alpha-methyl-p-methylstyrene;alpha-p dimethylstyrene;cymenene;dehydro-p-cymene;fema 3144;ghl.pd_mitscher_leg0.317;isopropenyl toluene c;methyl-p-isopropenylbenzene;p,a-dime…	Metabolite_from_hmdb
1-isopropyl citrate	C9H14O7	citric acid, monoisopropyl ester;monoisopropyl citrate	Metabolite_from_hmdb
1-isopropyl-2,3-dimethylcyclopentane	C10H20	iridane;nepetane;oseltamivir;oseltamivir acid;oseltamivir carboxylate;osmane	Metabolite_from_hmdb
1-isopropyl-2-methylbenzene	C10H14	1-methyl,2-n-isopropylbenzene;1-methyl-2-isopropylbenzene;1-methyl-2-isopropylbenzol;2-isopropyltoluene;cymene, ortho;o-cymene;o-cymol;o-isopropyltoluene;o-mentha-1,3,5-triene;ortho-cymene	Metabolite_from_hmdb
1-isopropyl-3-methylbenzene	C10H14	1-methyl-3-isopropylbenzene;3-isopropyltoluene;3-methyl-1-isopropylbenzene;beta-cymene;m-cymene;m-cymol;meta-cymene;m-isopropyltoluene;m-mentha-1,3,5-triene;m-methylisopropylbenzene	Metabolite_from_hmdb
1-isothiocyanato-2-phenylethane	C9H9NS	2-phenylethyl isothiocyanate;phenethyl isothiocyanate	Metabolite_from_hmdb
1-isothiocyanato-3-phenylpropane	C10H11NS	3-phenylpropyl isothiocyanate;3-phenylpropyl isothiocynate;isothiocyanic acid 3-phenylpropyl ester;phenylpropyl isothiocyanate;ppitc	Metabolite_from_hmdb
1-isothiocyanato-4-methylpentane	C7H13NS	2,2-dicyano-1-phenylethylene;2-benzylidenemalononitrile;2-phenyl-1,1-dicyanoethylene;4-methylpentyl isothiocyanate;alpha-cyanocinnamonitrile;benzal-malonitril;benzalmalononitrile;benzylidene malononitrile;benzylidenemalonodinitrile;benzylidenemalononitrile;benzylidene-malononitrile;beta,beta-dicyanostyrene;beta,beta-styrenedicarbonitrile;BMN;isohexyl isothiocyanate	Metabolite_from_hmdb
1-isothiocyanato-4-phenylbutane	C11H13NS	4-phenylbutyl isothiocyanate;4-phenylbutylisolthiocyanate	Metabolite_from_hmdb
1-isothiocyanatobutane	C5H9NS	1-isothiocyanato-butane;butyl isothiocyanate;butyl isothiocyanate, 8ci;butyl mustard oil;isothiocyanic acid n-butyl ester;isothiocyanic acid, butyl ester;n-butyl isothiocyanate	Metabolite_from_hmdb
1-isothiocyanatohexane	C7H13NS	1-hexyl isothiocyanate;1-isothiocyanato-hexane;hexyl isothiocyanate;isothiocyanic acid, hexyl ester;n-hexyl isothiocyanate;n-hexyl mustard oil	Metabolite_from_hmdb
1-isothiocyanatopentane	C6H11NS	1-isothiocyanato-pentane;n-amyl isothiocyanate;n-pentyl isothiocyanate;pentyl isothiocyanate	Metabolite_from_hmdb
1-kestose	C18H32O16	1f-beta-d-fructosylsucrose;DQR;panose	Metabolite_from_hmdb
1-keto-2-methylvalerate	C6H12O4	2,3-dihydroxy-3-methylpentanoate;2,3-dihydroxy-3-methylpentanoic acid;2,3-dihydroxy-valerianate;2,3-dihydroxy-valerianic acid;alpha,beta-dihydroxy-beta-methylvalerate;alpha,beta-dihydroxy-beta-methylvaleric acid;CID8;DMV	Metabolite_from_hmdb
1-LG	C21H38O4	1-linoleoyl-glycerol;1-monoacylglyceride;1-monoacylglycerol;alpha-monoacylglycerol;a-monoacylglycerol	Metabolite_from_hmdb
1-lignoceroyl-2-eicsoate	C47H84O5	1-lignoceroyl-2-eicsoic acid;diacylglycerol;diglyceride;lecithin	Metabolite_from_hmdb
1-lignoceroyl-cholesterol	C51H92O2	24:0 cholesterol ester;cholesterol 1-lignoceroate;cholesterol 1-lignoceroic acid;cholesterol 1-tetracosanoate;cholesterol 1-tetracosanoic acid;cholesteryl 1-lignoceroate;cholesteryl 1-lignoceroic acid;cholesteryl 1-tetracosanoate;cholesteryl 1-tetracosanoic acid	Metabolite_from_hmdb
1-lignoceroyl-glycerol	C27H54O4	1-monoacylglyceride;1-monoacylglycerol;1-tetracosanoyl-rac-glycerol;alpha-monoacylglycerol;a-monoacylglycerol	Metabolite_from_hmdb
1-lignoceryl-2-eicsoate	C52H98NO7P	1-lignoceryl-2-eicsoic acid;lecithin;pc ae c44:4	Metabolite_from_hmdb
1-linoleoyl-2-eicsoate	C41H68O5	1-linoleoyl-2-eicsoic acid;diacylglycerol;diglyceride;lecithin;pc aa c38:6	Metabolite_from_hmdb
1-linoleoyl-cholesterol	C45H76O2	cholesterol 1-linoleoate;cholesterol 1-linoleoic acid;cholesteryl 1-linoleoate;cholesteryl 1-linoleoic acid	Metabolite_from_hmdb
1-meadoyl-2-eicsoate	C43H70O5	1-meadoyl-2-eicsoic acid;diacylglycerol;diglyceride;lecithin	Metabolite_from_hmdb
1-meadoyl-cholesterol	C47H78O2	cholesterol 1-meadoate;cholesterol 1-meadoic acid;cholesteryl 1-meadoate;cholesteryl 1-meadoic acid	Metabolite_from_hmdb
1-meadoyl-glycerol	C23H40O4	1-monoacylglyceride;1-monoacylglycerol;alpha-monoacylglycerol;a-monoacylglycerol	Metabolite_from_hmdb
1-menthene-4-ol	C10H18O	4-carvomenthenol;4-terpineol;alpha -terpinen-4-ol;fema 2248;origanol;terpinen-4-ol	Metabolite_from_hmdb
1-menthyl methyl ether	C11H22O		Metabolite_from_hmdb
1-mercapto-2-propanone	C3H6OS	1-sulfanylacetone;2-oxopropanethiol;acetonyl mercaptan;fema 3856;mercapto-2-propanone;mercaptoacetone;mercaptopropanone	Metabolite_from_hmdb
1-methoxy-1-pentyloxyethane	C8H18O2	acetaldehyde methyl pentyl acetal	Metabolite_from_hmdb
1-methoxy-2,4-dimethylbenzene	C9H12O	1-methoxy-2,4-dimethylbenzene, 9ci;2,4-dimethylanisole;fema 3828	Metabolite_from_hmdb
1-methoxy-2-methylbenzene	C8H10O	2-methoxytoluene;2-methylanisole;2-methylmethoxybenzene;fema 2680;methyl o-cresyl ether;methyl o-methylphenyl ether;methyl o-tolyl ether;methyl-o-cresol;o-cresol methyl ether;o-cresyl methyl ether;o-methoxytoluene;o-methylanisol;o-methylanisole;o-methyl-anisole	Metabolite_from_hmdb
1-methoxy-2-phenylethane	C9H12O	2-methoxy-ethyl-benzene;2-phenethyl methyl ether;2-phenylethyl methyl ether;beta-phenylethyl methyl ether;ether, methyl phenethyl;fema 3198;kedwa ether;kewda ether;methyl 2-phenethyl ether;methyl phenethyl ether;methyl phenethyl oxide;methyl phenyl ethyl ether;methyl phenylethyl ether;phenethyl methyl ether;phenylethyl methyl ether	Metabolite_from_hmdb
1-methoxy-3-formylindole	C10H9NO2		Metabolite_from_hmdb
1-methoxy-4-methylbenzene	C8H10O	1-methyl-4-methoxybenzene;4-methoxybenzylradical;4-methoxytoluene;4-methoxy-toluene;4-methyl anisole;4-methyl-1-methoxybenzene;4-methylanisole;4-methylmethoxybenzene;4-methylphenol methyl ether;fema 2681;methyl 4-methylphenyl ether;methyl p-cresol;methyl p-cresyl ether;methyl p-methylphenyl ether;methyl p-tolyl ether;methyl-para-cresol;para-cresyl methyl ether;para-methoxytoluene;para-methyl anis…	Metabolite_from_hmdb
1-methoxy-4-phenylpyridinium iodide	C22H22O12		Metabolite_from_hmdb
1-methoxy-4-propylbenzene	C10H14O	1-methoxy-4-propylbenzene, 9ci;4-n-propylanisole;4-propylanisole;4-propylanisole, 8ci;4-propylmethoxybenzene;dihydroanethole;fema 2930;methyl p-propylphenyl ether;p-n-propyl anisole;p-n-propylanisole;p-propyl anisole;p-propylanisole;p-propyl-anisole;p-propylmethoxybenzene;p-propylphenol methyl ether;propylanisol	Metabolite_from_hmdb
1-methoxyficifolinol	C26H30O5	6-oxocannabidiol glucoside;6-oxo-cbd glucoside	Metabolite_from_hmdb
1-methoxyindoleacetonitrile	C11H10N2O		Metabolite_from_hmdb
1-methoxyphaseollidin	C21H22O5		Metabolite_from_hmdb
1-methoxyphaseollin	C21H20O5		Metabolite_from_hmdb
1-methoxyphenanthrene	C15H12O		Metabolite_from_hmdb
1-methoxypyrene	C17H12O		Metabolite_from_hmdb
1-methoxyspirobrassinin	C12H12N2O2S2		Metabolite_from_hmdb
1-methyl 2-galloylgalactarate	C14H16O12		Metabolite_from_hmdb
1-methyl-1,3-cyclohexadiene	C7H10	1-methylcyclohexa-1,3-diene;2,3-dihydrotoluene;5,6-dihydrotoluene;methylcyclohexadiene;methyl-cyclohexadiene	Metabolite_from_hmdb
1-methyl-1-phenylethyl isobutyrate	C13H18O2	2-phenylpropan-2-yl isobutyrate;a,a-dimethylbenzyl isobutyrate;alpha,alpha-dimethylbenzyl 2-methylpropanoate;alpha,alpha-dimethylbenzyl isobutyrate;fema 2388;isobutyric acid, alpha,alpha-dimethylbenzyl ester;phenyl dimethyl carbinyl isobutyrate	Metabolite_from_hmdb
1-methyl-2-oxopropyl butyrate	C8H14O3	1-methyl-2-oxopropyl butanoate;2-ketobutan-3-yl butanoate;acetoin butanoate;acetoyl butyrate;butanoic acid, 1-methyl-2-oxopropyl ester;fema 3332	Metabolite_from_hmdb
1-methyl-2-propylbenzene	C10H14	2-n-propyltoluene;2-propyltoluene;o-propyltoluene;o-propyl-toluene;o-propyltoluene, 8ci	Metabolite_from_hmdb
1-methyl-2-pyrrolecarboxaldehyde	C6H7NO	1-methyl-2-formylpyrrole;1-methyl-2-pyrrolaldehyde;1-methylformylpyrrole;1-methylpyrrole-2-carbaldehyde;1-methylpyrrole-2-carboxaldehyde;1-methylpyrrole-2-carboxyaldehyde;2-formyl-1-methylpyrrole;n-methyl-2-formylpyrrole;n-methyl-2-pyrrolecarboxaldehyde;n-methylpyrrole-2-aldehyde;n-methylpyrrole-2-carboxaldehyde;n-methylpyrrole-2-carboxy aldehyde	Metabolite_from_hmdb
1-methyl-3-isopropylcyclohexane	E_m_p_t_y		Metabolite_from_lipid_maps
1-methyl-4-isopropylcyclohexane	E_m_p_t_y		Metabolite_from_lipid_maps
1-methyl-4-nitroimidazole	C4H5N3O2		Metabolite_from_hmdb
1-methyladenine	C6H7N5	1-methyl-adenine	Metabolite_from_hmdb
1-methyladenosine	C11H15N5O4	n1-methyladenosine	Metabolite_from_hmdb
1-methyl-a-ionone	C14H22O	6-methylionone;alpha-cetone;alpha-methylionone;fema 2711;methylionone;methyl-ionone;n-methyl-a-ionone	Metabolite_from_hmdb
1-methyl-b-ionone	C14H22O	beta methyl ionone;beta-iraldeine;beta-methylionone;beta-n-methyl ionone;b-methylionone;fema 2712;methyl ionone;methyl-beta-ionone	Metabolite_from_hmdb
1-methylbutyl butanoate	C9H18O2	1-methylbutyl butyrate;2-pentyl butanoate;2-pentyl butyrate;butanoic acid, 1-methylbutyl ester;butanoic acid, 2-pentyl ester;butyric acid, sec-pentyl ester;fema 3893;sec-amyl butyrate	Metabolite_from_hmdb
1-methylcamalexin	C12H10N2S		Metabolite_from_hmdb
1-methylcyclohexanol	C7H14O		Metabolite_from_hmdb
1-methylethenylpyrazine	C7H8N2	2-isopropenyl-1,4-diazine;2-isopropenylpyrazine;fema 3296;isopropenylpyrazine;isopropenylpyrazine, 8ci	Metabolite_from_hmdb
1-methylguanine	C6H7N5O	1-methyl-guanine;n1-methylguanine;rrna containing n1-methylguanine	Metabolite_from_hmdb
1-methylguanosine	C11H15N5O5	1-methyl-guanosine;methylguanosine;n1-methylguanosine;trmd protein	Metabolite_from_hmdb
1-methylhistamine	C6H11N3	1-methyl-4-histamine;H137;methylhistamine;n1-methylhistamine;n-methylhistamine;ntau-methylhistamine;n-tele-methylhistamine;n-telle-methylhistamine;nt-methylhistamine;tele-methylhistamine	Metabolite_from_hmdb
1-methylhistidine	C7H11N3O2	1 methylhistidine;1-methyl histidine;1-methyl-histidine;1-methyl-l-histidine;1-mhis;l-1-methylhistidine;n1-methyl-l-histidine;pi-methylhistidine	Metabolite_from_hmdb
1-methylhypoxanthine	C6H6N4O	1-methyl-hypoxanthine	Metabolite_from_hmdb
1-methylinosine	C11H14N4O5	1-methyl-inosine;n1-methylinosine	Metabolite_from_hmdb
1-methylnaphthalene	C11H10	1-methyl naphthalene;1-methyl-naphthalene;alpha-methyl naphthalenes;alpha-methylnaphthalene;alpha-methyl-naphthalene;fema 3193;methyl naphthalene;methyl-1-naphthalene;methyl-naphthalene;naphthalene, methyl-, homopolymer;polymethylnaphthalene	Metabolite_from_hmdb
1-methylnicotinamide	C7H9N2O	1-methyl-3-carbamoylpyridinium;1-methyl-3-carbamoylpyridinium cation;i-methyl nicotinamide;n1-methylnicotinamide;n-1-methylnicotinamide;n-methyl-3-carbamidopyridinium;n-methyl-3-carbamoylpyridinium ion;n'methylnicotinamide;n'-methylnicotinamide;trigonellinamide	Metabolite_from_hmdb
1-methylpyrrole	C5H7N	1-methyl-1h-pyrrole;1-methylpyrrol;1-methyl-pyrrole;methylpyrrole;n-methylpyrrol;n-methylpyrrole	Metabolite_from_hmdb
1-methylpyrrolinium	C5H10N		Metabolite_from_hmdb
1-methylthio-2-propanone	C4H8OS	2-thia-4-pentanone;fema 3882	Metabolite_from_hmdb
1-methyluric acid	C6H6N4O3	1-methylurate	Metabolite_from_hmdb
1-methylxanthine	C6H6N4O2		Metabolite_from_hmdb
1-monoacetylglycerol	C5H10O4	acetylglycerol;alpha-monoacetin;propanetriol 1-acetate	Metabolite_from_hmdb
1-monoacylglyceride	C17H32O4	1-monoacylglycerol;1-myristoleoyl-glycerol;1-myristoyl-glycerol;1-nervonoyl-glycerol;1-octadecanoyl-rac-glycerol;1-OG;1-oleoyl-glycerol;1-osbondoyl-glycerol;1-palmitoleoyl-glycerol;1-pentadecanoyl-glycerol;1-pentadecanoyl-rac-glycerol;1-stearidonoyl-glycerol;1-stearoyl-glycerol;1-tetradecanoyl-rac-glycerol;1-vaccenoyl-glycerol;2-adrenoyl-glycerol;2-a-linolenoyl-glycerol;2-alpha-linolenoyl-glycero…	Metabolite_from_hmdb
1-myristoleoyl-2-eicsoate	C37H62O5	1-myristoleoyl-2-eicsoic acid;diacylglycerol;diglyceride;lecithin	Metabolite_from_hmdb
1-myristoleoyl-cholesterol	C41H70O2	cholesterol 1-myristoleoate;cholesterol 1-myristoleoic acid;cholesteryl 1-myristoleoate;cholesteryl 1-myristoleoic acid	Metabolite_from_hmdb
1-myristoyl-2-eicsoate	C37H64O5	1-myristoyl-2-eicsoic acid;diacylglycerol;diglyceride;lecithin;pc aa c34:4	Metabolite_from_hmdb
1-myristoyl-cholesterol	C41H72O2	14:0 cholesterol ester;cholesterol 1-myristoate;cholesterol 1-myristoic acid;cholesterol 1-tetradecanoate;cholesterol 1-tetradecanoic acid;cholesterol myristate;cholesteryl 1-myristoate;cholesteryl 1-myristoic acid;cholesteryl 1-tetradecanoate;cholesteryl 1-tetradecanoic acid;cholesteryl tetradecanoate;cholesteryl tetradecanoic acid;cholestryl myristate;cholestryl myristic acid	Metabolite_from_hmdb
1-naphtaldehyde	C22H16O2		Metabolite_from_hmdb
1-naphthaldehyde	C11H8O		Metabolite_from_hmdb
1-naphthalene acetamide	C12H11NO	1-naphthaleneacetamide;1-naphthylacetamide;1-naphthyl-acetamide;alpha-naphthaleneacetamide;alpha-naphthaleneacetic acid amide;alpha-naphthylacetamide;amid-thin;a-naphthaleneacetamide;dirigol n;frufix;NAAm;n-acetyl-1-naphthylamine;naphthalene acetamide	Metabolite_from_hmdb
1-naphthaleneacetic acid	C12H10O2	1-naa;1-naphthaleneacetate;1-naphthylacetate;1-naphthylacetic acid;fruitone n;naphthalene-1-acetate;naphthalene-1-acetic acid;phyomone;planofix;tre-hold	Metabolite_from_hmdb
1-naphthol	C10H8O	1-hydroxynaphthalene;1-naphthyl alcohol;alpha-hydroxynaphthalene;alpha-naphthol;alpha-naphthyl alcohol;basf ursol ern;durafur developer d;fouramine ern;fourrine 99;fourrine ern;furro er;nako trb;naphthol-1;naphthyl-1-ol;tertral ern;ursol ern;zoba ern	Metabolite_from_hmdb
1-nervonoyl-2-eicsoate	C47H82O5	1-nervonoyl-2-eicsoic acid;diacylglycerol;diglyceride;lecithin	Metabolite_from_hmdb
1-nitroheptane	C7H16NO2		Metabolite_from_hmdb
1-nitrohexane	C6H14NO2	nitrohexane	Metabolite_from_hmdb
1-nitronaphthalene-5,6-oxide	C10H7NO3		Metabolite_from_hmdb
1-nitronaphthalene-7,8-oxide	C10H7NO3		Metabolite_from_hmdb
1-nonanol	C9H20O	1-hydroxynonane;acovenoside c;alcohol c9;fema 2789;n-nonan-1-ol;n-nonanol;n-nonyl alcohol;nonalol;nonan-1-ol;nonanol;nonyl alcohol;nonyl alcohol, 8ci;nonylalkohol;octyl carbinol;pelargonalkohol;pelargonic alcohol	Metabolite_from_hmdb
1-nonen-3-ol	C9H18O	1-nonene-3-ol;1-vinylheptanol;hexyl vinyl carbinol;hexylvinylcarbinol;nonene-1-ol-3	Metabolite_from_hmdb
1-nonen-4-one	C9H16O		Metabolite_from_hmdb
1-nonene	C9H18	alpha-nonene;ichthyotherol;n-non-1-ene;non-1-ene;nonene;nonylene;propylene trimer	Metabolite_from_hmdb
1'-o-acetylpaxilline	C29H35NO5		Metabolite_from_hmdb
1-o-caffeoylglucose	C15H18O9	caffeic-beta-d-gluside	Metabolite_from_hmdb
1-o-caffeoylquinic acid	C16H18O9	1-caffeoylquinate;1-caffeoylquinic acid;1-o-caffeoylquinate	Metabolite_from_hmdb
1-octacosanol	C28H58O	cluytyl alcohol;montanyl alcohol;n-octacosanol;octacosan-1-ol;octacosanol;octacosanol-1;octacosyl;octacosyl alcohol;polycosanol	Metabolite_from_hmdb
1-octadecanoyl dhap	C21H41O7P	1-octadecanoyl dihydroxyacetone phosphate;1-stearoylglycerone 3-phosphate	Metabolite_from_hmdb
1-octadecanoyl-cyclophosphatidic acid	C21H41O6P	1-octadecanoyl-cyclophosphatidate	Metabolite_from_hmdb
1-octadecanoyl-phosphatidic acid	C21H43O7P	1-octadecanoyl-phosphatidate	Metabolite_from_hmdb
1-octadecanoyl-rac-glycerol	E_m_p_t_y		Metabolite_from_lipid_maps
1-octadecyl dhap	C21H43O6P	1-octadecyl dihdroxyacetone phosphate	Metabolite_from_hmdb
1-octadecyl-sn-glycerol	C21H44O3		Metabolite_from_hmdb
1-octanoyllysolecithin	E_m_p_t_y		Metabolite_from_lipid_maps
1-octen-3-ol	E_m_p_t_y	1-vinylhexanol;3-hydroxy-1-octene;mushroom alcohol;octene-1-ol-3;vinyl amyl carbinol;vinyl hexanol	Metabolite_from_lipid_maps
1-octen-3-one	C8H14O	1-octene-3-one;amyl vinyl ketone;fema 3515;octen-3-one, 1;pentyl vinyl ketone;vinyl amyl ketone	Metabolite_from_hmdb
1-octen-3-yl acetate	C10H18O2	1-octen-3-ol, acetate;1-octenyl-3-acetate;1-pentylallyl acetate;3-acetoxy octene;3-acetoxy-1-octene;3-acetoxyoctene;amyl crotonyl acetate;amyl vinyl carbinol acetate;amyl vinyl carbinyl acetate;octen-3-yl acetate;octenyl acetate;pentyl crotonyl acetate;pentyl vinyl carbinol acetate	Metabolite_from_hmdb
1-octen-3-yl glucoside	C14H26O6	1,1,1-triethoxyethane;1,1,1-triethoxy-ethane;ethyl orthoacetate;orthoacetic acid, triethyl ester;triethyl orthoacetate	Metabolite_from_hmdb
1-octen-3-yl primeveroside	C19H34O10		Metabolite_from_hmdb
1-octene	C8H16	1-caprylene;1-octylene;alkenes, c7-9, c8-rich;alpha-octene;alpha-octylene;c8-9 alpha-alkenes;caprylene;n-1-octene;neodene 8;oct-1-ene;octene-1;octylene	Metabolite_from_hmdb
1-octenyl succinic anhydride	C12H18O3	1-octenylsuccinic anhydride;1-octenylsuccinic anhydride, 8ci	Metabolite_from_hmdb
1-octylglycerol	E_m_p_t_y		Metabolite_from_lipid_maps
1-o-feruloylglucose	C16H20O9		Metabolite_from_hmdb
1-o-galloylfructose	C13H16O10		Metabolite_from_hmdb
1-o-galloylglycerol	C10H12O7		Metabolite_from_hmdb
1-o-galloylpedunculagin	C41H28O26		Metabolite_from_hmdb
1'-o-galloylsucrose	C19H26O15		Metabolite_from_hmdb
1-oh-3',4'-didehydrolycopene	E_m_p_t_y		Metabolite_from_lipid_maps
1-oleoyl-2,3-dipalitoylglycerol	C53H100O6	2,3-dipalmito-1-olein;3-oleo-1,2-dipalmitin;a,b-dipalmitoolein	Metabolite_from_hmdb
1-oleoyl-2-eicsoate	C41H70O5	1-oleoyl-2-eicsoic acid;diacylglycerol;diglyceride;lecithin;pc aa c38:5	Metabolite_from_hmdb
1-oleoyl-cholesterol	C45H78O2	cholesterol 3beta-oleate;cholesteroyl-oleate;cholesteryl 1-oleoate;cholesteryl 1-oleoic acid;cholesteryl cis-9-octadecenoate;cholesteryl cis-9-octadecenoic acid;cholesteryl oleate;cholesteryl oleate-9,10-3h;cholesteryl oleate-9,10-t2;cholesteryl oleic ester;cholesteryl-beta-delta-glucoside;cholesteryl-beta-d-glucoside;oleic acid cholesteryl ester;oleoylcholesterol	Metabolite_from_hmdb
1-oleoyl-cyclic phosphatidic acid	E_m_p_t_y	1-oleoyl-cyclic phosphatidate	Metabolite_from_lipid_maps
1-oleoylglycerophosphocholine	C26H52NO7P	choline phosphate 3-ester with 1-monoolein;lysopc a c18:1;oleoyl lysolecithin;oleoyl lysophosphatidylcholine	Metabolite_from_hmdb
1-oleoyl-lyso-phosphatidate	C21H41O7P	1-oleoyl-lysophosphatidate;1-oleoyl-lysophosphatidic acid;1-oleoyl-lyso-phosphatidic acid;1-oleyllysophosphatidate;1-oleyllysophosphatidic acid;monooleylphosphatidate;monooleylphosphatidic acid;oleoyl lysophosphatidate;oleoyl lysophosphatidic acid	Metabolite_from_hmdb
1-oleoyl-rac-glycerol	E_m_p_t_y	oleoyl glycerol	Metabolite_from_lipid_maps
1-oleyl-2-eicsoate	C46H84NO7P	1-oleyl-2-eicsoic acid;lecithin;pc ae c38:5	Metabolite_from_hmdb
1-o-methylglycyrol	E_m_p_t_y	5-o-methylglycyrol	Metabolite_from_lipid_maps
1-o-sinapoylglucose	C17H22O10		Metabolite_from_hmdb
1-oxoprevitamin d3 / 1-oxoprecholecalciferol	E_m_p_t_y		Metabolite_from_lipid_maps
1-palmitodiolein	C55H102O6	a,b-dioleopalmitin;sn-glyceryl 1,2-dioleate 3-palmitate	Metabolite_from_hmdb
1-palmitoleoyl-2-eicsoate	C39H66O5	1-palmitoleoyl-2-eicsoic acid;diacylglycerol;diglyceride;lecithin;pc aa c36:5	Metabolite_from_hmdb
1-palmitoleoyl-cholesterol	C43H74O2	cholesterol 1-palmitoleoate;cholesterol 1-palmitoleoic acid;cholesterol palmitoleate;cholesteryl 1-palmitoleoate;cholesteryl 1-palmitoleoic acid;cholesteryl cis-hexadecenoate;cholesteryl cis-hexadecenoic acid;cholesteryl palmitoleat;cholesteryl palmitoleate;cholesteryl palmitoleic acid	Metabolite_from_hmdb
1-palmitoleoyl-glycerophosphocholine	E_m_p_t_y		Metabolite_from_lipid_maps
1-palmitoleyl-2-eicsoate	C44H80NO7P	1-palmitoleyl-2-eicsoic acid;lecithin;pc ae c36:5	Metabolite_from_hmdb
1-palmitoyl-2-eicsoate	C39H68O5	1-palmitoyl-2-eicsoic acid;diacylglycerol;diglyceride;lecithin;pc aa c36:4	Metabolite_from_hmdb
1-palmitoyl-cholesterol	C43H76O2	16:0 cholesterol ester;cholesterol 1-hexadecanoate;cholesterol 1-hexadecanoic acid;cholesterol 1-palmitoate;cholesterol 1-palmitoic acid;cholesterol palmitate;cholesteryl 1-hexadecanoate;cholesteryl 1-hexadecanoic acid;cholesteryl 1-palmitoate;cholesteryl 1-palmitoic acid;cholesteryl hexadecanoate;cholesteryl hexadecanoic acid;cholesteryl palmitate;cholesteryl palmitic acid;hexadecanoate;hexadeca…	Metabolite_from_hmdb
1-palmitoyl-lysophosphatidylcholine	C24H50NO7P	lysopc a c16:0	Metabolite_from_hmdb
1-palmityl-2-eicsoate	C44H82NO7P	1-palmityl-2-eicsoic acid;lecithin;pc ae c36:4	Metabolite_from_hmdb
1-pentadecanecarboxylic acid	C15H18O7	1-pentadecanecarboxylate	Metabolite_from_hmdb
1-pentadecanoyl-2-eicsoate	C38H66O5	1-pentadecanoyl-2-eicsoic acid;diacylglycerol;diglyceride;lecithin	Metabolite_from_hmdb
1-pentadecene	C15H30	pentadec-1-ene;pentadecene	Metabolite_from_hmdb
1-pentanesulfenothioic acid	C5H12S2	1-pentanesulfenothioate;pentyl hydrodisulfide	Metabolite_from_hmdb
1-pentanethiol	C5H12S	1-mercaptopentane;1-pentanthiol;1-pentylthiol;amyl hydrosulfide;amyl mercaptan;amyl sulfhydrate;amyl thioalcohol;mercaptan amilique;mercaptan amylique;n-amyl mercaptan;n-pentyl mercaptan;n-pentylmercaptan;n-thioamyl alcohol;pentalarm;pentane-1-thiol;pentanethiol;pentyl mercaptan;pentylmercaptan;thioamyl alcohol	Metabolite_from_hmdb
1-pentanol	C5H12O	1-pentol;1-pentyl alcohol;alcool amylique;amyl alcohol;amyl alcohol normal;amylalkohol;amylol;butyl carbinol;butylcarbinol;c5 alcohol;n-amyl alcohol;n-amylalkohol;n-butylcarbinol;n-pentan-1-ol;n-pentanol;n-pentyl alcohol;n-pentyl-alcohol;pentan-1-ol;pentanol-1;pentasol;pentyl alcohol;pentyl-alcohol;pentylalkohol;petan-1-ol;primary amyl alcohol;primary-n-amyl alcohol	Metabolite_from_hmdb
1-penten-3-ol	C5H10O	1-ethylallyl alcohol;1-pentene-3-ol;alpha-ethylallyl alcohol;ethyl vinyl carbinol;ethylvinylcarbinol;fema 3584;penten-3-ol;vinyl ethyl carbinol	Metabolite_from_hmdb
1-penten-3-one	C5H8O	1-pentene-3-one;c2h5coch=ch2;ethyl vinyl ketone;ethylvinyl ketone;ethylvinylketone;fema 3382;ketone, ethyl vinyl;penten-3-one;pentenone;propionylethylene;vinyl ethyl ketone	Metabolite_from_hmdb
1-pentenyl glucosinolate	C12H21NO9S2		Metabolite_from_hmdb
1-phenyl-1,2-propanedione	C9H8O2	1-phenyl-1,2-propandione;1-phenylpropane-1,2-dione;3-phenyl-2,3-propanedione;acetyl benzoyl;acetylbenzoyl;benzoyl methyl ketone;benzoylacetyl;fema 3226;methyl phenyl diketone;methyl phenyl glyoxal;methylphenylglyoxal;phenyl methyl diketone;phenylmethyldiketone;pyruvophenone	Metabolite_from_hmdb
1-phenyl-1,3-docosanedione	C28H46O2	1-benzoyl-2-heneicosanone	Metabolite_from_hmdb
1-phenyl-1,3-dodecanedione	C18H26O2	1-benzoyl-2-undecanone;1-phenyldodecane-1,3-dione	Metabolite_from_hmdb
1-phenyl-1,3-eicosanedione	C26H42O2	1-benzoyl-2-nonadecanone;benzoylstearoyl methane;phenylicosane-1,3-dione	Metabolite_from_hmdb
1-phenyl-1,3-heneicosanedione	C27H44O2	1-benzoyl-2-eicosanone	Metabolite_from_hmdb
1-phenyl-1,3-heptadecanedione	C23H36O2	1-benzoyl-2-hexadecanone	Metabolite_from_hmdb
1-phenyl-1,3-hexadecanedione	C22H34O2	1-benzoyl-2-pentadecanone	Metabolite_from_hmdb
1-phenyl-1,3-nonadecanedione	C25H40O2	1-benzoyl-2-octadecanone	Metabolite_from_hmdb
1-phenyl-1,3-octadecanedione	C24H38O2	1-benzoyl-2-heptadecanone	Metabolite_from_hmdb
1-phenyl-1,3-pentadecanedione	C21H32O2	1-benzoyl-2-tetradecanone	Metabolite_from_hmdb
1-phenyl-1-pentanone	C11H14O	1-benzoylbutane;1-phenylpentan-1-one;butyl phenyl ketone;n-butyl phenyl ketone;pentanophenone;valerophenone;valerophenone, 8ci	Metabolite_from_hmdb
1-phenyl-1-propanol	C9H12O	a-ethylbenzenemethanol, 9ci;a-ethylbenzyl alcohol;a-hydroxypropylbenzene;ejibil;ethylphenylcarbinol;felicur;fema 2884;livonal;other proprietary names;phenycholon;sh 261	Metabolite_from_hmdb
1-phenyl-1-propanone	C9H10O	1-phenylpropanone;1-propanone,1-phenyl propiophenone;benzoylethane;ethyl phenyl ketone;fema 3469;ketone, ethyl phenyl;phenetol;phenyl ethyl ketone;propionphenone;propionylbenzene;propiophenone	Metabolite_from_hmdb
1-phenyl-2-pentanol	C11H16O	2-hydroxy-1-phenylpentane;alpha-propylbenzeneethanol;alpha-propyl-benzeneethanol;alpha-propylphenethyl alcohol;alpha-propyl-phenethyl alcohol;a-propylbenzeneethanol, 9ci;a-propylphenethyl alcohol;benzylbutyl alcohol;benzylpropylcarbinol;fema 2953	Metabolite_from_hmdb
1-phenylethanethiol	C8H10S	alpha-methyl-benzenemethanethiol	Metabolite_from_hmdb
1-phenylethanol	C8H10O	1-phenethyl alcohol;1-phenyl ethyl alcohol;1-phenyl-1-hydroxyethane;1-phenylethan-1-ol;1-phenyl-ethanol;1-phenylethyl alcohol;a-hydroxyethylbenzene;alcohol methyl benzylic;alpha;alpha-hydroxyethylbenzene;alpha-methylbenzenemethanol;alpha-methyl-benzenemethanol;alpha-methyl-benzmethanol;alpha-methylbenzyl alcohol;alpha-methyl-benzyl alcohol;alpha-phenethyl alcohol;alpha-phenylethanol;alpha-phenyle…	Metabolite_from_hmdb
1-phenylethyl acetate	C10H12O2	alpha-methylbenzenemethanol acetate;alpha-methylbenzyl acetate;alpha-methylbenzyl alcohol acetate;alpha-phenylethyl acetate;benzenemethanol, alpha-methyl-, 1-acetate;benzenemethanol, alpha-methyl-, acetate;benzyl alcohol, alpha-methyl-, acetate;fema 2684;gardeniol ii;gardenol;methyl phenyl carbinyl acetate;methylphenylcarbinol acetate;methylphenylcarbinyl acetate;phenylmethylcarbinyl acetate;sec-…	Metabolite_from_hmdb
1-phenylethyl butyrate	C12H16O2	a-methylbenzyl butyrate;fema 2686	Metabolite_from_hmdb
1-phenylethyl formate	C9H10O2	alpha-methylbenzyl formate;a-methylbenzyl formate;benzenemethanol, alpha-methyl-, formate;benzyl alcohol, alpha-methyl-, formate;fema 2688;styralyl formate	Metabolite_from_hmdb
1-phenylethyl isobutyrate	C12H16O2	a-methylbenzyl isobutyrate;fema 2687	Metabolite_from_hmdb
1-phenylethyl propanoate	C11H14O2	1-phenyl-1-ethyl propionate;1-phenylethyl propionate;alpha-methylbenzenemethanol propanoate;alpha-methylbenzyl alcohol, propionate;alpha-methylbenzyl propanoate;alpha-methylbenzyl propionate;benzenemethanol, alpha-methyl-, 1-propanoate;benzenemethanol, alpha-methyl-, propanoate;benzyl alcohol, alpha-methyl-, propionate;fema 2689;methylphenylcarbinyl propionate;phenylmethylcarbinyl propionate;prop…	Metabolite_from_hmdb
1-phenylethylamine	C8H11N	1-amino-1-phenylethane;1-fenylethylamin;1-phenyl-1-ethanamine;1-phenylethanamine;a-aminoethylbenzene;alpha-aminoethylbenzene;alpha-methylbenzenemethanamine;alpha-methylbenzylamine;alpha-phenethylamine;alpha-phenylethylamine;a-methylbenzenemethanamine;a-methylbenzylamine;a-phenethylamine;a-phenylethylamine;sumine 2079	Metabolite_from_hmdb
1-phenylpropyl butyrate	C13H18O2	1-phenyl-1-propyl butyrate;1-phenylpropyl butanoate;a-ethylbenzyl butyrate;alpha-ethylbenzyl butyrate;alpha-phenylpropyl butyrate;butanoic acid, 1-phenylpropyl ester;butyric acid, alpha-ethylbenzyl ester;ethyl phenyl carbinyl butyrate;fema 2424	Metabolite_from_hmdb
1-phosphatidyl-myo-inositol	C11H19O13P	phosphatidyl-1d-myo-inositol;phosphatidylinositol	Metabolite_from_hmdb
1-piperazinecarbodithioic acid	C5H10N2S2	1-piperazinecarbodithioate;1-piperazinedithiocarbamate;1-piperazinedithiocarbamic acid;n-piperazinedithioacarboxylate;n-piperazinedithioacarboxylic acid;parvex;PHD;picadex;piperazine - carbon disulfide complex;piperazine-1-carbodithioate;piperazine-1-carbodithioic acid;piperazine-1-carbodithioic acid betaine;piperazine-1-dithiocarboxylate;piperazine-1-dithiocarboxylic acid;piperazine-carbon disul…	Metabolite_from_hmdb
1-piperidinecarboxaldehyde	C6H11NO	1-formylpiperidine;1-formyl-piperidine;1-piperidinecarbaldehyde;formylpiperidine;FPI;n-formylpiperidin;n-formylpiperidine;NFP;piperidine-1-carbaldehyde;piperidine-1-carboxaldehyde;piperidine-n-carbaldehyde;piperidinoformamide	Metabolite_from_hmdb
1-propanethiol	C3H8S	1-mercaptopropane;1-propanethoil;1-propyl mercaptan;1-propylmercaptan;1-propylthiol;fema 3521;mercaptan c3;n-c3h7sh;n-propyl mercaptan;n-propylmercaptan;n-propylthiol;n-thiopropyl alcohol;propane-1-thiol;propanethiol;propanethiol, sodium salt;propanethiols;propyl mercaptan;propylthiol;SSP;thiopropyl alcohol	Metabolite_from_hmdb
1-propene-1-thiol	C3H6S	1-mercapto-1-propene;1-propenethiol;1-propenylthiol;ethyl magnesium bromide;propanethial;thiopropanal;thiopropionaldehyde	Metabolite_from_hmdb
1-propenyl propyl disulfide	C6H12S2	4,5-dithia-2-octene;disulfide, 1-propenyl propyl;disulfide, propenyl propyl;fema 3227;prop-1-enyl propyl disulphide;propyl 1-propenyl disulfide;propyl propenyl disulphide	Metabolite_from_hmdb
1-propenyl propyl sulfide	C6H12S	4-thia-2-heptene	Metabolite_from_hmdb
1-propenylpyrazine	C7H8N2		Metabolite_from_hmdb
1-propylamine	C3H9N	1-aminopropane;1-propanamine;3-aminopropyl;AYE;mono-n-propylamine;monopropylamine;n-c3h7nh2;n-propyl amine;n-propylamine;propan-1-amine;propanamine;propanamine, 9ci;propyl amines;propylamine	Metabolite_from_hmdb
1-pyrimidinylpiperazine	C8H12N4		Metabolite_from_hmdb
1-pyrrolidinecarboxaldehyde	C5H9NO	1-formylpyrrolidine;1-pyrrolidinecarbaldehyde;n-formylpyrrolidine;prolinal;pyrrolidine-1-carbaldehyde;pyrrolidine-1-carboxaldehyde	Metabolite_from_hmdb
1-pyrroline	C4H7N	Pyr1	Metabolite_from_hmdb
1-pyrroline, 2-acetyl	C6H9NO	2-acetyl-1-pyrolline;2-acetyl-1-pyrroline	Metabolite_from_hmdb
1-pyrroline, 2-propanoyl	C7H11NO	2-propionyl-1-pyrroline	Metabolite_from_hmdb
1-pyrroline-2-carboxylic acid	C5H7NO2	1-pyrroline-2-carboxylate;d1-pyrroline 2-carboxylate;d1-pyrroline 2-carboxylic acid;delta1-pyrroline 2-carboxylate;delta1-pyrroline 2-carboxylic acid	Metabolite_from_hmdb
1-pyrroline-5-carboxylic acid	C5H7NO2	1-pyrroline-5-carboxylate;d1-pyrroline-5-carboxylate;d1-pyrroline-5-carboxylic acid;pyrroline 5-carboxylate;pyrroline-5-carboxylate	Metabolite_from_hmdb
1-pyrrolinium	C4H7N		Metabolite_from_hmdb
1r-a-pinene	C10H16	1r-alpha-pinene	Metabolite_from_hmdb
1s,4s-dihydrocarvone	C10H16O		Metabolite_from_hmdb
1-salicylate glucuronide	C13H14O9	1-salicylic acid glucuronide	Metabolite_from_hmdb
1s-a-pinene	C10H16	l-a-pinene	Metabolite_from_hmdb
1-stearidonoyl-2-eicsoate	C41H64O5	1-stearidonoyl-2-eicsoic acid;diacylglycerol;diglyceride;lecithin	Metabolite_from_hmdb
1-stearoyl-2-eicsoate	C41H72O5	1-stearoyl-2-eicsoic acid;diacylglycerol;diglyceride;lecithin;pc aa c38:4	Metabolite_from_hmdb
1-stearoyl-2-linoleoylphosphatidylcholine	E_m_p_t_y		Metabolite_from_lipid_maps
1-stearoyl-2-myristoylphosphatidylcholine	E_m_p_t_y		Metabolite_from_lipid_maps
1-stearoyl-cholesterol	C45H80O2	18:0 cholesterol ester;cholesterol 1-octadecanoate;cholesterol 1-octadecanoic acid;cholesterol 1-stearoate;cholesterol 1-stearoic acid;cholesteryl 1-octadecanoate;cholesteryl 1-octadecanoic acid;cholesteryl 1-stearoate;cholesteryl 1-stearoic acid	Metabolite_from_hmdb
1-stearoyl-cyclic phosphatidic acid	E_m_p_t_y	1-stearoyl-cyclic phosphatidate	Metabolite_from_lipid_maps
1-stearyl-2-eicsoate	C46H86NO7P	1-stearyl-2-eicsoic acid;lecithin;pc ae c38:4	Metabolite_from_hmdb
1-terpinen-5-ol	C10H18O		Metabolite_from_hmdb
1-tosylpiperidine	C31H48O3		Metabolite_from_hmdb
1-tridecene	C13H26	1-tridecylene;alpha-tridecene;n-tridec-1-ene;tridec-1-ene;tridecene;tridecene-1;tridecylene	Metabolite_from_hmdb
1-tritriacontanol	C33H68O	n-tritriacontanol;tritriacontanol	Metabolite_from_hmdb
1-undecanol	C11H24O	1-hendecanol;1-undecyl alcohol;alcohol c11;alcohol c-11;c11 alcohol;decyl carbinol;dlcohol c-11 undecylic;hendecanoic alcohol;hendecanol;hendecyl alcohol;neodol 1;neoflex 11;n-hendecylenic alcohol;n-undecan-1-ol;n-undecanol;n-undecyl alcohol;pri-n-undecyl alcohol;tip-nip;UMQ;UNA;undecan-1-ol;undecyl alcohol	Metabolite_from_hmdb
1-undecene	C11H22	1-hendecene;alkenes, c10-12, c11-rich;alpha-nonylethylene;alpha-undecene;alpha-undecylene;n-1-undecene;undec-1-ene;undecene;undecene-1	Metabolite_from_hmdb
1-vaccenoyl-2-eicsoate	C41H70O5	1-vaccenoyl-2-eicsoic acid;diacylglycerol;diglyceride;lecithin;pc aa c38:5	Metabolite_from_hmdb
1-vaccenoyl-cholesterol	C45H78O2	cholesterol 1-vaccenoate;cholesterol 1-vaccenoic acid;cholesteryl 1-vaccenoate;cholesteryl 1-vaccenoic acid	Metabolite_from_hmdb
1-xylylazo-2-naphthol	C18H16N2O		Metabolite_from_hmdb
2, 4-dithiapentane	C3H8S2	2,4-dithiapentane;2,4-dithiopentane;bismethylmercaptomethane;ch3sch2sch3;dimethylthiomethane;formaldehyde dimethyl mercaptal;formaldehyde dimethylmercaptal;thioformaldehyde dimethylacetal;thioformaldehyde dimethylthioacetal	Metabolite_from_hmdb
2,10-bisaboladiene-1,4-diol	C15H26O2		Metabolite_from_hmdb
2,14-eicosadienoic acid piperidide	C25H45NO		Metabolite_from_hmdb
2,15,16-trihydroxy palmitic acid	E_m_p_t_y	2,15,16-trihydroxy palmitate;2,15,16-trihydroxy-hexadecanoate;2,15,16-trihydroxy-hexadecanoic acid;ustilate;ustilic acid	Metabolite_from_lipid_maps
2,15-dihydroxy-pentadecylic acid	E_m_p_t_y	2,15-dihydroxy-pentadecanoate;2,15-dihydroxy-pentadecanoic acid;2,15-dihydroxy-pentadecylate	Metabolite_from_lipid_maps
2,2,2-trichloroethanol	C2H3Cl3O	2, 2,2-trichloroethanol;2,2,2-trichloro-1-ethanol;2,2,2-trichloro-ethanol;2,2,2-trichloroethyl alcohol;beta,beta,.beta-trichloroethanol;beta-trichloroethanol;ccl3ch2oh;trichlorethanol;trichloroethanol;trichloroethyl alcohol	Metabolite_from_hmdb
2,2,4-trimethyldecane	C13H28	2,2,4-trimethyl-decane	Metabolite_from_hmdb
2,2,8-trimethyldecane	C13H28		Metabolite_from_hmdb
2,2,9-trimethyldecane	C13H28	1-octadecanol, mixed with 1-hexadecanol;c16-18 alcohols;cetearyl alcohol;cetostearyl alcohol;cetyl/stearyl alcohol;cetyl-stearyl alcohol;fatty alcohols	Metabolite_from_hmdb
2,22,25-trideoxyecdysone	E_m_p_t_y		Metabolite_from_lipid_maps
2,2'4,4'-tetrabromodiphenyl ether	C12H6Br4O	bde 47;dibromophenyl ether;pbde 47;pbde-47	Metabolite_from_hmdb
2,2-dibromo-2-cyanoacetamide	C3H2Br2N2O	2, 2-dibromo-2-carbamoylacetonitrile;2,2-dibromo-2-carbamoylacetonitrile;2,2-dibromo-2-cyanoacetamide, 9ci;2,2-dibromo-3-nitrilopropionamide;dbnpa;dibromocyano acetic acid amide;dibromocyanoacetamide;xd-7287l antimicrobial	Metabolite_from_hmdb
2,2-dibromoacetic acid	E_m_p_t_y	2,2-dibromoacetate;2,2-dibromoethanoate;2,2-dibromoethanoic acid	Metabolite_from_lipid_maps
2,2-dichloroacetaldehyde	C2H2Cl2O		Metabolite_from_hmdb
2',2'-difluorodeoxyuridine	C9H10F2N2O5		Metabolite_from_hmdb
2,2-dihydroperoxypropane	C3H8O4	isopropylidene hydroperoxide, 8ci;peroxyacetone	Metabolite_from_hmdb
2,2'-dihydroxy-n-nitrosodiethylamine	C40H60	2,2'-iminodi-n-nitrosoethanol;2,2'-nitrosiminodiethanol;2,2'-nitrosiminodi-ethanol;diaethanolnitrosamin;dietha nolnitrosamine;diethanolnitrosamine;diethanolnitrosoamine;n,n-diethanolnitrosamine;ndela;nitrosodiethanolamine;nitrosoimino diethanol;nitrosoiminodiethanol;n-nitrosoaminodiethanol;n-nitrosodiaethanolamin;n-nitrosodiethanolamine;n-nitrosoiminodiethanol;n-nitrosoiminodi-ethanol;z-carotene	Metabolite_from_hmdb
2,2-dimethyl-1,3-thiazolidine	C15H26O13	2,2-dimethylthiazolidine;2,2-dimethyl-thiazolidine	Metabolite_from_hmdb
2,2-dimethyloxirane	C4H8O	1, 1-dimethylethylene oxide;1, 2-isobutylene oxide;1,1-dimethylethylene oxide;1,1-dimethyloxirane;1,2-epoxy-2-methylpropane;1,2-epoxy-2-methylpropane, 8ci;1,2-epoxyisobutane;1,2-epoxy-isobutane;1,2-isobutylene oxide;2,2-dimethyl-oxirane;2-methyl-1, 2-epoxypropane;2-methyl-1,2-epoxypropane;2-methyl-1-propene oxide;isobutene oxide;isobutylene epoxide;isobutylene oxide;isobutyleneoxide	Metabolite_from_hmdb
2,2-dimethyl-succinic acid	E_m_p_t_y	2,2-dimethyl-butanedioate;2,2-dimethyl-butanedioic acid;2,2-dimethyl-succinate	Metabolite_from_lipid_maps
2,2-dimethylsuccinic acid	C6H10O4	2,2,-dimethylsuccinate;2,2-dimethyl succinate;2,2-dimethyl succinic acid;2,2-dimethylbutanedioate;2,2-dimethylbutanedioic acid;2,2-dimethylsuccinate;alpha,alpha-dimethyl-succinate;alpha,alpha-dimethyl-succinic acid	Metabolite_from_hmdb
2,2-dimethylvinyl methyl ketone	C6H10O	3-isohexen-2-one;3-penten,2-one,4-methyl mesityloxide;fema 3368;isobutenyl methyl ketone;isopropylidene acetone;isopropylideneacetone;isopropylidene-acetone;mesityl oxide;mesityloxid;mesityloxyde;methyl 2,2-dimethylvinyl ketone;methyl 2-methyl-1-propenyl ketone;methyl isobutenyl ketone;ossido di mesitile;oxyde de mesityle	Metabolite_from_hmdb
2,2'-dithenyl sulfide	C10H10S3		Metabolite_from_hmdb
2,2'-iminobispropanoic acid	C6H11NO4	2,2'-iminobispropanoate;2,2'-iminodipropionate;2,2'-iminodipropionic acid;alanopine	Metabolite_from_hmdb
2,3 or 10-mercaptopinane	C10H18S	2-,3-,10-mercaptopinane;2-mercaptopinane;2-mercapto-pinane;2-pinanethiol;pinanyl mercaptan	Metabolite_from_hmdb
2,3,23-triacetylsericic acid	C36H54O9	2,3,23-triacetylsericate	Metabolite_from_hmdb
2,3,3-tribromoacrylic acid	E_m_p_t_y	2,3,3-tribromo-2-propenoate;2,3,3-tribromo-2-propenoic acid;2,3,3-tribromoacrylate;2,3,3-tribromopropenoate;2,3,3-tribromopropenoic acid	Metabolite_from_lipid_maps
2,3,4'-trihydroxy-3'-methoxypropiophenone	C10H12O5	c-veratroylglycol	Metabolite_from_hmdb
2,3,4-trihydroxybenzoic acid	C7H6O5	2,3,4-trihydroxybenzoate	Metabolite_from_hmdb
2,3,4-trimethyl-3-pentanol	C8H18O	1,1-diisopropylethanol;diisopropylmethylcarbinol;fema 3903	Metabolite_from_hmdb
2,3,4-trimethyldecane	C13H28		Metabolite_from_hmdb
2,3,4-trimethylhexane	C9H20	2,3,4-trimethyl-hexane	Metabolite_from_hmdb
2,3,4-trimethyltriacontane	C33H68		Metabolite_from_hmdb
2,3,5-trichlorodienelactone	C6HCl3O4		Metabolite_from_hmdb
2,3,5-trichloromaleylacetate	C6H3Cl3O5		Metabolite_from_hmdb
2,3,5-trimethylfuran	C7H10O	2,3,5-trimethyl-furan	Metabolite_from_hmdb
2,3,5-trithiahexane	C3H8S3	2,4,5-trithiahexane;methyl methylthiomethyl disulfide	Metabolite_from_hmdb
2'',3'',6''-trigalloyliriflophenone 3-c-glucoside	C40H32O22		Metabolite_from_hmdb
2,3',6-trihydroxy-4'-methoxybenzylcoumaranone	C16H14O6		Metabolite_from_hmdb
2,3,6-trimethylbenzaldehyde	C10H12O	2,3,6-trimethylbenzadehyde;2,5-dimethylbenzaldehyde;2,5-dimethyl-benzaldehyde;isoxylaldehyde	Metabolite_from_hmdb
2,3,6-trimethylphenol	C9H12O	1-hydroxy-2,3, 6-trimethylbenzene;1-hydroxy-2,3,6-trimethylbenzene;2,3,6-trimethyl phenol;2,3,6-trimethyl-phenol;3-hydroxypseudocumene;fema 3963	Metabolite_from_hmdb
2,3,9-trimethoxypterocarpan	C18H18O5	2-methoxyhomopterocarpin	Metabolite_from_hmdb
2,3-butanediol	C4H10O2	2,3-butandiol;2,3-butanodiol;2,3-butylene glycol;2,3-dihydroxybutane;butane-2,3-diol;d-2,3-butane diol;dimethylethylene glycol	Metabolite_from_hmdb
2,3-butanediol apiosylglucoside	C15H28O11		Metabolite_from_hmdb
2,3-butanediol glucoside	C10H20O7	acetoin glucoside	Metabolite_from_hmdb
2,3-butanedione trimer	C12H18O6	diacetyl trimer	Metabolite_from_hmdb
2,3-butanedithiol	C4H10S2	2,3-dimercaptobutane;fema 3477	Metabolite_from_hmdb
2,3-cis-epigallocatechin	C15H14O7	antiscurvy factor c2;EGC;epigallocatechin;epigallocatechol;l-epigallocatechin;l-epigallocatechol	Metabolite_from_hmdb
2,3-dehydrokievitol	C20H18O7		Metabolite_from_hmdb
2,3-dehydrokievitone	C20H18O6		Metabolite_from_hmdb
2,3-dehydrokievitone hydrate	E_m_p_t_y		Metabolite_from_lipid_maps
2,3-dehydrosalvipisone	C20H22O3		Metabolite_from_hmdb
2,3-dehydrosilybin	C25H20O10		Metabolite_from_hmdb
2,3-dehydrosilychristin	C25H20O10		Metabolite_from_hmdb
2,3-diacetoxypropyl stearate	C25H46O6	2,3-diacetyloxypropyl octadecanoate	Metabolite_from_hmdb
2'',3''-diacetylcosmosiin	C25H24O12		Metabolite_from_hmdb
2,3-diacetyloxypropyl icosanoate	C27H50O6		Metabolite_from_hmdb
2,3-diamino-propionic acid	E_m_p_t_y	2,3-diamino-propionate;2s,3-diamino-propionate;2s,3-diamino-propionic acid	Metabolite_from_lipid_maps
2,3-diaminopropionic acid	C3H8N2O2	2,3-diaminopropionate;3-amino-l-alanine;l-2,3-diaminopropanoate;l-2,3-diaminopropanoic acid	Metabolite_from_hmdb
2,3-diaminosalicylic acid	C7H8N2O3	2,3-diaminosalicylate	Metabolite_from_hmdb
2,3-dichloro-2z-propenoic acid	E_m_p_t_y	2,3-dichloro-2z-propenoate	Metabolite_from_lipid_maps
2,3-didehydrogibberellin a9	E_m_p_t_y		Metabolite_from_lipid_maps
2',3'-dideoxyadenosine-5-triphosphate	C10H16N5O11P3		Metabolite_from_hmdb
2,3-diene-valproic acid-coa	C29H47N7O17P3S		Metabolite_from_hmdb
2,3-diethyl-5,6-dimethylpyrazine	C10H16N2		Metabolite_from_hmdb
2,3-diethyl-5-methylpyrazine	C9H14N2	2,3-diethyl-6-methylpyrazine;2-methyl-5,6-diethylpyrazine;5-methyl-2,3-diethylpyrazine;fema 3336	Metabolite_from_hmdb
2,3-diethylpyrazine	C8H12N2	2,3-diethyl-pyrazine;fema 3136	Metabolite_from_hmdb
2,3-dihydro-2-methylthiophene	C5H8S		Metabolite_from_hmdb
2,3-dihydro-4-methylfuran	C5H8O	3-methyl-4,5-dihydrofuran;4-methyl-2,3-dihydrofuran	Metabolite_from_hmdb
2,3-dihydro-5-methylthiophene	C5H8S	2-methyl-4,5-dihydrothiophene;5-methyl-2,3-dihydrothiophene	Metabolite_from_hmdb
2,3-dihydroabscisic alcohol	C15H24O3	9,10-dihydroabscisic alcohol	Metabolite_from_hmdb
2,3-dihydroauriculatin	E_m_p_t_y		Metabolite_from_lipid_maps
2,3-dihydrobenzofuran	C8H8O	2,3-dihydro-1-benzofuran;2,3-dihydro-benzofura;2,3-dihydrobenzofurane;coumaran;dihydrobenzofuran;dihydrocoumarone;kumaran	Metabolite_from_hmdb
2,3-dihydrofarnesol	C15H28O		Metabolite_from_hmdb
2',3'-dihydro-phytomenadione	C31H48O2	2',3'-dihydrophylloquinone;2',3'-dihydrovitamin k1;dihydrophylloquinone	Metabolite_from_hmdb
2,3-dihydrothiophene	C4H6S	2,3-dihydro-thiophene	Metabolite_from_hmdb
2,3-dihydrowithanolide e	C28H40O7		Metabolite_from_hmdb
2,3-dihydroxy stearic acid	E_m_p_t_y	2,3-dihydroxy stearate;2,3-dihydroxy-octadecanoate;2,3-dihydroxy-octadecanoic acid	Metabolite_from_lipid_maps
2,3-dihydroxy-2-methylbutanoic acid	C5H10O4	2,3-dihydroxy-2-methylbutanoate;2,3-dimethylglycerate;2,3-dimethylglyceric acid	Metabolite_from_hmdb
2',3'-dihydroxyacetophenone	C8H8O3	3-acetylcatechol	Metabolite_from_hmdb
2,3-dihydroxybutanedioic acid	C4H6O6	2,3-dihydroxybutanedioate;2,3-dihydroxysuccinate;2,3-dihydroxysuccinic acid;tartarate;tartaric acid	Metabolite_from_hmdb
2,3-dihydroxycarbamazepine	C15H12N2O3	carbamazepine catechol	Metabolite_from_hmdb
2'',3''-dihydroxylupinifolin	E_m_p_t_y		Metabolite_from_lipid_maps
2,3-dihydroxypropyl 5-hydroxydodecanoate	C15H30O5	2,3-dihydroxypropyl 5-hydroxylaurate;5-hydroxydodecanoic acid, monoester with glycerol;dodecanoic acid, 5-hydroxy-, monoester with glycerol;glycerol 5-hydroxydodecanoate;glyceryl 5-hydroxydodecanoate	Metabolite_from_hmdb
2,3-dihydroxy-valeric acid	E_m_p_t_y	2,3-dihydroxy-pentanoate;2,3-dihydroxy-pentanoic acid;2,3-dihydroxy-valerate	Metabolite_from_lipid_maps
2,3-dihydroxyvaleric acid	C5H10O4	2,3-dihydroxyvalerate;2,3-dihydroxy-valerate;2,3-dihydroxy-valeric acid	Metabolite_from_hmdb
2,3-diiodo-2z-propenoic acid	E_m_p_t_y	2,3-diiodo-2z-propenoate	Metabolite_from_lipid_maps
2,3-diisopropyl-5-methylphenol	C13H20O	5,6-diisopropyl-m-cresol	Metabolite_from_hmdb
2,3-diketo-l-gulonate	C6H8O7	2,3-diketogulonate;2,3-diketogulonic acid;2,3-diketo-l gulonate;2,3-diketo-l gulonic acid;diketogulonate;diketogulonic acid;l-threo-2,3-hexodiulosonate;l-threo-2,3-hexodiulosonic acid	Metabolite_from_hmdb
2,3-dimethyl-3-hydroxyglutaric acid	C7H12O5	2,3-dimethyl-3-hydroxyglutarate	Metabolite_from_hmdb
2,3-dimethyl-5-propylpyrazine	C9H14N2	n-amylpyrazine;n-pentylpyrazine;pentylpyrazine	Metabolite_from_hmdb
2,3-dimethylbenzofuran	C10H10O	2,3-dimethyl-benzofuran;2,3-dimethylcoumarone;fema 3535	Metabolite_from_hmdb
2,3-dimethylphenol	C8H10O	1,2,3-xylenol;2,3-xylenol;3-hydroxy-o-xylene;o-3-xylenol;vic-o-xylenol	Metabolite_from_hmdb
2,3-dimethylpyrazine	C6H8N2	2,3-dimethyl-1,4-diazine;2,3-dimethyl-pyrazine;fema 3271	Metabolite_from_hmdb
2,3-dimethylthiophene	C6H8S	2,3-dimethyl-thiophene	Metabolite_from_hmdb
2,3-dinor, 6-keto-pgf1alpha	E_m_p_t_y	2,3-dinor, 6-keto-prostaglandin f1alpha	Metabolite_from_lipid_maps
2,3-dinor-11b-pgf2a	C18H30O6		Metabolite_from_hmdb
2,3-dinor-11b-pgf2alpha	E_m_p_t_y	2,3-dinor-11b-prostaglandin f2alpha	Metabolite_from_lipid_maps
2,3-dinor-pge1	E_m_p_t_y	2,3-dinor-prostaglandin e1	Metabolite_from_lipid_maps
2,3-dinor-txb1	E_m_p_t_y	2,3-dinor-thromboxane b1	Metabolite_from_lipid_maps
2,3-dinor-txb2	C18H30O6	2,3-dinorthromboxane;2,3-dinor-thromboxane;2,3-dinor-thromboxane b2	Metabolite_from_hmdb
2,3-di-o-methylellagic acid	C16H10O8	2,3-di-o-methylellagate	Metabolite_from_hmdb
2,3-diphenylpyrazine	C16H12N2		Metabolite_from_hmdb
2,3-diphosphoglyceric acid	C3H8O10P2	2,3-bisphospho-d-glycerate;2,3-bisphospho-d-glyceric acid;2,3-bisphosphoglycerate;2,3-bisphosphoglyceric acid;2,3-diphospho-d-glycerate;2,3-diphospho-d-glyceric acid;2,3-diphospho-d-glyceric acid pentasodium salt;2,3-diphosphoglycerate;2,3-disphospho-d-glycerate;d-glyceric acid bis;diphosphoglycerate;diphosphoglyceric acid;glycerate 2,3-diphosphate;glyceric acid diphosphate	Metabolite_from_hmdb
2,3-epoxyaflatoxin b1	C17H12O7	8,9-epoxy-aflatoxin b1;aflatoxin b1 2,3-epoxide;aflatoxin b1 8,9-epoxide;aflatoxin b1 8,9-oxide;aflatoxin b1 epoxide;aflatoxin b1 exo-8,9-epoxide;aflatoxin b1 exo-8,9-oxide;aflatoxin b1, 2,3-oxide;aflatoxin b1-2,3-oxide;exo-aflatoxin b1-8,9-epoxide	Metabolite_from_hmdb
2''',3'''-epoxylupinifolin	E_m_p_t_y	2'',3''-epoxylupinifolin	Metabolite_from_lipid_maps
2,3-epoxymenaquinone	C21H24O3		Metabolite_from_hmdb
2,3-epoxyphylloquinone	E_m_p_t_y		Metabolite_from_lipid_maps
2,3-epoxysesamone	C15H14O5	2,3-epoxy-2-prenylnaphthazarin	Metabolite_from_hmdb
2,3-heptanedione	C7H12O2	2,3-dioxoheptane;acetyl pentanoyl;acetyl valeryl;benzil-related compound, 47;fema 2543;valerylacetyl	Metabolite_from_hmdb
2,3-hexanedione	C6H10O2	2,3-hexandione;2,3-hexanodione;acetyl butyryl;acetylbutyryl;butyryl acetyl;fema 2558;methyl propyl diketone;methyl propyl glyoxal	Metabolite_from_hmdb
2,3-methylene suberic acid	C10H14O4	2,3-methylene suberate	Metabolite_from_hmdb
2,3-methyleneglutaric acid	C7H8O4	2,3-methyleneglutarate	Metabolite_from_hmdb
2,3-methylenesuccinic acid	C6H6O4	2,3-methylenesuccinate	Metabolite_from_hmdb
2,3-octanedione	C8H14O2	2,3-dioxooctane;2,3-octadione;2,3-octandione;methyl pentyl diketone;octane-2,3-dione	Metabolite_from_hmdb
2,3-pentanedione	C5H8O2	2,3-pentadione;2,3-pentandione;2,3-pentane-dione;23-pentanedione;acetyl propionyl;acetylpropionyl;benzil-related compound, 43;ethyl methyl diketone;fema 2841;pentan-2,3-dione;pentane-2,3-dione	Metabolite_from_hmdb
2,3-secoporrigenin	C27H40O6		Metabolite_from_hmdb
2,3-trans-octenoyl coenzyme a	C29H48N7O17P3S	oct-trans-2-enoyl coenzyme a;trans-d2,3-octenoyl-coa;trans-d2,3-octenoyl-coenzyme a	Metabolite_from_hmdb
2,3-undecanedione	C11H20O2	2,3-undecadione;acetyl nonanoyl;acetyl nonyryl;acetyl pelargonyl;fema 3090;undecane-2,3-dione	Metabolite_from_hmdb
2,4,12-octadecatrienoic acid isobutylamide	C22H39NO	n-isobutyl-2,4,12-octadecatrienamide	Metabolite_from_hmdb
2,4,12-octadecatrienoic acid piperidide	C23H39NO		Metabolite_from_hmdb
2,4,14-eicosatrienoic acid isobutylamide	C24H43NO	n-isobutyl-2,4,14-eicosatrienamide	Metabolite_from_hmdb
2,4,4'-tribde	C12H7Br3O	bde 28;pbde 28	Metabolite_from_hmdb
2,4,4-trimethylcyclopentanone	C8H14O	arylsulfonamide 11c	Metabolite_from_hmdb
2',4',5'-trihydroxy-butyrophenone	C10H12O4	2,4,5-trihydroxybutyrophenone;2',4',5'-trihydroxybutyrophenone;5-butanoyl-1,2,4-benzeneetriol;THBP	Metabolite_from_hmdb
2,4,5-trimethoxybenzaldehyde	C10H12O4	2,4,5-trimethoxy benzaldehyde;2,4,5-trimethoxy-benzaldehyd;2,4,5-trimethoxy-benzaldehyde;2,4,5-trimethoxybenzaldheyde;3,4, 6-trimethoxybenzaldehyde;3,4,6-trimethoxybenzaldehyde;asaraldehyde;asaronaldehyde;asarylaldehyde;azarylaldehyde;gazarin	Metabolite_from_hmdb
2,4,5-trimethyl-3-oxazoline	C6H11NO	fema 3525	Metabolite_from_hmdb
2,4,5-trimethyl-3-thiazoline	C6H11NS		Metabolite_from_hmdb
2,4,5-trithiaheptane	C4H10S3		Metabolite_from_hmdb
2,4,6-octatriyn-1-ol	C8H6O		Metabolite_from_hmdb
2,4,6-octatriynoic acid	C8H4O2	2,4,6-octatriynoate	Metabolite_from_hmdb
2'',4'',6''-triacetylglycitin	C28H28O13		Metabolite_from_hmdb
2,4,6-tribromophenol	C6H3Br3O	2,4,6-tribromo-3-methylphenol;2,4,6-tribromo-m-cresol;2,4,6-tribromo-phenol;bismuth tribromophenate;bromkal pur 3;bromol;c6h3br3o;flammex 3bp;great lakes ph-73;micatex;TBP;tribromophenol;xeroform	Metabolite_from_hmdb
2,4,6-triethyl-s-trioxane	C9H18O3	parapropanal;parapropionaldehyde;propionaldehyde trimer	Metabolite_from_hmdb
2',4',6'-trihydroxyacetophenone	C8H8O4	2,4,6-trihydroxyacetophenone;2',4',6'-trihydroxy-acetophenone;2',4',6'-trihydroxyacetophenone monohydrate;2-acetyl-1,3,5-benzenetriol;2-acetylphloroglucinol;acetophloroglucine;acetophloroglucinol;acetylphloroglucinol;phloracetophene;phloracetophenone;phloroacetophenone;THAP	Metabolite_from_hmdb
2,4,6-trihydroxybenzoic acid	C7H6O5	2,4, 6-trihydroxy benzoate;2,4, 6-trihydroxy benzoic acid;2,4,6-trichydroxybenzoate;2,4,6-trichydroxybenzoic acid;2,4,6-trihydroxy benzoate;2,4,6-trihydroxy benzoic acid;2,4,6-trihydroxybenzene carboxylate;2,4,6-trihydroxybenzene carboxylic acid;2,4,6-trihydroxybenzoate;2,4,6-trihydroxy-benzoate;2,4,6-trihydroxy-benzoic acid;phloroglucinate;phloroglucincarboxylate;phloroglucincarboxylic acid;phlo…	Metabolite_from_hmdb
2',4',6'-trihydroxydihydrochalcone 2'-glucoside	C21H24O9		Metabolite_from_hmdb
2',4',6'-trihydroxydihydrochalcone 4'-glucoside	C21H24O9		Metabolite_from_hmdb
2,4,6-trihydroxyisovalerophenone	C11H14O4	phlorisovalerophenone	Metabolite_from_hmdb
2,4,6-trimethoxybenzophenone	C16H16O4	methylhydrocotoin	Metabolite_from_hmdb
2,4,6-trimethoxybenzoylacetone	C13H16O5	eugenone	Metabolite_from_hmdb
2,4,6-trimethoxyphenyl acetate	C11H14O5		Metabolite_from_hmdb
2,4,6-trimethyl-2z-tetracosenoic acid	E_m_p_t_y	2,4,6-trimethyl-2z-tetracosenoate;mycolipenate;mycolipenic acid	Metabolite_from_lipid_maps
2,4,6-trimethylbenzaldehyde	C10H12O	2,4,6-trimethyl-benzaldehyde;2-formyl-1,3,5-trimethylbenzene;2-formylmesitylene;2-mesitylenecarboxaldehyde;aldehydomesitylene;b-isodural;b-isoduryl aldehyde;isodural;mesitaldehyde;mesityl aldehyde;mesitylaldehyde;mesitylenecarboxaldehyde	Metabolite_from_hmdb
2,4,6-trimethylphenol	C9H12O	1,3,5-trimethylphenol;1-hydroxy-2,4,6-trimethylbenzene;2,4, 6-trimethylphenol;2,4,6-trimethylofenol;2,4,6-trimethyl-phenol;2,4,6-trimetylofenol;2-hydroxymesitylene;mesitol;mesityl alcohol	Metabolite_from_hmdb
2,4,6-trithiaheptane	C4H10S3	methyl orthotrithioformate;orthoformic acid, trithio-, trimethyl ester;trimethyl trithioorthoformate;trithiomethoxymethane	Metabolite_from_hmdb
2,4,7-decatrienoic acid	C10H14O2	2,4,7-decatrienoate;ethyl 2,4,7-decatrienoate	Metabolite_from_hmdb
2,4,8-eicosatrienoic acid isobutylamide	C24H43NO	n-isobutyl-2,4,8-eicosatrienamide	Metabolite_from_hmdb
2,4-cis-trilobacinone	C37H66O7		Metabolite_from_hmdb
2,4-decadien-5-olide	C10H14O2	2-pyrone, 6-pentyl;6-amyl-alpha -pyrone;6-amyl-alpha-pyrone;6-n-amyl alpha -pyrone;6-pentyl-2-pyrone;6-pentyl-alpha -pyrone;6-pentyl-alpha-pyrone;6-pentyl-a-pyrone;alpha -pyrone, 6-pentyl;fema 3696	Metabolite_from_hmdb
2,4-decadienoyl-coa	C31H50N7O17P3S	2,4-decadienoyl-coenzyme a	Metabolite_from_hmdb
2'',4''-diacetylafzelin	C25H24O12		Metabolite_from_hmdb
2,4-diamino-6,7-dimethoxyquinazoline	C10H12N4O2		Metabolite_from_hmdb
2,4-diamino-6-hydroxypyrimidine	C4H6N4O	2,4-diamino-6-pyrimidinone;2,6-diamino-4-hydroxypyrimidine;2,6-diamino-4-pyrimidinol;2,6-diaminopyrimidin-4-one;6-aminoisocytosine;6-hydroxy-2,4-pyrimidinediamine	Metabolite_from_hmdb
2,4-diamino-6-nitrotoluene	C7H9N3O2		Metabolite_from_hmdb
2,4-diamino-butyric acid	E_m_p_t_y	2,4-diamino-butanoate;2,4-diamino-butanoic acid;2,4-diamino-butyrate	Metabolite_from_lipid_maps
2,4-diaminobutyric acid	C4H10N2O2	2,4-diaminobutanoate;2,4-diamino-butanoate;2,4-diaminobutanoic acid;2,4-diamino-butanoic acid;2,4-diaminobutyrate;2,4-diamino-butyrate;2,4-diamino-butyric acid;2,4-diamino-n-butyrate;2,4-diamino-n-butyric acid;alpha,gamma-diaminobutyrate;alpha,gamma-diaminobutyric acid;dl-2,4-diaminobutanoate;dl-2,4-diaminobutanoic acid;dl-2,4-diaminobutyrate;dl-2,4-diaminobutyric acid;dl-alpha,gamma-diaminobutyr…	Metabolite_from_hmdb
2,4-dibromophenol	C6H4Br2O	2,4-dibromo-phenol	Metabolite_from_hmdb
2,4-dichlorophenol	C6H4Cl2O	1,3-dichloro-4-hydroxybenzene;2,4-dichlorophenate;2,4-dichlorophenic acid;2,4-dichloro-phenol;4,6-dichlorophenol	Metabolite_from_hmdb
2,4-dichlorophenoxyacetic acid	C8H6Cl2O3	2,4-d;2,4-d acid;2,4-d mecoprop;2,4-dichlorophenoxyacetate;2,4-dichlorophenoxyethanoate;2,4-dichlorophenoxyethanoic acid;2,4-dichlorphenoxyessigsaure;2,4-dwuchlorofenoksyoctowy kwas;acide 2,4-dichloro phenoxyacetique;acme amine 4;acme butyl ester 4;acme lv 4;agrotect;amidox;aminopielik 50sl;amoxone;aqua-kleen;atlas d;barrage hf;brush-rhap;b-selektonon;chipco turf herbicide d;chipco turf herbicide…	Metabolite_from_hmdb
2,4-diethyl-5-propyloxazole	C10H17NO		Metabolite_from_hmdb
2,4-diethyl-5-propylthiazole	C10H17NS		Metabolite_from_hmdb
2,4-diethylthiazole	C7H11NS	2,4-diethyl-1,3-thiazole	Metabolite_from_hmdb
2,4-difurfurylfuran	C14H12O3		Metabolite_from_hmdb
2,4-dihydroxy-1,4-benzoxazinone	C8H7NO4	diboa	Metabolite_from_hmdb
2',4'-dihydroxy-2-biphenylcarboxylic acid	C13H10O4	2',4'-dihydroxy-2-biphenylcarboxylate	Metabolite_from_hmdb
2',4-dihydroxy-4',6'-dimethoxychalcone	C17H16O5	flavokawain c;flavokawin;flavokawin c	Metabolite_from_hmdb
2,4-dihydroxy-6,4'-dimethoxychalcone	E_m_p_t_y		Metabolite_from_lipid_maps
2',4'-dihydroxy-6'-methoxyacetophenone	C9H10O4		Metabolite_from_hmdb
2,4'-dihydroxyacetophenone	C8H8O3	4-hydroxyphenacyl alcohol;hydroxymethyl p-hydroxyphenyl ketone;p-hydroxybenzoylcarbinol;p-hydroxyphenacyl alcohol	Metabolite_from_hmdb
2',4'-dihydroxyacetophenone	C8H8O3	2',4'-dihydroxy-acetophenone;4-acetyl-1,3-benzenediol;4-acetylresorcinol;4-acetyl-resorcinol;resacetophenone;resoacetophenone	Metabolite_from_hmdb
2,4-dihydroxyacetophenone 5-sulfate	C8H8O6S		Metabolite_from_hmdb
2',4'-dihydroxyazobenzene-4-sulfonic acid	C12H10N2O5S	2',4'-dihydroxyazobenzene-4-sulfonate;c.i. 14270;c.i. acid orange 6;c.i. food yellow 8;chrysoine s;e 103;resorcinol yellow;tropaeolin o	Metabolite_from_hmdb
2,4-dihydroxybenzoic acid	C7H6O4	2,4-dhba;2,4-dihydroxybenzoate;2,4-dihydroxy-benzoate;2,4-dihydroxy-benzoic acid;4-carboxyresorcinol;4-hydroxysalicylate;4-hydroxysalicylic acid;beta-resorcinolate;beta-resorcinolic acid;beta-resorcylate;beta-resorcylic acid;b-resorcylic acid, 8ci;fema 3798;p-hydroxysalicylate;p-hydroxysalicylic acid;resorcinol-4-carboxylate;resorcinol-4-carboxylic acid;resorcylic acid, beta	Metabolite_from_hmdb
2,4-dihydroxy-butanoic acid	E_m_p_t_y	2,4-dihydroxy-butanoate	Metabolite_from_lipid_maps
2,4-dihydroxybutanoic acid	C4H8O4	2,4-dihydroxybutanoate;2,4-dihydroxybutyrate;2,4-dihydroxy-butyrate;2,4-dihydroxybutyric acid;2,4-dihydroxy-butyric acid;3-deoxytetronate;3-deoxytetronic acid	Metabolite_from_hmdb
2',4'-dihydroxybutyrophenone	C10H12O3	2,4-dihydroxybutyrophenone;4-butyrylresorcinol;resobutyrophenone	Metabolite_from_hmdb
2,4-dihydroxychalcone	C15H12O3		Metabolite_from_hmdb
2,4-dihydroxy-nitrophenol	C6H5NO4	4-nitrobenzene-1,3-diol;4-nitroresorcinol	Metabolite_from_hmdb
2,4-diisopropyl-3-methylphenol	C13H20O	2,4-diisopropyl-m-cresol	Metabolite_from_hmdb
2,4-diisopropyl-5-methylphenol	C13H20O	1-hydroxy-2,4,5-trimethylbenzene;2,4,5-trimethylphenol;2,4,5-trimethyl-phenol;4,6-diisopropyl-m-cresol;5-hydroxypseudocumene;glutamic acid gamma-semialdehyde;phenol, 5-methyl-2,4-diisopropyl;pseudocumenol	Metabolite_from_hmdb
2,4-dimethyl-1,3-dioxolane	C5H10O2		Metabolite_from_hmdb
2,4-dimethyl-1h-indole	C10H11N	2,4-dimethylindole	Metabolite_from_hmdb
2,4-dimethyl-2-pentenoic acid	C7H12O2	2,4-dimethyl-2-pentenoate;fema 3143	Metabolite_from_hmdb
2,4-dimethyl-3-pentanone	C7H14O	2, 4-dimethyl-3-pentanone;2,4-dimethylpentan-3-one;3-pentanone,2,4-dimethyl;diisopropyl ketone;diisopropylketone;isobutyrone;isopropyl ketone	Metabolite_from_hmdb
2,4-dimethyl-4-nonanol	C11H24O	2,4-dimethylnonan-4-ol	Metabolite_from_hmdb
2,4-dimethyl-5-pentylthiazole	C10H17NS		Metabolite_from_hmdb
2,4-dimethyl-5-propyloxazole	C8H13NO		Metabolite_from_hmdb
2,4-dimethyl-5-propylthiazole	C8H13NS		Metabolite_from_hmdb
2,4-dimethyl-5-vinylthiazole	C7H9NS	5-ethenyl-2,4-dimethylthiazole;5-ethenyl-2,4-dimethylthiazole, 9ci;fema 3145	Metabolite_from_hmdb
2',4'-dimethylacetophenone	C10H12O	2', 4'-dimethylacetophenone;2,4-dimethylacetophenone;2',4'-dimethyl-acetophenone;4-acetyl-m-xylene;acetyl-m-xylene;fema 2387;methyl 2,4-dimethylphenyl ketone	Metabolite_from_hmdb
2,4-dimethyladipic acid	C8H14O4	2,4-dimethyladipate	Metabolite_from_hmdb
2,4-dimethylbenzaldehyde	C9H10O	1-formyl-2,4-dimethylbenzene;2,4-dimethyl-benzaldehyde;2,4-dimethylbenzenecarboxaldehyde;2,4-xylylaldehyde;fema 3427;m-xylylaldehyde	Metabolite_from_hmdb
2,4-dimethyldodecane	C14H30	3-methylundecane;3-methyl-undecane	Metabolite_from_hmdb
2,4-dimethylfuran	C6H8O	2,4-dimethyl-furan	Metabolite_from_hmdb
2,4-dimethyloxazole	C5H7NO	2,4-dimethyl-1,3-oxazole;2,4-dimethyl-oxazole	Metabolite_from_hmdb
2,4-dimethylpimelic acid	C9H16O4	2,4-dimethylpimelate	Metabolite_from_hmdb
2,4-dimethylpyridine	C7H9N	2,4-dimethyl-pyridine;2,4-lutidene;2,4-lutidine;alpha,gamma-dimethylpyridine;alpha,laquo gammaraquo -dimethylpyridine	Metabolite_from_hmdb
2,4-dimethylthiazole	C5H7NS	2, 4-dimethylthiazole;2,4-dimethyl-1,3-thiazole;2,4-dimethyl-thiazole;2,4-methylthiazole	Metabolite_from_hmdb
2,4-dimethylthiophene	C6H8S	2,4-dimethyl-thiophene	Metabolite_from_hmdb
2,4-diphenyl-1-butene	C16H16	SD-2	Metabolite_from_hmdb
2,4-dipropylthiazole	C9H15NS		Metabolite_from_hmdb
2,4-di-tert-butylphenol	C14H20O	2,4-di-t-butylphenol;2,4-tert-butylphenol;antioxidant no. 33;prodox 146;prodox 146a-85x	Metabolite_from_hmdb
2,4-dithia-3-selenapentane	C2H6S2Se		Metabolite_from_hmdb
2,4-dodecadien-1-al	C12H20O	2,4-dodecadienal;fema 3670;trans,trans-2,4-dodecadienal	Metabolite_from_hmdb
2,4-dodecadienoic acid pyrrolidide	C16H27NO		Metabolite_from_hmdb
2,4-eicosadienoic acid piperidide	C25H45NO		Metabolite_from_hmdb
2,4-heptadecanedione	C17H32O2	2,4-heptadecadione;heptadecane-2,4-dione;myristoylacetone;tetradecanoylacetone	Metabolite_from_hmdb
2,4-hexadienedial	C6H6O2	hexa-2,4-dienedial;muconaldehyde;mucondialdehyde;muconic aldehyde;muconic dialdehyde;trans,trans-muconaldehyde	Metabolite_from_hmdb
2,4-hexadienyl acetate	C8H12O2	2,4-hexadien-1-ol, acetate;2,4-hexadienylester kyseliny octove;acetic acid, 2,4-hexadien-1-ol ester;acetic acid, 2,4-hexadienyl ester;hexa-2,4-dienyl acetate;sorbyl acetate;trans,trans-2,4-hexadienyl acetate;trans,trans-hexa-2,4-dienyl acetate	Metabolite_from_hmdb
2,4-hexadienyl butyrate	C10H16O2	2,4-hexadienol butanoate;2,4-hexadienol monobutyrate;butanoic acid, 2,4-hexadien-1-yl ester;butanoic acid, 2,4-hexadienyl ester;butyric acid, 2,4-hexadienyl ester;hexa-2,4-dienyl butyrate;sorbyl butyrate	Metabolite_from_hmdb
2,4-hexadienyl isobutyrate	C10H16O2	2,4-hexadienyl 2-methylpropanoate;2,4-hexadienylisobutyrate;2-methylpropanoic acid 2,4-hexadienyl ester;3,5-hexadienyl isobutyrate;hexa-2,4-dienyl isobutyrate;isobutyric acid, 2,4-hexadienyl ester;sorbyl isobutyrate	Metabolite_from_hmdb
2,4-hexadienyl propionate	C9H14O2	2,4-hexadien-1-ol, propanoate;2,4-hexadien-1-ol, propionate;2,4-hexadienol monopropionate;sorbyl propionate	Metabolite_from_hmdb
2,4-nonadien-1-ol	C9H16O	2,4-nonadienol;fema 3951;nonadien-1-ol	Metabolite_from_hmdb
2,4-nonadienal	C9H14O	2,4-nonadien-1-al;fema 3212;nona-2,4-dienal	Metabolite_from_hmdb
2,4-nonanedione	C9H16O2	caproylacetone;nonane-2,4-dione	Metabolite_from_hmdb
2,4-pentadienal	C5H6O	1,3-pentadien-5-al;fema 3217	Metabolite_from_hmdb
2,4-pentanedione	C5H8O2	2,4-dioxopentane;2,4-pentadione;2,4-pentandione;ACAC;acetoacetone;acetyl 2-propanone;acetyl acetone;acetyl-2-propanone;acetylacetone;acetyl-acetone;benzil-related compound, 44;ch3coch2coch3;diacetylmethane;hacac;pentan-2,4-dione;pentane-2,4-dione;pentanedione;pentanedione-2,4	Metabolite_from_hmdb
2,4s,6s-trimethyl-2e-docosenoic acid	E_m_p_t_y	2,4s,6s-trimethyl-2e-docosenoate	Metabolite_from_lipid_maps
2,4s,6s-trimethyl-2e-hexacosenoic acid	E_m_p_t_y	2,4s,6s-trimethyl-2e-hexacosenoate	Metabolite_from_lipid_maps
2,4s,6s-trimethyl-2e-pentacosenoic acid	E_m_p_t_y	2,4s,6s-trimethyl-2e-pentacosenoate	Metabolite_from_lipid_maps
2,4s,6s-trimethyl-2e-tetracosenoic acid	E_m_p_t_y	2,4s,6s-trimethyl-2e-tetracosenoate	Metabolite_from_lipid_maps
2,4-toluenediamine	C7H10N2	1,3-diamino-4-methylbenzene;2,4-diamino-1-methylbenzene;2,4-diamino-1-toluene;2,4-diaminotoluen;2,4-diaminotoluene;2,4-diaminotoluol;2,4-tolamine;2,4-tolylenediamine;3-amino-p-toluidine;4-methyl-1,3-benzenediamine;4-methyl-1,3-phenylenediamine;4-methyl-m-phenylenediamine;4-m-tolylenediamine;5-amino-o-toluidine;benzofur mt;brown for fur t;c.i. oxidation base 200;c.i. oxidation base 35;developer 14…	Metabolite_from_hmdb
2,4-trans,trans-decadienal	C10H16O	2e,4e-decadienal;2-trans,4-trans-decadienal;fema 3135;trans-2, trans-4-decadienal	Metabolite_from_hmdb
2,4-undecadienal	C11H18O	fema 3422	Metabolite_from_hmdb
2,4-undecadiene-8,10-diynoic acid isobutylamide	C15H19NO		Metabolite_from_hmdb
2',5,6-trimethoxyflavone	C18H16O5	5,6,2'-trimethoxyflavone	Metabolite_from_hmdb
2,5-diaminopyrimidine nucleoside triphosphate	C9H18N5O14P3		Metabolite_from_hmdb
2,5-dibutyl-4-methyloxazole	C12H21NO		Metabolite_from_hmdb
2,5-dichlorophenol	C6H4Cl2O	2,5-dcp;2,5-dichloro-phenol	Metabolite_from_hmdb
2,5-diethyl-3,6-dimethylpyrazine	C10H16N2		Metabolite_from_hmdb
2,5-diethyl-3-methylpyrazine	C9H14N2	3,6-diethyl-2-methylpyrazine;fema 3915	Metabolite_from_hmdb
2,5-diethyl-4-methylthiazole	C8H13NS		Metabolite_from_hmdb
2,5-diethyl-4-propylthiazole	C10H17NS		Metabolite_from_hmdb
2,5-diethylpyrazine	C8H12N2	2,5-diethyl-pyrazine	Metabolite_from_hmdb
2,5-diethyltetrahydrofuran	C8H16O	2,5-diethyltetrahydro-furan;2,5-diethyltetrahydrofurane;fema 3743	Metabolite_from_hmdb
2,5-diethylthiazole	C7H11NS	2,5-diethyl-1,3-thiazole	Metabolite_from_hmdb
2,5-dihydro-2,4-dimethyloxazole	C5H9NO	2,4-dimethyl-3-oxazoline	Metabolite_from_hmdb
2',5-dihydroxy-4',7-dimethoxyisoflavone	C17H14O6		Metabolite_from_hmdb
2',5'-dihydroxyacetophenone	C8H8O3	1-acetyl-2,5-dihydroxybenzene;2', 5'-dihydroxyacetophenone;2,5-dihydroxy-1-acetylbenzene;2,5-dihydroxyacetophenone;2',5'-dihydroxy-acetophenone;2,5-dihydroxyphenyl methyl ketone;2-acetyl-1,4-dihydroxybenzene;2-acetylhydroquinone;acetylhydroquinone;acetylquinol;ghl.pd_mitscher_leg0.355;quinacetophenone	Metabolite_from_hmdb
2',5'-dihydroxychalcone	C15H12O3	2,5-dihydroxyphenyl styryl ketone	Metabolite_from_hmdb
2,5-diiodo-benzoic acid	C25H48O	2,5-diiodobenzoate;2,5-diiodo-benzoate;2,5-diiodobenzoic acid	Metabolite_from_hmdb
2,5-diisopropyl-3-methylphenol	C13H20O	2,5-diisopropyl-m-cresol	Metabolite_from_hmdb
2,5-diisopropyl-4-methylphenol	C13H20O	2,5-diisopropyl-p-cresol, 8ci;4-methyl-2,5-diisopropylphenol	Metabolite_from_hmdb
2,5-diisopropylphenol	C12H18O	p-diisopropylbenzene monoalc.	Metabolite_from_hmdb
2,5-diketocamphane	E_m_p_t_y		Metabolite_from_lipid_maps
2,5-dimethoxystilbene	E_m_p_t_y		Metabolite_from_lipid_maps
2,5-dimethyl-1h-pyrrole	C6H9N	2, 5-dimethylpyrrole;2,5-dimethylazole;2,5-dimethylpyrrole;2,5-dimethyl-pyrrole;pyrrole,2,5-dimethyl	Metabolite_from_hmdb
2,5-dimethyl-3-furanthiol	C6H8OS	3-mercapto-2,5-dimethylfuran;fema 3451	Metabolite_from_hmdb
2,5-dimethyl-3-furanthiol acetate	C8H10O2S		Metabolite_from_hmdb
2,5-dimethyl-3-furanyl methyl disulfide	C7H10OS2		Metabolite_from_hmdb
2,5-dimethyl-3-mercaptotetrahydrofuran	C6H12OS		Metabolite_from_hmdb
2,5-dimethyl-3-propylpyrazine	C9H14N2	2,5-dimethyl-3-pyropylpyrazine;2-propyl-3,6-dimethylpyrazine;3,6-dimethyl-2-propylpyrazine	Metabolite_from_hmdb
2,5-dimethyl-3-thiofuroylfuran	C11H10O3S		Metabolite_from_hmdb
2,5-dimethyl-3-thioisovaleryl furan	C11H16O2S	2,5-dimethyl-3-thioisovalerylfuran;fema 3482	Metabolite_from_hmdb
2,5-dimethyl-4-propylthiazole	C8H13NS		Metabolite_from_hmdb
2,5-dimethylfuran	C6H8O	2,5-dimethyl-furan;2,5-dimethylfurane	Metabolite_from_hmdb
2,5-dimethyloxazole	C5H7NO	2,5-dimethyl-1,3-oxazole;oxazole, 2,5-dimethyl	Metabolite_from_hmdb
2,5-dimethylphenol	C8H10O	1,2,5-xylenol;1,4-dimethyl-2-hydroxybenzene;1-hydroxy-2,5-dimethylbenzene;2,5-dimethyl phenol;2,5-dimethyl-phenol;2,5'-xylenol;2,5-xylenol;2,5-xylenol, 8ci;2-hydroxy-p-xylene;3,6-dimethylphenol;3,6-xylenol;6-methyl-m-cresol;fema 3595;hydroxy-p-xylene;p-2-xylenol;p-xylenol	Metabolite_from_hmdb
2,5-dimethylpyrazine	C6H8N2	2, 5-dimethylpyrazine;2,5-dimethyl pyrazine;2,5-dimethyl-1,4-diazine;2,5-dimethylparadiazine;2,5-dimethylpiazine;2,5-dimethyl-pyrazine;fema 3272;pyrazine,2,5-dimethyl	Metabolite_from_hmdb
2,5-dimethylthiazole	C5H7NS	2,5-dimethyl-1,3-thiazole;2,5-dimethyl-thiazole	Metabolite_from_hmdb
2,5-dimethylthiophene	C6H8S	2,5-dimethyl-thiophene	Metabolite_from_hmdb
2,5-dioxopentanoate	C5H6O4		Metabolite_from_hmdb
2,5-dipropyl-4-methylthiazole	C10H17NS		Metabolite_from_hmdb
2,5-dipropylthiazole	C9H15NS		Metabolite_from_hmdb
2,5-dithiahexane	C4H10S2	ch3sch2ch2sch3	Metabolite_from_hmdb
2,5-furandicarboxylic acid	C6H4O5	2,5-furandicarboxylate;dehydromucate;dehydromucic acid;dehydroschleimsaeure;furan 2,5-dicarboxylate;furan 2,5-dicarboxylic acid;furan-2,5-dicarbonsaeure;furan-2,5-dicarboxylate;furan-2,5-dicarboxylic acid;furane-a,a'-dicarboxylate;furane-a,a'-dicarboxylic acid	Metabolite_from_hmdb
2,5-heptadien-1-ol	C7H12O		Metabolite_from_hmdb
2,5-octadien-1-ol	C8H14O		Metabolite_from_hmdb
2,5-undecadienal	C11H18O		Metabolite_from_hmdb
2,6 dimethylheptanoyl carnitine	C16H31NO4	2,6-dimethylheptanoyl carnitine;dimethyl heptanoyl carnitine	Metabolite_from_hmdb
2,6,10-trimethyldodecanoic acid	C15H30O2	12-farnesanoate;12-farnesanoic acid;2,6,10-trimethyldodecanoate;mangfarnasoate;mangfarnasoic acid	Metabolite_from_hmdb
2,6,10-trimethyl-undecanoic acid	E_m_p_t_y	2,6,10-trimethyl-undecanoate	Metabolite_from_lipid_maps
2,6,10-trimethylundecanoic acid	C14H28O2	2,6,10-trimethylundecanoate	Metabolite_from_hmdb
2,6,7-trimethyldecane	C13H28	2,6,7-trimethyl-decane	Metabolite_from_hmdb
2,6,8-trimethyldecane	C13H28	2,6,8-trimethyl-decane	Metabolite_from_hmdb
2,6-cyclolycopene-1,5-diol	C40H58O2	1,5-dihydroxyiridanyllycopene	Metabolite_from_hmdb
2'',6''-diacetylorientin	C25H24O13	orientin 2'',6''-diacetate	Metabolite_from_hmdb
2,6-dibromophenol	C6H4Br2O	2,6-dibromo-phenol	Metabolite_from_hmdb
2,6-diethyl-3,5-dimethylpyrazine	C10H16N2		Metabolite_from_hmdb
2,6-diethylaniline	C10H15N	2,6-diethyl aniline;2,6-diethyl-aniline;2,6-diethyl-benzamine;2,6-diethyl-benzenamine;2,6-diethylbenzenamine, 9ci;2-amino-1,3-diethylbenzene	Metabolite_from_hmdb
2,6-diethylpyrazine	C8H12N2	2,6-diethyl-pyrazine	Metabolite_from_hmdb
2,6-digalloylglucose	C20H20O14		Metabolite_from_hmdb
2'',6''-digalloyliriflophenone 3-c-glucoside	C33H28O18		Metabolite_from_hmdb
2',6'-dihydroxy-4'-methoxyacetophenone	C9H10O4	2,6-dihydroxy-4-methoxyacetophenone;4-o-methylphloracetophenone	Metabolite_from_hmdb
2',6'-dihydroxy-4'-methoxydihydrochalcone	C16H16O4	2',6'-dihydroxy-4'-methoxydihydrochalone	Metabolite_from_hmdb
2',6'-dihydroxyacetophenone	C8H8O3	2, 6-dihydroxyacetophenone;2,6-dihydroxyacetophenone;2',6'-dihydroxy-acetophenone;2-acetyl-1,3-benzenediol;2-acetyl-1,3-dihydroxybenzene;2-acetylresorcinol;2-acetyl-resorcinol;acetyl-2,6-dihydroxybenzene;gamma-resacetophenone;laquo gammaraquo -resacetophenone	Metabolite_from_hmdb
2,6-dihydroxybenzoic acid	C7H6O4	2,6-dihydroxybenzoate;2,6-dihydroxy-benzoate;2,6-dihydroxy-benzoic acid;2,6-resorcylate;2,6-resorcylic acid;2-carboxyresorcinol;6-hydroxysalicylate;6-hydroxysalicylic acid;benzoate;benzoic acid;gamma-resorcylate;gamma-resorcylic acid	Metabolite_from_hmdb
2,6-diisopropyl-3-methylphenol	C13H20O	2,6-diisopropyl-m-cresol;2,6-diisopropyl-m-cresol, 8ci	Metabolite_from_hmdb
2,6-diisopropylnaphthalene	C16H20	2,6-di-iso-propylnaphthalene	Metabolite_from_hmdb
2,6-dimenapqi	C20H30O3	2,6-dimethyl-napqi;na-2,6-bqi	Metabolite_from_hmdb
2,6-dimethoxy-1,4-benzoquinone	C8H8O4	2, 6-dimethoxy-1,4-benzoquinone;2, 6-dimethoxy-p-benzoquinone;2, 6-dimethoxyquinone;2,6-dimethoxybenzo-1,4-quinone;2,6-dimethoxybenzoquinone;2,6-dimethoxy-p-benzoquinone;2,6-dimethoxy-p-quinone;2,6-dimethoxyquinone;2,6-dimethoxysemiquinone anions;2,6-dimethoxysemiquinone radicals;dimethoxybenzoquinone,2,6-;DMBQ;ghl.pd_mitscher_leg0.4	Metabolite_from_hmdb
2,6-dimethoxy-4-methylphenol	C9H12O3	2,6-dimethoxy-4-methylphenol, 9ci;2,6-dimethoxy-p-cresol;4-methyl-2,6-dimethoxyphenol;4-methylsyringol;fema 3704;phenol, 4-methyl-2,6-dimethoxy;syringol, 4-methyl	Metabolite_from_hmdb
2,6-dimethoxy-4-phenanthrenol	C16H14O3	3,7-dimethoxy-5-hydroxyphenanthrene;4-hydroxy-2,6-dimethoxyphenanthrene	Metabolite_from_hmdb
2,6-dimethoxy-4-propenyl phenol	C11H14O3		Metabolite_from_hmdb
2,6-dimethoxy-4-propylphenol	C11H16O3	4-propyl-2,6-dimethoxyphenol;4-propylsyringol;fema 3729;phenol, 2,6-dimethoxy-4-propyl	Metabolite_from_hmdb
2,6-dimethoxybenzoic acid	C9H10O4	2,6-dimethoxybenzoate;2,6-dimethoxy-benzoate;2,6-dimethoxy-benzoic acid	Metabolite_from_hmdb
2,6-dimethoxyphenol	C8H10O3	1,3-dimethoxy-2-hydroxybenzene;1,3-dimethyl pyrogallate;1,3-di-o-methylpyrogallol;2,6-dimethoxy-phenol;2,6-dimethoxyphenyl;2,6-dwumetoksyfenol;2-hydroxy-1,3-dimethoxybenzene;aldrich;dimethoxyphenol;fema 3137;pyrogallol 1,3-dimethyl ether;pyrogallol dimethylether;syringol	Metabolite_from_hmdb
2,6-dimethyl-1,4-benzenediol	C8H10O2	2, 6-dimethyl-p-benzohydroquinone;2, 6-xylohydroquinone;2,5-dihydroxy-m-xylene;2,6-dimethylbenzene-1,4-diol;2,6-dimethylhydroquinone;2,6-dimethyl-hydroquinone;2,6-dimethylhydroquinone, 8ci;2,6-dimethyl-p-benzohydroquinone;2,6-dimethylquinol;2,6-xylohydroquinone;2,6-xyloquinol;3,5-dimethylhydroquinone;DMHQ;metaxylohydroquinone;m-xhq;MXHQ;m-xylene-2,5-diol;m-xylohydroquinone	Metabolite_from_hmdb
2,6-dimethyl-2,4-heptadiene	C9H16	ampcpp;phosphomethylphosphonic acid adenosyl ester	Metabolite_from_hmdb
2,6-dimethyl-4-heptanone	C9H18O	2,5-dimethyl-4-heptanone;2,6-dimethylheptan-4-one;2,6-dimethylheptanone;c9-ketones;DIBK;dibutyl ketone;diisobutilchetone;diisobutyl ketone;di-isobutylcetone;diisobutylketon;diisobutylketone;diisopropylacetone;fema 3537;isobutyl ketone;isovalerone;ketones, c9-branched;s-diisopropylacetone;sec-diisopropyl acetone;sym-diisopropylacetone;valerone	Metabolite_from_hmdb
2,6-dimethyl-5-heptenal propyleneglycol acetal	C12H22O2		Metabolite_from_hmdb
2,6-dimethyl-8-octanol	C10H22O	3,7-dimethyl-1-octanol;3,7-dimethyloctan-1-ol;dihydro-citronellol;dimethyl octanol;dimethyl-1-octanol;dimethyloctan-2-ol;dimethyloctanol;geraniol tetrahydride;pelargol;perhydro-geraniol;tetrahydro-geraniol	Metabolite_from_hmdb
2,6-dimethylaniline	C8H11N		Metabolite_from_hmdb
2,6-dimethylbenzenethiol	C8H10S	2,6-dimethyl thiophenol;2,6-dimethyl-benzenethiol;2,6-dimethylphenylthiol;2,6-dimethylthiophenol;2,6-thioxylenol;2,6-xylenethiol;2,6-xylenethiol, 8ci;2,6-xylyl mercaptan;2-mercapto-m-xylene;fema 3666;m-xylene-2-thiol	Metabolite_from_hmdb
2,6-dimethylheptanoyl-coa	C30H48N7O17P3S		Metabolite_from_hmdb
2,6-dimethyl-naphtalene	C12H12		Metabolite_from_hmdb
2,6-dimethylphenol	C8H10O	1,3,2-xylenol;1,3-dimethyl-2-hydroxybenzene;1-hydroxy-2, 6-dimethylbenzene;1-hydroxy-2,6-dimethylbenzene;2,6-dimethyl-phenol;2,6-xylenol, 8ci;2-hydroxy-1,3-dimethylbenzene;2-hydroxy-m-xylene;fema 3249;m-2-xylenol	Metabolite_from_hmdb
2,6-dimethylpyrazine	C6H8N2	2,6-dimethyl-1,4-diazine;2,6-dimethylparadiazine;2,6-dimethylpiazine;2,6-dimethyl-pyrazine;3,5-dimethylpyrazine;fema 3273	Metabolite_from_hmdb
2,6-dimethylpyridine	C7H9N	2,6-dimethyl-pyridine;2,6-dimethypyridine;2,6-lutidene;2,6-lutidine;2,6-lutidine, 8ci;alpha,alpha'-dimethylpyridine;alpha,alpha'-lutidin;alpha,alpha'-lutidine;fema 3540;hsdb 79;LUT;lutidine	Metabolite_from_hmdb
2'',6''-di-o-acetyl isovitexin	E_m_p_t_y		Metabolite_from_lipid_maps
2'',6''-di-o-acetylisoorientin	C25H24O13	isoorientin 2'',6''-diacetate	Metabolite_from_hmdb
2'',6''-di-o-acetylononin	C26H26O11		Metabolite_from_hmdb
2,6-di-tert-butylbenzoquinone	C14H20O2	2, 6-di-tert-butylquinone;2,6-bis-tert-butylbenzoquinone;2,6-di-tert-butylquinone;DBQ	Metabolite_from_hmdb
2,6-di-tert-butylhydroquinone	C14H22O2		Metabolite_from_hmdb
2,6-dodecadien-1-al	C12H20O		Metabolite_from_hmdb
2,6-nonadien-1-ol	C9H16O	fema 2780	Metabolite_from_hmdb
2,6-pipecoloxylidide	C14H20N2O		Metabolite_from_hmdb
2,6-pyridinedicarboxylic acid	C7H5NO4	2,6-dicarboxypyridine;2,6-dipicolinate;2,6-dipicolinic acid;2,6-pyridinedicarboxylate;dipicolinate;dipicolinic acid;pyridine-2,6-dicarboxylate;pyridine-2,6-dicarboxylic acid	Metabolite_from_hmdb
2,6-toluenediamine	C7H10N2	2, 6-diaminotoluene;2, 6-tolylenediamine;2,6-diamino-1-methylbenzene;2,6-diaminotoluene;2,6-toluylenediamine;2,6-tolylenediamine;2-methyl-1,3-benzenediamine;2-methyl-1,3-phenylenediamine;2-methyl-m-phenylenediamine;toluene-2,6-diamine	Metabolite_from_hmdb
2,6-trans,trans-nonadienal	C9H14O	2-trans,6-trans-nonadienal;fema 3766;trans,trans-2,6-nonadienal	Metabolite_from_hmdb
2,6-trans,trans-octadienal	C8H12O	fema 3466;trans,trans-2,6-octadienal	Metabolite_from_hmdb
2,7,10-bisabolatriene	C15H24	1,8,12-bisabolatriene;a-bisabolene?;a-limene;alpha-bisabolene;fema 3331	Metabolite_from_hmdb
2',7-dihydroxy-4',5'-dimethoxyisoflavone	C17H14O6		Metabolite_from_hmdb
2',7-dihydroxy-4',6-dimethoxyisoflavan	C17H18O5	6-methoxyvestitol	Metabolite_from_hmdb
2,7-oxepanedione	C6H8O3	2,7-oxepanedione, 9ci;adipic anhydride;butanedicarboxylic anhydride;hexanedioic acid anhydride;hexanedioic anhydride	Metabolite_from_hmdb
2,8-dihydroxyadenine	C5H5N5O2	2,8-dioxyadenine;6-amino-2,8-dihydroxypurine;dimethyloctanoate;dimethyloctanoic acid	Metabolite_from_hmdb
2,8-di-o-methylellagic acid	C16H10O8	2,8-di-o-methylellagate;3,4'-di-o-methylellagate;3,4'-di-o-methylellagic acid;3,4'-o-dimethylellagate;3,4'-o-dimethylellagic acid	Metabolite_from_hmdb
2,8-epithio-p-menthane	C10H18S		Metabolite_from_hmdb
20, 22-dihydrodigoxigenin	C23H36O5		Metabolite_from_hmdb
20,14-retro-retinoic acid	E_m_p_t_y	20,14-retro-retinoate	Metabolite_from_lipid_maps
20,22-dihydroxycholesterol	E_m_p_t_y	20alpha,22beta-dihydroxycholesterol;20r,22r-dihydroxycholesterol	Metabolite_from_lipid_maps
20,23-cis-bullatalicinone	C37H66O8		Metabolite_from_hmdb
20,26-dihydroxyecdysone	E_m_p_t_y		Metabolite_from_lipid_maps
20:0 cholesteryl ester	E_m_p_t_y		Metabolite_from_lipid_maps
20:1 cholesteryl ester	E_m_p_t_y		Metabolite_from_lipid_maps
20:2 cholesterol ester	C47H80O2	cholesteryl eicosadienoate;cholesteryl eicosadienoic acid	Metabolite_from_hmdb
20:2 cholesteryl ester	E_m_p_t_y		Metabolite_from_lipid_maps
20:3 cholesterol ester	C47H78O2	cholesteryl eicosatrienoate;cholesteryl eicosatrienoic acid	Metabolite_from_hmdb
20:3 cholesteryl ester	E_m_p_t_y		Metabolite_from_lipid_maps
20:4 cholesterol ester	C47H76O2	cholesterol arachidonate;cholesteryl arachidonate;cholesteryl arachidonic acid	Metabolite_from_hmdb
20:4 cholesteryl ester	E_m_p_t_y		Metabolite_from_lipid_maps
20:5 cholesterol ester	C47H74O2	cholesteryl eicosapentaenoate;cholesteryl eicosapentaenoic acid	Metabolite_from_hmdb
20:5 cholesteryl ester	E_m_p_t_y		Metabolite_from_lipid_maps
20a,22b-dihydroxycholesterol	C27H46O3	20alpha,22beta-dihydroxycholesterol;not available	Metabolite_from_hmdb
20-acetoxy-clavulone i	E_m_p_t_y		Metabolite_from_lipid_maps
20-acetoxy-clavulone ii	E_m_p_t_y		Metabolite_from_lipid_maps
20-acetoxy-clavulone iii	E_m_p_t_y		Metabolite_from_lipid_maps
20a-dihydroprogesterone	C21H32O2	20-a-dihydroprogesterone;20a-hydroxydihydroprogesterone;20a-hydroxypregnen-2-one;20a-hydroxyprogesterone;20alpha-dihydroprogesterone;20-alpha-dihydroprogesterone;20alpha-dihydroprognenolone;20alpha-hydroxydihydroprogesterone;20-alpha-hydroxydihydroprogesterone;20alpha-hydroxypregnen-2-one;20alpha-hydroxyprogesterone;20-alpha-hydroxyprogesterone;20alpha-progerol;20-alpha-progerol;20a-progerol;dihy…	Metabolite_from_hmdb
20a-hydroxy cholesterol	E_m_p_t_y		Metabolite_from_lipid_maps
20alpha-dihydroprogesterone	E_m_p_t_y	20alpha-hydroxyprogesterone;dihydroprogesterone	Metabolite_from_lipid_maps
20alpha-hydroxycholesterol	C27H46O2	20alpha-hydroxy cholesterol;20-hydroxycholesterol	Metabolite_from_hmdb
20beta-dihydroprogesterone	E_m_p_t_y		Metabolite_from_lipid_maps
20beta-hydroxyursolic acid	C30H48O4	20beta-hydroxyursolate;20b-hydroxyursolate;20b-hydroxyursolic acid	Metabolite_from_hmdb
20-carboxy-leukotriene b4	C20H30O6	20-carboxyleukotriene b4;20-carboxy-leukotriene- b4;20-carboxy-ltb4;20-cooh-leukotriene b4;20-cooh-ltb4	Metabolite_from_hmdb
20-carboxy-ltb4	E_m_p_t_y	20-carboxy-leukotriene b4	Metabolite_from_lipid_maps
20-cooh-leukotriene e4	C23H35NO7S	20-cooh-lte4	Metabolite_from_hmdb
20-deoxynarasin	C43H72O10		Metabolite_from_hmdb
20-dihydrodydrogesterone	C23H34		Metabolite_from_hmdb
20-dihydroprogesterone	E_m_p_t_y		Metabolite_from_lipid_maps
20-dihydroxyleukotriene b4	C20H32O6		Metabolite_from_hmdb
20-ethyl pgf2alpha	E_m_p_t_y	20-ethyl prostaglandin f2alpha	Metabolite_from_lipid_maps
20-ethyl-pge2	E_m_p_t_y	20-ethyl-prostaglandin e2	Metabolite_from_lipid_maps
20-hdohe	C22H32O3		Metabolite_from_hmdb
20-hede	E_m_p_t_y	20-hydroxy-6z,15z-eicosadienoate;20-hydroxy-6z,15z-eicosadienoic acid	Metabolite_from_lipid_maps
20-hete	E_m_p_t_y	20-hydroxy arachidonate;20-hydroxy arachidonic acid	Metabolite_from_lipid_maps
20-hete ethanolamide	C22H37NO3	20-hete ea;20-hete-ea;20-hete-ethanolamine;20-hydroxy aea;20-hydroxy arachidonoyl ethanolamide;20-hydroxyepoxyeicosatrienoate;20-hydroxyepoxyeicosatrienoic acid;20-hydroxyepoxyeicosatrienoic acid ethanolamide	Metabolite_from_hmdb
20-hete-d6	E_m_p_t_y		Metabolite_from_lipid_maps
20-hete-ea	E_m_p_t_y	20-hete-ethanolamine	Metabolite_from_lipid_maps
20-hydroxy ltb4	E_m_p_t_y	20-hydroxy leukotriene b4	Metabolite_from_lipid_maps
20-hydroxycholesterol	E_m_p_t_y	20alpha-hydroxycholesterol	Metabolite_from_lipid_maps
20-hydroxy-e4-neuroprostane	C22H32O5	20ohe4np	Metabolite_from_hmdb
20-hydroxyecdysone	E_m_p_t_y	20-oh ecdysone	Metabolite_from_lipid_maps
20-hydroxyecdysone 22-phosphate	E_m_p_t_y	20-hydroxyecdysone-22-phosphate	Metabolite_from_lipid_maps
20-hydroxy-eicosatetraenoic acid	E_m_p_t_y	20-hydroxy-eicosatetraenoate	Metabolite_from_lipid_maps
20-hydroxyeicosatetraenoic acid	C20H32O3	20-hete;20-hydroxy arachidonate;20-hydroxy arachidonic acid;20-hydroxyarachidonate;20-hydroxyarachidonic acid;20-hydroxyeicosatetraenoate;20-hydroxyicosatetraenoate;20-hydroxyicosatetraenoic acid	Metabolite_from_hmdb
20-hydroxy-leukotriene b4	C20H32O5	20-hydroxy ltb4;20-hydroxyleukotriene b4;20-hydroxy-ltb4;20-oh-leukotriene b4;20-oh-ltb4;5,12,20-thete;5,12,20-trihete;omega-hydroxy-ltb4;w-hydroxy-ltb4	Metabolite_from_hmdb
20-hydroxy-leukotriene e4	C23H37NO6S	20-hydroxyleukotriene e4;20-oh-leukotriene e4;2-oxo-4-hydroxyvalerate;2-oxo-4s-hydroxypentanoate;2-oxo-4s-hydroxypentanoic acid;4-hydroxy-2-ketovalerate;4-hydroxy-2-ketovaleric acid;4-hydroxy-2-oxopentanoate;4-hydroxy-2-oxopentanoic acid;4-hydroxy-2-oxovalerate;4-hydroxy-2-oxovaleric acid;HKP	Metabolite_from_hmdb
20-hydroxy-lte4	E_m_p_t_y	20-hydroxy-leukotriene e4	Metabolite_from_lipid_maps
20-hydroxy-pgd2	E_m_p_t_y		Metabolite_from_lipid_maps
20-hydroxy-pge2	C20H32O6	20-hydroxyprostaglandin e2;20-hydroxy-prostaglandin e2	Metabolite_from_hmdb
20-hydroxy-pgf2a	C20H34O6	20-hydroxy-pgf2alpha	Metabolite_from_hmdb
20-hydroxy-pgf2alpha	E_m_p_t_y	20-hydroxy-prostaglandin f2alpha	Metabolite_from_lipid_maps
20-hydroxy-resolvin e1	E_m_p_t_y	20-hydroxy-rve1	Metabolite_from_lipid_maps
20-hydroxyrutacridone epoxide	C19H17NO5		Metabolite_from_hmdb
20-oxo-leukotriene b4	C20H30O5	20-carboxyleukotriene b4	Metabolite_from_hmdb
20-oxo-leukotriene e4	C23H35NO6S		Metabolite_from_hmdb
20s-hydroxycholestane-3,16-dione	E_m_p_t_y		Metabolite_from_lipid_maps
20s-hydroxycholesterol	E_m_p_t_y		Metabolite_from_lipid_maps
20-tetracosene-1,18-diol	C24H48O2		Metabolite_from_hmdb
20-trifluoro-ltb4	E_m_p_t_y	20-trifluoro-leukotriene b4	Metabolite_from_lipid_maps
20-trihydroxy-leukotriene-b4	C20H32O7		Metabolite_from_hmdb
2-14,15-eg	C23H38O5		Metabolite_from_hmdb
21beta-hydroxyhederagenin	C30H48O5	21b-hydroxyhederagenin	Metabolite_from_hmdb
21-deoxycortisol	C21H30O4	11b,17a-dihydroxyprogesterone;11b,17-dihydroxy-progesterone;21-dehydrohydrocortisone;21-deoxyhydrocortisone;21-desoxycortisol	Metabolite_from_hmdb
21-hdha	E_m_p_t_y		Metabolite_from_lipid_maps
21-hydroxyallopregnanolone	E_m_p_t_y		Metabolite_from_lipid_maps
21-hydroxyisoglabrolide	C30H44O5	6alpha-methyl-11-oxoprogesterone	Metabolite_from_hmdb
21-hydroxypregnenolone	C21H32O3	oprea1_642453	Metabolite_from_hmdb
22,23-dihydro-alpha-spinasterone	C29H48O	22,23-dihydro-a-spinasterone	Metabolite_from_hmdb
22,23-dihydrobrassicasterol	E_m_p_t_y		Metabolite_from_lipid_maps
22,23-dihydroergosterol	C28H46O	22,23-dihydroergosterol, non-irradiated;5,7-ergostadien-3beta -ol;5,7-ergostadienol;dihydroergosterol;laquo deltaraquo 5,7-ergostadien-3beta -ol;laquo deltaraquo 5,7-ergostadienol;provitamin d4;provitamin d7	Metabolite_from_hmdb
22,23-dihydroxycampesterol	E_m_p_t_y		Metabolite_from_lipid_maps
22,23-epoxycampesterol	E_m_p_t_y		Metabolite_from_lipid_maps
22:0 cholesteryl ester	E_m_p_t_y		Metabolite_from_lipid_maps
22:1 cholesteryl ester	E_m_p_t_y		Metabolite_from_lipid_maps
22:2 cholesteryl ester	E_m_p_t_y		Metabolite_from_lipid_maps
22:4 cholesterol ester	C49H80O2	cholesteryl docosatetraenoate;cholesteryl docosatetraenoic acid	Metabolite_from_hmdb
22:4 cholesteryl ester	E_m_p_t_y		Metabolite_from_lipid_maps
22:5 cholesteryl ester	E_m_p_t_y		Metabolite_from_lipid_maps
22:6 cholesterol ester	C49H76O2	cholesteryl docosahexaenoate;cholesteryl docosahexaenoic acid	Metabolite_from_hmdb
22:6 cholesteryl ester	E_m_p_t_y		Metabolite_from_lipid_maps
22-acetylpriverogenin b	C32H52O5		Metabolite_from_hmdb
22alpha-hydroxyerythrodiol	C30H50O3	22a-hydroxyerythrodiol	Metabolite_from_hmdb
22-angeloylbarringtogenol c	C35H56O6		Metabolite_from_hmdb
22-angeloyltheasapogenol a	C35H56O7		Metabolite_from_hmdb
22b-hydroxycholesterol	C27H46O2	22beta-hydroxycholesterol;22r-hydroxycholesterol	Metabolite_from_hmdb
22-dehydrocholesterol	E_m_p_t_y		Metabolite_from_lipid_maps
22-dehydroclerosterol	C29H46O	ethylbenzylamine;n,n-dibenzyl ethyl amine;n,n-dibenzyl-n-ethylamine;n-ethyldibenzylamine	Metabolite_from_hmdb
22-deoxocucurbitacin d	C30H46O6		Metabolite_from_hmdb
22-deoxoisocucurbitacin d	C30H46O6		Metabolite_from_hmdb
22-deoxy-20,21-dihydroxyecdysone	E_m_p_t_y		Metabolite_from_lipid_maps
22-dihydroergosterol	E_m_p_t_y		Metabolite_from_lipid_maps
22-epi-hippurin-1	E_m_p_t_y		Metabolite_from_lipid_maps
22-fluorovitamin d3 / 22-fluorocholecalciferol	E_m_p_t_y		Metabolite_from_lipid_maps
22-hopanol	E_m_p_t_y		Metabolite_from_lipid_maps
22-hydroxy vitamin d4	E_m_p_t_y		Metabolite_from_lipid_maps
22-hydroxycholesterol	E_m_p_t_y		Metabolite_from_lipid_maps
22-hydroxyvitamin d3	E_m_p_t_y		Metabolite_from_lipid_maps
22-iso-ecdysone	E_m_p_t_y		Metabolite_from_lipid_maps
22-iso-teinemine	E_m_p_t_y		Metabolite_from_lipid_maps
22-methyl-5z,9z-nonacosadienoic acid	E_m_p_t_y	22-methyl-5z,9z-nonacosadienoate	Metabolite_from_lipid_maps
22-methyl-5z,9z-octacosadienoic acid	E_m_p_t_y	22-methyl-5z,9z-octacosadienoate	Metabolite_from_lipid_maps
22-methylenecholesterol	E_m_p_t_y		Metabolite_from_lipid_maps
22r-hydroxycholesterol	E_m_p_t_y		Metabolite_from_lipid_maps
22s,23s-methylenecholesterol	E_m_p_t_y		Metabolite_from_lipid_maps
22s-hydroxycampesterol	E_m_p_t_y		Metabolite_from_lipid_maps
22s-hydroxycholesterol	E_m_p_t_y		Metabolite_from_lipid_maps
22s-hydroxyisofucosterol	E_m_p_t_y		Metabolite_from_lipid_maps
22s-hydroxysitosterol	E_m_p_t_y		Metabolite_from_lipid_maps
22z-dehydrocholesterol	E_m_p_t_y		Metabolite_from_lipid_maps
23,24-dihydro-5alpha-calystanol	E_m_p_t_y		Metabolite_from_lipid_maps
23,24-dihydro-calysterol	E_m_p_t_y		Metabolite_from_lipid_maps
23-acetoxysoladulcidine	C29H47NO4		Metabolite_from_hmdb
23-demethylgorgosterol	E_m_p_t_y		Metabolite_from_lipid_maps
23-hydroxyphysalolactone	C28H39ClO9		Metabolite_from_hmdb
23-methyl-5z,9z-pentacosadienoic acid	E_m_p_t_y	23-methyl-5z,9z-pentacosadienoate	Metabolite_from_lipid_maps
23-methylene-24-methylcholestanol	E_m_p_t_y		Metabolite_from_lipid_maps
23-methyl-pentacosanoic acid	E_m_p_t_y	23-methyl-pentacosanoate	Metabolite_from_lipid_maps
23r-acetoxytomatine	C52H85NO23	lycoperoside a	Metabolite_from_hmdb
23s,25,26-trihydroxyvitamin d3	C27H44O4		Metabolite_from_hmdb
23s,25-dihydroxyvitamin d3	C27H44O3	23,25-dihydroxycholecalciferol;23,25-dihydroxyvitamin d3;23s,25-dihydroxyvitamin d	Metabolite_from_hmdb
23-trans-p-coumaroyloxytormentic acid	C39H54O8	23-trans-p-coumaroyloxytormentate	Metabolite_from_hmdb
23z-triacontenoic acid	E_m_p_t_y	23z-triacontenoate;c30:1n-7	Metabolite_from_lipid_maps
24,25-diacetylvulgaroside	C29H44O8		Metabolite_from_hmdb
24,25-didehydrovitamin d3 / 24,25-didehydrocholecalciferol	E_m_p_t_y		Metabolite_from_lipid_maps
24,25-dihydrolanosterol	C30H52O	24-dihydrolanosterol	Metabolite_from_hmdb
24,25-dihydroxyvitamin d	C27H44O3	24,25-dihydroxycholecalciferol;24,25-dihydroxyvitamin;24,25-dihydroxyvitamin d3;24-hydroxycalcidiol;vitamin d	Metabolite_from_hmdb
24,25-epoxy-cholesterol	E_m_p_t_y		Metabolite_from_lipid_maps
24,25-epoxywithanolide d	C28H38O7		Metabolite_from_hmdb
24,26-cyclocholesterol	E_m_p_t_y		Metabolite_from_lipid_maps
24:1 cholesterol ester	C51H90O2	cholesteryl nervonate;cholesteryl nervonic acid	Metabolite_from_hmdb
24:1 cholesteryl ester	E_m_p_t_y		Metabolite_from_lipid_maps
24-acetyl- 25-cinnamoylvulgaroside	C36H48O8		Metabolite_from_hmdb
24-allenyl-cholesterol	E_m_p_t_y		Metabolite_from_lipid_maps
24alpha-methyllophenol	C29H50O	24a-methyllophenol	Metabolite_from_hmdb
24-dehydroprevitamin d3	E_m_p_t_y		Metabolite_from_lipid_maps
24-epibrassicasterol	E_m_p_t_y	crinosterol;pincasterol	Metabolite_from_lipid_maps
24-epi-brassinolide	E_m_p_t_y		Metabolite_from_lipid_maps
24-epibrassinolide	C28H48O6	epibrassinolide r	Metabolite_from_hmdb
24e-propylidenecholesterol	E_m_p_t_y		Metabolite_from_lipid_maps
24-ethylidene iophenol	E_m_p_t_y		Metabolite_from_lipid_maps
24-ethyllophenol	C30H52O		Metabolite_from_hmdb
24-hydroperoxy-24-vinylcholesterol	E_m_p_t_y		Metabolite_from_lipid_maps
24-hydroxycalcitriol	C27H44O4	1-alpha,24r,25-trihydroxyvitamin d3;calcitetrol;ro 21-7729	Metabolite_from_hmdb
24-hydroxycholesterol	C27H46O2	24s-hydroxycholesterol;cerebrosterin;cerebrosterol	Metabolite_from_hmdb
24-hydroxyglabrolide	C30H44O5		Metabolite_from_hmdb
24-hydroxyglycyrrhetic acid	C30H46O5	24-hydroxyglycyrrhetate	Metabolite_from_hmdb
24-hydroxyvitamin d2 / 24-hydroxyergocalciferol	E_m_p_t_y		Metabolite_from_lipid_maps
24-isopropenyl-22e-dehydrocholesterol	E_m_p_t_y		Metabolite_from_lipid_maps
24-isopropenylcholesterol	E_m_p_t_y		Metabolite_from_lipid_maps
24-isopropyl-22e-dehydrocholesterol	E_m_p_t_y		Metabolite_from_lipid_maps
24-isopropyl-cholesterol	E_m_p_t_y		Metabolite_from_lipid_maps
24-keto-25dehydrocholestanol	E_m_p_t_y		Metabolite_from_lipid_maps
24-keto-25dehydrocholesterol	E_m_p_t_y		Metabolite_from_lipid_maps
24-ketocholestanol	E_m_p_t_y		Metabolite_from_lipid_maps
24-ketocholesterol	E_m_p_t_y		Metabolite_from_lipid_maps
24-mdhc	C28H46O	24-methyl-23-dehydrocholesterol	Metabolite_from_hmdb
24-methyl-5z,9z-hexacosadienoic acid	E_m_p_t_y	24-methyl-5z,9z-hexacosadienoate	Metabolite_from_lipid_maps
24-methyl-5z,9z-pentacosadienoic acid	E_m_p_t_y	24-methyl-5z,9z-pentacosadienoate	Metabolite_from_lipid_maps
24-methylenecholesterol	C28H46O	24-methylencholesterol;24-methylene-cholesterol;chalinasterol;ostreasterol	Metabolite_from_hmdb
24-methylene-cholesterol sulfate	E_m_p_t_y		Metabolite_from_lipid_maps
24-methylene-cycloartanol	E_m_p_t_y		Metabolite_from_lipid_maps
24-methylenelophenol	C29H48O	24-methylene lophenol;24-methylene-lophenol;4.alpha-methylepisterol;gramisterin;gramisterol	Metabolite_from_hmdb
24-methylenepollinastanone	C28H44O	28-norcycloeucalenone	Metabolite_from_hmdb
24-methylenepollinasterol	C29H48O	24-methylenepollinastanol	Metabolite_from_hmdb
24-norcholesterol	E_m_p_t_y		Metabolite_from_lipid_maps
24-northornasterol a	E_m_p_t_y		Metabolite_from_lipid_maps
24-oxo-1alpha,23,25-trihydroxyvitamin d3	C27H42O5		Metabolite_from_hmdb
24-oxo-1alpha,25-dihydroxyvitamin d3	C27H42O4		Metabolite_from_hmdb
24-oxocholesterol	E_m_p_t_y		Metabolite_from_lipid_maps
24-propylcholestan-3-ol	C30H54O		Metabolite_from_hmdb
24r,25-dihydroxyvitamin d3	C27H44O3	K-DR;osteo d;secalciferol	Metabolite_from_hmdb
24r-hydoxycholesterol	E_m_p_t_y		Metabolite_from_lipid_maps
24s,25-dihydroxycholesterol	E_m_p_t_y		Metabolite_from_lipid_maps
24s,27-dihydroxycholesterol	E_m_p_t_y		Metabolite_from_lipid_maps
24s-hydroxy-cholesterol	E_m_p_t_y		Metabolite_from_lipid_maps
24s-isopropenyl-cholesterol	E_m_p_t_y		Metabolite_from_lipid_maps
24s-oh-7-dhc	E_m_p_t_y		Metabolite_from_lipid_maps
25,26-dihydroxyvitamin d	C27H44O3	25,26-dihydroxycholecalciferol;25,26-dihydroxyvitamin d3	Metabolite_from_hmdb
25,27-dihydroxycholesterol	E_m_p_t_y		Metabolite_from_lipid_maps
25-acetylvulgaroside	C27H42O7		Metabolite_from_hmdb
25-azacholesterol	C26H45NO		Metabolite_from_hmdb
25-azavitamin d3 / 25-azacholecalciferol	E_m_p_t_y		Metabolite_from_lipid_maps
25-cinnamoyl-vulgaroside	C34H46O7		Metabolite_from_hmdb
25-dehydrofungisterol	C28H46O		Metabolite_from_hmdb
25-dehydrovitamin d3	E_m_p_t_y		Metabolite_from_lipid_maps
25-deoxyecdysone	E_m_p_t_y		Metabolite_from_lipid_maps
25-fluorovitamin d3	E_m_p_t_y		Metabolite_from_lipid_maps
25-hydroxy-3-epivitamin d3	E_m_p_t_y		Metabolite_from_lipid_maps
25-hydroxy-cholesterol	E_m_p_t_y	25-ohc	Metabolite_from_lipid_maps
25-hydroxycholesterol	C27H46O2	25-hydroxy-cholesterol	Metabolite_from_hmdb
25-hydroxytachysterol3	C27H44O2	25-hydroxytachysterol	Metabolite_from_hmdb
25-hydroxyvitamin d2	C28H44O2	25-hydroxycalciferol;25-hydroxyergocalciferol;25-hydroxyvitamin d;ercalcidiol	Metabolite_from_hmdb
25-hydroxyvitamin d2 / 25-hydroxyergocalciferol	E_m_p_t_y		Metabolite_from_lipid_maps
25-hydroxyvitamin d2-25-glucuronide	C34H52O8	25-hydroxyergocalciferol-25-glucuronide;25-hydroxyvitamin d2-25-glucuronoside	Metabolite_from_hmdb
25-hydroxyvitamin d3 / 25-hydroxycholecalciferol / calcidiol	E_m_p_t_y		Metabolite_from_lipid_maps
25-hydroxyvitamin d3-26,23-lactol	C27H42O4		Metabolite_from_hmdb
25-hydroxyvitamin d3-26,23-lactone	C27H40O4		Metabolite_from_hmdb
25-hydroxyvitamin d3-bromoacetate	E_m_p_t_y		Metabolite_from_lipid_maps
25-iso-etioline	E_m_p_t_y		Metabolite_from_lipid_maps
25-methyl-10-triacontanone	C31H62O		Metabolite_from_hmdb
[truncated: 21,774 more rows]
