# Supplementary material for: A flexible ontology for inference of emergent whole cell function from relationships between subcellular processes
Source: Sci Rep. 2017 Dec 18;7:17689. doi: 10.1038/s41598-017-16627-4 (PMC5735158; doi:10.1038/s41598-017-16627-4)
Supplement: Supplementary file 21 — Supplementary Table S19 [file 41598_2017_16627_MOESM21_ESM.txt]

Abbreviation	Description	Abbreviation aliases	Description aliases
aPI	atypical phosphoinositide binding domain
C2A	C2A domain
C2B	C2B domain
PHD	Pleckstrin homology domain
Dbl	Dbl homology domain
	terminal repeat element	TR element
CARD	caspase recruiting domain
DD	death domain
DED	death effector domain
NLS	nuclear localization signal
TPR	tetratricopeptide repeat
BH motif	Bcl-2 homology motif	BH domain	Bcl-2 homology domain,Bcl-2 homology domain
ATF	amino-terminal fragment
PTB domain	phosphotyrosine binding domain		phosphotyrosine binding (PTB) domain
MIT motif	microtubule interacting and transport domain interacting motif
NC domain	nucleocapsid domain		nucleocapsid domain
TPR motif	tetratricopeptide repeat motif		tetratricopeptide repeat motif
BH domain	Bcl-2 homology domain		Bcl-2 homology domain
HT domain	helix-turn-helix-turn-helix-turn domain		helix-turn-helix-turn-helix-turn domain
TM domain	transembrane domain	TM1,TM2,TM3,TM4,TM5,TM6,TM7,TM8,TM9,TM10,TM11,TM domain
KEN box	Lys-Glu-Asn box
D box	destruction box
PTD	protein transduction domain
PRD	proline rich domain
TMH	transmembrane helix
PH domain	Pleckstrin homology domain
AP domain	adaptor protein appendage domain		adaptor protein (AP) appendage domain
	EFC/F-BAR-domain
GED	GTPase effector domain
	WD-repeat propeller
	IQ domain
MIT	microtubule interacting and trafficking/transport domain
SH3	Src homology 3 (SH3) domain
PR	proline-rich region		proline-rich (PR) region
