# Supplementary material for: A flexible ontology for inference of emergent whole cell function from relationships between subcellular processes
Source: Sci Rep. 2017 Dec 18;7:17689. doi: 10.1038/s41598-017-16627-4 (PMC5735158; doi:10.1038/s41598-017-16627-4)
Supplement: Supplementary file 22 — Supplementary Table S20 [file 41598_2017_16627_MOESM22_ESM.txt]

Abbreviation	Description	Abbreviation aliases	Description aliases
COG0433 domain	HerA helicase [Replication, recombination, and repair] domain		hera helicase domain
COG0782 domain	Uncharacterized conserved protein, YhbC family [Function unknown] domain		uncharacterized conserved protein, yhbc family domain
ZnMc_TACE_like domain	Zinc-dependent metalloprotease; TACE_like subfamily. TACE, the tumor-necrosis factor-alpha converting enzyme, releases soluble TNF-alpha from transmembrane pro-TNF-alpha. domain		Zinc-dependent metalloprotease domain
ComA domain	(2R)-phospho-3-sulfolactate synthase (ComA). (2R)-phospho-3-sulfolactate synthase (PSL synthase, CoM biosynthesis) [Coenzyme transport and metabolism] domain		(2R)-phospho-3-sulfolactate synthase (ComA) domain;-phospho-3-sulfolactate synthase .-phospho-3-sulfolactate synthase domain
ComA domain	(2R)-phospho-3-sulfolactate synthase (ComA). In methanobacteria (2R)-phospho-3-sulfolactate synthase (ComA) catalyses the first step of the biosynthesis of coenzyme M from phosphoenolpyruvate (P-enolpyruvate). This novel enzyme catalyses the stereospecific Michael addition of sulfite to P-enolpyruvate, forming L-2-phospho-3-sulfolactate (PSL). It is suggested that the ComA-catalysed reaction is a…		(2R)-phospho-3-sulfolactate synthase (ComA) domain
COG1809 domain	(2R)-phospho-3-sulfolactate synthase (PSL synthase, CoM biosynthesis) [Coenzyme transport and metabolism] domain		-phospho-3-sulfolactate synthase domain
butanediol_DH_like domain	(2R,3R)-2,3-butanediol dehydrogenase. (2R,3R)-2,3-butanediol dehydrogenase, a zinc-dependent medium chain alcohol dehydrogenase, catalyzes the NAD(+)-dependent oxidation of (2R,3R)-2,3-butanediol and meso-butanediol to acetoin. BDH functions as a homodimer. NAD(P)(H)-dependent oxidoreductases are the major enzymes in the interconversion of alcohols and aldehydes, or ketones. The medium chain alco…		(2R,3R)-2,3-butanediol dehydrogenase domain
PRK13692 domain	(3R)-hydroxyacyl-ACP dehydratase subunit HadA; Provisional domain		(3R)-hydroxyacyl-ACP dehydratase subunit HadA domain;-hydroxyacyl-acp dehydratase subunit hada; provisional domain
PRK13693 domain	(3R)-hydroxyacyl-ACP dehydratase subunit HadB; Provisional domain		(3R)-hydroxyacyl-ACP dehydratase subunit HadB domain;-hydroxyacyl-acp dehydratase subunit hadb; provisional domain
PRK13691 domain	(3R)-hydroxyacyl-ACP dehydratase subunit HadC; Provisional domain		(3R)-hydroxyacyl-ACP dehydratase subunit HadC domain;-hydroxyacyl-acp dehydratase subunit hadc; provisional domain
hydroxyacyl-CoA-like_DH_SDR_c-like domain	(3R)-hydroxyacyl-CoA dehydrogenase-like, classical(c)-like SDRs. Beta oxidation of fatty acids in eukaryotes occurs by a four-reaction cycle, that may take place in mitochondria or in peroxisomes. (3R)-hydroxyacyl-CoA dehydrogenase is part of rat peroxisomal multifunctional MFE-2, it is a member of the NAD-dependent SDRs, but contains an additional small C-terminal domain that completes the activ…		(3R)-hydroxyacyl-CoA dehydrogenase-like, classical(c)-like SDRs domain
fabZ domain	(3R)-hydroxymyristoyl-ACP dehydratase; Reviewed domain		(3R)-hydroxymyristoyl-ACP dehydratase domain;-hydroxymyristoyl-acp dehydratase; reviewed domain
PLN02446 domain	(5-phosphoribosyl)-5-[(5-phosphoribosylamino)methylideneamino] imidazole-4-carboxamide isomerase domain		-5- imidazole-4-carboxamide isomerase domain
FabD	(acyl-carrier-protein) S-malonyltransferase [Lipid metabolism] domain		s-malonyltransferase domain
ARD1 domain	ADP-ribosylation factor domain protein 1 (ARD1). ARD1 (ADP-ribosylation factor domain protein 1) is an unusual member of the Arf family. In addition to the C-terminal Arf domain, ARD1 has an additional 46-kDa N-terminal domain that contains a RING finger domain, two predicted B-Boxes, and a coiled-coil protein interaction motif. This domain belongs to the TRIM (tripartite motif) or RBCC (RING, B-…		ADP-ribosylation factor domain protein 1 (ARD1) domain
PRK05282 domain	(alpha)-aspartyl dipeptidase; Validated domain		(alpha)-aspartyl dipeptidase domain;-aspartyl dipeptidase; validated domain
PRK14325 domain	(dimethylallyl)adenosine tRNA methylthiotransferase; Provisional domain		(dimethylallyl)adenosine tRNA methylthiotransferase domain;adenosine trna methylthiotransferase; provisional domain
PRK14326 domain	(dimethylallyl)adenosine tRNA methylthiotransferase; Provisional domain		(dimethylallyl)adenosine tRNA methylthiotransferase domain;adenosine trna methylthiotransferase; provisional domain
PRK14327 domain	(dimethylallyl)adenosine tRNA methylthiotransferase; Provisional domain		(dimethylallyl)adenosine tRNA methylthiotransferase domain;adenosine trna methylthiotransferase; provisional domain
PRK14328 domain	(dimethylallyl)adenosine tRNA methylthiotransferase; Provisional domain		(dimethylallyl)adenosine tRNA methylthiotransferase domain;adenosine trna methylthiotransferase; provisional domain
PRK14329 domain	(dimethylallyl)adenosine tRNA methylthiotransferase; Provisional domain		(dimethylallyl)adenosine tRNA methylthiotransferase domain;adenosine trna methylthiotransferase; provisional domain
PRK14330 domain	(dimethylallyl)adenosine tRNA methylthiotransferase; Provisional domain		(dimethylallyl)adenosine tRNA methylthiotransferase domain;adenosine trna methylthiotransferase; provisional domain
PRK14331 domain	(dimethylallyl)adenosine tRNA methylthiotransferase; Provisional domain		(dimethylallyl)adenosine tRNA methylthiotransferase domain;adenosine trna methylthiotransferase; provisional domain
PRK14332 domain	(dimethylallyl)adenosine tRNA methylthiotransferase; Provisional domain		(dimethylallyl)adenosine tRNA methylthiotransferase domain;adenosine trna methylthiotransferase; provisional domain
PRK14333 domain	(dimethylallyl)adenosine tRNA methylthiotransferase; Provisional domain		(dimethylallyl)adenosine tRNA methylthiotransferase domain;adenosine trna methylthiotransferase; provisional domain
PRK14334 domain	(dimethylallyl)adenosine tRNA methylthiotransferase; Provisional domain		(dimethylallyl)adenosine tRNA methylthiotransferase domain;adenosine trna methylthiotransferase; provisional domain
PRK14335 domain	(dimethylallyl)adenosine tRNA methylthiotransferase; Provisional domain		(dimethylallyl)adenosine tRNA methylthiotransferase domain;adenosine trna methylthiotransferase; provisional domain
PRK14336 domain	(dimethylallyl)adenosine tRNA methylthiotransferase; Provisional domain		(dimethylallyl)adenosine tRNA methylthiotransferase domain;adenosine trna methylthiotransferase; provisional domain
PRK14337 domain	(dimethylallyl)adenosine tRNA methylthiotransferase; Provisional domain		(dimethylallyl)adenosine tRNA methylthiotransferase domain;adenosine trna methylthiotransferase; provisional domain
PRK14338 domain	(dimethylallyl)adenosine tRNA methylthiotransferase; Provisional domain		(dimethylallyl)adenosine tRNA methylthiotransferase domain;adenosine trna methylthiotransferase; provisional domain
PRK14339 domain	(dimethylallyl)adenosine tRNA methylthiotransferase; Provisional domain		(dimethylallyl)adenosine tRNA methylthiotransferase domain;adenosine trna methylthiotransferase; provisional domain
PRK14340 domain	(dimethylallyl)adenosine tRNA methylthiotransferase; Provisional domain		(dimethylallyl)adenosine tRNA methylthiotransferase domain;adenosine trna methylthiotransferase; provisional domain
4-hydroxy-3-methylbut-2-enyl_diphosphate_reductase domain	(E)-4-hydroxy-3-methyl-but-2-enyl pyrophosphate reductase (IPP and DMAPP forming). The IspH protein (previously designated LytB) has now been recognized as the last enzyme in the biosynthesis of isopentenyl diphosphate (IPP) and dimethylallyl diphosphate (DMAPP). Escherichia coli LytB protein had been found to regulate the activity of RelA (guanosine 3',5'-bispyrophosphate synthetase I), which in…		(E)-4-hydroxy-3-methyl-but-2-enyl pyrophosphate reductase (IPP and DMAPP forming) domain
PTZ00007 domain	(NAP-L) nucleosome assembly protein -L; Provisional domain		(NAP-L) nucleosome assembly protein -L domain;nucleosome assembly protein -l; provisional domain
PTZ00008 domain	(NAP-S) nucleosome assembly protein-S; Provisional domain		(NAP-S) nucleosome assembly protein-S domain;nucleosome assembly protein-s; provisional domain
relA domain	(p)ppGpp synthetase I/GTP pyrophosphokinase; Provisional domain		(p)ppGpp synthetase I/GTP pyrophosphokinase domain;ppgpp synthetase i/gtp pyrophosphokinase; provisional domain
PppGpp_synthetase. domain	(p)ppGpp synthetase, RelA/SpoT family. The functions of E. coli RelA and SpoT differ somewhat. RelA (EC 2.7.6.5) produces pppGpp (or ppGpp) from ATP and GTP (or GDP). SpoT (EC 3.1.7.2) degrades ppGpp, but may also act as a secondary ppGpp synthetase. The two proteins are strongly similar. In many species, a single homolog to SpoT and RelA appears reponsible for both ppGpp synthesis and ppGpp degr…		(p)ppGpp synthetase, RelA/SpoT family domain
HGDH_like domain	(R)-2-Hydroxyglutarate Dehydrogenase and related dehydrogenases, NAD-binding and catalytic domains. (R)-2-hydroxyglutarate dehydrogenase (HGDH) catalyzes the NAD-dependent reduction of 2-oxoglutarate to (R)-2-hydroxyglutarate. HGDH is a member of the D-2-hydroxyacid NAD(+)-dependent dehydrogenase family; these proteins typically have a characteristic arrangement of 2 similar subdomains of the alp…		(R)-2-Hydroxyglutarate Dehydrogenase and related dehydrogenases, NAD-binding and catalytic domains domain
PRK09389 domain	(R)-citramalate synthase; Provisional domain		(R)-citramalate synthase domain;-citramalate synthase; provisional domain
R_hydratase domain	(R)-hydratase [(R)-specific enoyl-CoA hydratase] catalyzes the hydration of trans-2-enoyl CoA to (R)-3-hydroxyacyl-CoA as part of the PHA (polyhydroxyalkanoate) biosynthetic pathway. (R)-hydratase contains a hot-dog fold similar to those of thioesterase II, and beta-hydroxydecanoyl-ACP dehydratase, MaoC dehydratase, Hydratase-Dehydrogenase-Epimerase protein (HDE), and the fatty acid synthase beta…		(R)-hydratase [(R)-specific enoyl-CoA hydratase] catalyzes the hydration of trans-2-enoyl CoA to (R)-3-hydroxyacyl-CoA as part of the PHA (polyhydroxyalkanoate) biosynthetic pathway domain
R_hydratase_like domain	(R)-hydratase [(R)-specific enoyl-CoA hydratase]. Catalyzes the hydration of trans-2-enoyl CoA to (R)-3-hydroxyacyl-CoA as part of the PHA (polyhydroxyalkanoate) biosynthetic pathway. The structure of the monomer includes a five-strand antiparallel beta-sheet wrapped around a central alpha helix, referred to as a hot dog fold. The active site lies within a substrate-binding tunnel formed by the h…		(R)-hydratase [(R)-specific enoyl-CoA hydratase] domain
PRK09573 domain	(S)-2,3-di-O-geranylgeranylglyceryl phosphate synthase; Reviewed domain		(S)-2,3-di-O-geranylgeranylglyceryl phosphate synthase domain;-2,3-di-o-geranylgeranylglyceryl phosphate synthase; reviewed domain
PRK09456 domain	?-D-glucose-1-phosphatase; Provisional domain		?-D-glucose-1-phosphatase domain
Fer2_2 domain	[2Fe-2S] binding domain. domain		[2Fe-2S] binding domain domain;binding domain. domain
PLN02752 domain	[acyl-carrier protein] S-malonyltransferase domain		s-malonyltransferase domain
benzylsuccinate_synthase_activating_enzyme domain	[benzylsuccinate synthase]-activating enzyme. Members of this radical SAM protein family are [benzylsuccinate synthase]-activating enzyme, a glycyl radical active site-creating enzyme related to [pyruvate formate-lyase]-activating enzyme and additional uncharacterized homologs activating additional glycyl radical-containing enzymes. [Protein fate, Protein modification and repair] domain		[benzylsuccinate synthase]-activating enzyme domain
-lyase]_ligase domain	[citrate (pro-3S)-lyase] ligase. ATP is cleaved to AMP and pyrophosphate during the reaction. The carboxyl end is homologous to a number of cytidyltransferases that also release pyrophosphate. [Energy metabolism, Fermentation, Protein fate, Protein modification and repair] domain		[citrate (pro-3S)-lyase] ligase domain
hydrogenase_maturation_GTPase_HydF domain	[FeFe] hydrogenase H-cluster maturation GTPase HydF. This model describes the family of the [Fe] hydrogenase maturation protein HypF as characterized in Chlamydomonas reinhardtii and found, in an operon with radical SAM proteins HydE and HydG, in numerous bacteria. It has GTPase activity, can bind an 4Fe-4S cluster, and is essential for hydrogenase activity. [Protein fate, Protein modification an…		[FeFe] hydrogenase H-cluster maturation GTPase HydF domain
iron-only_hydrogenase_maturation_rSAM_protein_HydE domain	[FeFe] hydrogenase H-cluster radical SAM maturase HydE. This model describes the radical SAM protein HydE, one of a pair of radical SAM proteins, along with GTP-binding protein HydF, for maturation of [Fe] hydrogenase in Chlamydomonas reinhardtii and numerous bacteria. [Protein fate, Protein modification and repair] domain		[FeFe] hydrogenase H-cluster radical SAM maturase HydE domain
iron-only_hydrogenase_maturation_rSAM_protein_HydG domain	[FeFe] hydrogenase H-cluster radical SAM maturase HydG. This model describes the radical SAM protein HydG. It is part of an enzyme metallocenter maturation system, working together with GTP-binding protein HydF and another radical SAM enzyme, HydE, in H-cluster maturation in [FeFe] hydrogenases. [Protein fate, Protein modification and repair] domain		[FeFe] hydrogenase H-cluster radical SAM maturase HydG domain
Periplasmic_hydrogenase_large_subunit domain	[FeFe] hydrogenase, group A. This model describes iron-only hydrogenases of anaerobic and microaerophilic bacteria and protozoa. This model is narrower, and covers a longer stretch of sequence, than pfam02906. This family represents a division among families that belong to pfam02906, which also includes proteins such as nuclear prelamin A recognition factor in animals. Note that this family shows…		[FeFe] hydrogenase, group A domain
hypothetical_protein domain	[FeFe] hydrogenase, group B1/B3. See for descriptions of different groups. domain		[FeFe] hydrogenase, group B1/B3 domain;hydrogenase, group b1/b3. see for descriptions of different groups. domain
HupJ_contains_rubredoxin_domain domain	[NiFe] hydrogenase assembly chaperone, HybE family. Members of this family are chaperones for the assembly of [NiFe] hydrogenases, in the family of HybE, which is specific for hydrogenase-2 of Escherichia coli. Members often have an additional N-terminal rubredoxin domain. domain		[NiFe] hydrogenase assembly chaperone, HybE family domain
Carbamoyltransferase_HypF domain	[NiFe] hydrogenase maturation protein HypF. A previously described regulatory effect of HypF mutatation is attributable to loss of activity of a regulatory hydrogenase. A zinc finger-like region CXXCX(18)CXXCX(24)CXXCX(18)CXXC region further supported the regulatory hypothesis. However, more recent work (PUBMED:11375153) shows the direct effect is on the activity of expressed hydrogenases with ni…		[NiFe] hydrogenase maturation protein HypF domain
UTase_glnD	[Protein-PII] uridylyltransferase. This model describes GlnD, the uridylyltransferase/uridylyl-removing enzyme for the nitrogen regulatory protein PII. Not all homologs of PII share the property of uridylyltransferase modification on the characteristic Tyr residue (see Prosite pattern PS00496 and document PDOC00439), but the modification site is preserved in the PII homolog of all species with a …		[Protein-PII] uridylyltransferase domain
hisA-trpF domain	1-(5-phosphoribosyl)-5-[(5-phosphoribosylamino)methylideneamino] imidazole-4-carboxamide isomerase/N-(5'phosphoribosyl)anthranilate isomerase. This model represents a bifunctional protein posessing both hisA (1-(5-phosphoribosyl)-5-[(5-phosphoribosylamino)methylideneamino] imidazole-4-carboxamide isomerase) and trpF (N-(5'phosphoribosyl)anthranilate isomerase) activities. Thus, it is involved in …		1-(5-phosphoribosyl)-5-[(5-phosphoribosylamino)methylideneamino] imidazole-4-carboxamide isomerase/N-(5'phosphoribosyl)anthranilate isomerase domain
PRK04128 domain	1-(5-phosphoribosyl)-5-[(5-phosphoribosylamino)methylideneamino] imidazole-4-carboxamide isomerase; Provisional domain		1-(5-phosphoribosyl)-5-[(5-phosphoribosylamino)methylideneamino] imidazole-4-carboxamide isomerase domain;1--5- imidazole-4-carboxamide isomerase; provisional domain
PRK13585 domain	1-(5-phosphoribosyl)-5-[(5-phosphoribosylamino)methylideneamino] imidazole-4-carboxamide isomerase; Provisional domain		1-(5-phosphoribosyl)-5-[(5-phosphoribosylamino)methylideneamino] imidazole-4-carboxamide isomerase domain;1--5- imidazole-4-carboxamide isomerase; provisional domain
PRK13586 domain	1-(5-phosphoribosyl)-5-[(5-phosphoribosylamino)methylideneamino] imidazole-4-carboxamide isomerase; Provisional domain		1-(5-phosphoribosyl)-5-[(5-phosphoribosylamino)methylideneamino] imidazole-4-carboxamide isomerase domain;1--5- imidazole-4-carboxamide isomerase; provisional domain
PRK13587 domain	1-(5-phosphoribosyl)-5-[(5-phosphoribosylamino)methylideneamino] imidazole-4-carboxamide isomerase; Provisional domain		1-(5-phosphoribosyl)-5-[(5-phosphoribosylamino)methylideneamino] imidazole-4-carboxamide isomerase domain;1--5- imidazole-4-carboxamide isomerase; provisional domain
PRK14114 domain	1-(5-phosphoribosyl)-5-[(5-phosphoribosylamino)methylideneamino] imidazole-4-carboxamide isomerase; Provisional domain		1-(5-phosphoribosyl)-5-[(5-phosphoribosylamino)methylideneamino] imidazole-4-carboxamide isomerase domain;1--5- imidazole-4-carboxamide isomerase; provisional domain
PRK00748 domain	1-(5-phosphoribosyl)-5-[(5-phosphoribosylamino)methylideneamino] imidazole-4-carboxamide isomerase; Validated domain		1-(5-phosphoribosyl)-5-[(5-phosphoribosylamino)methylideneamino] imidazole-4-carboxamide isomerase domain;1--5- imidazole-4-carboxamide isomerase; validated domain
BMC_PduA domain	1,2-propanediol utilization protein A (PduA), Bacterial Micro-Compartment (BMC) domain. PduA is encoded within the 1,2-propanediol utilization (pdu) operon along with other homologous carboxysome shell proteins PduB, B', J, K, T, and U. PduA is thought to be required for the formation of the outer shell of bacterial pdu polyhedral organelles which are involved in coenzyme B12-dependent degradatio…		1,2-propanediol utilization protein A (PduA), Bacterial Micro-Compartment (BMC) domain domain
BMC_PduB_repeat1 domain	1,2-propanediol utilization protein B (PduB), Bacterial Micro-Compartment (BMC) domain repeat 1. PduB proteins are homologs of the carboxysome shell protein. They are encoded within the pdu operon and might be required for the formation of the outer shell of the bacterial pdu polyhedral organelles involved in coenzyme B12-dependent degradation of 1,2-propanediol. Although it has been suggested th…		1,2-propanediol utilization protein B (PduB), Bacterial Micro-Compartment (BMC) domain repeat 1 domain
BMC_PduB_repeat2 domain	1,2-propanediol utilization protein B (PduB), Bacterial Micro-Compartment (BMC) domain repeat 2. PduB proteins are homologs of the carboxysome shell protein. They are encoded within the pdu operon and might be required for the formation of the outer shell of the bacterial pdu polyhedral organelles involved in coenzyme B12-dependent degradation of 1,2-propanediol. Although it has been suggested th…		1,2-propanediol utilization protein B (PduB), Bacterial Micro-Compartment (BMC) domain repeat 2 domain
BMC_PduK domain	1,2-propanediol utilization protein K (PduK), Bacterial Micro-Compartment (BMC) domain repeat 1l. PduK proteins are homologs of the carboxysome shell protein. They are encoded within the pdu operon and might be required for the formation of the outer shell of the bacterial pdu polyhedral organelles which are involved in coenzyme B12-dependent degradation of 1,2-propanediol. Although it has been s…		1,2-propanediol utilization protein K (PduK), Bacterial Micro-Compartment (BMC) domain repeat 1l domain
BMC_PduT_repeat1 domain	1,2-propanediol utilization protein T (PduT), Bacterial Micro-Compartment (BMC) domain repeat 1. PduT proteins are homologs of the carboxysome shell protein. They are encoded within the pdu operon and might be required for the formation of the outer shell of the bacterial pdu polyhedral organelles which are involved in coenzyme B12-dependent degradation of 1,2-propanediol. Although it has been su…		1,2-propanediol utilization protein T (PduT), Bacterial Micro-Compartment (BMC) domain repeat 1 domain
BMC_PduT_repeat2 domain	1,2-propanediol utilization protein T (PduT), Bacterial Micro-Compartment (BMC) domain repeat 2. PduT proteins are homologs of the carboxysome shell protein. They are encoded within the pdu operon and might be required for the formation of the outer shell of the bacterial pdu polyhedral organelles which are involved in coenzyme B12-dependent degradation of 1,2-propanediol. Although it has been su…		1,2-propanediol utilization protein T (PduT), Bacterial Micro-Compartment (BMC) domain repeat 2 domain
BMC_PduU-EutS	1,2-propanediol utilization protein U (PduU)/ethanolamine utilization protein S (EutS), Bacterial Micro-Compartment (BMC) domain. PduU encapsulates several related enzymes within a shell composed of a few thousand protein subunits. PduU exists as a hexamer which might further assemble into the flat facets of the polyhedral outer shell of the pdu organelle. This proteinaceous noncarboxysome microc…		1,2-propanediol utilization protein U (PduU)/ethanolamine utilization protein S (EutS), Bacterial Micro-Compartment (BMC) domain domain
hypothetical_protein_BL1641 domain	1,3-beta-galactosyl-N-acetylhexosamine phosphorylase. Members of this family are found in phylogenetically diverse bacteria, including Clostridium perfringens (in the Firmicutes), Bifidobacterium longum and Propionibacterium acnes (in the Actinobacteria), and Vibrio vulnificus (in the Proteobacteria), most of which occur as mammalian pathogens or commensals. The nominal activity, 1,3-beta-galacto…		1,3-beta-galactosyl-N-acetylhexosamine phosphorylase domain
Glucan_synthase domain	1,3-beta-glucan synthase component. This family consists of various 1,3-beta-glucan synthase components including Gls1, Gls2 and Gls3 from yeast. 1,3-beta-glucan synthase EC:2.4.1.34 also known as callose synthase catalyses the formation of a beta-1,3-glucan polymer that is a major component of the fungal cell wall. The reaction catalysed is:- UDP-glucose + {(1,3)-beta-D-glucosyl}(N) <=> UDP + {(…		1,3-beta-glucan synthase component domain
FKS1_dom1 domain	1,3-beta-glucan synthase subunit FKS1, domain-1. The FKS1_dom1 domain is likely to be the 'Class I' region just N-terminal to the first set of transmembrane helices that is involved in 1,3-beta-glucan synthesis itself. This family is found on proteins with family Glucan_synthase, pfam02364. domain		1,3-beta-glucan synthase subunit FKS1, domain-1 domain
PDD	1,3-propanediol dehydrogenase (PPD) catalyzes the reduction of 3-hydroxypropionaldehyde (3-HPA) to 1,3-propanediol in glycerol metabolism. 1,3-propanediol dehydrogenase (PPD) plays a role in glycerol metabolism of some bacteria in anaerobic conditions. In this degradation pathway, glycerol is converted in a two-step process to 1,3-propanediol (1,3-PD) which is then excreted into the extracellular…		1,3-propanediol dehydrogenase (PPD) catalyzes the reduction of 3-hydroxypropionaldehyde (3-HPA) to 1,3-propanediol in glycerol metabolism domain
PPD-like domain	1,3-propanediol dehydrogenase-like (PPD). 1,3-propanediol dehydrogenase-like (PPD). This family is a member of the iron-containing alcohol dehydrogenase superfamily, and exhibits a dehydroquinate synthase-like fold. Protein sequence similarity search and other biochemical evidences suggest that they are close to the iron-containing 1,3-propanediol dehydrogenase (EC 1.1.1.202). 1,3-propanediol deh…		1,3-propanediol dehydrogenase-like (PPD) domain
GlgB domain	1,4-alpha-glucan branching enzyme [Carbohydrate transport and metabolism] domain		1,4-alpha-glucan branching enzyme domain
PLN02447 domain	1,4-alpha-glucan-branching enzyme domain
MenA domain	1,4-dihydroxy-2-naphthoate octaprenyltransferase [Coenzyme metabolism] domain		1,4-dihydroxy-2-naphthoate octaprenyltransferase domain
PT_UbiA_UBIAD1 domain	1,4-Dihydroxy-2-naphthoate octaprenyltransferase. Human UBIAD1 is an enzyme involved in the synthesis of MK-4. Menaquinones (MKs, also called bacterial forms) are one of the two forms of natural vitamin K, the other being the plant form, phylloquinone (PK). All forms of vitamin K have a 2-methyl-1,4-naphthoquinone (menadione; K3) ring structure in common. At the 3-position of the ring, PK has a p…		1,4-Dihydroxy-2-naphthoate octaprenyltransferase domain
14-dihydroxy-2-naphthoate_octaprenyltransferase domain	1,4-dihydroxy-2-naphthoate octaprenyltransferase. This membrane-associated enzyme converts 1,4-dihydroxy-2-naphthoic acid (DHNA) to demethylmenaquinone, a step in menaquinone biosynthesis. [Biosynthesis of cofactors, prosthetic groups, and carriers, Menaquinone and ubiquinone] domain		1,4-dihydroxy-2-naphthoate octaprenyltransferase domain
PRK07419 domain	1,4-dihydroxy-2-naphthoate octaprenyltransferase; Provisional domain		1,4-dihydroxy-2-naphthoate octaprenyltransferase domain
PRK13387 domain	1,4-dihydroxy-2-naphthoate octaprenyltransferase; Provisional domain		1,4-dihydroxy-2-naphthoate octaprenyltransferase domain
PRK06080 domain	1,4-dihydroxy-2-naphthoate octaprenyltransferase; Validated domain		1,4-dihydroxy-2-naphthoate octaprenyltransferase domain
menA_cyano-plnt domain	1,4-dihydroxy-2-naphthoate phytyltransferase. This family of phytyltransferases, found in plants and cyanobacteria, are involved in the biosythesis of phylloquinone (Vitamin K1). Phylloquinone is a critical component of photosystem I. The closely related MenA enzyme from bacteria transfers a prenyl group (which only differs in the saturation of the isoprenyl groups) in the biosynthesis of menaqui…		1,4-dihydroxy-2-naphthoate phytyltransferase domain
DHB_DH-like_SDR_c domain	1,6-dihydroxycyclohexa-2,4-diene-1-carboxylate dehydrogenase (DHB DH)-like, classical (c) SDR. DHB DH (aka 1,2-dihydroxycyclohexa-3,5-diene-1-carboxylate dehydrogenase) catalyzes the NAD-dependent conversion of 1,2-dihydroxycyclohexa-3,4-diene carboxylate to a catechol. This subgroup also contains Pseudomonas putida F1 CmtB, 2,3-dihydroxy-2,3-dihydro-p-cumate dehydrogenase, the second enzyme in t…		1,6-dihydroxycyclohexa-2,4-diene-1-carboxylate dehydrogenase (DHB DH)-like, classical (c) SDR domain
benD	1,6-dihydroxycyclohexa-2,4-diene-1-carboxylate dehydrogenase; Provisional domain		1,6-dihydroxycyclohexa-2,4-diene-1-carboxylate dehydrogenase domain
PTZ00414 domain	10 kDa heat shock protein; Provisional domain		10 kDa heat shock protein domain
Cas1_AcylT domain	10 TM Acyl Transferase domain found in Cas1p. Cas1p protein of Cryptococcus neoformans is required for the synthesis of O-acetylated glucuronoxylomannans, a consitutent of the capsule, and is critical for its virulence. The multi TM domain of the Cas1p was unified with the 10 TM Sugar Acyltransferase superfamily. This superfamily is comprised of members from the OatA, MdoC, OpgC, NolL and GumG fa…		10 TM Acyl Transferase domain found in Cas1p domain
PTZ00449 domain	104 kDa microneme/rhoptry antigen; Provisional domain		104 kDa microneme/rhoptry antigen domain
FMT_core_FDH_N domain	10-formyltetrahydrofolate dehydrogenase (FDH), N-terminal hydrolase domain. This family represents the N-terminal hydrolase domain of the bifunctional protein 10-formyltetrahydrofolate dehydrogenase (FDH). This domain contains a 10-formyl-tetrahydrofolate (10-formyl-THF) binding site and shares sequence homology and structural topology with other enzymes utilizing this substrate. This domain func…		10-formyltetrahydrofolate dehydrogenase (FDH), N-terminal hydrolase domain domain
ALDH_F1L_FTFDH	10-formyltetrahydrofolate dehydrogenase, ALDH family 1L. 10-formyltetrahydrofolate dehydrogenase (FTHFDH, EC=1.5.1.6), also known as aldehyde dehydrogenase family 1 member L1 (ALDH1L1) in humans, is a multi-domain homotetramer with an N-terminal formyl transferase domain and a C-terminal ALDH domain. FTHFDH catalyzes an NADP+-dependent dehydrogenase reaction resulting in the conversion of 10-form…		10-formyltetrahydrofolate dehydrogenase, ALDH family 1L domain
11beta-HSD1_like_SDR_c domain	11beta-hydroxysteroid dehydrogenase type 1 (11beta-HSD1)-like, classical (c) SDRs. Human 11beta_HSD1 catalyzes the NADP(H)-dependent interconversion of cortisone and cortisol. This subgroup also includes human dehydrogenase/reductase SDR family member 7C (DHRS7C) and DHRS7B. These proteins have the GxxxGxG nucleotide binding motif and S-Y-K catalytic triad characteristic of the SDRs, but have an …		11beta-hydroxysteroid dehydrogenase type 1 (11beta-HSD1)-like, classical (c) SDRs domain
rSAM_ahbC_deAc domain	12,18-didecarboxysiroheme deacetylase. This model describes one of a pair of radical SAM enzymes involved in the alternative heme biosynthesis (ahb) pathway for heme b biosynthesis from siroheme. This anaerobic pathway occurs in sulfate-reducing bacteria and methanogens. A very similar pair of radical SAM enzymes (TIGR04054, TIGR04055) is involved in heme d1 biosynthesis in species such as Heliob…		12,18-didecarboxysiroheme deacetylase domain
120_Rick_ant domain	120 KDa Rickettsia surface antigen. This domain family is found in bacteria, and is approximately 40 amino acids in length. This family is a Rickettsia surface antigen of 120 KDa which may be used as an antigen for immune response against the bacterial species. domain		120 KDa Rickettsia surface antigen domain
PLN02411 domain	12-oxophytodienoate reductase domain
leukotriene_B4_DH_like domain	13-PGR is a bifunctional enzyme with delta-13 15-prostaglandin reductase and leukotriene B4 12 hydroxydehydrogenase activity. Prostaglandins and related eicosanoids are metabolized by the oxidation of the 15(S)-hydroxyl group of the NAD+-dependent (type I 15-PGDH) 15-prostaglandin dehydrogenase (15-PGDH) followed by reduction by NADPH/NADH-dependent (type II 15-PGDH) delta-13 15-prostaglandin red…		13-PGR is a bifunctional enzyme with delta-13 15-prostaglandin reductase and leukotriene B4 12 hydroxydehydrogenase activity domain
14-3-3_beta_zeta domain	14-3-3 beta and zeta isoforms of 14-3-3 protein. 14-3-3 protein beta and zeta isoform (also known as tyrosine 3-monooxygenase/tryptophan 5-monooxygenase activation protein, beta and zeta polypeptide) are encoded by the YWHAB gene and YWHAZ gene in humans. They have been linked to mitogenic signaling and the cell cycle machinery, and to cancer initiation and progression, respectively. The beta iso…		14-3-3 beta and zeta isoforms of 14-3-3 protein domain
14-3-3 domain	14-3-3 domain. 14-3-3 domain is an essential part of 14-3-3 proteins, a ubiquitous class of regulatory, phosphoserine/threonine-binding proteins found in all eukaryotic cells, including yeast, protozoa and mammalian cells. 14-3-3 proteins play important roles in many biological processes that are regulated by phosphorylation, including cell cycle regulation, cell proliferation, protein traffickin…		14-3-3 domain domain
14-3-3 domain	14-3-3 domain. 14-3-3 family protein [Signal transduction mechanisms] domain		14-3-3 domain domain;14-3-3 domain. 14-3-3 family protein domain
14-3-3_epsilon domain	14-3-3 epsilon, an isoform of 14-3-3 protein. 14-3-3 protein epsilon isoform (isoform (also known as tyrosine 3-monooxygenase/ tryptophan 5-monooxygenase activation protein, epsilon polypeptide) is encoded by the YWHAE gene in humans and is involved in cancer cell survival and growth. It interacts with CDC25 phosphatases, RAF1 and IRS1 proteins, suggesting its role in diverse biochemical activiti…		14-3-3 epsilon, an isoform of 14-3-3 protein domain
14-3-3_eta domain	14-3-3 eta, an isoform of 14-3-3 protein. 14-3-3 eta isoform (also known as tyrosine 3-monooxygenase/tryptophan 5-monooxygenase activation protein, eta polypeptide) is expressed mainly in brain, and is involved in hypothalamic-pituitary-adrenocortical (HPA) axis regulation. In humans, it is encoded by the YWHAH gene, and is a positional and functional candidate for schizophrenia as well as bipola…		14-3-3 eta, an isoform of 14-3-3 protein domain
BMH1 domain	14-3-3 family protein [Signal transduction mechanisms] domain		14-3-3 family protein domain
14-3-3_gamma domain	14-3-3 gamma, an isoform of 14-3-3 protein. 14-3-3 gamma isoform (also known as tyrosine 3-monooxygenase/tryptophan 5-monooxygenase activation protein, gamma polypeptide) is encoded by the YWHAG gene in humans and is induced by growth factors in human vascular smooth muscle cells. It is also highly expressed in skeletal and heart muscles, suggesting an important role in muscle tissue. It has been…		14-3-3 gamma, an isoform of 14-3-3 protein domain
14_3_3 domain	14-3-3 homologues. 14-3-3 homologues mediates signal transduction by binding to phosphoserine-containing proteins. They are involved in growth factor signalling and also interact with MEK kinases. domain		14-3-3 homologues domain
14-3-3_1 domain	14-3-3 protein domain. This 14-3-3 domain family includes proteins in Caenorhabditis elegans, the silkworm (Bombyx mori) as well as barley (Hordeum vulgare). In C. elegans, 14-3-3 proteins are SIR-2.1 binding partners which induce transcriptional activation of DAF-16 during stress and are required for the life-span extension conferred by extra copies of sir-2.1. In B. mori, the 14-3-3 proteins ar…		14-3-3 protein domain domain
14-3-3 domain	14-3-3 protein. domain		14-3-3 protein domain;14-3-3 protein. domain
14-3-3_sigma domain	14-3-3 sigma, an isoform of 14-3-3 protein. 14-3-3 protein sigma isoform, also known as stratifin or human mammary epithelial marker (HME) 1, has been most directly linked to tumor development. In humans, it is expressed by the SFN gene, strictly in stratified squamous epithelial cells in response to DNA damage where it is transcriptionally induced in a p53-dependent manner, subsequently causing …		14-3-3 sigma, an isoform of 14-3-3 protein domain
14-3-3_theta domain	14-3-3 theta/tau (theta in mice, tau in human), an isoform of 14-3-3 protein. 14-3-3 tau/theta (tau in humans, theta in mice) isoform (also known as tyrosine 3-monooxygenase/ tryptophan 5-monooxygenase activation protein, theta polypeptide) is encoded by the YWHAQ gene in humans and plays an important role in controlling apoptosis through interactions with ASK1, c-jun NH-terminal kinase, and p38 …		14-3-3 theta/tau (theta in mice, tau in human), an isoform of 14-3-3 protein domain
Tri3 domain	15-O-acetyltransferase Tri3. This family represents a conserved region approximately 400 residues long within 15-O-acetyltransferase (Tri3), which seems to be restricted to ascomycete fungi. In Fusarium sporotrichioides, this is required for acetylation of the C-15 hydroxyl group of trichothecenes in the biosynthesis of T-2 toxin. domain		15-O-acetyltransferase Tri3 domain
rsmC domain	16S ribosomal RNA m2G1207 methyltransferase; Provisional domain		16S ribosomal RNA m2G1207 methyltransferase domain
ksgA domain	16S ribosomal RNA methyltransferase KsgA/Dim1 family protein; Provisional domain		16S ribosomal RNA methyltransferase KsgA/Dim1 family protein domain
ksgA domain	16S ribosomal RNA methyltransferase KsgA/Dim1 family protein; Reviewed domain		16S ribosomal RNA methyltransferase KsgA/Dim1 family protein domain
PRK11713 domain	16S ribosomal RNA methyltransferase RsmE; Provisional domain		16S ribosomal RNA methyltransferase RsmE domain
RsmC domain	16S RNA G1207 methylase RsmC [Translation, ribosomal structure and biogenesis] domain		16s rna g1207 methylase rsmc domain
Ribosomal_RNA_small_subunit_methyltransferase_I domain	16S rRNA (cytidine(1402)-2'-O)-methyltransferase. This protein, previously known as YraL, is RsmI, one of a pair of genes involved in a unique dimethyl modification of a cytidine in 16S rRNA. See pfam00590 (tetrapyrrole methylase), which demonstrates homology between this family and other members, including several methylases for the tetrapyrrole class of compound, as well as the enzyme diphthine…		16S rRNA (cytidine(1402)-2'-O)-methyltransferase domain
Ribosomal_RNA_small_subunit_methyltransferase_H	16S rRNA (cytosine(1402)-N(4))-methyltransferase. This model describes RsmH, a 16S rRNA methyltransferase. Previously, this gene was designated MraW, known to be essential in E. coli and widely conserved in bacteria. [Protein synthesis, tRNA and rRNA base modification] domain		16S rRNA (cytosine(1402)-N(4))-methyltransferase domain
Ribosomal_RNA_small_subunit_methyltransferase_B domain	16S rRNA (cytosine(967)-C(5))-methyltransferase. This protein is also known as sun protein. The reading frame was originally interpreted as two reading frames, fmu and fmv. The recombinant protein from E. coli was shown to methylate only C967 of small subunit (16S) ribosomal RNA and to produce only m5C at that position. The seed alignment is built from bacterial sequences only. Eukaryotic homolog…		16S rRNA (cytosine(967)-C(5))-methyltransferase domain
Ribosomal_RNA_small_subunit_methyltransferase_G domain	16S rRNA (guanine(527)-N(7))-methyltransferase RsmG. RsmG was previously called GidB (glucose-inhibited division protein B). It is present and a single copy in nearly all complete eubacterial genomes. It is missing only from some obligate intracellular species of various lineages (Chlamydiae, Ehrlichia, Wolbachia, Anaplasma, Buchnera, etc.). RsmG shows a methytransferase fold in its the crystal s…		16S rRNA (guanine(527)-N(7))-methyltransferase RsmG domain
Putative_methylase_yhhF. domain	16S rRNA (guanine(966)-N(2))-methyltransferase RsmD. This model represents a family of uncharacterized bacterial proteins. Members are present in nearly every complete bacterial genome, always in a single copy. PSI-BLAST analysis shows homology to several families of SAM-dependent methyltransferases, including ribosomal RNA adenine dimethylases. [Protein synthesis, tRNA and rRNA base modification…		16S rRNA (guanine(966)-N(2))-methyltransferase RsmD domain
rsmD	16S rRNA m(2)G966-methyltransferase; Provisional domain		16s rrna m g966-methyltransferase; provisional domain;16S rRNA m(2)G966-methyltransferase domain
PRK00050 domain	16S rRNA m(4)C1402 methyltranserfase; Provisional domain		16s rrna m c1402 methyltranserfase; provisional domain;16S rRNA m(4)C1402 methyltranserfase domain
PRK10901 domain	16S rRNA methyltransferase B; Provisional domain		16S rRNA methyltransferase B domain
PRK14901 domain	16S rRNA methyltransferase B; Provisional domain		16S rRNA methyltransferase B domain
PRK14902 domain	16S rRNA methyltransferase B; Provisional domain		16S rRNA methyltransferase B domain
PRK14903 domain	16S rRNA methyltransferase B; Provisional domain		16S rRNA methyltransferase B domain
PRK14904 domain	16S rRNA methyltransferase B; Provisional domain		16S rRNA methyltransferase B domain
gidB domain	16S rRNA methyltransferase GidB; Reviewed domain		16S rRNA methyltransferase GidB domain
Ribosome_maturation_factor_RimM domain	16S rRNA processing protein RimM. This family consists of the bacterial protein RimM (YfjA, 21K), a 30S ribosomal subunit-binding protein implicated in 16S ribsomal RNA processing. It has been partially characterized in Escherichia coli, is found with other translation-associated genes such as trmD. It is broadly distributed among bacteria, including some minimal genomes such the aphid endosymbio…		16S rRNA processing protein RimM domain
PRK10839 domain	16S rRNA pseudouridylate synthase A; Provisional domain		16S rRNA pseudouridylate synthase A domain
RsuA domain	16S rRNA uridine-516 pseudouridylate synthase and related pseudouridylate synthases [Translation, ribosomal structure and biogenesis] domain		16s rrna uridine-516 pseudouridylate synthase and related pseudouridylate synthases domain
rimM domain	16S rRNA-processing protein RimM; Provisional domain		16S rRNA-processing protein RimM domain
rimM domain	16S rRNA-processing protein RimM; Provisional domain		16S rRNA-processing protein RimM domain
rimM domain	16S rRNA-processing protein RimM; Provisional domain		16S rRNA-processing protein RimM domain
rimM domain	16S rRNA-processing protein RimM; Provisional domain		16S rRNA-processing protein RimM domain
rimM domain	16S rRNA-processing protein RimM; Provisional domain		16S rRNA-processing protein RimM domain
rimM domain	16S rRNA-processing protein RimM; Provisional domain		16S rRNA-processing protein RimM domain
rimM domain	16S rRNA-processing protein RimM; Provisional domain		16S rRNA-processing protein RimM domain
rimM domain	16S rRNA-processing protein RimM; Provisional domain		16S rRNA-processing protein RimM domain
17beta-HSD-like_SDR_c domain	17beta hydroxysteroid dehydrogenase-like, classical (c) SDRs. 17beta-hydroxysteroid dehydrogenases are a group of isozymes that catalyze activation and inactivation of estrogen and androgens. SDRs are a functionally diverse family of oxidoreductases that have a single domain with a structurally conserved Rossmann fold (alpha/beta folding pattern with a central beta-sheet), an NAD(P)(H)-binding re…		17beta hydroxysteroid dehydrogenase-like, classical (c) SDRs domain
17beta-HSD1_like_SDR_c domain	17-beta-hydroxysteroid dehydrogenases (17beta-HSDs) types -1, -3, and -12, -like, classical (c) SDRs. This subgroup includes various 17-beta-hydroxysteroid dehydrogenases and 3-ketoacyl-CoA reductase, these are members of the SDR family, and contain the canonical active site tetrad and glycine-rich NAD-binding motif of the classical SDRs. 3-ketoacyl-CoA reductase (KAR, aka 17beta-HSD type 12, enc…		17-beta-hydroxysteroid dehydrogenases (17beta-HSDs) types -1, -3, and -12, -like, classical (c) SDRs domain
HSD10-like_SDR_c domain	17hydroxysteroid dehydrogenase type 10 (HSD10)-like, classical (c) SDRs. HSD10, also known as amyloid-peptide-binding alcohol dehydrogenase (ABAD), was previously identified as a L-3-hydroxyacyl-CoA dehydrogenase, HADH2. In fatty acid metabolism, HADH2 catalyzes the third step of beta-oxidation, the conversion of a hydroxyl to a keto group in the NAD-dependent oxidation of L-3-hydroxyacyl CoA. In…		17hydroxysteroid dehydrogenase type 10 (HSD10)-like, classical (c) SDRs domain
18S_RNA_Rcl1p domain	18S rRNA biogenesis protein RCL1. Members of this strictly eukaryotic protein family are not RNA 3'-phosphate cyclase (6.5.1.4), but rather a homolog with a distinct function, found in the nucleolus and required for ribosomal RNA processing. Homo sapiens has both a member of this RCL (RNA terminal phosphate cyclase like) family and EC 6.5.1.4, while Saccharomyces has a member of this family only.…		18S rRNA biogenesis protein RCL1 domain
PLN02380 domain	1-acyl-sn-glycerol-3-phosphate acyltransferase domain
PLN02901 domain	1-acyl-sn-glycerol-3-phosphate acyltransferase domain
PlsC domain	1-acyl-sn-glycerol-3-phosphate acyltransferase [Lipid metabolism] domain		1-acyl-sn-glycerol-3-phosphate acyltransferase domain
PRK15018 domain	1-acyl-sn-glycerol-3-phosphate acyltransferase; Provisional domain		1-acyl-sn-glycerol-3-phosphate acyltransferase domain
1-acyl-sn-glycerol-3-phosphate_acyltransferase domain	1-acyl-sn-glycerol-3-phosphate acyltransferases. This model describes the core homologous region of a collection of related proteins, several of which are known to act as 1-acyl-sn-glycerol-3-phosphate acyltransferases (EC 2.3.1.51). Proteins scoring above the trusted cutoff are likely to have the same general activity. However, there is variation among characterized members as to whether the acy…		1-acyl-sn-glycerol-3-phosphate acyltransferases domain
Acd domain	1-aminocyclopropane-1-carboxylate deaminase [Amino acid transport and metabolism] domain		1-aminocyclopropane-1-carboxylate deaminase domain
1-aminocyclopropane-1-carboxylate_deaminase domain	1-aminocyclopropane-1-carboxylate deaminase. This pyridoxal phosphate-dependent enzyme degrades 1-aminocyclopropane-1-carboxylate, which in plants is a precursor of the ripening hormone ethylene, to ammonia and alpha-ketoglutarate. This model includes all members of this family for which function has been demonstrated experimentally, but excludes a closely related family often annotated as putati…		1-aminocyclopropane-1-carboxylate deaminase domain
PRK12390 domain	1-aminocyclopropane-1-carboxylate deaminase; Provisional domain		1-aminocyclopropane-1-carboxylate deaminase domain
PRK14045 domain	1-aminocyclopropane-1-carboxylate deaminase; Provisional domain		1-aminocyclopropane-1-carboxylate deaminase domain
PLN02299 domain	1-aminocyclopropane-1-carboxylate oxidase domain
PLN02376 domain	1-aminocyclopropane-1-carboxylate synthase domain
PLN02450 domain	1-aminocyclopropane-1-carboxylate synthase domain
PLN02607 domain	1-aminocyclopropane-1-carboxylate synthase domain
PLN02994 domain	1-aminocyclopropane-1-carboxylate synthase domain
ChcA_like_SDR_c domain	1-cyclohexenylcarbonyl_coenzyme A_reductase (ChcA)_like, classical (c) SDRs. This subgroup contains classical SDR proteins, including members identified as 1-cyclohexenylcarbonyl coenzyme A reductase. ChcA of Streptomyces collinus is implicated in the final reduction step of shikimic acid to ansatrienin. ChcA shows sequence similarity to the SDR family of NAD-binding proteins, but it lacks the co…		1-cyclohexenylcarbonyl_coenzyme A_reductase (ChcA)_like, classical (c) SDRs domain
Dxr domain	1-deoxy-D-xylulose 5-phosphate reductoisomerase [Lipid metabolism] domain		1-deoxy-d-xylulose 5-phosphate reductoisomerase domain
DXP_redisom_C domain	1-deoxy-D-xylulose 5-phosphate reductoisomerase C-terminal. This domain is found to the C-terminus of pfam02670 domains in bacterial and plant 1-deoxy-D-xylulose 5-phosphate reductoisomerases which catalyse the formation of 2-C-methyl-D-erythritol 4-phosphate from 1-deoxy-D-xylulose-5-phosphate in the presence of NADPH. domain		1-deoxy-D-xylulose 5-phosphate reductoisomerase C-terminal domain
1-deoxy-D-xylulose_5-phosphate_reductoisomerase domain	1-deoxy-D-xylulose 5-phosphate reductoisomerase. 1-deoxy-D-xylulose 5-phosphate is converted to 2-C-methyl-D-erythritol 4-phosphate in the presence of NADPH. It is involved in the synthesis of isopentenyl diphosphate (IPP), a basic building block in isoprenoid, thiamin, and pyridoxal biosynthesis. [Biosynthesis of cofactors, prosthetic groups, and carriers, Other] domain		1-deoxy-D-xylulose 5-phosphate reductoisomerase domain
DXP_reductoisom domain	1-deoxy-D-xylulose 5-phosphate reductoisomerase. This is a family of 1-deoxy-D-xylulose 5-phosphate reductoisomerases. This enzyme catalyses the formation of 2-C-methyl-D-erythritol 4-phosphate from 1-deoxy-D-xylulose-5-phosphate in the presence of NADPH. This reaction is part of the terpenoid biosynthesis pathway. domain		1-deoxy-D-xylulose 5-phosphate reductoisomerase domain
PRK05447 domain	1-deoxy-D-xylulose 5-phosphate reductoisomerase; Provisional domain		1-deoxy-D-xylulose 5-phosphate reductoisomerase domain
PRK12464 domain	1-deoxy-D-xylulose 5-phosphate reductoisomerase; Provisional domain		1-deoxy-D-xylulose 5-phosphate reductoisomerase domain
PLN02696 domain	1-deoxy-D-xylulose-5-phosphate reductoisomerase domain
PLN02225 domain	1-deoxy-D-xylulose-5-phosphate synthase domain
PLN02234 domain	1-deoxy-D-xylulose-5-phosphate synthase domain
PLN02582 domain	1-deoxy-D-xylulose-5-phosphate synthase domain
1-deoxy-D-xylulose-5-phosphate_synthase domain	1-deoxy-D-xylulose-5-phosphate synthase. DXP synthase is a thiamine diphosphate-dependent enzyme related to transketolase and the pyruvate dehydrogenase E1-beta subunit. By an acyloin condensation of pyruvate with glyceraldehyde 3-phosphate, it produces 1-deoxy-D-xylulose 5-phosphate, a precursor of thiamine diphosphate (TPP), pyridoxal phosphate, and the isoprenoid building block isopentenyl dip…		1-deoxy-D-xylulose-5-phosphate synthase domain
DXP_synthase_N domain	1-deoxy-D-xylulose-5-phosphate synthase. This family contains 1-deoxyxylulose-5-phosphate synthase (DXP synthase), an enzyme which catalyses the thiamine pyrophosphoate-dependent acyloin condensation reaction between carbon atoms 2 and 3 of pyruvate and glyceraldehyde 3-phosphate, to yield 1-deoxy-D- xylulose-5-phosphate, a precursor in the biosynthetic pathway to isoprenoids, thiamine (vitamin B…		1-deoxy-D-xylulose-5-phosphate synthase domain
PRK05444 domain	1-deoxy-D-xylulose-5-phosphate synthase; Provisional domain		1-deoxy-D-xylulose-5-phosphate synthase domain
PRK12315 domain	1-deoxy-D-xylulose-5-phosphate synthase; Provisional domain		1-deoxy-D-xylulose-5-phosphate synthase domain
PRK12571 domain	1-deoxy-D-xylulose-5-phosphate synthase; Provisional domain		1-deoxy-D-xylulose-5-phosphate synthase domain
PLN02821 domain	1-hydroxy-2-methyl-2-(E)-butenyl 4-diphosphate reductase domain		1-hydroxy-2-methyl-2--butenyl 4-diphosphate reductase domain
gcpE domain	1-hydroxy-2-methyl-2-(e)-butenyl 4-diphosphate synthase [Lipid metabolism] domain		1-hydroxy-2-methyl-2--butenyl 4-diphosphate synthase domain
ispG_gcpE domain	1-hydroxy-2-methyl-2-(E)-butenyl 4-diphosphate synthase. This protein of previously unknown biochemical function has now been identified as an enzyme of the non-mevalonate pathway of IPP biosynthesis. Chlamydial members of the family have a long insert. The family is largely restricted to Bacteria, where it is widely but not universally distributed. No homology can be detected between the GcpE fa…		1-hydroxy-2-methyl-2-(E)-butenyl 4-diphosphate synthase domain
FruK_PfkB_like domain	1-phosphofructokinase (FruK), minor 6-phosphofructokinase (pfkB) and related sugar kinases. FruK plays an important role in the predominant pathway for fructose utilisation.This group also contains tagatose-6-phophate kinase, an enzyme of the tagatose 6-phosphate pathway, which responsible for breakdown of the galactose moiety during lactose metabolism by bacteria such as L. lactis. domain		1-phosphofructokinase (FruK), minor 6-phosphofructokinase (pfkB) and related sugar kinases domain
pfkB domain	1-phosphofructokinase. This enzyme acts in concert with the fructose-specific phosphotransferase system (PTS) which imports fructose as fructose-1-phosphate. The action of 1-phosphofructokinase results in beta-D-fructose-1,6-bisphosphate and is an entry point into glycolysis (GenProp0688). domain		1-phosphofructokinase domain
fruK domain	1-phosphofructokinase; Provisional domain		1-phosphofructokinase domain
ABALDH	1-pyrroline dehydrogenase. Members of this protein family are 1-pyrroline dehydrogenase (1.5.1.35), also called gamma-aminobutyraldehyde dehydrogenase. This enzyme can follow putrescine transaminase (EC 2.6.1.82) for a two-step conversion of putrescine to gamma-aminobutyric acid (GABA). The member from Escherichia coli is characterized as a homotetramer that binds one NADH per momomer. This enzym…		1-pyrroline dehydrogenase domain
PRK03137 domain	1-pyrroline-5-carboxylate dehydrogenase; Provisional domain		1-pyrroline-5-carboxylate dehydrogenase domain
citX domain	2'-(5''-triphosphoribosyl)-3'-dephospho-CoA:apo-citrate lyase; Reviewed domain		2'-(5''-triphosphoribosyl)-3'-dephospho-CoA:apo-citrate lyase domain;2'--3'-dephospho-coa:apo-citrate lyase; reviewed domain
DH-DHB-DH_SDR_c domain	2,3 dihydro-2,3 dihydrozybenzoate dehydrogenases, classical (c) SDRs. 2,3 dihydro-2,3 dihydrozybenzoate dehydrogenase shares the characteristics of the classical SDRs. This subgroup includes Escherichai coli EntA which catalyzes the NAD+-dependent oxidation of 2,3-dihydro-2,3-dihydroxybenzoate to 2,3-dihydroxybenzoate during biosynthesis of the siderophore Enterobactin. SDRs are a functionally di…		2,3 dihydro-2,3 dihydrozybenzoate dehydrogenases, classical (c) SDRs domain
dapD	2,3,4,5-tetrahydropyridine-2,6-carboxylate N-succinyltransferase; Provisional domain		2,3,4,5-tetrahydropyridine-2,6-carboxylate N-succinyltransferase domain
LbH_THP_succinylT domain	2,3,4,5-tetrahydropyridine-2,6-dicarboxylate (THDP) N-succinyltransferase (also called THP succinyltransferase): THDP N-succinyltransferase catalyzes the conversion of tetrahydrodipicolinate and succinyl-CoA to N-succinyltetrahydrodipicolinate and CoA. It is the committed step in the succinylase pathway by which bacteria synthesize L-lysine and meso-diaminopimelate, a component of peptidoglycan. …		2,3,4,5-tetrahydropyridine-2,6-dicarboxylate (THDP) N-succinyltransferase (also called THP succinyltransferase): THDP N-succinyltransferase catalyzes the conversion of tetrahydrodipicolinate and succinyl-CoA to N-succinyltetrahydrodipicolinate and CoA domain
DapD_Ac domain	2,3,4,5-tetrahydropyridine-2,6-dicarboxylate N-acetyltransferase. This enzyme is part of the diaminopimelate pathway of lysine biosynthesis. Alternate name: tetrahydrodipicolinate N-acetyltransferase. Note that IUBMB lists this alternate name as the accepted name. Unfortunately, the related succinyl transferase acting on the same substrate (EC:2.3.1.117, TIGR00695) uses the opposite standard. We …		2,3,4,5-tetrahydropyridine-2,6-dicarboxylate N-acetyltransferase domain
DapD_gpp domain	2,3,4,5-tetrahydropyridine-2,6-dicarboxylate N-succinyltransferase. 2,3,4,5-tetrahydropyridine-2,6-dicarboxylate N-succinyltransferase (DapD) is involved in the succinylated branch of the lysine biosynthesis via diaminopimelate (DAP)pathway (GenProp0125). This model represents a clade of DapD sequences most closely related to the actinobacterial DapD family represented by the TIGR03535 model. All…		2,3,4,5-tetrahydropyridine-2,6-dicarboxylate N-succinyltransferase domain
dapD	2,3,4,5-tetrahydropyridine-2,6-dicarboxylate N-succinyltransferase. This enzyme is part of the diaminopimelate pathway of lysine biosynthesis. Alternate name: tetrahydrodipicolinate N-succinyltransferase. The closely related TabB protein of Pseudomonas syringae (pv. tabaci), SP|P31852|TABB_PSESZ, appears to act in the biosynthesis of tabtoxin rather than lysine. The trusted cutoff is set high eno…		2,3,4,5-tetrahydropyridine-2,6-dicarboxylate N-succinyltransferase domain
DapD_actino domain	2,3,4,5-tetrahydropyridine-2,6-dicarboxylate N-succinyltransferase. This enzyme is part of the diaminopimelate pathway of lysine biosynthesis. This model represents a clade of the enzyme specific to Actinobacteria. Alternate name: tetrahydrodipicolinate N-succinyltransferase. domain		2,3,4,5-tetrahydropyridine-2,6-dicarboxylate N-succinyltransferase domain
PLN02538 domain	2,3-bisphosphoglycerate-independent phosphoglycerate mutase domain
PhosphMutase domain	2,3-bisphosphoglycerate-independent phosphoglycerate mutase. Members of this family are found in various bacterial 2,3-bisphosphoglycerate-independent phosphoglycerate mutase enzymes, which catalyse the interconversion of 2-phosphoglycerate and 3-phosphoglycerate in the reaction: [2-phospho-D-glycerate + 2,3-diphosphoglycerate = 3-phospho-D-glycerate + 2,3-diphosphoglycerate]. domain		2,3-bisphosphoglycerate-independent phosphoglycerate mutase domain
CNPase domain	2',3'-cyclic nucleotide 3'-phosphodiesterase (CNP or CNPase). This family consists of the eukaryotic protein 2',3'-cyclic nucleotide 3'-phosphodiesterase (CNP). 2',3'-cyclic nucleotide 3'-phosphodiesterase (CNP) is one of the earliest myelin-related proteins expressed in differentiating oligodendrocytes and Schwann cells. CNP is abundant in the central nervous system and in oligodendrocytes. This…		2',3'-cyclic nucleotide 3'-phosphodiesterase (CNP or CNPase) domain
CycNucDiestase domain	2',3'-cyclic-nucleotide 2'-phosphodiesterase. 2',3'-cyclic-nucleotide 2'-phosphodiesterase is a bifunctional enzyme localized to the periplasm of Gram-negative bacteria. 2',3'-cyclic-nucleotide 2'-phosphodiesters are intermediates formed during the hydrolysis of RNA by the ribonuclease I, which is also found to the periplasm, and other enzymes of the RNAse T2 family. Bacteria are unable to transp…		2',3'-cyclic-nucleotide 2'-phosphodiesterase domain
cysteine_synthase domain	2,3-diaminopropionate biosynthesis protein SbnA. Members of this family include SbnA, a protein of the staphyloferrin B biosynthesis operon of Staphylococcus aureus. SbnA and SbnB together appear to synthesize 2,3-diaminopropionate, a precursor of certain siderophores and other secondary metabolites. SbnA is a pyridoxal phosphate-dependent enzyme. [Cellular processes, Biosynthesis of natural prod…		2,3-diaminopropionate biosynthesis protein SbnA domain
ornithine_cyclodeaminase domain	2,3-diaminopropionate biosynthesis protein SbnB. Members of this protein family are probable NAD-dependent dehydrogenases related to the alanine dehydrogenase of Archaeoglobus fulgidus (see TIGR02371, PDB structure 1OMO and ) and more distantly to ornithine cyclodeaminase. Members include the staphylobactin biosynthesis protein SbnB and tend to occur in contexts suggesting non-ribosomal peptide s…		2,3-diaminopropionate biosynthesis protein SbnB domain
23-dihydro-23-dihydroxybenzoate_dehydrogenase domain	2,3-dihydro-2,3-dihydroxybenzoate dehydrogenase. Members of this family are 2,3-dihydro-2,3-dihydroxybenzoate dehydrogenase (EC 1.3.1.28), the third enzyme in the biosynthesis of 2,3-dihydroxybenzoic acid (DHB) from chorismate. The first two enzymes are isochorismate synthase (EC 5.4.4.2) and isochorismatase (EC 3.3.2.1). Synthesis is often followed by adenylation by the enzyme DHBA-AMP ligase (E…		2,3-dihydro-2,3-dihydroxybenzoate dehydrogenase domain
PRK06200 domain	2,3-dihydroxy-2,3-dihydrophenylpropionate dehydrogenase; Provisional domain		2,3-dihydroxy-2,3-dihydrophenylpropionate dehydrogenase domain
PRK08220 domain	2,3-dihydroxybenzoate-2,3-dehydrogenase; Validated domain		2,3-dihydroxybenzoate-2,3-dehydrogenase domain
23DHB-AMP_lg domain	2,3-dihydroxybenzoate-AMP ligase. 2,3-dihydroxybenzoate-AMP ligase activates 2,3-dihydroxybenzoate (DHB) by ligation of AMP from ATP with the release of pyrophosphate. However, it can also catalyze the ATP-PPi exchange for 2,3-DHB analogs, such as salicyclic acid (o-hydrobenzoate), as well as 2,4-DHB and 2,5-DHB, but with less efficiency. Proteins in this family are the stand-alone adenylation co…		2,3-dihydroxybenzoate-AMP ligase domain
Includes:_23-dihydroxybenzoate-AMP_ligase domain	2,3-dihydroxybenzoate-AMP ligase. Proteins in this family belong to the AMP-binding enzyme family (pfam00501). Members activate 2,3-dihydroxybenzoate (DHB) by ligation of AMP from ATP with the release of pyrophosphate; many are involved in synthesis of siderophores such as enterobactin, vibriobactin, vulnibactin, etc. The most closely related proteine believed to differ in function activates sali…		2,3-dihydroxybenzoate-AMP ligase domain
Biphenyl-23-diol_12-dioxygenase_1 domain	2,3-dihydroxybiphenyl 1,2-dioxygenase. Members of this protein family all have activity as 2,3-dihydroxybiphenyl 1,2-dioxygenase, the third enzyme of a pathway for biphenyl degradation. Many of the extradiol ring-cleaving dioxygenases, to which these proteins belong, act on a range of related substrates. Note that some members of this family may be found operons for toluene or naphthalene degrada…		2,3-dihydroxybiphenyl 1,2-dioxygenase domain
putative_enolase-phosphatase domain	2,3-diketo-5-methylthio-1-phosphopentane phosphatase. This enzyme is the enolase-phosphatase of methionine salvage, a pathway that regenerates methionine from methylthioadenosine (MTA). Adenosylmethionine (AdoMet) is a donor of different moieties for various processes, including methylation reactions. Use of AdoMet for spermidine biosynthesis, which leads to polyamine biosynthesis, leaves MTA as …		2,3-diketo-5-methylthio-1-phosphopentane phosphatase domain
Phosphoserine_phosphatase domain	2,3-diketo-5-methylthio-1-phosphopentane phosphatase. This phosphatase is a member of the IB subfamily (TIGR01488) of the haloacid dehalogenase (HAD) superfamily of aspartate-nucleophile hydrolases. With the exception of OMNI|NTL01BS01361 from B. subtilis and GP|15024582 from Clostridium acetabutylicum, the members of this group are all eukaryotic, spanning metazoa, plants and fungi. The B. subti…		2,3-diketo-5-methylthio-1-phosphopentane phosphatase domain
salvage_mtnW domain	2,3-diketo-5-methylthiopentyl-1-phosphate enolase. Members of this family are the methionine salvage pathway enzyme 2,3-diketo-5-methylthiopentyl-1-phosphate enolase, a homolog of RuBisCO. This protein family seems restricted to Bacillus subtilis and close relatives, where two separate proteins carry the enolase and phosphatase activities that in other species occur in a single protein, MtnC (TIG…		2,3-diketo-5-methylthiopentyl-1-phosphate enolase domain
RLP_DK-MTP-1-P-enolase domain	2,3-diketo-5-methylthiopentyl-1-phosphate enolase. Ribulose bisphosphate carboxylase like proteins (RLPs) similar to B. subtilis YkrW protein, have been identified as 2,3-diketo-5-methylthiopentyl-1-phosphate enolases. They catalyze the tautomerization of 2,3-diketo-5-methylthiopentane 1-phosphate (DK-MTP 1-P). This is an important step in the methionine salvage pathway in which 5-methylthio-D-ri…		2,3-diketo-5-methylthiopentyl-1-phosphate enolase domain
mtnW domain	2,3-diketo-5-methylthiopentyl-1-phosphate enolase; Reviewed domain		2,3-diketo-5-methylthiopentyl-1-phosphate enolase domain
PRK13260 domain	2,3-diketo-L-gulonate reductase; Provisional domain		2,3-diketo-L-gulonate reductase domain
PRK09877 domain	2,3-diketo-L-gulonate TRAP transporter small permease protein YiaM; Provisional domain		2,3-diketo-L-gulonate TRAP transporter small permease protein YiaM domain
osq_cycl domain	2,3-oxidosqualene cyclase. This model identifies 2,3-oxidosqualene cyclases from Stigmatella aurantiaca which produces cycloartenol, and Gemmata obscuriglobus and Methylococcus capsulatus, which each produce the closely related sterol, lanosterol. domain		2,3-oxidosqualene cyclase domain
Diaminobutyrate--2-oxoglutarate_aminotransferase domain	2,4-diaminobutyrate 4-transaminases. This family consists of L-diaminobutyric acid transaminases. This general designation covers both 2.6.1.76 (diaminobutyrate-2-oxoglutarate transaminase, which uses glutamate as the amino donor in DABA biosynthesis), and 2.6.1.46 (diaminobutyrate--pyruvate transaminase, which uses alanine as the amino donor). Most members with known function are 2.6.1.76, and a…		2,4-diaminobutyrate 4-transaminases domain
DCR_FMN domain	2,4-dienoyl-CoA reductase (DCR) FMN-binding domain. DCR in E. coli is an iron-sulfur flavoenzyme which contains FMN, FAD, and a 4Fe-4S cluster. It is also a monomer, unlike that of its eukaryotic counterparts which form homotetramers and lack the flavin and iron-sulfur cofactors. Metabolism of unsaturated fatty acids requires auxiliary enzymes in addition to those used in b-oxidation. After a giv…		2,4-dienoyl-CoA reductase (DCR) FMN-binding domain domain
HpcH	2,4-dihydroxyhept-2-ene-1,7-dioic acid aldolase [Carbohydrate transport and metabolism] domain		2,4-dihydroxyhept-2-ene-1,7-dioic acid aldolase domain
dihydrodipicolinate_synthase domain	2,4-dihydroxyhept-2-ene-1,7-dioic acid aldolase. This model represents a subset of the DapA (dihydrodipicolinate synthase) family which has apparently evolved a separate function. The product of DapA, dihydrodipicolinate, results from the non-enzymatic cyclization and dehydration of 6-amino-2,4-dihydroxyhept-2-ene-1,7-dioic acid, which is different from the substrate of this reaction only in the …		2,4-dihydroxyhept-2-ene-1,7-dioic acid aldolase domain
24-dihydroxyhept-2-ene-17-dioic_acid_aldolase domain	2,4-dihydroxyhept-2-ene-1,7-dioic acid aldolase. This model represents the aldolase which performs the final step unique to the 4-hydroxyphenylacetic acid catabolism pathway in which 2,4-dihydroxyhept-2-ene-1,7-dioic acid is split into pyruvate and succinate-semialdehyde. The gene for enzyme is generally found adjacent to other genes for this pathway organized into an operon. domain		2,4-dihydroxyhept-2-ene-1,7-dioic acid aldolase domain
rib_reduct_arch domain	2,5-diamino-6-hydroxy-4-(5-phosphoribosylamino)pyrimidine 1'-reductase, archaeal. This model represents a specific reductase of riboflavin biosynthesis in the Archaea, diaminohydroxyphosphoribosylaminopyrimidine reductase. It should not be confused with bacterial 5-amino-6-(5-phosphoribosylamino)uracil reductase. The intermediate 2,5-diamino-6-hydroxy-4-(5-phosphoribosylamino)pyrimidine in ribofl…		2,5-diamino-6-hydroxy-4-(5-phosphoribosylamino)pyrimidine 1'-reductase, archaeal domain
dkgA domain	2,5-diketo-D-gluconate reductase A; Provisional domain		2,5-diketo-D-gluconate reductase A domain
dkgB domain	2,5-diketo-D-gluconate reductase B; Provisional domain		2,5-diketo-D-gluconate reductase B domain
chaperone_DMP domain	20S proteasome chaperone. This family contains chaperones of the 20S proteasome which function in early 20S proteasome assembly. The structures of two of the proteins in this family (DMP1 and DMP2) have been solved, and they closely resemble that of the mammalian proteasome assembling chaperone PAC3, although there is little sequence similarity between them. domain		20S proteasome chaperone domain
PRE1 domain	20S proteasome, alpha and beta subunits [Posttranslational modification, protein turnover, chaperones] domain		20s proteasome, alpha and beta subunits domain
Dual-specificity_RNA_methyltransferase_RlmN domain	23S rRNA (adenine(2503)-C(2))-methyltransferase. Members of this family are RlmN, a 23S rRNA m2A2503 methyltransferase in the radical SAM enzyme family. Closely related is Cfr, a Staphylococcus sciuri plasmid-borne homolog to this family, Cfr, has been identified as essential to transferrable resistance to chloramphenicol and florfenicol. Cfr methylates 23S RNA at a different site. [Protein synth…		23S rRNA (adenine(2503)-C(2))-methyltransferase domain
ribosomal_RNA_large_subunit_methyltransferase_Cfr domain	23S rRNA (adenine(2503)-C(8))-methyltransferase Cfr. This model identifies Cfr, a 23S rRNA methyltransferase, EC 2.1.1.224, responsible for a transmissible form of chloramphenicol/florfenicol resistance. It is closely related to RlmN (see TIGR00048), an adenine C2-methyltransferase that acts at the same site where Cfr acts as a C8-methyltransferase [Protein synthesis, tRNA and rRNA base modificat…		23S rRNA (adenine(2503)-C(8))-methyltransferase Cfr domain
PRK11181 domain	23S rRNA (guanosine-2'-O-)-methyltransferase; Provisional domain		23S rRNA (guanosine-2'-O-)-methyltransferase domain;23s rrna-methyltransferase; provisional domain
23S_rRNA_uracil1939-C5-methyltransferase_RlmD	23S rRNA (uracil-5-)-methyltransferase RumA. This protein family was first proposed to be RNA methyltransferases by homology to the TrmA family. The member from E. coli has now been shown to act as the 23S RNA methyltransferase for the conserved U1939. The gene is now designated rumA and was previously designated ygcA. [Protein synthesis, tRNA and rRNA base modification] domain		23S rRNA (uracil-5-)-methyltransferase RumA domain
23S_rRNA_uracil747-C5-methyltransferase_RlmC domain	23S rRNA (uracil-5-)-methyltransferase RumB. This family consists of RNA methyltransferases designated RumB, formerly YbjF. Members act on 23S rRNA U747 and the equivalent position in other proteobacterial species. This family is homologous to the other 23S rRNA methyltransferase RumA and to the tRNA methyltransferase TrmA. [Protein synthesis, tRNA and rRNA base modification] domain		23S rRNA (uracil-5-)-methyltransferase RumB domain
rlmL domain	23S rRNA m(2)G2445 methyltransferase; Provisional domain		23s rrna m g2445 methyltransferase; provisional domain;23S rRNA m(2)G2445 methyltransferase domain
PRK15128 domain	23S rRNA m(5)C1962 methyltransferase; Provisional domain		23s rrna m c1962 methyltransferase; provisional domain;23S rRNA m(5)C1962 methyltransferase domain
rumA domain	23S rRNA m(5)U1939 methyltransferase; Reviewed domain		23s rrna m u1939 methyltransferase; reviewed domain;23S rRNA m(5)U1939 methyltransferase domain
PRK11727 domain	23S rRNA mA1618 methyltransferase; Provisional domain		23S rRNA mA1618 methyltransferase domain
FtsJ domain	23S rRNA methylase [Translation, ribosomal structure and biogenesis] domain		23s rrna methylase domain
ErmC domain	23S rRNA methylase leader peptide (ErmC). This family consists of several very short bacterial 23S rRNA methylase leader peptide (ErmC) sequences. ermC confers resistance to macrolide-lincosamide streptogramin B antibiotics by specifying a ribosomal RNA methylase, which results in decreased ribosomal affinity for these antibiotics. ermC expression is induced by exposure to erythromycin. domain		23S rRNA methylase leader peptide (ErmC) domain
rrmA domain	23S rRNA methyltransferase A; Provisional domain		23S rRNA methyltransferase A domain
rrmJ domain	23S rRNA methyltransferase J; Provisional domain		23S rRNA methyltransferase J domain
rumB domain	23S rRNA methyluridine methyltransferase; Reviewed domain		23S rRNA methyluridine methyltransferase domain
rluD	23S rRNA pseudouridine synthase D; Provisional domain		23S rRNA pseudouridine synthase D domain
PRK11394 domain	23S rRNA pseudouridine synthase E; Provisional domain		23S rRNA pseudouridine synthase E domain
PRK10475 domain	23S rRNA pseudouridine synthase F; Provisional domain		23S rRNA pseudouridine synthase F domain
PRK10700 domain	23S rRNA pseudouridylate synthase B; Provisional domain		23S rRNA pseudouridylate synthase B domain
PRK11025 domain	23S rRNA pseudouridylate synthase C; Provisional domain		23S rRNA pseudouridylate synthase C domain
PRK10158 domain	23S rRNA/tRNA pseudouridine synthase A; Provisional domain		23S rRNA/tRNA pseudouridine synthase A domain
23S_rRNA_IVP domain	23S rRNA-intervening sequence protein. This family consists of bacterial proteins encoded within an intervening sequence present within some 23S rRNA genes. It folds into an anti-parallel four-helix bundle and forms homopentamers. domain		23S rRNA-intervening sequence protein domain
23S_rRNA_IVP domain	23S rRNA-intervening sequence protein. This family describes a protein of unknown function whose structure is a bundle of four long alpha helices. Some of the first members of this family were found encoded in the (atypically large) intervening sequence (IVS) of Leptospira 23S RNA, a region often present in the rRNA gene and removed during rRNA processing without re-ligation. However, this locati…		23S rRNA-intervening sequence protein domain
OASL_repeat1 domain	2'-5' oligoadenylate synthetase-like protein, repeat 1 of 2. OASL_repeat1 (2'-5' oligoadenylate synthetase-like protein) belongs to a family of interferon-induced 2'-5' oligoadenylate synthetases which are important for the antiviral activity of interferons. While each member of this famliy has a conserved N-terminal OAS catalytic domain, only OASL has two tandem ubiquitin-like repeats located at…		2'-5' oligoadenylate synthetase-like protein, repeat 1 of 2 domain
LigT domain	2'-5' RNA ligase [Translation, ribosomal structure and biogenesis] domain		2'-5' rna ligase domain
2_5_RNA_ligase2 domain	2'-5' RNA ligase superfamily. This family contains proteins related to pfam02834. These proteins are likely to be enzymes, but they may not share the RNA ligase activity. domain		2'-5' RNA ligase superfamily domain
UPF0097_protein_AF_2157 domain	2'-5' RNA ligase. This protein family consists of bacterial and archaeal proteins with two tandem copies of Pfam domain pfam02834. Members for which activity has been measured perform a reversible, ATP-independent 2'-5'-ligation of what is presumably a non-phyiological substrate: half-tRNA splice intermediates from an intron-containing yeast tRNA. The physiological substrate(s) in prokaryotes may…		2'-5' RNA ligase domain
PRK15124 domain	2'-5' RNA ligase; Provisional domain		2'-5' RNA ligase domain
OAS1_C domain	2'-5'-oligoadenylate synthetase 1, domain 2, C-terminus. This is the largely alpha-helical, C-terminal half of 2'-5'-oligoadenylate synthetase 1, being described as domain 2 of the enzyme and homologous to a tandem ubiquitin repeat. It carries the region of enzymic activity between 320 and 344 at the extreme C-terminal end. Oligoadenylate synthetases are antiviral enzymes that counteract vial att…		2'-5'-oligoadenylate synthetase 1, domain 2, C-terminus domain
PTZ00361 domain	26 proteosome regulatory subunit 4-like protein; Provisional domain		26 proteosome regulatory subunit 4-like protein domain
PTZ00454 domain	26S protease regulatory subunit 6B-like protein; Provisional domain		26S protease regulatory subunit 6B-like protein domain
VWA_26S_proteasome_subunit domain	26S proteasome plays a major role in eukaryotic protein breakdown, especially for ubiquitin-tagged proteins. It is an ATP-dependent protease responsible for the bulk of non-lysosomal proteolysis in eukaryotes, often using covalent modification of proteins by ubiquitylation. It consists of a 20S proteolytic core particle (CP) and a 19S regulatory particle (RP). The CP is an ATP independent peptida…		26S proteasome plays a major role in eukaryotic protein breakdown, especially for ubiquitin-tagged proteins domain
RPN5 domain	26S proteasome regulatory complex component [Posttranslational modification, protein turnover, chaperones] domain		26s proteasome regulatory complex component domain
RPN1 domain	26S proteasome regulatory complex component [Posttranslational modification, protein turnover, chaperones] domain		26s proteasome regulatory complex component domain
RPN2 domain	26S proteasome regulatory complex component [Posttranslational modification, protein turnover, chaperones] domain		26s proteasome regulatory complex component domain
RPN6 domain	26S proteasome regulatory complex component [Posttranslational modification, protein turnover, chaperones] domain		26s proteasome regulatory complex component domain
RPN7 domain	26S proteasome regulatory complex component, contains PCI domain [Posttranslational modification, protein turnover, chaperones] domain		26s proteasome regulatory complex component, contains pci domain domain
RPN10 domain	26S proteasome regulatory complex, subunit RPN10/PSMD4 [Posttranslational modification, protein turnover, chaperones] domain		26s proteasome regulatory complex, subunit rpn10/psmd4 domain
PLN03246 domain	26S proteasome regulatory subunit; Provisional domain		26S proteasome regulatory subunit domain
Proteasome-activating_nucleotidase domain	26S proteasome subunit P45 family. Many proteins may score above the trusted cutoff because an internal domain		26S proteasome subunit P45 family domain
RPN7 domain	26S proteasome subunit RPN7. RPN7 (known as the non ATPase regulatory subunit 6 in higher eukaryotes) is one of the lid subunits of the 26S proteasome and has been shown in Saccharomyces cerevisiae to be required for structural integrity. The 26S proteasome is is involved in the ATP-dependent degradation of ubiquitinated proteins. domain		26S proteasome subunit RPN7 domain
AKAP28 domain	28 kDa A-kinase anchor. 28 kDa AKAP (AKAP28) is highly enriched in human airway axonemes. The mRNA for AKAP28 is up-regulated as primary airway cells differentiate and is specifically expressed in tissues containing cilia and/or flagella. Homologs of AKAP28 are present in all animals and in some, including mice the AKAP28-like domain are preceded by another uncharacterized domain domain		28 kDa A-kinase anchor domain
PRK08633 domain	2-acyl-glycerophospho-ethanolamine acyltransferase; Validated domain		2-acyl-glycerophospho-ethanolamine acyltransferase domain
PRK06939 domain	2-amino-3-ketobutyrate coenzyme A ligase; Provisional domain		2-amino-3-ketobutyrate coenzyme A ligase domain
folK domain	2-amino-4-hydroxy-6-hydroxymethyldihydropteridine diphosphokinase. This model describes the folate biosynthesis enzyme 2-amino-4-hydroxy-6-hydroxymethyldihydropteridine pyrophosphokinase. Alternate names include 6-hydroxymethyl-7,8-dihydropterin diphosphokinase and 7,8-dihydro-6-hydroxymethylpterin pyrophosphokinase (HPPK). The extreme C-terminal region, of typically eight to thirty residues, is …		2-amino-4-hydroxy-6-hydroxymethyldihydropteridine diphosphokinase domain
PRK14092 domain	2-amino-4-hydroxy-6-hydroxymethyldihydropteridine pyrophosphokinase domain
PRK10239 domain	2-amino-4-hydroxy-6-hydroxymethyldihyropteridine pyrophosphokinase; Provisional domain		2-amino-4-hydroxy-6-hydroxymethyldihyropteridine pyrophosphokinase domain
ABCL domain	2-aminobenzoate-CoA ligase (ABCL). ABCL catalyzes the initial step in the 2-aminobenzoate aerobic degradation pathway by activating 2-aminobenzoate to 2-aminobenzoyl-CoA. The reaction is carried out via a two-step process; the first step is ATP-dependent and forms a 2-aminobenzoyl-AMP intermediate, and the second step forms the 2-aminobenzoyl-CoA ester and releases the AMP. 2-Aminobenzoyl-CoA is …		2-aminobenzoate-CoA ligase (ABCL) domain
PhnT domain	2-aminoethylphosphonate ABC transport system, ATP-binding component PhnT. This ATP-binding component of an ABC transport system is found in Salmonella and Burkholderia lineages in the vicinity of enzymes for the breakdown of 2-aminoethylphosphonate. domain		2-aminoethylphosphonate ABC transport system, ATP-binding component PhnT domain
PhnV domain	2-aminoethylphosphonate ABC transport system, membrane component PhnV. This membrane component of an ABC transport system is found in Salmonella and Burkholderia lineages in the vicinity of enzymes for the breakdown of 2-aminoethylphosphonate. domain		2-aminoethylphosphonate ABC transport system, membrane component PhnV domain
PRK15046 domain	2-aminoethylphosphonate ABC transporter substrate-binding protein; Provisional domain		2-aminoethylphosphonate ABC transporter substrate-binding protein domain
PhnS	2-aminoethylphosphonate ABC transporter, periplasmic 2-aminoethylphosphonate binding protein. This ABC transporter periplasmic substrate binding protein component is found in a region of the salmonella typhimurium LT2 genome responsible for the catabolism of 2-aminoethylphosphonate via the phnWX pathway (GenProp0238). The protein contains a match to pfam01547 for the Bacterial extracellular solut…		2-aminoethylphosphonate ABC transporter, periplasmic 2-aminoethylphosphonate binding protein domain
PhnU domain	2-aminoethylphosphonate ABC transporter, permease protein. This ABC transporter permease (membrane-spanning) component is found in a region of the salmonella typhimurium LT2 genome responsible for the catabolism of 2-aminoethylphosphonate via the phnWX pathway (GenProp0238). domain		2-aminoethylphosphonate ABC transporter, permease protein domain
PhnW-AepZ domain	2-aminoethylphosphonate aminotransferase. This family includes a number of 2-aminoethylphosphonate aminotransferases, some of which are indicated to operate in the catabolism of 2-aminoethylphosphonate (AEP) and others which are involved in the biosynthesis of the same compound. The catabolic enzyme (PhnW) is known to use pyruvate:alanine as the transfer partner and is modeled by the equivalog-le…		2-aminoethylphosphonate aminotransferase domain
PRK15050 domain	2-aminoethylphosphonate transport system permease PhnU; Provisional domain		2-aminoethylphosphonate transport system permease PhnU domain
2-aminoethylphosphonate--pyruvate_aminotransferase domain	2-aminoethylphosphonate--pyruvate transaminase. Members of this family are 2-aminoethylphosphonate--pyruvate transaminase. This enzyme acts on the most common type of naturally occurring phosphonate. It interconverts 2-aminoethylphosphonate plus pyruvate with 2-phosphonoacetaldehyde plus alanine. The enzyme phosphonoacetaldehyde hydrolase (EC 3.11.1.1), usually encoded by an adjacent gene, then c…		2-aminoethylphosphonate--pyruvate transaminase domain
PRK13479 domain	2-aminoethylphosphonate--pyruvate transaminase; Provisional domain		2-aminoethylphosphonate--pyruvate transaminase domain
Peptidase_C24 domain	2C endopeptidase (C24) cysteine protease family. domain		2C endopeptidase (C24) cysteine protease family domain;2c endopeptidase cysteine protease family. domain
PLN02862 domain	2-C-methyl-D-erythritol 2,4-cyclodiphosphate synthase domain
IspF domain	2C-methyl-D-erythritol 2,4-cyclodiphosphate synthase [Lipid metabolism] domain		2c-methyl-d-erythritol 2,4-cyclodiphosphate synthase domain
ispF domain	2-C-methyl-D-erythritol 2,4-cyclodiphosphate synthase. Members of this protein family are 2C-methyl-D-erythritol 2,4-cyclodiphosphate synthase, the IspF protein of the deoxyxylulose (non-mevalonate) pathway of IPP biosynthesis. This protein occurs as an IspDF bifunctional fusion protein in about 20 percent of bacterial genomes. [Biosynthesis of cofactors, prosthetic groups, and carriers, Other] d…		2-C-methyl-D-erythritol 2,4-cyclodiphosphate synthase domain
ispF domain	2-C-methyl-D-erythritol 2,4-cyclodiphosphate synthase; Reviewed domain		2-C-methyl-D-erythritol 2,4-cyclodiphosphate synthase domain
PLN02728 domain	2-C-methyl-D-erythritol 4-phosphate cytidylyltransferase domain
IspD	2-C-methyl-D-erythritol 4-phosphate cytidylyltransferase. Members of this family are enzymes which catalyse the formation of 4-diphosphocytidyl-2-C-methyl-D-erythritol from cytidine triphosphate and 2-C-methyl-D-erythritol 4-phosphate (MEP). domain		2-C-methyl-D-erythritol 4-phosphate cytidylyltransferase domain
ispD	2-C-methyl-D-erythritol 4-phosphate cytidylyltransferase. Members of this protein family are 2-C-methyl-D-erythritol 4-phosphate cytidylyltransferase, the IspD protein of the deoxyxylulose pathway of IPP biosynthesis. In about twenty percent of bacterial genomes, this protein occurs as IspDF, a bifunctional fusion protein. [Biosynthesis of cofactors, prosthetic groups, and carriers, Other] domain		2-C-methyl-D-erythritol 4-phosphate cytidylyltransferase domain
PRK13385 domain	2-C-methyl-D-erythritol 4-phosphate cytidylyltransferase; Provisional domain		2-C-methyl-D-erythritol 4-phosphate cytidylyltransferase domain
ispD	2-C-methyl-D-erythritol 4-phosphate cytidylyltransferase; Reviewed domain		2-C-methyl-D-erythritol 4-phosphate cytidylyltransferase domain
PTZ00137 domain	2-Cys peroxiredoxin; Provisional domain		2-Cys peroxiredoxin domain
2C_adapt domain	2-cysteine adaptor domain. The virus-specific 2-cysteine adaptor domain is found fused to OTU/A20-like peptidases and S/T protein kinases. The domain associations of these proteins indicate that they might function as viral adaptors connecting the kinases and OTU/A20 peptidases to specific targets. domain		2-cysteine adaptor domain domain
PRK09140 domain	2-dehydro-3-deoxy-6-phosphogalactonate aldolase; Reviewed domain		2-dehydro-3-deoxy-6-phosphogalactonate aldolase domain
GarL domain	2-dehydro-3-deoxyglucarate aldolase. In E. coli this enzyme (GarL) 2-dehydro-3-deoxyglucarate aldolase acts in the catabolism of several sugars including D-galactarate, D-glucarate and L-idarate. In fact, 5-dehydro-4-deoxy-D-glucarate aldolase is a synonym for this enzyme as it is unclear in the literature whether the enzyme acts on only one of these or, as seems likely, has no preference. (Despi…		2-dehydro-3-deoxyglucarate aldolase domain
PLN03033 domain	2-dehydro-3-deoxyphosphooctonate aldolase; Provisional domain		2-dehydro-3-deoxyphosphooctonate aldolase domain
PRK05198 domain	2-dehydro-3-deoxyphosphooctonate aldolase; Provisional domain		2-dehydro-3-deoxyphosphooctonate aldolase domain
PRK12457 domain	2-dehydro-3-deoxyphosphooctonate aldolase; Provisional domain		2-dehydro-3-deoxyphosphooctonate aldolase domain
Putative_2-dehydropantoate_2-reductase domain	2-dehydropantoate 2-reductase. This model describes enzymes that perform as 2-dehydropantoate 2-reductase, one of four enzymes required for the de novo biosynthesis of pantothenate (vitamin B5) from Asp and 2-oxoisovalerate. Although few members of the seed alignment are characterized experimentally, nearly all from complete genomes are found in a genome-wide (but not local) context of all three …		2-dehydropantoate 2-reductase domain
PRK05708 domain	2-dehydropantoate 2-reductase; Provisional domain		2-dehydropantoate 2-reductase domain
PRK06249 domain	2-dehydropantoate 2-reductase; Provisional domain		2-dehydropantoate 2-reductase domain
PRK08229 domain	2-dehydropantoate 2-reductase; Provisional domain		2-dehydropantoate 2-reductase domain
PRK12921 domain	2-dehydropantoate 2-reductase; Provisional domain		2-dehydropantoate 2-reductase domain
PRK06522 domain	2-dehydropantoate 2-reductase; Reviewed domain		2-dehydropantoate 2-reductase domain
DCD	2'-deoxycytidine 5'-triphosphate deaminase (DCD). This family consists of several bacterial 2'-deoxycytidine 5'-triphosphate deaminase proteins (EC:3.5.4.13). domain		2'-deoxycytidine 5'-triphosphate deaminase (DCD) domain
PRK07559 domain	2'-deoxycytidine 5'-triphosphate deaminase; Provisional domain		2'-deoxycytidine 5'-triphosphate deaminase domain
2-dehydro-3-deoxy-D-gluconate_5-dehydrogenase domain	2-deoxy-D-gluconate 3-dehydrogenase. This model describes 2-deoxy-D-gluconate 3-dehydrogenase (also called 2-keto-3-deoxygluconate oxidoreductase), a member of the family of short-chain-alcohol dehydrogenases (pfam00106). This protein has been characterized in Erwinia chrysanthemi as an enzyme of pectin degradation. [Energy metabolism, Biosynthesis and degradation of polysaccharides] domain		2-deoxy-D-gluconate 3-dehydrogenase domain
PRK06935 domain	2-deoxy-D-gluconate 3-dehydrogenase; Provisional domain		2-deoxy-D-gluconate 3-dehydrogenase domain
PRK12481 domain	2-deoxy-D-gluconate 3-dehydrogenase; Provisional domain		2-deoxy-D-gluconate 3-dehydrogenase domain
PRK08993 domain	2-deoxy-D-gluconate 3-dehydrogenase; Validated domain		2-deoxy-D-gluconate 3-dehydrogenase domain
PRK10826 domain	2-deoxyglucose-6-phosphatase; Provisional domain		2-deoxyglucose-6-phosphatase domain
DeoC domain	2-deoxyribose-5-phosphate aldolase (DERA) of the DeoC family. 2-deoxyribose-5-phosphate aldolase (DERA) of the DeoC family. DERA belongs to the class I aldolases and catalyzes a reversible aldol reaction between acetaldehyde and glyceraldehyde 3-phosphate to generate 2-deoxyribose 5-phosphate. DERA is unique in catalyzing the aldol reaction between two aldehydes, and its broad substrate specifici…		2-deoxyribose-5-phosphate aldolase (DERA) of the DeoC family domain
DOIS	2-deoxy-scyllo-inosose synthase (DOIS) catalyzes carbocycle formation from D-glucose-6-phosphate to 2-deoxy-scyllo-inosose through a multistep reaction in the biosynthesis of aminoglycoside antibiotics. 2-deoxy-scyllo-inosose synthase (DOIS) catalyzes carbocycle formation from D-glucose-6-phosphate to 2-deoxy-scyllo-inosose through a multistep reaction in the biosynthesis of aminoglycoside antibi…		2-deoxy-scyllo-inosose synthase (DOIS) catalyzes carbocycle formation from D-glucose-6-phosphate to 2-deoxy-scyllo-inosose through a multistep reaction in the biosynthesis of aminoglycoside antibiotics domain
dut domain	2'-deoxyuridine 5'-triphosphatase domain
bchC domain	2-desacetyl-2-hydroxyethyl bacteriochlorophyllide A dehydrogenase. [Biosynthesis of cofactors, prosthetic groups, and carriers, Chlorophyll and bacteriochlorphyll] domain		2-desacetyl-2-hydroxyethyl bacteriochlorophyllide A dehydrogenase domain;2-desacetyl-2-hydroxyethyl bacteriochlorophyllide a dehydrogenase. domain
2-desacetyl-2-hydroxyethyl_bacteriochlorophyllide_like domain	2-desacetyl-2-hydroxyethyl bacteriochlorophyllide and other MDR family members. This subgroup of the medium chain dehydrogenases/reductase (MDR)/zinc-dependent alcohol dehydrogenase-like family has members identified as 2-desacetyl-2-hydroxyethyl bacteriochlorophyllide A dehydrogenase and alcohol dehydrogenases. The medium chain dehydrogenases/reductase (MDR)/zinc-dependent alcohol dehydrogenase-…		2-desacetyl-2-hydroxyethyl bacteriochlorophyllide and other MDR family members domain
ETR_like_1 domain	2-enoyl thioester reductase (ETR) like proteins, child 1. 2-enoyl thioester reductase (ETR) like proteins. ETR catalyzes the NADPH-dependent conversion of trans-2-enoyl acyl carrier protein/coenzyme A (ACP/CoA) to acyl-(ACP/CoA) in fatty acid synthesis. 2-enoyl thioester reductase activity has been linked in Candida tropicalis as essential in maintaining mitiochondrial respiratory function. This …		2-enoyl thioester reductase (ETR) like proteins, child 1 domain
ETR_like_2 domain	2-enoyl thioester reductase (ETR) like proteins, child 2. 2-enoyl thioester reductase (ETR) like proteins. ETR catalyzes the NADPH-dependent conversion of trans-2-enoyl acyl carrier protein/coenzyme A (ACP/CoA) to acyl-(ACP/CoA) in fatty acid synthesis. 2-enoyl thioester reductase activity has been linked in Candida tropicalis as essential in maintaining mitiochondrial respiratory function. This …		2-enoyl thioester reductase (ETR) like proteins, child 2 domain
ETR	2-enoyl thioester reductase (ETR). 2-enoyl thioester reductase (ETR) catalyzes the NADPH-dependent conversion of trans-2-enoyl acyl carrier protein/coenzyme A (ACP/CoA) to acyl-(ACP/CoA) in fatty acid synthesis. 2-enoyl thioester reductase activity has been linked in Candida tropicalis as essential in maintaining mitiochondrial respiratory function. This ETR family is a part of the medium chain d…		2-enoyl thioester reductase (ETR) domain
ETR_like domain	2-enoyl thioester reductase-like. 2-enoyl thioester reductase (ETR) catalyzes the NADPH-dependent conversion of trans-2-enoyl acyl carrier protein/coenzyme A (ACP/CoA) to acyl-(ACP/CoA) in fatty acid synthesis. 2-enoyl thioester reductase activity has been linked in Candida tropicalis as essential in maintaining mitiochondrial respiratory function. This ETR family is a part of the medium chain de…		2-enoyl thioester reductase-like domain
ECH_C domain	2-enoyl-CoA Hydratase C-terminal region. This is the C-terminal region of enoyl-CoA hydratase. domain		2-enoyl-CoA Hydratase C-terminal region domain
EEVS	2-epi-5-epi-valiolone synthase (EEVS). 2-epi-5-epi-valiolone synthases catalyze the cyclization of sedoheptulose 7-phosphate to 2-epi-5-epi-valiolone in the biosynthesis of C(7)N-aminocyclitol-containing products. The cyclization product, 2-epi-5-epi-valiolone ((2S,3S,4S,5R)-5-(hydroxymethyl)cyclohexanon-2,3,4,5-tetrol), is a precursor of the valienamine moiety. The valienamine unit is responsibl…		2-epi-5-epi-valiolone synthase (EEVS) domain
PRK10713 domain	2Fe-2S ferredoxin YfaE; Provisional domain		2Fe-2S ferredoxin YfaE domain
Fer2 domain	2Fe-2S iron-sulfur cluster binding domain. domain		2Fe-2S iron-sulfur cluster binding domain domain;2fe-2s iron-sulfur cluster binding domain. domain
fer2 domain	2Fe-2S iron-sulfur cluster binding domain. Iron-sulfur proteins play an important role in electron transfer processes and in various enzymatic reactions. The family includes plant and algal ferredoxins, which act as electron carriers in photosynthesis and ferredoxins, which participate in redox chains (from bacteria to mammals). Fold is ismilar to thioredoxin. domain		2Fe-2S iron-sulfur cluster binding domain domain
Fer2_4 domain	2Fe-2S iron-sulfur cluster binding domain. The 2Fe-2S ferredoxin family have a general core structure consisting of beta(2)-alpha-beta(2) which a beta-grasp type fold. The domain is around one hundred amino acids with four conserved cysteine residues to which the 2Fe-2S cluster is ligated. This cluster appears within sarcosine oxidase proteins. domain		2Fe-2S iron-sulfur cluster binding domain domain
Fer2_3 domain	2Fe-2S iron-sulfur cluster binding domain. The 2Fe-2S ferredoxin family have a general core structure consisting of beta(2)-alpha-beta(2) which abeta-grasp type fold. The domain is around one hundred amino acids with four conserved cysteine residues to which the 2Fe-2S cluster is ligated. domain		2Fe-2S iron-sulfur cluster binding domain domain
Haloacetate_dehalogenase domain	2-haloalkanoic acid dehalogenase, type II. Catalyzes the hydrolytic dehalogenation of small L-2-haloalkanoic acids to yield the corresponding D-2-hydroxyalkanoic acids. Belongs to the Haloacid Dehalogenase (HAD) superfamily of aspartate-nucleophile hydrolases (pfam00702), class (subfamily) I. Note that the Type I HAD enzymes have not yet been fully characterized, but clearly utilize a substantial…		2-haloalkanoic acid dehalogenase, type II domain
salvage_mtnX domain	2-hydroxy-3-keto-5-methylthiopentenyl-1-phosphate phosphatase. Members of this family are the methionine salvage enzyme MnxX, a member of the HAD-superfamily hydrolases, subfamily IB (see TIGR01488). Members are found in Bacillus subtilis and related species, paired with MtnW (TIGR03332). In most species that recycle methionine from methylthioadenosine, the single protein MtnC replaces the MtnW/M…		2-hydroxy-3-keto-5-methylthiopentenyl-1-phosphate phosphatase domain
mtnX domain	2-hydroxy-3-keto-5-methylthiopentenyl-1-phosphate phosphatase; Reviewed domain		2-hydroxy-3-keto-5-methylthiopentenyl-1-phosphate phosphatase domain
2-hydroxy-3-oxopropionate_reductase domain	2-hydroxy-3-oxopropionate reductase. This model represents 2-hydroxy-3-oxopropionate reductase (EC 1.1.1.60), also called tartronate semialdehyde reductase. It follows glyoxylate carboligase and precedes glycerate kinase in D-glycerate pathway of glyoxylate degradation. The eventual product, 3-phosphoglycerate, is an intermediate of glycolysis and is readily metabolized. Tartronic semialdehyde, t…		2-hydroxy-3-oxopropionate reductase domain
2-hydroxy-6-oxo-6-phenylhexa-24-dienoate_hydrolase domain	2-hydroxy-6-oxo-6-phenylhexa-2,4-dienoate hydrolase. Members of this family are 2-hydroxy-6-oxo-6-phenylhexa-2,4-dienoate hydrolase, or HOPD hydrolase, the BphD protein of biphenyl degradation. BphD acts on the product of ring meta-cleavage by BphC. Many species carrying bphC and bphD are capable of degrading polychlorinated biphenyls as well as biphenyl itself. domain		2-hydroxy-6-oxo-6-phenylhexa-2,4-dienoate hydrolase domain
PRK08410 domain	2-hydroxyacid dehydrogenase; Provisional domain		2-hydroxyacid dehydrogenase domain
2HCT domain	2-hydroxycarboxylate transporter family. Na+/citrate symporter [Energy production and conversion] domain		2-hydroxycarboxylate transporter family domain;2-hydroxycarboxylate transporter family. na+/citrate symporter domain
2HCT domain	2-hydroxycarboxylate transporter family. The 2-hydroxycarboxylate transporter family is a family of secondary transporters found exclusively in the bacterial kingdom. They function in the metabolizm of the di- and tricarboxylates malate and citrate, mostly in fermentative pathways involving decarboxylation of malate or oxaloacetate. domain		2-hydroxycarboxylate transporter family domain
NahD	2-hydroxychromene-2-carboxylate isomerase [Secondary metabolites biosynthesis, transport, and catabolism] domain		2-hydroxychromene-2-carboxylate isomerase domain
benzo_BadH	2-hydroxycyclohexanecarboxyl-CoA dehydrogenase. Members of this protein family are the enzyme 2-hydroxycyclohexanecarboxyl-CoA dehydrogenase. The enzymatic properties were confirmed experimentally in Rhodopseudomonas palustris; the enzyme is homotetrameric, and not sensitive to oxygen. This enzyme is part of proposed pathway for degradation of benzoyl-CoA to 3-hydroxypimeloyl-CoA that differs fro…		2-hydroxycyclohexanecarboxyl-CoA dehydrogenase domain
HGD-D	2-hydroxyglutaryl-CoA dehydratase, D-component. Degradation of glutamate via the hydroxyglutarate pathway involves the syn-elimination of water from 2-hydroxyglutaryl-CoA. This anaerobic process is catalysed by 2-hydroxyglutaryl-CoA dehydratase, an enzyme with two components (A and D) that reversibly associate during reaction cycles. This component contains one non-reducible [4Fe-4S]2+ cluster an…		2-hydroxyglutaryl-CoA dehydratase, D-component domain
HGD-D	2-hydroxyglutaryl-CoA dehydratase, D-component. Members of this family include various bacterial hypothetical proteins, as well as CoA enzyme activases. The exact function of this domain has not, as yet, been defined. domain		2-hydroxyglutaryl-CoA dehydratase, D-component domain
2-hydroxymuconic_semialdehyde_dehydrogenase domain	2-hydroxymuconic semialdehyde dehydrogenase. Members of this protein family are 2-hydroxymuconic semialdehyde dehydrogenase. Many aromatic compounds are catabolized by way of the catechol, via the meta-cleavage pathway, to pyruvate and acetyl-CoA. This enzyme performs the second of seven steps in that pathway for catechol degradation. [Energy metabolism, Other] domain		2-hydroxymuconic semialdehyde dehydrogenase domain
PLN02321 domain	2-isopropylmalate synthase domain
DRE_TIM_IPMS	2-isopropylmalate synthase (IPMS), N-terminal catalytic TIM barrel domain. 2-isopropylmalate synthase (IPMS) catalyzes an aldol-type condensation of acetyl-CoA and 2-oxoisovalerate yielding 2-isopropylmalate and CoA, the first committed step in leucine biosynthesis. This family includes the Arabidopsis thaliana IPMS1 and IPMS2 proteins, the Glycine max GmN56 protein, and the Brassica insularis Ba…		2-isopropylmalate synthase (IPMS), N-terminal catalytic TIM barrel domain domain
2-isopropylmalate_synthase domain	2-isopropylmalate synthase, bacterial type. This is the first enzyme of leucine biosynthesis. A larger family of homologous proteins includes homocitrate synthase, distinct lineages of 2-isopropylmalate synthase, several distinct, uncharacterized, orthologous sets in the Archaea, and other related enzymes. This model describes a family of 2-isopropylmalate synthases found primarily in Bacteria. T…		2-isopropylmalate synthase, bacterial type domain
2-isopropylmalate_synthase domain	2-isopropylmalate synthase, yeast type. A larger family of homologous proteins includes homocitrate synthase, distinct lineages of 2-isopropylmalate synthase, several distinct, uncharacterized, orthologous sets in the Archaea, and other related enzymes. This model describes a family of 2-isopropylmalate synthases as found in yeasts and in a minority of studied bacteria. [Amino acid biosynthesis, …		2-isopropylmalate synthase, yeast type domain
PRK00915 domain	2-isopropylmalate synthase; Validated domain		2-isopropylmalate synthase domain
PRK03739 domain	2-isopropylmalate synthase; Validated domain		2-isopropylmalate synthase domain
Eda domain	2-keto-3-deoxy-6-phosphogluconate aldolase [Carbohydrate transport and metabolism] domain		2-keto-3-deoxy-6-phosphogluconate aldolase domain
DgoK domain	2-keto-3-deoxy-galactonokinase [Carbohydrate transport and metabolism] domain		2-keto-3-deoxy-galactonokinase domain
DGOK domain	2-keto-3-deoxy-galactonokinase. 2-keto-3-deoxy-galactonokinase [Carbohydrate transport and metabolism] domain		2-keto-3-deoxy-galactonokinase domain;2-keto-3-deoxy-galactonokinase. 2-keto-3-deoxy-galactonokinase domain
DGOK domain	2-keto-3-deoxy-galactonokinase. 2-keto-3-deoxy-galactonokinase EC:2.7.1.58 catalyses the second step in D-galactonate degradation. domain		2-keto-3-deoxy-galactonokinase domain
KdgK domain	2-keto-3-deoxygluconate kinase (KdgK) phosphorylates 2-keto-3-deoxygluconate (KDG) to form 2-keto-3-deoxy-6-phosphogluconate (KDGP). KDG is the common intermediate product, that allows organisms to channel D-glucuronate and/or D-galacturinate into the glycolysis and therefore use polymers, like pectin and xylan as carbon sources. domain		2-keto-3-deoxygluconate kinase (KdgK) phosphorylates 2-keto-3-deoxygluconate (KDG) to form 2-keto-3-deoxy-6-phosphogluconate (KDGP) domain
KdgT domain	2-keto-3-deoxygluconate permease. domain		2-keto-3-deoxygluconate permease domain;2-keto-3-deoxygluconate permease. domain
KdgT domain	2-keto-3-deoxygluconate permease. This family includes the characterized 2-Keto-3-Deoxygluconate transporters from Bacillus subtilis and Erwinia chrysanthemi. There are homologs of this protein found in both gram-positive and gram-negative bacteria. [Transport and binding proteins, Carbohydrates, organic alcohols, and acids] domain		2-keto-3-deoxygluconate permease domain
PRK05274 domain	2-keto-3-deoxygluconate permease; Provisional domain		2-keto-3-deoxygluconate permease domain
PRK12460 domain	2-keto-3-deoxygluconate permease; Provisional domain		2-keto-3-deoxygluconate permease domain
2-keto-3-deoxygluconate_permease domain	2-keto-3-deoxygluconate transporter. This family includes the characterized 2-Keto-3-Deoxygluconate transporters from Bacillus subtilis and Erwinia chrysanthemi. There are homologs of this protein found in both gram-positive and gram-negative bacteria. [Transport and binding proteins, Carbohydrates, organic alcohols, and acids] domain		2-keto-3-deoxygluconate transporter domain
PRK10128 domain	2-keto-3-deoxy-L-rhamnonate aldolase; Provisional domain		2-keto-3-deoxy-L-rhamnonate aldolase domain
COG3971 domain	2-keto-4-pentenoate hydratase [Secondary metabolites biosynthesis, transport, and catabolism] domain		2-keto-4-pentenoate hydratase domain
MhpD	2-keto-4-pentenoate hydratase/2-oxohepta-3-ene-1,7-dioic acid hydratase (catechol pathway) [Secondary metabolites biosynthesis, transport, and catabolism] domain		2-keto-4-pentenoate hydratase/2-oxohepta-3-ene-1,7-dioic acid hydratase domain
mhpD	2-keto-4-pentenoate hydratase; Provisional domain		2-keto-4-pentenoate hydratase domain
2-ketoarginine_methyltransferase domain	2-ketoarginine methyltransferase. This SAM-dependent C-methyltransferase performs the middle step of a three step conversion from arginine to beta-methylarginine. It performs a C-methylation at position 3 of 5-guanidino-2-oxopentanoic acid (keto-arginine). An aminotransferase converts arginine to 5-guanidino-2-oxopentanoic acid, and later converts 5-guanidino-3-methyl-2-oxopentanoic acid to beta-…		2-ketoarginine methyltransferase domain
badI domain	2-ketocyclohexanecarboxyl-CoA hydrolase. Members of this protein family are 2-ketocyclohexanecarboxyl-CoA hydrolase, a ring-opening enzyme that acts in catabolism of molecules such as benzoyl-CoA and cyclohexane carboxylate. It converts -ketocyclohexanecarboxyl-CoA to pimelyl-CoA. It is not sensitive to oxygen. domain		2-ketocyclohexanecarboxyl-CoA hydrolase domain
vorA domain	2-ketoisovalerate ferredoxin oxidoreductase subunit alpha; Reviewed domain		2-ketoisovalerate ferredoxin oxidoreductase subunit alpha domain
PRK11864 domain	2-ketoisovalerate ferredoxin oxidoreductase subunit beta; Provisional domain		2-ketoisovalerate ferredoxin oxidoreductase subunit beta domain
vorD	2-ketoisovalerate ferredoxin oxidoreductase subunit delta; Reviewed domain		2-ketoisovalerate ferredoxin oxidoreductase subunit delta domain
PRK07119 domain	2-ketoisovalerate ferredoxin reductase; Validated domain		2-ketoisovalerate ferredoxin reductase domain
2-methylcitrate_dehydratase domain	2-methylcitrate dehydratase. Members of this family are bacterial proteins known or predicted to act as 2-methylcitrate dehydratase, an enzyme involved in the methylcitrate cycle of propionate catabolism. A related clade of archaeal proteins that may or may not be functionally equivalent is reserved for a future model and is excluded from this family. The PrpD enzyme of E. coli is responsible for…		2-methylcitrate dehydratase domain
prpD	2-methylcitrate dehydratase; Provisional domain		2-methylcitrate dehydratase domain
Citrate_synthase domain	2-methylcitrate synthase/citrate synthase II. Members of this family are dimeric enzymes with activity as 2-methylcitrate synthase, citrate synthase, or both. Many Gram-negative species have a hexameric citrate synthase, termed citrate synthase I (TIGR01798). Members of this family (TIGR01800) appear as a second citrate synthase isozyme but typically are associated with propionate metabolism and …		2-methylcitrate synthase/citrate synthase II domain
2-methyl_citrate_dehydratase_Fe-S_dependent_AcnD	2-methylisocitrate dehydratase, Fe/S-dependent. Members of this family appear in an operon for the degradation of propionyl-CoA via 2-methylcitrate. This family is homologous to aconitases A and B and appears to act the part as 2-methylisocitrate dehydratase, the enzyme after PrpD and before PrpB. In Escherichia coli, which lacks a member of this family, 2-methylisocitrate dehydratase activity wa…		2-methylisocitrate dehydratase, Fe/S-dependent domain
prpB domain	2-methylisocitrate lyase; Provisional domain		2-methylisocitrate lyase domain
MiaB domain	2-methylthioadenine synthetase [Translation, ribosomal structure and biogenesis] domain		2-methylthioadenine synthetase domain
NPD_like domain	2-Nitropropane dioxygenase (NPD), one of the nitroalkane oxidizing enzyme families, catalyzes oxidative denitrification of nitroalkanes to their corresponding carbonyl compounds and nitrites. NDP is a member of the NAD(P)H-dependent flavin oxidoreductase family that reduce a range of alternative electron acceptors. Most use FAD/FMN as a cofactor and NAD(P)H as electron donor. Some contain 4Fe-4S …		2-Nitropropane dioxygenase (NPD), one of the nitroalkane oxidizing enzyme families, catalyzes oxidative denitrification of nitroalkanes to their corresponding carbonyl compounds and nitrites domain
NPD_PKS	2-Nitropropane dioxygenase (NPD)-like domain, associated with polyketide synthases (PKS). NPD is part of the nitroalkaneoxidizing enzyme family, that catalyzes oxidative denitrification of nitroalkanes to their corresponding carbonyl compounds and nitrites. NDPs are members of the NAD(P)H-dependent flavin oxidoreductase family that reduce a range of alternative electron acceptors. Most use FAD/FM…		2-Nitropropane dioxygenase (NPD)-like domain, associated with polyketide synthases (PKS) domain
NPD_FabD	2-Nitropropane dioxygenase (NPD)-like domain, associated with the (acyl-carrier-protein) S-malonyltransferase FabD. NPD is part of the nitroalkaneoxidizing enzyme family, that catalyzes oxidative denitrification of nitroalkanes to their corresponding carbonyl compounds and nitrites. NDPs are members of the NAD(P)H-dependent flavin oxidoreductase family that reduce a range of alternative electron …		2-Nitropropane dioxygenase (NPD)-like domain, associated with the (acyl-carrier-protein) S-malonyltransferase FabD domain
PRK05714 domain	2-octaprenyl-3-methyl-6-methoxy-1,4-benzoquinol hydroxylase; Provisional domain		2-octaprenyl-3-methyl-6-methoxy-1,4-benzoquinol hydroxylase domain
PRK08849 domain	2-octaprenyl-3-methyl-6-methoxy-1,4-benzoquinol hydroxylase; Provisional domain		2-octaprenyl-3-methyl-6-methoxy-1,4-benzoquinol hydroxylase domain
ubiF domain	2-octaprenyl-3-methyl-6-methoxy-1,4-benzoquinol hydroxylase; Reviewed domain		2-octaprenyl-3-methyl-6-methoxy-1,4-benzoquinol hydroxylase domain
PRK08773 domain	2-octaprenyl-3-methyl-6-methoxy-1,4-benzoquinol hydroxylase; Validated domain		2-octaprenyl-3-methyl-6-methoxy-1,4-benzoquinol hydroxylase domain
PRK08850 domain	2-octaprenyl-6-methoxyphenol hydroxylase; Validated domain		2-octaprenyl-6-methoxyphenol hydroxylase domain
PRK07333 domain	2-octaprenyl-6-methoxyphenyl hydroxylase; Provisional domain		2-octaprenyl-6-methoxyphenyl hydroxylase domain
PRK07494 domain	2-octaprenyl-6-methoxyphenyl hydroxylase; Provisional domain		2-octaprenyl-6-methoxyphenyl hydroxylase domain
PRK05732 domain	2-octaprenyl-6-methoxyphenyl hydroxylase; Validated domain		2-octaprenyl-6-methoxyphenyl hydroxylase domain
PRK06617 domain	2-octaprenyl-6-methoxyphenyl hydroxylase; Validated domain		2-octaprenyl-6-methoxyphenyl hydroxylase domain
PRK07364 domain	2-octaprenyl-6-methoxyphenyl hydroxylase; Validated domain		2-octaprenyl-6-methoxyphenyl hydroxylase domain
2OG-Fe_Oxy_2 domain	2OG-Fe dioxygenase. This family contains 2-oxoglutarate (2OG) and Fe-dependent dioxygenases. It includes L-isoleucine dioxygenase (IDO). domain		2OG-Fe dioxygenase domain
2OG-Fe_Oxy_2 domain	2OG-Fe dioxygenase. Uncharacterized protein conserved in bacteria [Function unknown] domain		2OG-Fe dioxygenase domain;2og-fe dioxygenase. uncharacterized protein conserved in bacteria domain
2OG-FeII_Oxy_2 domain	2OG-Fe(II) oxygenase superfamily. domain		2og-fe oxygenase superfamily. domain;2OG-Fe(II) oxygenase superfamily domain
2OG-FeII_Oxy_3 domain	2OG-Fe(II) oxygenase superfamily. This family contains members of the 2-oxoglutarate (2OG) and Fe(II)-dependent oxygenase superfamily. domain		2OG-Fe(II) oxygenase superfamily domain
2OG-FeII_Oxy_4 domain	2OG-Fe(II) oxygenase superfamily. This family contains members of the 2-oxoglutarate (2OG) and Fe(II)-dependent oxygenase superfamily. domain		2OG-Fe(II) oxygenase superfamily domain
2OG-FeII_Oxy domain	2OG-Fe(II) oxygenase superfamily. This family contains members of the 2-oxoglutarate (2OG) and Fe(II)-dependent oxygenase superfamily. This family includes the C-terminal of prolyl 4-hydroxylase alpha subunit. The holoenzyme has the activity EC:1.14.11.2 catalyzing the reaction: Procollagen L-proline + 2-oxoglutarate + O2 <=> procollagen trans- 4-hydroxy-L-proline + succinate + CO2. The full enzy…		2OG-Fe(II) oxygenase superfamily domain
2OG-FeII_Oxy domain	2OG-Fe(II) oxygenase superfamily. This family, related to streptomycin biosynthesis protein StrG and to phytanoyl-CoA dioxygenase, belongs to the 2-oxoglutarate and Fe(II)-dependent oxygenase clan, which includes not just dioxygenases such as phytanoyl-CoA dioxygenase PhyH, but also some chlorinating enzymes involved in natural product biosynthesis. Members of this family occur so far only in O-a…		2OG-Fe(II) oxygenase superfamily domain
PRK13012 domain	2-oxoacid dehydrogenase subunit E1; Provisional domain		2-oxoacid dehydrogenase subunit E1 domain
2-oxoacid_dh domain	2-oxoacid dehydrogenases acyltransferase (catalytic domain). Chloramphenicol O-acetyltransferase [Defense mechanisms] domain		2-oxoacid dehydrogenases acyltransferase (catalytic domain) domain;2-oxoacid dehydrogenases acyltransferase . chloramphenicol o-acetyltransferase domain
2-oxoacid_dh domain	2-oxoacid dehydrogenases acyltransferase (catalytic domain). These proteins contain one to three copies of a lipoyl binding domain followed by the catalytic domain. domain		2-oxoacid dehydrogenases acyltransferase (catalytic domain) domain
PRK11866 domain	2-oxoacid ferredoxin oxidoreductase subunit beta; Provisional domain		2-oxoacid ferredoxin oxidoreductase subunit beta domain
PRK11869 domain	2-oxoacid ferredoxin oxidoreductase subunit beta; Provisional domain		2-oxoacid ferredoxin oxidoreductase subunit beta domain
PRK13029 domain	2-oxoacid ferredoxin oxidoreductase; Provisional domain		2-oxoacid ferredoxin oxidoreductase domain
PRK13030 domain	2-oxoacid ferredoxin oxidoreductase; Provisional domain		2-oxoacid ferredoxin oxidoreductase domain
OAFO_sf domain	2-oxoacid:acceptor oxidoreductase, alpha subunit. This family of proteins contains a C-terminal thiamine diphosphate (TPP) binding domain typical of flavodoxin/ferredoxin oxidoreductases (pfam01855) as well as an N-terminal domain similar to the gamma subunit of the same group of oxidoreductases (pfam01558). The genes represented by this model are always found in association with a neighboring ge…		2-oxoacid:acceptor oxidoreductase, alpha subunit domain
2-oxoacid_ferredoxin_oxidoreductase_beta_subunit domain	2-oxoacid:acceptor oxidoreductase, beta subunit, pyruvate/2-ketoisovalerate family. A number of anaerobic and microaerophilic species lack pyruvate dehydrogenase and have instead a four subunit, oxygen-sensitive pyruvate oxidoreductase, with either ferredoxins or flavodoxins used as the acceptor. Several related four-subunit enzymes may exist in the same species. This model describes a subfamily …		2-oxoacid:acceptor oxidoreductase, beta subunit, pyruvate/2-ketoisovalerate family domain
Pyruvate_synthase_subunit_PorD	2-oxoacid:acceptor oxidoreductase, delta subunit, pyruvate/2-ketoisovalerate family. A number of anaerobic and microaerophilic species lack pyruvate dehydrogenase and have instead a four subunit, oxygen-sensitive pyruvate oxidoreductase, with either ferredoxins or flavodoxins used as the acceptor. Several related four-subunit enzymes may exist in the same species. This model describes a subfamily…		2-oxoacid:acceptor oxidoreductase, delta subunit, pyruvate/2-ketoisovalerate family domain
Pyruvate_synthase_subunit_PorC domain	2-oxoacid:acceptor oxidoreductase, gamma subunit, pyruvate/2-ketoisovalerate family. A number of anaerobic and microaerophilic species lack pyruvate dehydrogenase and have instead a four subunit, oxygen-sensitive pyruvate oxidoreductase, with either ferredoxins or flavodoxins (H. pylori) used as the acceptor. Several related four-subunit enzymes may exist in the same species. This model describes…		2-oxoacid:acceptor oxidoreductase, gamma subunit, pyruvate/2-ketoisovalerate family domain
PLN02980 domain	2-oxoglutarate decarboxylase/ hydro-lyase/ magnesium ion binding / thiamin pyrophosphate binding domain
sucB domain	2-oxoglutarate dehydrogenase complex dihydrolipoamide succinyltransferase (E2 component). This model describes the TCA cycle 2-oxoglutarate system E2 component, dihydrolipoamide succinyltransferase. It is closely related to the pyruvate dehydrogenase E2 component, dihydrolipoamide acetyltransferase. The seed for this model includes mitochondrial and Gram-negative bacterial forms. Mycobacterial ca…		2-oxoglutarate dehydrogenase complex dihydrolipoamide succinyltransferase (E2 component) domain
SucA domain	2-oxoglutarate dehydrogenase complex, dehydrogenase (E1) component, and related enzymes [Energy production and conversion] domain		2-oxoglutarate dehydrogenase complex, dehydrogenase component, and related enzymes domain
sucA domain	2-oxoglutarate dehydrogenase E1 component; Reviewed domain		2-oxoglutarate dehydrogenase E1 component domain
PLN02226 domain	2-oxoglutarate dehydrogenase E2 component domain
2-oxoglutarate_dehydrogenase_mitochondrial domain	2-oxoglutarate dehydrogenase, E1 component. The 2-oxoglutarate dehydrogenase complex consists of this thiamine pyrophosphate-binding subunit (E1), dihydrolipoamide succinyltransferase (E2), and lipoamide dehydrogenase (E3). The E1 ortholog from Corynebacterium glutamicum is unusual in having an N-terminal extension that resembles the dihydrolipoamide succinyltransferase (E2) component of 2-oxoglu…		2-oxoglutarate dehydrogenase, E1 component domain
putative_dihydrolipoamide_acyltransferase domain	2-oxoglutarate dehydrogenase, E2 component, dihydrolipoamide succinyltransferase. This model represents an Actinobacterial clade of E2 enzyme, a component of the 2-oxoglutarate dehydrogenase complex involved in the TCA cycle. These proteins have multiple domains including the catalytic domain (pfam00198), one or two biotin domains (pfam00364) and an E3-component binding domain (pfam02817). domain		2-oxoglutarate dehydrogenase, E2 component, dihydrolipoamide succinyltransferase domain
PRK08659 domain	2-oxoglutarate ferredoxin oxidoreductase subunit alpha; Validated domain		2-oxoglutarate ferredoxin oxidoreductase subunit alpha domain
PRK11867 domain	2-oxoglutarate ferredoxin oxidoreductase subunit beta; Reviewed domain		2-oxoglutarate ferredoxin oxidoreductase subunit beta domain
PRK05778 domain	2-oxoglutarate ferredoxin oxidoreductase subunit beta; Validated domain		2-oxoglutarate ferredoxin oxidoreductase subunit beta domain
PRK08338 domain	2-oxoglutarate ferredoxin oxidoreductase subunit gamma; Validated domain		2-oxoglutarate ferredoxin oxidoreductase subunit gamma domain
PRK08537 domain	2-oxoglutarate ferredoxin oxidoreductase subunit gamma; Validated domain		2-oxoglutarate ferredoxin oxidoreductase subunit gamma domain
oorA domain	2-oxoglutarate-acceptor oxidoreductase subunit OorA; Reviewed domain		2-oxoglutarate-acceptor oxidoreductase subunit OorA domain
oorB domain	2-oxoglutarate-acceptor oxidoreductase subunit OorB; Reviewed domain		2-oxoglutarate-acceptor oxidoreductase subunit OorB domain
oorC domain	2-oxoglutarate-acceptor oxidoreductase subunit OorC; Reviewed domain		2-oxoglutarate-acceptor oxidoreductase subunit OorC domain
oorD	2-oxoglutarate-acceptor oxidoreductase subunit OorD; Reviewed domain		2-oxoglutarate-acceptor oxidoreductase subunit OorD domain
PLN02365 domain	2-oxoglutarate-dependent dioxygenase domain
2-keto-4-pentenoate_hydratase domain	2-oxo-hepta-3-ene-1,7-dioic acid hydratase. This model represents the enzyme which hydrates the double bond of 2-oxo-hepta-3-ene-1,7-dioic acid to form 4-hydroxy-2-oxo-heptane-1,7-dioic acid in the catabolism of 4-hydroxyphenylacetic acid. The gene for this enzyme is generally found adjacent to other genes of this pathway in an apparent operon. domain		2-oxo-hepta-3-ene-1,7-dioic acid hydratase domain
OxoDH_E1alpha_N domain	2-oxoisovalerate dehydrogenase E1 alpha subunit N terminal. This domain family is found in bacteria, and is approximately 40 amino acids in length. The family is found in association with pfam00676. There are two conserved sequence motifs: VPEP and RPG. This family is the alpha subunit of the E1 component of 2-oxoisovalerate dehydrogenase. This is the enzyme complex responsible for metabolizm of …		2-oxoisovalerate dehydrogenase E1 alpha subunit N terminal domain
PLN02528 domain	2-oxoisovalerate dehydrogenase E2 component domain
2-hydroxypenta-24-dienoate_hydratase domain	2-oxopent-4-enoate hydratase. Members of this protein family are 2-oxopent-4-enoate hydratase, which is also called 2-hydroxypent-2,4-dienoate hydratase. It is closely related to another gene found in the same operon, 4-oxalocrotonate decarboxylase, with which it interacts closely. domain		2-oxopent-4-enoate hydratase domain
COG2074 domain	2-phosphoglycerate kinase [Carbohydrate transport and metabolism] domain		2-phosphoglycerate kinase domain
PRK04220 domain	2-phosphoglycerate kinase; Provisional domain		2-phosphoglycerate kinase domain
PRK12337 domain	2-phosphoglycerate kinase; Provisional domain		2-phosphoglycerate kinase domain
PRK12339 domain	2-phosphoglycerate kinase; Provisional domain		2-phosphoglycerate kinase domain
Phosphoglycolate_phosphatase domain	2-phosphoglycolate phosphatase, prokaryotic. PGP is an essential enzyme in the glycolate salvage pathway in higher organisms (photorespiration in plants). Phosphoglycolate results from the oxidase activity of RubisCO in the Calvin cycle when concentrations of carbon dioxide are low relative to oxygen. In Ralstonia (Alcaligenes) eutropha and Rhodobacter sphaeroides, the PGP gene (CbbZ) is located …		2-phosphoglycolate phosphatase, prokaryotic domain
F420_cofC domain	2-phospho-L-lactate guanylyltransferase. Members of this protein family are the CofC enzyme of coenzyme F420 biosynthesis. [Biosynthesis of cofactors, prosthetic groups, and carriers, Other] domain		2-phospho-L-lactate guanylyltransferase domain
F420_cofD	2-phospho-L-lactate transferase. This model represents LPPG:Fo 2-phospho-L-lactate transferase, which catalyses the fourth step in the biosynthesis of coenzyme F420, a flavin derivative found in methanogens, the Mycobacteria, and several other lineages. This enzyme is characterized so far in Methanococcus jannaschii but appears restricted to F420-containing species and is predicted to carry out t…		2-phospho-L-lactate transferase domain
2-phosphosulfolactate_phosphatase domain	2-phosphosulfolactate phosphatase. 2-phosphosulfolactate phosphatase catalyzes the sulfonation of phosphoenolpyruvate to form 2-phospho-3-sulfolactate, the second step in coenzyme M biosynthesis. Coenzyme M is the terminal methyl carrier in methanogenesis. [Biosynthesis of cofactors, prosthetic groups, and carriers, Other, Energy metabolism, Methanogenesis] domain		2-phosphosulfolactate phosphatase domain
PRK00886 domain	2-phosphosulfolactate phosphatase; Provisional domain		2-phosphosulfolactate phosphatase domain
PRK14100 domain	2-phosphosulfolactate phosphatase; Provisional domain		2-phosphosulfolactate phosphatase domain
2-ph_phosp domain	2-phosphosulpholactate phosphatase. 2-phosphosulfolactate phosphatase catalyzes the sulfonation of phosphoenolpyruvate to form 2-phospho-3-sulfolactate, the second step in coenzyme M biosynthesis. Coenzyme M is the terminal methyl carrier in methanogenesis. [Biosynthesis of cofactors, prosthetic groups, and carriers, Other, Energy metabolism, Methanogenesis] domain		2-phosphosulpholactate phosphatase domain
2-ph_phosp domain	2-phosphosulpholactate phosphatase. Thought to catalyse 2-phosphosulpholactate = sulpholactate + phosphate. Probable magnesium cofactor. Involved in the second step of coenzyme M biosynthesis. Inhibited by vanadate in Methanococcus jannaschii. Also known as the ComB family. domain		2-phosphosulpholactate phosphatase domain
PTZ00315 domain	2'-phosphotransferase; Provisional domain		2'-phosphotransferase domain
UbiG domain	2-polyprenyl-3-methyl-5-hydroxy-6-metoxy-1,4-benzoquinol methylase [Coenzyme metabolism] domain		2-polyprenyl-3-methyl-5-hydroxy-6-metoxy-1,4-benzoquinol methylase domain
2-polyprenyl-6-methoxyphenol_hydroxylase domain	2-polyprenyl-6-methoxyphenol 4-hydroxylase. This model represents the FAD-dependent monoxygenase responsible for the second hydroxylation step in the aerobic ubiquinone bioynthetic pathway. The scope of this model is limited to the proteobacteria. This family is closely related to the UbiF hydroxylase which catalyzes the final hydroxylation step. The enzyme has also been named VisB due to a mutan…		2-polyprenyl-6-methoxyphenol 4-hydroxylase domain
UbiH	2-polyprenyl-6-methoxyphenol hydroxylase and related FAD-dependent oxidoreductases [Coenzyme metabolism / Energy production and conversion] domain		2-polyprenyl-6-methoxyphenol hydroxylase and related fad-dependent oxidoreductases domain
Probable_protein_kinase_UbiB domain	2-polyprenylphenol 6-hydroxylase. This model represents the enzyme (UbiB) which catalyzes the first hydroxylation step in the ubiquinone biosynthetic pathway in bacteria. It is believed that the reaction is 2-polyprenylphenol -> 6-hydroxy-2-polyprenylphenol. This model finds hits primarily in the proteobacteria. The gene is also known as AarF in certain species. [Biosynthesis of cofactors, prosth…		2-polyprenylphenol 6-hydroxylase domain
UbiB domain	2-polyprenylphenol hydroxylase and related flavodoxin oxidoreductases [Coenzyme metabolism / Energy production and conversion] domain		2-polyprenylphenol hydroxylase and related flavodoxin oxidoreductases domain
PDC_hydrolase domain	2-pyrone-4,6-dicarboxylic acid (PDC) hydrolase hydrolyzes PDC to yield 4-oxalomesaconic acid (OMA) or its tautomer, 4-carboxy-2-hydroxymuconic acid (CHM). This reaction is part of the protocatechuate (PCA) 4,5-cleavage pathway. PCA is one of the most important intermediate metabolites in the bacterial pathways for various phenolic compounds, including lignin, which is the most abundant aromatic m…		2-pyrone-4,6-dicarboxylic acid (PDC) hydrolase hydrolyzes PDC to yield 4-oxalomesaconic acid (OMA) or its tautomer, 4-carboxy-2-hydroxymuconic acid (CHM) domain
PRK07449 domain	2-succinyl-5-enolpyruvyl-6-hydroxy-3-cyclohexene-1-carboxylate synthase; Validated domain		2-succinyl-5-enolpyruvyl-6-hydroxy-3-cyclohexene-1-carboxylate synthase domain
menD	2-succinyl-5-enolpyruvyl-6-hydroxy-3-cyclohexene-1-carboxylic-acid synthase. MenD was thought until recently to act as SHCHC synthase, but has recently been shown to act instead as SEPHCHC synthase. Conversion of SEPHCHC into SHCHC and pyruvate may occur spontaneously but is catalyzed efficiently, at least in some organisms, by MenH (see TIGR03695). 2-oxoglutarate decarboxylase/SHCHC synthase (me…		2-succinyl-5-enolpyruvyl-6-hydroxy-3-cyclohexene-1-carboxylic-acid synthase domain
MenD	2-succinyl-6-hydroxy-2,4-cyclohexadiene-1-carboxylate synthase [Coenzyme metabolism] domain		2-succinyl-6-hydroxy-2,4-cyclohexadiene-1-carboxylate synthase domain
menH_SHCHC domain	2-succinyl-6-hydroxy-2,4-cyclohexadiene-1-carboxylate synthase. This protein catalyzes the formation of SHCHC, or (1 R,6 R)-2-succinyl-6-hydroxy-2,4-cyclohexadiene-1-carboxylate, by elmination of pyruvate from 2-succinyl-5-enolpyruvyl-6-hydroxy-3-cyclohexene-1-carboxylate (SEPHCHC). Note that SHCHC synthase activity previously was attributed to MenD, which in fact is SEPHCHC synthase. [Biosynthes…		2-succinyl-6-hydroxy-2,4-cyclohexadiene-1-carboxylate synthase domain
PRK11126 domain	2-succinyl-6-hydroxy-2,4-cyclohexadiene-1-carboxylate synthase; Provisional domain		2-succinyl-6-hydroxy-2,4-cyclohexadiene-1-carboxylate synthase domain
2TM domain	2TM domain. This short region contains two transmembrane alpha helices that are found associated with a wide range of other domains. This domain may be involved in cell lysis or peptidoglycan turnover. domain		2TM domain domain
BCHF domain	2-vinyl bacteriochlorophyllide hydratase (BCHF). This family contains the bacterial enzyme 2-vinyl bacteriochlorophyllide hydratase (EC:4.2.1.-) (approximately 150 residues long). This is involved in the light-independent bacteriochlorophyll biosynthesis pathway by adding water across the 2-vinyl group. domain		2-vinyl bacteriochlorophyllide hydratase (BCHF) domain
BCHF domain	2-vinyl bacteriochlorophyllide hydratase (BCHF). This model represents the enzyme responsible for the first step in the modification of the ring A vinyl group of chlorophyllide a which (in part) distinguishes chlorophyll from bacteriochlorophyll. This enzyme is aparrently absent from cyanobacteria (which do not use bacteriochlorophyll). [Energy metabolism, Photosynthesis] domain		2-vinyl bacteriochlorophyllide hydratase (BCHF) domain
2-vinyl_bacteriochlorophillide_hydratase_putative domain	2-vinyl bacteriochlorophyllide hydratase. This model represents the enzyme responsible for the first step in the modification of the ring A vinyl group of chlorophyllide a which (in part) distinguishes chlorophyll from bacteriochlorophyll. This enzyme is aparrently absent from cyanobacteria (which do not use bacteriochlorophyll). [Energy metabolism, Photosynthesis] domain		2-vinyl bacteriochlorophyllide hydratase domain
RNase_PH	3' exoribonuclease family, domain 1. This family includes 3'-5' exoribonucleases. Ribonuclease PH contains a single copy of this domain, and removes nucleotide residues following the -CCA terminus of tRNA. Polyribonucleotide nucleotidyltransferase (PNPase) contains two tandem copies of the domain. PNPase is involved in mRNA degradation in a 3'-5' direction. The exosome is a 3'-5' exoribonuclease …		3' exoribonuclease family, domain 1 domain
RNase_PH_C domain	3' exoribonuclease family, domain 2. This family includes 3'-5' exoribonucleases. Ribonuclease PH contains a single copy of this domain, and removes nucleotide residues following the -CCA terminus of tRNA. Polyribonucleotide nucleotidyltransferase (PNPase) contains two tandem copies of the domain. PNPase is involved in mRNA degradation in a 3'-5' direction. The exosome is a 3'-5' exoribonuclease …		3' exoribonuclease family, domain 2 domain
Methyltransferase_type_12 domain	3' terminal RNA ribose 2'-O-methyltransferase Hen1. Members of this protein family are bacterial Hen1, a 3' terminal RNA ribose 2'-O-methyltransferase that acts in bacterial RNA repair. All members of the seed alignment belong to a cassette with the RNA repair enzyme polynucleotide kinase-phosphatase (Pnkp). Chemically similar Hen1 in eukaryotes acts instead on small regulatory RNAs. [Transcripti…		3' terminal RNA ribose 2'-O-methyltransferase Hen1 domain
3'2'5'-bisphosphate_nucleotidase_CysQ domain	3'(2'),5'-bisphosphate nucleotidase, bacterial. Sulfate is incorporated into 3-phosphoadenylylsulfate, PAPS, for utilization in pathways such as methionine biosynthesis. Transfer of sulfate from PAPS to an acceptor leaves adenosine 3'-5'-bisphosphate, APS. This model describes a form found in bacteria of the enzyme 3'(2'),5'-bisphosphate nucleotidase, which removes the 3'-phosphate from APS to re…		3'(2'),5'-bisphosphate nucleotidase, bacterial domain
3'2'5'-bisphosphate_nucleotidase domain	3'(2'),5'-bisphosphate nucleotidase, HAL2 family. Sulfate is incorporated into 3-phosphoadenylylsulfate, PAPS, for utilization in pathways such as methionine biosynthesis. Transfer of sulfate from PAPS to an acceptor leaves adenosine 3'-5'-bisphosphate, APS. This model describes a form found in plants of the enzyme 3'(2'),5'-bisphosphate nucleotidase, which removes the 3'-phosphate from APS to re…		3'(2'),5'-bisphosphate nucleotidase, HAL2 family domain
mhpB domain	3-(2,3-dihydroxyphenyl)propionate dioxygenase; Provisional domain		3- propionate dioxygenase; provisional domain;3-(2,3-dihydroxyphenyl)propionate dioxygenase domain
mhpA domain	3-(3-hydroxyphenyl)propionate hydroxylase; Validated domain		3- propionate hydroxylase; validated domain;3-(3-hydroxyphenyl)propionate hydroxylase domain
RibB domain	3,4-dihydroxy-2-butanone 4-phosphate synthase [Coenzyme metabolism] domain		3,4-dihydroxy-2-butanone 4-phosphate synthase domain
DHBP_synthase domain	3,4-dihydroxy-2-butanone 4-phosphate synthase. 3,4-Dihydroxy-2-butanone 4-phosphate is biosynthesized from ribulose 5-phosphate and serves as the biosynthetic precursor for the xylene ring of riboflavin. Sometimes found as a bifunctional enzyme with pfam00925. domain		3,4-dihydroxy-2-butanone 4-phosphate synthase domain
34-dihydroxy-2-butanone_4-phosphate_synthase domain	3,4-dihydroxy-2-butanone 4-phosphate synthase. Several members of the family are bifunctional, involving both ribA and ribB function. In these cases, ribA tends to be on the C-terminal end of the protein and ribB tends to be on the N-terminal. [Biosynthesis of cofactors, prosthetic groups, and carriers, Riboflavin, FMN, and FAD] domain		3,4-dihydroxy-2-butanone 4-phosphate synthase domain
DHBP_synthase domain	3,4-dihydroxy-2-butanone 4-phosphate synthase. Several members of the family are bifunctional, involving both ribA and ribB function. In these cases, ribA tends to be on the C-terminal end of the protein and ribB tends to be on the N-terminal. [Biosynthesis of cofactors, prosthetic groups, and carriers, Riboflavin, FMN, and FAD] domain		3,4-dihydroxy-2-butanone 4-phosphate synthase domain
ribB domain	3,4-dihydroxy-2-butanone 4-phosphate synthase; Provisional domain		3,4-dihydroxy-2-butanone 4-phosphate synthase domain
ribB domain	3,4-dihydroxy-2-butanone 4-phosphate synthase; Provisional domain		3,4-dihydroxy-2-butanone 4-phosphate synthase domain
ribB domain	3,4-dihydroxy-2-butanone 4-phosphate synthase; Provisional domain		3,4-dihydroxy-2-butanone 4-phosphate synthase domain
ribB domain	3,4-dihydroxy-2-butanone 4-phosphate synthase; Provisional domain		3,4-dihydroxy-2-butanone 4-phosphate synthase domain
PRK05773 domain	3,4-dihydroxy-2-butanone 4-phosphate synthase; Validated domain		3,4-dihydroxy-2-butanone 4-phosphate synthase domain
putative_34-dihydroxyphenylacetate_23-dioxygenase domain	3,4-dihydroxyphenylacetate 2,3-dioxygenase. This enzyme catalyzes the ring-opening step in the degradation of 4-hydroxyphenylacetate. domain		3,4-dihydroxyphenylacetate 2,3-dioxygenase domain
Substrate_Complex_Of_Homoprotocatechuate domain	3,4-dihydroxyphenylacetate 2,3-dioxygenase. This enzyme catalyzes the second step in the degradation of 4-hydroxyphenylacetate to succinate and pyruvate. 4-hydroxyphenylacetate arises from the degradation of tyrosine. The substrate, 3,4-dihydroxyphenylacetate (homoprotocatechuate) arises from the action of a hydroxylase on 4-hydroxyphenylacetate. The aromatic ring is opened by this dioxygenase ex…		3,4-dihydroxyphenylacetate 2,3-dioxygenase domain
3D-35/4-trihydroxycyclohexane-12-dione_hydrolase domain	3,5/4-trihydroxycyclohexa-1,2-dione hydrolase. Members of this protein family, 3,5/4-trihydroxycyclohexa-1,2-dione hydrolase (iolD), represent one of eight enzymes in a pathway converting myo-inositol to acetyl-CoA. IolD hydrolyzes the cyclic molecule 3D-(3,5/4)-trihydroxycyclohexane-1,2-dione to yield 5-deoxy-D-glucuronic acid. TPP is a cofactor. [Energy metabolism, Sugars] domain		3,5/4-trihydroxycyclohexa-1,2-dione hydrolase domain
PLN02778 domain	3,5-epimerase/4-reductase domain
PLN02657 domain	3,8-divinyl protochlorophyllide a 8-vinyl reductase domain
rpsA domain	30S ribosomal protein S1; Provisional domain		30S ribosomal protein S1 domain
rpsA domain	30S ribosomal protein S1; Reviewed domain		30S ribosomal protein S1 domain
rpsA domain	30S ribosomal protein S1; Reviewed domain		30S ribosomal protein S1 domain
PRK07400 domain	30S ribosomal protein S1; Reviewed domain		30S ribosomal protein S1 domain
rpsA domain	30S ribosomal protein S1; Reviewed domain		30S ribosomal protein S1 domain
rpsJ domain	30S ribosomal protein S10; Reviewed domain		30S ribosomal protein S10 domain
rps10p domain	30S ribosomal protein S10P; Reviewed domain		30S ribosomal protein S10P domain
PRK05309 domain	30S ribosomal protein S11; Validated domain		30S ribosomal protein S11 domain
rps11p domain	30S ribosomal protein S11P; Reviewed domain		30S ribosomal protein S11P domain
rpsL domain	30S ribosomal protein S12; Validated domain		30S ribosomal protein S12 domain
rps12P domain	30S ribosomal protein S12P; Reviewed domain		30S ribosomal protein S12P domain
rpsM domain	30S ribosomal protein S13; Validated domain		30S ribosomal protein S13 domain
rps13p domain	30S ribosomal protein S13P; Reviewed domain		30S ribosomal protein S13P domain
rpsN domain	30S ribosomal protein S14; Reviewed domain		30S ribosomal protein S14 domain
rpsN domain	30S ribosomal protein S14; Reviewed domain		30S ribosomal protein S14 domain
rpsN domain	30S ribosomal protein S14; Reviewed domain		30S ribosomal protein S14 domain
rps14P domain	30S ribosomal protein S14P; Reviewed domain		30S ribosomal protein S14P domain
rpsO domain	30S ribosomal protein S15; Reviewed domain		30S ribosomal protein S15 domain
rps15p domain	30S ribosomal protein S15P; Reviewed domain		30S ribosomal protein S15P domain
rpsP domain	30S ribosomal protein S16; Provisional domain		30S ribosomal protein S16 domain
rpsP domain	30S ribosomal protein S16; Provisional domain		30S ribosomal protein S16 domain
rpsP domain	30S ribosomal protein S16; Provisional domain		30S ribosomal protein S16 domain
rpsP domain	30S ribosomal protein S16; Provisional domain		30S ribosomal protein S16 domain
rpsP domain	30S ribosomal protein S16; Provisional domain		30S ribosomal protein S16 domain
rpsP domain	30S ribosomal protein S16; Provisional domain		30S ribosomal protein S16 domain
rpsP domain	30S ribosomal protein S16; Reviewed domain		30S ribosomal protein S16 domain
rpsQ domain	30S ribosomal protein S17; Reviewed domain		30S ribosomal protein S17 domain
rps17E domain	30S ribosomal protein S17e; Validated domain		30S ribosomal protein S17e domain
rps17p domain	30S ribosomal protein S17P; Reviewed domain		30S ribosomal protein S17P domain
PRK13400 domain	30S ribosomal protein S18; Provisional domain		30S ribosomal protein S18 domain
PRK13401 domain	30S ribosomal protein S18; Provisional domain		30S ribosomal protein S18 domain
rpsR	30S ribosomal protein S18; Reviewed domain		30S ribosomal protein S18 domain
rpsS	30S ribosomal protein S19; Reviewed domain		30S ribosomal protein S19 domain
PRK09333 domain	30S ribosomal protein S19e; Provisional domain		30S ribosomal protein S19e domain
rps19p domain	30S ribosomal protein S19P; Provisional domain		30S ribosomal protein S19P domain
rpsB domain	30S ribosomal protein S2/unknown domain fusion protein; Provisional domain		30S ribosomal protein S2/unknown domain fusion protein domain
rps2P domain	30S ribosomal protein S2; Provisional domain		30S ribosomal protein S2 domain
rpsB domain	30S ribosomal protein S2; Provisional domain		30S ribosomal protein S2 domain
rpsT domain	30S ribosomal protein S20; Reviewed domain		30S ribosomal protein S20 domain
rpsU domain	30S ribosomal protein S21; Reviewed domain		30S ribosomal protein S21 domain
rps24e domain	30S ribosomal protein S24e; Reviewed domain		30S ribosomal protein S24e domain
PRK09334 domain	30S ribosomal protein S25e; Provisional domain		30S ribosomal protein S25e domain
PRK09335 domain	30S ribosomal protein S26e; Provisional domain		30S ribosomal protein S26e domain
PRK00432 domain	30S ribosomal protein S27ae; Validated domain		30S ribosomal protein S27ae domain
rps27e domain	30S ribosomal protein S27e; Reviewed domain		30S ribosomal protein S27e domain
rps28e domain	30S ribosomal protein S28e; Validated domain		30S ribosomal protein S28e domain
rpsC domain	30S ribosomal protein S3; Reviewed domain		30S ribosomal protein S3 domain
PRK09336 domain	30S ribosomal protein S30e; Provisional domain		30S ribosomal protein S30e domain
PRK04057 domain	30S ribosomal protein S3Ae; Validated domain		30S ribosomal protein S3Ae domain
rps3p domain	30S ribosomal protein S3P; Reviewed domain		30S ribosomal protein S3P domain
rpsD	30S ribosomal protein S4; Validated domain		30S ribosomal protein S4 domain
PRK04313 domain	30S ribosomal protein S4e; Validated domain		30S ribosomal protein S4e domain
rps4p domain	30S ribosomal protein S4P; Validated domain		30S ribosomal protein S4P domain
rpsE domain	30S ribosomal protein S5; Validated domain		30S ribosomal protein S5 domain
rps5p domain	30S ribosomal protein S5P; Reviewed domain		30S ribosomal protein S5P domain
bS6_chloro_cyano domain	30S ribosomal protein S6 of chloroplasts and cyanobacteria. bS6 is one of the components of the small subunit of the prokaryotic ribosome, a ribonucleoprotein organelle that decodes the genetic information in messenger RNA and forms peptide bonds to synthesize the corresponding polypeptides. Mitochondrial and chloroplastic ribosomes are similar to bacterial ribosomes. Ribosomes consist of a large…		30S ribosomal protein S6 of chloroplasts and cyanobacteria domain
rpsF domain	30S ribosomal protein S6; Provisional domain		30S ribosomal protein S6 domain
rpsF domain	30S ribosomal protein S6; Reviewed domain		30S ribosomal protein S6 domain
PRK04290 domain	30S ribosomal protein S6e; Validated domain		30S ribosomal protein S6e domain
PRK05302 domain	30S ribosomal protein S7; Validated domain		30S ribosomal protein S7 domain
PRK04027 domain	30S ribosomal protein S7P; Reviewed domain		30S ribosomal protein S7P domain
rpsH	30S ribosomal protein S8; Validated domain		30S ribosomal protein S8 domain
PRK04049 domain	30S ribosomal protein S8e; Validated domain		30S ribosomal protein S8e domain
rps8p domain	30S ribosomal protein S8P; Reviewed domain		30S ribosomal protein S8P domain
rpsI domain	30S ribosomal protein S9; Reviewed domain		30S ribosomal protein S9 domain
rps9p domain	30S ribosomal protein S9P; Reviewed domain		30S ribosomal protein S9P domain
Ribosomal_S22 domain	30S ribosomal protein subunit S22 family. 30S ribosomal subunit S22; Reviewed domain		30S ribosomal protein subunit S22 family domain
Ribosomal_S22 domain	30S ribosomal protein subunit S22 family. This family consists of the 30S ribosomal proteins subunit S22 polypeptides. This polypeptide is 47 amino acids in length and has a molecular weight of about 5 kDa. The S22 subunit is a component of the stationary-phase-specific ribosomal protein and is assembled in the ribosomal particles in the stationary phase. This subunit along with other stationary-…		30S ribosomal protein subunit S22 family domain
PRK14753 domain	30S ribosomal protein Thx; Provisional domain		30S ribosomal protein Thx domain
rpsV domain	30S ribosomal subunit S22; Reviewed domain		30S ribosomal subunit S22 domain
35EXOc domain	3'-5' exonuclease. 3\' -5' exonuclease proofreading domain present in DNA polymerase I, Werner syndrome helicase, RNase D and other enzymes domain		3'-5' exonuclease domain
DNA_pol_A_exo1 domain	3'-5' exonuclease. This domain is responsible for the 3'-5' exonuclease proofreading activity of Escherichia coli DNA polymerase I (polI) and other enzymes, it catalyses the hydrolysis of unpaired or mismatched nucleotides. This domain consists of the amino-terminal half of the Klenow fragment in Escherichia coli polI it is also found in the Werner syndrome helicase (WRN), focus forming activity …		3'-5' exonuclease domain
PRK13480 domain	3'-5' exoribonuclease YhaM; Provisional domain		3'-5' exoribonuclease YhaM domain
PDEase_I_N domain	3'5'-cyclic nucleotide phosphodiesterase N-terminal. This domain is found to the N-terminus of the calcium/calmodulin-dependent 3'5'-cyclic nucleotide phosphodiesterase domain (pfam00233). domain		3'5'-cyclic nucleotide phosphodiesterase N-terminal domain
PDEase_I domain	3'5'-cyclic nucleotide phosphodiesterase. domain		3'5'-cyclic nucleotide phosphodiesterase domain;3'5'-cyclic nucleotide phosphodiesterase. domain
Orthopox_35kD	35kD major secreted virus protein. This family of orthopoxvirus secreted proteins (also known as T1 and A41) interact with members of both the CC and CXC superfamilies of chemokines. It has been suggested that these secreted proteins modulate leukocyte influx into virus-infected tissues. domain		35kD major secreted virus protein domain
N36 domain	36-mer N-terminal peptide of the N protein (N36). The arginine-rich motif of the N protein is involved in transcriptional antitermination of phage lambda. N36 forms a complex with boxB RNA by binding tightly to the major groove of the boxB hairpin via hydrophobic and electrostatic interactions forming a bent alpha helix. domain		36-mer N-terminal peptide of the N protein (N36) domain
NA37 domain	37-kD nucleoid-associated bacterial protein. domain		37-kD nucleoid-associated bacterial protein domain;37-kd nucleoid-associated bacterial protein. domain
NA37 domain	37-kD nucleoid-associated bacterial protein. Nucleoid-associated protein [General function prediction only] domain		37-kD nucleoid-associated bacterial protein domain;37-kd nucleoid-associated bacterial protein. nucleoid-associated protein domain
MRP-L46 domain	39S mitochondrial ribosomal protein L46. This is the L46 subunit of the mammalian mitochondrial ribosome, conserved from plants and fungi. domain		39S mitochondrial ribosomal protein L46 domain
MRP_L53 domain	39S ribosomal protein L53/MRP-L53. MRP-L53 is also known as Mrp144. It is part of the 39S ribosome. domain		39S ribosomal protein L53/MRP-L53 domain
3A domain	3A/RNA2 movement protein family. This family includes movement proteins from various viruses. The 3A protein is found in bromoviruses and Cucumoviruses. The genome of these viruses contain 3 RNA segments. The third segment (RNA 3) contains two proteins, the coat protein and the 3A protein. The function of the 3A protein is uncertain but has been shown to be involved in cell-to- cell movement of t…		3A/RNA2 movement protein family domain
3-alpha domain	3-alpha domain. This small triple helical domain has been predicted to assume a topology similar to helix-turn-helix domains. These domains are found at the C-terminus of proteins related to Escherichia coli YiiM. domain		3-alpha domain domain
PRK12428 domain	3-alpha-hydroxysteroid dehydrogenase; Provisional domain		3-alpha-hydroxysteroid dehydrogenase domain
AHBA_synth_RP domain	3-amino-5-hydroxybenoic acid synthesis related protein. The enzymes in this equivalog are all located in the operons for the biosynthesis of 3-amino-5-hydroxybenoic acid (AHBA), which is a precursor of several antibiotics including ansatrienin, naphthomycin, rifamycin and mitomycin. The role that this enzyme plays in this biosynthesis has not been elucidated. This enzyme is a member of the Haloac…		3-amino-5-hydroxybenoic acid synthesis related protein domain
AHBA_syn domain	3-amino-5-hydroxybenzoic acid synthase family (AHBA_syn). AHBA_syn family belongs to pyridoxal phosphate (PLP)-dependent aspartate aminotransferase superfamily (fold I). The members of this CD are involved in various biosynthetic pathways for secondary metabolites. Some well studied proteins in this CD are AHBA_synthase, protein product of pleiotropic regulatory gene degT, Arnb aminotransferase a…		3-amino-5-hydroxybenzoic acid synthase family (AHBA_syn) domain
3Beta_HSD	3-beta hydroxysteroid dehydrogenase/isomerase family. The enzyme 3 beta-hydroxysteroid dehydrogenase/5-ene-4-ene isomerase (3 beta-HSD) catalyses the oxidation and isomerization of 5-ene-3 beta-hydroxypregnene and 5-ene-hydroxyandrostene steroid precursors into the corresponding 4-ene-ketosteroids necessary for the formation of all classes of steroid hormones. domain		3-beta hydroxysteroid dehydrogenase/isomerase family domain
3beta-17beta-HSD_like_SDR_c domain	3beta17beta hydroxysteroid dehydrogenase-like, classical (c) SDRs. This subgroup includes members identified as 3beta17beta hydroxysteroid dehydrogenase, 20beta hydroxysteroid dehydrogenase, and R-alcohol dehydrogenase. These proteins exhibit the canonical active site tetrad and glycine rich NAD(P)-binding motif of the classical SDRs. 17beta-dehydrogenases are a group of isozymes that catalyze ac…		3beta17beta hydroxysteroid dehydrogenase-like, classical (c) SDRs domain
3b-HSD_like_1_SDR_e domain	3beta-hydroxysteroid dehydrogenase (3b-HSD)-like, subgroup1, extended (e) SDRs. An uncharacterized subgroup of the 3b-HSD-like extended-SDR family. Proteins in this subgroup have the characteristic active site tetrad and NAD(P)-binding motif of extended-SDRs. 3 beta-HSD catalyzes the oxidative conversion of delta 5-3 beta-hydroxysteroids to the delta 4-3-keto configuration; this activity is essen…		3beta-hydroxysteroid dehydrogenase (3b-HSD)-like, subgroup1, extended (e) SDRs domain
3b-HSD-like_SDR_e domain	3beta-hydroxysteroid dehydrogenases (3b-HSD)-like, extended (e) SDRs. Extended SDR family domains belonging to this subgroup have the characteristic active site tetrad and a fairly well-conserved NAD(P)-binding motif. 3b-HSD catalyzes the NAD-dependent conversion of various steroids, such as pregnenolone to progesterone, or androstenediol to testosterone. This subgroup includes an unusual bifunct…		3beta-hydroxysteroid dehydrogenases (3b-HSD)-like, extended (e) SDRs domain
Peptidase_C3 domain	3C cysteine protease (picornain 3C). Picornaviral proteins are expressed as a single polyprotein which is cleaved by the viral 3C cysteine protease. domain		3C cysteine protease (picornain 3C) domain
3-carboxy-ciscis-muconate_cycloisomerase domain	3-carboxy-cis,cis-muconate cycloisomerase. Members of this family are 3-carboxy-cis,cis-muconate cycloisomerase, the enzyme the catalyzes the second step in the protocatechuate degradation to beta-ketoadipate and then to succinyl-CoA and acetyl-CoA. 4-hydroxybenzoate, 3-hydroxybenzoate, and vanillate all can be converted in one step to protocatechuate. All members of the seed alignment for this m…		3-carboxy-cis,cis-muconate cycloisomerase domain
PRK05975 domain	3-carboxy-cis,cis-muconate cycloisomerase; Provisional domain		3-carboxy-cis,cis-muconate cycloisomerase domain
PRK09053 domain	3-carboxy-cis,cis-muconate cycloisomerase; Provisional domain		3-carboxy-cis,cis-muconate cycloisomerase domain
COG2706 domain	3-carboxymuconate cyclase [Carbohydrate transport and metabolism] domain		3-carboxymuconate cyclase domain
3D_domain domain	3D domain, named for 3 conserved aspartate residues, is found in mltA-like lytic transglycosylases and numerous other contexts. This family contains the 3D domain, named for its 3 conserved aspartates, including similar uncharacterized proteins. These proteins contain the critical active site aspartate of mltA-like lytic transglycosylases where the 3D domain forms a larger domain with the N-termi…		3D domain, named for 3 conserved aspartate residues, is found in mltA-like lytic transglycosylases and numerous other contexts domain
3D_domain domain	3D domain, named for 3 conserved aspartate residues, is found in mltA-like lytic transglycosylases and numerous other contexts. This family contains the 3D domain, named for its 3 conserved aspartates. It is found in conjunction with numerous other domains such as MltA (membrane-bound lytic murein transglycosylase A). These aspartates are critical active site residues of mltA-like lytic transglyc…		3D domain, named for 3 conserved aspartate residues, is found in mltA-like lytic transglycosylases and numerous other contexts domain
3D	3D domain. This short presumed domain contains three conserved aspartate residues, hence the name 3D. It has been shown to be part of the catalytic double psi beta barrel domain of MltA. domain		3D domain domain
AroD	3-dehydroquinate dehydratase [Amino acid transport and metabolism] domain		3-dehydroquinate dehydratase domain
AroQ domain	3-dehydroquinate dehydratase II [Amino acid transport and metabolism] domain		3-dehydroquinate dehydratase ii domain
3-dehydroquinate_dehydratase domain	3-dehydroquinate dehydratase, type I. This model detects 3-dehydroquinate dehydratase, type I, either as a monofunctional protein or as a domain of a larger, multifunctional protein. It is often found fused to shikimate 5-dehydrogenase (EC 1.1.1.25), and sometimes additional domains. Type II 3-dehydroquinate dehydratase, designated AroQ, is described by the model TIGR01088. [Amino acid biosynthes…		3-dehydroquinate dehydratase, type I domain
3-dehydroquinate_dehydratase domain	3-dehydroquinate dehydratase, type II. This model specifies the type II enzyme. The type I enzyme, often found as part of a multifunctional protein, is described by TIGR01093. [Amino acid biosynthesis, Aromatic amino acid family] domain		3-dehydroquinate dehydratase, type II domain
aroD	3-dehydroquinate dehydratase; Provisional domain		3-dehydroquinate dehydratase domain
aroD	3-dehydroquinate dehydratase; Provisional domain		3-dehydroquinate dehydratase domain
PRK05395 domain	3-dehydroquinate dehydratase; Provisional domain		3-dehydroquinate dehydratase domain
PRK13575 domain	3-dehydroquinate dehydratase; Provisional domain		3-dehydroquinate dehydratase domain
PRK13576 domain	3-dehydroquinate dehydratase; Provisional domain		3-dehydroquinate dehydratase domain
PRK13015 domain	3-dehydroquinate dehydratase; Reviewed domain		3-dehydroquinate dehydratase domain
PLN02834 domain	3-dehydroquinate synthase domain
DHQS	3-dehydroquinate synthase (EC 4.6.1.3). 3-Dehydroquinate synthase is an enzyme in the common pathway of aromatic amino acid biosynthesis that catalyses the conversion of 3-deoxy-D-arabino-heptulosonic acid 7-phosphate (DAHP) into 3-dehydroquinic acid. This synthesis of aromatic amino acids is an essential metabolic function for most prokaryotic as well as lower eukaryotic cells, including plants.…		3-dehydroquinate synthase (EC 4 domain
DHQS	3-dehydroquinate synthase (EC 4.6.1.3). 3-dehydroquinate synthase; Provisional domain		3-dehydroquinate synthase (EC 4 domain;3-dehydroquinate synthase . 3-dehydroquinate synthase; provisional domain
DHQ_synthase domain	3-dehydroquinate synthase. The 3-dehydroquinate synthase EC:4.6.1.3 domain is present in isolation in various bacterial 3-dehydroquinate synthases and also present as a domain in the pentafunctional AROM polypeptide. 3-dehydroquinate (DHQ) synthase catalyses the formation of dehydroquinate (DHQ) and orthophosphate from 3-deoxy-D-arabino heptulosonic 7 phosphate. This reaction is part of the shiki…		3-dehydroquinate synthase domain
3-dehydroquinate_synthase domain	3-dehydroquinate synthase. This model represents 3-dehydroquinate synthase, the enzyme catalyzing the second of seven steps in the shikimate pathway of chorismate biosynthesis. Chorismate is the last common intermediate in the biosynthesis of all three aromatic amino acids. [Amino acid biosynthesis, Aromatic amino acid family] domain		3-dehydroquinate synthase domain
PRK02290 domain	3-dehydroquinate synthase; Provisional domain		3-dehydroquinate synthase domain
aroB domain	3-dehydroquinate synthase; Reviewed domain		3-dehydroquinate synthase domain
aroB domain	3-dehydroquinate synthase; Reviewed domain		3-dehydroquinate synthase domain
AroB domain	3-dehydroquinate synthetase [Amino acid transport and metabolism] domain		3-dehydroquinate synthetase domain
3-dmu-9_3-mt domain	3-demethylubiquinone-9 3-methyltransferase. This family represents a conserved region approximately 100 residues long within a number of bacterial and archaeal 3-demethylubiquinone-9 3-methyltransferases (EC:2.1.1.64). Note that some family members contain more than one copy of this region, and that many members are hypothetical proteins. domain		3-demethylubiquinone-9 3-methyltransferase domain
Phospho-2-dehydro-3-deoxyheptonate_aldolase domain	3-deoxy-7-phosphoheptulonate synthase, class II. This model represents the class II family of 3-deoxy-7-phosphoheptulonate synthase, aka phospho-2-dehydro-3-deoxyheptonate aldolase, as found in plants and some bacteria. It shows some similarity to the class I family found in many bacteria. The enzyme catalyzes the first of 7 steps in the biosynthesis of chorismate, that last common precursor of a…		3-deoxy-7-phosphoheptulonate synthase, class II domain
DAHP_synth_Bsub domain	3-deoxy-7-phosphoheptulonate synthase. This model describes one of at least three types of phospho-2-dehydro-3-deoxyheptonate aldolase (DAHP synthase). This enzyme catalyzes the first of 7 steps in the biosynthesis of chorismate, that last common precursor of all three aromatic amino acids and of PABA, ubiquinone and menaquinone. Some members of this family, including an experimentally characteri…		3-deoxy-7-phosphoheptulonate synthase domain
PRK13396 domain	3-deoxy-7-phosphoheptulonate synthase; Provisional domain		3-deoxy-7-phosphoheptulonate synthase domain
PRK13397 domain	3-deoxy-7-phosphoheptulonate synthase; Provisional domain		3-deoxy-7-phosphoheptulonate synthase domain
PRK13398 domain	3-deoxy-7-phosphoheptulonate synthase; Provisional domain		3-deoxy-7-phosphoheptulonate synthase domain
PRK08673 domain	3-deoxy-7-phosphoheptulonate synthase; Reviewed domain		3-deoxy-7-phosphoheptulonate synthase domain
2-dehydro-3-deoxyphosphooctonate_aldolase domain	3-deoxy-8-phosphooctulonate synthase. This model describes 3-deoxy-8-phosphooctulonate synthase. Alternate names include 2-dehydro-3-deoxyphosphooctonate aldolase, 3-deoxy-d-manno-octulosonic acid 8-phosphate and KDO-8 phosphate synthetase. It catalyzes the aldol condensation of phosphoenolpyruvate with D-arabinose 5-phosphate: phosphoenolpyruvate + D-arabinose 5-phosphate + H2O = 2-dehydro-3-deo…		3-deoxy-8-phosphooctulonate synthase domain
AroG domain	3-deoxy-D-arabino-heptulosonate 7-phosphate (DAHP) synthase [Amino acid transport and metabolism] domain		3-deoxy-d-arabino-heptulosonate 7-phosphate synthase domain
AroA domain	3-deoxy-D-arabino-heptulosonate 7-phosphate (DAHP) synthase [Amino acid transport and metabolism] domain		3-deoxy-d-arabino-heptulosonate 7-phosphate synthase domain
AroG domain	3-deoxy-D-arabino-heptulosonate 7-phosphate (DAHP) synthase [Amino acid transport and metabolism] domain		3-deoxy-d-arabino-heptulosonate 7-phosphate synthase domain
Kdo_hydroxy domain	3-deoxy-D-manno-oct-2-ulosonic acid (Kdo) hydroxylase. This is a family of 3-deoxy-D-manno-oct-2-ulosonic acid 3-hydroxylases, which catalyse the conversion of 3-deoxy-D-manno-oct-2-ulosonic acid (Kdo) to D-glycero-D-talo-oct-2-ulosonic acid (Ko). It contains a potential iron-binding motif, HXDX(n)H (n>40). Hydroxylation activity is iron-dependent. domain		3-deoxy-D-manno-oct-2-ulosonic acid (Kdo) hydroxylase domain
KdsC-phosphatas domain	3-deoxy-D-manno-octulosonate 8-phosphate phosphatase, YrbI family. This family of proteins is a member of the IIIA subfamily of the haloacid dehalogenase (HAD) superfamily of hydrolases. All characterized members of this subfamily (TIGR01662) and most characterized members of the HAD superfamily are phosphatases. HAD superfamily phosphatases contain active site residues in several conserved catal…		3-deoxy-D-manno-octulosonate 8-phosphate phosphatase, YrbI family domain
PRK09484 domain	3-deoxy-D-manno-octulosonate 8-phosphate phosphatase; Provisional domain		3-deoxy-D-manno-octulosonate 8-phosphate phosphatase domain
3-deoxy-manno-octulosonate_cytidylyltransferase domain	3-deoxy-D-manno-octulosonate cytidylyltransferase. [Cell envelope, Biosynthesis and degradation of surface polysaccharides and lipopolysaccharides] domain		3-deoxy-D-manno-octulosonate cytidylyltransferase domain;3-deoxy-d-manno-octulosonate cytidylyltransferase. domain
KdsA domain	3-deoxy-D-manno-octulosonic acid (KDO) 8-phosphate synthase [Cell envelope biogenesis, outer membrane] domain		3-deoxy-d-manno-octulosonic acid 8-phosphate synthase domain
PRK01723 domain	3-deoxy-D-manno-octulosonic-acid kinase; Reviewed domain		3-deoxy-D-manno-octulosonic-acid kinase domain
Glycos_transf_N domain	3-Deoxy-D-manno-octulosonic-acid transferase (kdotransferase). Members of this family transfer activated sugars to a variety of substrates, including glycogen, fructose-6-phosphate and lipopolysaccharides. Members of the family transfer UDP, ADP, GDP or CMP linked sugars. The Glycos_transf_N region is flanked at the N-terminus by a signal peptide and at the C-terminus by Glycos_transf_1 (pfam0053…		3-Deoxy-D-manno-octulosonic-acid transferase (kdotransferase) domain
KdtA domain	3-deoxy-D-manno-octulosonic-acid transferase [Cell envelope biogenesis, outer membrane] domain		3-deoxy-d-manno-octulosonic-acid transferase domain
PRK05749 domain	3-deoxy-D-manno-octulosonic-acid transferase; Reviewed domain		3-deoxy-D-manno-octulosonic-acid transferase domain
PRK05450 domain	3-deoxy-manno-octulosonate cytidylyltransferase; Provisional domain		3-deoxy-manno-octulosonate cytidylyltransferase domain
PRK13368 domain	3-deoxy-manno-octulosonate cytidylyltransferase; Provisional domain		3-deoxy-manno-octulosonate cytidylyltransferase domain
PLN03141 domain	3-epi-6-deoxocathasterone 23-monooxygenase; Provisional domain		3-epi-6-deoxocathasterone 23-monooxygenase domain
3H	3H domain. This domain is predicted to be a small molecule binding domain, based on its occurrence with other domains. The domain is named after its three conserved histidine residues. domain		3H domain domain
3HBOH	3HB-oligomer hydrolase (3HBOH). D-(-)-3-hydroxybutyrate oligomer hydrolase (also known as 3HB-oligomer hydrolase) functions in the degradation of poly-3-hydroxybutyrate (PHB). It catalyses the hydrolysis of D(-)-3-hydroxybutyrate oligomers (3HB-oligomers) into 3HB-monomers. domain		3HB-oligomer hydrolase (3HBOH) domain
SgbH	3-hexulose-6-phosphate synthase and related proteins [Carbohydrate transport and metabolism] domain		3-hexulose-6-phosphate synthase and related proteins domain
RuMP_HxlA domain	3-hexulose-6-phosphate synthase. Members of this protein family are 3-hexulose-6-phosphate synthase (HPS), or the HPS domain of a fusion protein. This enzyme is part of the ribulose monophosphate (RuMP) pathway, which in one direction removes the toxic metabolite formaldehyde by assimilation into fructose-6-phosphate. In the other direction, in species lacking a complete pentose phosphate pathway…		3-hexulose-6-phosphate synthase domain
PksG domain	3-hydroxy-3-methylglutaryl CoA synthase [Lipid metabolism] domain		3-hydroxy-3-methylglutaryl coa synthase domain
3-hydroxy-3-methylglutaryl_CoA_synthase domain	3-hydroxy-3-methylglutaryl CoA synthase, prokaryotic clade. This clade of hydroxymethylglutaryl-CoA (HMG-CoA) synthases is found in a limited spectrum of mostly gram-positive bacteria which make isopentenyl pyrophosphate (IPP) via the mevalonate pathway. This pathway is found primarily in eukaryotes and archaea, but the bacterial homologs are distinct, having aparrently diverged after being later…		3-hydroxy-3-methylglutaryl CoA synthase, prokaryotic clade domain
3-hydroxy-3-methylglutaryl-coenzyme_A_reductase domain	3-hydroxy-3-methylglutaryl Coenzyme A reductase, hydroxymethylglutaryl-CoA reductase (NADP). This model represents archaeal examples of the enzyme hydroxymethylglutaryl-CoA reductase (NADP) (EC 1.1.1.34) and the catalytic domain of eukaryotic examples, which also contain a hydrophobic N-terminal domain. This enzyme synthesizes mevalonate, a precursor of isopentenyl pyrophosphate (IPP), a building…		3-hydroxy-3-methylglutaryl Coenzyme A reductase, hydroxymethylglutaryl-CoA reductase (NADP) domain
DRE_TIM_HMGL domain	3-hydroxy-3-methylglutaryl-CoA lyase, catalytic TIM barrel domain. 3-hydroxy-3-methylglutaryl-CoA lyase (HMGL) catalyzes the cleavage of HMG-CoA to acetyl-CoA and acetoacetate, one of the terminal steps in ketone body generation and leucine degradation, and is a key enzyme in the pathway that supplies metabolic fuel to extrahepatic tissues. Mutations in HMGL cause a human autosomal recessive diso…		3-hydroxy-3-methylglutaryl-CoA lyase, catalytic TIM barrel domain domain
Hydroxymethylglutaryl-CoA_synthase domain	3-hydroxy-3-methylglutaryl-CoA-synthase, eukaryotic clade. Hydroxymethylglutaryl(HMG)-CoA synthase is the first step of isopentenyl pyrophosphate (IPP) biosynthesis via the mevalonate pathway. This pathway is found mainly in eukaryotes, but also in archaea and some bacteria. This model is specific for eukaryotes. domain		3-hydroxy-3-methylglutaryl-CoA-synthase, eukaryotic clade domain
3-hydroxy-3-methylglutaryl-coenzyme_A_reductase domain	3-hydroxy-3-methylglutaryl-coenzyme A reductase. [Transport and binding proteins, Carbohydrates, organic alcohols, and acids] domain		3-hydroxy-3-methylglutaryl-coenzyme A reductase domain;3-hydroxy-3-methylglutaryl-coenzyme a reductase. domain
PLN02838 domain	3-hydroxyacyl-CoA dehydratase subunit of elongase domain
FadB domain	3-hydroxyacyl-CoA dehydrogenase [Lipid metabolism] domain		3-hydroxyacyl-coa dehydrogenase domain
3-hydroxyadipyl-CoA_dehydrogenase domain	3-hydroxyacyl-CoA dehydrogenase PaaC. This 3-hydroxyacyl-CoA dehydrogenase is involved in the degradation of phenylacetic acid, presumably in steps following the opening of the phenyl ring. The sequences included in this model are all found in aparrent operons with other related genes such as paaA, paaB, paaD, paaE, paaF and paaN. Some genomes contain these other genes without an apparent paaC in…		3-hydroxyacyl-CoA dehydrogenase PaaC domain
3HCDH	3-hydroxyacyl-CoA dehydrogenase, C-terminal domain. This family also includes lambda crystallin. Some proteins include two copies of this domain. domain		3-hydroxyacyl-CoA dehydrogenase, C-terminal domain domain
3HCDH_N domain	3-hydroxyacyl-CoA dehydrogenase, NAD binding domain. This family also includes lambda crystallin. domain		3-hydroxyacyl-CoA dehydrogenase, NAD binding domain domain
PRK06035 domain	3-hydroxyacyl-CoA dehydrogenase; Validated domain		3-hydroxyacyl-CoA dehydrogenase domain
PRK06129 domain	3-hydroxyacyl-CoA dehydrogenase; Validated domain		3-hydroxyacyl-CoA dehydrogenase domain
PRK08268 domain	3-hydroxy-acyl-CoA dehydrogenase; Validated domain		3-hydroxy-acyl-CoA dehydrogenase domain
anthran_nbaC domain	3-hydroxyanthranilate 3,4-dioxygenase. Members of this protein family, from both bacteria and eukaryotes, are the enzyme 3-hydroxyanthranilate 3,4-dioxygenase. This enzyme acts on the tryptophan metabolite 3-hydroxyanthranilate and produces 2-amino-3-carboxymuconate semialdehyde, which can rearrange spontaneously to quinolinic acid and feed into nicotinamide biosynthesis, or undergo further enzym…		3-hydroxyanthranilate 3,4-dioxygenase domain
PRK13264 domain	3-hydroxyanthranilate 3,4-dioxygenase; Provisional domain		3-hydroxyanthranilate 3,4-dioxygenase domain
3-HAO domain	3-hydroxyanthranilic acid dioxygenase. In eukaryotes 3-hydroxyanthranilic acid dioxygenase (EC:1.13.11.6) is part of the kynurenine pathway for the degradation of tryptophan and the biosynthesis of nicotinic acid.The prokaryotic homolog is involved in the 2-nitrobenzoate degradation pathway. domain		3-hydroxyanthranilic acid dioxygenase domain
D-beta-hydroxybutyrate_dehydrogenase domain	3-hydroxybutyrate dehydrogenase. This model represents a subfamily of the short chain dehydrogenases. Characterized members so far as 3-hydroxybutyrate dehydrogenases and are found in species that accumulate ester polmers called polyhydroxyalkanoic acids (PHAs) under certain conditions. Several members of the family are from species not known to accumulate PHAs, including Oceanobacillus iheyensis…		3-hydroxybutyrate dehydrogenase domain
PRK12429 domain	3-hydroxybutyrate dehydrogenase; Provisional domain		3-hydroxybutyrate dehydrogenase domain
PRK13394 domain	3-hydroxybutyrate dehydrogenase; Provisional domain		3-hydroxybutyrate dehydrogenase domain
PRK05809 domain	3-hydroxybutyryl-CoA dehydratase; Validated domain		3-hydroxybutyryl-CoA dehydratase domain
PLN02545 domain	3-hydroxybutyryl-CoA dehydrogenase domain
PRK05808 domain	3-hydroxybutyryl-CoA dehydrogenase; Validated domain		3-hydroxybutyryl-CoA dehydrogenase domain
PRK06130 domain	3-hydroxybutyryl-CoA dehydrogenase; Validated domain		3-hydroxybutyryl-CoA dehydrogenase domain
PRK07066 domain	3-hydroxybutyryl-CoA dehydrogenase; Validated domain		3-hydroxybutyryl-CoA dehydrogenase domain
PRK07530 domain	3-hydroxybutyryl-CoA dehydrogenase; Validated domain		3-hydroxybutyryl-CoA dehydrogenase domain
PRK07819 domain	3-hydroxybutyryl-CoA dehydrogenase; Validated domain		3-hydroxybutyryl-CoA dehydrogenase domain
PRK08269 domain	3-hydroxybutyryl-CoA dehydrogenase; Validated domain		3-hydroxybutyryl-CoA dehydrogenase domain
PRK08293 domain	3-hydroxybutyryl-CoA dehydrogenase; Validated domain		3-hydroxybutyryl-CoA dehydrogenase domain
PRK09260 domain	3-hydroxybutyryl-CoA dehydrogenase; Validated domain		3-hydroxybutyryl-CoA dehydrogenase domain
PRK05174 domain	3-hydroxydecanoyl-(acyl carrier protein) dehydratase; Validated domain		3-hydroxydecanoyl- dehydratase; validated domain;3-hydroxydecanoyl-(acyl carrier protein) dehydratase domain
MmsB domain	3-hydroxyisobutyrate dehydrogenase and related beta-hydroxyacid dehydrogenases [Lipid metabolism] domain		3-hydroxyisobutyrate dehydrogenase and related beta-hydroxyacid dehydrogenases domain
3-hydroxyisobutyrate_dehydrogenase_mitochondrial domain	3-hydroxyisobutyrate dehydrogenase. 3-hydroxyisobutyrate dehydrogenase is an enzyme that catalyzes the NAD+-dependent oxidation of 3-hydroxyisobutyrate to methylmalonate semialdehyde of the valine catabolism pathway. In Pseudomonas aeruginosa, 3-hydroxyisobutyrate dehydrogenase (mmsB) is co-induced with methylmalonate-semialdehyde dehydrogenase (mmsA) when grown on medium containing valine as the…		3-hydroxyisobutyrate dehydrogenase domain
PLN02988 domain	3-hydroxyisobutyryl-CoA hydrolase domain
PRK05617 domain	3-hydroxyisobutyryl-CoA hydrolase; Provisional domain		3-hydroxyisobutyryl-CoA hydrolase domain
PLN02157 domain	3-hydroxyisobutyryl-CoA hydrolase-like protein domain
PLN02851 domain	3-hydroxyisobutyryl-CoA hydrolase-like protein domain
PLN02874 domain	3-hydroxyisobutyryl-CoA hydrolase-like protein domain
FabA domain	3-hydroxymyristoyl/3-hydroxydecanoyl-(acyl carrier protein) dehydratases [Lipid metabolism] domain		3-hydroxymyristoyl/3-hydroxydecanoyl- dehydratases domain
IPMI domain	3-isopropylmalate dehydratase catalyzes the isomerization between 2-isopropylmalate and 3-isopropylmalate. Aconatase-like catalytic domain of 3-isopropylmalate dehydratase and related uncharacterized proteins. 3-isopropylmalate dehydratase catalyzes the isomerization between 2-isopropylmalate and 3-isopropylmalate, via the formation of 2-isopropylmaleate 3-isopropylmalate. IPMI is involved in fun…		3-isopropylmalate dehydratase catalyzes the isomerization between 2-isopropylmalate and 3-isopropylmalate domain
LeuC domain	3-isopropylmalate dehydratase large subunit [Amino acid transport and metabolism] domain		3-isopropylmalate dehydratase large subunit domain
PRK00402 domain	3-isopropylmalate dehydratase large subunit; Reviewed domain		3-isopropylmalate dehydratase large subunit domain
LeuD	3-isopropylmalate dehydratase small subunit [Amino acid transport and metabolism] domain		3-isopropylmalate dehydratase small subunit domain
leuD	3-isopropylmalate dehydratase small subunit; Reviewed domain		3-isopropylmalate dehydratase small subunit domain
3-isopropylmalate_dehydratase_large_subunit_1 domain	3-isopropylmalate dehydratase, large subunit. Homoaconitase, aconitase, and 3-isopropylmalate dehydratase have similar overall structures. All are dehydratases (EC 4.2.1.-) and bind a Fe-4S iron-sulfur cluster. 3-isopropylmalate dehydratase is split into large (leuC) and small (leuD) chains in eubacteria. Several pairs of archaeal proteins resemble the leuC and leuD pair in length and sequence bu…		3-isopropylmalate dehydratase, large subunit domain
3-isopropylmalate_dehydratase_large_subunit domain	3-isopropylmalate dehydratase, large subunit. Members of this family are 3-isopropylmalate dehydratase, large subunit, or the large subunit domain of single-chain forms. Homoaconitase, aconitase, and 3-isopropylmalate dehydratase have similar overall structures. All are dehydratases (EC 4.2.1.-) and bind a Fe-4S iron-sulfur cluster. 3-isopropylmalate dehydratase is split into large (leuC) and sma…		3-isopropylmalate dehydratase, large subunit domain
3-isopropylmalate_dehydratase_large_subunit_2 domain	3-isopropylmalate dehydratase, large subunit. This subfamily is a subset of the larger HacA family (Homoaconitate hydratase family, TIGR01343) and is most closely related to the 3-isopropylmalate dehydratase, large subunits which form TIGR00170. This subfamily includes the members of TIGR01343 which are gene clustered with other genes of leucine biosynthesis. The rest of the subfamily includes ma…		3-isopropylmalate dehydratase, large subunit domain
3-isopropylmalate_dehydratase_small_subunit domain	3-isopropylmalate dehydratase, small subunit. Homoaconitase, aconitase, and 3-isopropylmalate dehydratase have similar overall structures. All are dehydratases (EC 4.2.1.-) and bind a Fe-4S iron-sulfur cluster. 3-isopropylmalate dehydratase is split into large (leuC) and small (leuD) chains in eubacteria. Several pairs of archaeal proteins resemble the leuC and leuD pair in length and sequence bu…		3-isopropylmalate dehydratase, small subunit domain
3-isopropylmalate_dehydratase_small_subunit domain	3-isopropylmalate dehydratase, small subunit. Homoaconitase, aconitase, and 3-isopropylmalate dehydratase have similar overall structures. All are dehydratases (EC 4.2.1.-) and bind a Fe-4S iron-sulfur cluster. 3-isopropylmalate dehydratase is split into large (leuC) and small (leuD) chains in eubacteria. Several pairs of archaeal proteins resemble the leuC and leuD pair in length and sequence bu…		3-isopropylmalate dehydratase, small subunit domain
3-isopropylmalate_dehydratase_small_subunit domain	3-isopropylmalate dehydratase, small subunit. This subfamily is most closely related to the 3-isopropylmalate dehydratase, small subunits which form TIGR00171. This subfamily includes the members of TIGR02084 which are gene clustered with other genes of leucine biosynthesis. The rest of the subfamily includes mainly archaeal species which exhibit two hits to this model. In these cases it is possi…		3-isopropylmalate dehydratase, small subunit domain
PLN02329 domain	3-isopropylmalate dehydrogenase domain
3-isopropylmalate_dehydrogenase domain	3-isopropylmalate dehydrogenase. Several NAD- or NADP-dependent dehydrogenases, including 3-isopropylmalate dehydrogenase, tartrate dehydrogenase, and the dimeric forms of isocitrate dehydrogenase, share a nucleotide binding domain unrelated to that of lactate dehydrogenase and its homologs. These enzymes dehydrogenate their substates at a H-C-OH site adjacent to a H-C-COOH site; the latter carbo…		3-isopropylmalate dehydrogenase domain
PRK00772 domain	3-isopropylmalate dehydrogenase; Provisional domain		3-isopropylmalate dehydrogenase domain
PRK03437 domain	3-isopropylmalate dehydrogenase; Provisional domain		3-isopropylmalate dehydrogenase domain
PLN00072 domain	3-isopropylmalate isomerase/dehydratase small subunit; Provisional domain		3-isopropylmalate isomerase/dehydratase small subunit domain
3KS_SDR_c domain	3-keto steroid reductase, classical (c) SDRs. 3-keto steroid reductase (in concert with other enzymes) catalyzes NADP-dependent sterol C-4 demethylation, as part of steroid biosynthesis. 3-keto reductase is a classical SDR, with a well conserved canonical active site tetrad and fairly well conserved characteristic NAD-binding motif. SDRs are a functionally diverse family of oxidoreductases that h…		3-keto steroid reductase, classical (c) SDRs domain
PRK12936 domain	3-ketoacyl-(acyl-carrier-protein) reductase NodG; Reviewed domain		3-ketoacyl- reductase nodg; reviewed domain;3-ketoacyl-(acyl-carrier-protein) reductase NodG domain
fabG domain	3-ketoacyl-(acyl-carrier-protein) reductase; Provisional domain		3-ketoacyl- reductase; provisional domain;3-ketoacyl-(acyl-carrier-protein) reductase domain
fabG domain	3-ketoacyl-(acyl-carrier-protein) reductase; Provisional domain		3-ketoacyl- reductase; provisional domain;3-ketoacyl-(acyl-carrier-protein) reductase domain
fabG domain	3-ketoacyl-(acyl-carrier-protein) reductase; Provisional domain		3-ketoacyl- reductase; provisional domain;3-ketoacyl-(acyl-carrier-protein) reductase domain
fabG domain	3-ketoacyl-(acyl-carrier-protein) reductase; Provisional domain		3-ketoacyl- reductase; provisional domain;3-ketoacyl-(acyl-carrier-protein) reductase domain
fabG domain	3-ketoacyl-(acyl-carrier-protein) reductase; Provisional domain		3-ketoacyl- reductase; provisional domain;3-ketoacyl-(acyl-carrier-protein) reductase domain
fabG domain	3-ketoacyl-(acyl-carrier-protein) reductase; Provisional domain		3-ketoacyl- reductase; provisional domain;3-ketoacyl-(acyl-carrier-protein) reductase domain
fabG domain	3-ketoacyl-(acyl-carrier-protein) reductase; Provisional domain		3-ketoacyl- reductase; provisional domain;3-ketoacyl-(acyl-carrier-protein) reductase domain
fabG domain	3-ketoacyl-(acyl-carrier-protein) reductase; Provisional domain		3-ketoacyl- reductase; provisional domain;3-ketoacyl-(acyl-carrier-protein) reductase domain
fabG domain	3-ketoacyl-(acyl-carrier-protein) reductase; Provisional domain		3-ketoacyl- reductase; provisional domain;3-ketoacyl-(acyl-carrier-protein) reductase domain
fabG domain	3-ketoacyl-(acyl-carrier-protein) reductase; Provisional domain		3-ketoacyl- reductase; provisional domain;3-ketoacyl-(acyl-carrier-protein) reductase domain
fabG domain	3-ketoacyl-(acyl-carrier-protein) reductase; Provisional domain		3-ketoacyl- reductase; provisional domain;3-ketoacyl-(acyl-carrier-protein) reductase domain
PRK12745 domain	3-ketoacyl-(acyl-carrier-protein) reductase; Provisional domain		3-ketoacyl- reductase; provisional domain;3-ketoacyl-(acyl-carrier-protein) reductase domain
PRK12748 domain	3-ketoacyl-(acyl-carrier-protein) reductase; Provisional domain		3-ketoacyl- reductase; provisional domain;3-ketoacyl-(acyl-carrier-protein) reductase domain
fabG domain	3-ketoacyl-(acyl-carrier-protein) reductase; Provisional domain		3-ketoacyl- reductase; provisional domain;3-ketoacyl-(acyl-carrier-protein) reductase domain
PRK12859 domain	3-ketoacyl-(acyl-carrier-protein) reductase; Provisional domain		3-ketoacyl- reductase; provisional domain;3-ketoacyl-(acyl-carrier-protein) reductase domain
PRK12826 domain	3-ketoacyl-(acyl-carrier-protein) reductase; Reviewed domain		3-ketoacyl- reductase; reviewed domain;3-ketoacyl-(acyl-carrier-protein) reductase domain
fabG domain	3-ketoacyl-(acyl-carrier-protein) reductase; Validated domain		3-ketoacyl- reductase; validated domain;3-ketoacyl-(acyl-carrier-protein) reductase domain
fabG domain	3-ketoacyl-(acyl-carrier-protein) reductase; Validated domain		3-ketoacyl- reductase; validated domain;3-ketoacyl-(acyl-carrier-protein) reductase domain
PLN00415 domain	3-ketoacyl-CoA synthase domain
PLN02192 domain	3-ketoacyl-CoA synthase domain
PLN02377 domain	3-ketoacyl-CoA synthase domain
PLN02854 domain	3-ketoacyl-CoA synthase domain
PLN02932 domain	3-ketoacyl-CoA synthase domain
PLN02287 domain	3-ketoacyl-CoA thiolase domain
PTZ00455 domain	3-ketoacyl-CoA thiolase; Provisional domain		3-ketoacyl-CoA thiolase domain
fadA domain	3-ketoacyl-CoA thiolase; Reviewed domain		3-ketoacyl-CoA thiolase domain
fadI domain	3-ketoacyl-CoA thiolase; Reviewed domain		3-ketoacyl-CoA thiolase domain
KDSR-like_SDR_c domain	3-ketodihydrosphingosine reductase (KDSR) and related proteins, classical (c) SDR. These proteins include members identified as KDSR, ribitol type dehydrogenase, and others. The group shows strong conservation of the active site tetrad and glycine rich NAD-binding motif of the classical SDRs. SDRs are a functionally diverse family of oxidoreductases that have a single domain with a structurally c…		3-ketodihydrosphingosine reductase (KDSR) and related proteins, classical (c) SDR domain
KGPDC_HPS	3-Keto-L-gulonate 6-phosphate decarboxylase (KGPDC) and D-arabino-3-hexulose-6-phosphate synthase (HPS). KGPDC catalyzes the formation of L-xylulose 5-phosphate and carbon dioxide from 3-keto-L-gulonate 6-phosphate as part of the anaerobic pathway for L-ascorbate utilization in some eubacteria. HPS catalyzes the formation of D-arabino-3-hexulose-6-phosphate from D-ribulose 5-phosphate and formald…		3-Keto-L-gulonate 6-phosphate decarboxylase (KGPDC) and D-arabino-3-hexulose-6-phosphate synthase (HPS) domain
sgbH	3-keto-L-gulonate-6-phosphate decarboxylase; Provisional domain		3-keto-L-gulonate-6-phosphate decarboxylase domain
ulaD	3-keto-L-gulonate-6-phosphate decarboxylase; Provisional domain		3-keto-L-gulonate-6-phosphate decarboxylase domain
PRK12837 domain	3-ketosteroid-delta-1-dehydrogenase; Provisional domain		3-ketosteroid-delta-1-dehydrogenase domain
PRK07843 domain	3-ketosteroid-delta-1-dehydrogenase; Reviewed domain		3-ketosteroid-delta-1-dehydrogenase domain
PRK12835 domain	3-ketosteroid-delta-1-dehydrogenase; Reviewed domain		3-ketosteroid-delta-1-dehydrogenase domain
PRK12844 domain	3-ketosteroid-delta-1-dehydrogenase; Reviewed domain		3-ketosteroid-delta-1-dehydrogenase domain
PRK12845 domain	3-ketosteroid-delta-1-dehydrogenase; Reviewed domain		3-ketosteroid-delta-1-dehydrogenase domain
PLN02723 domain	3-mercaptopyruvate sulfurtransferase domain
sseA domain	3-mercaptopyruvate sulfurtransferase; Provisional domain		3-mercaptopyruvate sulfurtransferase domain
rSAM_MIA_synth domain	3-methyl-2-indolic acid synthase. Members are a radical SAM enzyme that converts L-Trp to 3-methyl-2-indolic acid synthase through a complex rearrangement. This enzyme is closest to ThiH, which also does a complex rearrangement, among other characterized radical SAM enzymes. domain		3-methyl-2-indolic acid synthase domain
PTZ00182 domain	3-methyl-2-oxobutanate dehydrogenase; Provisional domain		3-methyl-2-oxobutanate dehydrogenase domain
3-methyl-2-oxobutanoate_hydroxymethyltransferase domain	3-methyl-2-oxobutanoate hydroxymethyltransferase. Members of this family are 3-methyl-2-oxobutanoate hydroxymethyltransferase, the first enzyme of the pantothenate biosynthesis pathway. An alternate name is ketopantoate hydroxymethyltransferase. [Biosynthesis of cofactors, prosthetic groups, and carriers, Pantothenate and coenzyme A] domain		3-methyl-2-oxobutanoate hydroxymethyltransferase domain
panB domain	3-methyl-2-oxobutanoate hydroxymethyltransferase; Reviewed domain		3-methyl-2-oxobutanoate hydroxymethyltransferase domain
Mpg domain	3-methyladenine DNA glycosylase [DNA replication, recombination, and repair] domain		3-methyladenine dna glycosylase domain
Tag domain	3-methyladenine DNA glycosylase [DNA replication, recombination, and repair] domain		3-methyladenine dna glycosylase domain
PRK10353 domain	3-methyl-adenine DNA glycosylase I; Provisional domain		3-methyl-adenine DNA glycosylase I domain
PRK10308 domain	3-methyl-adenine DNA glycosylase II; Provisional domain		3-methyl-adenine DNA glycosylase II domain
AlkA domain	3-methyladenine DNA glycosylase/8-oxoguanine DNA glycosylase [DNA replication, recombination, and repair] domain		3-methyladenine dna glycosylase/8-oxoguanine dna glycosylase domain
PRK13913 domain	3-methyladenine DNA glycosylase; Provisional domain		3-methyladenine DNA glycosylase domain
PRK00802 domain	3-methyladenine DNA glycosylase; Reviewed domain		3-methyladenine DNA glycosylase domain
PLN02820 domain	3-methylcrotonyl-CoA carboxylase, beta chain domain
UbiD	3-octaprenyl-4-hydroxybenzoate carboxy-lyase. 3-octaprenyl-4-hydroxybenzoate decarboxylase; Provisional domain		3-octaprenyl-4-hydroxybenzoate carboxy-lyase domain
UbiD	3-octaprenyl-4-hydroxybenzoate carboxy-lyase. This family has been characterized as 3-octaprenyl-4- hydroxybenzoate carboxy-lyase enzymes. This enzyme catalyses the third reaction in ubiquinone biosynthesis. For optimal activity the carboxy-lase was shown to require Mn2+. domain		3-octaprenyl-4-hydroxybenzoate carboxy-lyase domain
PRK06029 domain	3-octaprenyl-4-hydroxybenzoate carboxy-lyase; Provisional domain		3-octaprenyl-4-hydroxybenzoate carboxy-lyase domain
PRK10922 domain	3-octaprenyl-4-hydroxybenzoate decarboxylase; Provisional domain		3-octaprenyl-4-hydroxybenzoate decarboxylase domain
PLN03164 domain	3-oxo-5-alpha-steroid 4-dehydrogenase, C-terminal domain containing protein; Provisional domain		3-oxo-5-alpha-steroid 4-dehydrogenase, C-terminal domain containing protein domain
Steroid_dh domain	3-oxo-5-alpha-steroid 4-dehydrogenase. This family consists of 3-oxo-5-alpha-steroid 4-dehydrogenases, EC:1.3.99.5 Also known as Steroid 5-alpha-reductase, the reaction catalysed by this enzyme is: 3-oxo-5-alpha-steroid + acceptor <=> 3-oxo-delta(4)-steroid + reduced acceptor. The Steroid 5-alpha-reductase enzyme is responsible for the formation of dihydrotestosterone, this hormone promotes the d…		3-oxo-5-alpha-steroid 4-dehydrogenase domain
3-oxoadipate_CoA-transferase_subunit_A domain	3-oxoacid CoA-transferase, A subunit. Various members of this family are characterized as the A subunits of succinyl-CoA:3-ketoacid-CoA transferase (EC 2.8.3.5), beta-ketoadipate:succinyl-CoA transferase (EC 2.8.3.6), acetyl-CoA:acetoacetate CoA transferase (EC 2.8.3.8), and butyrate-acetoacetate CoA-transferase (EC 2.8.3.9). This represents a very distinct clade with strong sequence conservation…		3-oxoacid CoA-transferase, A subunit domain
3-oxoadipate_CoA-transferase_subunit_B domain	3-oxoacid CoA-transferase, B subunit. Various members of this family are characterized as the B subunits of succinyl-CoA:3-ketoacid-CoA transferase (EC 2.8.3.5), beta-ketoadipate:succinyl-CoA transferase (EC 2.8.3.6), acetyl-CoA:acetoacetate CoA transferase (EC 2.8.3.8), and butyrate-acetoacetate CoA-transferase (EC 2.8.3.9). This represents a very distinct clade with strong sequence conservation…		3-oxoacid CoA-transferase, B subunit domain
PRK07967 domain	3-oxoacyl-(acyl carrier protein) synthase I; Reviewed domain		3-oxoacyl- synthase i; reviewed domain;3-oxoacyl-(acyl carrier protein) synthase I domain
PRK09185 domain	3-oxoacyl-(acyl carrier protein) synthase I; Reviewed domain		3-oxoacyl- synthase i; reviewed domain;3-oxoacyl-(acyl carrier protein) synthase I domain
PRK14691 domain	3-oxoacyl-(acyl carrier protein) synthase II; Provisional domain		3-oxoacyl- synthase ii; provisional domain;3-oxoacyl-(acyl carrier protein) synthase II domain
PRK05952 domain	3-oxoacyl-(acyl carrier protein) synthase II; Reviewed domain		3-oxoacyl- synthase ii; reviewed domain;3-oxoacyl-(acyl carrier protein) synthase II domain
PRK05963 domain	3-oxoacyl-(acyl carrier protein) synthase II; Reviewed domain		3-oxoacyl- synthase ii; reviewed domain;3-oxoacyl-(acyl carrier protein) synthase II domain
PRK06333 domain	3-oxoacyl-(acyl carrier protein) synthase II; Reviewed domain		3-oxoacyl- synthase ii; reviewed domain;3-oxoacyl-(acyl carrier protein) synthase II domain
PRK06501 domain	3-oxoacyl-(acyl carrier protein) synthase II; Reviewed domain		3-oxoacyl- synthase ii; reviewed domain;3-oxoacyl-(acyl carrier protein) synthase II domain
PRK06519 domain	3-oxoacyl-(acyl carrier protein) synthase II; Reviewed domain		3-oxoacyl- synthase ii; reviewed domain;3-oxoacyl-(acyl carrier protein) synthase II domain
PRK07314 domain	3-oxoacyl-(acyl carrier protein) synthase II; Reviewed domain		3-oxoacyl- synthase ii; reviewed domain;3-oxoacyl-(acyl carrier protein) synthase II domain
PRK07910 domain	3-oxoacyl-(acyl carrier protein) synthase II; Reviewed domain		3-oxoacyl- synthase ii; reviewed domain;3-oxoacyl-(acyl carrier protein) synthase II domain
PRK08439 domain	3-oxoacyl-(acyl carrier protein) synthase II; Reviewed domain		3-oxoacyl- synthase ii; reviewed domain;3-oxoacyl-(acyl carrier protein) synthase II domain
PRK08722 domain	3-oxoacyl-(acyl carrier protein) synthase II; Reviewed domain		3-oxoacyl- synthase ii; reviewed domain;3-oxoacyl-(acyl carrier protein) synthase II domain
PRK09116 domain	3-oxoacyl-(acyl carrier protein) synthase II; Reviewed domain		3-oxoacyl- synthase ii; reviewed domain;3-oxoacyl-(acyl carrier protein) synthase II domain
PRK06816 domain	3-oxoacyl-(acyl carrier protein) synthase III; Reviewed domain		3-oxoacyl- synthase iii; reviewed domain;3-oxoacyl-(acyl carrier protein) synthase III domain
PRK07204 domain	3-oxoacyl-(acyl carrier protein) synthase III; Reviewed domain		3-oxoacyl- synthase iii; reviewed domain;3-oxoacyl-(acyl carrier protein) synthase III domain
PRK07515 domain	3-oxoacyl-(acyl carrier protein) synthase III; Reviewed domain		3-oxoacyl- synthase iii; reviewed domain;3-oxoacyl-(acyl carrier protein) synthase III domain
PRK09258 domain	3-oxoacyl-(acyl carrier protein) synthase III; Reviewed domain		3-oxoacyl- synthase iii; reviewed domain;3-oxoacyl-(acyl carrier protein) synthase III domain
PRK09352 domain	3-oxoacyl-(acyl carrier protein) synthase III; Reviewed domain		3-oxoacyl- synthase iii; reviewed domain;3-oxoacyl-(acyl carrier protein) synthase III domain
PRK12879 domain	3-oxoacyl-(acyl carrier protein) synthase III; Reviewed domain		3-oxoacyl- synthase iii; reviewed domain;3-oxoacyl-(acyl carrier protein) synthase III domain
PRK12880 domain	3-oxoacyl-(acyl carrier protein) synthase III; Reviewed domain		3-oxoacyl- synthase iii; reviewed domain;3-oxoacyl-(acyl carrier protein) synthase III domain
PRK06147 domain	3-oxoacyl-(acyl carrier protein) synthase; Validated domain		3-oxoacyl- synthase; validated domain;3-oxoacyl-(acyl carrier protein) synthase domain
fabG_rel domain	3-oxoacyl-(acyl-carrier-protein) reductase, putative. This model represents a small, very well conserved family of proteins closely related to the FabG family, TIGR01830, and possibly equal in function. In all completed genomes with a member of this family, a FabG in TIGR01830 is also found. [Fatty acid and phospholipid metabolism, Biosynthesis] domain		3-oxoacyl-(acyl-carrier-protein) reductase, putative domain
3-oxoacyl-_reductase_FabG domain	3-oxoacyl-(acyl-carrier-protein) reductase. This model represents 3-oxoacyl-[ACP] reductase, also called 3-ketoacyl-acyl carrier protein reductase, an enzyme of fatty acid biosynthesis. [Fatty acid and phospholipid metabolism, Biosynthesis] domain		3-oxoacyl-(acyl-carrier-protein) reductase domain
FabB domain	3-oxoacyl-(acyl-carrier-protein) synthase [Lipid metabolism / Secondary metabolites biosynthesis, transport, and catabolism] domain		3-oxoacyl- synthase domain
3-oxoacyl-_synthase_3 domain	3-oxoacyl-(acyl-carrier-protein) synthase III. FabH in general initiate elongation in type II fatty acid synthase systems found in bacteria and plants. The two members of this subfamily from Bacillus subtilis differ from each other, and from FabH from E. coli, in acyl group specificity. Active site residues include Cys112, His244 and Asn274 of E. coli FabH. Cys-112 is the site of acyl group attac…		3-oxoacyl-(acyl-carrier-protein) synthase III domain
COG4982 domain	3-oxoacyl-[acyl-carrier protein] domain		3-oxoacyl- domain
ACP_syn_III_C domain	3-Oxoacyl-[acyl-carrier-protein (ACP)] synthase III C terminal. This domain is found on 3-Oxoacyl-[acyl-carrier-protein (ACP)] synthase III EC:2.3.1.41, the enzyme responsible for initiating the chain of reactions of the fatty acid synthase in plants and bacteria. domain		3-Oxoacyl-[acyl-carrier-protein (ACP)] synthase III C terminal domain
ACP_syn_III domain	3-Oxoacyl-[acyl-carrier-protein (ACP)] synthase III. This domain is found on 3-Oxoacyl-[acyl-carrier-protein (ACP)] synthase III EC:2.3.1.180, the enzyme responsible for initiating the chain of reactions of the fatty acid synthase in plants and bacteria. domain		3-Oxoacyl-[acyl-carrier-protein (ACP)] synthase III domain
FabH	3-oxoacyl-[acyl-carrier-protein] domain		3-oxoacyl- domain
PLN02836 domain	3-oxoacyl-[acyl-carrier-protein] synthase domain		3-oxoacyl- synthase domain
PLN02787 domain	3-oxoacyl-[acyl-carrier-protein] synthase II domain		3-oxoacyl- synthase ii domain
PLN02326 domain	3-oxoacyl-[acyl-carrier-protein] synthase III domain		3-oxoacyl- synthase iii domain
PTZ00050 domain	3-oxoacyl-acyl carrier protein synthase; Provisional domain		3-oxoacyl-acyl carrier protein synthase domain
fabH	3-oxoacyl-acyl-carrier-protein synthase 3; Provisional domain		3-oxoacyl-acyl-carrier-protein synthase 3 domain
b-ketoadipate_enol-lactone_hydrolase domain	3-oxoadipate enol-lactonase. Members of this family are 3-oxoadipate enol-lactonase. Note that the substrate is known as 3-oxoadipate enol-lactone, 2-oxo-2,3-dihydrofuran-5-acetate, 4,5-Dihydro-5-oxofuran-2-acetate, and 5-oxo-4,5-dihydrofuran-2-acetate. The enzyme the catalyzes the fourth step in the protocatechuate degradation to beta-ketoadipate and then to succinyl-CoA and acetyl-CoA. 4-hydrox…		3-oxoadipate enol-lactonase domain
Probable_beta-ketoadipyl-CoA_thiolase. domain	3-oxoadipyl-CoA thiolase. Members of this family are designated beta-ketoadipyl CoA thiolase, an enzyme that acts at the end of pathways for the degradation of protocatechuate (from benzoate and related compounds) and of phenylacetic acid. domain		3-oxoadipyl-CoA thiolase domain
PRK09965 domain	3-phenylpropionate dioxygenase ferredoxin subunit; Provisional domain		3-phenylpropionate dioxygenase ferredoxin subunit domain
PRK10069 domain	3-phenylpropionate dioxygenase subunit beta; Provisional domain		3-phenylpropionate dioxygenase subunit beta domain
CysQ domain	3'-Phosphoadenosine 5'-phosphosulfate (PAPS) 3'-phosphatase [Inorganic ion transport and metabolism] domain		3'-phosphoadenosine 5'-phosphosulfate 3'-phosphatase domain
CysH	3'-phosphoadenosine 5'-phosphosulfate sulfotransferase (PAPS reductase)/FAD synthetase and related enzymes [Amino acid transport and metabolism / Coenzyme metabolism] domain		3'-phosphoadenosine 5'-phosphosulfate sulfotransferase /fad synthetase and related enzymes domain
Pgk domain	3-phosphoglycerate kinase [Carbohydrate transport and metabolism] domain		3-phosphoglycerate kinase domain
PH_PDK1 domain	3-Phosphoinositide dependent protein kinase 1 (PDK1) pleckstrin homology (PH) domain. PDK1 plays an important role in insulin and growth factor signalling cascades. It phosphorylates and activates many AGC (cAMP-dependent, cGMP-dependent, protein kinase C (PKC)) family of protein kinases members, including protein kinase B (PKB, also known as Akt), p70 ribosomal S6-kinase (S6K), serum and glucoco…		3-Phosphoinositide dependent protein kinase 1 (PDK1) pleckstrin homology (PH) domain domain
PRK05355 domain	3-phosphoserine/phosphohydroxythreonine aminotransferase; Provisional domain		3-phosphoserine/phosphohydroxythreonine aminotransferase domain
PLN02338 domain	3-phosphoshikimate 1-carboxyvinyltransferase domain
3-phosphoshikimate_1-carboxyvinyltransferase domain	3-phosphoshikimate 1-carboxyvinyltransferase. This model represents 3-phosphoshikimate-1-carboxyvinyltransferase (aroA), which catalyzes the sixth of seven steps in the shikimate pathway of the biosynthesis of chorimate. Chorismate is last common precursor of all three aromatic amino acids. Sequences scoring between the trusted and noise cutoffs include fragmentary and aberrant sequences in which…		3-phosphoshikimate 1-carboxyvinyltransferase domain
PRK02427 domain	3-phosphoshikimate 1-carboxyvinyltransferase; Provisional domain		3-phosphoshikimate 1-carboxyvinyltransferase domain
Phy domain	3-phytase (myo-inositol-hexaphosphate 3-phosphohydrolase) [Lipid metabolism] domain		3-phytase domain
UbiX domain	3-polyprenyl-4-hydroxybenzoate decarboxylase [Coenzyme metabolism] domain		3-polyprenyl-4-hydroxybenzoate decarboxylase domain
UbiD	3-polyprenyl-4-hydroxybenzoate decarboxylase and related decarboxylases [Coenzyme metabolism] domain		3-polyprenyl-4-hydroxybenzoate decarboxylase and related decarboxylases domain
ACPS	4&apos;-phosphopantetheinyl transferase superfamily. This model models a domain active in transferring the phophopantetheine prosthetic group to its attachment site on enzymes and carrier proteins. Many members of this family are small proteins that act on the acyl carrier protein involved in fatty acid biosynthesis. Some members are domains of larger proteins involved specialized pathways for th…		4&apos domain
4_1_CTD	4.1 protein C-terminal domain (CTD). At the C-terminus of all known 4.1 proteins is a sequence domain unique to these proteins, known as the C-terminal domain (CTD). Mammalian CTDs are associated with a growing number of protein-protein interactions, although such activities have yet to be associated with invertebrate CTDs. Mammalian CTDs are generally defined by sequence alignment as encoded by …		4 domain
surface_antigen_gene domain	40-residue YVTN family beta-propeller repeat. This repeat of about 40 amino acids is found in up to 14 copies per protein. Archaea Methanosarcina mazei and Methanosarcina acetivorans each have over 10 genes that encode tandem copies of this repeat, which is also found in other species. PSIPRED predicts with high confidence that each 40-residue repeats contains four beta strands. This model overla…		40-residue YVTN family beta-propeller repeat domain
PTZ00034 domain	40S ribosomal protein S10; Provisional domain		40S ribosomal protein S10 domain
PTZ00090 domain	40S ribosomal protein S11; Provisional domain		40S ribosomal protein S11 domain
PTZ00241 domain	40S ribosomal protein S11; Provisional domain		40S ribosomal protein S11 domain
PTZ00115 domain	40S ribosomal protein S12; Provisional domain		40S ribosomal protein S12 domain
PTZ00072 domain	40S ribosomal protein S13; Provisional domain		40S ribosomal protein S13 domain
PTZ00129 domain	40S ribosomal protein S14; Provisional domain		40S ribosomal protein S14 domain
PTZ00096 domain	40S ribosomal protein S15; Provisional domain		40S ribosomal protein S15 domain
PTZ00119 domain	40S ribosomal protein S15; Provisional domain		40S ribosomal protein S15 domain
PLN00146 domain	40S ribosomal protein S15a; Provisional domain		40S ribosomal protein S15a domain
PTZ00158 domain	40S ribosomal protein S15A; Provisional domain		40S ribosomal protein S15A domain
PLN00210 domain	40S ribosomal protein S16; Provisional domain		40S ribosomal protein S16 domain
PTZ00086 domain	40S ribosomal protein S16; Provisional domain		40S ribosomal protein S16 domain
PTZ00154 domain	40S ribosomal protein S17; Provisional domain		40S ribosomal protein S17 domain
PTZ00134 domain	40S ribosomal protein S18; Provisional domain		40S ribosomal protein S18 domain
PTZ00095 domain	40S ribosomal protein S19; Provisional domain		40S ribosomal protein S19 domain
PTZ00070 domain	40S ribosomal protein S2; Provisional domain		40S ribosomal protein S2 domain
PTZ00039 domain	40S ribosomal protein S20; Provisional domain		40S ribosomal protein S20 domain
PTZ00071 domain	40S ribosomal protein S24; Provisional domain		40S ribosomal protein S24 domain
PTZ00172 domain	40S ribosomal protein S26; Provisional domain		40S ribosomal protein S26 domain
PTZ00083 domain	40S ribosomal protein S27; Provisional domain		40S ribosomal protein S27 domain
PTZ00085 domain	40S ribosomal protein S28; Provisional domain		40S ribosomal protein S28 domain
PTZ00218 domain	40S ribosomal protein S29; Provisional domain		40S ribosomal protein S29 domain
PTZ00084 domain	40S ribosomal protein S3; Provisional domain		40S ribosomal protein S3 domain
PTZ00467 domain	40S ribosomal protein S30; Provisional domain		40S ribosomal protein S30 domain
PLN00036 domain	40S ribosomal protein S4; Provisional domain		40S ribosomal protein S4 domain
PTZ00118 domain	40S ribosomal protein S4; Provisional domain		40S ribosomal protein S4 domain
PTZ00223 domain	40S ribosomal protein S4; Provisional domain		40S ribosomal protein S4 domain
PTZ00091 domain	40S ribosomal protein S5; Provisional domain		40S ribosomal protein S5 domain
PTZ00028 domain	40S ribosomal protein S6e; Provisional domain		40S ribosomal protein S6e domain
PTZ00389 domain	40S ribosomal protein S7; Provisional domain		40S ribosomal protein S7 domain
PTZ00148 domain	40S ribosomal protein S8; Provisional domain		40S ribosomal protein S8 domain
PTZ00388 domain	40S ribosomal protein S8-like; Provisional domain		40S ribosomal protein S8-like domain
PLN00189 domain	40S ribosomal protein S9; Provisional domain		40S ribosomal protein S9 domain
PTZ00155 domain	40S ribosomal protein S9; Provisional domain		40S ribosomal protein S9 domain
PTZ00254 domain	40S ribosomal protein SA; Provisional domain		40S ribosomal protein SA domain
PTZ00067 domain	40S ribosomal S23; Provisional domain		40S ribosomal S23 domain
41 domain	41 helicase; Provisional domain		41 helicase domain
Proliferation-associated_protein_2G4 domain	42K curved DNA binding protein. Proteins identified by this model have been identified in a number of species as a nuclear (but not nucleolar) protein with a cell cycle dependence. Various names given to members of this family have included cell cycle protein p38-2G4, DNA-binding protein GBP16, and proliferation-associated protein 1. This protein is closely related to methionine aminopeptidase, a…		42K curved DNA binding protein domain
PLN02950 domain	4-alpha-glucanotransferase domain
MalQ domain	4-alpha-glucanotransferase [Carbohydrate transport and metabolism] domain		4-alpha-glucanotransferase domain
Glyco_hydro_77 domain	4-alpha-glucanotransferase. 4-alpha-glucanotransferase; Provisional domain		4-alpha-glucanotransferase domain
Glyco_hydro_77 domain	4-alpha-glucanotransferase. These enzymes EC:2.4.1.25 transfer a segment of a (1,4)-alpha-D-glucan to a new 4-position in an acceptor, which may be glucose or (1,4)-alpha-D-glucan. domain		4-alpha-glucanotransferase domain
malQ domain	4-alpha-glucanotransferase. This enzyme is known as amylomaltase and disproportionating enzyme. [Energy metabolism, Biosynthesis and degradation of polysaccharides] domain		4-alpha-glucanotransferase domain;4-alpha-glucanotransferase. this enzyme is known as amylomaltase and disproportionating enzyme. domain
PLN03236 domain	4-alpha-glucanotransferase; Provisional domain		4-alpha-glucanotransferase domain
malQ domain	4-alpha-glucanotransferase; Provisional domain		4-alpha-glucanotransferase domain
PRK14508 domain	4-alpha-glucanotransferase; Provisional domain		4-alpha-glucanotransferase domain
Glyco_transf_56 domain	4-alpha-L-fucosyltransferase glycosyl transferase group 56. 4-alpha-L-fucosyltransferase; Provisional domain		4-alpha-L-fucosyltransferase glycosyl transferase group 56 domain
Glyco_transf_56 domain	4-alpha-L-fucosyltransferase glycosyl transferase group 56. This family contains the bacterial enzyme 4-alpha-L-fucosyltransferase (Fuc4NAc transferase) (EC 2.4.1.-) (approximately 360 residues long). This catalyses the synthesis of Fuc4NAc-ManNAcA-GlcNAc-PP-Und (lipid III) as part of the biosynthetic pathway of enterobacterial common antigen (ECA), a polysaccharide comprised of the trisaccharide…		4-alpha-L-fucosyltransferase glycosyl transferase group 56 domain
PRK02797 domain	4-alpha-L-fucosyltransferase; Provisional domain		4-alpha-L-fucosyltransferase domain
PRK07650 domain	4-amino-4-deoxychorismate lyase; Provisional domain		4-amino-4-deoxychorismate lyase domain
PRK07849 domain	4-amino-4-deoxychorismate lyase; Provisional domain		4-amino-4-deoxychorismate lyase domain
PRK06092 domain	4-amino-4-deoxychorismate lyase; Reviewed domain		4-amino-4-deoxychorismate lyase domain
ArnT domain	4-amino-4-deoxy-L-arabinose transferase and related glycosyltransferases of PMT family [Cell envelope biogenesis, outer membrane] domain		4-amino-4-deoxy-l-arabinose transferase and related glycosyltransferases of pmt family domain
arnT domain	4-amino-4-deoxy-L-arabinose transferase; Provisional domain		4-amino-4-deoxy-L-arabinose transferase domain
PRK15051 domain	4-amino-4-deoxy-L-arabinose-phosphoundecaprenol flippase subunit ArnE; Provisional domain		4-amino-4-deoxy-L-arabinose-phosphoundecaprenol flippase subunit ArnE domain
PRK02971 domain	4-amino-4-deoxy-L-arabinose-phosphoundecaprenol flippase subunit ArnF; Provisional domain		4-amino-4-deoxy-L-arabinose-phosphoundecaprenol flippase subunit ArnF domain
HMPP_kinase domain	4-amino-5-hydroxymethyl-2-methyl-pyrimidine phosphate kinase (HMPP-kinase) catalyzes two consecutive phosphorylation steps in the thiamine phosphate biosynthesis pathway, leading to the synthesis of vitamin B1. The first step is the phosphorylation of the hydroxyl group of HMP to form 4-amino-5-hydroxymethyl-2-methyl-pyrimidine phosphate (HMP-P) and then the phophorylation of HMP-P to form 4-amin…		4-amino-5-hydroxymethyl-2-methyl-pyrimidine phosphate kinase (HMPP-kinase) catalyzes two consecutive phosphorylation steps in the thiamine phosphate biosynthesis pathway, leading to the synthesis of vitamin B1 domain
GabT domain	4-aminobutyrate aminotransferase and related aminotransferases [Amino acid transport and metabolism] domain		4-aminobutyrate aminotransferase and related aminotransferases domain
4-aminobutyrate_aminotransferase domain	4-aminobutyrate aminotransferase, eukaryotic type. This enzyme is a class III pyridoxal-phosphate-dependent aminotransferase. This model describes known eukaryotic examples of the enzyme. The degree of sequence difference between this set and known bacterial examples is greater than the distance between either set the most similar enzyme with distinct function, and so separate models are built fo…		4-aminobutyrate aminotransferase, eukaryotic type domain
semialdehyde_transaminase_GABA_aminotransferase domain	4-aminobutyrate aminotransferase, prokaryotic type. This enzyme is a class III pyridoxal-phosphate-dependent aminotransferase. This model describes known bacterial examples of the enzyme. The best archaeal matches are presumed but not trusted to have the equivalent function. The degree of sequence difference between this set and known eukaryotic (mitochondrial) examples is greater than the distan…		4-aminobutyrate aminotransferase, prokaryotic type domain
PRK05639 domain	4-aminobutyrate aminotransferase; Provisional domain		4-aminobutyrate aminotransferase domain
PRK05769 domain	4-aminobutyrate aminotransferase; Provisional domain		4-aminobutyrate aminotransferase domain
PRK06058 domain	4-aminobutyrate aminotransferase; Provisional domain		4-aminobutyrate aminotransferase domain
PRK06082 domain	4-aminobutyrate aminotransferase; Provisional domain		4-aminobutyrate aminotransferase domain
PRK06777 domain	4-aminobutyrate aminotransferase; Provisional domain		4-aminobutyrate aminotransferase domain
PRK07495 domain	4-aminobutyrate aminotransferase; Provisional domain		4-aminobutyrate aminotransferase domain
PRK08117 domain	4-aminobutyrate aminotransferase; Provisional domain		4-aminobutyrate aminotransferase domain
PRK08360 domain	4-aminobutyrate aminotransferase; Provisional domain		4-aminobutyrate aminotransferase domain
PRK08593 domain	4-aminobutyrate aminotransferase; Provisional domain		4-aminobutyrate aminotransferase domain
PRK06918 domain	4-aminobutyrate aminotransferase; Reviewed domain		4-aminobutyrate aminotransferase domain
PRK08088 domain	4-aminobutyrate aminotransferase; Validated domain		4-aminobutyrate aminotransferase domain
PRK09792 domain	4-aminobutyrate transaminase; Provisional domain		4-aminobutyrate transaminase domain
PLN02760 domain	4-aminobutyrate:pyruvate transaminase domain
Uncharacterized_membrane_protein_HI_1738 domain	4-azaleucine resistance probable transporter AzlC. Overexpression of this gene results in resistance to a leucine analog, 4-azaleucine. The protein has 5 potential transmembrane motifs. It has been inferred, but not experimentally demonstrated, to be part of a branched-chain amino acid transport system. Commonly found in association with azlD. [Transport and binding proteins, Amino acids, peptide…		4-azaleucine resistance probable transporter AzlC domain
oxalocitramalate_aldolase domain	4-carboxy-4-hydroxy-2-oxoadipate aldolase/oxaloacetate decarboxylase. Members of this protein family 4-carboxy-4-hydroxy-2-oxoadipate aldolase, also called 4-oxalocitramalate aldolase. This enzyme of the protocatechuate 4,5-cleavage pathway converts its substrate to pyruvate plus oxaloacetate. Protocatechuate is an intermediate in many pathways for degrading aromatic compounds, including lignin, …		4-carboxy-4-hydroxy-2-oxoadipate aldolase/oxaloacetate decarboxylase domain
putative_gamma-carboxymuconolactone_decarboxylase domain	4-carboxymuconolactone decarboxylase. Members of this family are 4-carboxymuconolactone decarboxylase, which catalyzes the third step in the catabolism of protocatechuate (and therefore the fourth step in the catabolism of para-hydroxybenzoate, of 3-hydroxybenzoate, of vanillate, etc.). Most members of this family are encoded within protocatechuate catabolism operons. This protein is sometimes fo…		4-carboxymuconolactone decarboxylase domain
CBAL domain	4-Chlorobenzoate-CoA ligase (CBAL). CBAL catalyzes the conversion of 4-chlorobenzoate (4-CB) to 4-chlorobenzoyl-coenzyme A (4-CB-CoA) by the two-step adenylation and thioester-forming reactions. 4-Chlorobenzoate (4-CBA) is an environmental pollutant derived from microbial breakdown of aromatic pollutants, such as polychlorinated biphenyls (PCBs), DDT, and certain herbicides. The 4-CBA degrading p…		4-Chlorobenzoate-CoA ligase (CBAL) domain
PLN02246 domain	4-coumarate--CoA ligase domain
4CL domain	4-Coumarate-CoA Ligase (4CL). 4-Coumarate:coenzyme A ligase is a key enzyme in the phenylpropanoid metabolic pathway for monolignol and flavonoid biosynthesis. It catalyzes the synthesis of hydroxycinnamate-CoA thioesters in a two-step reaction, involving the formation of hydroxycinnamate-AMP anhydride and the nucleophilic substitution of AMP by CoA. The phenylpropanoid pathway is one of the most…		4-Coumarate-CoA Ligase (4CL) domain
4-coumarate--CoA_ligase domain	4-coumarate--CoA ligase, photoactive yellow protein activation family. This model represents the 4-coumarate--CoA ligase associated with biosynthesis of the 4-hydroxy cinnamyl (also called 4-coumaroyl) chromophore covalently linked to a Cys residue in photoactive yellow protein of Rhodobacter spp. and Ectothiorhodospira halophila. This enzyme is designated 6.2.1.12 and therefore joins a number of…		4-coumarate--CoA ligase, photoactive yellow protein activation family domain
PLN02574 domain	4-coumarate--CoA ligase-like domain
PLN02330 domain	4-coumarate--CoA ligase-like 1 domain
PRK15394 domain	4-deoxy-4-formamido-L-arabinose-phosphoundecaprenol deformylase ArnD; Provisional domain		4-deoxy-4-formamido-L-arabinose-phosphoundecaprenol deformylase ArnD domain
IspE domain	4-diphosphocytidyl-2C-methyl-D-erythritol 2-phosphate synthase [Lipid metabolism] domain		4-diphosphocytidyl-2c-methyl-d-erythritol 2-phosphate synthase domain
4-diphosphocytidyl-2-C-methyl-D-erythritol_kinase domain	4-diphosphocytidyl-2C-methyl-D-erythritol kinase. Members of this family of GHMP kinases were previously designated as conserved hypothetical protein YchB or as isopentenyl monophosphate kinase. It is now known, in tomato and E. coli, to encode 4-diphosphocytidyl-2C-methyl-D-erythritol kinase, an enzyme of the deoxyxylulose phosphate pathway of terpenoid biosynthesis. [Biosynthesis of cofactors, …		4-diphosphocytidyl-2C-methyl-D-erythritol kinase domain
ipk domain	4-diphosphocytidyl-2-C-methyl-D-erythritol kinase; Provisional domain		4-diphosphocytidyl-2-C-methyl-D-erythritol kinase domain
ipk domain	4-diphosphocytidyl-2-C-methyl-D-erythritol kinase; Provisional domain		4-diphosphocytidyl-2-C-methyl-D-erythritol kinase domain
PRK00650 domain	4-diphosphocytidyl-2-C-methyl-D-erythritol kinase; Provisional domain		4-diphosphocytidyl-2-C-methyl-D-erythritol kinase domain
PRK02534 domain	4-diphosphocytidyl-2-C-methyl-D-erythritol kinase; Provisional domain		4-diphosphocytidyl-2-C-methyl-D-erythritol kinase domain
PRK03188 domain	4-diphosphocytidyl-2-C-methyl-D-erythritol kinase; Provisional domain		4-diphosphocytidyl-2-C-methyl-D-erythritol kinase domain
PRK04181 domain	4-diphosphocytidyl-2-C-methyl-D-erythritol kinase; Provisional domain		4-diphosphocytidyl-2-C-methyl-D-erythritol kinase domain
PRK14608 domain	4-diphosphocytidyl-2-C-methyl-D-erythritol kinase; Provisional domain		4-diphosphocytidyl-2-C-methyl-D-erythritol kinase domain
PRK14609 domain	4-diphosphocytidyl-2-C-methyl-D-erythritol kinase; Provisional domain		4-diphosphocytidyl-2-C-methyl-D-erythritol kinase domain
PRK14610 domain	4-diphosphocytidyl-2-C-methyl-D-erythritol kinase; Provisional domain		4-diphosphocytidyl-2-C-methyl-D-erythritol kinase domain
PRK14611 domain	4-diphosphocytidyl-2-C-methyl-D-erythritol kinase; Provisional domain		4-diphosphocytidyl-2-C-methyl-D-erythritol kinase domain
PRK14612 domain	4-diphosphocytidyl-2-C-methyl-D-erythritol kinase; Provisional domain		4-diphosphocytidyl-2-C-methyl-D-erythritol kinase domain
PRK14613 domain	4-diphosphocytidyl-2-C-methyl-D-erythritol kinase; Provisional domain		4-diphosphocytidyl-2-C-methyl-D-erythritol kinase domain
PRK14614 domain	4-diphosphocytidyl-2-C-methyl-D-erythritol kinase; Provisional domain		4-diphosphocytidyl-2-C-methyl-D-erythritol kinase domain
PRK14615 domain	4-diphosphocytidyl-2-C-methyl-D-erythritol kinase; Provisional domain		4-diphosphocytidyl-2-C-methyl-D-erythritol kinase domain
PRK14616 domain	4-diphosphocytidyl-2-C-methyl-D-erythritol kinase; Provisional domain		4-diphosphocytidyl-2-C-methyl-D-erythritol kinase domain
IspD	4-diphosphocytidyl-2-methyl-D-erithritol synthase [Lipid metabolism] domain		4-diphosphocytidyl-2-methyl-d-erithritol synthase domain
4F5 domain	4F5 protein family. Members of this family are short proteins that are rich in aspartate, glutamate, lysine and arginine. Although the function of these proteins is unknown, they are found to be ubiquitously expressed. domain		4F5 protein family domain
Fer4 domain	4Fe-4S binding domain. Superfamily includes proteins containing domains which bind to iron-sulfur clusters. Members include bacterial ferredoxins, various dehydrogenases, and various reductases. Structure of the domain is an alpha-antiparallel beta sandwich. domain		4Fe-4S binding domain domain
Fer4_5 domain	4Fe-4S binding domain. Superfamily includes proteins containing domains which bind to iron-sulfur clusters. Members include bacterial ferredoxins, various dehydrogenases, and various reductases. Structure of the domain is an alpha-antiparallel beta sandwich. domain		4Fe-4S binding domain domain
Fer4_2 domain	4Fe-4S binding domain. This superfamily includes proteins containing domains which bind to iron-sulfur clusters. Members include bacterial ferredoxins, various dehydrogenases, and various reductases. Structure of the domain is an alpha-antiparallel beta sandwich. domain		4Fe-4S binding domain domain
Fer4_3 domain	4Fe-4S binding domain. This superfamily includes proteins containing domains which bind to iron-sulfur clusters. Members include bacterial ferredoxins, various dehydrogenases, and various reductases. Structure of the domain is an alpha-antiparallel beta sandwich. domain		4Fe-4S binding domain domain
Fer4_4 domain	4Fe-4S binding domain. This superfamily includes proteins containing domains which bind to iron-sulfur clusters. Members include bacterial ferredoxins, various dehydrogenases, and various reductases. Structure of the domain is an alpha-antiparallel beta sandwich. domain		4Fe-4S binding domain domain
Fer4_6 domain	4Fe-4S binding domain. This superfamily includes proteins containing domains which bind to iron-sulfur clusters. Members include bacterial ferredoxins, various dehydrogenases, and various reductases. Structure of the domain is an alpha-antiparallel beta sandwich. domain		4Fe-4S binding domain domain
Fer4_9 domain	4Fe-4S dicluster domain. domain		4Fe-4S dicluster domain domain;4fe-4s dicluster domain. domain
Fer4_7 domain	4Fe-4S dicluster domain. Superfamily includes proteins containing domains which bind to iron-sulfur clusters. Members include bacterial ferredoxins, various dehydrogenases, and various reductases. Structure of the domain is an alpha-antiparallel beta sandwich. Domain contains two 4Fe4S clusters. domain		4Fe-4S dicluster domain domain
Fer4_8 domain	4Fe-4S dicluster domain. Superfamily includes proteins containing domains which bind to iron-sulfur clusters. Members include bacterial ferredoxins, various dehydrogenases, and various reductases. Structure of the domain is an alpha-antiparallel beta sandwich. Domain contains two 4Fe4S clusters. domain		4Fe-4S dicluster domain domain
Fer4_11 domain	4Fe-4S dicluster domain. Superfamily includes proteins containing domains which bind to iron-sulfur clusters. Members include bacterial ferredoxins, various dehydrogenases, and various reductases. Structure of the domain is an alpha-antiparallel beta sandwich. Domain contains two 4Fe4S clusters. domain		4Fe-4S dicluster domain domain
Fer4_21 domain	4Fe-4S dicluster domain. Superfamily includes proteins containing domains which bind to iron-sulfur clusters. Members include bacterial ferredoxins, various dehydrogenases, and various reductases. Structure of the domain is an alpha-antiparallel beta sandwich. Domain contains two 4Fe4S clusters. domain		4Fe-4S dicluster domain domain
Fer4_10 domain	4Fe-4S dicluster domain. This family includes proteins containing domains which bind to iron-sulfur clusters. Members include bacterial ferredoxins, various dehydrogenases, and various reductases. The structure of the domain is an alpha-antiparallel beta sandwich. domain		4Fe-4S dicluster domain domain
Fer4_17 domain	4Fe-4S dicluster domain. This family includes proteins containing domains which bind to iron-sulfur clusters. Members include bacterial ferredoxins, various dehydrogenases, and various reductases. The structure of the domain is an alpha-antiparallel beta sandwich. domain		4Fe-4S dicluster domain domain
Fer4_18 domain	4Fe-4S dicluster domain. This family includes proteins containing domains which bind to iron-sulfur clusters. Members include bacterial ferredoxins, various dehydrogenases, and various reductases. The structure of the domain is an alpha-antiparallel beta sandwich. domain		4Fe-4S dicluster domain domain
Fer4_16 domain	4Fe-4S double cluster binding domain. domain		4Fe-4S double cluster binding domain domain;4fe-4s double cluster binding domain. domain
Fer4_NifH	4Fe-4S iron sulfur cluster binding proteins, NifH/frxC family. domain		4Fe-4S iron sulfur cluster binding proteins, NifH/frxC family domain;4fe-4s iron sulfur cluster binding proteins, nifh/frxc family. domain
Fer4_13 domain	4Fe-4S single cluster domain. domain		4Fe-4S single cluster domain domain;4fe-4s single cluster domain. domain
Fer4_14 domain	4Fe-4S single cluster domain. domain		4Fe-4S single cluster domain domain;4fe-4s single cluster domain. domain
Fer4_15 domain	4Fe-4S single cluster domain. domain		4Fe-4S single cluster domain domain;4fe-4s single cluster domain. domain
Fer4_12 domain	4Fe-4S single cluster domain. This family includes proteins containing domains which bind to iron-sulfur clusters. Members include bacterial ferredoxins, various dehydrogenases, and various reductases. The structure of the domain is an alpha-antiparallel beta sandwich. domain		4Fe-4S single cluster domain domain
DRE_TIM_HOA domain	4-hydroxy-2-oxovalerate aldolase, N-terminal catalytic TIM barrel domain. 4-hydroxy 2-ketovalerate aldolase (Also known as 4-hydroxy-2-ketovalerate aldolase and 4-hydroxy-2-oxopentanoate aldolase (HOA)) converts 4-hydroxy-2-oxopentanoate to acetaldehyde and pyruvate, the penultimate step in the meta-cleavage pathway for the degradation of phenols, cresols and catechol. This family includes the Es…		4-hydroxy-2-oxovalerate aldolase, N-terminal catalytic TIM barrel domain domain
4-hydroxy-2-oxovalerate_aldolase domain	4-hydroxy-2-oxovalerate aldolase. Members of this protein family are 4-hydroxy-2-oxovalerate aldolase, also called 4-hydroxy-2-ketovalerate aldolase and 2-oxo-4-hydroxypentanoate aldolase. This enzyme, part of the pathway for the meta-cleavage of catechol, produces pyruvate and acetaldehyde. Acetaldehyde is then converted by acetaldehyde dehydrogenase (acylating) (DmpF; EC 1.2.1.10) to acetyl-CoA…		4-hydroxy-2-oxovalerate aldolase domain
DRE_TIM_HOA_like domain	4-hydroxy-2-oxovalerate aldolase-like, N-terminal catalytic TIM barrel domain. This family of bacterial enzymes is sequence-similar to 4-hydroxy-2-oxovalerate aldolase (HOA) but its exact function is unknown. This family includes the Bacteroides vulgatus Bvu_2661 protein and belongs to the DRE-TIM metallolyase superfamily. DRE-TIM metallolyases include 2-isopropylmalate synthase (IPMS), alpha-iso…		4-hydroxy-2-oxovalerate aldolase-like, N-terminal catalytic TIM barrel domain domain
PLN02925 domain	4-hydroxy-3-methylbut-2-en-1-yl diphosphate synthase domain
PRK02048 domain	4-hydroxy-3-methylbut-2-en-1-yl diphosphate synthase; Provisional domain		4-hydroxy-3-methylbut-2-en-1-yl diphosphate synthase domain
ispG domain	4-hydroxy-3-methylbut-2-en-1-yl diphosphate synthase; Reviewed domain		4-hydroxy-3-methylbut-2-en-1-yl diphosphate synthase domain
PRK00694 domain	4-hydroxy-3-methylbut-2-en-1-yl diphosphate synthase; Validated domain		4-hydroxy-3-methylbut-2-en-1-yl diphosphate synthase domain
lytB domain	4-Hydroxy-3-methylbut-2-enyl diphosphate reductase IspH [Lipid metabolism] domain		4-hydroxy-3-methylbut-2-enyl diphosphate reductase isph domain
lytB_ispH	4-hydroxy-3-methylbut-2-enyl diphosphate reductase. The 4-hydroxy-3-methylbut-2-enyl diphosphate (HMBPP) reductase (called lytB or ispH) is the terminal enzyme of the mevalonate-independent 2-C-methyl-D-erythritol 4-phosphate (MEP) pathway, one of the two metabolic routes for isoprenoid biosynthesis. The MEP pathway is essential in many eubacteria, plants, and the malaria parasite. LytB converts …		4-hydroxy-3-methylbut-2-enyl diphosphate reductase domain
lytB_ispH	4-hydroxy-3-methylbut-2-enyl diphosphate reductase. The IspH protein (previously designated LytB) has now been recognized as the last enzyme in the biosynthesis of isopentenyl diphosphate (IPP) and dimethylallyl diphosphate (DMAPP). Escherichia coli LytB protein had been found to regulate the activity of RelA (guanosine 3',5'-bispyrophosphate synthetase I), which in turn controls the level of a r…		4-hydroxy-3-methylbut-2-enyl diphosphate reductase domain
PRK00087 domain	4-hydroxy-3-methylbut-2-enyl diphosphate reductase/S1 RNA-binding domain protein; Reviewed domain		4-hydroxy-3-methylbut-2-enyl diphosphate reductase/S1 RNA-binding domain protein domain
PRK12360 domain	4-hydroxy-3-methylbut-2-enyl diphosphate reductase; Provisional domain		4-hydroxy-3-methylbut-2-enyl diphosphate reductase domain
PRK13371 domain	4-hydroxy-3-methylbut-2-enyl diphosphate reductase; Provisional domain		4-hydroxy-3-methylbut-2-enyl diphosphate reductase domain
ispH	4-hydroxy-3-methylbut-2-enyl diphosphate reductase; Reviewed domain		4-hydroxy-3-methylbut-2-enyl diphosphate reductase domain
p-hydroxybenzoate_hydroxylase domain	4-hydroxybenzoate 3-monooxygenase. Members of this family are the enzyme 4-hydroxybenzoate 3-monooxygenase, also called p-hydroxybenzoate hydroxylase. It converts 4-hydroxybenzoate + NADPH + molecular oxygen to protocatechuate + NADPH + water. It contains monooxygenase (pfam01360) and FAD binding (pfam01494) domains. Pathways that contain this enzyme include the protocatechuate 4,5-degradation pa…		4-hydroxybenzoate 3-monooxygenase domain
PRK08243 domain	4-hydroxybenzoate 3-monooxygenase; Validated domain		4-hydroxybenzoate 3-monooxygenase domain
PLN02809 domain	4-hydroxybenzoate nonaprenyltransferase domain
ubiA domain	4-hydroxybenzoate octaprenyltransferase; Reviewed domain		4-hydroxybenzoate octaprenyltransferase domain
4-hydroxybenzoate_octaprenyltransferase domain	4-hydroxybenzoate polyprenyl transferase, proteobacterial. This model represents a family of integral membrane proteins that condenses para-hydroxybenzoate with any of several polyprenyldiphosphates. Heterologous expression studies suggest that for, many but not all members, the activity seen (e.g. octaprenyltransferase in E. coli) reflects available host isoprenyl pools rather than enzyme specif…		4-hydroxybenzoate polyprenyl transferase, proteobacterial domain
UbiA domain	4-hydroxybenzoate polyprenyltransferase and related prenyltransferases [Coenzyme metabolism] domain		4-hydroxybenzoate polyprenyltransferase and related prenyltransferases domain
PT_UbiA_COQ2 domain	4-Hydroxybenzoate polyprenyltransferase. 4-Hydroxybenzoate polyprenyltransferase, also known as Coq2, catalyzes the prenylation of p-hydroxybenzoate with an all-trans polyprenyl group, an important step in ubiquinone (CoQ) biosynthesis. Prenyltransferases (PTs) catalyze the regioselective transfer of prenyl moieties onto a wide variety of substrates and play an important role in many biosynthetic…		4-Hydroxybenzoate polyprenyltransferase domain
ubiA domain	4-hydroxybenzoate polyprenyltransferase; Reviewed domain		4-hydroxybenzoate polyprenyltransferase domain
ubiA domain	4-hydroxybenzoate polyprenyltransferase; Reviewed domain		4-hydroxybenzoate polyprenyltransferase domain
ubiA domain	4-hydroxybenzoate polyprenyltransferase; Reviewed domain		4-hydroxybenzoate polyprenyltransferase domain
UbiC domain	4-hydroxybenzoate synthetase (chorismate lyase) [Coenzyme metabolism] domain		4-hydroxybenzoate synthetase domain
4-hydroxybenzoyl-CoA_reductase_subunit_alpha domain	4-hydroxybenzoyl-CoA reductase, alpha subunit. This model represents the largest chain, alpha, of the enzyme 4-hydroxybenzoyl-CoA reductase. In species capable of degrading various aromatic compounds by way of benzoyl-CoA, this enzyme can convert 4-hydroxybenzoyl-CoA to benzoyl-CoA. domain		4-hydroxybenzoyl-CoA reductase, alpha subunit domain
4-hydroxybenzoyl-CoA_reductase_subunit_beta domain	4-hydroxybenzoyl-CoA reductase, beta subunit. This model represents the second largest chain, beta, of the enzyme 4-hydroxybenzoyl-CoA reductase. In species capable of degrading various aromatic compounds by way of benzoyl-CoA, this enzyme can convert 4-hydroxybenzoyl-CoA to benzoyl-CoA. domain		4-hydroxybenzoyl-CoA reductase, beta subunit domain
4-hydroxybenzoyl-CoA_reductase_subunit_gamma domain	4-hydroxybenzoyl-CoA reductase, gamma subunit. 4-hydroxybenzoyl-CoA reductase converts 4-hydroxybenzoyl-CoA to benzoyl-CoA, a common intermediate in the degradation of aromatic compounds. This protein family represents the gamma chain of this three-subunit enzyme. domain		4-hydroxybenzoyl-CoA reductase, gamma subunit domain
4HBT domain	4-hydroxybenzoyl-CoA thioesterase (4HBT). Catalyzes the final step in the 4-chlorobenzoate degradation pathway in which 4-chlorobenzoate is converted to 4-hydroxybenzoate in certain soil-dwelling bacteria. 4HBT forms a homotetramer with four active sites. There is no evidence to suggest that 4HBT is related to the type I thioesterases functioning in primary or secondary metabolic pathways. Each s…		4-hydroxybenzoyl-CoA thioesterase (4HBT) domain
HpaB domain	4-hydroxyphenylacetate 3-hydroxylase C terminal. HpaB encodes part of the 4-hydroxyphenylacetate 3-hydroxylase from Escherichia coli. HpaB is part of a heterodimeric enzyme that also requires HpaC. The enzyme is NADH-dependent and uses FAD as the redox chromophore. This family also includes PvcC, which may play a role in one of the proposed hydroxylation steps of pyoverdine chromophore biosynthes…		4-hydroxyphenylacetate 3-hydroxylase C terminal domain
HpaB_N domain	4-hydroxyphenylacetate 3-hydroxylase N terminal. HpaB encodes part of the 4-hydroxyphenylacetate 3-hydroxylase from Escherichia coli. HpaB is part of a heterodimeric enzyme that also requires HpaC. The enzyme is NADH-dependent and uses FAD as the redox chromophore. This family also includes PvcC, which may play a role in one of the proposed hydroxylation steps of pyoverdine chromophore biosynthes…		4-hydroxyphenylacetate 3-hydroxylase N terminal domain
hpaC domain	4-hydroxyphenylacetate 3-monooxygenase reductase subunit; Provisional domain		4-hydroxyphenylacetate 3-monooxygenase reductase subunit domain
4-hydroxyphenylacetate_3-monooxygenase domain	4-hydroxyphenylacetate 3-monooxygenase, oxygenase component. This gene for this monooxygenase is found within apparent operons for the degradation of 4-hydroxyphenylacetic acid in Deinococcus, Thermus and Oceanobacillus. Phylogenetic trees support inclusion of the Bacillus halodurans sequence above trusted although the complete 4-hydroxyphenylacetic acid degradation pathway may not exist in that …		4-hydroxyphenylacetate 3-monooxygenase, oxygenase component domain
HpaB-2 domain	4-hydroxyphenylacetate 3-monooxygenase, oxygenase component. This gene for this monooxygenase is found within apparent operons for the degradation of 4-hydroxyphenylacetic acid in Shigella, Photorhabdus and Pasteurella. The family represented by this model is narrowly limited to gammaproteobacteria to exclude other aromatic hydroxylases involved in various secondary metabolic pathways. Generally,…		4-hydroxyphenylacetate 3-monooxygenase, oxygenase component domain
HpaC domain	4-hydroxyphenylacetate 3-monooxygenase, reductase component. This model identifies the reductase component (HpaC) of 4-hydroxyphenylacetate 3-monooxygenase. This enzyme catalyzes the first step (hydroxylation at the 3-position) in the degradation of 4-hydroxyphenylacetate to succinate and pyruvate. 4-hydroxyphenylacetate arises from the degradation of tyrosine. These reductases catalyze the reduc…		4-hydroxyphenylacetate 3-monooxygenase, reductase component domain
AraC-type_DNA-binding_domain-containing_protein domain	4-hydroxyphenylacetate catabolism regulatory protein HpaA. This putative transcriptional regulator, which contains both the substrate-binding, dimerization domain (pfam02311) and the helix-turn-helix DNA-binding domain (pfam00165) of the AraC famil, is located proximal to genes of the 4-hydroxyphenylacetate catabolism pathway. domain		4-hydroxyphenylacetate catabolism regulatory protein HpaA domain
decarboxylase_divided_with_OB2865 domain	4-hydroxyphenylacetate degradation bifunctional isomerase/decarboxylase, C-terminal subunit. This model represents one of two subunits/domains of the bifunctional isomerase/decarboxylase involved in 4-hydroxyphenylacetate degradation. In E. coli and some other species this enzyme is encoded by a single polypeptide containing both this domain and the closely related N-terminal domain (TIGR02305). …		4-hydroxyphenylacetate degradation bifunctional isomerase/decarboxylase, C-terminal subunit domain
HpaG-N-term domain	4-hydroxyphenylacetate degradation bifunctional isomerase/decarboxylase, N-terminal subunit. This model represents one of two subunits/domains of the bifunctional isomerase/decarboxylase involved in 4-hydroxyphenylacetate degradation. In E. coli and some other species this enzyme is encoded by a single polypeptide containing both this domain and the closely related C-terminal domain (TIGR02303). …		4-hydroxyphenylacetate degradation bifunctional isomerase/decarboxylase, N-terminal subunit domain
PRK15203 domain	4-hydroxyphenylacetate degradation bifunctional isomerase/decarboxylase; Provisional domain		4-hydroxyphenylacetate degradation bifunctional isomerase/decarboxylase domain
putative_4-hydroxyphenylacetate_permease domain	4-hydroxyphenylacetate permease. This protein is a part of the Major Facilitator Superfamily (pfam07690). Member of this family are found in a number of proteobacterial genomes, but only in the context of having genes for 4-hydroxyphenylacetate (4-HPA) degradation. The protein is characterized by Prieto, et al. ( as 4-hydroxyphenylacetate permease in E. coli, where 3-HPA and 3,4-dihydroxyphenylac…		4-hydroxyphenylacetate permease domain
PLN02875 domain	4-hydroxyphenylpyruvate dioxygenase domain
COG3185 domain	4-hydroxyphenylpyruvate dioxygenase and related hemolysins [Amino acid transport and metabolism / General function prediction only] domain		4-hydroxyphenylpyruvate dioxygenase and related hemolysins domain
4-hydroxyphenylpyruvate_dioxygenase domain	4-hydroxyphenylpyruvate dioxygenase. This protein oxidizes 4-hydroxyphenylpyruvate, a tyrosine and phenylalanine catabolite, to homogentisate. Homogentisate can undergo a further non-enzymatic oxidation and polymerization into brown pigments that protect some bacterial species from light. A similar process occurs spontaneously in blood and is hemolytic (see . In some bacterial species, this enzym…		4-hydroxyphenylpyruvate dioxygenase domain
4-hydroxy-tetrahydrodipicolinate_reductase domain	4-hydroxy-tetrahydrodipicolinate reductase. [Amino acid biosynthesis, Aspartate family] domain		4-hydroxy-tetrahydrodipicolinate reductase domain;4-hydroxy-tetrahydrodipicolinate reductase. domain
4-hydroxy-tetrahydrodipicolinate_synthase domain	4-hydroxy-tetrahydrodipicolinate synthase. Members of this family are 4-hydroxy-tetrahydrodipicolinate synthase, previously (incorrectly) called dihydrodipicolinate synthase. It is a homotetrameric enzyme of lysine biosynthesis. E. coli has several paralogs closely related to dihydrodipicoline synthase (DapA), as well as the more distant N-acetylneuraminate lyase. In Pyrococcus horikoshii, the bi…		4-hydroxy-tetrahydrodipicolinate synthase domain
pdxA domain	4-hydroxythreonine-4-phosphate dehydrogenase 2; Provisional domain		4-hydroxythreonine-4-phosphate dehydrogenase 2 domain
pdxA domain	4-hydroxythreonine-4-phosphate dehydrogenase. This model represents PdxA, an NAD+-dependent 4-hydroxythreonine 4-phosphate dehydrogenase (EC 1.1.1.262) active in pyridoxal phosphate biosynthesis. [Biosynthesis of cofactors, prosthetic groups, and carriers, Pyridoxine] domain		4-hydroxythreonine-4-phosphate dehydrogenase domain
pdxA domain	4-hydroxythreonine-4-phosphate dehydrogenase; Provisional domain		4-hydroxythreonine-4-phosphate dehydrogenase domain
pdxA domain	4-hydroxythreonine-4-phosphate dehydrogenase; Provisional domain		4-hydroxythreonine-4-phosphate dehydrogenase domain
pdxA domain	4-hydroxythreonine-4-phosphate dehydrogenase; Provisional domain		4-hydroxythreonine-4-phosphate dehydrogenase domain
pdxA domain	4-hydroxythreonine-4-phosphate dehydrogenase; Reviewed domain		4-hydroxythreonine-4-phosphate dehydrogenase domain
pdxA domain	4-hydroxythreonine-4-phosphate dehydrogenase; Validated domain		4-hydroxythreonine-4-phosphate dehydrogenase domain
pdxA domain	4-hydroxythreonine-4-phosphate dehydrogenase; Validated domain		4-hydroxythreonine-4-phosphate dehydrogenase domain
PRK08195 domain	4-hyroxy-2-oxovalerate/4-hydroxy-2-oxopentanoic acid aldolase,; Validated domain		4-hyroxy-2-oxovalerate/4-hydroxy-2-oxopentanoic acid aldolase, domain
THZ_kinase domain	4-methyl-5-beta-hydroxyethylthiazole (Thz) kinase catalyzes the phosphorylation of the hydroxylgroup of Thz. A reaction that allows cells to recycle Thz into the thiamine biosynthesis pathway, as an alternative to its synthesis from cysteine, tyrosine and 1-deoxy-D-xylulose-5-phosphate. domain		4-methyl-5-beta-hydroxyethylthiazole (Thz) kinase catalyzes the phosphorylation of the hydroxylgroup of Thz domain
putative_cytochrome_P450 domain	4-nitrotryptophan synthase. Members of this family are cytochrome P450 enzymes that convert L-tryptophan into L-4-nitrotryptophan. In thaxtomin gene clusters, this enzyme (TxtE) uses nitric acid (NO) derived from arginine by the nitric oxide synthase TxtD, and O2, to perform the tryptophan nitration. L-4-nitrotryptophan is then used as a non-proteinogenic amino acid by non-ribosomal peptide synth…		4-nitrotryptophan synthase domain
4-oxalocrotonate_decarboxylase domain	4-oxalocrotonate decarboxylase. Members of this protein family are 4-oxalocrotonate decarboxylase. Note that this protein, as characterized (indirectly) in Pseudomonas sp. strain CF600, was inactive except when coexpressed with DmpE, 2-oxopent-4-enoate hydratase, a homologous protein from the same operon. Both of these enzymes are active in the degradation of catechol, a common intermediate in th…		4-oxalocrotonate decarboxylase domain
Probable_tautomerase_K2 domain	4-oxalocrotonate tautomerase family enzyme. 4-oxalocrotonate tautomerase is a homohexamer in which each monomer is very small, at about 62 amino acids. Pro-1 of the mature protein serves as a general base. The enzyme functions in meta-cleavage pathways of aromatic hydrocarbon catabolism. Because several Arg residues located near the active site in the crystal structure of Pseudomonas putida are n…		4-oxalocrotonate tautomerase family enzyme domain
4Oxalocrotonate_Tautomerase domain	4-Oxalocrotonate Tautomerase: Catalyzes the isomerization of unsaturated ketones. The structure is a homohexamer that is arranged as a trimer of dimers. The hexamer contains six active sites, each formed by residues from three monomers, two from one dimer and the third from a neighboring monomer. Each monomer is a beta-alpha-beta fold with two small beta strands at the C-terminus that fold back o…		4-Oxalocrotonate Tautomerase: Catalyzes the isomerization of unsaturated ketones domain
PRK00745 domain	4-oxalocrotonate tautomerase; Provisional domain		4-oxalocrotonate tautomerase domain
PRK01271 domain	4-oxalocrotonate tautomerase; Provisional domain		4-oxalocrotonate tautomerase domain
PRK01964 domain	4-oxalocrotonate tautomerase; Provisional domain		4-oxalocrotonate tautomerase domain
PRK02220 domain	4-oxalocrotonate tautomerase; Provisional domain		4-oxalocrotonate tautomerase domain
PRK02289 domain	4-oxalocrotonate tautomerase; Provisional domain		4-oxalocrotonate tautomerase domain
ACPS	4'-phosphopantetheinyl transferase superfamily. Members of this family transfers the 4'-phosphopantetheine (4'-PP) moiety from coenzyme A (CoA) to the invariant serine of pfam00550. This post-translational modification renders holo-ACP capable of acyl group activation via thioesterification of the cysteamine thiol of 4'-PP. This superfamily consists of two subtypes: The ACPS type and the Sfp type…		4'-phosphopantetheinyl transferase superfamily domain
acpS	4'-phosphopantetheinyl transferase; Provisional domain		4'-phosphopantetheinyl transferase domain
acpS	4'-phosphopantetheinyl transferase; Provisional domain		4'-phosphopantetheinyl transferase domain
acpS	4'-phosphopantetheinyl transferase; Provisional domain		4'-phosphopantetheinyl transferase domain
acpS	4'-phosphopantetheinyl transferase; Provisional domain		4'-phosphopantetheinyl transferase domain
acpS	4'-phosphopantetheinyl transferase; Provisional domain		4'-phosphopantetheinyl transferase domain
acpS	4'-phosphopantetheinyl transferase; Provisional domain		4'-phosphopantetheinyl transferase domain
acpS	4'-phosphopantetheinyl transferase; Provisional domain		4'-phosphopantetheinyl transferase domain
acpS	4'-phosphopantetheinyl transferase; Provisional domain		4'-phosphopantetheinyl transferase domain
acpS	4'-phosphopantetheinyl transferase; Provisional domain		4'-phosphopantetheinyl transferase domain
5_nucleotid domain	5' nucleotidase family. This family of eukaryotic proteins includes 5' nucleotidase enzymes, such as purine 5'-nucleotidase EC:3.1.3.5. domain		5' nucleotidase family domain
NT5C domain	5' nucleotidase, deoxy (Pyrimidine), cytosolic type C protein (NT5C). This family consists of several 5' nucleotidase, deoxy (Pyrimidine), cytosolic type C (NT5C) proteins. 5'(3')-Deoxyribonucleotidase is a ubiquitous enzyme in mammalian cells whose physiological function is not known. domain		5' nucleotidase, deoxy (Pyrimidine), cytosolic type C protein (NT5C) domain
5_nucleotid domain	5&apos; nucleotidase family. This model includes a 5'-nucleotidase specific for purines (IMP and GMP). These enzymes are members of the Haloacid Dehalogenase (HAD) superfamily. HAD members are recognized by three short motifs {hhhhDxDx(T/V)}, {hhhh(T/S)}, and either {hhhh(D/E)(D/E)x(3-4)(G/N)} or {hhhh(G/N)(D/E)x(3-4)(D/E)} (where hstands for a hydrophobic residue). Crystal structures of many HAD…		5&apos domain
AMPKBI domain	5&apos;-AMP-activated protein kinase beta subunit, interation domain. This region is found in the beta subunit of the 5'-AMP-activated protein kinase complex, and its yeast homologues Sip1, Sip2 and Gal83, which are found in the SNF1 kinase complex. This region is sufficient for interaction of this subunit with the kinase complex, but is not solely responsible for the interaction, and the interac…		5&apos domain
COG4502 domain	5'(3')-deoxyribonucleotidase [Nucleotide transport and metabolism] domain		5'-deoxyribonucleotidase domain
surE domain	5'(3')-nucleotidase/polyphosphatase; Provisional domain		5'(3')-nucleotidase/polyphosphatase domain;5'-nucleotidase/polyphosphatase; provisional domain
Uncharacterized_protein_YqgN domain	5,10-methenyltetrahydrofolate synthetase. This enzyme, 5,10-methenyltetrahydrofolate synthetase, is also called 5-formyltetrahydrofolate cycloligase. Function of bacterial proteins in this family was inferred originally from the known activity of eukaryotic homologs. Recently, activity was shown explicitly for the member from Mycoplasma pneumonia. Members of this family from alpha- and gamma-prot…		5,10-methenyltetrahydrofolate synthetase domain
rSAM_HmdB domain	5,10-methenyltetrahydromethanopterin hydrogenase cofactor biosynthesis protein HmdB. Members of this archaeal protein family are HmdB, a partially characterized radical SAM protein with an unusual CX5CX2C motif. Its gene flanks the H2-forming methylene-H4-methanopterin dehydrogenase gene hmdA, found in hydrogenotrophic methanogens. HmdB appears to act in in biosynthesis of the novel cofactor of H…		5,10-methenyltetrahydromethanopterin hydrogenase cofactor biosynthesis protein HmdB domain
monoFe_hyd_HmdC domain	5,10-methenyltetrahydromethanopterin hydrogenase cofactor biosynthesis protein HmdC. Members of this protein family are HmdC, whose gene regularly occurs in the context of genes for HmdA (5,10-methenyltetrahydromethanopterin hydrogenase) and the radical SAM protein HmdB involved in biosynthesis of the HmdA cofactor. Bioinformatics suggests this protein, a homolog of eukaryotic fibrillarin, may be…		5,10-methenyltetrahydromethanopterin hydrogenase cofactor biosynthesis protein HmdC domain
510-methenyltetrahydromethanopterin_hydrogenase domain	5,10-methenyltetrahydromethanopterin hydrogenase. This model represents a clade of authenticated coenzyme N(5),N(10)-methenyltetrahydromethanopterin reductases. This enzyme does not use F420. This enzyme acts in methanogenesis and as such is restricted to methanogenic archaeal species. This clade is one of two clades in pfam03201. [Energy metabolism, Methanogenesis] domain		5,10-methenyltetrahydromethanopterin hydrogenase domain
FolD	5,10-methylene-tetrahydrofolate dehydrogenase/Methenyl tetrahydrofolate cyclohydrolase [Coenzyme metabolism] domain		5,10-methylene-tetrahydrofolate dehydrogenase/methenyl tetrahydrofolate cyclohydrolase domain
MetF domain	5,10-methylenetetrahydrofolate reductase [Amino acid transport and metabolism] domain		5,10-methylenetetrahydrofolate reductase domain
510-methylenetetrahydrofolate_reductase. domain	5,10-methylenetetrahydrofolate reductase, prokaryotic form. The enzyme activities methylenetetrahydrofolate reductase (EC 1.5.1.20) and 5,10-methylenetetrahydrofolate reductase (FADH) (EC 1.7.99.5) differ in that 1.5.1.20 (assigned in many eukaryotes) is defined to use NADP+ as an acceptor, while 1.7.99.5 (assigned in many bacteria) is flexible with respect to the acceptor; both convert 5-methylt…		5,10-methylenetetrahydrofolate reductase, prokaryotic form domain
metF domain	5,10-methylenetetrahydrofolate reductase; Provisional domain		5,10-methylenetetrahydrofolate reductase domain
510-methylenetetrahydromethanopterin_reductase domain	5,10-methylenetetrahydromethanopterin reductase. Members of this protein family are 5,10-methylenetetrahydromethanopterin reductase, an F420-dependent enzyme of methanogenesis. It is restricted to the Archaea. [Energy metabolism, Methanogenesis] domain		5,10-methylenetetrahydromethanopterin reductase domain
BluB domain	5,6-dimethylbenzimidazole synthase. A previously published hypothesis that BluB, involved in cobalamin biosynthesis, is EC 1.16.8.1 (cob(II)yrinic acid a,c-diamide reductase) is now contradicted by newer work ascribing a role in 5,6-dimethylbenzimidazole (DMB) biosynthesis. The BluB protein is related to the nitroreductase family (pfam0881). [Biosynthesis of cofactors, prosthetic groups, and carr…		5,6-dimethylbenzimidazole synthase domain
5'-nucleotidase_SurE domain	5'/3'-nucleotidase SurE. This protein family originally was named SurE because of its role in stationary phase survivalin Escherichia coli. In E. coli, surE is next to pcm, an L-isoaspartyl protein repair methyltransferase that is also required for stationary phase survival. Recent work () shows that viewing SurE as an acid phosphatase (3.1.3.2) is not accurate. Rather, SurE in E. coli, Thermotog…		5'/3'-nucleotidase SurE domain
rplA domain	50S ribosomal protein L1; Validated domain		50S ribosomal protein L1 domain
rplJ domain	50S ribosomal protein L10; Reviewed domain		50S ribosomal protein L10 domain
rpl10e domain	50S ribosomal protein L10e; Reviewed domain		50S ribosomal protein L10e domain
PRK14539 domain	50S ribosomal protein L11/unknown domain fusion protein; Provisional domain		50S ribosomal protein L11/unknown domain fusion protein domain
rplK domain	50S ribosomal protein L11; Validated domain		50S ribosomal protein L11 domain
rpl11p domain	50S ribosomal protein L11P; Validated domain		50S ribosomal protein L11P domain
rpl12p domain	50S ribosomal protein L12P; Reviewed domain		50S ribosomal protein L12P domain
rplM domain	50S ribosomal protein L13; Reviewed domain		50S ribosomal protein L13 domain
PRK12277 domain	50S ribosomal protein L13e; Provisional domain		50S ribosomal protein L13e domain
rpl13p domain	50S ribosomal protein L13P; Reviewed domain		50S ribosomal protein L13P domain
rplN domain	50S ribosomal protein L14; Validated domain		50S ribosomal protein L14 domain
PRK04333 domain	50S ribosomal protein L14e; Validated domain		50S ribosomal protein L14e domain
rpl14p domain	50S ribosomal protein L14P; Reviewed domain		50S ribosomal protein L14P domain
rplO domain	50S ribosomal protein L15; Reviewed domain		50S ribosomal protein L15 domain
PRK04243 domain	50S ribosomal protein L15e; Validated domain		50S ribosomal protein L15e domain
rpl15p domain	50S ribosomal protein L15P; Reviewed domain		50S ribosomal protein L15P domain
rplP domain	50S ribosomal protein L16; Reviewed domain		50S ribosomal protein L16 domain
rplQ domain	50S ribosomal protein L17; Validated domain		50S ribosomal protein L17 domain
rplR	50S ribosomal protein L18; Reviewed domain		50S ribosomal protein L18 domain
PRK04005 domain	50S ribosomal protein L18e; Provisional domain		50S ribosomal protein L18e domain
rpl18p domain	50S ribosomal protein L18P; Reviewed domain		50S ribosomal protein L18P domain
rplS	50S ribosomal protein L19; Provisional domain		50S ribosomal protein L19 domain
rpl19e domain	50S ribosomal protein L19e; Reviewed domain		50S ribosomal protein L19e domain
rpl1P domain	50S ribosomal protein L1P; Reviewed domain		50S ribosomal protein L1P domain
rplB domain	50S ribosomal protein L2; Validated domain		50S ribosomal protein L2 domain
PRK14537 domain	50S ribosomal protein L20/unknown domain fusion protein; Provisional domain		50S ribosomal protein L20/unknown domain fusion protein domain
rplT domain	50S ribosomal protein L20; Provisional domain		50S ribosomal protein L20 domain
PRK12278 domain	50S ribosomal protein L21/unknown domain fusion protein; Provisional domain		50S ribosomal protein L21/unknown domain fusion protein domain
rplU domain	50S ribosomal protein L21; Validated domain		50S ribosomal protein L21 domain
PRK04306 domain	50S ribosomal protein L21e; Reviewed domain		50S ribosomal protein L21e domain
PRK12279 domain	50S ribosomal protein L22/unknown domain fusion protein; Provisional domain		50S ribosomal protein L22/unknown domain fusion protein domain
rplV domain	50S ribosomal protein L22; Reviewed domain		50S ribosomal protein L22 domain
rpl22p domain	50S ribosomal protein L22P; Reviewed domain		50S ribosomal protein L22P domain
rplW domain	50S ribosomal protein L23; Reviewed domain		50S ribosomal protein L23 domain
rplW domain	50S ribosomal protein L23; Reviewed domain		50S ribosomal protein L23 domain
PRK14548 domain	50S ribosomal protein L23P; Provisional domain		50S ribosomal protein L23P domain
rplX domain	50S ribosomal protein L24; Reviewed domain		50S ribosomal protein L24 domain
rplX domain	50S ribosomal protein L24; Reviewed domain		50S ribosomal protein L24 domain
PRK14891 domain	50S ribosomal protein L24e/unknown domain fusion protein; Provisional domain		50S ribosomal protein L24e/unknown domain fusion protein domain
PRK00807 domain	50S ribosomal protein L24e; Validated domain		50S ribosomal protein L24e domain
rpl24p domain	50S ribosomal protein L24P; Validated domain		50S ribosomal protein L24P domain
PRK05618 domain	50S ribosomal protein L25/general stress protein Ctc; Reviewed domain		50S ribosomal protein L25/general stress protein Ctc domain
PRK05943 domain	50S ribosomal protein L25; Reviewed domain		50S ribosomal protein L25 domain
rpmA domain	50S ribosomal protein L27; Validated domain		50S ribosomal protein L27 domain
rpmB domain	50S ribosomal protein L28; Reviewed domain		50S ribosomal protein L28 domain
PRK00306 domain	50S ribosomal protein L29; Reviewed domain		50S ribosomal protein L29 domain
rpmC domain	50S ribosomal protein L29; Reviewed domain		50S ribosomal protein L29 domain
PRK14549 domain	50S ribosomal protein L29P; Provisional domain		50S ribosomal protein L29P domain
rpl2p domain	50S ribosomal protein L2P; Validated domain		50S ribosomal protein L2P domain
rplC domain	50S ribosomal protein L3; Validated domain		50S ribosomal protein L3 domain
rpmD	50S ribosomal protein L30; Reviewed domain		50S ribosomal protein L30 domain
PRK01018 domain	50S ribosomal protein L30e; Reviewed domain		50S ribosomal protein L30e domain
rpl30p domain	50S ribosomal protein L30P; Reviewed domain		50S ribosomal protein L30P domain
rpmE2 domain	50S ribosomal protein L31 type B; Reviewed domain		50S ribosomal protein L31 type B domain
PRK01397 domain	50S ribosomal protein L31; Provisional domain		50S ribosomal protein L31 domain
rpmE domain	50S ribosomal protein L31; Reviewed domain		50S ribosomal protein L31 domain
rpmE domain	50S ribosomal protein L31; Reviewed domain		50S ribosomal protein L31 domain
PRK01192 domain	50S ribosomal protein L31e; Reviewed domain		50S ribosomal protein L31e domain
rpmF domain	50S ribosomal protein L32; Reviewed domain		50S ribosomal protein L32 domain
rpmF domain	50S ribosomal protein L32; Validated domain		50S ribosomal protein L32 domain
PRK12766 domain	50S ribosomal protein L32e; Provisional domain		50S ribosomal protein L32e domain
rpl32e domain	50S ribosomal protein L32e; Validated domain		50S ribosomal protein L32e domain
rpmG domain	50S ribosomal protein L33; Validated domain		50S ribosomal protein L33 domain
rpmG domain	50S ribosomal protein L33; Validated domain		50S ribosomal protein L33 domain
rpmH	50S ribosomal protein L34; Reviewed domain		50S ribosomal protein L34 domain
rpl34e domain	50S ribosomal protein L34e; Validated domain		50S ribosomal protein L34e domain
rpmI domain	50S ribosomal protein L35; Reviewed domain		50S ribosomal protein L35 domain
PRK04337 domain	50S ribosomal protein L35Ae; Validated domain		50S ribosomal protein L35Ae domain
rpmJ domain	50S ribosomal protein L36; Reviewed domain		50S ribosomal protein L36 domain
rpmJ domain	50S ribosomal protein L36; Validated domain		50S ribosomal protein L36 domain
rpl37ae domain	50S ribosomal protein L37Ae; Reviewed domain		50S ribosomal protein L37Ae domain
rpl37e domain	50S ribosomal protein L37e; Reviewed domain		50S ribosomal protein L37e domain
rpl39e domain	50S ribosomal protein L39e; Validated domain		50S ribosomal protein L39e domain
rpl3p domain	50S ribosomal protein L3P; Reviewed domain		50S ribosomal protein L3P domain
rplD_bact domain	50S ribosomal protein L4, bacterial/organelle. Members of this protein family are ribosomal protein L4. This model recognizes bacterial and most organellar forms, but excludes homologs from the eukaryotic cytoplasm and from archaea. [Protein synthesis, Ribosomal proteins: synthesis and modification] domain		50S ribosomal protein L4, bacterial/organelle domain
rplD	50S ribosomal protein L4; Provisional domain		50S ribosomal protein L4 domain
rplD	50S ribosomal protein L4; Provisional domain		50S ribosomal protein L4 domain
rplD	50S ribosomal protein L4; Provisional domain		50S ribosomal protein L4 domain
rpl40e domain	50S ribosomal protein L40e; Provisional domain		50S ribosomal protein L40e domain
rpl44e domain	50S ribosomal protein L44e; Validated domain		50S ribosomal protein L44e domain
rpl4lp domain	50S ribosomal protein L4P; Provisional domain		50S ribosomal protein L4P domain
rplE domain	50S ribosomal protein L5; Validated domain		50S ribosomal protein L5 domain
rpl5p domain	50S ribosomal protein L5P; Reviewed domain		50S ribosomal protein L5P domain
rplF domain	50S ribosomal protein L6; Validated domain		50S ribosomal protein L6 domain
rpl6p domain	50S ribosomal protein L6P; Reviewed domain		50S ribosomal protein L6P domain
rplL domain	50S ribosomal protein L7/L12; Reviewed domain		50S ribosomal protein L7/L12 domain
rpl7ae domain	50S ribosomal protein L7Ae; Validated domain		50S ribosomal protein L7Ae domain
rplI domain	50S ribosomal protein L9; Reviewed domain		50S ribosomal protein L9 domain
rplX domain	50S ribosomal protein LX; Validated domain		50S ribosomal protein LX domain
ribo_P1_arch domain	50S ribosomal protein P1. This model represents P1 the L12P protein of the large (50S) subunit of the archaeal ribosome. domain		50S ribosomal protein P1 domain
50S_ribosomal_protein_L11 domain	50S ribosomal protein uL11, bacterial form. This model represents bacterial, chloroplast, and most mitochondrial forms of 50S ribosomal protein L11. [Protein synthesis, Ribosomal proteins: synthesis and modification] domain		50S ribosomal protein uL11, bacterial form domain
50S_ribosomal_protein_L14 domain	50S ribosomal protein uL14, archaeal form. Part of the 50S ribosomal subunit. Forms a cluster with proteins L3 and L24e, part of which may contact the 16S rRNA in 2 intersubunit bridges. domain		50S ribosomal protein uL14, archaeal form domain
L3_bact domain	50S ribosomal protein uL3, bacterial form. This model describes bacterial (and mitochondrial and chloroplast) class of ribosomal protein L3. A separate model describes the archaeal form, where both belong to pfam00297. The name is phrased to meet the needs of bacterial genome annotation. Organellar forms typically will have transit peptides, N-terminal to the region modeled here. domain		50S ribosomal protein uL3, bacterial form domain
50S_ribosomal_protein_L30P domain	50S ribosomal protein uL30, archaeal form. This model represents the archaeal ribosomal protein similar to longer (~ 250 residue) eukaryotic 60S ribosomal protein L7 and to the much shorter (~ 60 residue) bacterial 50S ribosomal protein L30. Protein naming follows the SwissProt designation as L30P, while the gene symbol rpmD follows TIGR usage. [Protein synthesis, Ribosomal proteins: synthesis an…		50S ribosomal protein uL30, archaeal form domain
50S_ribosomal_protein_L4 domain	50S ribosomal protein uL4, archaeal form. One of the primary rRNA binding proteins, this protein initially binds near the 5'-end of the 23S rRNA. It is important during the early stages of 50S assembly. It makes multiple contacts with different domains of the 23S rRNA in the assembled 50S subunit and ribosome. domain		50S ribosomal protein uL4, archaeal form domain
MMR_HSR1 domain	50S ribosome-binding GTPase. The full-length GTPase protein is required for the complete activity of the protein of interacting with the 50S ribosome and binding of both adenine and guanine nucleotides, with a preference for guanine nucleotide. domain		50S ribosome-binding GTPase domain
Exo domain	5'-3' exonuclease (including N-terminal domain of PolI) [DNA replication, recombination, and repair] domain		5'-3' exonuclease domain
XRN1 domain	5'-3' exonuclease [DNA replication, recombination, and repair / Cell division and chromosome partitioning / Translation] domain		5'-3' exonuclease domain
5_3_exonuc domain	5'-3' exonuclease, C-terminal SAM fold. domain		5'-3' exonuclease, C-terminal SAM fold domain;5'-3' exonuclease, c-terminal sam fold. domain
5_3_exonuc_N domain	5'-3' exonuclease, N-terminal resolvase-like domain. domain		5'-3' exonuclease, N-terminal resolvase-like domain domain;5'-3' exonuclease, n-terminal resolvase-like domain. domain
53EXOc domain	5'-3' exonuclease. domain		5'-3' exonuclease domain;5'-3' exonuclease. domain
PRK14976 domain	5'-3' exonuclease; Provisional domain		5'-3' exonuclease domain
SBP56 domain	56kDa selenium binding protein (SBP56). This family consists of several eukaryotic selenium binding proteins as well as three sequences from archaea. The exact function of this protein is unknown although it is thought that SBP56 participates in late stages of intra-Golgi protein transport. The Lotus japonicus homologue of SBP56, LjSBP is thought to have more than one physiological role and can b…		56kDa selenium binding protein (SBP56) domain
59 domain	59 protein; Provisional domain		59 protein domain
PLN02309 domain	5'-adenylylsulfate reductase domain
APS_reductase domain	5'-adenylylsulfate reductase, thioredoxin-independent. This enzyme, involved in the assimilation of inorganic sulfate, is closely related to the thioredoxin-dependent PAPS reductase of Bacteria (CysH) and Saccharomyces cerevisiae. However, it has its own C-terminal thioredoxin-like domain and is not thioredoxin-dependent. Also, it has a substrate preference for 5'-adenylylsulfate (APS) over 3'-ph…		5'-adenylylsulfate reductase, thioredoxin-independent domain
PRK05625 domain	5-amino-6-(5-phosphoribosylamino)uracil reductase; Validated domain		5-amino-6- uracil reductase; validated domain;5-amino-6-(5-phosphoribosylamino)uracil reductase domain
SAICAR_synt domain	5-aminoimidazole-4-(N-succinylcarboxamide) ribonucleotide (SAICAR) synthase. Alternate name: SAICAR synthetase purine de novo biosynthesis. E.coli example noted as homotrimer. Check length. Longer versions may be multifunctional enzymes. [Purines, pyrimidines, nucleosides, and nucleotides, Purine ribonucleotide biosynthesis] domain		5-aminoimidazole-4-(N-succinylcarboxamide) ribonucleotide (SAICAR) synthase domain
SAICAR_synt domain	5-aminoimidazole-4-(N-succinylcarboxamide) ribonucleotide (SAICAR) synthase. SAICAR synthetase (the PurC gene product) catalyzes the seventh step of the de novo biosynthesis of purine nucleotides (also reported as eighth step). It converts 5-aminoimidazole-4-carboxyribonucleotide (CAIR), ATP, and L-aspartate into 5-aminoimidazole-4-(N-succinylcarboxamide) ribonucleotide (SAICAR), ADP, and phospha…		5-aminoimidazole-4-(N-succinylcarboxamide) ribonucleotide (SAICAR) synthase domain
PRK07106 domain	5-aminoimidazole-4-carboxamide ribonucleotide transformylase; Provisional domain		5-aminoimidazole-4-carboxamide ribonucleotide transformylase domain
Preseq_ALAS	5-aminolevulinate synthase presequence. The N terminal presequence domain found in 5-aminolevulinate synthase exists as an amphipathic helix, with a positively charged surface provided by lysine residues and no stable helix at the N-terminus. The domain is essential for the import process by which ALAS is transported into the mitochondria: translocase of the outer membrane (Tom) and translocase o…		5-aminolevulinate synthase presequence domain
PRK13392 domain	5-aminolevulinate synthase; Provisional domain		5-aminolevulinate synthase domain
PRK13393 domain	5-aminolevulinate synthase; Provisional domain		5-aminolevulinate synthase domain
PRK09064 domain	5-aminolevulinate synthase; Validated domain		5-aminolevulinate synthase domain
5-aminolevulinate_synthase domain	5-aminolevulinic acid synthase. This model represents 5-aminolevulinic acid synthase, an enzyme for one of two routes to the heme precursor 5-aminolevulinate. The protein is a pyridoxal phosphate-dependent enzyme related to 2-amino-3-ketobutyrate CoA tranferase and 8-amino-7-oxononanoate synthase. This enzyme appears restricted to the alpha Proteobacteria and mitochondrial derivatives. [Biosynthe…		5-aminolevulinic acid synthase domain
AMPKBI domain	5'-AMP-activated protein kinase beta subunit, interation domain. This region is found in the beta subunit of the 5'-AMP-activated protein kinase complex, and its yeast homologues Sip1, Sip2 and Gal83, which are found in the SNF1 kinase complex. This region is sufficient for interaction of this subunit with the kinase complex, but is not solely responsible for the interaction, and the interaction …		5'-AMP-activated protein kinase beta subunit, interation domain domain
AMPKBI domain	5'-AMP-activated protein kinase beta subunit, interation domain. This region is found in the beta subunit of the 5'-AMP-activated protein kinase complex, and its yeast homologues Sip1, Sip2 and Gal83, which are found in the SNF1 kinase complex. This region is sufficient for interaction of this subunit with the kinase complex, but is not solely responsible for the interaction, and the interaction …		5'-AMP-activated protein kinase beta subunit, interation domain domain
XpaC domain	5-bromo-4-chloroindolyl phosphate hydrolysis protein [General function prediction only] domain		5-bromo-4-chloroindolyl phosphate hydrolysis protein domain
Halogen_Hydrol domain	5-bromo-4-chloroindolyl phosphate hydrolysis protein. 5-bromo-4-chloroindolyl phosphate hydrolysis protein [General function prediction only] domain		5-bromo-4-chloroindolyl phosphate hydrolysis protein domain
Halogen_Hydrol domain	5-bromo-4-chloroindolyl phosphate hydrolysis protein. Members of this family of prokaryotic proteins mediate the hydrolysis of 5-bromo-4-chloroindolyl phosphate bonds. domain		5-bromo-4-chloroindolyl phosphate hydrolysis protein domain
PRK15031 domain	5-carboxymethyl-2-hydroxymuconate delta-isomerase; Provisional domain		5-carboxymethyl-2-hydroxymuconate delta-isomerase domain
CHMI domain	5-carboxymethyl-2-hydroxymuconate isomerase (CHMI) is a trimeric enzyme catalyzing the isomerization of the unsaturated ketone 5-(carboxymethyl)-2-hydroxymuconate to 5-(carboxymethyl)-2-oxo-3-hexene-1,6-dionate. This is one step in the homoprotocatechuate pathway, one of the microbial meta-fission pathways that degrade aromatic carbon sources to citric acid cycle intermediates. Despite the struct…		5-carboxymethyl-2-hydroxymuconate isomerase (CHMI) is a trimeric enzyme catalyzing the isomerization of the unsaturated ketone 5-(carboxymethyl)-2-hydroxymuconate to 5-(carboxymethyl)-2-oxo-3-hexene-1,6-dionate domain
HpaF domain	5-carboxymethyl-2-hydroxymuconate isomerase [Amino acid transport and metabolism] domain		5-carboxymethyl-2-hydroxymuconate isomerase domain
CHMI domain	5-carboxymethyl-2-hydroxymuconate isomerase. domain		5-carboxymethyl-2-hydroxymuconate isomerase domain;5-carboxymethyl-2-hydroxymuconate isomerase. domain
NAD-dependent_succinate_aldehyde_dehydrogenases domain	5-carboxymethyl-2-hydroxymuconate semialdehyde dehydrogenase. This model represents the dehydrogenase responsible for the conversion of 5-carboxymethyl-2-hydroxymuconate semialdehyde to 5-carboxymethyl-2-hydroxymuconate (a tricarboxylic acid). This is the step in the degradation of 4-hydroxyphenylacetic acid via homoprotocatechuate following the oxidative opening of the aromatic ring. domain		5-carboxymethyl-2-hydroxymuconate semialdehyde dehydrogenase domain
myo-inositol_catabolism_protein domain	5-dehydro-2-deoxygluconokinase. All members of the seed alignment for this model are translated from the iolC gene of known or putative inositol catabolism operons. Members with characterized function are 5-dehydro-2-deoxygluconokinase, the enzyme catalyzing the fifth step in degradation from myo-inositol or closely related compounds. Note that many members of this family are fusion proteins with…		5-dehydro-2-deoxygluconokinase domain
KDGDH	5-dehydro-4-deoxyglucarate dehydratase, also called 5-keto-4-deoxy-glucarate dehydratase (KDGDH). 5-dehydro-4-deoxyglucarate dehydratase, also called 5-keto-4-deoxy-glucarate dehydratase (KDGDH), which is member of dihydrodipicolinate synthase (DHDPS) family that comprises several pyruvate-dependent class I aldolases. The enzyme is involved in glucarate metabolism, and its mechanism presumbly inv…		5-dehydro-4-deoxyglucarate dehydratase, also called 5-keto-4-deoxy-glucarate dehydratase (KDGDH) domain
KdgD	5-dehydro-4-deoxyglucarate dehydratase. 5-dehydro-4-deoxyglucarate dehydratase not only catalyzes the dehydration of the substrate (diol to ketone + water), but causes the decarboxylation of the intermediate product to yield 2-oxoglutarate semialdehyde (2,5-dioxopentanoate). The gene for the enzyme is usually observed in the vicinity of transporters and dehydratases handling D-galactarate and D-g…		5-dehydro-4-deoxyglucarate dehydratase domain
PRK03620 domain	5-dehydro-4-deoxyglucarate dehydratase; Provisional domain		5-dehydro-4-deoxyglucarate dehydratase domain
S-methyl-5'-thioadenosine_phosphorylase domain	5'-deoxy-5'-methylthioadenosine phosphorylase. This model represents the methylthioadenosine phosphorylase found in metazoa, cyanobacteria and a limited number of archaea such as Sulfolobus, Aeropyrum, Pyrobaculum, Pyrococcus, and Thermoplasma. This enzyme is responsible for the first step in the methionine salvage pathway after the transfer of the amino acid moiety from S-adenosylmethionine. The…		5'-deoxy-5'-methylthioadenosine phosphorylase domain
Myo-inositol_catabolism_IolB_domain_protein domain	5-deoxy-glucuronate isomerase. Members of this protein family, 5-deoxy-glucuronate isomerase (iolB), represent one of eight enzymes in a pathway converting myo-inositol to acetyl-CoA. [Energy metabolism, Sugars] domain		5-deoxy-glucuronate isomerase domain
AroA domain	5-enolpyruvylshikimate-3-phosphate synthase [Amino acid transport and metabolism] domain		5-enolpyruvylshikimate-3-phosphate synthase domain
purP domain	5-formaminoimidazole-4-carboxamide-1-(beta)-D-ribofuranosyl 5'-monophosphate synthetase; Provisional domain		5-formaminoimidazole-4-carboxamide-1-(beta)-D-ribofuranosyl 5'-monophosphate synthetase domain;5-formaminoimidazole-4-carboxamide-1--d-ribofuranosyl 5'-monophosphate synthetase; provisional domain
PRK13277 domain	5-formaminoimidazole-4-carboxamide-1-(beta)-D-ribofuranosyl 5'-monophosphate synthetase-like protein; Provisional domain		5-formaminoimidazole-4-carboxamide-1-(beta)-D-ribofuranosyl 5'-monophosphate synthetase-like protein domain
COG1759 domain	5-formaminoimidazole-4-carboxamide-1-beta-D-ribofuranosyl 5'-monophosphate synthetase (purine biosynthesis) [Nucleotide transport and metabolism] domain		5-formaminoimidazole-4-carboxamide-1-beta-d-ribofuranosyl 5'-monophosphate synthetase domain
PLN02812 domain	5-formyltetrahydrofolate cyclo-ligase domain
COG0212 domain	5-formyltetrahydrofolate cyclo-ligase [Coenzyme metabolism] domain		5-formyltetrahydrofolate cyclo-ligase domain
PRK10333 domain	5-formyltetrahydrofolate cyclo-ligase family protein; Provisional domain		5-formyltetrahydrofolate cyclo-ligase family protein domain
5-FTHF_cyc-lig domain	5-formyltetrahydrofolate cyclo-ligase family. 5-formyltetrahydrofolate cyclo-ligase or methenyl-THF synthetase EC:6.3.3.2 catalyses the interchange of 5-formyltetrahydrofolate (5-FTHF) to 5-10-methenyltetrahydrofolate, this requires ATP and Mg2+. 5-FTHF is used in chemotherapy where it is clinically known as Leucovorin. domain		5-formyltetrahydrofolate cyclo-ligase family domain
5-FTHF_cyc-lig domain	5-formyltetrahydrofolate cyclo-ligase family. This enzyme, 5,10-methenyltetrahydrofolate synthetase, is also called 5-formyltetrahydrofolate cycloligase. Function of bacterial proteins in this family was inferred originally from the known activity of eukaryotic homologs. Recently, activity was shown explicitly for the member from Mycoplasma pneumonia. Members of this family from alpha- and gamma-…		5-formyltetrahydrofolate cyclo-ligase family domain
generic_methyltransferase domain	5-histidylcysteine sulfoxide synthase. Ovothiol A is N1-methyl-4-mercaptohistidine. In the absence of S-adenosylmethione, a methyl donor, the intermediate produced is 4-mercaptohistidine. In both Erwinia tasmaniensis and Trypanosoma cruzi, a protein occurs with 5-histidylcysteine sulfoxide synthase activity, but these two enzymes and most homologs share an additional C-terminal methyltransferase …		5-histidylcysteine sulfoxide synthase domain
HVD	5-hydroxyvalerate dehydrogenase (HVD) catalyzes the oxidation of 5-hydroxyvalerate to 5-oxovalerate with NAD+ as cofactor. 5-hydroxyvalerate dehydrogenase (HVD) is an iron-containing (type III) NAD-dependent alcohol dehydrogenase. It plays a role in the cyclopentanol metabolism biochemical pathway. It catalyzes the oxidation of 5-hydroxyvalerate to 5-oxovalerate with NAD+ as cofactor. This cyclop…		5-hydroxyvalerate dehydrogenase (HVD) catalyzes the oxidation of 5-hydroxyvalerate to 5-oxovalerate with NAD+ as cofactor domain
KduI domain	5-keto 4-deoxyuronate isomerase [Carbohydrate transport and metabolism] domain		5-keto 4-deoxyuronate isomerase domain
PRK00924 domain	5-keto-4-deoxyuronate isomerase; Provisional domain		5-keto-4-deoxyuronate isomerase domain
PHA02862 domain	5L protein; Provisional domain		5L protein domain
PRK11331 domain	5-methylcytosine-specific restriction enzyme subunit McrB; Provisional domain		5-methylcytosine-specific restriction enzyme subunit McrB domain
PRK09736 domain	5-methylcytosine-specific restriction enzyme subunit McrC; Provisional domain		5-methylcytosine-specific restriction enzyme subunit McrC domain
PRK12396 domain	5-methylribose kinase; Reviewed domain		5-methylribose kinase domain
Methionine_synthase domain	5-methyltetrahydrofolate--homocysteine methyltransferase. This family represents 5-methyltetrahydrofolate--homocysteine methyltransferase (EC 2.1.1.13), one of at least three different enzymes able to convert homocysteine to methionine by transferring a methyl group on to the sulfur atom. It is also called the vitamin B12(or cobalamine)-dependent methionine synthase. Other methionine synthases in…		5-methyltetrahydrofolate--homocysteine methyltransferase domain
PLN02475 domain	5-methyltetrahydropteroyltriglutamate--homocysteine methyltransferase domain
PRK06052 domain	5-methyltetrahydropteroyltriglutamate--homocysteine methyltransferase; Provisional domain		5-methyltetrahydropteroyltriglutamate--homocysteine methyltransferase domain
PRK06520 domain	5-methyltetrahydropteroyltriglutamate--homocysteine methyltransferase; Provisional domain		5-methyltetrahydropteroyltriglutamate--homocysteine methyltransferase domain
PRK08575 domain	5-methyltetrahydropteroyltriglutamate--homocysteine methyltransferase; Provisional domain		5-methyltetrahydropteroyltriglutamate--homocysteine methyltransferase domain
PRK09121 domain	5-methyltetrahydropteroyltriglutamate--homocysteine methyltransferase; Provisional domain		5-methyltetrahydropteroyltriglutamate--homocysteine methyltransferase domain
methionine_synthase. domain	5-methyltetrahydropteroyltriglutamate--homocysteine S-methyltransferase. This model describes the cobalamin-independent methionine synthase. A family of uncharacterized archaeal proteins is homologous to the C-terminal region of this family. That family is excluded from this model but, along with this family, belongs to pfam01717. [Amino acid biosynthesis, Aspartate family] domain		5-methyltetrahydropteroyltriglutamate--homocysteine S-methyltransferase domain
PRK05222 domain	5-methyltetrahydropteroyltriglutamate--homocysteine S-methyltransferase; Provisional domain		5-methyltetrahydropteroyltriglutamate--homocysteine S-methyltransferase domain
PLN02584 domain	5'-methylthioadenosine nucleosidase domain
PRK08564 domain	5'-methylthioadenosine phosphorylase II; Reviewed domain		5'-methylthioadenosine phosphorylase II domain
PRK07432 domain	5'-methylthioadenosine phosphorylase; Provisional domain		5'-methylthioadenosine phosphorylase domain
PRK08931 domain	5'-methylthioadenosine phosphorylase; Provisional domain		5'-methylthioadenosine phosphorylase domain
PRK07823 domain	5'-methylthioadenosine phosphorylase; Validated domain		5'-methylthioadenosine phosphorylase domain
PRK08666 domain	5'-methylthioadenosine phosphorylase; Validated domain		5'-methylthioadenosine phosphorylase domain
PRK09136 domain	5'-methylthioadenosine phosphorylase; Validated domain		5'-methylthioadenosine phosphorylase domain
PRK15493 domain	5-methylthioadenosine/S-adenosylhomocysteine deaminase; Provisional domain		5-methylthioadenosine/S-adenosylhomocysteine deaminase domain
MTA/SAH-nuc-hyp domain	5'-methylthioadenosine/S-adenosylhomocysteine nucleosidase, putative. This model represents the enzyme 5'-methylthioadenosine/S-adenosylhomocysteine nucleosidase which acts on its two substrates at the same active site. This clade of sequences is sufficiently distinct from the characterized proteins, which form the seed of TIGR01704 as to cast some doubt on the accuracy of annotations based on se…		5'-methylthioadenosine/S-adenosylhomocysteine nucleosidase, putative domain
MTA/SAH-Nsdase domain	5'-methylthioadenosine/S-adenosylhomocysteine nucleosidase. This model represents the enzyme 5-methylthioadenosine/S-adenosylhomocysteine nucleosidase which acts on its two substrates at the same active site. This enzyme is involved in the recycling of the components of S-adenosylmethionine after it has donated one of its two non-ribose sulfur ligands to an acceptor. In the case of 5-methylthioad…		5'-methylthioadenosine/S-adenosylhomocysteine nucleosidase domain
PRK07164 domain	5'-methylthioadenosine/S-adenosylhomocysteine nucleosidase; Provisional domain		5'-methylthioadenosine/S-adenosylhomocysteine nucleosidase domain
PRK05584 domain	5'-methylthioadenosine/S-adenosylhomocysteine nucleosidase; Validated domain		5'-methylthioadenosine/S-adenosylhomocysteine nucleosidase domain
PRK06026 domain	5'-methylthioadenosine/S-adenosylhomocysteine nucleosidase; Validated domain		5'-methylthioadenosine/S-adenosylhomocysteine nucleosidase domain
5_nucleotid_C domain	5'-nucleotidase, C-terminal domain. domain		5'-nucleotidase, C-terminal domain domain;5'-nucleotidase, c-terminal domain. domain
Lipoprotein_E domain	5'-nucleotidase, lipoprotein e(P4) family. This model represents a set of bacterial lipoproteins belonging to a larger acid phosphatase family (pfam03767), which in turn belongs to the haloacid dehalogenase (HAD) superfamily of aspartate-dependent hydrolases. Members are found on the outer membrane of Gram-negative bacteria and the cytoplasmic membrane of Gram-positive bacteria. Most members have…		5'-nucleotidase, lipoprotein e(P4) family domain
5-nucleotidase domain	5'-nucleotidase. This family consists of both eukaryotic and prokaryotic 5'-nucleotidase sequences (EC:3.1.3.5). domain		5'-nucleotidase domain
UshA domain	5'-nucleotidase/2',3'-cyclic phosphodiesterase and related esterases [Nucleotide transport and metabolism] domain		5'-nucleotidase/2',3'-cyclic phosphodiesterase and related esterases domain
PRK03826 domain	5'-nucleotidase; Provisional domain		5'-nucleotidase domain
PLN02666 domain	5-oxoprolinase domain
5TM-5TMR_LYT domain	5TMR of 5TMR-LYT. This entry represents the transmembrane region of the 5TM-LYT (5TM Receptors of the LytS-YhcK type). domain		5TMR of 5TMR-LYT domain;5tmr of 5tmr-lyt. this entry represents the transmembrane region of the 5tm-lyt . domain
PLN02404 domain	6,7-dimethyl-8-ribityllumazine synthase domain
67-dimethyl-8-ribityllumazine_synthase domain	6,7-dimethyl-8-ribityllumazine synthase. This enzyme catalyzes the cyclo-ligation of 3,4-dihydroxy-2-butanone-4-P and 5-amino-6-ribitylamino-2,4(1H,3H)-pyrimidinedione to form 6,7-dimethyl-8-ribityllumazine, the immediate precursor of riboflavin. Sometimes referred to as riboflavin synthase, beta subunit, this should not be confused with the alpha subunit which carries out the subsequent reaction…		6,7-dimethyl-8-ribityllumazine synthase domain
DMRL_synthase domain	6,7-dimethyl-8-ribityllumazine synthase. This family includes the beta chain of 6,7-dimethyl-8- ribityllumazine synthase EC:2.5.1.9, an enzyme involved in riboflavin biosynthesis. The family also includes a subfamily of distant archaebacterial proteins that may also have the same function. domain		6,7-dimethyl-8-ribityllumazine synthase domain
ribH	6,7-dimethyl-8-ribityllumazine synthase; Provisional domain		6,7-dimethyl-8-ribityllumazine synthase domain
60KD_IMP domain	60Kd inner membrane protein. domain		60Kd inner membrane protein domain;60kd inner membrane protein. domain
60KD_IMP domain	60Kd inner membrane protein. This model describes full-length from some species, and the C-terminal region only from other species, of the YidC/Oxa1 family of proteins. This domain appears to be univeral among bacteria (although absent from Archaea). The well-characterized YidC protein from Escherichia coli and its close homologs contain a large N-terminal periplasmic domain in addition to the re…		60Kd inner membrane protein domain
PTZ00135 domain	60S acidic ribosomal protein P0; Provisional domain		60S acidic ribosomal protein P0 domain
PTZ00373 domain	60S Acidic ribosomal protein P2; Provisional domain		60S Acidic ribosomal protein P2 domain
Ribosomal_60s domain	60s Acidic ribosomal protein. This family includes archaebacterial L12, eukaryotic P0, P1 and P2. domain		60s Acidic ribosomal protein domain
PTZ00173 domain	60S ribosomal protein L10; Provisional domain		60S ribosomal protein L10 domain
PTZ00029 domain	60S ribosomal protein L10a; Provisional domain		60S ribosomal protein L10a domain
PTZ00225 domain	60S ribosomal protein L10a; Provisional domain		60S ribosomal protein L10a domain
PTZ00156 domain	60S ribosomal protein L11; Provisional domain		60S ribosomal protein L11 domain
PLN03072 domain	60S ribosomal protein L12; Provisional domain		60S ribosomal protein L12 domain
PTZ00105 domain	60S ribosomal protein L12; Provisional domain		60S ribosomal protein L12 domain
PTZ00192 domain	60S ribosomal protein L13; Provisional domain		60S ribosomal protein L13 domain
PTZ00352 domain	60S ribosomal protein L13; Provisional domain		60S ribosomal protein L13 domain
PTZ00068 domain	60S ribosomal protein L13a; Provisional domain		60S ribosomal protein L13a domain
PTZ00065 domain	60S ribosomal protein L14; Provisional domain		60S ribosomal protein L14 domain
PTZ00026 domain	60S ribosomal protein L15; Provisional domain		60S ribosomal protein L15 domain
PTZ00076 domain	60S ribosomal protein L17; Provisional domain		60S ribosomal protein L17 domain
PTZ00178 domain	60S ribosomal protein L17; Provisional domain		60S ribosomal protein L17 domain
PTZ00032 domain	60S ribosomal protein L18; Provisional domain		60S ribosomal protein L18 domain
PTZ00195 domain	60S ribosomal protein L18; Provisional domain		60S ribosomal protein L18 domain
PTZ00097 domain	60S ribosomal protein L19; Provisional domain		60S ribosomal protein L19 domain
PTZ00436 domain	60S ribosomal protein L19-like protein; Provisional domain		60S ribosomal protein L19-like protein domain
PTZ00030 domain	60S ribosomal protein L20; Provisional domain		60S ribosomal protein L20 domain
PLN00190 domain	60S ribosomal protein L21; Provisional domain		60S ribosomal protein L21 domain
PTZ00189 domain	60S ribosomal protein L21; Provisional domain		60S ribosomal protein L21 domain
PTZ00198 domain	60S ribosomal protein L22; Provisional domain		60S ribosomal protein L22 domain
PTZ00054 domain	60S ribosomal protein L23; Provisional domain		60S ribosomal protein L23 domain
PTZ00191 domain	60S ribosomal protein L23a; Provisional domain		60S ribosomal protein L23a domain
PTZ00033 domain	60S ribosomal protein L24; Provisional domain		60S ribosomal protein L24 domain
PTZ00194 domain	60S ribosomal protein L26; Provisional domain		60S ribosomal protein L26 domain
PTZ00471 domain	60S ribosomal protein L27; Provisional domain		60S ribosomal protein L27 domain
PTZ00160 domain	60S ribosomal protein L27a; Provisional domain		60S ribosomal protein L27a domain
PTZ00197 domain	60S ribosomal protein L28; Provisional domain		60S ribosomal protein L28 domain
PTZ00190 domain	60S ribosomal protein L29; Provisional domain		60S ribosomal protein L29 domain
PTZ00103 domain	60S ribosomal protein L3; Provisional domain		60S ribosomal protein L3 domain
PTZ00106 domain	60S ribosomal protein L30; Provisional domain		60S ribosomal protein L30 domain
PTZ00193 domain	60S ribosomal protein L31; Provisional domain		60S ribosomal protein L31 domain
PTZ00159 domain	60S ribosomal protein L32; Provisional domain		60S ribosomal protein L32 domain
PLN03166 domain	60S ribosomal protein L34; Provisional domain		60S ribosomal protein L34 domain
PTZ00074 domain	60S ribosomal protein L34; Provisional domain		60S ribosomal protein L34 domain
PTZ00041 domain	60S ribosomal protein L35a; Provisional domain		60S ribosomal protein L35a domain
PTZ00196 domain	60S ribosomal protein L36; Provisional domain		60S ribosomal protein L36 domain
PTZ00157 domain	60S ribosomal protein L36a; Provisional domain		60S ribosomal protein L36a domain
PTZ00073 domain	60S ribosomal protein L37; Provisional domain		60S ribosomal protein L37 domain
PTZ00255 domain	60S ribosomal protein L37a; Provisional domain		60S ribosomal protein L37a domain
PTZ00181 domain	60S ribosomal protein L38; Provisional domain		60S ribosomal protein L38 domain
Ribos_L4_asso_C domain	60S ribosomal protein L4 C-terminal domain. This family is found at the very C-terminal of 60 ribosomal L4 proteins. domain		60S ribosomal protein L4 C-terminal domain domain
PTZ00428 domain	60S ribosomal protein L4; Provisional domain		60S ribosomal protein L4 domain
PLN00185 domain	60S ribosomal protein L4-1; Provisional domain		60S ribosomal protein L4-1 domain
PTZ00069 domain	60S ribosomal protein L5; Provisional domain		60S ribosomal protein L5 domain
PTZ00027 domain	60S ribosomal protein L6; Provisional domain		60S ribosomal protein L6 domain
PTZ00222 domain	60S ribosomal protein L7a; Provisional domain		60S ribosomal protein L7a domain
PTZ00365 domain	60S ribosomal protein L7Ae-like; Provisional domain		60S ribosomal protein L7Ae-like domain
PTZ00180 domain	60S ribosomal protein L8; Provisional domain		60S ribosomal protein L8 domain
PTZ00179 domain	60S ribosomal protein L9; Provisional domain		60S ribosomal protein L9 domain
PTZ00240 domain	60S ribosomal protein P0; Provisional domain		60S ribosomal protein P0 domain
60S_ribosomal_protein_L7-A domain	60S ribosomal protein uL30, eukaryotic form. This model describes the eukaryotic 60S (cytosolic) ribosomal protein uL30 (previously L7) and paralogs that may or may not also be uL30. Human, Drosophila, and Arabidopsis all have both a typical L7 and an L7-related paralog. This family is designated subfamily rather than equivalog to reflect these uncharacterized paralogs. Members of this family ave…		60S ribosomal protein uL30, eukaryotic form domain
PTZ00469 domain	60S ribosomal subunit protein L18; Provisional domain		60S ribosomal subunit protein L18 domain
RRP14 domain	60S ribosome biogenesis protein Rrp14. RRP14 is a family of nucleolar 60S ribosomal biogenesis proteins from eukaryotes. RRP14 functions in ribosome synthesis as it is required for the maturation of both small and large subunit rRNAs and it helps to prevent premature cleavage of the pre-rRNA at site C2. It also plays a role in cell polarity and/or spindle positioning 2], domain		60S ribosome biogenesis protein Rrp14 domain
PTZ00208 domain	65 kDa invariant surface glycoprotein; Provisional domain		65 kDa invariant surface glycoprotein domain
6-carboxyhexanoate--CoA_ligase domain	6-carboxyhexanoate--CoA ligase. Alternate name: pimeloyl-CoA synthase. [Biosynthesis of cofactors, prosthetic groups, and carriers, Biotin] domain		6-carboxyhexanoate--CoA ligase domain;6-carboxyhexanoate--coa ligase. alternate name: pimeloyl-coa synthase. domain
BioW domain	6-carboxyhexanoate--CoA ligase. Pimeloyl-CoA synthetase [Coenzyme metabolism] domain		6-carboxyhexanoate--CoA ligase domain;6-carboxyhexanoate--coa ligase. pimeloyl-coa synthetase domain
BioW domain	6-carboxyhexanoate--CoA ligase. This family contains the enzyme 6-carboxyhexanoate--CoA ligase EC:6.2.1.14. This enzyme is involved in the first step of biotin synthesis, where it converts pimelate into pimeloyl-CoA. The enzyme requires magnesium as a cofactor and forms a homodimer. domain		6-carboxyhexanoate--CoA ligase domain
PRK01322 domain	6-carboxyhexanoate--CoA ligase; Provisional domain		6-carboxyhexanoate--CoA ligase domain
COG1151 domain	6Fe-6S prismane cluster-containing protein [Energy production and conversion] domain		6fe-6s prismane cluster-containing protein domain
6-hydroxycylohex-1-en-1-carbonyl-CoA_dehydrogenase domain	6-hydroxycyclohex-1-ene-1-carbonyl-CoA dehydrogenase. Members of this protein family are 6-hydroxycyclohex-1-ene-1-carbonyl-CoA dehydrogenase, an enzyme in the anaerobic metabolism of aromatic enzymes by way of benzoyl-CoA, as seen in Thauera aromatica, Geobacter metallireducens, and Azoarcus sp. The experimentally characterized form from T. aromatica uses only NAD+, not NADP+. Note that Rhodopse…		6-hydroxycyclohex-1-ene-1-carbonyl-CoA dehydrogenase domain
hydroxyacyl_CoA_DH	6-hydroxycyclohex-1-ene-1-carboxyl-CoA dehydrogenase, N-benzyl-3-pyrrolidinol dehydrogenase, and other MDR family members. This group contains enzymes of the zinc-dependent alcohol dehydrogenase family, including members (aka MDR) identified as 6-hydroxycyclohex-1-ene-1-carboxyl-CoA dehydrogenase and N-benzyl-3-pyrrolidinol dehydrogenase. 6-hydroxycyclohex-1-ene-1-carboxyl-CoA dehydrogenase catal…		6-hydroxycyclohex-1-ene-1-carboxyl-CoA dehydrogenase, N-benzyl-3-pyrrolidinol dehydrogenase, and other MDR family members domain
HHD	6-hydroxyhexanoate dehydrogenase (HHD) catalyzes the oxidation of 6-hydroxyhexanoate to 6-oxohexanoate. 6-hydroxyhexanoate dehydrogenase (HHD). The 6-hydroxyhexanoate dehydrogenase catalyzes the oxidation of 6-hydroxyhexanoate to 6-oxohexanoate. Some bacteria can grow on cyclic ketones, cyclohexylamine, and alcohols as sole carbon source. Cyclohexylamine is an insecticide and antiseptic in variou…		6-hydroxyhexanoate dehydrogenase (HHD) catalyzes the oxidation of 6-hydroxyhexanoate to 6-oxohexanoate domain
6_hydroxyhexanoate_dh_like domain	6-hydroxyhexanoate dehydrogenase. 6-hydroxyhexanoate dehydrogenase, an enzyme of the zinc-dependent alcohol dehydrogenase-like family of medium chain dehydrogenases/reductases catalyzes the conversion of 6-hydroxyhexanoate and NAD(+) to 6-oxohexanoate + NADH and H+. NAD(P)(H)-dependent oxidoreductases are the major enzymes in the interconversion of alcohols and aldehydes, or ketones. Alcohol dehy…		6-hydroxyhexanoate dehydrogenase domain
PRK11536 domain	6-N-hydroxylaminopurine resistance protein; Provisional domain		6-N-hydroxylaminopurine resistance protein domain
DNA_binding_1 domain	6-O-methylguanine DNA methyltransferase, DNA binding domain. This domain is a 3 helical bundle. domain		6-O-methylguanine DNA methyltransferase, DNA binding domain domain
Methyltransf_1N domain	6-O-methylguanine DNA methyltransferase, ribonuclease-like domain. domain		6-O-methylguanine DNA methyltransferase, ribonuclease-like domain domain;6-o-methylguanine dna methyltransferase, ribonuclease-like domain. domain
6-oxocyclohex-1-ene-1-carbonyl-CoA_hydratase domain	6-oxocyclohex-1-ene-1-carbonyl-CoA hydrolase. Members of this protein family are 6-oxocyclohex-1-ene-1-carbonyl-CoA hydrolase, a ring-hydrolyzing enzyme in the anaerobic metabolism of aromatic enzymes by way of benzoyl-CoA, as seen in Thauera aromatica, Geobacter metallireducens, and Azoarcus sp. Note that Rhodopseudomonas palustris uses a different pathway to perform a similar degradation of ben…		6-oxocyclohex-1-ene-1-carbonyl-CoA hydrolase domain
6PGL domain	6PGL: 6-Phosphogluconolactonase (6PGL) subfamily; 6PGL catalyzes the second step of the oxidative phase of the pentose phosphate pathway, the hydrolyzation of 6-phosphoglucono-1,5-lactone (delta form) to 6-phosphogluconate. 6PGL is thought to guard against the accumulation of the delta form of the lactone, which may be toxic through its reaction with endogenous cellular nucleophiles. domain		6PGL: 6-Phosphogluconolactonase (6PGL) subfamily domain
RuMP_HxlB domain	6-phospho 3-hexuloisomerase. Members of this protein family are 6-phospho 3-hexuloisomerase (PHI), or the PHI domain of a fusion protein. This enzyme is part of the ribulose monophosphate (RuMP) pathway, which in one direction removes the toxic metabolite formaldehyde by assimilation into fructose-6-phosphate. In the other direction, in species lacking a complete pentose phosphate pathway, the Ru…		6-phospho 3-hexuloisomerase domain
PTZ00286 domain	6-phospho-1-fructokinase; Provisional domain		6-phospho-1-fructokinase domain
lacG domain	6-phospho-beta-galactosidase. This enzyme is part of the tagatose-6-phosphate pathway of galactose-6-phosphate degradation. [Energy metabolism, Biosynthesis and degradation of polysaccharides] domain		6-phospho-beta-galactosidase domain
PRK13511 domain	6-phospho-beta-galactosidase; Provisional domain		6-phospho-beta-galactosidase domain
PRK15014 domain	6-phospho-beta-glucosidase BglA; Provisional domain		6-phospho-beta-glucosidase BglA domain
celA domain	6-phospho-beta-glucosidase; Reviewed domain		6-phospho-beta-glucosidase domain
arb domain	6-phospho-beta-glucosidase; Reviewed domain		6-phospho-beta-glucosidase domain
6PF2K domain	6-phosphofructo-2-kinase. This enzyme occurs as a bifunctional enzyme with fructose-2,6-bisphosphatase. The bifunctional enzyme catalyses both the synthesis and degradation of fructose-2,6-bisphosphate, a potent regulator of glycolysis. This enzyme contains a P-loop motif. domain		6-phosphofructo-2-kinase domain
PTZ00322 domain	6-phosphofructo-2-kinase/fructose-2,6-biphosphatase; Provisional domain		6-phosphofructo-2-kinase/fructose-2,6-biphosphatase domain
PLN02564 domain	6-phosphofructokinase domain
PLN02884 domain	6-phosphofructokinase domain
PfkA domain	6-phosphofructokinase [Carbohydrate transport and metabolism] domain		6-phosphofructokinase domain
PRK10294 domain	6-phosphofructokinase 2; Provisional domain		6-phosphofructokinase 2 domain
ATP-dependent_6-phosphofructokinase domain	6-phosphofructokinase, eukaryotic type. Members of this family are eukaryotic (with one exception) ATP-dependent 6-phosphofructokinases (EC 2.7.1.11) in which two tandem copies of the phosphofructokinase are found. Members are found, often including several isozymes, in animals and fungi and in the bacterium Propionibacterium acnes KPA171202 (a human skin commensal). domain		6-phosphofructokinase, eukaryotic type domain
ATP-dependent_6-phosphofructokinase domain	6-phosphofructokinase. 6-phosphofructokinase (EC 2.7.1.11) catalyzes the addition of phosphate from ATP to fructose 6-phosphate to give fructose 1,6-bisphosphate. This represents a key control step in glycolysis. This model hits bacterial ATP-dependent 6-phosphofructokinases which lack a beta-hairpin loop present in TIGR02483 family members. TIGR02483 contains members that are ATP-dependent as we…		6-phosphofructokinase domain
PRK03202 domain	6-phosphofructokinase; Provisional domain		6-phosphofructokinase domain
PRK14071 domain	6-phosphofructokinase; Provisional domain		6-phosphofructokinase domain
PRK14072 domain	6-phosphofructokinase; Provisional domain		6-phosphofructokinase domain
PTZ00287 domain	6-phosphofructokinase; Provisional domain		6-phosphofructokinase domain
Phosphogluconate_dehydratase domain	6-phosphogluconate dehydratase. A close homolog, designated MocB (mannityl opine catabolism), is found in a mannopine catabolism region of a plasmid of Agrobacterium tumefaciens. However, it is not essential for mannopine catabolism, branches within the cluster of 6-phosphogluconate dehydratases (with a short branch length) in a tree rooted by the presence of other dehydyatases. It may represent …		6-phosphogluconate dehydratase domain
Putative_6-phosphogluconate_dehydrogenase_YqeC domain	6-phosphogluconate dehydrogenase (decarboxylating). This family resembles a larger family (gnd) of bacterial and eukaryotic 6-phosphogluconate dehydrogenases but differs from it by a deep split in a UPGMA similarity clustering tree and the lack of a central region of about 140 residues. Among complete genomes, it is found is found in Bacillus subtilis and Mycobacterium tuberculosis, both of which…		6-phosphogluconate dehydrogenase (decarboxylating) domain
6-phosphogluconate_dehydrogenase_decarboxylating domain	6-phosphogluconate dehydrogenase (decarboxylating). This model does not specify whether the cofactor is NADP only (EC 1.1.1.44), NAD only, or both. The model does not assign an EC number for that reason. [Energy metabolism, Pentose phosphate pathway] domain		6-phosphogluconate dehydrogenase (decarboxylating) domain
Gnd domain	6-phosphogluconate dehydrogenase [Carbohydrate transport and metabolism] domain		6-phosphogluconate dehydrogenase domain
6PGD	6-phosphogluconate dehydrogenase, C-terminal domain. This family represents the C-terminal all-alpha domain of 6-phosphogluconate dehydrogenase. The domain contains two structural repeats of 5 helices each. domain		6-phosphogluconate dehydrogenase, C-terminal domain domain
PTZ00142 domain	6-phosphogluconate dehydrogenase; Provisional domain		6-phosphogluconate dehydrogenase domain
PRK09287 domain	6-phosphogluconate dehydrogenase; Validated domain		6-phosphogluconate dehydrogenase domain
PRK09599 domain	6-phosphogluconate dehydrogenase-like protein; Reviewed domain		6-phosphogluconate dehydrogenase-like protein domain
PRK12490 domain	6-phosphogluconate dehydrogenase-like protein; Reviewed domain		6-phosphogluconate dehydrogenase-like protein domain
PRK10563 domain	6-phosphogluconate phosphatase; Provisional domain		6-phosphogluconate phosphatase domain
6-phosphogluconolactonase_6PGL. domain	6-phosphogluconolactonase. This enzyme of the pentose phosphate pathway is often found as a part of a multifunctional protein with [Energy metabolism, Pentose phosphate pathway] domain		6-phosphogluconolactonase domain
NagB domain	6-phosphogluconolactonase/Glucosamine-6-phosphate isomerase/deaminase [Carbohydrate transport and metabolism] domain		6-phosphogluconolactonase/glucosamine-6-phosphate isomerase/deaminase domain
PRK11028 domain	6-phosphogluconolactonase; Provisional domain		6-phosphogluconolactonase domain
PTPS	6-pyruvoyl tetrahydropterin synthase (PTPS). Folate derivatives are essential cofactors in the biosynthesis of purines, pyrimidines, and amino acids, as well as formyl-tRNA. Mammalian cells are able to utilize pre-formed folates after uptake by a carrier-mediated active transport system. Most microbes and plants lack this system and must synthesize folates de novo from guanosine triphosphate. One…		6-pyruvoyl tetrahydropterin synthase (PTPS) domain
PTPS	6-pyruvoyl tetrahydropterin synthase. 6-Pyruvoyl tetrahydrobiopterin synthase catalyses the conversion of dihydroneopterin triphosphate to 6-pyruvoyl tetrahydropterin, the second of three enzymatic steps in the synthesis of tetrahydrobiopterin from GTP. The functional enzyme is a hexamer of identical subunits. domain		6-pyruvoyl tetrahydropterin synthase domain
Putative_6-carboxy-5678-tetrahydropterin_synthase domain	6-pyruvoyl tetrahydropterin synthase/QueD family protein. This model has been downgraded from hypothetical_equivalog to subfamily. The animal enzymes are known to be 6-pyruvoyl tetrahydropterin synthase. The function of the bacterial branch of the sequence lineage had been thought to be the same, but many are now taken to be QueD, and enzyme of queuosine biosynthesis. Queuosine is a hypermodified…		6-pyruvoyl tetrahydropterin synthase/QueD family protein domain
6_pyr_pter_rel domain	6-pyruvoyl tetrahydropterin synthase-related domain. Members of this family are small proteins, or small domains of larger proteins, that occur in certain Firmicutes in the same regions as members of families TIGR03110 and TIGR03111. Members of TIGR03110 resemble exosortase, a proposed protein sorting transpeptidase (see TIGR02602). TIGR03111 represents a small clade among the group 2 glycosyltra…		6-pyruvoyl tetrahydropterin synthase-related domain domain
COG0720 domain	6-pyruvoyl-tetrahydropterin synthase [Coenzyme metabolism] domain		6-pyruvoyl-tetrahydropterin synthase domain
PTPS_related domain	6-pyruvoyl-tetrahydropterin synthase related domain; membrane protein. This domain is found in various bacterial hypothetical membrane proteins, as well as in tetratricopeptide TPR_2 repeat protein. The exact function of the domain has not, as yet, been established. domain		6-pyruvoyl-tetrahydropterin synthase related domain domain
7_alpha_HSDH_SDR_c domain	7 alpha-hydroxysteroid dehydrogenase (7 alpha-HSDH), classical (c) SDRs. This bacterial subgroup contains 7 alpha-HSDHs, including Escherichia coli 7 alpha-HSDH. 7 alpha-HSDH, a member of the SDR family, catalyzes the NAD+ -dependent dehydrogenation of a hydroxyl group at position 7 of the steroid skeleton of bile acids. In humans the two primary bile acids are cholic and chenodeoxycholic acids, …		7 alpha-hydroxysteroid dehydrogenase (7 alpha-HSDH), classical (c) SDRs domain
7TM_transglut domain	7 transmembrane helices usually fused to an inactive transglutaminase. A family of seven transmembrane helices fused to an inactive transglutaminase domain. The transglutaminase domain is predicted to be extracellularly located. Members of this family are associated in gene neighborhoods with a pepsin-like peptidase and an ATP-grasp of the RimK-family. The ATP-grasp is predicted to modify the 7TM…		7 transmembrane helices usually fused to an inactive transglutaminase domain
7tm_1 domain	7 transmembrane receptor (rhodopsin family). This family contains, amongst other G-protein-coupled receptors (GCPRs), members of the opsin family, which have been considered to be typical members of the rhodopsin superfamily. They share several motifs, mainly the seven transmembrane helices, GCPRs of the rhodopsin superfamily. All opsins bind a chromophore, such as 11-cis-retinal. The function of…		7 transmembrane receptor (rhodopsin family) domain
7tm_2 domain	7 transmembrane receptor (Secretin family). Git3 is one of six proteins required for glucose-triggered adenylate cyclase activation, and is a G protein-coupled receptor responsible for the activation of adenylate cyclase through Gpa2 - heterotrimeric G protein alpha subunit, part of the glucose-detection pathway. Git3 contains seven predicted transmembrane domains, a third cytoplasmic loop and a …		7 transmembrane receptor (Secretin family) domain
7tm_2 domain	7 transmembrane receptor (Secretin family). This family is known as Family B, the secretin-receptor family or family 2 of the G-protein-coupled receptors (GCPRs).They have been described in many animal species, but not in plants, fungi or prokaryotes. Three distinct sub-families are recognized. Subfamily B1 contains classical hormone receptors, such as receptors for secretin and glucagon, that ar…		7 transmembrane receptor (Secretin family) domain
7tm_3 domain	7 transmembrane sweet-taste receptor of 3 GCPR. This is a domain of seven transmembrane regions that forms the C-terminus of some subclass 3 G-coupled-protein receptors. It is often associated with a downstream cysteine-rich linker domain, NCD3G pfam07562, which is the human sweet-taste receptor, and the N-terminal domain, ANF_receptor pfam01094. The seven TM regions assemble in such a way as to …		7 transmembrane sweet-taste receptor of 3 GCPR domain
F420_cofG domain	7,8-didemethyl-8-hydroxy-5-deazariboflavin synthase, CofG subunit. This model represents either a subunit or a domain, depending on whether or not the genes are fused, of a bifunctional protein that completes the synthesis of 7,8-didemethyl-8-hydroxy-5-deazariboflavin, or FO. FO is the chromophore of coenzyme F(420), involved in methanogenesis in methanogenic archaea but found in certain other li…		7,8-didemethyl-8-hydroxy-5-deazariboflavin synthase, CofG subunit domain
F420_cofH	7,8-didemethyl-8-hydroxy-5-deazariboflavin synthase, CofH subunit. This enzyme, together with CofG, complete the biosynthesis of 7,8-didemethyl-8-hydroxy-5-deazariboflavin synthase, the chromophore of coenzyme F420. The chromophore is also used in cyanobacteria DNA photolyases. [Biosynthesis of cofactors, prosthetic groups, and carriers, Other] domain		7,8-didemethyl-8-hydroxy-5-deazariboflavin synthase, CofH subunit domain
HPPK domain	7,8-dihydro-6-hydroxymethylpterin-pyrophosphokinase (HPPK). domain		7,8-dihydro-6-hydroxymethylpterin-pyrophosphokinase (HPPK) domain;7,8-dihydro-6-hydroxymethylpterin-pyrophosphokinase . domain
HPPK domain	7,8-dihydro-6-hydroxymethylpterin-pyrophosphokinase (HPPK). Folate derivatives are essential cofactors in the biosynthesis of purines, pyrimidines, and amino acids as well as formyl-tRNA. Mammalian cells are able to utilize pre-formed folates after uptake by a carrier-mediated active transport system. Most microbes and plants lack this system and must synthesize folates de novo from guanosine tri…		7,8-dihydro-6-hydroxymethylpterin-pyrophosphokinase (HPPK) domain
FolK domain	7,8-dihydro-6-hydroxymethylpterin-pyrophosphokinase [Coenzyme metabolism] domain		7,8-dihydro-6-hydroxymethylpterin-pyrophosphokinase domain
PRK08416 domain	7-alpha-hydroxysteroid dehydrogenase; Provisional domain		7-alpha-hydroxysteroid dehydrogenase domain
PRK06113 domain	7-alpha-hydroxysteroid dehydrogenase; Validated domain		7-alpha-hydroxysteroid dehydrogenase domain
queE_Cx14CxxC domain	7-carboxy-7-deazaguanine synthase, Cx14CxxC type. In the pathway of 7-cyano-7-deazaquanine (preQ0) biosynthesis, the radical SAM enzyme QueE is quite variable. This model describes a variant form in which the three-Cys motif that binds the signature 4Fe-4S cluster takes the form Cx14CxxC, as in Burkholderia multivorans ATCC 17616. The crystal structure is known. domain		7-carboxy-7-deazaguanine synthase, Cx14CxxC type domain
QueF domain	7-cyano-7-deazaguanine reductase. This enzyme catalyzes the 4-electron reduction of the cyano group of 7-cyano-7-deazaguanine (preQ0) to an amine. Although related to a large family of GTP cyclohydrolases (pfam01227), the relationship is structural and not germane to the catalytic mechanism. This mode represents the longer, gram-negative version of the enzyme as found in E. coli. The enzymatic st…		7-cyano-7-deazaguanine reductase domain
QueF-II domain	7-cyano-7-deazaguanine reductase. This enzyme catalyzes the 4-electron reduction of the cyano group of 7-cyano-7-deazaguanine (proQ1) to an amine. Although related to a large family of GTP cyclohydrolases (pfam01227), the relationship is structural and not germane to the catalytic mechanism. This mode represents the shorter, gram-positive version of the enzyme as found in B. subtilis. The enzymat…		7-cyano-7-deazaguanine reductase domain
queF domain	7-cyano-7-deazaguanine reductase; Provisional domain		7-cyano-7-deazaguanine reductase domain
PRK13258 domain	7-cyano-7-deazaguanine reductase; Provisional domain		7-cyano-7-deazaguanine reductase domain
PRK13533 domain	7-cyano-7-deazaguanine tRNA-ribosyltransferase; Provisional domain		7-cyano-7-deazaguanine tRNA-ribosyltransferase domain
PRK13534 domain	7-cyano-7-deazaguanine tRNA-ribosyltransferase; Provisional domain		7-cyano-7-deazaguanine tRNA-ribosyltransferase domain
Bsubt_queE domain	7-cyano-7-deazaguanosine (preQ0) biosynthesis protein QueE. This uncharacterized enzyme, designated QueE, participates in the biosynthesis, from GTP, of 7-cyano-7-deazaguanosine, also called preQ0 because in many species it is a precursor of queuosine. In most Archaea, it is instead the precursor of a different tRNA modified base, archaeosine. [Protein synthesis, tRNA and rRNA base modification] …		7-cyano-7-deazaguanosine (preQ0) biosynthesis protein QueE domain
7kD_DNA_binding domain	7kD DNA-binding domain. This family contains members of the hyper-thermophilic archaebacterium 7kD DNA-binding/endoribonuclease P2 family. There are five 7kD DNA-binding proteins, 7a-7e, found as monomers in the cell. Protein 7e shows the tightest DNA-binding ability. domain		7kD DNA-binding domain domain
7kD_coat domain	7kD viral coat protein. This family consists of a 7kD coat protein from carlavirus and potexvirus. domain		7kD viral coat protein domain
BioF domain	7-keto-8-aminopelargonate synthetase and related enzymes [Coenzyme metabolism] domain		7-keto-8-aminopelargonate synthetase and related enzymes domain
7tm_7 domain	7tm Chemosensory receptor. In Drosophila, taste is perceived by gustatory neurons located in sensilla distributed on several different appendages throughout the body of the animal. This family represents the taste receptor sensitive to trehalose. domain		7tm Chemosensory receptor domain
7tm_7 domain	7tm Chemosensory receptor. This family includes a number of gustatory and odorant receptors mainly from insect species such as A. gambiae and D. melanogaster. They are classified as G-protein-coupled receptors (GPCRs), or seven-transmembrane receptors. They show high sequence divergence, consistent with an ancient origin for the family. domain		7tm Chemosensory receptor domain
7TMR-DISM_7TM domain	7TM diverse intracellular signalling. This entry represents the transmembrane region of the 7TM-DISM (7TM Receptors with Diverse Intracellular Signalling Modules). domain		7TM diverse intracellular signalling domain
7tm_6 domain	7tm Odorant receptor. This family is composed of 7 transmembrane receptors, that are probably drosophila odorant receptors. domain		7tm Odorant receptor domain
7TM-7TMR_HD	7TM receptor with intracellular HD hydrolase. These bacterial 7TM receptor proteins have an intracellular pfam01966. This entry corresponds to the 7 helix transmembrane domain. These proteins also contain an N-terminal extracellular domain. domain		7TM receptor with intracellular HD hydrolase domain
7TMR-HDED	7TM-HD extracellular. This entry represents the extracellular domain of the 7TM-HD (7TM Receptors with HD hydrolase). domain		7TM-HD extracellular domain;7tm-hd extracellular. this entry represents the extracellular domain of the 7tm-hd . domain
7TMR-DISMED2 domain	7TMR-DISM extracellular 2. This entry represents one of two distinct types of extracellular domain found in the 7TM-DISM (7TM Receptors with Diverse Intracellular Signalling Modules) bacterial transmembrane proteins. It is possible that this domain adopts a jelly roll fold and acts as a receptor for carbohydrates and their derivatives. domain		7TMR-DISM extracellular 2 domain
Tnp_P_element_C domain	87kDa Transposase. This domain family is found in eukaryotes, and is typically between 78 and 110 amino acids in length. The family is found in association with pfam05485. There are two completely conserved residues (D and G) that may be functionally important. This family is an 87kDa transposase protein which catalyses both the precise and imprecise excision of a nonautonomous P transposable ele…		87kDa Transposase domain
PLN02955 domain	8-amino-7-oxononanoate synthase domain
Putative_8-amino-7-oxononanoate_synthase domain	8-amino-7-oxononanoate synthase. 7-keto-8-aminopelargonic acid synthetase is an alternate name. This model represents 8-amino-7-oxononanoate synthase, the BioF protein of biotin biosynthesis. This model is based on a careful phylogenetic analysis to separate members of this family from 2-amino-3-ketobutyrate and other related pyridoxal phosphate-dependent enzymes. In several species, including St…		8-amino-7-oxononanoate synthase domain
PRK05937 domain	8-amino-7-oxononanoate synthase; Provisional domain		8-amino-7-oxononanoate synthase domain
PRK05958 domain	8-amino-7-oxononanoate synthase; Reviewed domain		8-amino-7-oxononanoate synthase domain
OGG_N domain	8-oxoguanine DNA glycosylase, N-terminal domain. The presence of 8-oxoguanine residues in DNA can give rise to G-C to T-A transversion mutations. This enzyme is found in archaeal, bacterial and eukaryotic species, and is specifically responsible for the process which leads to the removal of 8-oxoguanine residues. It has DNA glycosylase activity (EC:3.2.2.23) and DNA lyase activity (EC:4.2.99.18).…		8-oxoguanine DNA glycosylase, N-terminal domain domain
Includes:_DNA-apurinic_or_apyrimidinic_site_lyase domain	8-oxoguanine DNA-glycosylase (ogg). All proteins in this family for which functions are known are 8-oxo-guanaine DNA glycosylases that function in base excision repair. This family is based on the phylogenomic analysis of JA Eisen (1999, Ph.D. Thesis, Stanford University). This family is distantly realted to the Nth-MutY superfamily. [DNA metabolism, DNA replication, recombination, and repair] do…		8-oxoguanine DNA-glycosylase (ogg) domain
Zeta-carotene_desaturase domain	9,9'-di-cis-zeta-carotene desaturase. Carotene 7,8-desaturase, also called zeta-carotene desaturase, catalyzes multiple steps in the pathway from geranylgeranyl-PP to all-trans-lycopene in plants and cyanobacteria. A similar enzyme and pathway is found in the green sulfur bacterium Chlorobium tepidum. domain		9,9'-di-cis-zeta-carotene desaturase domain
PLN02969 domain	9-cis-epoxycarotenoid dioxygenase domain
PLN02258 domain	9-cis-epoxycarotenoid dioxygenase NCED domain
CLECT_VCBS	A bacterial subgroup of the C-type lectin-like (CTLD) domain; a subgroup of bacterial protein domains homologous to the carbohydrate-recognition domains (CRDs) of the C-type lectins. CLECT_VCBS: A bacterial subgroup of the C-type lectin-like (CTLD) domain; a subgroup of bacterial protein domains homologous to the carbohydrate-recognition domains (CRDs) of the C-type lectins. Many CTLDs are calciu…		A bacterial subgroup of the C-type lectin-like (CTLD) domain domain
CP_ATPgrasp_1 domain	A circularly permuted ATPgrasp. An ATP-grasp family that is present both as catalytically active and inactive versions. Contextual analysis suggests that it functions in a distinct peptide synthesis/modification system that additionally contains a transglutaminase, an NTN-hydrolase, the Alpha-E domain, and a transglutaminase fused N-terminal to a circularly permuted COOH-NH2 ligase. The inactive …		A circularly permuted ATPgrasp domain
HSR1_MMR1 domain	A circularly permuted subfamily of the Ras GTPases. Human HSR1 is localized to the human MHC class I region and is highly homologous to a putative GTP-binding protein, MMR1 from mouse. These proteins represent a new subfamily of GTP-binding proteins that has only eukaryote members. This subfamily shows a circular permutation of the GTPase signature motifs so that the C-terminal strands 5, 6, and …		A circularly permuted subfamily of the Ras GTPases domain
Nucleostemin_like domain	A circularly permuted subfamily of the Ras GTPases. Nucleostemin (NS) is a nucleolar protein that functions as a regulator of cell growth and proliferation in stem cells and in several types of cancer cells, but is not expressed in the differentiated cells of most mammalian adult tissues. NS shuttles between the nucleolus and nucleoplasm bidirectionally at a rate that is fast and independent of c…		A circularly permuted subfamily of the Ras GTPases domain
WHEP-TRS	A conserved domain of 46 amino acids, called WHEP-TRS has been shown.to exist in a number of higher eukaryote aminoacyl-transfer RNA synthetases. This domain is present one to six times in the several enzymes. There are three copies in mammalian multifunctional aminoacyl-tRNA synthetase in a region that separates the N-terminal glutamyl-tRNA synthetase domain from the C-terminal prolyl-tRNA synth…		A conserved domain of 46 amino acids, called WHEP-TRS has been shown domain
LmjF365940-deam domain	A distinct subfamily of CDD/CDA-like deaminases. A distinct branch of the CDD/CDA-like deaminases prototyped by Leishmania LmjF36.5940. Members of this family are widely distributed across several microbial eukaryotes such as kinetoplastids, chlorophyte algae, stramenopiles and the alveolate Perkinsus. Domain architectures suggest that these proteins might possess mRNA editing or DNA mutagenizing…		A distinct subfamily of CDD/CDA-like deaminases domain
JmjC domain	A domain family that is part of the cupin metalloenzyme superfamily. Probable enzymes, but of unknown functions, that regulate chromatin reorganisation processes (Clissold and Ponting, in press). domain		A domain family that is part of the cupin metalloenzyme superfamily domain
POP4 domain	A domain found in a protein subunit of human RNase MRP and RNase P ribonucleoprotein complexes and archaeal proteins. domain		A domain found in a protein subunit of human RNase MRP and RNase P ribonucleoprotein complexes and archaeal proteins domain
CHRD	A domain in the BMP inhibitor chordin and in microbial proteins. domain		A domain in the BMP inhibitor chordin and in microbial proteins domain;a domain in the bmp inhibitor chordin and in microbial proteins. domain
APP_MetAP domain	A family including aminopeptidase P, aminopeptidase M, and prolidase. Also known as metallopeptidase family M24. This family of enzymes is able to cleave amido-, imido- and amidino-containing bonds. Members exibit relatively narrow substrate specificity compared to other metallo-aminopeptidases, suggesting they play roles in regulation of biological processes rather than general protein degradati…		A family including aminopeptidase P, aminopeptidase M, and prolidase domain
GH20_chitobiase-like_1 domain	A functionally uncharacterized subgroup of the Glycosyl hydrolase family 20 (GH20) catalytic domain found in proteins similar to the chitobiase of Serratia marcescens, a beta-N-1,4-acetylhexosaminidase that hydrolyzes the beta-1,4-glycosidic linkages in oligomers derived from chitin. Chitin is degraded by a two step process: i) a chitinase hydrolyzes the chitin to oligosaccharides and disaccharid…		A functionally uncharacterized subgroup of the Glycosyl hydrolase family 20 (GH20) catalytic domain found in proteins similar to the chitobiase of Serratia marcescens, a beta-N-1,4-acetylhexosaminidase that hydrolyzes the beta-1,4-glycosidic linkages in oligomers derived from chitin domain
eu_AANH_C_1 domain	A group of hypothetical eukaryotic proteins, characterized by the presence of an adenine nucleotide alpha hydrolase (AANH)-like domain located N-terminal to two distinctly different YjgF-YER057c-UK114-like domains. This CD contains the first of these domains. The YjgF-YER057c-UK114 protein family is a large family of proteins present in bacteria, archaea, and eukaryotes with no definitive functio…		A group of hypothetical eukaryotic proteins, characterized by the presence of an adenine nucleotide alpha hydrolase (AANH)-like domain located N-terminal to two distinctly different YjgF-YER057c-UK114-like domains domain
eu_AANH_C_2 domain	A group of hypothetical eukaryotic proteins, characterized by the presence of an adenine nucleotide alpha hydrolase (AANH)-like domain located N-terminal to two distinctly different YjgF-YER057c-UK114-like domains. This CD contains the second of these domains. The YjgF-YER057c-UK114 protein family is a large family of proteins present in bacteria, archaea, and eukaryotes with no definitive functi…		A group of hypothetical eukaryotic proteins, characterized by the presence of an adenine nucleotide alpha hydrolase (AANH)-like domain located N-terminal to two distinctly different YjgF-YER057c-UK114-like domains domain
LDH-like_MDH_nadp domain	A lactate dehydrogenases-like structure with malate dehydrogenase enzymatic activity. The LDH-like MDH proteins have a lactate dehyhydrogenase-like (LDH-like) structure and malate dehydrogenase (MDH) enzymatic activity. This subgroup is composed of some archaeal LDH-like MDHs that prefer NADP(H) rather than NAD(H) as a cofactor. One member, MJ0490 from Methanococcus jannaschii, has been observed …		A lactate dehydrogenases-like structure with malate dehydrogenase enzymatic activity domain
LIM_Eplin_like_1 domain	a LIM domain subfamily on a group of proteins with unknown function. This model represents a LIM domain subfamily of Eplin-like family. This family shows highest homology to the LIM domains on Eplin and XIRP2 protein families. Epithelial Protein Lost in Neoplasm is a cytoskeleton-associated tumor suppressor whose expression inversely correlates with cell growth, motility, invasion and cancer mort…		a LIM domain subfamily on a group of proteins with unknown function domain
PBP2_Ttha1568_Mqnd domain	A menaquinone biosynthetic enzyme exhibits the type 2 periplasmic-binding protein fold. This group includes Ttha1568 (MqnD) from Thermus thermophilies HB8, an enzyme within an alternative menaquinone biosynthetic pathway that catalyzes the conversion of cyclic de-hypoxanthine futalosine to 1,4-dihydroxy-6-naphthoate. Menaquinone (MK; vitamin K) is an essential lipid-soluble carrier that shuttles …		A menaquinone biosynthetic enzyme exhibits the type 2 periplasmic-binding protein fold domain
AlkD_like_1 domain	A new structural DNA glycosylase containing HEAT-like repeats. This domain represents a new and uncharacterized structural superfamily of DNA glycosylases that form an alpha-alpha superhelix fold that are not belong to the identified five structural DNA glycosylase superfamilies (UDG, AAG/MNPG, MutM/Fpg and helix-hairpin-helix). DNA glycosylases removing alkylated base residues have been identifi…		A new structural DNA glycosylase containing HEAT-like repeats domain
AlkD_like domain	A new structural DNA glycosylase. Proteins in this family are predicted to be DNA alkylation repair enzymes. The structure of a hypothetical protein in this family shows it to adopt a supercoiled alpha helical structure. domain		A new structural DNA glycosylase domain
AlkD_like domain	A new structural DNA glycosylase. This domain represents a new and uncharacterized structural superfamily of DNA glycosylases that form an alpha-alpha superhelix fold that are not belong to the identified five structural DNA glycosylase superfamilies (UDG, AAG/MNPG, MutM/Fpg and helix-hairpin-helix). DNA glycosylases removing alkylated base residues have been identified in all organisms investiga…		A new structural DNA glycosylase domain
NGP_1 domain	A novel nucleolar GTP-binding protein, circularly permuted subfamily of the Ras GTPases. Autoantigen NGP-1 (Nucleolar G-protein gene 1) has been shown to localize in the nucleolus and nucleolar organizers in all cell types analyzed, which is indicative of a function in ribosomal assembly. NGP-1 and its homologs show a circular permutation of the GTPase signature motifs so that the C-terminal stra…		A novel nucleolar GTP-binding protein, circularly permuted subfamily of the Ras GTPases domain
AHH	A nuclease family of the HNH/ENDO VII superfamily with conserved AHH. AHH is a predicted nuclease of the HNH/ENDO VII superfamily of the treble clef fold. The name is derived from the conserved motif, AHH. It is found in bacterial polymorphic toxin systems and functions as a toxin module. Like WHH and LHH, the AHH nuclease contains 4 conserved histidines of which, the first one is predicted to bi…		A nuclease family of the HNH/ENDO VII superfamily with conserved AHH domain
LHH	A nuclease of the HNH/ENDO VII superfamily with conserved LHH. LHH is a predicted nuclease of the HNH/ENDO VII superfamily of the treble clef fold. The name is derived from the conserved motif, LHH. It is found in bacterial polymorphic toxin systems and functions as a toxin module. Like WHH and AHH, LHH nuclease contain 4 conserved histidines of which, the first one is predicted to bind metal-ion…		A nuclease of the HNH/ENDO VII superfamily with conserved LHH domain
WHH	A nuclease of the HNH/ENDO VII superfamily with conserved WHH. WHH is a predicted nuclease of the HNH/ENDO VII superfamily of the treble clef fold. The name is derived from the conserved motif WHH. It is found in bacterial polymorphic toxin systems and functions as a toxin module. WHH is the shortest version of HNH nuclease families. Like AHH and LHH, the WHH nuclease contains 4 conserved histidi…		A nuclease of the HNH/ENDO VII superfamily with conserved WHH domain
PB1_NLP domain	A PB1 domain is present in NIN like proteins (NLP), a key enzyme in a process of establishment of symbiosis betweeen legumes and nitrogen fixing bacteria (Rhizobium). The PB1 domain is a modular domain mediating specific protein-protein interaction which play a role in many critical cell processes like osteoclastogenesis, angiogenesis, early cardiovascular development, and cell polarity. A canoni…		A PB1 domain is present in NIN like proteins (NLP), a key enzyme in a process of establishment of symbiosis betweeen legumes and nitrogen fixing bacteria (Rhizobium) domain
PB1_P67 domain	A PB1 domain is present in p67 proteins which forms a signaling complex with p40, a crucial step for activation of NADPH oxidase during phagocytosis. PB1 domain is a modular domain mediating specific protein-protein interactions which play a role in many critical cell processes . A canonical PB1-PB1 interaction, which involves heterodimerization of two PB1 domains, is required for the formation o…		A PB1 domain is present in p67 proteins which forms a signaling complex with p40, a crucial step for activation of NADPH oxidase during phagocytosis domain
Alpha-E domain	A predicted alpha-helical domain with a conserved ER motif. An uncharacterized alpha helical domain containing a highly conserved ER motif and typically found as a tandem duplication. Contextual analysis suggests that it functions in a distinct peptide synthesis/modification system comprising of a transglutaminase, a peptidase of the NTN-hydrolase superfamily, an active and inactive circularly pe…		A predicted alpha-helical domain with a conserved ER motif domain
Alpha-E domain	A predicted alpha-helical domain with a conserved ER motif. Uncharacterized protein conserved in bacteria [Function unknown] domain		A predicted alpha-helical domain with a conserved ER motif domain
ARHI_like domain	A Ras homolog member I (ARHI). ARHI (A Ras homolog member I) is a member of the Ras family with several unique structural and functional properties. ARHI is expressed in normal human ovarian and breast tissue, but its expression is decreased or eliminated in breast and ovarian cancer. ARHI contains an N-terminal extension of 34 residues (human) that is required to retain its tumor suppressive act…		A Ras homolog member I (ARHI) domain
FBOX domain	A Receptor for Ubiquitination Targets. domain		A Receptor for Ubiquitination Targets domain;a receptor for ubiquitination targets. domain
RPT domain	A repeated domain in UCH-protein. This is a repeated domain found in de-ubiquitinating proteins. It's exact function is not known although it is likely to be involved in the binding of the Ubps in the complex with Rsp5 and Rup1. domain		A repeated domain in UCH-protein domain
IDEAL domain	A short protein domain of unknown function. It is found at the C-terminus of proteins in the UPF0302 family. It is named after the sequence of the most conserved region in some members. domain		A short protein domain of unknown function domain
Phytocyanin_like_1 domain	A subclass of phytocyanins, plant blue or type I copper proteins. Phytocyanins are plant blue or type I copper proteins. They are involved in electron transfer reactions with the Cu center transitioning between the oxidized Cu(II) form and the reduced Cu(I) form. Phytocyanins are classified into four groups: stellacyanin, plantacyanin, uclacyanin and early nodulin groups. Members of this unknown …		A subclass of phytocyanins, plant blue or type I copper proteins domain
Peptidase_C19A domain	A subfamily of Peptidase C19. Peptidase C19 contains ubiquitinyl hydrolases. They are intracellular peptidases that remove ubiquitin molecules from polyubiquinated peptides by cleavage of isopeptide bonds. They hydrolyse bonds involving the carboxyl group of the C-terminal Gly residue of ubiquitin. The purpose of the de-ubiquitination is thought to be editing of the ubiquitin conjugates, which co…		A subfamily of Peptidase C19 domain
Peptidase_C19B domain	A subfamily of Peptidase C19. Peptidase C19 contains ubiquitinyl hydrolases. They are intracellular peptidases that remove ubiquitin molecules from polyubiquinated peptides by cleavage of isopeptide bonds. They hydrolyze bonds involving the carboxyl group of the C-terminal Gly residue of ubiquitin. The purpose of the de-ubiquitination is thought to be editing of the ubiquitin conjugates, which co…		A subfamily of Peptidase C19 domain
peptidase_C19C domain	A subfamily of Peptidase C19. Peptidase C19 contains ubiquitinyl hydrolases. They are intracellular peptidases that remove ubiquitin molecules from polyubiquinated peptides by cleavage of isopeptide bonds. They hydrolyze bonds involving the carboxyl group of the C-terminal Gly residue of ubiquitin. The purpose of the de-ubiquitination is thought to be editing of the ubiquitin conjugates, which co…		A subfamily of Peptidase C19 domain
Peptidase_C19D	A subfamily of Peptidase C19. Peptidase C19 contains ubiquitinyl hydrolases. They are intracellular peptidases that remove ubiquitin molecules from polyubiquinated peptides by cleavage of isopeptide bonds. They hydrolyze bonds involving the carboxyl group of the C-terminal Gly residue of ubiquitin. The purpose of the de-ubiquitination is thought to be editing of the ubiquitin conjugates, which co…		A subfamily of Peptidase C19 domain
Peptidase_C19E domain	A subfamily of Peptidase C19. Peptidase C19 contains ubiquitinyl hydrolases. They are intracellular peptidases that remove ubiquitin molecules from polyubiquinated peptides by cleavage of isopeptide bonds. They hydrolyze bonds involving the carboxyl group of the C-terminal Gly residue of ubiquitin. The purpose of the de-ubiquitination is thought to be editing of the ubiquitin conjugates, which co…		A subfamily of Peptidase C19 domain
Peptidase_C19F domain	A subfamily of Peptidase C19. Peptidase C19 contains ubiquitinyl hydrolases. They are intracellular peptidases that remove ubiquitin molecules from polyubiquinated peptides by cleavage of isopeptide bonds. They hydrolyze bonds involving the carboxyl group of the C-terminal Gly residue of ubiquitin. The purpose of the de-ubiquitination is thought to be editing of the ubiquitin conjugates, which co…		A subfamily of Peptidase C19 domain
Peptidase_C19G domain	A subfamily of Peptidase C19. Peptidase C19 contains ubiquitinyl hydrolases. They are intracellular peptidases that remove ubiquitin molecules from polyubiquinated peptides by cleavage of isopeptide bonds. They hydrolyze bonds involving the carboxyl group of the C-terminal Gly residue of ubiquitin. The purpose of the de-ubiquitination is thought to be editing of the ubiquitin conjugates, which co…		A subfamily of Peptidase C19 domain
Peptidase_C19H	A subfamily of Peptidase C19. Peptidase C19 contains ubiquitinyl hydrolases. They are intracellular peptidases that remove ubiquitin molecules from polyubiquinated peptides by cleavage of isopeptide bonds. They hydrolyze bonds involving the carboxyl group of the C-terminal Gly residue of ubiquitin. The purpose of the de-ubiquitination is thought to be editing of the ubiquitin conjugates, which co…		A subfamily of Peptidase C19 domain
Peptidase_C19I domain	A subfamily of Peptidase C19. Peptidase C19 contains ubiquitinyl hydrolases. They are intracellular peptidases that remove ubiquitin molecules from polyubiquinated peptides by cleavage of isopeptide bonds. They hydrolyze bonds involving the carboxyl group of the C-terminal Gly residue of ubiquitin. The purpose of the de-ubiquitination is thought to be editing of the ubiquitin conjugates, which co…		A subfamily of Peptidase C19 domain
Peptidase_C19J domain	A subfamily of Peptidase C19. Peptidase C19 contains ubiquitinyl hydrolases. They are intracellular peptidases that remove ubiquitin molecules from polyubiquinated peptides by cleavage of isopeptide bonds. They hydrolyze bonds involving the carboxyl group of the C-terminal Gly residue of ubiquitin. The purpose of the de-ubiquitination is thought to be editing of the ubiquitin conjugates, which co…		A subfamily of Peptidase C19 domain
Peptidase_C19K domain	A subfamily of Peptidase C19. Peptidase C19 contains ubiquitinyl hydrolases. They are intracellular peptidases that remove ubiquitin molecules from polyubiquinated peptides by cleavage of isopeptide bonds. They hydrolyze bonds involving the carboxyl group of the C-terminal Gly residue of ubiquitin. The purpose of the de-ubiquitination is thought to be editing of the ubiquitin conjugates, which co…		A subfamily of Peptidase C19 domain
Peptidase_C19L domain	A subfamily of Peptidase C19. Peptidase C19 contains ubiquitinyl hydrolases. They are intracellular peptidases that remove ubiquitin molecules from polyubiquinated peptides by cleavage of isopeptide bonds. They hydrolyze bonds involving the carboxyl group of the C-terminal Gly residue of ubiquitin. The purpose of the de-ubiquitination is thought to be editing of the ubiquitin conjugates, which co…		A subfamily of Peptidase C19 domain
Peptidase_C19M domain	A subfamily of Peptidase C19. Peptidase C19 contains ubiquitinyl hydrolases. They are intracellular peptidases that remove ubiquitin molecules from polyubiquinated peptides by cleavage of isopeptide bonds. They hydrolyze bonds involving the carboxyl group of the C-terminal Gly residue of ubiquitin. The purpose of the de-ubiquitination is thought to be editing of the ubiquitin conjugates, which co…		A subfamily of Peptidase C19 domain
Peptidase_C19N domain	A subfamily of Peptidase C19. Peptidase C19 contains ubiquitinyl hydrolases. They are intracellular peptidases that remove ubiquitin molecules from polyubiquinated peptides by cleavage of isopeptide bonds. They hydrolyze bonds involving the carboxyl group of the C-terminal Gly residue of ubiquitin. The purpose of the de-ubiquitination is thought to be editing of the ubiquitin conjugates, which co…		A subfamily of Peptidase C19 domain
Peptidase_C19O domain	A subfamily of Peptidase C19. Peptidase C19 contains ubiquitinyl hydrolases. They are intracellular peptidases that remove ubiquitin molecules from polyubiquinated peptides by cleavage of isopeptide bonds. They hydrolyze bonds involving the carboxyl group of the C-terminal Gly residue of ubiquitin. The purpose of the de-ubiquitination is thought to be editing of the ubiquitin conjugates, which co…		A subfamily of Peptidase C19 domain
Peptidase_C19P domain	A subfamily of Peptidase C19. Peptidase C19 contains ubiquitinyl hydrolases. They are intracellular peptidases that remove ubiquitin molecules from polyubiquinated peptides by cleavage of isopeptide bonds. They hydrolyze bonds involving the carboxyl group of the C-terminal Gly residue of ubiquitin. The purpose of the de-ubiquitination is thought to be editing of the ubiquitin conjugates, which co…		A subfamily of Peptidase C19 domain
Peptidase_C19Q domain	A subfamily of Peptidase C19. Peptidase C19 contains ubiquitinyl hydrolases. They are intracellular peptidases that remove ubiquitin molecules from polyubiquinated peptides by cleavage of isopeptide bonds. They hydrolyze bonds involving the carboxyl group of the C-terminal Gly residue of ubiquitin. The purpose of the de-ubiquitination is thought to be editing of the ubiquitin conjugates, which co…		A subfamily of Peptidase C19 domain
Peptidase_C19R	A subfamily of peptidase C19. Peptidase C19 contains ubiquitinyl hydrolases. They are intracellular peptidases that remove ubiquitin molecules from polyubiquinated peptides by cleavage of isopeptide bonds. They hydrolyze bonds involving the carboxyl group of the C-terminal Gly residue of ubiquitin. The purpose of the de-ubiquitination is thought to be editing of the ubiquitin conjugates, which co…		A subfamily of peptidase C19 domain
Peptidase_C39_likeA domain	A sub-family of peptidase C39 which contains Cyclolysin and Hemolysin processing peptidases. Peptidase family C39 mostly contains bacteriocin-processing endopeptidases from bacteria. The cysteine peptidases in family C39 cleave the double-glycineleader peptides from the precursors of various bacteriocins (mostly non-lantibiotic). The cleavage is mediated by the transporter as part of the secretio…		A sub-family of peptidase C39 which contains Cyclolysin and Hemolysin processing peptidases domain
Peptidase_C39B domain	A sub-family of peptidase family C39. Peptidase family C39 mostly contains bacteriocin-processing endopeptidases from bacteria. The cysteine peptidases in family C39 cleave the double-glycineleader peptides from the precursors of various bacteriocins (mostly non-lantibiotic). The cleavage is mediated by the transporter as part of the secretion process. Bacteriocins are antibiotic proteins secrete…		A sub-family of peptidase family C39 domain
Peptidase_C39C domain	A sub-family of peptidase family C39. Peptidase family C39 mostly contains bacteriocin-processing endopeptidases from bacteria. The cysteine peptidases in family C39 cleave the double-glycineleader peptides from the precursors of various bacteriocins (mostly non-lantibiotic). The cleavage is mediated by the transporter as part of the secretion process. Bacteriocins are antibiotic proteins secrete…		A sub-family of peptidase family C39 domain
Peptidase_C39D	A sub-family of peptidase family C39. Peptidase family C39 mostly contains bacteriocin-processing endopeptidases from bacteria. The cysteine peptidases in family C39 cleave the double-glycineleader peptides from the precursors of various bacteriocins (mostly non-lantibiotic). The cleavage is mediated by the transporter as part of the secretion process. Bacteriocins are antibiotic proteins secrete…		A sub-family of peptidase family C39 domain
Peptidase_C39_likeD	A sub-family of peptidase family C39. Peptidase family C39 mostly contains bacteriocin-processing endopeptidases from bacteria. The cysteine peptidases in family C39 cleave the double-glycineleader peptides from the precursors of various bacteriocins (mostly non-lantibiotic). The cleavage is mediated by the transporter as part of the secretion process. Bacteriocins are antibiotic proteins secrete…		A sub-family of peptidase family C39 domain
Peptidase_C39G domain	A sub-family of peptidase family C39. Peptidase family C39 mostly contains bacteriocin-processing endopeptidases from bacteria. The cysteine peptidases in family C39 cleave the double-glycineleader peptides from the precursors of various bacteriocins (mostly non-lantibiotic). The cleavage is mediated by the transporter as part of the secretion process. Bacteriocins are antibiotic proteins secrete…		A sub-family of peptidase family C39 domain
Peptidase_C39E domain	A sub-family of peptidase family C39. Peptidase family C39 mostly contains bacteriocin-processing endopeptidases from bacteria. The cysteine peptidases in family C39 cleave the double-glycineleader peptides from the precursors of various bacteriocins (mostly non-lantibiotic). The cleavage is mediated by the transporter as part of the secretion process. Bacteriocins are antibiotic proteins secrete…		A sub-family of peptidase family C39 domain
Peptidase_C39F domain	A sub-family of peptidase family C39. Peptidase family C39 mostly contains bacteriocin-processing endopeptidases from bacteria. The cysteine peptidases in family C39 cleave the double-glycineleader peptides from the precursors of various bacteriocins (mostly non-lantibiotic). The cleavage is mediated by the transporter as part of the secretion process. Bacteriocins are antibiotic proteins secrete…		A sub-family of peptidase family C39 domain
Peptidase_C39A domain	A sub-family of peptidase family C39. Peptidase family C39 mostly contains bacteriocin-processing endopeptidases from bacteria. The cysteine peptidases in family C39 cleave the double-glycineleader peptides from the precursors of various bacteriocins (mostly non-lantibiotic). The cleavage is mediated by the transporter as part of the secretion process. Bacteriocins are antibiotic proteins secrete…		A sub-family of peptidase family C39 domain
GH20_SpHex_like domain	A subgroup of the Glycosyl hydrolase family 20 (GH20) catalytic domain found in proteins similar to the N-acetylhexosaminidase from Streptomyces plicatus (SpHex). SpHex catalyzes the hydrolysis of N-acetyl-beta-hexosaminides. An Asp residue within the active site plays a critical role in substrate-assisted catalysis by orienting the 2-acetamido group and stabilizing the transition state. The GH20…		A subgroup of the Glycosyl hydrolase family 20 (GH20) catalytic domain found in proteins similar to the N-acetylhexosaminidase from Streptomyces plicatus (SpHex) domain
LDH_1 domain	A subgroup of L-lactate dehydrogenases. L-lactate dehydrogenases (LDH) are tetrameric enzymes catalyzing the last step of glycolysis in which pyruvate is converted to L-lactate. This subgroup is composed of eukaryotic LDHs. Vertebrate LDHs are non-allosteric. This is in contrast to some bacterial LDHs that are activated by an allosteric effector such as fructose-1,6-bisphosphate. LDHs are part of…		A subgroup of L-lactate dehydrogenases domain
LDH_3 domain	A subgroup of L-lactate dehydrogenases. L-lactate dehydrogenases (LDH) are tetrameric enzymes catalyzing the last step of glycolysis in which pyruvate is converted to L-lactate. This subgroup is composed of some bacterial LDHs from firmicutes, gammaproteobacteria, and actinobacteria. Vertebrate LDHs are non-allosteric, but some bacterial LDHs are activated by an allosteric effector such as fructo…		A subgroup of L-lactate dehydrogenases domain
LDH_2 domain	A subgroup of L-lactate dehydrogenases. L-lactate dehydrogenases (LDH) are tetrameric enzymes catalyzing the last step of glycolysis in which pyruvate is converted to L-lactate. This subgroup is composed predominantly of bacterial LDHs and a few fungal LDHs. Bacterial LDHs may be non-allosteric or may be activated by an allosteric effector such as fructose-1,6-bisphosphate. LDHs are part of the N…		A subgroup of L-lactate dehydrogenases domain
SIS_1 domain	A subgroup of the SIS domain. SIS (Sugar ISomerase) domains are found in many phosphosugar isomerases and phosphosugar binding proteins. SIS domains are also found in proteins that regulate the expression of genes involved in synthesis of phosphosugars. domain		A subgroup of the SIS domain domain
RNAP_archeal_A' domain	A' subunit of archaeal RNA polymerase (RNAP). A' is the largest subunit of the archaeal RNA polymerase (RNAP). Archaeal RNAP is closely related to RNA polymerases in eukaryotes based on the subunit compositions. Archaeal RNAP is a large multi-protein complex, made up of 11 to 13 subunits, depending on the species, that are responsible for the synthesis of RNA. Structure studies suggest that RNAP …		A' subunit of archaeal RNA polymerase (RNAP) domain
RNAP_A'' domain	A'' subunit of Archaeal RNA Polymerase (RNAP). Archaeal RNA polymerase (RNAP), like bacterial RNAP, is a large multi-subunit complex responsible for the synthesis of all RNAs in the cell. The relative positioning of the RNAP core is highly conserved between archaeal RNAP and the three classes of eukaryotic RNAPs. In archaea, the largest subunit is split into two polypeptides, A' and A'', which ar…		A'' subunit of Archaeal RNA Polymerase (RNAP) domain
GATase1_PfpI_like domain	A type 1 glutamine amidotransferase (GATase1)-like domain found in PfpI from Pyrococcus furiosus. A type 1 glutamine amidotransferase (GATase1)-like domain found in PfpI from Pyrococcus furiosus. This group includes proteins similar to PfpI from P. furiosus. and PH1704 from Pyrococcus horikoshii. These enzymes are ATP-independent intracellular proteases and may hydrolyze small peptides to provide…		A type 1 glutamine amidotransferase (GATase1)-like domain found in PfpI from Pyrococcus furiosus domain
A/G-specific_adenine_glycosylase domain	A/G-specific adenine glycosylase. This equivalog model identifies mutY members of the pfam00730 superfamily (HhH-GPD: Helix-hairpin-helix and Gly/Pro rich loop followed by a conserved aspartate). The major members of the superfamily are nth and mutY. [DNA metabolism, DNA replication, recombination, and repair] domain		A/G-specific adenine glycosylase domain
MutY domain	A/G-specific DNA glycosylase [DNA replication, recombination, and repair] domain		a/g-specific dna glycosylase domain
A1_Propeptide domain	A1 Propeptide. Most eukaryotic endopeptidases (Merops Family A1) are synthesized with signal and propeptides. The animal pepsin-like endopeptidase propeptides form a distinct family of propeptides, which contain a conserved motif approximately 30 residues long. In pepsinogen A, the first 11 residues of the mature pepsin sequence are displaced by residues of the propeptide. The propeptide contains…		A1 Propeptide domain
zf-A20 domain	A20-like zinc finger. A20- (an inhibitor of cell death)-like zinc fingers. The zinc finger mediates self-association in A20. These fingers also mediate IL-1-induced NF-kappaB activation. domain		A20-like zinc finger domain
zf-A20 domain	A20-like zinc finger. The A20 Zn-finger of bovine/human Rabex5/rabGEF1 is a Ubiquitin Binding Domain. The zinc finger mediates self-association in A20. These fingers also mediate IL-1-induced NF-kappa B activation. domain		A20-like zinc finger domain
ZnF_A20 domain	A20-like zinc fingers. A20- (an inhibitor of cell death)-like zinc fingers. The zinc finger mediates self-association in A20. These fingers also mediate IL-1-induced NF-kappaB activation. domain		A20-like zinc fingers domain
A2L_zn_ribbon domain	A2L zinc ribbon domain. This zinc ribbon domain is found associated with some viral A2L transcription factors. domain		A2L zinc ribbon domain domain
A4_beta-galactosidase_middle_domain domain	A4 beta-galactosidase middle domain: a type 1 glutamine amidotransferase (GATase1)-like domain. A4 beta-galactosidase middle domain: a type 1 glutamine amidotransferase (GATase1)-like domain. This group includes proteins similar to beta-galactosidase from Thermus thermophilus. Beta-Galactosidase hydrolyzes the beta-1,4-D-galactosidic linkage of lactose, as well as those of related chromogens, o-n…		A4 beta-galactosidase middle domain: a type 1 glutamine amidotransferase (GATase1)-like domain domain
RNA_pol_I_A49 domain	A49-like RNA polymerase I associated factor. Saccharomyces cerevisiae A49 is a specific subunit associated with RNA polymerase I (Pol I) in eukaryotes. Pol I maintains transcription activities in A49 deletion mutants. However, such mutants are deficient in transcription activity at low temperatures. Deletion analysis of the fusion yeast homolog indicate that only the C-terminal two thirds are req…		A49-like RNA polymerase I associated factor domain
GT8_A4GalT_like domain	A4GalT_like proteins catalyze the addition of galactose or glucose residues to the lipooligosaccharide (LOS) or lipopolysaccharide (LPS) of the bacterial cell surface. The members of this family of glycosyltransferases catalyze the addition of galactose or glucose residues to the lipooligosaccharide (LOS) or lipopolysaccharide (LPS) of the bacterial cell surface. The enzymes exhibit broad substra…		A4GalT_like proteins catalyze the addition of galactose or glucose residues to the lipooligosaccharide (LOS) or lipopolysaccharide (LPS) of the bacterial cell surface domain
Pox_A9 domain	A9 protein conserved region. Family of Chordopoxvirus A9 proteins. domain		A9 protein conserved region domain
MDN1 domain	AAA ATPase containing von Willebrand factor type A (vWA) domain [General function prediction only] domain		aaa atpase containing von willebrand factor type a domain domain
AAA_15 domain	AAA ATPase domain. This family of domains contain a P-loop motif that is characteristic of the AAA superfamily. domain		AAA ATPase domain domain
AAA_16 domain	AAA ATPase domain. This family of domains contain a P-loop motif that is characteristic of the AAA superfamily. domain		AAA ATPase domain domain
AAA_2 domain	AAA domain (Cdc48 subfamily). This Pfam entry includes some of the AAA proteins not detected by the pfam00004 model. domain		AAA domain (Cdc48 subfamily) domain;aaa domain . this pfam entry includes some of the aaa proteins not detected by the pfam00004 model. domain
AAA_5 domain	AAA domain (dynein-related subfamily). This Pfam entry includes some of the AAA proteins not detected by the pfam00004 model. domain		AAA domain (dynein-related subfamily) domain;aaa domain . this pfam entry includes some of the aaa proteins not detected by the pfam00004 model. domain
AAA_17 domain	AAA domain. domain		AAA domain domain;aaa domain. domain
AAA_18 domain	AAA domain. domain		AAA domain domain;aaa domain. domain
AAA_21 domain	AAA domain. domain		AAA domain domain;aaa domain. domain
AAA_22 domain	AAA domain. domain		AAA domain domain;aaa domain. domain
AAA_23 domain	AAA domain. domain		AAA domain domain;aaa domain. domain
AAA_28 domain	AAA domain. domain		AAA domain domain;aaa domain. domain
AAA_25 domain	AAA domain. This AAA domain is found in a wide variety of presumed DNA repair proteins. domain		AAA domain domain
AAA_24 domain	AAA domain. This AAA domain is found in a wide variety of presumed phage proteins. domain		AAA domain domain
AAA_27 domain	AAA domain. This domain is found in a number of double-strand DNA break proteins. This domain contains a P-loop motif. domain		AAA domain domain
AAA_26 domain	AAA domain. This domain is found in a number of proteins involved in cofactor biosynthesis such as dethiobiotin synthase and cobyric acid synthase. This domain contains a P-loop motif. domain		AAA domain domain
AAA_31 domain	AAA domain. This family includes a wide variety of AAA domains including some that have lost essential nucleotide binding residues in the P-loop. domain		AAA domain domain
AAA_32 domain	AAA domain. This family includes a wide variety of AAA domains including some that have lost essential nucleotide binding residues in the P-loop. domain		AAA domain domain
AAA_14 domain	AAA domain. This family of domains contain a P-loop motif that is characteristic of the AAA superfamily. domain		AAA domain domain
AAA_11 domain	AAA domain. This family of domains contain a P-loop motif that is characteristic of the AAA superfamily. Many of the proteins in this family are conjugative transfer proteins. domain		AAA domain domain
AAA_12 domain	AAA domain. This family of domains contain a P-loop motif that is characteristic of the AAA superfamily. Many of the proteins in this family are conjugative transfer proteins. domain		AAA domain domain
AAA_30 domain	AAA domain. This family of domains contain a P-loop motif that is characteristic of the AAA superfamily. Many of the proteins in this family are conjugative transfer proteins. There is a Walker A and Walker B. domain		AAA domain domain
AAA_13 domain	AAA domain. This family of domains contain a P-loop motif that is characteristic of the AAA superfamily. Many of the proteins in this family are conjugative transfer proteins. This family includes the PrrC protein that is thought to be the active component of the anticodon nuclease. domain		AAA domain domain
AAA_33 domain	AAA domain. This family of domains contain only a P-loop motif, that is characteristic of the AAA superfamily. Many of the proteins in this family are just short fragments so there is no Walker B motif. domain		AAA domain domain
Cell_division_cycle_protein_48_homolog_MJ1156 domain	AAA family ATPase, CDC48 subfamily. This subfamily of the AAA family ATPases includes two members each from three archaeal species. It also includes yeast CDC48 (cell division control protein 48) and the human ortholog, transitional endoplasmic reticulum ATPase (valosin-containing protein). These proteins in eukaryotes are involved in the budding and transfer of membrane from the transitional end…		AAA family ATPase, CDC48 subfamily domain
Vfa1 domain	AAA-ATPase Vps4-associated protein 1. Vps Four-Associated 1, Vfa1, in yeast, is an endosomal protein that interacts with the AAA-ATPase Vps4. It would seem to be involved in regulating the trafficking of other proteins to the endocytic vacuole. There is a CCCH zinc finger at the N-terminus. domain		AAA-ATPase Vps4-associated protein 1 domain
AAA_10 domain	AAA-like domain. This family of domains contain a P-loop motif that is characteristic of the AAA superfamily. Many of the proteins in this family are conjugative transfer proteins. domain		AAA-like domain domain
AAA_35 domain	AAA-like domain. This family of proteins are part of the AAA superfamily. domain		AAA-like domain domain
AAI_LTSS	AAI_LTSS: Alpha-Amylase Inhibitors (AAI), Lipid Transfer (LT) and Seed Storage (SS) Protein family; a protein family unique to higher plants that includes cereal-type alpha-amylase inhibitors, lipid transfer proteins, seed storage proteins, and similar proteins. Proteins in this family are known to play important roles, in defending plants from insects and pathogens, lipid transport between intra…		AAI_LTSS: Alpha-Amylase Inhibitors (AAI), Lipid Transfer (LT) and Seed Storage (SS) Protein family domain
AAI_SS	AAI_SS: Alpha-Amylase Inhibitors (AAIs) and Seed Storage (SS) Protein subfamily; composed of cereal-type AAIs and SS proteins. They are mainly present in the seeds of a variety of plants. AAIs play an important role in the natural defenses of plants against insects and pathogens such as fungi, bacteria and viruses. AAIs impede the digestion of plant starch and proteins by inhibiting digestive alp…		AAI_SS: Alpha-Amylase Inhibitors (AAIs) and Seed Storage (SS) Protein subfamily domain
AAK_AK domain	AAK_AK: Amino Acid Kinase Superfamily (AAK), Aspartokinase (AK); this CD includes the N-terminal catalytic domain of aspartokinase (4-L-aspartate-4-phosphotransferase;). AK is the first enzyme in the biosynthetic pathway of the aspartate family of amino acids (lysine, threonine, methionine, and isoleucine) and the bacterial cell wall component, meso-diaminopimelate. It also catalyzes the conversi…		AAK_AK: Amino Acid Kinase Superfamily (AAK), Aspartokinase (AK) domain
AAK_AK-DapDC domain	AAK_AK-DapDC: Amino Acid Kinase Superfamily (AAK), AK-DapDC; this CD includes the N-terminal catalytic aspartokinase (AK) domain of the bifunctional enzyme AK - DAP decarboxylase (DapDC) found in some bacteria. Aspartokinase is the first enzyme in the aspartate metabolic pathway, catalyzes the conversion of aspartate and ATP to aspartylphosphate and ADP. DapDC, which is the lysA gene product, cat…		AAK_AK-DapDC: Amino Acid Kinase Superfamily (AAK), AK-DapDC domain
AAK_AK-DapG-like domain	AAK_AK-DapG-like: Amino Acid Kinase Superfamily (AAK), AK-DapG-like; this CD includes the N-terminal catalytic aspartokinase (AK) domain of the diaminopimelate-sensitive aspartokinase isoenzyme AKI (DapG), a monofunctional enzymes found in Bacilli (Bacillus subtilis 168), Clostridia, and Actinobacteria bacterial species, as well as, the catalytic AK domain of the lysine-sensitive aspartokinase is…		AAK_AK-DapG-like: Amino Acid Kinase Superfamily (AAK), AK-DapG-like domain
AAK_AK-Ectoine domain	AAK_AK-Ectoine: Amino Acid Kinase Superfamily (AAK), AK-Ectoine; this CD includes the N-terminal catalytic domain of the aspartokinase of the ectoine (1,4,5,6-tetrahydro-2-methyl pyrimidine-4-carboxylate) biosynthetic pathway found in Methylomicrobium alcaliphilum, Vibrio cholerae, and other various halotolerant or halophilic bacteria. Bacteria exposed to hyperosmotic stress accumulate organic so…		AAK_AK-Ectoine: Amino Acid Kinase Superfamily (AAK), AK-Ectoine domain
AAK_AK-Hom3 domain	AAK_AK-Hom3: Amino Acid Kinase Superfamily (AAK), AK-Hom3; this CD includes the N-terminal catalytic domain of the aspartokinase HOM3, a monofunctional class enzyme found in Saccharomyces cerevisiae and other related AK domains. Aspartokinase, the first enzyme in the aspartate metabolic pathway, catalyzes the conversion of aspartate and ATP to aspartylphosphate and ADP, and in fungi, is responsib…		AAK_AK-Hom3: Amino Acid Kinase Superfamily (AAK), AK-Hom3 domain
AAK_AK-HSDH	AAK_AK-HSDH: Amino Acid Kinase Superfamily (AAK), AK-HSDH; this CD includes the N-terminal catalytic domain of aspartokinase (AK) of the bifunctional enzyme AK - homoserine dehydrogenase (HSDH). These aspartokinases are found in bacteria (E. coli AKI-HSDHI, ThrA and E. coli AKII-HSDHII, MetL) and higher plants (Z. mays AK-HSDH). AK and HSDH are the first and third enzymes in the biosynthetic path…		AAK_AK-HSDH: Amino Acid Kinase Superfamily (AAK), AK-HSDH domain
AAK_AK-HSDH-like domain	AAK_AK-HSDH-like: Amino Acid Kinase Superfamily (AAK), AK-HSDH-like; this family includes the N-terminal catalytic domain of aspartokinase (AK) of the bifunctional enzyme AK- homoserine dehydrogenase (HSDH). These aspartokinases are found in such bacteria as E. coli (AKI-HSDHI, ThrA and AKII-HSDHII, MetL) and in higher plants (Z. mays AK-HSDH). AK and HSDH are the first and third enzymes in the b…		AAK_AK-HSDH-like: Amino Acid Kinase Superfamily (AAK), AK-HSDH-like domain
AAK_AKi-DapG-BS	AAK_AKi-DapG-BS: Amino Acid Kinase Superfamily (AAK), AKi-DapG; this CD includes the N-terminal catalytic aspartokinase (AK) domain of the diaminopimelate-sensitive aspartokinase isoenzyme AKI (DapG), a monofunctional class enzyme found in Bacilli (Bacillus subtilis 168), Clostridia, and Actinobacteria bacterial species. In Bacillus subtilis, the regulation of the diaminopimelate-lysine biosynthe…		AAK_AKi-DapG-BS: Amino Acid Kinase Superfamily (AAK), AKi-DapG domain
AAK_AKiii-LysC-EC domain	AAK_AKiii-LysC-EC: Amino Acid Kinase Superfamily (AAK), AKiii-LysC-EC: this CD includes the N-terminal catalytic aspartokinase (AK) domain of the lysine-sensitive aspartokinase isoenzyme AKIII. AKIII is a monofunctional class enzyme (LysC) found in some bacteria such as E. coli. Aspartokinase is the first enzyme in the aspartate metabolic pathway and catalyzes the conversion of aspartate and ATP …		AAK_AKiii-LysC-EC: Amino Acid Kinase Superfamily (AAK), AKiii-LysC-EC: this CD includes the N-terminal catalytic aspartokinase (AK) domain of the lysine-sensitive aspartokinase isoenzyme AKIII domain
AAK_AKiii-YclM-BS	AAK_AKiii-YclM-BS: Amino Acid Kinase Superfamily (AAK), AKiii-YclM-BS; this CD includes the N-terminal catalytic aspartokinase (AK) domain of the lysine plus threonine-sensitive aspartokinase isoenzyme AKIII, a monofunctional class enzyme found in Bacilli (Bacillus subtilis YclM) and Clostridia species. Aspartokinase is the first enzyme in the aspartate metabolic pathway and catalyzes the convers…		AAK_AKiii-YclM-BS: Amino Acid Kinase Superfamily (AAK), AKiii-YclM-BS domain
AAK_AKii-LysC-BS	AAK_AKii-LysC-BS: Amino Acid Kinase Superfamily (AAK), AKii; this CD includes the N-terminal catalytic aspartokinase (AK) domain of the lysine-sensitive aspartokinase isoenzyme AKII of Bacillus subtilis 168, and the lysine plus threonine-sensitive aspartokinase of Corynebacterium glutamicum, and related sequences. In B. subtilis 168, the regulation of the diaminopimelate (Dap)-lysine biosynthetic…		AAK_AKii-LysC-BS: Amino Acid Kinase Superfamily (AAK), AKii domain
AAK_AK-LysC-like domain	AAK_AK-LysC-like: Amino Acid Kinase Superfamily (AAK), AK-LysC-like; this CD includes the N-terminal catalytic aspartokinase (AK) domain of the lysine-sensitive AK isoenzyme found in higher plants. The lysine-sensitive AK isoenzyme is a monofunctional protein. It is involved in the overall regulation of the aspartate pathway and can be synergistically inhibited by S-adenosylmethionine. Also inclu…		AAK_AK-LysC-like: Amino Acid Kinase Superfamily (AAK), AK-LysC-like domain
AAK_CK domain	AAK_CK: Carbamate kinase (CK) catalyzes both the ATP-phosphorylation of carbamate and carbamoyl phosphate (CP) utilization with the production of ATP from ADP and CP. Both CK (this CD) and nonhomologous CP synthetase synthesize carbamoyl phosphate, an essential precursor of arginine and pyrimidine bases, in the presence of ATP, bicarbonate, and ammonia. CK is a homodimer of 33 kDa subunits and is…		AAK_CK: Carbamate kinase (CK) catalyzes both the ATP-phosphorylation of carbamate and carbamoyl phosphate (CP) utilization with the production of ATP from ADP and CP domain
AAK_FomA-like domain	AAK_FomA-like: This CD includes a fosfomycin biosynthetic gene product, FomA, and similar proteins found in a wide range of organisms. Together, the fomA and fomB genes in the fosfomycin biosynthetic gene cluster of Streptomyces wedmorensis confer high-level fosfomycin resistance. FomA and FomB proteins converted fosfomycin to fosfomycin monophosphate and fosfomycin diphosphate in the presence of…		AAK_FomA-like: This CD includes a fosfomycin biosynthetic gene product, FomA, and similar proteins found in a wide range of organisms domain
AAK_G5K_ProB domain	AAK_G5K_ProB: Glutamate-5-kinase (G5K) catalyzes glutamate-dependent ATP cleavage; G5K transfers the terminal phosphoryl group of ATP to the gamma-carboxyl group of glutamate, in the first and controlling step of proline (and, in mammals, ornithine) biosynthesis. G5K is subject to feedback allosteric inhibition by proline or ornithine. In microorganisms and plants, proline plays an important role…		AAK_G5K_ProB: Glutamate-5-kinase (G5K) catalyzes glutamate-dependent ATP cleavage domain
AAK_NAGK-C domain	AAK_NAGK-C: N-Acetyl-L-glutamate kinase - cyclic (NAGK-C) catalyzes the phosphorylation of the gamma-COOH group of N-acetyl-L-glutamate (NAG) by ATP in the second step of arginine biosynthesis found in some bacteria and photosynthetic organisms using the non-acetylated, cyclic route of ornithine biosynthesis. In this pathway, glutamate is first N-acetylated and then phosphorylated by NAGK to give…		AAK_NAGK-C: N-Acetyl-L-glutamate kinase - cyclic (NAGK-C) catalyzes the phosphorylation of the gamma-COOH group of N-acetyl-L-glutamate (NAG) by ATP in the second step of arginine biosynthesis found in some bacteria and photosynthetic organisms using the non-acetylated, cyclic route of ornithine biosynthesis domain
AAK_NAGK-fArgBP domain	AAK_NAGK-fArgBP: N-Acetyl-L-glutamate kinase (NAGK) of the fungal arginine-biosynthetic pathway (fArgBP). The nuclear-encoded, mitochondrial polyprotein precursor with an N-terminal NAGK (ArgB) domain (this CD), a central DUF619 domain, and a C-terminal reductase domain (ArgC, N-Acetylglutamate Phosphate Reductase, NAGPR). The precursor is cleaved in the mitochondria into two distinct enzymes (NA…		AAK_NAGK-fArgBP: N-Acetyl-L-glutamate kinase (NAGK) of the fungal arginine-biosynthetic pathway (fArgBP) domain
AAK_NAGK-like domain	AAK_NAGK-like: N-Acetyl-L-glutamate kinase (NAGK)-like . Included in this CD are the Escherichia coli and Pseudomonas aeruginosa type NAGKs which catalyze the phosphorylation of N-acetyl-L-glutamate (NAG) by ATP in the second step of arginine biosynthesis found in bacteria and photosynthetic organisms using either the acetylated, noncyclic (NC), or non-acetylated, cyclic (C) route of ornithine bi…		AAK_NAGK-like: N-Acetyl-L-glutamate kinase (NAGK)-like domain
AAK_NAGK-NC domain	AAK_NAGK-NC: N-Acetyl-L-glutamate kinase - noncyclic (NAGK-NC) catalyzes the phosphorylation of the gamma-COOH group of N-acetyl-L-glutamate (NAG) by ATP in the second step of microbial arginine biosynthesis using the acetylated, noncyclic route of ornithine biosynthesis. There are two variants of this pathway. In one, typified by the pathway in Escherichia coli, glutamate is acetylated by acetyl…		AAK_NAGK-NC: N-Acetyl-L-glutamate kinase - noncyclic (NAGK-NC) catalyzes the phosphorylation of the gamma-COOH group of N-acetyl-L-glutamate (NAG) by ATP in the second step of microbial arginine biosynthesis using the acetylated, noncyclic route of ornithine biosynthesis domain
AAK_NAGK-UC domain	AAK_NAGK-UC: N-Acetyl-L-glutamate kinase - uncharacterized (NAGK-UC). This domain is similar to Escherichia coli and Pseudomonas aeruginosa NAGKs which catalyze the phosphorylation of the gamma-COOH group of N-acetyl-L-glutamate (NAG) by ATP in the second step of microbial arginine biosynthesis. These uncharacterized domain sequences are found in some bacteria (Deinococci and Chloroflexi) and arc…		AAK_NAGK-UC: N-Acetyl-L-glutamate kinase - uncharacterized (NAGK-UC) domain
AAK_NAGS-ABP domain	AAK_NAGS-ABP: N-acetylglutamate (NAG) kinase-like domain of the NAG Synthase (NAGS) of the arginine-biosynthesis pathway (ABP) found in gamma- and beta-proteobacteria and higher plant chloroplasts. Domain architecture of these NAGS consisted of an N-terminal NAG kinase-like (ArgB) domain (this CD) and a C-terminal NAG synthase, acetyltransferase (ArgA) domain. Both bacterial and plant sequences i…		AAK_NAGS-ABP: N-acetylglutamate (NAG) kinase-like domain of the NAG Synthase (NAGS) of the arginine-biosynthesis pathway (ABP) found in gamma- and beta-proteobacteria and higher plant chloroplasts domain
AAK_NAGS-Urea domain	AAK_NAGS-Urea: N-acetylglutamate (NAG) kinase-like domain of the NAG Synthase (NAGS) of the urea cycle found in animals. Ureogenic NAGS is a mitochondrial enzyme catalyzing the formation of NAG from acetylcoenzyme A and L-glutamate; NAG is an essential allosteric activator of carbamylphosphate synthase I, the first and rate limiting enzyme of the urea cycle. Ureogenic NAGS activity is dependent o…		AAK_NAGS-Urea: N-acetylglutamate (NAG) kinase-like domain of the NAG Synthase (NAGS) of the urea cycle found in animals domain
AAK_P5CS_ProBA domain	AAK_P5CS_ProBA: Glutamate-5-kinase (G5K) domain of the bifunctional delta 1-pyrroline-5-carboxylate synthetase (P5CS), composed of an N-terminal G5K (ProB) and a C-terminal glutamyl 5- phosphate reductase (G5PR, ProA), the first and second enzyme catalyzing proline (and, in mammals, ornithine) biosynthesis. G5K transfers the terminal phosphoryl group of ATP to the gamma-carboxyl group of glutamat…		AAK_P5CS_ProBA: Glutamate-5-kinase (G5K) domain of the bifunctional delta 1-pyrroline-5-carboxylate synthetase (P5CS), composed of an N-terminal G5K (ProB) and a C-terminal glutamyl 5- phosphate reductase (G5PR, ProA), the first and second enzyme catalyzing proline (and, in mammals, ornithine) biosynthesis domain
AAK_UC domain	AAK_UC: Uncharacterized (UC) amino acid kinase-like proteins found mainly in archaea and a few bacteria. Sequences in this CD are members of the Amino Acid Kinase (AAK) superfamily. domain		AAK_UC: Uncharacterized (UC) amino acid kinase-like proteins found mainly in archaea and a few bacteria domain
AAK_UMPK-like domain	AAK_UMPK-like: UMP kinase (UMPK)-like, the microbial/chloroplast uridine monophosphate kinase (uridylate kinase) enzyme that catalyzes UMP phosphorylation and plays a key role in pyrimidine nucleotide biosynthesis. Regulation of this process is via feed-back control and via gene repression of carbamoyl phosphate synthetase (the first enzyme of the pyrimidine biosynthesis pathway). The UMP kinases…		AAK_UMPK-like: UMP kinase (UMPK)-like, the microbial/chloroplast uridine monophosphate kinase (uridylate kinase) enzyme that catalyzes UMP phosphorylation and plays a key role in pyrimidine nucleotide biosynthesis domain
AAK_UMPK-MosAB domain	AAK_UMPK-MosAB: This CD includes the alpha and beta subunits of the Mo storage protein (MosA and MosB) which are related to uridine monophosphate kinase (UMPK) enzymes that catalyze the phosphorylation of UMP by ATP, yielding UDP, and playing a key role in pyrimidine nucleotide biosynthesis. The Mo storage protein from the nitrogen-fixing bacterium, Azotobacter vinelandii, is characterized as an …		AAK_UMPK-MosAB: This CD includes the alpha and beta subunits of the Mo storage protein (MosA and MosB) which are related to uridine monophosphate kinase (UMPK) enzymes that catalyze the phosphorylation of UMP by ATP, yielding UDP, and playing a key role in pyrimidine nucleotide biosynthesis domain
AAK_UMPK-PyrH-Pf domain	AAK_UMPK-PyrH-Pf: UMP kinase (UMPK)-Pf, the mostly archaeal uridine monophosphate kinase (uridylate kinase) enzymes that catalyze UMP phosphorylation and play a key role in pyrimidine nucleotide biosynthesis; regulation of this process is via feed-back control and via gene repression of carbamoyl phosphate synthetase (the first enzyme of the pyrimidine biosynthesis pathway). The UMP kinase of Pyr…		AAK_UMPK-PyrH-Pf: UMP kinase (UMPK)-Pf, the mostly archaeal uridine monophosphate kinase (uridylate kinase) enzymes that catalyze UMP phosphorylation and play a key role in pyrimidine nucleotide biosynthesis domain
Aamy_C domain	Aamy_C domain. domain		Aamy_C domain domain;aamy_c domain. domain
AAR2 domain	AAR2 protein. This family consists of several eukaryotic AAR2-like proteins. The yeast protein AAR2 is involved in splicing pre-mRNA of the a1 cistron and other genes that are important for cell growth. domain		AAR2 protein domain
ADCK1-like domain	aarF domain containing kinase 1 and similar proteins. This subfamily is composed of uncharacterized ABC1 kinase-like proteins including the human protein called aarF domain containing kinase 1 (ADCK1). Eukaryotes contain at least three ABC1-like proteins: in humans, these are ADCK3 and the putative protein kinases named ADCK1 and ADCK2. Yeast Abc1p and its human homolog ADCK3 are atypical protein…		aarF domain containing kinase 1 and similar proteins domain
ADCK2-like domain	aarF domain containing kinase 2 and similar proteins. This subfamily is composed of uncharacterized ABC1 kinase-like proteins including the human protein called aarF domain containing kinase 2 (ADCK2). Eukaryotes contain at least three ABC1-like proteins; in humans, these are ADCK3 and the putative protein kinases named ADCK1 and ADCK2. Yeast Abc1p and its human homolog ADCK3 are atypical protein…		aarF domain containing kinase 2 and similar proteins domain
AARP2CN domain	AARP2CN (NUC121) domain. This domain is the central domain of AARP2. It is weakly similar to the GTP-binding domain of elongation factor TU. domain		AARP2CN (NUC121) domain domain
AARP2CN domain	AARP2CN (NUC121) domain. This domain is the central domain of AARP2. It is weakly similar to the GTP-binding domain of elongation factor TU. domain		AARP2CN (NUC121) domain domain
AARP2CN domain	AARP2CN (NUC121) domain. This domain is the central domain of AARP2. It is weakly similar to the GTP-binding domain of elongation factor TU. domain		AARP2CN (NUC121) domain domain
ABA_WDS	ABA/WDS induced protein. This is a family of plant proteins induced by water deficit stress (WDS), or abscisic acid (ABA) stress and ripening. domain		ABA/WDS induced protein domain
ABBA-PTs domain	ABBA-type aromatic prenyltransferases (PTases). ABBA-type aromatic prenyltransferases (PTases) are a subgroup of prenyltransferases that are characterized by an unusual type of beta/alpha fold with antiparallel beta strands. They lack the (N/D)DxxD motif which is characteristic for many other prenyltransferases. Generally, aromatic prenyltransferases (PTs) catalyze the regioselective transfer of …		ABBA-type aromatic prenyltransferases (PTases) domain
ABBA-PTs domain	ABBA-type aromatic prenyltransferases (PTases). Members of this family are prenytransferases that modify mostly, perhaps exclusively, ribosomally derived cyclic peptides. Note that in some cases, the natural product becomes C-prenylated through a non-enzymatic rearrangement after initial O-prenylation. Prenylated products carry names such as prenylagaramide, anacyclamide, and piricyclamide. domain		ABBA-type aromatic prenyltransferases (PTases) domain
ABC-3 domain	ABC 3 transport family. domain		ABC 3 transport family domain;abc 3 transport family. domain
heterocyst_DevA domain	ABC exporter ATP-binding subunit, DevA family. Members of this protein family are found mostly in the Cyanobacteria, but also in the Planctomycetes. Cyanobacterial examples are involved in heterocyst formation, by which some fraction of members of the colony undergo a developmental change and become capable of nitrogen fixation. The DevBCA proteins are thought export of either heterocyst-specific…		ABC exporter ATP-binding subunit, DevA family domain
devB-like_secretion_protein domain	ABC exporter membrane fusion protein, DevB family. Members of this protein family are found mostly in the Cyanobacteria, but also in the Planctomycetes. DevB from Anabaena sp. strain PCC 7120 is partially characterized as a membrane fusion protein of the DevBCA ABC exporter, probably a glycolipid exporter, required for heterocyst formation. Most Cyanobacteria have one member only, but Nostoc sp. …		ABC exporter membrane fusion protein, DevB family domain
Probable_ABC_transporter_permease_protein_HI_1086 domain	ABC transport permease subunit. This model describes a subfamily of ABC transporter permease subunits. One member of this family has been associated with the toluene tolerance phenotype of Pseudomonas putida, another with L-glutamate transport, another with maintenance of lipid asymmetry. Many bacterial species have one or two members. The Mycobacteria have large paralogous families included in t…		ABC transport permease subunit domain
PRK11147 domain	ABC transporter ATPase component; Reviewed domain		ABC transporter ATPase component domain
PRK15064 domain	ABC transporter ATP-binding protein; Provisional domain		ABC transporter ATP-binding protein domain
PLN03130 domain	ABC transporter C family member; Provisional domain		ABC transporter C family member domain
PLN03232 domain	ABC transporter C family member; Provisional domain		ABC transporter C family member domain
Mtu_efflux domain	ABC transporter efflux protein, DrrB family. The seed members for this model are a paralogous family of Mycobacterium tuberculosis. Nearly all proteins scoring above the noise cutoff are from high-GC Gram-positive organisms. The members of this paralogous family of efflux proteins are all found in operons with ATP-binding chain partners. They are related to a putative daunorubicin resistance effl…		ABC transporter efflux protein, DrrB family domain
PLN03073 domain	ABC transporter F family; Provisional domain		ABC transporter F family domain
PLN03140 domain	ABC transporter G family member; Provisional domain		ABC transporter G family member domain
PLN03211 domain	ABC transporter G-25; Provisional domain		ABC transporter G-25 domain
PRK15010 domain	ABC transporter lysine/arginine/ornithine binding periplasmic protein; Provisional domain		ABC transporter lysine/arginine/ornithine binding periplasmic protein domain
PRK15091 domain	ABC transporter outer membrane lipoprotein; Provisional domain		ABC transporter outer membrane lipoprotein domain
PRK15117 domain	ABC transporter periplasmic binding protein MlaC; Provisional domain		ABC transporter periplasmic binding protein MlaC domain
Thiamine-binding_periplasmic_protein domain	ABC transporter periplasmic binding protein, thiB subfamily. The model describes thiamine ABC transporter, periplasmic protein in bacteria and archae. The protein belongs to the larger ABC transport system. It consists of at least three components: the thiamine binding periplasmic protein; an inner membrane permease; an ATP-binding subunit. It has been experimentally demonstrated that the mutants…		ABC transporter periplasmic binding protein, thiB subfamily domain
ABC_peri_uca domain	ABC transporter periplasmic binding protein, urea carboxylase region. Members of this family are ABC transporter periplasmic binding proteins associated with the urea carboxylase/allophanate hydrolase pathway, an alternative to urease for urea degradation. The protein is restricted to bacteria with the pathway, with its gene close to the urea carboxylase and allophanate hydrolase genes. The subst…		ABC transporter periplasmic binding protein, urea carboxylase region domain
extracellular_solute-binding_protein_family domain	ABC transporter substrate binding protein, KPN_01854 family. Members of this protein family are ABC transporter substrate-binding proteins related to KPN_01854 from Klebsiella pneumoniae, and occur in both Gram-positive and Gram-negative species. This transport protein family is closely associated with a putative FMN-dependent luciferase-like monooxygenase of unknown function (TIGR04027), as well…		ABC transporter substrate binding protein, KPN_01854 family domain
ABC_sub_bind domain	ABC transporter substrate binding protein. This family contains many hypothetical proteins and some ABC transporter substrate binding proteins. domain		ABC transporter substrate binding protein domain
ABC_membrane_2 domain	ABC transporter transmembrane region 2. This domain covers the transmembrane of a small family of ABC transporters and shares sequence similarity with pfam00664. Mutations in this domain in human ABCD3 (PMP70) are believed responsible for Zellweger Syndrome-2; mutations in human ABCD1 (ALD) are responsible for recessive X-linked adrenoleukodystrophy. A Saccharomyces cerevisiae homolog is involved…		ABC transporter transmembrane region 2 domain
ABC_membrane domain	ABC transporter transmembrane region. This family represents a unit of six transmembrane helices. domain		ABC transporter transmembrane region domain
ABC_membrane_3 domain	ABC transporter transmembrane region. This family represents a unit of six transmembrane helices. domain		ABC transporter transmembrane region domain
ABC_membrane domain	ABC transporter transmembrane region. This family represents a unit of six transmembrane helices. Many members of the ABC transporter family (pfam00005) have two such regions. domain		ABC transporter transmembrane region domain
PQQ_ABC_ATP domain	ABC transporter, ATP-binding subunit, PQQ-dependent alcohol dehydrogenase system. Members of this protein family are the ATP-binding subunit of an ABC transporter system that is associated with PQQ biosynthesis and PQQ-dependent alcohol dehydrogenases. While this family shows homology to several efflux ABC transporter subunits, the presence of a periplasmic substrate-binding protein and associati…		ABC transporter, ATP-binding subunit, PQQ-dependent alcohol dehydrogenase system domain
system_ATPase_and_permease_component domain	ABC transporter, permease/ATP-binding protein. This protein is related to a Proteobacterial ATP transporter that exports lipid A and to eukaryotic P-glycoproteins. domain		ABC transporter, permease/ATP-binding protein domain
Phosphonate-bd domain	ABC transporter, phosphonate, periplasmic substrate-binding protein. This is a family of periplasmic proteins which are part of the transport system for alkylphosphonate uptake. domain		ABC transporter, phosphonate, periplasmic substrate-binding protein domain
PQQ_ABC_bind domain	ABC transporter, substrate binding protein, PQQ-dependent alcohol dehydrogenase system. Members of this protein family are putative substrate-binding proteins of an ABC transporter family that associates, in gene neighborhood and phylogenomic profile, with pyrroloquinoline-quinone (PQQ)-dependent degradation of certain alcohols, such as 2-phenylethanol in Pseudomonas putida U. [Transport and bind…		ABC transporter, substrate binding protein, PQQ-dependent alcohol dehydrogenase system domain
Putative_aliphatic_sulfonates-binding_protein domain	ABC transporter, substrate-binding protein, aliphatic sulfonates family. Members of this family are substrate-binding periplasmic proteins of ABC transporters. This subfamily includes SsuA, a member of a transporter operon needed to obtain sulfur from aliphatic sulfonates. Related proteins outside the scope of this model include taurine (NH2-CH2-CH2-S03H) binding proteins, the probable sulfate es…		ABC transporter, substrate-binding protein, aliphatic sulfonates family domain
ABC_tran domain	ABC transporter. ABC transporters for a large family of proteins responsible for translocation of a variety of compounds across biological membranes. ABC transporters are the largest family of proteins in many completely sequenced bacteria. ABC transporters are composed of two copies of this domain and two copies of a transmembrane domain pfam00664. These four domains may belong to a single polyp…		ABC transporter domain
ABC_tran_2 domain	ABC transporter. This domain is related to pfam00005. domain		ABC transporter domain
PTZ00243 domain	ABC transporter; Provisional domain		ABC transporter domain
ABC1 domain	ABC1 family. This family includes ABC1 from yeast and AarF from Escherichia coli. These proteins have a nuclear or mitochondrial subcellular location in eukaryotes. The exact molecular functions of these proteins is not clear, however yeast ABC1 suppresses a cytochrome b mRNA translation defect and is essential for the electron transfer in the bc 1 complex and Escherichia coli AarF is required fo…		ABC1 family domain
ABC2_membrane_6 domain	ABC-2 family transporter protein. This family acts as the transmembrane domain (TMD) of ABC transporters. The family includes proteins responsible for the transport of herbicides. domain		ABC-2 family transporter protein domain
ABC2_membrane_3 domain	ABC-2 family transporter protein. This family is related to the ABC-2 membrane transporter family pfam01061. domain		ABC-2 family transporter protein domain
ABC2_membrane_4 domain	ABC-2 family transporter protein. This family is related to the ABC-2 membrane transporter family pfam01061. domain		ABC-2 family transporter protein domain
ABC2_membrane_5 domain	ABC-2 family transporter protein. This family is related to the ABC-2 membrane transporter family pfam01061. domain		ABC-2 family transporter protein domain
ABC2_membrane_2 domain	ABC-2 family transporter protein. This family is related to the ABC-2 membrane transporter family. domain		ABC-2 family transporter protein domain
Nodulation_protein_J domain	ABC-2 type transporter, NodJ family. Nearly all members of this subfamily are NodJ which, together with NodI (TIGR01288), acts to export a variety of modified carbohydrate molecules as signals to plant hosts to establish root nodules. The seed alignment includes a highly divergent member from Azorhizobium caulinodans that is, nonetheless, associated with nodulation. This model is designated as su…		ABC-2 type transporter, NodJ family domain
ABC2_membrane domain	ABC-2 type transporter. domain		ABC-2 type transporter domain;abc-2 type transporter. domain
ABC2_membrane domain	ABC-2 type transporter. Model TIGR03731 represents the family of all lantibiotics related to gallidermin, including epidermin, mutatin, and nisin. This protein family is largely restricted to gallidermin-family lantibiotic cassettes, but also include orphan transporter cassettes in species that lack candidate lantibiotic precursor and synthetase genes. In most species, this subunit is paralogous …		ABC-2 type transporter domain
ABC_trans_N domain	ABC-transporter extracellular N-terminal. This domain is found at the N-terminus of ABC-transporter proteins from fungi, plants to higher eukaryotes. It would appear to be an extracellular domain. domain		ABC-transporter extracellular N-terminal domain
YhbG domain	ABC-type (unclassified) transport system, ATPase component [General function prediction only] domain		abc-type transport system, atpase component domain
HisM domain	ABC-type amino acid transport system, permease component [Amino acid transport and metabolism] domain		abc-type amino acid transport system, permease component domain
BatB domain	ABC-type amino acid transport system, permease component [Amino acid transport and metabolism] domain		abc-type amino acid transport system, permease component domain
HisJ domain	ABC-type amino acid transport/signal transduction systems, periplasmic component/domain [Amino acid transport and metabolism / Signal transduction mechanisms] domain		abc-type amino acid transport/signal transduction systems, periplasmic component/domain domain
COG4986 domain	ABC-type anion transport system, duplicated permease component [Inorganic ion transport and metabolism] domain		abc-type anion transport system, duplicated permease component domain
SalX domain	ABC-type antimicrobial peptide transport system, ATPase component [Defense mechanisms] domain		abc-type antimicrobial peptide transport system, atpase component domain
SapF domain	ABC-type antimicrobial peptide transport system, ATPase component [Defense mechanisms] domain		abc-type antimicrobial peptide transport system, atpase component domain
SapD	ABC-type antimicrobial peptide transport system, ATPase component [Defense mechanisms] domain		abc-type antimicrobial peptide transport system, atpase component domain
SalY domain	ABC-type antimicrobial peptide transport system, permease component [Defense mechanisms] domain		abc-type antimicrobial peptide transport system, permease component domain
SapB domain	ABC-type antimicrobial peptide transport system, permease component [Defense mechanisms] domain		abc-type antimicrobial peptide transport system, permease component domain
SapC domain	ABC-type antimicrobial peptide transport system, permease component [Defense mechanisms] domain		abc-type antimicrobial peptide transport system, permease component domain
ArtP domain	ABC-type arginine transport system, ATPase component [Amino acid transport and metabolism] domain		abc-type arginine transport system, atpase component domain
ArtQ domain	ABC-type arginine transport system, permease component [Amino acid transport and metabolism] domain		abc-type arginine transport system, permease component domain
ArtM domain	ABC-type arginine/histidine transport system, permease component [Amino acid transport and metabolism] domain		abc-type arginine/histidine transport system, permease component domain
COG2401 domain	ABC-type ATPase fused to a predicted acetyltransferase domain [General function prediction only] domain		abc-type atpase fused to a predicted acetyltransferase domain domain
transport/processing_ATP-binding_protein domain	ABC-type bacteriocin transporter. This model describes ABC-type bacteriocin transporter. The amino terminal domain (pfam03412) processes the N-terminal leader peptide from the bacteriocin while C-terminal domains resemble ABC transporter membrane protein and ATP-binding cassette domain. In general, bacteriocins are agents which are responsible for killing or inhibiting the closely related species…		ABC-type bacteriocin transporter domain
SunT domain	ABC-type bacteriocin/lantibiotic exporters, contain an N-terminal double-glycine peptidase domain [Defense mechanisms] domain		abc-type bacteriocin/lantibiotic exporters, contain an n-terminal double-glycine peptidase domain domain
LivM domain	ABC-type branched-chain amino acid transport system, permease component [Amino acid transport and metabolism] domain		abc-type branched-chain amino acid transport system, permease component domain
LivF domain	ABC-type branched-chain amino acid transport systems, ATPase component [Amino acid transport and metabolism] domain		abc-type branched-chain amino acid transport systems, atpase component domain
LivG domain	ABC-type branched-chain amino acid transport systems, ATPase component [Amino acid transport and metabolism] domain		abc-type branched-chain amino acid transport systems, atpase component domain
LivK domain	ABC-type branched-chain amino acid transport systems, periplasmic component [Amino acid transport and metabolism] domain		abc-type branched-chain amino acid transport systems, periplasmic component domain
CbiK domain	ABC-type Co2+ transport system, periplasmic component [Inorganic ion transport and metabolism] domain		abc-type co2+ transport system, periplasmic component domain
CbiM domain	ABC-type Co2+ transport system, permease component [Inorganic ion transport and metabolism] domain		abc-type co2+ transport system, permease component domain
BtuD	ABC-type cobalamin transport system, ATPase component [Coenzyme metabolism] domain		abc-type cobalamin transport system, atpase component domain
BtuC domain	ABC-type cobalamin transport system, permease component [Coenzyme metabolism] domain		abc-type cobalamin transport system, permease component domain
FepC domain	ABC-type cobalamin/Fe3+-siderophores transport systems, ATPase components [Inorganic ion transport and metabolism / Coenzyme metabolism] domain		abc-type cobalamin/fe3+-siderophores transport systems, atpase components domain
CbiO domain	ABC-type cobalt transport system, ATPase component [Inorganic ion transport and metabolism] domain		abc-type cobalt transport system, atpase component domain
CbiN domain	ABC-type cobalt transport system, periplasmic component [Inorganic ion transport and metabolism] domain		abc-type cobalt transport system, periplasmic component domain
CbiQ domain	ABC-type cobalt transport system, permease component CbiQ and related transporters [Inorganic ion transport and metabolism] domain		abc-type cobalt transport system, permease component cbiq and related transporters domain
ABC_cobalt domain	ABC-type cobalt transport system, permease component. ABC-type cobalt transport system, predicted permease component [Inorganic ion transport and metabolism] domain		ABC-type cobalt transport system, permease component domain
ABC_cobalt domain	ABC-type cobalt transport system, permease component. Members of this family of prokaryotic proteins include various hypothetical proteins as well as ABC-type cobalt transport systems. domain		ABC-type cobalt transport system, permease component domain
COG4721 domain	ABC-type cobalt transport system, predicted permease component [Inorganic ion transport and metabolism] domain		abc-type cobalt transport system, predicted permease component domain
DdpA domain	ABC-type dipeptide transport system, periplasmic component [Amino acid transport and metabolism] domain		abc-type dipeptide transport system, periplasmic component domain
DppD	ABC-type dipeptide/oligopeptide/nickel transport system, ATPase component [Amino acid transport and metabolism / Inorganic ion transport and metabolism] domain		abc-type dipeptide/oligopeptide/nickel transport system, atpase component domain
DppF domain	ABC-type dipeptide/oligopeptide/nickel transport system, ATPase component [Amino acid transport and metabolism / Inorganic ion transport and metabolism] domain		abc-type dipeptide/oligopeptide/nickel transport system, atpase component domain
DppB domain	ABC-type dipeptide/oligopeptide/nickel transport systems, permease components [Amino acid transport and metabolism / Inorganic ion transport and metabolism] domain		abc-type dipeptide/oligopeptide/nickel transport systems, permease components domain
DppC domain	ABC-type dipeptide/oligopeptide/nickel transport systems, permease components [Amino acid transport and metabolism / Inorganic ion transport and metabolism] domain		abc-type dipeptide/oligopeptide/nickel transport systems, permease components domain
FepG domain	ABC-type enterobactin transport system, permease component [Inorganic ion transport and metabolism] domain		abc-type enterobactin transport system, permease component domain
CeuD	ABC-type enterochelin transport system, ATPase component [Inorganic ion transport and metabolism] domain		abc-type enterochelin transport system, atpase component domain
CeuA domain	ABC-type enterochelin transport system, periplasmic component [Inorganic ion transport and metabolism] domain		abc-type enterochelin transport system, periplasmic component domain
CeuC domain	ABC-type enterochelin transport system, permease component [Inorganic ion transport and metabolism] domain		abc-type enterochelin transport system, permease component domain
CeuB domain	ABC-type enterochelin transport system, permease component [Inorganic ion transport and metabolism] domain		abc-type enterochelin transport system, permease component domain
FepB domain	ABC-type Fe2+-enterobactin transport system, periplasmic component [Inorganic ion transport and metabolism] domain		abc-type fe2+-enterobactin transport system, periplasmic component domain
AfuA domain	ABC-type Fe3+ transport system, periplasmic component [Inorganic ion transport and metabolism] domain		abc-type fe3+ transport system, periplasmic component domain
ThiP domain	ABC-type Fe3+ transport system, permease component [Inorganic ion transport and metabolism] domain		abc-type fe3+ transport system, permease component domain
FecB domain	ABC-type Fe3+-citrate transport system, periplasmic component [Inorganic ion transport and metabolism] domain		abc-type fe3+-citrate transport system, periplasmic component domain
FepB domain	ABC-type Fe3+-hydroxamate transport system, periplasmic component [Inorganic ion transport and metabolism] domain		abc-type fe3+-hydroxamate transport system, periplasmic component domain
FepD	ABC-type Fe3+-siderophore transport system, permease component [Inorganic ion transport and metabolism] domain		abc-type fe3+-siderophore transport system, permease component domain
MglC domain	ABC-type glucose/galactose transport system, permease component [Carbohydrate transport and metabolism] domain		abc-type glucose/galactose transport system, permease component domain
COG4559 domain	ABC-type hemin transport system, ATPase component [Inorganic ion transport and metabolism] domain		abc-type hemin transport system, atpase component domain
ChuT domain	ABC-type hemin transport system, periplasmic component [Inorganic ion transport and metabolism] domain		abc-type hemin transport system, periplasmic component domain
HisP domain	ABC-type histidine transport system, ATPase component [Amino acid transport and metabolism] domain		abc-type histidine transport system, atpase component domain
SbmA domain	ABC-type long-chain fatty acid transport system, fused permease and ATPase components [Lipid metabolism] domain		abc-type long-chain fatty acid transport system, fused permease and atpase components domain
MalG domain	ABC-type maltose transport systems, permease component [Carbohydrate transport and metabolism] domain		abc-type maltose transport systems, permease component domain
AbcC domain	ABC-type metal ion transport system, ATPase component [Inorganic ion transport and metabolism] domain		abc-type metal ion transport system, atpase component domain
LraI domain	ABC-type metal ion transport system, periplasmic component/surface adhesin [Inorganic ion transport and metabolism] domain		abc-type metal ion transport system, periplasmic component/surface adhesin domain
NlpA domain	ABC-type metal ion transport system, periplasmic component/surface antigen [Inorganic ion transport and metabolism] domain		abc-type metal ion transport system, periplasmic component/surface antigen domain
AbcD	ABC-type metal ion transport system, permease component [Inorganic ion transport and metabolism] domain		abc-type metal ion transport system, permease component domain
ZnuC domain	ABC-type Mn/Zn transport systems, ATPase component [Inorganic ion transport and metabolism] domain		abc-type mn/zn transport systems, atpase component domain
ZnuB domain	ABC-type Mn2+/Zn2+ transport systems, permease components [Inorganic ion transport and metabolism] domain		abc-type mn2+/zn2+ transport systems, permease components domain
ModC domain	ABC-type molybdate transport system, ATPase component [Inorganic ion transport and metabolism] domain		abc-type molybdate transport system, atpase component domain
ModA domain	ABC-type molybdate transport system, periplasmic component [Inorganic ion transport and metabolism] domain		abc-type molybdate transport system, periplasmic component domain
ModC domain	ABC-type molybdate transport system, permease component [Inorganic ion transport and metabolism] domain		abc-type molybdate transport system, permease component domain
ModF domain	ABC-type molybdenum transport system, ATPase component/photorepair protein PhrA [Inorganic ion transport and metabolism] domain		abc-type molybdenum transport system, atpase component/photorepair protein phra domain
MdlB domain	ABC-type multidrug transport system, ATPase and permease components [Defense mechanisms] domain		abc-type multidrug transport system, atpase and permease components domain
CcmA domain	ABC-type multidrug transport system, ATPase component [Defense mechanisms] domain		abc-type multidrug transport system, atpase component domain
ABC_drug_resistance_like domain	ABC-type multidrug transport system, ATPase component. The biological function of this family is not well characterized, but display ABC domains similar to members of ABCA subfamily. ABC transporters are a large family of proteins involved in the transport of a wide variety of different compounds, like sugars, ions, peptides, and more complex organic molecules. The nucleotide binding domain shows…		ABC-type multidrug transport system, ATPase component domain
COG0842 domain	ABC-type multidrug transport system, permease component [Defense mechanisms] domain		abc-type multidrug transport system, permease component domain
NatB domain	ABC-type Na+ efflux pump, permease component [Energy production and conversion / Inorganic ion transport and metabolism] domain		abc-type na+ efflux pump, permease component domain
NatA domain	ABC-type Na+ transport system, ATPase component [Energy production and conversion / Inorganic ion transport and metabolism] domain		abc-type na+ transport system, atpase component domain
TauB domain	ABC-type nitrate/sulfonate/bicarbonate transport system, ATPase component [Inorganic ion transport and metabolism] domain		abc-type nitrate/sulfonate/bicarbonate transport system, atpase component domain
TauC domain	ABC-type nitrate/sulfonate/bicarbonate transport system, permease component [Inorganic ion transport and metabolism] domain		abc-type nitrate/sulfonate/bicarbonate transport system, permease component domain
TauA domain	ABC-type nitrate/sulfonate/bicarbonate transport systems, periplasmic components [Inorganic ion transport and metabolism] domain		abc-type nitrate/sulfonate/bicarbonate transport systems, periplasmic components domain
AppF domain	ABC-type oligopeptide transport system, ATPase component [Amino acid transport and metabolism] domain		abc-type oligopeptide transport system, atpase component domain
OppA domain	ABC-type oligopeptide transport system, periplasmic component [Amino acid transport and metabolism] domain		abc-type oligopeptide transport system, periplasmic component domain
PstB domain	ABC-type phosphate transport system, ATPase component [Inorganic ion transport and metabolism] domain		abc-type phosphate transport system, atpase component domain
COG4985 domain	ABC-type phosphate transport system, auxiliary component [Inorganic ion transport and metabolism] domain		abc-type phosphate transport system, auxiliary component domain
PstS	ABC-type phosphate transport system, periplasmic component [Inorganic ion transport and metabolism] domain		abc-type phosphate transport system, periplasmic component domain
PstC domain	ABC-type phosphate transport system, permease component [Inorganic ion transport and metabolism] domain		abc-type phosphate transport system, permease component domain
PstA domain	ABC-type phosphate transport system, permease component [Inorganic ion transport and metabolism] domain		abc-type phosphate transport system, permease component domain
COG3638 domain	ABC-type phosphate/phosphonate transport system, ATPase component [Inorganic ion transport and metabolism] domain		abc-type phosphate/phosphonate transport system, atpase component domain
PhnD	ABC-type phosphate/phosphonate transport system, periplasmic component [Inorganic ion transport and metabolism] domain		abc-type phosphate/phosphonate transport system, periplasmic component domain
COG3639 domain	ABC-type phosphate/phosphonate transport system, permease component [Inorganic ion transport and metabolism] domain		abc-type phosphate/phosphonate transport system, permease component domain
PhnK domain	ABC-type phosphonate transport system, ATPase component [Inorganic ion transport and metabolism] domain		abc-type phosphonate transport system, atpase component domain
PhnL domain	ABC-type phosphonate transport system, ATPase component [Inorganic ion transport and metabolism] domain		abc-type phosphonate transport system, atpase component domain
GlnQ domain	ABC-type polar amino acid transport system, ATPase component [Amino acid transport and metabolism] domain		abc-type polar amino acid transport system, atpase component domain
LplB domain	ABC-type polysaccharide transport system, permease component [Carbohydrate transport and metabolism] domain		abc-type polysaccharide transport system, permease component domain
TagG domain	ABC-type polysaccharide/polyol phosphate export systems, permease component [Carbohydrate transport and metabolism / Cell envelope biogenesis, outer membrane] domain		abc-type polysaccharide/polyol phosphate export systems, permease component domain
TagH	ABC-type polysaccharide/polyol phosphate transport system, ATPase component [Carbohydrate transport and metabolism / Cell envelope biogenesis, outer membrane] domain		abc-type polysaccharide/polyol phosphate transport system, atpase component domain
ProV domain	ABC-type proline/glycine betaine transport system, ATPase component [Amino acid transport and metabolism] domain		abc-type proline/glycine betaine transport system, atpase component domain
ProW domain	ABC-type proline/glycine betaine transport system, permease component [Amino acid transport and metabolism] domain		abc-type proline/glycine betaine transport system, permease component domain
OpuBA domain	ABC-type proline/glycine betaine transport systems, ATPase components [Amino acid transport and metabolism] domain		abc-type proline/glycine betaine transport systems, atpase components domain
ProX domain	ABC-type proline/glycine betaine transport systems, periplasmic components [Amino acid transport and metabolism] domain		abc-type proline/glycine betaine transport systems, periplasmic components domain
OpuBB domain	ABC-type proline/glycine betaine transport systems, permease component [Amino acid transport and metabolism] domain		abc-type proline/glycine betaine transport systems, permease component domain
ArpD	ABC-type protease/lipase transport system, ATPase and permease components [General function prediction only] domain		abc-type protease/lipase transport system, atpase and permease components domain
RbsD	ABC-type ribose transport system, auxiliary component [Carbohydrate transport and metabolism] domain		abc-type ribose transport system, auxiliary component domain
[truncated: 48,846 more rows]
