# Supplementary material for: A flexible ontology for inference of emergent whole cell function from relationships between subcellular processes
Source: Sci Rep. 2017 Dec 18;7:17689. doi: 10.1038/s41598-017-16627-4 (PMC5735158; doi:10.1038/s41598-017-16627-4)
Supplement: Supplementary file 23 — Supplementary Table S21 [file 41598_2017_16627_MOESM23_ESM.txt]

Description	Abbreviation	Abbreviation aliases
rat basophilic leukaemia	RBL
malignant fibrous histiocytoma	MFH
passive Heymann nephritis	PHN
tropical spastic paraparesis	TSP
Myeloproliferative Neoplasm	MPN
Dengue shock syndrome	DSS
locally advanced rectal cancer	LARC
Anaplastic thyroid cancer	ATC
myeloid lymphoid leukemia	MLL
mucoepidermoid carcinoma	MEC
Anaplastic thyroid cancer	ATC
Cerebral amyloid angiopathy	CAA
proliferative diabetic retinopathy	PDR
abdominal aortic aneurysm	AAA
thrombotic thrombocytopenic purpura	TTP
passive Arthus reaction	RPA
familial mediterranean fever	FMF
mild cognitive impairment	MCI
promyelocytic leukemia	PML
Dent 's disease
Familial hypercholesterolemia	FH
Platelet disorder	PLT disorder
IgA nephropathy
cerebral autosomal recessive arteriopathy with subcortical infarcts and leukoencephalopathy	CARASIL
limb girdle muscular dystrophy 1A	LGGMD1A
Small cell lung cancer	SCLC
Giant Axonal Neuropathy	GAN
Anemia of Inflammation and Chronic Disease	AI/ACD	AI,ACD
Myeloid cell leukemia
IDC	Invasive ductal carcinoma	Invasive breast carcinoma
Triple-negative breast cancers	TNBC
oral squamous cell carcinomas	OSCC
Medullary thyroid carcinoma	MTC
endometriosis	EMS
Glioblastoma	GBM
non-small-cell lung cancer	NSCLC
aplastic anemia	AA
cutaneous T-cell lymphoma	CTCL
Acute myocardial infarction	AMI
Sporadic amyotrophic lateral sclerosis	sALS
aspirin-exacerbated respiratory disease	AERD
colorectal cancer	CRC
Dengue shock syndrome	DSS
tropical spastic paraparesis	HTLV-I associated myelopathy,TSP,HAM
Parkinson disease	PD
glycogen storage disease Ib	GSD Ib	glycogen storage disease (GSD) Ib
hemochromatosis	HFE
cerebral ischemic event	CIE
breast cancer	BR
chronic rhinosinusitis	CRS
cardiac hypertrophy	CH
liver fibrosis
Niemann-Pick disease type C	NPC
Raynaud phenomenon	RP
Crohn disease	CD
acute coronary syndrome	ACS
membranous nephropathy	MN
Myhre syndrome	MS
familial Alzheimer disease	FAD
postthrombotic syndrome	PTS
hypersensitivity pneumonitis	HP	hypersensitivity pneumonia
intracerebral hemorrhage	ICH
Cushing syndrome	CS
Creutzfeldt-Jakob disease	CJD
hereditary hemorrhagic telangiectasia	HHT
Polycystic kidney disease	PKD	autosomal dominant polycystic kidney disease
Non-obese diabetic	NOD
Maturity onset diabetes of the young	MODY	MODY1,MODY2,MODY3,MODY4,MODY5
Diabetes insipidus	nephrogenic diabetes insipidus,NDI
atrioventricular septal defect	AVSD
inflammatory bowel disease	IBD
severe acute respiratory syndrome	SARS
age-related macular degeneration	AMD
schizophrenia
hemochromatosis	HH
Wilms tumor	WT
allergic airway inflammation	AAI
airway hyperresponsiveness	AHR
amyotrophic lateral sclerosis	ALS
diabetic nephropathy	DN
rheumatoid arthritis	RA
immune reconstitution inflammatory syndrome	IRIS
retinitis pigmentosa
hepatitis
glycogen storage disease Ib	GSD	glycogen storage disease (GSD) Ib
acute liver failure	ALF
non-insulin-dependent diabetes mellitus	NIDDM
insulin-dependent diabetes mellitus	IDDM
Primary lateral sclerosis	PLS
gastric cancer	GC
centronuclear myopathy	CNM
Charcot-Marie Tooth	CMT
familial hypocalciuric hypercalcaemia type 3	FHH3	FHH
hemolytic uremic syndrome	HUS
Chronic renal failure	CRF
Tumor		cancer
chronic myeloid leukemia	CML
chronic lymphocytic leukemia	CLL
acute myeloid leukemia	AML
acute lymphocytic leukemia	ALL
acute promyelocytic leukemia
Ovarian carcinoma	OC
Huntington disease	Huntington's disease,HD
