# Supplementary material for: A flexible ontology for inference of emergent whole cell function from relationships between subcellular processes
Source: Sci Rep. 2017 Dec 18;7:17689. doi: 10.1038/s41598-017-16627-4 (PMC5735158; doi:10.1038/s41598-017-16627-4)
Supplement: Supplementary file 24 — Supplementary Table S22 [file 41598_2017_16627_MOESM24_ESM.txt]

Description	Abbreviation	Description aliases	Abbreviation aliases
2-hydroxyglutaric aciduria
3-Methylcrotonyl-CoA carboxylase deficiency	3CD
46 XX gonadal dysgenesis	4XGD
46 XY gonadal dysgenesis	4XGD
Aagenaes syndrome
Aarskog-Scott syndrome
ABCD syndrome
abdominal aortic aneurysm	AAA
abdominal tuberculosis
abducens nerve disease	AND	abducens nerve
abducens nerve neoplasm	ANN
abetalipoproteinemia
abnormal pupillary function	APF
abnormal retinal correspondence	ARC
abnormal threshold of rods	ATOR
abnormality of glucagon secretion	AOGS
acalculous cholecystitis
acanthocephaliasis
acantholytic acanthoma
acantholytic squamous cell skin carcinoma	ASCSC
acantholytic variant squamous cell breast carcinoma	AVSCBC
acanthoma
acanthosis nigricans
acatalasia
accessory nerve disease	AND	accessory nerve
accommodative esotropia
accommodative spasm
aceruloplasminemia
achalasia
achalasia microcephaly syndrome	AMS
Achard syndrome
acheiropody
Achenbach syndrome
achilles bursitis
achondrogenesis
achondrogenesis type IA	ATI
achondrogenesis type IB	ATI
achondrogenesis type II	ATI
achondroplasia
achromatopsia
acidophil adenoma
acinar cell carcinoma	ACC
acinar cell cystadenocarcinoma	ACC
acinic cell breast carcinoma	ACBC
acne
acneiform dermatitis
acoustic neuroma
acquired color blindness	ACB
acquired gastric outlet stenosis	AGOS
acquired hemangioma
acquired hyperkeratosis
acquired immunodeficiency syndrome	AIS
acquired metabolic disease	AMD	acquired metabolic
acquired night blindness	ANB
acquired polycythemia
acquired tear duct stenosis	ATDS
acquired thrombocytopenia
acral lentiginous melanoma	ALM
acrocallosal syndrome
acrocapitofemoral dysplasia
acrocephalosyndactylia
acrodermatitis
acrodermatitis enteropathica
acrodysostosis
acrokeratosis verruciformis
acromegaly
acromesomelic dysplasia
acromesomelic dysplasia, Grebe type	ADGT
acromesomelic dysplasia, Hunter-Thompson type	ADHT
acromesomelic dysplasia, Maroteaux type	ADMT
ACTH-secreting pituitary adenoma	APA
actinic keratosis
actinobacillosis
actinomycosis
active cochlear Meniere's disease	ACMD	active cochlear Meniere;active cochlear Meniere disease
active cochleovestibular Meniere's disease	ACMD	active cochleovestibular Meniere;active cochleovestibular Meniere disease
active peptic ulcer disease	APUD	active peptic ulcer
active vestibular Meniere's disease	AVMD	active vestibular Meniere;active vestibular Meniere disease
acute allergic mucoid otitis media	AAMOM
acute allergic sanguinous otitis media	AASOM
acute allergic serous otitis media	AASOM
acute anterolateral myocardial infarction	AAMI
acute apical periodontitis	AAP
acute canaliculitis
acute cervicitis
acute chest syndrome	ACS
acute cholangitis
acute closed-angle glaucoma	ACG
acute conjunctivitis
acute contagious conjunctivitis	ACC
acute cor pulmonale	ACP
acute cystitis
acute dacryoadenitis
acute dacryocystitis
acute diarrhea
acute diffuse nephritis	ADN
acute disseminated encephalomyelitis	ADE
acute endometritis
acute endophthalmitis
acute ethmoiditis
acute eustachian salpingitis	AES
acute female pelvic peritonitis	AFPP
acute frontal sinusitis	AFS
acute gonococcal cervicitis	AGC
acute gonococcal cystitis	AGC
acute gonococcal endometritis	AGE
acute gonococcal epididymo-orchitis	AGE
acute gonococcal prostatitis	AGP
acute gonococcal salpingitis	AGS
acute hemorrhagic conjunctivitis	AHC
acute hemorrhagic encephalitis	AHE
acute hemorrhagic leukoencephalitis	AHL
acute hydrops keratoconus	AHK
acute infection of pinna	AIOP
acute inferolateral myocardial infarction	AIMI
acute inferoposterior infarction	AII
acute inflammation of lacrimal passage	AIOLP
acute intermittent porphyria	AIP
acute interstitial pneumonia	AIP
acute kidney failure	AKF
acute kidney tubular necrosis	AKTN
acute laryngitis
acute laryngopharyngitis
acute leukemia
acute lymphocytic leukemia	ALL
acute maxillary sinusitis	AMS
acute monocytic leukemia	AML
acute myeloid leukemia	AML
acute myocardial infarction	AMI
acute myocarditis
acute necrotizing encephalitis	ANE
acute orbital inflammation	AOI
acute pancreatitis
acute pericementitis
acute perichondritis of pinna	APOP
acute porphyria
acute poststreptococcal glomerulonephritis	APG
acute proliferative glomerulonephritis	APG
acute pulmonary heart disease	APHD	acute pulmonary heart
acute pyelonephritis
acute retinal necrosis syndrome	ARNS
acute retrobulbar neuritis	ARN
acute salpingitis
acute salpingo-oophoritis
acute sanguinous otitis media	ASOM
acute serous otitis media	ASOM
acute sphenoidal sinusitis	ASS
acute stress disorder	ASD
acute T cell leukemia	ATCL
acute thyroiditis
acute transudative otitis media	ATOM
acute tympanitis
acute urate nephropathy	AUN
acute vascular insufficiency of intestine	AVIOI
adamantinoid basal cell epithelioma	ABCE
adamantinoma
adamantinous craniopharyngioma
Addison's disease		Addison;Addison disease
adenocarcinoma
adenocarcinoma in situ	AIS
adenofibroma
adenoid basal cell carcinoma	ABCC
adenoid cystic carcinoma	ACC
adenoid squamous cell carcinoma	ASCC
adenoiditis
adenoma
adenomatoid tumor
adenomyoma
adenomyoma of uterine corpus	AOUC
adenosarcoma
adenosine deaminase deficiency	ADD
adenosquamous bile duct carcinoma	ABDC
adenosquamous breast carcinoma	ABC
adenosquamous carcinoma
adenosquamous cell lung carcinoma	ACLC
adenosquamous colon carcinoma	ACC
adenosquamous gallbladder carcinoma	AGC
adenosquamous pancreas carcinoma	APC
adenosquamous prostate carcinoma	APC
adenylosuccinase lyase deficiency	ALD
adhesions of uterus	AOU
adiaspiromycosis
Adie syndrome
adiposis dolorosa
adjustment disorder
adnexa disease		adnexa
adolescence-adult electroclinical syndrome	AES
adrenal adenoma
adrenal carcinoma
adrenal cortex cancer	ACC
adrenal cortex disease	ACD	adrenal cortex
adrenal cortical adenocarcinoma	ACA
adrenal cortical hypofunction	ACH
adrenal gland cancer	AGC
adrenal gland disease	AGD	adrenal gland
adrenal gland ganglioneuroblastoma	AGG
adrenal gland hyperfunction	AGH
adrenal medulla cancer	AMC
adrenal medulla carcinoma	AMC
adrenal neuroblastoma
adrenal rest tumor	ART
adrenocortical carcinoma
adrenoleukodystrophy
adult acute lymphocytic leukemia	AALL
adult astrocytic tumour	AAT
adult botryoid rhabdomyosarcoma	ABR
adult brain ependymoma	ABE
adult brain medulloblastoma	ABM
adult brain stem glioma	ABSG
adult brainstem astrocytoma	ABA
adult brainstem gliosarcoma	ABG
adult brainstem mixed glioma	ABMG
adult central nervous system choriocarcinoma	ACNSC
adult central nervous system embryonal carcinoma	ACNSEC
adult central nervous system germinoma	ACNSG
adult central nervous system immature teratoma	ACNSIT
adult central nervous system mature teratoma	ACNSMT
adult central nervous system mixed germ cell tumor	ACNSMGCT
adult central nervous system primitive neuroectodermal neoplasm	ACNSPNN
adult central nervous system teratoma	ACNST
adult cerebellar neoplasm	ACN
adult choroid plexus cancer	ACPC
adult cystic teratoma	ACT
adult dermatomyositis
adult endodermal sinus tumor	AEST
adult ependymoblastoma
adult epithelioid sarcoma	AES
adult extraosseous chondrosarcoma	AEC
adult extraosseous osteosarcoma	AEO
adult fibrosarcoma
adult infiltrating astrocytic neoplasm	AIAN
adult intracranial malignant hemangiopericytoma	AIMH
adult leptomeningeal melanoma	ALM
adult liposarcoma
adult lymphoma
adult malignant hemangiopericytoma	AMH
adult malignant mesenchymoma	AMM
adult malignant schwannoma	AMS
adult medulloblastoma
adult mesenchymal chondrosarcoma	AMC
adult mesoblastic nephroma	AMN
adult myxoid chondrosarcoma	AMC
adult oligodendroglioma
adult papillary meningioma	APM
adult pineal parenchymal tumor	APPT
adult pineoblastoma
adult pleomorphic rhabdomyosarcoma	APR
adult respiratory distress syndrome	ARDS
adult spinal cord ependymoma	ASCE
adult spinal cord glioblastoma multiforme	ASCGM
adult spinal muscular atrophy	ASMA
ADULT syndrome
adult T-cell leukemia	ATL
adult teratoma
adult type testicular granulosa cell tumor	ATTGCT
adult vagina botryoid rhabdomyosarcoma	AVBR
adult xanthogranuloma
adult-onset Still's disease	ASD	adult-onset Still;adult-onset Still disease
advanced sleep phase syndrome	ASPS
afferent loop syndrome	ALS
aflatoxins-related hepatocellular carcinoma	AHC
African histoplasmosis
African tick-bite fever	ATF
agammaglobulinemia
AGAT deficiency
age related macular degeneration	ARMD
aggressive digital papillary adenocarcinoma	ADPA
aggressive periodontitis
aggressive systemic mastocytosis	ASM
agnosia
agoraphobia
agranulocytosis
Aicardi syndrome
Aicardi-Goutieres syndrome
AIDS phobia
ainhum
akinetic mutism
akinetopsia
Alagille syndrome
Aland Island eye disease	AIED	Aland Island eye
Albright's hereditary osteodystrophy	AHO	Albright hereditary osteodystrophy
alcohol abuse
alcohol dependence
alcoholic cardiomyopathy
alcoholic gastritis
alcoholic hepatitis
alcoholic liver cirrhosis	ALC
alcoholic neuropathy
alcoholic pancreatitis
alcoholic psychosis
alcohol-induced mental disorder	AMD
alcohol-related birth defect	ABD
alcohol-related neurodevelopmental disorder	AND
aleukemic leukemia
aleukemic leukemia cutis	ALC
aleukemic monocytic leukemia cutis	AMLC
aleutian mink disease	AMD	aleutian mink
Alexander disease		Alexander
alexia
alexithymia
algoneurodystrophy
alkaptonuria
Alkhurma hemorrhagic fever	AHF
Allan-Herndon-Dudley syndrome
allergic asthma
allergic bronchopulmonary aspergillosis	ABA
allergic conjunctivitis
allergic contact dermatitis	ACD
allergic contact dermatitis of eyelid	ACDOE
allergic cutaneous vasculitis	ACV
allergic rhinitis
allergic urticaria
allescheriosis
alopecia
alopecia areata
alopecia universalis
Alpers syndrome
alpha 1-antitrypsin deficiency	A1D
alpha chain disease	ACD	alpha chain
alpha thalassemia
alpha-mannosidosis
Alport syndrome
Alstrom syndrome
alternating esotropia
alternating exotropia
alternating hemiplegia of childhood	AHOC
alveolar echinococcosis
alveolar periostitis
alveolar rhabdomyosarcoma
alveolar soft part sarcoma	ASPS
alveoli adenoma
Alzheimer's disease		Alzheimer;Alzheimer disease
amblyopia
amebiasis
amelanotic melanoma
amelogenesis imperfecta
amenorrhea
American histoplasmosis
ametropic amblyopia
amino acid metabolic disorder	AAMD
amnestic disorder
amphetamine abuse
ampulla of Vater adenocarcinoma	AOVA
ampulla of Vater adenosquamous carcinoma	AOVAC
ampulla of Vater cancer	AOVC
ampulla of Vater carcinoma	AOVC
ampulla of Vater clear cell adenocarcinoma	AOVCCA
ampulla of Vater mucinous adenocarcinoma	AOVMA
ampulla of vater neoplasm	AOVN
ampulla of Vater small cell carcinoma	AOVSCC
ampulla of Vater squamous cell carcinoma	AOVSCC
ampullary signet ring cell adenocarcinoma	ASRCA
amusia
amyloid tumor
amyloidosis
amyotrophic lateral sclerosis	ALS
amyotrophic lateral sclerosis type 8	ALST8
amyotrophic neuralgia
anaerobic meningitis
anaerobic pneumonia
anal Buschke-Lowenstein tumor	ABT
anal canal adenocarcinoma	ACA
anal canal cancer	ACC
anal canal carcinoma	ACC
anal canal Paget's disease	ACPD	anal canal Paget;anal canal Paget disease
anal canal squamous cell carcinoma	ACSCC
anal carcinoma
anal carcinoma in situ	ACIS
anal colloid adenocarcinoma	ACA
anal gland adenocarcinoma	AGA
anal gland neoplasm	AGN
anal margin basal cell carcinoma	AMBCC
anal margin carcinoma	AMC
anal margin squamous cell carcinoma	AMSCC
anal neuroendocrine tumor	ANT
anal Paget's disease	APD	anal Paget;anal Paget disease
anal spasm
anal squamous cell carcinoma	ASCC
anaplastic large cell lymphoma	ALCL
anatomical narrow angle borderline glaucoma	ANABG
anauxetic dysplasia
ancylostomiasis
Andersen-Tawil syndrome
androgen insensitivity syndrome	AIS
androgenic alopecia
anemia
anemia of prematurity	AOP
aneruptive fever
Angelman syndrome
Angelucci's syndrome		Angelucci syndrome
angiodysplasia
angiodysplasia of intestine	AOI
angioedema
angioid streaks
angioid streaks of choroid	ASOC
angiokeratoma
angiokeratoma circumscriptum
angiokeratoma of Fordyce	AOF
angiokeratoma of mibelli	AOM
angiolipoma
angioma serpiginosum
angiomatous meningioma
angiomyolipoma
angiomyoma
angiosarcoma
angiostrongyliasis
angle-closure glaucoma
angular blepharoconjunctivitis
anhidrosis
animal phobia
aniridia
anisakiasis
aniseikonia
anismus
anisometropia
ankylosing spondylitis
ankylosis
anodontia
anogenital venereal wart	AVW
anonychia congenita
anorectal stricture
anorexia nervosa
anosognosia
anovulation
anterior cerebral artery infarction	ACAI
anterior compartment syndrome	ACS
anterior corneal pigmentation	ACP
anterior cranial fossa meningioma	ACFM
anterior dislocation of lens	ADOL
anterior foramen magnum meningioma	AFMM
anterior horn cell disease	AHCD	anterior horn cell
anterior ischemic optic neuropathy	AION
anterior optic tract meningioma	AOTM
anterior scleritis
anterior spinal artery syndrome	ASAS
anterior urethra cancer	AUC
anterior uveitis
anterograde amnesia
anterolateral myocardial infarction	AMI
anteroseptal myocardial infarction	AMI
anthracosilicosis
anthracosis
anthrax disease		anthrax
anti-basement membrane glomerulonephritis	AMG
antidepressant type abuse	ATA
antiphospholipid syndrome
antisocial personality disorder	APD
antithrombin III deficiency	AID
Antley-Bixler syndrome
anuria
anus adenocarcinoma
anus basaloid carcinoma	ABC
anus cancer
anus disease		anus
anus leiomyoma
anus leiomyosarcoma
anus lymphoma
anus neoplasm
anus rhabdomyosarcoma
anus sarcoma
anxiety disorder
aorta angiosarcoma
aorta atresia
aortic aneurysm
aortic atherosclerosis
aortic disease		aortic
aortic malignant tumor	AMT
aortic valve disease	AVD	aortic valve
aortic valve insufficiency	AVI
aortic valve prolapse	AVP
aortic valve stenosis	AVS
aortitis
aphasia
aphthous stomatitis
apical myocardial infarction	AMI
aplastic anemia
apocrine adenocarcinoma
apocrine adenoma
apocrine adenosis of breast	AAOB
apocrine sweat gland cancer	ASGC
apocrine sweat gland neoplasm	ASGN
apparent mineralocorticoid excess syndrome	AMES
appendiceal L-cell glucagon-like peptide producing tumor	ALGPPT
appendiceal neoplasm
appendicitis
appendix adenocarcinoma
appendix cancer
appendix carcinoma
appendix leiomyoma
appendix lymphoma
appendix mucinous cystadenocarcinoma	AMC
apperceptive agnosia
apraxia
aqueous misdirection
arachnoiditis
ARC syndrome
arcus senilis
Argentine hemorrhagic fever	AHF
argininosuccinic aciduria
Argyll Robertson pupil	ARP
ariboflavinosis
Armfield syndrome
arrhythmogenic right ventricular dysplasia	ARVD
artemis deficiency
arterial calcification of infancy	ACOI
arterial tortuosity syndrome	ATS
arteriolosclerosis
arteriosclerosis
arteriosclerosis obliterans
arteriosclerotic cardiovascular disease	ACD	arteriosclerotic cardiovascular
arteriovenous malformation
arteritic anterior ischemic optic neuropathy	AAION
artery disease		artery
arthritis
arthropathy
arthus reaction
articular cartilage disease	ACD	articular cartilage
articulation disorder
Arts syndrome
aryepiglottic fold cancer	AFC
asbestosis
asbestos-related lung carcinoma	ALC
ascariasis
ascaridiasis
ascending cholangitis
ascending colon cancer	ACC
aseptic meningitis
Askin's tumor		Askin tumor
aspartylglucosaminuria
Asperger syndrome
aspergillosis
asphyxia neonatorum
asphyxiating thoracic dystrophy	ATD
aspiration pneumonia
aspiration pneumonitis
associative agnosia
astereognosia
asthenopia
asthma
astigmatism
Astrakhan spotted fever	ASF
astroblastoma
astrocytoma
asymmetric motor neuropathy	AMN
asymptomatic dengue
asymptomatic neurosyphilis
asynchronous multifocal osteogenic sarcoma	AMOS
ataxia telangiectasia
ataxia with oculomotor apraxia type 1	AWOAT1
ataxia with oculomotor apraxia type 2	AWOAT2
ataxic cerebral palsy	ACP
atelosteogenesis
Athabaskan brainstem dysgenesis syndrome	ABDS
atheroembolism of kidney	AOK
atherosclerosis
atopic dermatitis
atransferrinemia
atrial heart septal defect	AHSD
atrioventricular block
atrioventricular septal defect	ASD
atrophic flaccid tympanic membrane	AFTM
atrophic gastritis
atrophic glossitis
atrophic muscular disease	AMD	atrophic muscular
atrophic nonflaccid tympanic membrane	ANTM
atrophic rhinitis
atrophic vulva
atrophy of prostate	AOP
atrophy of testis	AOT
attention deficit hyperactivity disorder	ADHD
atypical autism
atypical breast papilloma	ABP
atypical choroid plexus papilloma	ACPP
atypical depressive disorder	ADD
atypical follicular adenoma	AFA
atypical lipomatous tumor	ALT
atypical neurofibroma
atypical polypoid adenomyoma	APA
atypical teratoid rhabdoid tumor	ATRT
auditory agnosia
auditory system cancer	ASC
auditory system disease	ASD	auditory system
auricular cancer
autism spectrum disorder	ASD
autistic disorder
autoimmune disease of blood	ADOB	autoimmune of blood
autoimmune disease of cardiovascular system	ADOCS	autoimmune of cardiovascular system
autoimmune disease of central nervous system	ADOCNS	autoimmune of central nervous system
autoimmune disease of endocrine system	ADOES	autoimmune of endocrine system
autoimmune disease of exocrine system	ADOES	autoimmune of exocrine system
autoimmune disease of eyes, ear, nose and throat	ADOEENAT	autoimmune of eyes, ear, nose and throat
autoimmune disease of gastrointestinal tract	ADOGT	autoimmune of gastrointestinal tract
autoimmune disease of musculoskeletal system	ADOMS	autoimmune of musculoskeletal system
autoimmune disease of peripheral nervous system	ADOPNS	autoimmune of peripheral nervous system
autoimmune disease of skin and connective tissue	ADOSACT	autoimmune of skin and connective tissue
autoimmune disease of the nervous system	ADOTNS	autoimmune of the nervous system
autoimmune disease of urogenital tract	ADOUT	autoimmune of urogenital tract
autoimmune hemolytic anemia	AHA
autoimmune hepatitis
autoimmune lymphoproliferative syndrome	ALS
autoimmune polyendocrine syndrome	APS
autoimmune polyendocrine syndrome type 1	APST1
autoimmune polyendocrine syndrome type 2	APST2
autoimmune thrombocytopenic purpura	ATP
autoimmune thyroiditis
autonomic nervous system disease	ANSD	autonomic nervous system
autonomic nervous system neoplasm	ANSN
autonomic neuropathy
autonomic peripheral neuropathy	APN
autosomal dominant disease	ADD	autosomal dominant
autosomal dominant microcephaly	ADM
autosomal dominant nonsyndromic deafness	ADND
autosomal dominant type IV Ehlers-Danlos syndrome	ADTIES
autosomal genetic disease	AGD	autosomal genetic
autosomal recessive disease	ARD	autosomal recessive
autosomal recessive nonsyndromic deafness	ARND
autosomal recessive type IV Ehlers-Danlos syndrome	ARTIES
autotopagnosia
avian influenza
avoidant personality disorder	APD
Axenfeld-Rieger syndrome
axial osteomalacia
axillary adenitis
axillary lipoma
axonal neuropathy
azoospermia
B- and T-cell mixed leukemia	BATML
B cell deficiency	BCD
B cell linker protein deficiency	BCLPD
Baastrup's syndrome		Baastrup syndrome
babesiosis
background diabetic retinopathy	BDR
bacterial conjunctivitis
bacterial esophagitis
bacterial exanthem
bacterial gastritis
bacterial infectious disease	BID	bacterial infectious
bacterial meningitis
bacterial pneumonia
bacterial vaginosis
bacteriuria
bagassosis
balanitis
balanitis xerotica obliterans	BXO
balanoposthitis
balantidiasis
Balkan hemorrhagic fever	BHF
Balkan nephropathy
Baller-Gerold syndrome
balloon cell malignant melanoma	BCMM
Bamforth-Lazarus syndrome
band keratopathy
Bannayan-Riley-Ruvalcaba syndrome
barbiturate abuse
barbiturate dependence
Bardet-Biedl syndrome
baritosis
Barmah Forest virus disease	BFVD	Barmah Forest virus
Barre-Lieou syndrome
Barrett's adenocarcinoma		Barrett adenocarcinoma
Barrett's esophagus		Barrett esophagus
Barth syndrome
Bartholin's duct cyst	BDC	Bartholin duct cyst
Bartholin's gland adenocarcinoma	BGA	Bartholin gland adenocarcinoma
Bartholin's gland adenoid cystic carcinoma	BGACC	Bartholin gland adenoid cystic carcinoma
Bartholin's gland adenoma	BGA	Bartholin gland adenoma
Bartholin's gland adenomyoma	BGA	Bartholin gland adenomyoma
Bartholin's gland adenosquamous carcinoma	BGAC	Bartholin gland adenosquamous carcinoma
Bartholin's gland carcinoma	BGC	Bartholin gland carcinoma
Bartholin's gland neoplasm	BGN	Bartholin gland neoplasm
Bartholin's gland small cell carcinoma	BGSCC	Bartholin gland small cell carcinoma
Bartholin's gland squamous cell carcinoma	BGSCC	Bartholin gland squamous cell carcinoma
Bartholin's gland transitional cell carcinoma	BGTCC	Bartholin gland transitional cell carcinoma
Bart-Pumphrey syndrome
Bartter disease		Bartter
basal cell carcinoma	BCC
basal ganglia cerebrovascular disease	BGCD	basal ganglia cerebrovascular
basal ganglia disease	BGD	basal ganglia
basaloid lung carcinoma	BLC
basaloid squamous cell carcinoma	BSCC
basaloid squamous cell skin carcinoma	BSCSC
basidiobolomycosis
basilar artery insufficiency	BAI
basilar artery occlusion	BAO
basophil adenoma
basophilic carcinoma
basosquamous carcinoma
Batten disease		Batten
baylisascariasis
B-cell lymphocytic neoplasm	BLN
beach ear
Beare-Stevenson cutis gyrata syndrome	BCGS
Becker muscular dystrophy	BMD
Beckwith-Wiedemann syndrome
Beemer-Langer syndrome
Behcet's disease		Behcet;Behcet disease
Behcet's syndrome arthropathy	BSA	Behcet syndrome arthropathy
bejel
Bell's palsy		Bell palsy
benign breast adenomyoepithelioma	BBA
benign breast phyllodes tumor	BBPT
benign deep fibrous histiocytoma	BDFH
benign dermal neurilemmoma	BDN
benign eccrine breast spiradenoma	BEBS
benign ependymoma
benign epilepsy with centrotemporal spikes	BEWCS
benign essential hypertension	BEH
benign familial infantile epilepsy	BFIE
benign familial neonatal epilepsy	BFNE
benign fibrous mesothelioma	BFM
benign glioma
benign hypertensive renal disease	BHRD	benign hypertensive renal
benign intermediate mesothelioma	BIM
benign lymphoepithelial lesion of salivary gland	BLLOSG
benign mammary dysplasia	BMD
benign mastocytoma
benign mediastinal neurilemmoma	BMN
benign mediastinal psammomatous neurilemmoma	BMPN
benign meningioma
benign mesenchymoma
benign mesothelioma
benign neonatal seizures	BNS
benign neoplasm
benign neurilemmoma
benign paroxysmal positional nystagmus	BPPN
benign pericardial teratoma	BPT
benign peritoneal mesothelioma	BPM
benign perivascular tumor	BPT
benign pleural mesothelioma	BPM
benign prostate phyllodes tumor	BPPT
benign renovascular hypertension	BRH
benign secondary hypertension	BSH
benign shuddering attacks	BSA
benign struma ovarii	BSO
benign vaginal carcinosarcoma	BVC
beriberi
Bernard-Soulier syndrome
berylliosis
bestiality
bestrophinopathy
beta thalassemia
beta-ketothiolase deficiency
beta-mannosidosis
Bethlem myopathy
bicipital tenosynovitis
Bietti crystalline corneoretinal dystrophy	BCCD
bilateral breast cancer	BBC
bilateral hyperactive labyrinth	BHL
bilateral hypoactive labyrinth	BHL
bilateral meningioma of optic nerve	BMOON
bilateral retinoblastoma
bile duct adenocarcinoma	BDA
bile duct adenoma	BDA
bile duct cancer	BDC
bile duct carcinoma	BDC
bile duct carcinoma in situ	BDCIS
bile duct clear cell adenocarcinoma	BDCCA
bile duct cystadenocarcinoma	BDC
bile duct cystadenoma	BDC
bile duct disease	BDD	bile duct
bile duct mucinous adenocarcinoma	BDMA
bile duct mucoepidermoid carcinoma	BDMC
bile duct rhabdomyosarcoma	BDR
bile duct sarcoma	BDS
bile duct signet ring cell carcinoma	BDSRCC
bile reflux
biliary atresia
biliary dyskinesia
biliary papillomatosis
biliary tract cancer	BTC
biliary tract disease	BTD	biliary tract
biliary tract intraductal papillary mucinous neoplasm	BTIPMN
biliary tract neoplasm	BTN
bilirubin metabolic disorder	BMD
Binder syndrome
binocular vision disease	BVD	binocular vision
biotin deficiency
biotinidase deficiency
biotin-responsive basal ganglia disease	BBGD	biotin-responsive basal ganglia
biphasic synovial sarcoma	BSS
bipolar disorder
bipolar I disorder	BID
bipolar ll disorder	BLD
bird fancier's lung	BFL	bird fancier lung
Birk-Barel syndrome
Birt-Hogg-Dube syndrome
bizarre leiomyoma
Bjornstad syndrome
black piedra
blackwater fever
bladder adenocarcinoma
bladder benign neoplasm	BBN
bladder calculus
bladder carcinoma
bladder carcinoma in situ	BCIS
bladder clear cell adenocarcinoma	BCCA
bladder colloid adenocarcinoma	BCA
bladder colonic type adenocarcinoma	BCTA
bladder diffuse clear cell adenocarcinoma	BDCCA
bladder disease		bladder
bladder diverticulum
bladder dome cancer	BDC
bladder flat intraepithelial lesion	BFIL
bladder hepatoid adenocarcinoma	BHA
bladder lateral wall cancer	BLWC
bladder leiomyoma
bladder lymphoma
bladder mixed adenocarcinoma	BMA
bladder neck cancer	BNC
bladder neck obstruction	BNO
bladder papillary clear cell adenocarcinoma	BPCCA
bladder papillary transitional cell neoplasm	BPTCN
bladder sarcoma
bladder signet ring cell adenocarcinoma	BSRCA
bladder squamous cell carcinoma	BSCC
bladder squamous papilloma	BSP
bladder transitional cell carcinoma	BTCC
bladder transitional cell papilloma	BTCP
bladder trigone cancer	BTC
bladder tuberculosis
bladder tubulo-cystic clear cell adenocarcinoma	BTCCA
bladder urachal adenocarcinoma	BUA
bladder urachal carcinoma	BUC
bladder urachal squamous cell carcinoma	BUSCC
bladder urachal urothelial carcinoma	BUUC
bladder urothelial papillary carcinoma	BUPC
bladder verrucous squamous cell carcinoma	BVSCC
blastema predominant kidney Wilms' tumor	BPKWT
blastoma
blastomycosis
Blau syndrome
blepharitis
blepharochalasis
blepharoconjunctivitis
blepharophimosis
blepharophimosis, ptosis, and epicanthus inversus syndrome	BPAEIS
blepharospasm
Blessig's cysts		Blessig cysts
blind hypertensive eye	BHE
blind hypotensive eye	BHE
blind loop syndrome	BLS
blindness
Bloch-Sulzberger syndrome
blood coagulation disease	BCD	blood coagulation
blood group incompatibility	BGI
blood platelet disease	BPD	blood platelet
blood protein disease	BPD	blood protein
bloom syndrome
Blount's disease		Blount;Blount disease
blue color blindness	BCB
blue cone monochromacy	BCM
blue drum syndrome	BDS
blue toe syndrome	BTS
blunt duct adenosis of breast	BDAOB
body dysmorphic disorder	BDD
Bolivian hemorrhagic fever	BHF
bone angioendothelial sarcoma	BAS
bone benign neoplasm	BBN
bone cancer
bone carcinoma
bone deterioration disease	BDD	bone deterioration
bone development disease	BDD	bone development
bone disease		bone
bone epithelioid hemangioma	BEH
bone Ewing's sarcoma	BES	bone Ewing sarcoma
bone giant cell sarcoma	BGCS
bone giant cell tumor	BGCT
bone inflammation disease	BID	bone inflammation
bone leiomyosarcoma
bone localized Ewing's sarcoma	BLES	bone localized Ewing sarcoma
bone lymphoma
bone marrow cancer	BMC
bone marrow disease	BMD	bone marrow
bone osteosarcoma
bone peripheral neuroepithelioma	BPN
bone remodeling disease	BRD	bone remodeling
bone resorption disease	BRD	bone resorption
bone structure disease	BSD	bone structure
Boomerang dysplasia
borderline glaucoma
borderline leprosy
borderline personality disorder	BPD
Bordetella parapertussis whooping cough	BPWC
Borjeson-Forssman-Lehmann syndrome
borna disease		borna
Borst-Jadassohn intraepidermal carcinoma	BIC
Bothnia retinal dystrophy	BRD
botryoid rhabdomyosarcoma
botulism
boutonneuse fever
bovine spongiform encephalopathy	BSE
bowel dysfunction
Bowen-Conradi syndrome
Bowman's membrane folds or rupture	BMFOR	Bowman membrane folds or rupture
brachial plexus lesion	BPL
brachial plexus neoplasm	BPN
brachial plexus neuritis	BPN
brachial plexus neuropathy	BPN
brachydactyly
brachydactyly-syndactyly syndrome
brachyolmia
brain angioma
brain cancer
brain compression
brain disease		brain
brain edema
brain ependymoma
brain germinoma
brain glioblastoma multiforme	BGM
brain glioma
brain infarction
brain ischemia
brain medulloblastoma
brain meningioma
brain oligodendroglioma
brain sarcoma
brain stem angioblastoma	BSA
brain stem astrocytic neoplasm	BSAN
brain stem ependymoma	BSE
brain stem glioma	BSG
brain stem infarction	BSI
brain stem neoplasm	BSN
brainstem intraparenchymal clear cell meningioma	BICCM
branch retinal artery occlusion	BRAO
branchiooculofacial syndrome
branchiootorenal syndrome
brawny scleritis
Brazilian hemorrhagic fever	BHF
breast adenocarcinoma
breast adenoid cystic carcinoma	BACC
breast adenoma
breast adenomyoepithelial adenosis	BAA
breast adenomyoepithelioma
breast angiomatosis
breast angiosarcoma
breast apocrine adenoma	BAA
breast apocrine carcinoma	BAC
breast apocrine carcinoma in situ	BACIS
breast benign neoplasm	BBN
breast cancer
breast capillary hemangioma	BCH
breast carcinoma
breast carcinoma in situ	BCIS
breast columnar cell mucinous carcinoma	BCCMC
breast cyst
breast cystic hypersecretory carcinoma	BCHC
breast disease		breast
breast duct papilloma	BDP
breast ductal adenoma	BDA
breast epithelioid hemangioma	BEH
breast fibroadenoma
breast fibroadenosis
breast fibrocystic disease	BFD	breast fibrocystic
breast fibrosarcoma
breast giant fibroadenoma	BGF
breast granular cell tumor	BGCT
breast hemangioma
breast hemangiopericytoma
breast intracanalicular fibroadenoma	BIF
breast intraductal papillomatosis	BIP
breast intraductal proliferative lesion	BIPL
breast juvenile papillomatosis	BJP
breast large cell neuroendocrine carcinoma	BLCNC
breast leiomyoma
breast leiomyosarcoma
breast lipoma
breast liposarcoma
breast lymphoma
breast malignant eccrine spiradenoma	BMES
breast malignant phyllodes tumor	BMPT
breast medullary carcinoma	BMC
breast metaplastic carcinoma	BMC
breast mucinous carcinoma	BMC
breast mucinous cystadenocarcinoma	BMC
breast mucoepidermoid carcinoma	BMC
breast myoepithelial carcinoma	BMC
breast myoepithelial neoplasm	BMN
breast myoepitheliosis
breast myofibroblastoma
breast neuroendocrine neoplasm	BNN
breast osteosarcoma
breast papillary carcinoma	BPC
breast papillomatosis
breast pericanalicular fibroadenoma	BPF
breast rhabdomyosarcoma
breast sarcoma
breast scirrhous carcinoma	BSC
breast secretory carcinoma	BSC
breast signet ring cell adenocarcinoma	BSRCA
breast squamous cell carcinoma	BSCC
Brill-Zinsser disease		Brill-Zinsser
broad ligament malignant neoplasm	BLMN
Brody myopathy
bronchial disease		bronchial
bronchial mucus gland adenoma	BMGA
bronchial neoplasm
bronchiectasis
bronchioalveolar carcinoma
bronchiolitis
bronchiolitis obliterans
bronchiolitis obliterans organizing pneumonia	BOOP
bronchiolo-alveolar adenocarcinoma
bronchitis
bronchogenic carcinoma
bronchogenic lung adenocarcinoma	BLA
bronchopneumonia
bronchus adenoma
bronchus cancer
bronchus carcinoma in situ	BCIS
Brooke-Spiegler syndrome
brown induration
Brown's tendon sheath syndrome	BTSS	Brown tendon sheath syndrome
Brown-Sequard syndrome
Brown-Vialetto-Van Laere syndrome	BLS
Brucella abortus brucellosis	BAB
Brucella canis brucellosis	BCB
Brucella melitensis brucellosis	BMB
Brucella suis brucellosis	BSB
brucellosis
Brugada syndrome
Bruton-type agammaglobulinemia
bruxism
bubonic plague
bulbar polio
bulbomembranous urethral cancer	BUC
bulbospinal polio
bulimia nervosa
bullous keratopathy
bullous pemphigoid
bullous retinoschisis
bullous skin disease	BSD	bullous skin
buphthalmos
Burkitt's lymphoma		Burkitt lymphoma
burning mouth syndrome	BMS
bursitis
Buruli ulcer disease	BUD	Buruli ulcer
byssinosis
C1 inhibitor deficiency	CID
C3 deficiency
cadasil
Caffey disease		Caffey
calcaneonavicular coalition
calcific tendinitis
calcinosis
calciphylaxis
calcium metabolism disease	CMD	calcium metabolism
campomelic dysplasia
campylobacteriosis
Camurati-Engelmann disease		Camurati-Engelmann
Canavan disease		Canavan
cancer
cancerophobia
candidal paronychia
candidiasis
cannabis abuse
cannabis dependence
Capgras syndrome
capillariasis
capillary disease		capillary
capillary hemangioma
capillary leak syndrome	CLS
capillary lymphangioma
Caplan's syndrome		Caplan syndrome
carbamoyl phosphate synthetase I deficiency disease	CPSIDD	carbamoyl phosphate synthetase I deficiency
carbohydrate metabolic disorder	CMD
carbohydrate metabolism disease	CMD	carbohydrate metabolism
carbuncle
carcinoma
carcinoma arising in nasal papillomatosis	CAINP
carcinoma of supraglottis	COS
carcinosarcoma
cardia cancer
cardiac granular cell neoplasm	CGCN
cardiac sarcoidosis
cardiac tamponade
cardiomyopathy
cardiovascular cancer
cardiovascular organ benign neoplasm	COBN
cardiovascular syphilis
cardiovascular system disease	CSD	cardiovascular system
Carney complex
carotenemia
carotid artery disease	CAD	carotid artery
carotid artery dissection	CAD
carotid artery occlusion	CAO
carotid artery thrombosis	CAT
carotid body cancer	CBC
carotid stenosis
carpal tunnel syndrome	CTS
Carrion's Disease		Carrion Disease
cartilage cancer
cartilage disease		cartilage
cartilage-hair hypoplasia
cascade stomach
cataract
cat-scratch disease		cat-scratch
cauda equina intradural extramedullary astrocytoma	CEIEA
cauda equina neoplasm	CEN
Cauda equina syndrome	CES
causalgia
cavernous hemangioma
cavernous hemangioma of colon	CHOC
cavernous hemangioma of face	CHOF
cavernous hemangioma of orbit	CHOO
cavernous sinus meningioma	CSM
cavernous sinus thrombosis	CST
CD3delta deficiency
CD3epsilon deficiency
CD3gamma deficiency
CD3zeta deficiency
CD40 deficiency
CD40 ligand deficiency	CLD
CD45 deficiency
cecal disease		cecal
cecal neoplasm
cecum adenocarcinoma
cecum cancer
cecum carcinoma
cecum lymphoma
celiac disease		celiac
cell type benign neoplasm	CTBN
cell type cancer	CTC
cellular congenital mesoblastic nephroma	CCMN
cellular ependymoma
cellular leiomyoma
cellular myxoid liposarcoma	CML
cellular neurofibroma
cellular phase chronic idiopathic myelofibrosis	CPCIM
cellular schwannoma
cellulitis
central breast papilloma	CBP
central core myopathy	CCM
central corneal ulcer	CCU
central epithelioid sarcoma	CES
central gyrate choroidal dystrophy	CGCD
central nervous system adult germ cell tumor	CNSAGCT
central nervous system angiosarcoma	CNSA
central nervous system cancer	CNSC
central nervous system childhood germ cell tumor	CNSCGCT
central nervous system chondroma	CNSC
central nervous system disease	CNSD	central nervous system
central nervous system embryonal carcinoma	CNSEC
central nervous system endodermal sinus tumor	CNSEST
central nervous system fibrosarcoma	CNSF
central nervous system germ cell tumor	CNSGCT
central nervous system germinoma	CNSG
central nervous system hemangioma	CNSH
central nervous system hematologic cancer	CNSHC
central nervous system hereditary degenerative disease	CNSHDD	central nervous system hereditary degenerative
central nervous system immature teratoma	CNSIT
central nervous system leiomyoma	CNSL
central nervous system leiomyosarcoma	CNSL
central nervous system leukemia	CNSL
central nervous system lipoma	CNSL
central nervous system lymphoma	CNSL
central nervous system mature teratoma	CNSMT
central nervous system melanocytic neoplasm	CNSMN
central nervous system mesenchymal non-meningothelial tumor	CNSMNT
central nervous system organ benign neoplasm	CNSOBN
central nervous system origin vertigo	CNSOV
central nervous system osteosarcoma	CNSO
central nervous system primitive neuroectodermal neoplasm	CNSPNN
central nervous system rhabdomyosarcoma	CNSR
central nervous system sarcoma	CNSS
central nervous system teratoma	CNST
central nervous system tuberculosis	CNST
central nervous system vasculitis	CNSV
central neurocytoma
central pontine myelinolysis	CPM
central pterygium
central retinal artery occlusion	CRAO
central retinal vein occlusion	CRVO
central sleep apnea	CSA
centronuclear myopathy
cercarial dermatitis
cerebellar angioblastoma
cerebellar astrocytoma
cerebellar ataxia
cerebellar disease		cerebellar
cerebellar liponeurocytoma
cerebellar medulloblastoma
cerebellar vermis medulloblastoma	CVM
cerebellopontine angle meningioma	CAM
cerebellopontine angle primitive neuroectodermal	CAPN
cerebellopontine angle tumor	CAT
cerebellum cancer
cerebral amyloid angiopathy	CAA
cerebral angioma
cerebral arterial disease	CAD	cerebral arterial
cerebral arteritis
cerebral artery occlusion	CAO
cerebral atherosclerosis
cerebral convexity meningioma	CCM
cerebral creatine deficiency syndrome	CCDS
cerebral degeneration
cerebral falx meningioma	CFM
cerebral folate receptor alpha deficiency	CFRAD
cerebral hemisphere lipoma	CHL
cerebral infarction
cerebral lipidosis
cerebral lymphoma
cerebral malaria
cerebral meningioma
cerebral neuroblastoma
cerebral palsy
cerebral primitive neuroectodermal tumor	CPNT
cerebral sarcoidosis
cerebral ventricle cancer	CVC
cerebritis
cerebrotendinous xanthomatosis
cerebrovascular disease		cerebrovascular
cerebrum cancer
ceruminoma
ceruminous carcinoma
cervical adenitis
cervical adenocarcinoma
cervical adenofibroma
cervical adenoid basal carcinoma	CABC
cervical adenoid cystic carcinoma	CACC
cervical adenoma malignum	CAM
cervical adenomyoma
cervical adenosarcoma
cervical adenosquamous carcinoma	CAC
cervical alveolar soft part sarcoma	CASPS
cervical atypical polypoid adenomyoma	CAPA
cervical basaloid squamous cell carcinoma	CBSCC
cervical benign neoplasm	CBN
cervical cancer
cervical carcinosarcoma
cervical clear cell adenocarcinoma	CCCA
cervical dystonia
cervical endometrial stromal sarcoma	CESS
cervical endometrioid adenocarcinoma	CEA
cervical incompetence
cervical keratinizing squamous cell carcinoma	CKSCC
cervical large cell neuroendocrine carcinoma	CLCNC
cervical lymphoepithelioma-like carcinoma	CLC
cervical mucinous adenocarcinoma	CMA
cervical mullerian papilloma	CMP
cervical non-keratinizing squamous cell carcinoma	CNSCC
cervical serous adenocarcinoma	CSA
cervical spinal canal and spinal cord meningioma	CSCASCM
cervical squamous cell carcinoma	CSCC
cervical verrucous carcinoma	CVC
cervical Wilms' tumor	CWT
cervicitis
cervicomedullary junction neoplasm	CJN
cervix carcinoma
cervix disease		cervix
cervix endometrial stromal tumor	CEST
cervix endometriosis
cervix erosion
cervix melanoma
cervix small cell carcinoma	CSCC
cervix squamous papilloma	CSP
cervix uteri carcinoma in situ	CUCIS
Chagas disease		Chagas
chancroid
Chandler syndrome
Chapare hemorrhagic fever	CHF
Charcot-Marie-Tooth disease		Charcot-Marie-Tooth
Charcot-Marie-Tooth disease intermediate type	CDIT	Charcot-Marie-Tooth intermediate type
Charcot-Marie-Tooth disease type 1	CDT1	Charcot-Marie-Tooth type 1
Charcot-Marie-Tooth disease type 2	CDT2	Charcot-Marie-Tooth type 2
Charcot-Marie-Tooth disease type 3	CDT3	Charcot-Marie-Tooth type 3
Charcot-Marie-Tooth disease type 4	CDT4	Charcot-Marie-Tooth type 4
Charcot-Marie-Tooth disease type X	CDTX	Charcot-Marie-Tooth type X
CHARGE syndrome
Chediak-Higashi syndrome
cheek mucosa cancer	CMC
cheilitis
cherubism
chest wall bone cancer	CWBC
chest wall lipoma	CWL
chest wall lymphoma	CWL
chest wall parachordoma	CWP
chiasmal syndrome
chickenpox
chief cell adenoma	CCA
chikungunya
childhood absence epilepsy	CAE
childhood botryoid rhabdomyosarcoma	CBR
childhood brain germinoma	CBG
childhood brain meningioma	CBM
childhood brain stem glioma	CBSG
childhood brain stem neoplasm	CBSN
childhood brainstem astrocytoma	CBA
childhood central nervous system germinoma	CCNSG
childhood central nervous system immature teratoma	CCNSIT
childhood central nervous system mature teratoma	CCNSMT
childhood central nervous system mixed germ cell tumor	CCNSMGCT
childhood central nervous system primitive neuroectodermal neoplasm	CCNSPNN
childhood cerebellar astrocytic neoplasm	CCAN
childhood cerebellar neoplasm	CCN
childhood cerebral astrocytoma	CCA
childhood choriocarcinoma of the ovary	CCOTO
childhood choriocarcinoma of the testis	CCOTT
childhood choroid plexus cancer	CCPC
childhood disintegrative disease	CDD	childhood disintegrative
childhood electroclinical syndrome	CES
childhood embryonal testis carcinoma	CETC
childhood endodermal sinus tumor	CEST
childhood extraosseous osteosarcoma	CEO
childhood germ cell brain tumor	CGCBT
childhood immature teratoma of ovary	CITOO
childhood infratentorial neoplasm	CIN
childhood intracortical osteosarcoma	CIO
childhood kidney angiomyolipoma	CKA
childhood kidney cell carcinoma	CKCC
childhood kidney neoplasm	CKN
childhood leukemia
childhood malignant hemangiopericytoma	CMH
childhood malignant mesenchymoma	CMM
childhood malignant schwannoma	CMS
childhood mature teratoma of the ovary	CMTOTO
childhood mediastinal neurogenic tumor	CMNT
childhood medulloblastoma
childhood multilocular cystic kidney neoplasm	CMCKN
childhood neoplasm of the testis	CNOTT
childhood oligodendroglioma
childhood optic nerve glioma	CONG
childhood optic tract astrocytoma	COTA
childhood ovarian embryonal carcinoma	COEC
childhood ovarian endodermal sinus tumor	COEST
childhood parosteal osteogenic sarcoma	CPOS
childhood pilocytic astrocytoma	CPA
childhood pleomorphic rhabdomyosarcoma	CPR
childhood precursor T-lymphoblastic lymphoma/leukemia	CPTL
childhood spinal cord tumor	CSCT
childhood teratocarcinoma of the testis	CTOTT
childhood teratoma of the ovary	CTOTO
childhood testicular mixed germ cell tumor	CTMGCT
childhood type dermatomyositis	CTD
childhood vagina botryoid rhabdomyosarcoma	CVBR
choanal atresia
cholangiocarcinoma
cholangiolocellular carcinoma
cholangitis
cholecystitis
cholecystolithiasis
choledochal cyst
choledocholithiasis
cholelithiasis
cholera
cholestasis
cholesteatoma
cholesteatoma of attic	COA
cholesteatoma of external ear	COEE
cholesteatoma of middle ear	COME
cholesterol embolism
cholesterol ester storage disease	CESD	cholesterol ester storage
choline deficiency disease	CDD	choline deficiency
cholinergic urticaria
chondroblastic osteosarcoma
chondroblastoma
chondroid chordoma
chondroid lipoma
chondroid syringoma of the vulva	CSOTV
chondroma
chondromalacia
chondromalacia patellae
chondrosarcoma
chordoid glioma
chordoid meningioma
chordoma
chorea gravidarum
chorea-acanthocytosis
choreatic disease		choreatic
chorioamnionitis
chorioangioma
choriocarcinoma
choriocarcinoma of ovary	COO
choriocarcinoma of the testis	COTT
chorioretinal scar
chorioretinitis
choroid cancer
choroid disease		choroid
choroid epithelioid cell melanoma	CECM
choroid mixed cell melanoma	CMCM
choroid necrotic melanoma	CNM
choroid plexus cancer	CPC
choroid plexus carcinoma	CPC
choroid plexus meningioma	CPM
choroid plexus papilloma	CPP
choroid spindle cell melanoma	CSCM
choroidal sclerosis
choroideremia
choroiditis
chromoblastomycosis
chromophil adenoma of the kidney	CAOTK
chromophobe adenocarcinoma
chromophobe adenoma
chromosomal disease		chromosomal
chronic adhesive otitis media	CAOM
chronic apical periodontitis	CAP
chronic atticoantral disease	CAD	chronic atticoantral
chronic canaliculitis
chronic cervicitis
chronic cholangitis
chronic closed-angle glaucoma	CCG
chronic congestive splenomegaly	CCS
chronic conjunctivitis
chronic cystitis
chronic dacryoadenitis
chronic dacryocystitis
chronic duodenal ileus	CDI
chronic endophthalmitis
chronic eosinophilic pneumonia	CEP
chronic erythremia
chronic ethmoiditis
chronic eustachian salpingitis	CES
chronic fatigue syndrome	CFS
chronic follicular conjunctivitis	CFC
chronic frontal sinusitis	CFS
chronic fungal otitis externa	CFOE
chronic gonococcal salpingitis	CGS
chronic gonorrhea of cervix	CGOC
chronic granulomatous disease	CGD	chronic granulomatous
chronic inflammation of lacrimal passage	CIOLP
chronic inflammatory demyelinating polyneuritis	CIDP
chronic inflammatory demyelinating polyradiculoneuropathy	CIDP
chronic interstitial cystitis	CIC
chronic intestinal vascular insufficiency	CIVI
chronic kidney failure	CKF
chronic lacrimal gland enlargement	CLGE
chronic laryngitis
chronic leukemia
chronic lymphocytic leukemia	CLL
chronic maxillary sinusitis	CMS
chronic meningitis
chronic metabolic polyneuropathy	CMP
chronic monocytic leukemia	CML
chronic mucocutaneous candidiasis	CMC
chronic myeloid leukemia	CML
chronic myeloproliferative disease	CMD	chronic myeloproliferative
chronic NK-cell lymphocytosis	CNL
chronic obstructive pulmonary disease	COPD	chronic obstructive pulmonary
chronic orbital inflammation	COI
chronic perichondritis of pinna	CPOP
chronic polyneuropathy
chronic progressive external ophthalmoplegia	CPEO
chronic pulmonary heart disease	CPHD	chronic pulmonary heart
chronic purulent otitis media	CPOM
chronic pyelonephritis
chronic rapidly progressive glomerulonephritis	CRPG
chronic rheumatic pericarditis	CRP
chronic rhinitis
chronic salpingitis
chronic salpingo-oophoritis
chronic sphenoidal sinusitis	CSS
chronic subinvolution of uterus	CSOU
chronic tic disorder	CTD
chronic toxic polyneuropathy	CTP
chronic tubotympanic suppurative otitis media	CTSOM
chronic tympanitis
chronic ulcer of skin	CUOS
chronic venous insufficiency	CVI
chronic wasting disease	CWD	chronic wasting
chronobiology disease		chronobiology
Churg-Strauss syndrome
chylocele of tunica vaginalis	COTV
cicatricial ectropion
cicatricial entropion
cicatricial lagophthalmos
cicatricial pemphigoid
ciliary body cancer	CBC
ciliary body disease	CBD	ciliary body
ciliary body epithelioid cell melanoma	CBECM
ciliary body mixed cell melanoma	CBMCM
ciliary body spindle cell melanoma	CBSCM
citrullinemia
classic congenital mesoblastic nephroma	CCMN
classic pulmonary blastoma	CPB
classic type lipoma	CTL
classic variant of chromophobe renal cell carcinoma	CVOCRCC
clear cell acanthoma	CCA
clear cell adenocarcinoma	CCA
clear cell adenofibroma	CCA
clear cell adenoma	CCA
clear cell basal cell carcinoma	CCBCC
clear cell chondrosarcoma	CCC
clear cell cystadenofibroma	CCC
clear cell ependymoma	CCE
clear cell hidradenoma	CCH
clear cell meningioma	CCM
clear cell sarcoma	CCS
clear cell squamous cell skin carcinoma	CCSCSC
clear cell variant infiltrating bladder urothelial carcinoma	CCVIBUC
cleft lip
cleft palate
cleidocranial dysplasia
clitoris cancer
clivus chondroid chordoma	CCC
clivus chordoma
clivus meningioma
CLL/SLL
cloacogenic carcinoma
clonorchiasis
Clouston syndrome
clubfoot
coagulation protein disease	CPD	coagulation protein
Coats disease		Coats
cobblestone retinal degeneration	CRD
cocaine abuse
cocaine dependence
coccidioidomycosis
coccidiosis
cochlear disease		cochlear
Cockayne syndrome
coenurosis
coenzyme Q10 deficiency disease	CQDD	coenzyme Q10 deficiency
Coffin-Lowry syndrome
Coffin-Siris syndrome
cognitive disorder
collagen disease		collagen
collecting duct carcinoma	CDC
colloid adenoma
colloid carcinoma of the pancreas	CCOTP
coloboma
coloboma of optic nerve	COON
colon adenocarcinoma
colon cancer
colon carcinoma
colon carcinoma in situ	CCIS
colon Kaposi sarcoma	CKS
colon leiomyoma
colon leiomyosarcoma
colon lymphoma
colon mucinous adenocarcinoma	CMA
colon neuroendocrine neoplasm	CNN
colon sarcoma
colon signet ring adenocarcinoma	CSRA
colon small cell carcinoma	CSCC
colon squamous cell carcinoma	CSCC
colonic disease		colonic
colonic L-cell glucagon-like peptide producing tumor	CLGPPT
colonic lymphangioma
colonic neoplasm
colonic pseudo-obstruction
color agnosia
color blindness
Colorado tick fever	CTF
colorectal adenocarcinoma
colorectal adenoma
colorectal cancer
columnar cell variant papillary carcinoma	CCVPC
combat disorder
combined T cell and B cell immunodeficiency	CTCABCI
combined thymoma
comedo carcinoma
commensal bacterial infectious disease	CBID	commensal bacterial infectious
common bile duct disease	CBDD	common bile duct
common bile duct neoplasm	CBDN
common cold
common peroneal nerve lesion	CPNL
common variable immunodeficiency	CVI
common wart
communicating hydrocephalus
communication disorder
compartment syndrome
compensatory emphysema
complement component 5 deficiency	CC5D
complement deficiency
complement factor I deficiency	CFID
complex partial epilepsy	CPE
complex regional pain syndrome	CRPS
composite lymphoma
conduct disorder
cone dystrophy
cone-rod dystrophy
congenital adrenal hyperplasia	CAH
congenital adrenal insufficiency	CAI
congenital afibrinogenemia
congenital aphakia
congenital bile acid synthesis defect	CBASD
congenital diaphragmatic hernia	CDH
congenital disorder of glycosylation	CDOG
congenital disorder of glycosylation type I	CDOGTI
congenital disorder of glycosylation type II	CDOGTI
congenital dyserythropoietic anemia	CDA
congenital epulis
congenital fibrosarcoma
congenital generalized lipodystrophy	CGL
congenital granular cell tumor	CGCT
congenital heart block	CHB
congenital heart disease	CHD	congenital heart
congenital hemolytic anemia	CHA
congenital hypogammaglobulinemia
congenital hypoplastic anemia	CHA
congenital hypothyroidism
congenital ichthyosiform erythroderma	CIE
congenital intrinsic factor deficiency	CIFD
congenital mesoblastic nephroma	CMN
congenital muscular dystrophy	CMD
congenital myasthenic syndrome	CMS
congenital nervous system abnormality	CNSA
congenital nonspherocytic hemolytic anemia	CNHA
congenital nystagmus
congenital stationary night blindness	CSNB
congenital structural myopathy	CSM
congenital syphilis
congenital toxoplasmosis
congestive heart failure	CHF
conidiobolomycosis
conjugate gaze palsy	CGP
conjunctiva squamous cell carcinoma	CSCC
conjunctival cancer
conjunctival concretion
conjunctival degeneration
conjunctival deposit
conjunctival disease		conjunctival
conjunctival folliculosis
conjunctival intraepithelial neoplasm	CIN
conjunctival pigmentation
conjunctival pterygium
conjunctival vascular disease	CVD	conjunctival vascular
conjunctivitis
conjunctivochalasis
connective tissue benign neoplasm	CTBN
connective tissue cancer	CTC
connective tissue disease	CTD	connective tissue
Conn's syndrome		Conn syndrome
constant exophthalmos
constipation
constrictive pericarditis
contact blepharoconjunctivitis
contact dermatitis
contact lens corneal edema	CLCE
contagious pustular dermatitis	CPD
conus medullaris neoplasm	CMN
conventional angiosarcoma
conventional central osteosarcoma	CCO
conventional fibrosarcoma
conventional leiomyosarcoma
conventional malignant hemangiopericytoma	CMH
conversion disorder
Cor pulmonale
cork-handlers' disease		cork-handlers'
cornea cancer
cornea squamous cell carcinoma	CSCC
corneal abscess
corneal argyrosis
corneal degeneration
corneal deposit
corneal disease		corneal
corneal dystrophy
corneal ectasia
corneal edema
corneal granular dystrophy	CGD
corneal intraepithelial neoplasm	CIN
corneal neovascularization
corneal staphyloma
corneal ulcer
Cornelia de Lange syndrome	CDLS
coronary aneurysm
coronary artery anomaly	CAA
coronary artery disease	CAD	coronary artery
coronary artery vasospasm	CAV
coronary restenosis
coronary stenosis
coronary thrombosis
coronin-1A deficiency
corpus callosum lipoma	CCL
corpus luteum cyst	CLC
cortical blindness
cortical deafness
cortical senile cataract	CSC
cortical thymoma
Costello syndrome
cough variant asthma	CVA
Cowden disease		Cowden
cowper gland carcinoma	CGC
cowpox
C-P angle neurinoma	CAN
cranial nerve disease	CND	cranial nerve
cranial nerve III tumor	CNIT
cranial nerve malignant neoplasm	CNMN
cranial nerve neoplasm	CNN
cranial nerve palsy	CNP
cranial pseudosarcomatous fasciitis	CPF
craniodiaphyseal dysplasia
cranio-facial dystonia
craniofrontonasal syndrome
craniometaphyseal dysplasia
craniopharyngioma
craniosynostosis
crater-like holes of optic disc	CHOOD
creatine transporter deficiency	CTD
crescentic glomerulonephritis
Creutzfeldt-Jakob syndrome
cribriform carcinoma
cribriform variant testicular seminoma	CVTS
Cri-Du-Chat syndrome
Crigler-Najjar syndrome
Crimean-Congo hemorrhagic fever	CHF
critical illness polyneuropathy	CIP
Crohn's disease		Crohn;Crohn disease
Cronkhite-Canada syndrome
croup
Crouzon syndrome
cryoglobulinemia
cryptococcosis
cryptogenic organizing pneumonia	COP
cryptorchidism
cryptosporidiosis
Cushing's syndrome		Cushing syndrome
cutaneous adenocystic carcinoma	CAC
cutaneous anthrax
cutaneous diphtheria
cutaneous fibrous histiocytoma	CFH
cutaneous ganglioneuroma
cutaneous leiomyosarcoma
cutaneous leishmaniasis
cutaneous liposarcoma
cutaneous lupus erythematosus	CLE
cutaneous mastocytosis
cutaneous mucoepidermoid carcinoma	CMC
cutaneous mycosis
cutaneous Paget's disease	CPD	cutaneous Paget;cutaneous Paget disease
cutaneous porphyria
cutaneous solitary mastocytoma	CSM
cutaneous T cell lymphoma	CTCL
cutis laxa
cyclic hematopoiesis
cycloplegia
cyclosporiasis
cyclothymic disorder
cyclotropia
cystadenocarcinoma
cystadenofibroma
cystadenoma
cystic basal cell carcinoma	CBCC
cystic echinococcosis
cystic fibrosis
cystic kidney
cystic lymphangioma
cystic nephroma
cystic teratoma
cysticercosis
cystinosis
cystinuria
cystitis
cystitis cystica
cystoid macular edema	CME
cystoid macular retinal degeneration	CMRD
cystoisosporiasis
cytochrome-c oxidase deficiency disease	CODD	cytochrome-c oxidase deficiency
D-2-hydroxyglutaric aciduria
dacryoadenitis
dacryocystitis
dacryocystocele
Dandy-Walker syndrome
Danon disease		Danon
dartoic leiomyoma
De Quervain disease	DQD	De Quervain
deafness dystonia syndrome	DDS
decubitus ulcer
deep angioma
deep corneal vascularisation	DCV
deep keratitis
deep leiomyoma
deficiency anemia
degeneration of macula and posterior pole	DOMAPP
degenerative disc disease	DDD	degenerative disc
degenerative myopia
dehydration polycythemia
delta chain disease	DCD	delta chain
delusional disorder
dementia
demyelinating disease		demyelinating
demyelinating polyneuropathy
dendritic cell sarcoma	DCS
dendritic cell thymoma	DCT
dengue disease		dengue
dengue hemorrhagic fever	DHF
dengue shock syndrome	DSS
dental caries
dental enamel hypoplasia	DEH
dental fluorosis
dental pulp calcification	DPC
dental pulp disease	DPD	dental pulp
dental pulp necrosis	DPN
dentatorubral-pallidoluysian atrophy
dentin caries
dentin dysplasia
dentin sensitivity
dentine erosion
dentinogenesis imperfecta
denture stomatitis
Denys-Drash syndrome
dependent personality disorder	DPD
depersonalization disorder
dermal unilateral segmental cavernous angioma	DUSCA
dermatitis
dermatitis herpetiformis
dermatofibrosarcoma
dermatographia
dermatomycosis
dermatomyositis
dermatophytosis
dermatosis papulosa nigra	DPN
dermis tumor
dermoid cyst
dermoid cyst of ovary	DCOO
dermoid cyst of skin	DCOS
descending colon cancer	DCC
desquamative interstitial pneumonia	DIP
detrusor sphincter dyssynergia	DSD
developmental coordination disorder	DCD
developmental disorder of mental health	DDOMH
dextrocardia
diabetes insipidus
diabetes mellitus
diabetic angiopathy
diabetic autonomic neuropathy	DAN
diabetic cataract
diabetic encephalopathy
diabetic ketoacidosis
diabetic macular edema	DME
diabetic neuropathy
diabetic peripheral angiopathy	DPA
diabetic polyneuropathy
diabetic retinopathy
Diamond-Blackfan anemia
diaper rash
diaphragm disease		diaphragm
diaphragma sellae meningioma	DSM
diaphragmatic eventration
diarrhea
diastolic heart failure	DHF
diastrophic dysplasia
DIC in newborn	DIN
dicrocoeliasis
diencephalic astrocytomas
diencephalic neoplasm
dientamoebiasis
Dieulafoy lesion
differentiating neuroblastoma
diffuse alopecia areata	DAA
diffuse cutaneous mastocytosis	DCM
diffuse glomerulonephritis
diffuse idiopathic skeletal hyperostosis	DISH
diffuse infiltrative lymphocytosis syndrome	DILS
diffuse interstitial keratitis	DIK
diffuse intraductal papillomatosis	DIP
diffuse large B-cell lymphoma	DLBL
diffuse lipomatosis
diffuse meningeal melanocytosis	DMM
diffuse peritoneal leiomyomatosis	DPL
diffuse pulmonary fibrosis	DPF
diffuse scleroderma
diffuse secondary choroid atrophy	DSCA
DiGeorge syndrome
dihydropyrimidine dehydrogenase deficiency	DDD
dilated cardiomyopathy
dioctophymiasis
dipetalonemiasis
diphtheria
diphtheritic cystitis
diphtheritic peritonitis
diphyllobothriasis
diplegia of upper limb	DOUL
dirofilariasis
discharging ear
discitis
discoid lupus erythematosus of eyelid	DLEOE
discrete subaortic stenosis	DSS
dislocation of ear ossicle	DOEO
displacement of cardia through esophageal hiatus	DOCTEH
disseminated chorioretinitis
disseminated eosinophilic collagen disease	DECD	disseminated eosinophilic collagen
disseminated intravascular coagulation	DIC
dissociated nystagmus
dissociative amnesia
dissociative disorder
distal arthrogryposis
distal biliary tract carcinoma	DBTC
distal hereditary motor neuropathy	DHMN
distal muscular dystrophy	DMD
disuse amblyopia
diverticulitis
diverticulitis of colon	DOC
DNA ligase IV deficiency	DLID
Donohue Syndrome
double outlet right ventricle	DORV
double pterygium
Down syndrome
dracunculiasis
Dravet Syndrome
Dressler's syndrome		Dressler syndrome
drug dependence
drug psychosis
drug-induced hepatitis
drug-induced mental disorder	DMD
dry eye syndrome	DES
Duane retraction syndrome	DRS
Dubin-Johnson syndrome
Dubowitz Syndrome
Duchenne muscular dystrophy	DMD
ductal carcinoma in situ	DCIS
dumping syndrome
duodenal disease		duodenal
duodenal gastrinoma
duodenal neoplasm
duodenal obstruction
duodenal somatostatinoma
duodenal ulcer
duodenitis
duodenogastric reflux
duodenum adenocarcinoma
duodenum cancer
dysbaric osteonecrosis
dyscalculia
dysembryoplastic neuroepithelial tumor	DNT
dysentery
dysgammaglobulinemia
dysgerminoma
dysgerminoma of ovary	DOO
dysgraphia
dyshidrosis
dyshormonogenic goiter
dyskeratosis congenita
dyskinesia of esophagus	DOE
dyskinetic cerebral palsy	DCP
dyslexia
dysostosis
dyspepsia
dysplastic nevus syndrome	DNS
dysthymic disorder
dystonia
dystrophies primarily involving the retinal pigment epithelium	DPITRPE
early congenital syphilis	ECS
early invasive cervical adenocarcinoma	EICA
early myoclonic encephalopathy	EME
early onset absence epilepsy	EOAE
early yaws
Eastern equine encephalitis	EEE
eating disorder
Ebola hemorrhagic fever	EHF
Ebstein anomaly
eccrine acrospiroma
eccrine adenocarcinoma
eccrine mixed tumor of skin	EMTOS
eccrine papillary adenocarcinoma	EPA
eccrine papillary adenoma	EPA
eccrine porocarcinoma
eccrine sweat gland cancer	ESGC
eccrine sweat gland neoplasm	ESGN
echinococcosis
echinostomiasis
echolalia
eclampsia
ecthyma
ectomesenchymoma
ectopic thymus
ectothrix infectious disease	EID	ectothrix infectious
ectropion
eczema herpeticum
eczematous dermatitis of eyelid	EDOE
Edwards syndrome
egg allergy
ego-dystonic sexual orientation	ESO
Ehlers-Danlos syndrome
Ehlers-Danlos syndrome progeroid type	ESPT
ehrlich tumor carcinoma	ETC
ehrlichiosis
electroclinical syndrome
elephantiasis
Ellis-Van Creveld syndrome	ECS
embryoma
embryonal cancer
embryonal carcinoma
embryonal extrahepatic bile duct rhabdomyosarcoma	EEBDR
embryonal rhabdomyosarcoma
embryonal testis carcinoma	ETC
Emery-Dreifuss muscular dystrophy	EMD
emphysematous cholecystitis
empty sella syndrome	ESS
enamel caries
enamel erosion
encapsulated thymoma
encephalitis
encephalitozoonosis
encephalomalacia
encephalomyelitis
end stage renal failure	ESRF
endemic goiter
endemic typhus
endobronchial leiomyoma
endobronchial lipoma
endocardial fibroelastosis
endocarditis
endocardium cancer
endocardium disease		endocardium
endocervical carcinoma
endocervical type cervical adenomyoma	ETCA
endocervical type cervical mucinous adenocarcinoma	ETCMA
endocervicitis
endocrine exophthalmos
[truncated: 4,356 more rows]
