# Supplementary material for: A flexible ontology for inference of emergent whole cell function from relationships between subcellular processes
Source: Sci Rep. 2017 Dec 18;7:17689. doi: 10.1038/s41598-017-16627-4 (PMC5735158; doi:10.1038/s41598-017-16627-4)
Supplement: Supplementary file 25 — Supplementary Table S23 [file 41598_2017_16627_MOESM25_ESM.txt]

Abbreviation	Description	Abbreviation aliases	Description aliases
TSA	trichostatin A				
17-AAG	17-allylaminogeldanamycin				
DPI	diphenyleneiodonium					
DMA	dimethylacetal				
GCB	gemcitabine								
SRB	sulforhodamine B					
MEL	melphalan				
PTX	Paclitaxel						
PTX	pentoxifylline				
PTL	Parthenolide			
STZ	streptozotocin			
temocapril	temocapril		ACE inhibitor	
AAP	acetaminophen		
CPF	carprofen		
Nit	nitrendipine				
INDO	Indomethacin		
PTX	paclitaxel		
ARB	angiotensin-receptor blocker		
RAP	Rapamycin		
FMLP	N-Formylmethionyl-leucyl-phenylalanine		
ARB	angiotensin receptor blocker		
ARI	aldose reductase inhibitor		
NTP	Nortriptyline			
CFZ	Carfilzomib			
UMB	Umbelliferone				
DEX	dexamethasone		
WA	Withaferin A		
ANS	anisomycin			
DOX	Doxorubicin			
5-FU	5-fluorouracil			
U73122	inhibitor of phospholipase C (PLC)		inhibitor of phospholipase C
NE	norepinephrine		
TSA	Trichostatin A			
PKI	protein kinase inhibitor		
CB	cytochalasin B		
BA	baicalein 			
INDO	indomethacin			
NA	niflumic acid			
NDGA	nordihydroguaiaretic acid			
NS	nimesulide		
GS	gramicidin S			
TC	tetracysteine		
LDM	lidamycin		
at-RA	all-trans retinoic acid		
PTX	pentoxyfilline		
FMLP	F-Met-Leu-Phe		
	quinacrine dihydrochloride		quinacrine
	BI 4834	PLK1-inhibitor BI 4834		
VA	valproic acid		valproate	
NA	noradrenaline		
FPL 55712	FPL 55712	FPL55712	
ICI 198615	ICI 198615	ICI198615	
BN 52021	PAF receptor antagonist BN 52021		
BW 775C	cyclooxygenase/lipoxygnease inhibitor BW 775C	BW-755C,BW 755,BW-755	
BW A540C	cyclooxygenase/lipoxygnease inhibitor BW A540C		
	RANTES		
	thapsigargin		
TC	tubocurarine		
PD 0332991	Palbociclib		
SSP	staurosporine	ST		
STZ	streptozotocin	    	
AP5	NMDAR antagonist AP5		N-methyl-d-aspartate receptor (NMDAR) antagonist;NMDA receptor antagonist
ACPD	metabotropic glutamate receptor (mGluR) agonist	APDC,DCG IV	(1S,3R)-1-aminocyclopentane-1,3-dicarboxylic acid
D-AP5	D-aminophosphovaleric acid		NMDA receptor antagonist
TC	tubocurarine		(+)-tubocurarine
ARB	angiotensin II receptor blocker		angiotensin receptor blocker
ACEI	angiotensin-converting enzyme inhibitor		
TPA	12-O-tetradecanoylphorbol-13-acetate		
PMA	phorbol myristate acetate		
TA	triamcinolone acetonide		
CPA	cyclopiazonic acid		
TCDD	2,3,7,8-tetrachlorodibenzo-p-dioxin (TCDD)		
PB	phenobarbital		
	FPL 64170XX			
ATK	arachidonyl trifluoromethyl ketone		
