# Supplementary material for: A flexible ontology for inference of emergent whole cell function from relationships between subcellular processes
Source: Sci Rep. 2017 Dec 18;7:17689. doi: 10.1038/s41598-017-16627-4 (PMC5735158; doi:10.1038/s41598-017-16627-4)
Supplement: Supplementary file 26 — Supplementary Table S24 [file 41598_2017_16627_MOESM26_ESM.txt]

Abbreviation	Description	Abbreviation aliases	Description aliases
	({[(3e)-2'-oxo-2',7'-dihydro-2,3'-biindol-3(7h)-ylidene]amino}oxy)acetic acid
	(10alpha,13alpha,14beta,17alpha)-17-hydroxyandrost-4-en-3-one
	(10alpha,13alpha,14beta,17alpha)-17-hydroxyandrost-4-en-3-one
	(10r)-10-methyl-3-(6-methylpyridin-3-yl)-9,10,11,12-tetrahydro-8h-[1,4]diazepino[5',6':4,5]thieno[3,2-f]quinolin-8-one
	(11-beta)-11,21-dihydroxy-pregn-4-ene-3,20-dione
	(11-beta)-11,21-dihydroxy-pregn-4-ene-3,20-dione
	(11-beta)-11,21-dihydroxy-pregn-4-ene-3,20-dione
	(11e)-octadec-11-enoic acid
	(11s)-8-chloro-11-[1-(methylsulfonyl)piperidin-4-yl]-6-piperazin-1-yl-11h-benzo[5,6]cyclohepta[1,2-b]pyridine
	(11s)-8-chloro-11-[1-(methylsulfonyl)piperidin-4-yl]-6-piperazin-1-yl-11h-benzo[5,6]cyclohepta[1,2-b]pyridine
	(13r,15s)-13-methyl-16-oxa-8,9,12,22,24-pentaazahexacyclo[15.6.2.16,9.1,12,15.0,2,7.0,21,25]heptacosa-1(24),2,4,6,17(25),18,20-heptaene-23,26-dione
	(16alpha,17alpha)-estra-1,3,5(10)-triene-3,16,17-triol
	(16alpha,17alpha)-estra-1,3,5(10)-triene-3,16,17-triol
	(17beta)-17-(cyanomethyl)-2-methoxyestra-1(10),2,4-trien-3-yl sulfamate
	(1ar,8s,13s,14s,15ar)-5,13,14-trihydroxy-3-methoxy-8-methyl-8,9,13,14,15,15a-hexahydro-6h-oxireno[k][2]benzoxacyclotetradecine-6,12(1ah)-dione
	(1e)-5-(1-piperidin-4-yl-3-pyridin-4-yl-1h-pyrazol-4-yl)-2,3-dihydro-1h-inden-1-one oxime
	(1h-indol-3-yl)-(2-mercapto-ethoxyimino)-acetic acid
	(1-hydroxydodecane-1,1-diyl)bis(phosphonic acid)
	(1-hydroxyheptane-1,1-diyl)bis(phosphonic acid)
	(1-hydroxynonane-1,1-diyl)bis(phosphonic acid)
	(1-methyl-1h-imidazol-2-yl)-(3-methyl-4-{3-[(pyridin-3-ylmethyl)-amino]-propoxy}-benzofuran-2-yl)-methanone
	(1n)-4-n-butoxyphenylsulfonyl-(2r)-n-hydroxycarboxamido-(4s)-methanesulfonylamino-pyrrolidine
	(1r)-1,2,2-trimethylpropyl (r)-methylphosphinate
	(1r)-1,2,2-trimethylpropyl (r)-methylphosphinate
	(1r)-1,2,2-trimethylpropyl (r)-methylphosphinate
	(1r)-1,2,2-trimethylpropyl (s)-methylphosphinate
	(1r)-1-{[(4'-methoxy-1,1'-biphenyl-4-yl)sulfonyl]amino}-2-methylpropylphosphonic acid
	(1r)-2-[(cyanomethyl)amino]-1-({[2-(difluoromethoxy)benzyl]sulfonyl}methyl)-2-oxoethyl morpholine-4-carboxylate
	(1r)-2-{[amino(imino)methyl]amino}-1-{4-[(4r)-4-(hydroxymethyl)-1,3,2-dioxaborolan-2-yl]phenyl}ethyl nicotinate
	(1r)-2-amino-1-[3-(trifluoromethyl)phenyl]ethanol
	(1r)-2-methyl-1-(phenylmethyl)propyl[(1s)-1-formylpentyl]carbamate
	(1r)-menthyl hexyl phosphonate group
	(1r)-n,6-dihydroxy-7-methoxy-2-[(4-methoxyphenyl)sulfonyl]-1,2,3,4-tetrahydroisoquinoline-1-carboxamide
	(1r,2r)-n-(2-aminoethyl)-2-{[(4-methoxyphenyl)sulfonyl]methyl}cyclohexanecarboxamide
	(1r,2r,3r,4s,5r)-4-(benzylamino)-5-(methylthio)cyclopentane-1,2,3-triol
	(1'r,2's)-9-(2-hydroxy-3'-keto-cyclopenten-1-yl)adenine
	(1r,3r)-5-[(2e)-3-{(1s,3r)-2,2,3-trimethyl-3-[6,6,6-trifluoro-5-hydroxy-5-(trifluoromethyl)hex-3-yn-1-yl]cyclopentyl}prop-2-en-1-ylidene]cyclohexane-1,3-diol
	(1r,3r)-5-[(2e)-3-{(1s,3r)-2,2,3-trimethyl-3-[6,6,6-trifluoro-5-hydroxy-5-(trifluoromethyl)hex-3-yn-1-yl]cyclopentyl}prop-2-en-1-ylidene]cyclohexane-1,3-diol
	(1s)-1-(1h-indol-3-ylmethyl)-2-(2-pyridin-4-yl-[1,7]naphtyridin-5-yloxy)-ehylamine
	(1s)-1-(1h-indol-3-ylmethyl)-2-(2-pyridin-4-yl-[1,7]naphtyridin-5-yloxy)-ehylamine
	(1s)-1-(3-chlorophenyl)-2-oxo-2-[(1,3,4-trioxo-1,2,3,4-tetrahydroisoquinolin-5-yl)amino]ethyl acetate
	(1s)-1-(9-deazaadenin-9-yl)-1,4,5-trideoxy-1,4-imino-5-methylthio-d-ribitol
	(1s)-1,2,3,4-tetrahydro-benzo[c]phenanthrene-2,3,4-triol
	(1s)-1-{[(4'-methoxy-1,1'-biphenyl-4-yl)sulfonyl]amino}-2-methylpropylphosphonic acid
	(1s)-1-cyclopropyl-2-[(2s)-4-(2,5-difluorophenyl)-2-phenyl-2,5-dihydro-1h-pyrrol-1-yl]-2-oxoethanamine
	(1s)-2-(1h-indol-3-yl)-1-[({5-[(e)-2-pyridin-4-ylvinyl]pyridin-3-yl}oxy)methyl]ethylamine
	(1s)-2-(1h-indol-3-yl)-1-[({5-[(e)-2-pyridin-4-ylvinyl]pyridin-3-yl}oxy)methyl]ethylamine
	(1s)-2-(1h-indol-3-yl)-1-{[(5-isoquinolin-6-ylpyridin-3-yl)oxy]methyl}ethylamine
	(1s)-2-(1h-indol-3-yl)-1-{[(5-isoquinolin-6-ylpyridin-3-yl)oxy]methyl}ethylamine
	(1s)-2-[(2s,5r)-2-(aminomethyl)-5-ethynylpyrrolidin-1-yl]-1-cyclopentyl-2-oxoethanamine
	(1s)-2-[(2s,5r)-2-(aminomethyl)-5-prop-1-yn-1-ylpyrrolidin-1-yl]-1-cyclopentyl-2-oxoethanamine
	(1s)-2-oxo-1-phenyl-2-[(1,3,4-trioxo-1,2,3,4-tetrahydroisoquinolin-5-yl)amino]ethyl acetate
	(1s)-menthyl hexyl phosphonate group
	(1s,2r,5s)-5-[3-(trifluoromethyl)-5,6-dihydro[1,2,4]triazolo[4,3-a]pyrazin-7(8h)-yl]-2-(2,4,5-trifluorophenyl)cyclohexanamine
	(1s,2s,3r,4s,5s)-2,3,4-trihydroxy-5-(hydroxymethyl)cyclohexyl (1e)-2-phenyl-n-(sulfooxy)ethanimidothioate
	(1s,2s,3r,6r)-4-(hydroxymethyl)-6-(octylamino)cyclohex-4-ene-1,2,3-triol
	(1s,2s,5s)2-(4-glutaridylbenzyl)-5-phenyl-1-cyclohexanol
	(1s,2s,5s)2-(4-glutaridylbenzyl)-5-phenyl-1-cyclohexanol
	(1s,3r,4s,5s,7s)-4-{[2-(4-methoxyphenoxy)-2-methylpropanoyl]amino}adamantane-1-carboxamide
	(1s,3r,6s)-4-oxo-6-{4-[(2-phenylquinolin-4-yl)methoxy]phenyl}-5-azaspiro[2.4]heptane-1-carboxylic acid
	(1s,3s,5s)-2-{(2s)-2-amino-2-[(1r,3s,5r,7s)-3-hydroxytricyclo[3.3.1.1~3,7~]dec-1-yl]acetyl}-2-azabicyclo[3.1.0]hexane-3-carbonitrile
	(1s,4r,9s)-5-(trifluoromethyl)-1,2,3,4-tetrahydro-1,4-methanonaphthalen-9-amine
	(1s,5s,7r)-n~7~-(biphenyl-4-ylmethyl)-n~3~-hydroxy-6,8-dioxa-3-azabicyclo[3.2.1]octane-3,7-dicarboxamide
	(1s,6br,9as,11r,11br)-9a,11b-dimethyl-1-[(methyloxy)methyl]-3,6,9-trioxo-1,6,6b,7,8,9,9a,10,11,11b-decahydro-3h-furo[4,3,2-de]indeno[4,5-h][2]benzopyran-11-yl acetate
	(1s,6br,9as,11r,11br)-9a,11b-dimethyl-1-[(methyloxy)methyl]-3,6,9-trioxo-1,6,6b,7,8,9,9a,10,11,11b-decahydro-3h-furo[4,3,2-de]indeno[4,5-h][2]benzopyran-11-yl acetate
	(1s,6br,9as,11r,11br)-9a,11b-dimethyl-1-[(methyloxy)methyl]-3,6,9-trioxo-1,6,6b,7,8,9,9a,10,11,11b-decahydro-3h-furo[4,3,2-de]indeno[4,5-h][2]benzopyran-11-yl acetate
	(1s,6br,9as,11r,11br)-9a,11b-dimethyl-1-[(methyloxy)methyl]-3,6,9-trioxo-1,6,6b,7,8,9,9a,10,11,11b-decahydro-3h-furo[4,3,2-de]indeno[4,5-h][2]benzopyran-11-yl acetate
	(1s,6r)-3-{[3-(trifluoromethyl)-5,6-dihydro[1,2,4]triazolo[4,3-a]pyrazin-7(8h)-yl]carbonyl}-6-(2,4,5-trifluorophenyl)cyclohex-3-en-1-amine
	(1s,7s,8s,8ar)-1,2,3,7,8,8a-hexahydro-7-methyl-8-[2-[(2r,4r)-tetrahydro-4-hy droxy-6-oxo-2h-pyran-2-yl]ethyl]-1-naphthalenol
	(1-tert-butyl-5-hydroxy-1h-pyrazol-4-yl)-(6-methanesulfonyl-4'-methoxy-2-methyl-biphenyl-3-yl)-methanone
	(1z)-4-(4-fluorophenyl)-2-methylidenebutan-1-imine
	(2,2-diphosphonoethyl)(dodecyl)dimethylphosphonium
	(2-{[(4-bromo-2-fluorobenzyl)amino]carbonyl}-5-chlorophenoxy)acetic acid
	(20s)-19,20,21,22-tetrahydro-19-oxo-5h-18,20-ethano-12,14-etheno-6,10-metheno-18h-benz[d]imidazo[4,3-k][1,6,9,12]oxatriaza-cyclooctadecosine-9-carbonitrile
	(20s)-19,20,21,22-tetrahydro-19-oxo-5h-18,20-ethano-12,14-etheno-6,10-metheno-18h-benz[d]imidazo[4,3-k][1,6,9,12]oxatriaza-cyclooctadecosine-9-carbonitrile
	(20s)-19,20,22,23-tetrahydro-19-oxo-5h,21h-18,20-ethano-12,14-etheno-6,10-methenobenz[d]imidazo[4,3-l][1,6,9,13]oxatriazacyclonoadecosine-9-carbonitrile
	(20s)-19,20,22,23-tetrahydro-19-oxo-5h,21h-18,20-ethano-12,14-etheno-6,10-methenobenz[d]imidazo[4,3-l][1,6,9,13]oxatriazacyclonoadecosine-9-carbonitrile
	(21s)-1aza-4,4-dimethyl-6,19-dioxa-2,3,7,20-tetraoxobicyclo[19.4.0] pentacosane
	(2-amino-3-phenyl-bicyclo[2.2.1]hept-2-yl)-phenyl-methanone
	(2-bromoethyl)(2-'formyl-4'-aminophenyl) acetate
	(2-carbamoylmethyl-5-propyl-octahydro-indol-7-yl)acetic acid
	(2e)-1-[(6-chloropyridin-3-yl)methyl]-n-nitroimidazolidin-2-imine
	(2e)-1-[2-hydroxy-4-methoxy-5-(3-methylbut-2-en-1-yl)phenyl]-3-(4-hydroxyphenyl)prop-2-en-1-one
	(2e)-3-(2-oct-1-yn-1-ylphenyl)acrylic acid
	(2e)-3-(3,4-dihydroxyphenyl)-2-iminopropanoic acid
	(2e)-n-{4-[(3-bromophenyl)amino]quinazolin-6-yl}-4-(dimethylamino)but-2-enamide
	(2e)-n-hydroxy-3-[1-methyl-4-(phenylacetyl)-1h-pyrrol-2-yl]prop-2-enamide
	(2e,3s)-3-hydroxy-5'-[(4-hydroxypiperidin-1-yl)sulfonyl]-3-methyl-1,3-dihydro-2,3'-biindol-2'(1'h)-one
	(2e,4e)-11-methoxy-3,7,11-trimethyldodeca-2,4-dienoic acid
	(2e,4e)-11-methoxy-3,7,11-trimethyldodeca-2,4-dienoic acid
	(2e,4e)-11-methoxy-3,7,11-trimethyldodeca-2,4-dienoic acid
	(2r)-({4-[amino(imino)methyl]phenyl}amino){5-ethoxy-2-fluoro-3-[(3r)-tetrahydrofuran-3-yloxy]phenyl}aceticacid
	(2r)-1-(2,6-dimethylphenoxy)propan-2-amine
	(2r)-1-(dimethylamino)-3-{4-[(6-{[2-fluoro-5-(trifluoromethyl)phenyl]amino}pyrimidin-4-yl)amino]phenoxy}propan-2-ol
	(2r)-1-[(4-tert-butylphenyl)sulfonyl]-2-methyl-4-(4-nitrophenyl)piperazine
	(2r)-1-[(5,6-diphenyl-7h-pyrrolo[2,3-d]pyrimidin-4-yl)amino]propan-2-ol
	(2r)-1-[4-({4-[(2,5-dichlorophenyl)amino]pyrimidin-2-yl}amino)phenoxy]-3-(dimethylamino)propan-2-ol
	(2r)-1-[4-({6-[(2,6-difluorophenyl)amino]pyrimidin-4-yl}amino)phenoxy]-3-(dimethylamino)propan-2-ol
	(2r)-1-{4-[(4-anilino-5-bromopyrimidin-2-yl)amino]phenoxy}-3-(dimethylamino)propan-2-ol
	(2r)-2-({9-(1-methylethyl)-6-[(4-pyridin-2-ylbenzyl)amino]-9h-purin-2-yl}amino)butan-1-ol
	(2r)-2-({9-(1-methylethyl)-6-[(4-pyridin-2-ylbenzyl)amino]-9h-purin-2-yl}amino)butan-1-ol
	(2r)-2-(4-chlorophenyl)-2-[4-(1h-pyrazol-4-yl)phenyl]ethanamine
	(2r)-2-(4-chlorophenyl)-2-[4-(1h-pyrazol-4-yl)phenyl]ethanamine
	(2r)-2-(4-chlorophenyl)-2-phenylethanamine
	(2r)-2-(4-chlorophenyl)-2-phenylethanamine
	(2r)-2-(5-chloro-2-thienyl)-n-{(3s)-1-[(1s)-1-methyl-2-morpholin-4-yl-2-oxoethyl]-2-oxopyrrolidin-3-yl}propene-1-sulfonamide
	(2r)-2-(5-chloro-2-thienyl)-n-{(3s)-1-[(1s)-1-methyl-2-morpholin-4-yl-2-oxoethyl]-2-oxopyrrolidin-3-yl}propene-1-sulfonamide
	(2r)-2-(7-carbamoyl-1h-benzimidazol-2-yl)-2-methylpyrrolidinium
	(2r)-2-(7-carbamoyl-1h-benzimidazol-2-yl)-2-methylpyrrolidinium
	(2r)-2-{[4-(benzylamino)-8-(1-methylethyl)pyrazolo[1,5-a][1,3,5]triazin-2-yl]amino}butan-1-ol
	(2r)-2-{[4-(benzylamino)-8-(1-methylethyl)pyrazolo[1,5-a][1,3,5]triazin-2-yl]amino}butan-1-ol
	(2r)-2-benzyl-3-nitropropanoic acid
	(2r)-3-{[(4z)-5,6-diphenyl-6,7-dihydro-4h-pyrrolo[2,3-d]pyrimidin-4-ylidene]amino}propane-1,2-diol
	(2r)-3-{[(benzylamino)carbonyl]amino}-2-hydroxypropanoic acid
	(2r)-3-{[{[(2s)-2,3-dihydroxypropyl]oxy}(hydroxy)phosphoryl]oxy}-2-[(9e)-hexadec-9-enoyloxy]propyl (9e)-octadec-9-enoate
	(2r)-4-(2-benzoyl-1,2-diazepan-1-yl)-4-oxo-1-(2,4,5-trifluorophenyl)butan-2-amine
	(2r)-4,4-dihydroxy-5-nitro-2-(phenylmethyl)pentanoic acid
	(2r)-4-[(8r)-8-methyl-2-(trifluoromethyl)-5,6-dihydro[1,2,4]triazolo[1,5-a]pyrazin-7(8h)-yl]-4-oxo-1-(2,4,5-trifluorophenyl)butan-2-amine
	(2r)-n-[(2r)-2-(dihydroxyboryl)-1-l-prolylpyrrolidin-2-yl]-n-[(5r)-5-(dihydroxyboryl)-1-l-prolylpyrrolidin-2-yl]-l-prolinamide
	(2r)-n-[4-cyano-3-(trifluoromethyl)phenyl]-3-[(4-fluorophenyl)sulfonyl]-2-hydroxy-2-methylpropanamide
	(2r)-n~4~-hydroxy-2-(3-hydroxybenzyl)-n~1~-[(1s,2r)-2-hydroxy-2,3-dihydro-1h-inden-1-yl]butanediamide
	(2r)-n-hydroxy-2-[(3s)-3-methyl-3-{4-[(2-methylquinolin-4-yl)methoxy]phenyl}-2-oxopyrrolidin-1-yl]propanamide
	(2r,3r)-7-(methylsulfonyl)-3-(2,4,5-trifluorophenyl)-1,2,3,4-tetrahydropyrido[1,2-a]benzimidazol-2-amine
	(2r,3r)-n^1^-[(1s)-2,2-dimethyl-1-(methylcarbamoyl)propyl]-n^4^-hydroxy-2-(2-methylpropyl)-3-{[(1,3-thiazol-2-ylcarbonyl)amino]methyl}butanediamide
	(2r,3r,4r,5s)-2-(hydroxymethyl)-1-nonylpiperidine-3,4,5-triol
	(2r,3r,4s)-3-(4-hydroxyphenyl)-4-methyl-2-[4-(2-pyrrolidin-1-ylethoxy)phenyl]chroman-6-ol
	(2r,3r,4s,5r)-2-[6-amino-8-[(3,4-dichlorophenyl)methylamino]purin-9-yl]-5-(hydroxymethyl)oxolane-3,4-diol
	(2r,3r,4s,5r)-2-[6-amino-8-[(3,4-dichlorophenyl)methylamino]purin-9-yl]-5-(hydroxymethyl)oxolane-3,4-diol
	(2r,3r,4s,5r)-2-acetamido-3,4-dihydroxy-5-hydroxymethyl-piperidinium
	(2r,3r,4s,5r)-2-acetamido-3,4-dihydroxy-5-hydroxymethyl-piperidinium
	(2r,4r)-n~1~-(4-chlorophenyl)-n~2~-[2-fluoro-4-(2-oxopyridin-1(2h)-yl)phenyl]-4-methoxypyrrolidine-1,2-dicarboxamide
	(2r,6s)-6-{[methyl(3,4,5-trimethoxyphenyl)amino]methyl}-1,2,5,6,7,8-hexahydroquinazoline-2,4-diamine
	(2s) n-acetyl-l-alanyl-alphal-phenylalanyl-chloroethylketone
	(2s)-1-(1h-indol-3-yl)-3-{[5-(3-methyl-1h-indazol-5-yl)pyridin-3-yl]oxy}propan-2-amine
	(2s)-1-(1h-indol-3-yl)-3-{[5-(3-methyl-1h-indazol-5-yl)pyridin-3-yl]oxy}propan-2-amine
	(2s)-1-(1h-indol-3-yl)-3-{[5-(3-methyl-1h-indazol-5-yl)pyridin-3-yl]oxy}propan-2-amine
	(2s)-1-(1h-indol-3-yl)-3-{[5-(3-methyl-1h-indazol-5-yl)pyridin-3-yl]oxy}propan-2-amine
	(2s)-1-(2,5-dimethylphenoxy)-3-morpholin-4-ylpropan-2-ol
	(2s)-1-(6h-indol-3-yl)-3-{[5-(7h-pyrazolo[3,4-c]pyridin-5-yl)pyridin-3-yl]oxy}propan-2-amine
	(2s)-1-(9h-carbazol-4-yloxy)-3-(isopropylamino)propan-2-ol
	(2s)-1,3-benzothiazol-2-yl{2-[(2-pyridin-3-ylethyl)amino]pyrimidin-4-yl}ethanenitrile
	(2s)-1-[4-({4-[(2,5-dichlorophenyl)amino]pyrimidin-2-yl}amino)phenoxy]-3-(dimethylamino)propan-2-ol
	(2s)-1-[4-({6-[(2,6-difluorophenyl)amino]pyrimidin-4-yl}amino)phenoxy]-3-(dimethylamino)propan-2-ol
	(2s)-1-{[5-(1h-indazol-5-yl)pyridin-3-yl]oxy}-3-[(7as)-7ah-indol-3-yl]propan-2-amine
	(2s)-1-{[5-(3-methyl-1h-indazol-5-yl)pyridin-3-yl]oxy}-3-phenylpropan-2-amine
	(2s)-1-{[5-(3-methyl-1h-indazol-5-yl)pyridin-3-yl]oxy}-3-phenylpropan-2-amine
	(2s)-1-{4-[(4-anilino-5-bromopyrimidin-2-yl)amino]phenoxy}-3-(dimethylamino)propan-2-ol
	(2s)-1-amino-3-[(5-nitroquinolin-8-yl)amino]propan-2-ol
	(2s)-2-({6-[(3-amino-5-chlorophenyl)amino]-9-isopropyl-9h-purin-2-yl}amino)-3-methylbutan-1-ol
	(2s)-2-(1h-indol-3-yl)hexanoic acid
	(2s)-2-(1h-indol-3-yl)pentanoic acid
	(2s)-2-(3-{[amino(imino)methyl]amino}phenyl)-3-[(s)-hydroxy(3-phenylpropyl)phosphoryl]propanoic acid
	(2s)-2-(3-bromophenyl)-3-(5-chloro-2-hydroxyphenyl)-1,3-thiazolidin-4-one
	(2s)-2-(3-bromophenyl)-3-(5-chloro-2-hydroxyphenyl)-1,3-thiazolidin-4-one
	(2s)-2-(3-bromophenyl)-3-(5-chloro-2-hydroxyphenyl)-1,3-thiazolidin-4-one
	(2s)-2-(3-bromophenyl)-3-(5-chloro-2-hydroxyphenyl)-1,3-thiazolidin-4-one
	(2s)-2-(3-bromophenyl)-3-(5-chloro-2-hydroxyphenyl)-1,3-thiazolidin-4-one
	(2s)-2-(3-bromophenyl)-3-(5-chloro-2-hydroxyphenyl)-1,3-thiazolidin-4-one
	(2s)-2-(3-bromophenyl)-3-(5-chloro-2-hydroxyphenyl)-1,3-thiazolidin-4-one
	(2s)-2-(4-{[3-chloro-5-(trifluoromethyl)pyridin-2-yl]oxy}phenoxy)propanoic acid
	(2s)-2-(4-chlorophenoxy)-3-phenylpropanoic acid
	(2s)-2-(4-chlorophenyl)-2-[4-(1h-pyrazol-4-yl)phenyl]ethanamine
	(2s)-2-(4-chlorophenyl)-2-[4-(1h-pyrazol-4-yl)phenyl]ethanamine
	(2s)-2-(4-ethylphenoxy)-3-phenylpropanoic acid
	(2s)-2-(biphenyl-4-yloxy)-3-phenylpropanoic acid
	(2s)-2-(butyryloxy)-3-hydroxypropyl nonanoate
	(2s)-2-[3-(aminomethyl)phenyl]-3-[(r)-[(1r)-1-{[(benzyloxy)carbonyl]amino}-2-methylpropyl](hydroxy)phosphoryl]propanoic acid
	(2s)-2-[3-(aminomethyl)phenyl]-3-[(r)-hydroxy{(1r)-2-methyl-1-[(phenylsulfonyl)amino]propyl}phosphoryl]propanoic acid
	(2s)-2-[3-(aminomethyl)phenyl]-3-{(r)-hydroxy[(1r)-2-methyl-1-{[(3-phenylpropyl)sulfonyl]amino}propyl]phosphoryl}propanoic acid
	(2s)-2-[3-(aminomethyl)phenyl]-3-{(s)-hydroxy[(1r)-2-methyl-1-{[(2-phenylethyl)sulfonyl]amino}propyl]phosphoryl}propanoic acid
	(2s)-2-{[3-(3-aminophenyl)imidazo[1,2-b]pyridazin-6-yl]amino}-3-methylbutan-1-ol
	(2s)-2-{[hydroxy(4-iodobenzyl)phosphoryl]methyl}pentanedioic acid
	(2s)-2-{3-[({[2-fluoro-4-(trifluoromethyl)phenyl]carbonyl}amino)methyl]-4-methoxybenzyl}butanoic acid
	(2s)-2-amino-5-oxo-5-[(4-phenylmethoxyphenyl)amino]pentanoic acid
	(2s)-2-ethoxy-3-{4-[2-(10h-phenoxazin-10-yl)ethoxy]phenyl}propanoic acid
	(2s)-2-hydroxy-2-methyl-n-[4-nitro-3-(trifluoromethyl)phenyl]-3-(pentafluorophenoxy)propanamide
	(2s)-2-hydroxyoctanoic acid
	(2s)-2-methyl-2,3-dihydrothieno[2,3-f][1,4]oxazepin-5-amine
	(2s)-3-(1-{[2-(2-chlorophenyl)-5-methyl-1,3-oxazol-4-yl]methyl}-1h-indol-5-yl)-2-ethoxypropanoic acid
	(2s)-3-(1-{[2-(2-chlorophenyl)-5-methyl-1,3-oxazol-4-yl]methyl}-1h-indol-5-yl)-2-ethoxypropanoic acid
	(2s)-3-(4-chloro-3-fluorophenoxy)-n-[4-cyano-3-(trifluoromethyl)phenyl]-2-hydroxy-2-methylpropanamide
	(2s)-3-[(r)-[(1s)-1-amino-3-phenylpropyl](hydroxy)phosphoryl]-2-benzylpropanoic acid
	(2s)-3-[4-(acetylamino)phenoxy]-2-hydroxy-2-methyl-n-[4-nitro-3-(trifluoromethyl)phenyl]propanamide
	(2s)-4-(2,5-difluorophenyl)-n,n-dimethyl-2-phenyl-2,5-dihydro-1h-pyrrole-1-carboxamide
	(2s)-4-(2,5-difluorophenyl)-n-[(3r,4s)-3-fluoro-1-methylpiperidin-4-yl]-2-(hydroxymethyl)-n-methyl-2-phenyl-2,5-dihydro-1h-pyrrole-1-carboxamide
	(2s)-4-(2,5-difluorophenyl)-n-methyl-2-phenyl-n-piperidin-4-yl-2,5-dihydro-1h-pyrrole-1-carboxamide
	(2s)-4-(4-fluorobenzyl)-n-(2-sulfanylethyl)piperazine-2-carboxamide
	(2s)-4-(4-fluorobenzyl)-n-(3-sulfanylpropyl)piperazine-2-carboxamide
	(2s)-4-methyl-2-(3-phenylthioureido)-n-((3s)-tetrahydro-2-hydroxy-3-furanyl)pentanamide
	(2s)-6-(2,4-diamino-6-ethylpyrimidin-5-yl)-2-(3,5-difluorophenyl)-4-(3-methoxypropyl)-2h-1,4-benzoxazin-3(4h)-one
	(2s)-8-[(tert-butoxycarbonyl)amino]-2-(1h-indol-3-yl)octanoic acid
	(2s)-hydroxy(4-hydroxyphenyl)ethanenitrile
	(2s)-n-(4-cyano-3-iodophenyl)-3-(4-cyanophenoxy)-2-hydroxy-2-methylpropanamide
	(2s)-n-[(3s)-1-(2-amino-2-oxoethyl)-2-oxo-1,2,3,4-tetrahydroquinolin-3-yl]-2-chloro-2h-thieno[2,3-b]pyrrole-5-carboxamide
	(2s)-n-[(3z)-5-cyclopropyl-3h-pyrazol-3-ylidene]-2-[4-(2-oxoimidazolidin-1-yl)phenyl]propanamide
	(2s)-n-[(3z)-5-cyclopropyl-3h-pyrazol-3-ylidene]-2-[4-(2-oxoimidazolidin-1-yl)phenyl]propanamide
	(2s)-pyrrolidin-2-ylmethylamine
	(2s,3r)-3-(6-amino-9h-purin-9-yl)nonan-2-ol
	(2s,3r)-3-amino-2-hydroxy-5-(ethylsulfanyl)pentanoyl-((s)-(-)-(1-naphthyl)ethyl)amide
	(2s,3s)-3-{3-[2-chloro-4-(methylsulfonyl)phenyl]-1,2,4-oxadiazol-5-yl}-1-cyclopentylidene-4-cyclopropyl-1-fluorobutan-2-amine
	(2s,3s)-3-{3-[4-(methylsulfonyl)phenyl]-1,2,4-oxadiazol-5-yl}-1-oxo-1-pyrrolidin-1-ylbutan-2-amine
	(2s,3s)-3-amino-4-(3,3-difluoropyrrolidin-1-yl)-n,n-dimethyl-4-oxo-2-(trans-4-[1,2,4]triazolo[1,5-a]pyridin-6-ylcyclohexyl)butanamide
	(2s,3s)-3-amino-4-[(3s)-3-fluoropyrrolidin-1-yl]-n,n-dimethyl-4-oxo-2-(trans-4-[1,2,4]triazolo[1,5-a]pyridin-5-ylcyclohexyl)butanamide
	(2s,3s)-3-formyl-2-({[(4-methylphenyl)sulfonyl]amino}methyl)pentanoic acid
	(2s,3s)-3-formyl-2-({[(4-nitrophenyl)sulfonyl]amino}methyl)pentanoic acid
	(2s,3s)-4-cyclopropyl-3-{(3r,5r)-3-[2-fluoro-4-(methylsulfonyl)phenyl]-1,2,4-oxadiazolidin-5-yl}-1-[(3s)-3-fluoropyrrolidin-1-yl]-1-oxobutan-2-amine
	(2s,3s,4e,6e,8s,9s)-3-amino-9-methoxy-2,6,8-trimethyl-10-phenyldeca-4,6-dienoic acid
	(2s,3s,4e,6e,8s,9s)-3-amino-9-methoxy-2,6,8-trimethyl-10-phenyldeca-4,6-dienoic acid
	(2s,3s,4e,6e,8s,9s)-3-amino-9-methoxy-2,6,8-trimethyl-10-phenyldeca-4,6-dienoic acid
	(2s,4r)-1-acetyl-n-[(1s)-4-[(aminoiminomethyl)amino]-1-(2-benzothiazolylcarbonyl)butyl]-4-hydroxy-2-pyrrolidinecarboxamide
	(2s,5r,8s,11r,12s,15s,18s,19s,e)-8-isobutyl-18-((5s,6s)-6-methoxy-3,5-dimethyl-7-phenylheptyl)-1,2,5,12,15,19-hexamethyl-3,6,9,13,16,20,25-heptaoxo-1,4,7,10,14,17,21-heptaazacyclopentacos-21-ene-11,22-dicarboxylic acid
	(2z)-2-cyano-n-(2,2'-dichlorobiphenyl-4-yl)-3-hydroxybut-2-enamide
	(2z)-2-cyano-n-(3'-ethoxybiphenyl-4-yl)-3-hydroxybut-2-enamide
	(2z)-5'-bromo-2,3'-biindole-2',3(1h,1'h)-dione ammoniate
	(2z)-n-(3-chloro-2'-methoxybiphenyl-4-yl)-2-cyano-3-hydroxybut-2-enamide
	(2z)-n-biphenyl-4-yl-2-cyano-3-cyclopropyl-3-hydroxyprop-2-enamide
	(2z)-n-biphenyl-4-yl-2-cyano-3-hydroxybut-2-enamide
	(2z,3e)-2,3'-biindole-2',3(1h,1'h)-dione 3-{o-[(3r)-3,4-dihydroxybutyl]oxime}
	(2z,3e)-2,3'-biindole-2',3(1h,1'h)-dione 3-{o-[(3r)-3,4-dihydroxybutyl]oxime}
	(3,3-dimethylpiperidin-1-yl)(6-(3-fluoro-4-methylphenyl)pyridin-2-yl)methanone
	(3,4,5-trihydroxy-6-hydroxymethyl-tetrahydro-pyran-2-yl)-phosphoramidic acid dimethyl ester
	(3,4-dihydroxy-2-nitrophenyl)(phenyl)methanone
	(3-{3-[[2-chloro-3-(trifluoromethyl)benzyl](2,2-diphenylethyl)amino]propoxy}phenyl)acetic acid
	(3aalpha,4alpha,7alpha,7aalpha)- 3a,4,7,7a-tetrahydro-2-(4-nitro-1-naphthalenyl)-4,7-ethano-1h-isoindole-1,3(2h)-dione
	(3alpha,5beta,12alpha)-3,12-dihydroxycholan-24-oic acid
	(3ar,6r,6as)-6-((s)-((s)-cyclohex-2-enyl)(hydroxy)methyl)-6a-methyl-4-oxo-hexahydro-2h-furo[3,2-c]pyrrole-6-carbaldehyde
	(3ar,6r,6as)-6-((s)-((s)-cyclohex-2-enyl)(hydroxy)methyl)-6a-methyl-4-oxo-hexahydro-2h-furo[3,2-c]pyrrole-6-carbaldehyde
	(3ar,6r,6as)-6-((s)-((s)-cyclohex-2-enyl)(hydroxy)methyl)-6a-methyl-4-oxo-hexahydro-2h-furo[3,2-c]pyrrole-6-carbaldehyde
	(3ar,6r,6as)-6-((s)-((s)-cyclohex-2-enyl)(hydroxy)methyl)-6a-methyl-4-oxo-hexahydro-2h-furo[3,2-c]pyrrole-6-carbaldehyde
	(3ar,6r,6as)-6-((s)-((s)-cyclohex-2-enyl)(hydroxy)methyl)-6a-methyl-4-oxo-hexahydro-2h-furo[3,2-c]pyrrole-6-carbaldehyde
	(3ar,6r,6as)-6-((s)-((s)-cyclohex-2-enyl)(hydroxy)methyl)-6a-methyl-4-oxo-hexahydro-2h-furo[3,2-c]pyrrole-6-carbaldehyde
	(3ar,6r,6as)-6-((s)-((s)-cyclohex-2-enyl)(hydroxy)methyl)-6a-methyl-4-oxo-hexahydro-2h-furo[3,2-c]pyrrole-6-carbaldehyde
	(3ar,6r,6as)-6-((s)-((s)-cyclohex-2-enyl)(hydroxy)methyl)-6a-methyl-4-oxo-hexahydro-2h-furo[3,2-c]pyrrole-6-carbaldehyde
	(3ar,6r,6as)-6-((s)-((s)-cyclohex-2-enyl)(hydroxy)methyl)-6a-methyl-4-oxo-hexahydro-2h-furo[3,2-c]pyrrole-6-carbaldehyde
	(3ar,6r,6as)-6-((s)-((s)-cyclohex-2-enyl)(hydroxy)methyl)-6a-methyl-4-oxo-hexahydro-2h-furo[3,2-c]pyrrole-6-carbaldehyde
	(3ar,6r,6as)-6-((s)-((s)-cyclohex-2-enyl)(hydroxy)methyl)-6a-methyl-4-oxo-hexahydro-2h-furo[3,2-c]pyrrole-6-carbaldehyde
	(3ar,6r,6as)-6-((s)-((s)-cyclohex-2-enyl)(hydroxy)methyl)-6a-methyl-4-oxo-hexahydro-2h-furo[3,2-c]pyrrole-6-carbaldehyde
	(3ar,6r,6as)-6-((s)-((s)-cyclohex-2-enyl)(hydroxy)methyl)-6a-methyl-4-oxo-hexahydro-2h-furo[3,2-c]pyrrole-6-carbaldehyde
	(3ar,6r,6as)-6-((s)-((s)-cyclohex-2-enyl)(hydroxy)methyl)-6a-methyl-4-oxo-hexahydro-2h-furo[3,2-c]pyrrole-6-carbaldehyde
	(3as)-3a-hydroxy-1-phenyl-1,2,3,3a-tetrahydro-4h-pyrrolo[2,3-b]quinolin-4-one
	(3as)-3a-hydroxy-5-methyl-1-phenyl-1,2,3,3a-tetrahydro-4h-pyrrolo[2,3-b]quinolin-4-one
	(3as)-3a-hydroxy-7-methyl-1-phenyl-1,2,3,3a-tetrahydro-4h-pyrrolo[2,3-b]quinolin-4-one
	(3as,4r,9br)-2,2-difluoro-4-(4-hydroxyphenyl)-1,2,3,3a,4,9b-hexahydrocyclopenta[c]chromen-8-ol
	(3as,4r,9br)-2,2-difluoro-4-(4-hydroxyphenyl)-1,2,3,3a,4,9b-hexahydrocyclopenta[c]chromen-8-ol
	(3as,4r,9br)-2,2-difluoro-4-(4-hydroxyphenyl)-6-(methoxymethyl)-1,2,3,3a,4,9b-hexahydrocyclopenta[c]chromen-8-ol
	(3as,4r,9br)-4-(4-hydroxyphenyl)-1,2,3,3a,4,9b-hexahydrocyclopenta[c]chromen-8-ol
	(3as,4r,9br)-4-(4-hydroxyphenyl)-1,2,3,3a,4,9b-hexahydrocyclopenta[c]chromen-8-ol
	(3as,4r,9br)-4-(4-hydroxyphenyl)-1,2,3,3a,4,9b-hexahydrocyclopenta[c]chromen-9-ol
	(3as,4r,9br)-4-(4-hydroxyphenyl)-6-(methoxymethyl)-1,2,3,3a,4,9b-hexahydrocyclopenta[c]chromen-8-ol
	(3as,4r,9br)-4-(4-hydroxyphenyl)-6-(methoxymethyl)-1,2,3,3a,4,9b-hexahydrocyclopenta[c]chromen-8-ol
	(3asr,4rs,8asr,8brs)-4-(2-(4-fluorobenzyl)-1,3-dioxodeacahydropyrrolo[3,4-a] pyrrolizin-4-yl)benzamidine
	(3-carboxy-2-(r)-hydroxy-propyl)-trimethyl-ammonium
	(3-carboxy-2-(r)-hydroxy-propyl)-trimethyl-ammonium
	(3-chloro-4-propoxy-phenyl)-acetic acid
	(3e)-3-[(4-hydroxyphenyl)imino]-1h-indol-2(3h)-one
	(3e)-3-[(phenylamino)methylidene]dihydrofuran-2(3h)-one
	(3e)-4-(1-methyl-1h-indol-3-yl)but-3-en-2-one
	(3e)-5-fluoro-1-[(6-fluoro-4h-1,3-benzodioxin-8-yl)methyl]-1h-indole-2,3-dione 3-oxime
	(3e)-6'-bromo-2,3'-biindole-2',3(1h,1'h)-dione 3-oxime
	(3-endo)-8-methyl-8-azabicyclo[3.2.1]oct-3-yl 1h-pyrrolo[2,3-b]pyridine-3-carboxylate
	(3-exo)-3-(10,11-dihydro-5h-dibenzo[a,d][7]annulen-5-yloxy)-8,8-dimethyl-8-azoniabicyclo[3.2.1]octane
	(3r)-1-acetyl-3-methylpiperidine
	(3r)-3-(aminomethyl)-9-methoxy-1,2,3,4-tetrahydro-5h-[1]benzothieno[3,2-e][1,4]diazepin-5-one
	(3r)-3-(aminomethyl)-9-methoxy-1,2,3,4-tetrahydro-5h-[1]benzothieno[3,2-e][1,4]diazepin-5-one
	(3r)-3-(fluoromethyl)-7-(thiomorpholin-4-ylsulfonyl)-1,2,3,4-tetrahydroisoquinoline
	(3r)-3-(fluoromethyl)-n-(3,3,3-trifluoropropyl)-1,2,3,4-tetrahydroisoquinoline-7-sulfonamide
	(3r)-3-[(1,2,3,4-tetrahydroisoquinolin-7-yloxy)methyl]-2,3-dihydrothieno[2,3-f][1,4]oxazepin-5-amine
	(3r)-3-cyclopentyl-6-methyl-7-[(4-methylpiperazin-1-yl)sulfonyl]-3,4-dihydro-2h-1,2-benzothiazine 1,1-dioxide
	(3r)-3-cyclopentyl-7-[(4-methylpiperazin-1-yl)sulfonyl]-3,4-dihydro-2h-1,2-benzothiazine 1,1-dioxide
	(3r)-3-ethyl-n-[(4-methylphenyl)sulfonyl]-l-aspartic acid
	(3r)-3-hydroxydodecanoic acid
	(3r)-4-(p-toluenesulfonyl)-1,4-thiazane-3-carboxylicacid-l-leucine
	(3r)-4-(p-toluenesulfonyl)-1,4-thiazane-3-carboxylicacid-l-phenylalanine ethyl ester
	(3r)-4-[(3r)-3-amino-4-(2,4,5-trifluorophenyl)butanoyl]-3-(2,2,2-trifluoroethyl)-1,4-diazepan-2-one
	(3r)-4-[(3r)-3-amino-4-(2,4,5-trifluorophenyl)butanoyl]-3-methyl-1,4-diazepan-2-one
	(3r)-8-(dioxidosulfanyl)-3-methyl-1,2,3,4-tetrahydroquinoline
	(3r)-methylcarbamoyl-7-sulfoamino-3,4-dihydro-1h-isoquinoline-2-carboxylic acid benzyl ester
	(3r)-n-(4-chlorophenyl)-3-(hydroxymethyl)-1,2,3,4-tetrahydroisoquinoline-7-sulfonamide
	(3r,4r)-1-{6-[3-(methylsulfonyl)phenyl]pyrimidin-4-yl}-4-(2,4,5-trifluorophenyl)piperidin-3-amine
	(3r,4r)-4-(pyrrolidin-1-ylcarbonyl)-1-(quinoxalin-2-ylcarbonyl)pyrrolidin-3-amine
	(3r,4r,5r)-5-(hydroxymethyl)-1-(3-phenylpropyl)piperidine-3,4-diol
	(3r,4s)-1-(3,4-dimethoxyphenyl)-3-(3-methylphenyl)piperidin-4-amine
	(3r,4s)-1-[6-(6-methoxypyridin-3-yl)pyrimidin-4-yl]-4-(2,4,5-trifluorophenyl)pyrrolidin-3-amine
	(3r,4s)-1-{6-[3-(methylsulfonyl)phenyl]pyrimidin-4-yl}-4-(2,4,5-trifluorophenyl)pyrrolidin-3-amine
	(3r,5s,7r,12s,13r)-13-formyl-12,14-dihydroxy-3,5,7-trimethyltetradecanoic acid
	(3r,5z,8s,9s,11e)-8,9,16-trihydroxy-14-methoxy-3-methyl-3,4,9,10-tetrahydro-1h-2-benzoxacyclotetradecine-1,7(8h)-dione
	(3s)-1-(1,3-benzodioxol-5-ylmethyl)-3-[4-(1h-imidazol-1-yl)phenoxy]piperidine
	(3s)-1-{[4-(but-2-yn-1-yloxy)phenyl]sulfonyl}pyrrolidine-3-thiol
	(3s)-3-cyclopentyl-6-methyl-7-[(4-methylpiperazin-1-yl)sulfonyl]-3,4-dihydro-2h-1,2,4-benzothiadiazine 1,1-dioxide
	(3s)-3-hydroxy-1-methyl-2,3-dihydro-1h-indole-5,6-dione
	(3s)-4-{[4-(but-2-ynyloxy)phenyl]sulfonyl}-n-hydroxy-2,2-dimethylthiomorpholine-3-carboxamide
	(3s,5e)-3-propyl-3,4-dihydrothieno[2,3-f][1,4]oxazepin-5(2h)-imine
	(3s,5r,7r,8s,9s,10r)-7-(hydroxymethyl)-3-(2-naphthyl)-1,6-dioxa-2-azaspiro[4.5]decane-8,9,10-triol
	(3s,5r,7r,8s,9s,10r)-7-(hydroxymethyl)-3-(4-methylphenyl)-1,6-dioxa-2-azaspiro[4.5]decane-8,9,10-triol
	(3s,6s,9r,10r,11s,12s,13e,15e,18s,21s)-18-{(1e,3e,7s,8s)-9-[(2s,3r,4s,5s,6r,9s,11s)-9-ethyl-4-hydroxy-3,5,11-trimethyl-8-oxo-1-oxa-7-azaspiro[5.5]undec-2-yl]-8-hydroxy-1,7-dimethylnona-1,3-dienyl}-10,12-dihydroxy-3-(3-hydroxybenzyl)-6-isopropyl-11-methyl-
	(3z)-1-[(6-fluoro-4h-1,3-benzodioxin-8-yl)methyl]-4-[(e)-2-phenylethenyl]-1h-indole-2,3-dione 3-oxime
	(3z)-1-[(6-fluoro-4h-1,3-benzodioxin-8-yl)methyl]-4-phenyl-1h-indole-2,3-dione 3-oxime
	(3z)-6-(4-hydroxy-3-methoxyphenyl)-3-(1h-pyrrol-2-ylmethylene)-1,3-dihydro-2h-indol-2-one
	(3z)-n,n-dimethyl-2-oxo-3-(4,5,6,7-tetrahydro-1h-indol-2-ylmethylidene)-2,3-dihydro-1h-indole-5-sulfonamide
	(3z)-n,n-dimethyl-2-oxo-3-(4,5,6,7-tetrahydro-1h-indol-2-ylmethylidene)-2,3-dihydro-1h-indole-5-sulfonamide
	(4-{(2s)-2-[(tert-butoxycarbonyl)amino]-3-methoxy-3-oxopropyl}phenyl)methaneseleninic acid
	(4-{2-acetylamino-2-[1-(3-carbamoyl-4-cyclohexylmethoxy-phenyl)-ethylcarbamoyl}-ethyl}-2-phosphono-phenoxy)-acetic acid
	(4-{4-[(tert-butoxycarbonyl)amino]-2,2-bis(ethoxycarbonyl)butyl}phenyl)sulfamic acid
	(4-amino-2-{[1-(methylsulfonyl)piperidin-4-yl]amino}pyrimidin-5-yl)(2,3-difluoro-6-methoxyphenyl)methanone
	(4ar,6s,8ar)-11-[8-(1,3-dioxo-1,3-dihydro-2h-isoindol-2-yl)octyl]-6-hydroxy-3-methoxy-5,6,9,10-tetrahydro-4ah-[1]benzofuro[3a,3,2-ef][2]benzazepin-11-ium
	(4as)-5-[(2,4-diaminopteridin-6-yl)methyl]-4a,5-dihydro-2h-dibenzo[b,f]azepin-8-ol
	(4as,4br,10bs,12as)-12a-methyl-1,3-dioxo-2-(pyridin-3-ylmethyl)-1,2,3,4,4a,4b,5,6,10b,11,12,12a-dodecahydronaphtho[2,1-f]isoquinolin-8-yl sulfamate
	(4e)-4-aminohex-4-enoic acid
	(4e)-n-(4-fluorophenyl)-4-[(phenylcarbonyl)imino]-4h-pyrazole-3-carboxamide
	(4-ethylphenyl)sulfamic acid
	(4-fluorophenyl)(pyridin-4-yl)methanone
	(4r)-4-(3-butoxy-4-methoxybenzyl)imidazolidin-2-one
	(4r)-4-(3-butoxy-4-methoxybenzyl)imidazolidin-2-one
	(4r)-4-(3-hydroxyphenyl)-n,n,7,8-tetramethyl-3,4-dihydroisoquinoline-2(1h)-carboxamide
	(4r)-7,8-dichloro-1',9-dimethyl-1-oxo-1,2,4,9-tetrahydrospiro[beta-carboline-3,4'-piperidine]-4-carbonitrile
	(4r)-7,8-dichloro-1',9-dimethyl-1-oxo-1,2,4,9-tetrahydrospiro[beta-carboline-3,4'-piperidine]-4-carbonitrile
	(4r)-7-chloro-9-methyl-1-oxo-1,2,4,9-tetrahydrospiro[beta-carboline-3,4'-piperidine]-4-carbonitrile
	(4r)-n-[4-({[2-(dimethylamino)ethyl]amino}carbonyl)-1,3-thiazol-2-yl]-4-methyl-1-oxo-2,3,4,9-tetrahydro-1h-beta-carboline-6-carboxamide
	(4r,2s)-5'-(4-(4-chlorobenzyloxy)pyrrolidin-2-ylmethanesulfonyl)isoquinoline
	(4r,2s)-5'-(4-(4-chlorobenzyloxy)pyrrolidin-2-ylmethanesulfonyl)isoquinoline
	(4r,5r)-5-amino-1-[2-(1,3-benzodioxol-5-yl)ethyl]-4-(2,4,5-trifluorophenyl)piperidin-2-one
	(4s)-5-fluoro-l-leucine
	(4s,5e,7z,10z,13z,16z,19z)-4-hydroxydocosa-5,7,10,13,16,19-hexaenoic acid
	(4s-trans)-4-(methylamino)-5,6-dihydro-6-methyl-4h-thieno(2,3-b)thiopyran-2-sulfonamide-7,7-dioxide
	(4-sulfamoyl-phenyl)-thiocarbamic acid o-(2-thiophen-3-yl-ethyl) ester
	(4z)-2,8:7,12:11,15:14,18:17,22-pentaanhydro-4,5,6,9,10,13,19,20,21-nonadeoxy-d-arabino-d-allo-d-allo-docosa-4,9,20-trienitol
	(4z)-6-bromo-4-({[4-(pyrrolidin-1-ylmethyl)phenyl]amino}methylidene)isoquinoline-1,3(2h,4h)-dione
	(5-(aminomethyl)-2h-spiro[benzofuran-3,4'-piperidine]-1'-yl)(5-(phenylethynyl)furan-2-yl)methanone
	(5-(pyridin-3-yl)furan-2-yl)methanamine
	(5,6-diphenyl-furo[2,3-d]pyrimidin-4-ylamino)-acetic
	(5-{3-[5-(piperidin-1-ylmethyl)-1h-indol-2-yl]-1h-indazol-6-yl}-2h-1,2,3-triazol-4-yl)methanol
	(5beta)-pregnane-3,20-dione
	(5beta)-pregnane-3,20-dione
	(5beta)-pregnane-3,20-dione
	(5beta)-pregnane-3,20-dione
	(5-chloro-2-{[(3-nitrobenzyl)amino]carbonyl}phenoxy)acetic acid
	(5-chloropyrazolo[1,5-a]pyrimidin-7-yl)-(4-methanesulfonylphenyl)amine
	(5e)-12-chloro-13,15-dihydroxy-4,7,8,9-tetrahydro-2-benzoxacyclotridecine-1,10(3h,11h)-dione
	(5e)-14-chloro-15,17-dihydroxy-4,7,8,9,10,11-hexahydro-2-benzoxacyclopentadecine-1,12(3h,13h)-dione
	(5e)-5-[(2,2-difluoro-1,3-benzodioxol-5-yl)methylene]-1,3-thiazolidine-2,4-dione
	(5e,13e)-11-hydroxy-9,15-dioxoprosta-5,13-dien-1-oic acid
	(5e,13e)-11-hydroxy-9,15-dioxoprosta-5,13-dien-1-oic acid
	(5e,13e)-9,15-dihydroxy-11-oxoprosta-5,13-dien-1-oicacid
	(5e,14e)-11-oxoprosta-5,9,12,14-tetraen-1-oic acid
	(5e,7s)-2-amino-7-(4-fluoro-2-pyridin-3-ylphenyl)-4-methyl-7,8-dihydroquinazolin-5(6h)-one oxime
	(5-oxo-5,6-dihydro-indolo[1,2-a]quinazolin-7-yl)-acetic acid
	(5-phenyl-7-(pyridin-3-ylmethylamino)pyrazolo[1,5-a]pyrimidin-3-yl)methanol
	(5r)-2-[(2-fluorophenyl)amino]-5-(1-methylethyl)-1,3-thiazol-4(5h)-one
	(5r)-2-sulfanyl-5-[4-(trifluoromethyl)benzyl]-1,3-thiazol-4-one
	(5r)-5-(4-{[(2r)-6-hydroxy-2,5,7,8-tetramethyl-3,4-dihydro-2h-chromen-2-yl]methoxy}benzyl)-1,3-thiazolidine-2,4-dione
	(5r)-6-(4-{[2-(3-iodobenzyl)-3-oxocyclohex-1-en-1-yl]amino}phenyl)-5-methyl-4,5-dihydropyridazin-3(2h)-one
	(5r)-n,n-diethyl-5-methyl-2-[(thiophen-2-ylcarbonyl)amino]-4,5,6,7-tetrahydro-1-benzothiophene-3-carboxamide
	(5r,6e,8z,11z,14z,17z)-5-hydroxyicosa-6,8,11,14,17-pentaenoic acid
	(5r,6s,8s)-8-[3-(aminomethyl)phenyl]-6-hydroxy-5-isopropyl-3-oxo-1-phenyl-2,7-dioxa-4-aza-6-phosphanonan-9-oic acid 6-oxide
	(5r,7r,8s,9s,10r)-7-(hydroxymethyl)-3-phenyl-1,6-dioxa-2-azaspiro[4.5]dec-2-ene-8,9,10-triol
	(5s)-2-(cyclooctylamino)-5-methyl-5-propyl-1,3-thiazol-4(5h)-one
	(5s)-2-{[(1s)-1-(2-fluorophenyl)ethyl]amino}-5-methyl-5-(trifluoromethyl)-1,3-thiazol-4(5h)-one
	(5s)-2-{[(1s)-1-(4-fluorophenyl)ethyl]amino}-5-(1-hydroxy-1-methylethyl)-5-methyl-1,3-thiazol-4(5h)-one
	(5s)-3-anilino-5-(2,4-difluorophenyl)-5-methyl-1,3-oxazolidine-2,4-dione
	(5s)-3-anilino-5-(2,4-difluorophenyl)-5-methyl-1,3-oxazolidine-2,4-dione
	(5s)-3-anilino-5-(2,4-difluorophenyl)-5-methyl-1,3-oxazolidine-2,4-dione
	(5s)-3-anilino-5-(2,4-difluorophenyl)-5-methyl-1,3-oxazolidine-2,4-dione
	(5s)-3-anilino-5-(2,4-difluorophenyl)-5-methyl-1,3-oxazolidine-2,4-dione
	(5s)-3-anilino-5-(2,4-difluorophenyl)-5-methyl-1,3-oxazolidine-2,4-dione
	(5s)-3-anilino-5-(2,4-difluorophenyl)-5-methyl-1,3-oxazolidine-2,4-dione
	(5s)-3-anilino-5-(2,4-difluorophenyl)-5-methyl-1,3-oxazolidine-2,4-dione
	(5s)-3-anilino-5-(2,4-difluorophenyl)-5-methyl-1,3-oxazolidine-2,4-dione
	(5s)-3-anilino-5-(2,4-difluorophenyl)-5-methyl-1,3-oxazolidine-2,4-dione
	(5s)-4,5-difluoro-6-[(2-fluoro-4-iodophenyl)imino]-n-(2-hydroxyethoxy)cyclohexa-1,3-diene-1-carboxamide
	(5s)-5-(2-amino-2-oxoethyl)-4-oxo-n-[(3-oxo-3,4-dihydro-2h-1,4-benzoxazin-6-yl)methyl]-3,4,5,6,7,8-hexahydro[1]benzothieno[2,3-d]pyrimidine-2-carboxamide
	(5s)-5-(3-aminopropyl)-3-(2,5-difluorophenyl)-n-ethyl-5-phenyl-4,5-dihydro-1h-pyrazole-1-carboxamide
	(5s)-5-iododihydro-2,4(1h,3h)-pyrimidinedione
	(5s,8r,9s,10s,13r,14s,17s)-13-{2-[(3,5-difluorobenzyl)oxy]ethyl}-17-hydroxy-10-methylhexadecahydro-3h-cyclopenta[a]phenanthren-3-one
	(5z)-12-chloro-13,15-dihydroxy-4,7,8,9-tetrahydro-2-benzoxacyclotridecine-1,10(3h,11h)-dione
	(5z)-13-chloro-14,16-dihydroxy-3,4,7,8,9,10-hexahydro-1h-2-benzoxacyclotetradecine-1,11(12h)-dione
	(5z)-5-(3-bromocyclohexa-2,5-dien-1-ylidene)-n-(pyridin-4-ylmethyl)-1,5-dihydropyrazolo[1,5-a]pyrimidin-7-amine
	(6ar,11as,11br)-10-acetyl-9-hydroxy-7,7-dimethyl-2,6,6a,7,11a,11b-hexahydro-11h-pyrrolo[1',2':2,3]isoindolo[4,5,6-cd]indol-11-one
	(6e)-7-{6-[(1e)-oct-1-enyl]-2,3-diazabicyclo[2.2.1]hept-2-en-5-yl}hept-6-enoic acid
	(6e,11e)-heptadeca-6,11-diene-9,9-diylbis(phosphonic acid)
	(6r)-2-amino-6-[2-(3'-methoxybiphenyl-3-yl)ethyl]-3,6-dimethyl-5,6-dihydropyrimidin-4(3h)-one
	(6r,1'r,2's)-5,6,7,8 tetrahydrobiopterin
	(6r,1'r,2's)-5,6,7,8 tetrahydrobiopterin
	(6r,1'r,2's)-5,6,7,8 tetrahydrobiopterin
	(6r,1'r,2's)-5,6,7,8 tetrahydrobiopterin
	(6s)-1-chloro-3-[(4-fluorobenzyl)oxy]-6-(pyrrolidin-1-ylcarbonyl)pyrrolo[1,2-a]pyrazin-4(6h)-one
	(6s)-2-amino-6-(3'-methoxybiphenyl-3-yl)-3,6-dimethyl-5,6-dihydropyrimidin-4(3h)-one
	(7r,8r)-8-(2,4,5-trifluorophenyl)-6,7,8,9-tetrahydroimidazo[1,2-a:4,5-c']dipyridin-7-amine
	(7s)-2-(2-aminopyrimidin-4-yl)-7-(2-fluoroethyl)-1,5,6,7-tetrahydro-4h-pyrrolo[3,2-c]pyridin-4-one
	(8alpha,10alpha,13alpha,17beta)-17-[(4-hydroxyphenyl)carbonyl]androsta-3,5-diene-3-carboxylic acid
	(8alpha,10alpha,13alpha,17beta)-17-[(4-hydroxyphenyl)carbonyl]androsta-3,5-diene-3-carboxylic acid
	(8e,10s,12z)-10-hydroxy-6-oxooctadeca-8,12-dienoic acid
	(8r,9z,12z)-8-hydroxy-6-oxooctadeca-9,12-dienoic acid
	(9alpha,13beta,17beta)-2-[(1z)-but-1-en-1-yl]estra-1,3,5(10)-triene-3,17-diol
	(9alpha,13beta,17beta)-2-[(1z)-but-1-en-1-yl]estra-1,3,5(10)-triene-3,17-diol
	(9as)-4-bromo-9a-butyl-7-hydroxy-1,2,9,9a-tetrahydro-3h-fluoren-3-one
	(9beta,11alpha,13alpha,14beta,17alpha)-11-(methoxymethyl)estra-1(10),2,4-triene-3,17-diol
	(9beta,11alpha,13alpha,14beta,17alpha)-11-(methoxymethyl)estra-1(10),2,4-triene-3,17-diol
	(9beta,13alpha,14beta,17alpha)-2-methoxyestra-1,3,5(10)-triene-3,17-diyl disulfamate
	(9r,10r)-9-(s-glutathionyl)-10-hydroxy-9,10-dihydrophenanthrene
	(9r,10r)-9-(s-glutathionyl)-10-hydroxy-9,10-dihydrophenanthrene
	(9s)-9-[(8-ammoniooctyl)amino]-1,2,3,4,9,10-hexahydroacridinium
	(9s,10e,12z)-9-hydroxyoctadeca-10,12-dienoic acid
	(9s,10s)-9-(s-glutathionyl)-10-hydroxy-9,10-dihydrophenanthrene
	(9z,11e,13s)-13-hydroxyoctadeca-9,11-dienoic acid
	(aminooxy)acetic acid
	(chloroacetyl)carbamic acid (3r,4s,5s,5r)-5-methoxy-4-[(2r,3r)-2-methyl-3-(3-methyl-2-butenyl)oxiranyl]-1-oxaspiro[2.5]oct-6-yl ester
	(diaminomethyl-methyl-amino)-acetic acid
	(e)-(2r,3r,4s,5r)-3,4,5-trihydroxy-2-methoxy-8,8-dimethyl-non-6-enoic acid ((3s,6r)-6-hydroxy-2-oxo-azepan-3-yl)-amide
	(e)-[4-(3,5-difluorophenyl)-3h-pyrrolo[2,3-b]pyridin-3-ylidene](3-methoxyphenyl)methanol
	(hydroxyethyloxy)tri(ethyloxy)octane
	(hydroxyethyloxy)tri(ethyloxy)octane
	(hydroxyethyloxy)tri(ethyloxy)octane
	(molybdopterin-s,s)-dioxo-thio-molybdenum(v)
	(n-{4-[(ethylanilino)sulfonyl]-2-methylphenyl}-3,3,3-trifluoro-2-hydroxy-2-methylpropanamide
	(r)-1-(4-(4-(hydroxymethyl)-1,3,2-dioxaborolan-2-yl)benzyl)guanidine
	(r)-1-(4-(4-(hydroxymethyl)-1,3,2-dioxaborolan-2-yl)phenethyl)guanidine
	(r)-1-(4-(4-(hydroxymethyl)-1,3,2-dioxaborolan-2-yl)phenyl)guanidine
	(r)-1-para-nitro-phenyl-2-azido-ethanol
	(r)-3-bromo-2-hydroxy-2-methyl-n-[4-nitro-3-(trifluoromethyl)phenyl]propanamide
	(r)-mesopram
	(r)-n-(1-methyl-hexyl)-formamide
	(r)-n-(3-indol-1-yl-2-methyl-propyl)-4-sulfamoyl-benzamide
	(r)-n-[2-[1-(aminoiminomethyl)-3-piperidinyl]-1-oxoethyl]-4-(phenylethynyl)-l-phenylalanine methylester
	(r)-pyridin-4-yl[4-(2-pyrrolidin-1-ylethoxy)phenyl]methanol
	(r)-rolipram
	(r)-rolipram
	(r)-tacrine(10)-hupyridone
	(r)-trans-4-(1-aminoethyl)-n-(4-pyridyl) cyclohexanecarboxamide
	(r)-trans-4-(1-aminoethyl)-n-(4-pyridyl) cyclohexanecarboxamide
	(r)-trans-4-(1-aminoethyl)-n-(4-pyridyl) cyclohexanecarboxamide
	(r)-trans-4-(1-aminoethyl)-n-(4-pyridyl) cyclohexanecarboxamide
	(r,r)-2,3-butanediol
	(s)-(+)-2-[4-(fluorobenzyloxy-benzylamino)propionamide]
	(s)-1-phenyl-1-[4-(9h-purin-6-yl)phenyl]methanamine
	(s)-1-phenyl-1-[4-(9h-purin-6-yl)phenyl]methanamine
	(s)-2-((s)-3-isobutyl-2,5-dioxo-4-quinolin-3-ylmethyl-[1,4]diazepan-1yl)-n-methyl-3-naphtalen-2-yl-propionamide
	(s)-2-[(r)-3-amino-4-(2-fluorophenyl)butyryl]-1,2,3,4-tetrahydroisoquinoline-3-carboxamide
	(s)-2-amino-3-(1,3,5,7-pentahydro-2,4-dioxo-cyclopenta[e]pyrimidin-1-yl) proionic acid
	(s)-2-chloro-n-(1-(2-(2-hydroxyethylamino)-2-oxoethyl)-2-oxo-1,2,3,4-tetrahydroquinolin-3-yl)-6h-thieno[2,3-b]pyrrole-5-carboxamide
	(s)-2-methyl-1-[(4-methyl-5-isoquinoline)sulfonyl]-homopiperazine
	(s)-2-methyl-1-[(4-methyl-5-isoquinoline)sulfonyl]-homopiperazine
	(s)-2-methyl-1-[(4-methyl-5-isoquinoline)sulfonyl]-homopiperazine
	(s)-3-(4-(2-carbazol-9-yl-ethoxy)-phenyl)-2-ethoxy-propionic acid
	(s)-5-(4-benzyloxy-phenyl)-4-(7-phenyl-heptanoylamino)-pentanoic acid
	(s)-atpa
	(s)-blebbistatin
	(s)-des-me-ampa
	(s)-hmg-coa
	(s)-n-(1-(3-chloro-4-fluorophenyl)-2-hydroxyethyl)-4-(4-(3-chlorophenyl)-1h-pyrazol-3-yl)-1h-pyrrole-2-carboxamide
	(s)-n-(3-indol-1-yl-2-methyl-propyl)-4-sulfamoyl-benzamide
	(s)-n-(4-carbamimidoylbenzyl)-1-(2-(cyclohexylamino)ethanoyl)pyrrolidine-2-carboxamide
	(s)-n-(4-carbamimidoylbenzyl)-1-(2-(cyclohexylamino)ethanoyl)pyrrolidine-2-carboxamide
	(s)-n-(4-carbamimidoylbenzyl)-1-(2-(cyclohexyloxy)ethanoyl)pyrrolidine-2-carboxamide
	(s)-n-(4-carbamimidoylbenzyl)-1-(2-(cyclohexyloxy)ethanoyl)pyrrolidine-2-carboxamide
	(s)-n-(4-carbamimidoylbenzyl)-1-(2-(cyclopentylamino)ethanoyl)pyrrolidine-2-carboxamide
	(s)-n-(4-carbamimidoylbenzyl)-1-(2-(cyclopentylamino)ethanoyl)pyrrolidine-2-carboxamide
	(s)-n-(4-carbamimidoylbenzyl)-1-(2-(cyclopentyloxy)ethanoyl)pyrrolidine-2-carboxamide
	(s)-n-(4-carbamimidoylbenzyl)-1-(2-(cyclopentyloxy)ethanoyl)pyrrolidine-2-carboxamide
	(s)-n-(4-carbamimidoylbenzyl)-1-(3-cyclohexylpropanoyl)pyrrolidine-2-carboxamide
	(s)-n-(4-carbamimidoylbenzyl)-1-(3-cyclohexylpropanoyl)pyrrolidine-2-carboxamide
	(s)-n-(4-carbamimidoylbenzyl)-1-(3-cyclopentylpropanoyl)pyrrolidine-2-carboxamide
	(s)-n-(4-carbamimidoylbenzyl)-1-(3-cyclopentylpropanoyl)pyrrolidine-2-carboxamide
	(s)-rolipram
	(s)-rolipram
	(s)-tacrine(10)-hupyridone
	(s)-wiskostatin
	(tert-butyloxycarbonyl)-alanyl-alanyl-amine
	(tert-butyloxycarbonyl)-alanyl-amino ethyl-formamide
	(z)-2-[2-(4-methylpiperazin-1-yl)benzyl]diazenecarbothioamide
	(z)-3-benzyl-5-(2-hydroxy-3-nitrobenzylidene)-2-thioxothiazolidin-4-one
	(z,z)-4-hydroxy-n,n,n-trimethyl-10-oxo-7-[(1-oxo-9-octadecenyl)oxy]-3,5,9-trioxa-4-phosphaheptacos-18-en-1-aminium-4-oxide
	[(1-{2[(4-carbamimidoyl-phenylamino)-methyl]-1-methyl-1h-benzoimidazol-5-yl}-cyclopropyl)-pyridin-2-yl-methyleneaminooxy]-acetic acid ethyl ester
	[(1e)-4-phenylbut-1-enyl]benzene
	[(1s)-1-(5-chloro-1-benzothien-3-yl)-2-(2-naphthylamino)-2-oxoethyl]phosphonic acid
	[(2r,3s,4s,5r)-3,4,5-trihydroxytetrahydrofuran-2-yl]methyl dihydrogen phosphate
	[(3,7,11-trimethyl-dodeca-2,6,10-trienyloxycarbamoyl)-methyl]-phosphonic acid
	[(3,7,11-trimethyl-dodeca-2,6,10-trienyloxycarbamoyl)-methyl]-phosphonic acid
	[(3,7,11-trimethyl-dodeca-2,6,10-trienyloxycarbamoyl)-methyl]-phosphonic acid
	[(3r)-7-nitro-1,2,3,4-tetrahydroisoquinolin-3-yl]methanol
	[(4-{4-[4-(difluoro-phosphono-methyl)-phenyl]-butyl}-phenyl)-difluoro-methyl]-phosphonic acid
	[(4r)-4-(3-hydroxyphenyl)-1,6-dimethyl-2-thioxo-1,2,3,4-tetrahydropyrimidin-5-yl](phenyl)methanone
	[[1-[n-hydroxy-acetamidyl]-3-methyl-butyl]-carbonyl-leucinyl]-alanine ethyl ester
	[[4-(aminomethyl)phenyl]amino]oxo-acetic acid,
	[[cyclohexanesulfonyl-glycyl]-3[pyridin-4-yl-aminomethyl]alanyl]piperidine
	[{2-bromo-4-[(2r)-3-oxo-2,3-diphenylpropyl]phenyl}(difluoro)methyl]phosphonic acid
	[1-(1-benzyl-3-hydroxy-2-oxo-propylcarbamoyl)-2-phenyl-ethyl]-carbamic acid benzyl ester
	[1-(1-methyl-4,5-dioxo-pent-2-enylcarbamoyl)-2-phenyl-ethyl]-carbamic acid benzyl ester
	[1-(3-chloro-2-formyl-phenylcarbamoyl)-2-methyl-propyl]-carbamic acid tert-butyl ester
	[1-(4-fluorobenzyl)cyclobutyl]methyl (1s)-1-[oxo(1h-pyrazol-5-ylamino)acetyl]pentylcarbamate
	[1-(6-{6-[(1-methylethyl)amino]-1h-indazol-1-yl}pyrazin-2-yl)-1h-pyrrol-3-yl]acetic acid
	[2-(3-dibenzofuran-4-yl-phenyl)-1-hydroxy-1-phosphono-ethyl]-phosphonic acid
	[2-(5-mercapto-[1,3,4]thiadiazol-2-ylcarbamoyl)-1-phenyl-ethyl]-carbamic acid benzyl ester
	[2(formyl-hydroxy-amino)-ethyl]-phosphonic acid
	[2(r,s)-2-sulfanylheptanoyl]-phe-ala
	[2,4,6-triisopropyl-phenylsulfonyl-l-[3-amidino-phenylalanine]]-piperazine-n'-beta-alanine
	[2-amino-6-(2,6-difluoro-benzoyl)-imidazo[1,2-a]pyridin-3-yl]-phenyl-methanone
	[2'-carboxylethyl]-10-methyl-anthracene endoperoxide
	[2'-hydroxy-3'-(1h-pyrrolo[3,2-c]pyridin-2-yl)-biphenyl-3-ylmethyl]-urea
	[2'-hydroxy-3'-(1h-pyrrolo[3,2-c]pyridin-2-yl)-biphenyl-3-ylmethyl]-urea
	[3-(1,3,2-dioxaborolan-2-yloxy)propyl]guanidine
	[3-(1-benzyl-3-carbamoylmethyl-2-methyl-1h-indol-5-yloxy)-propyl-]-phosphonic acid
	[3-(4-bromo-2-fluoro-benzyl)-7-chloro-2,4-dioxo-3,4-dihydro-2h-quinazolin-1-yl]-acetic acid
	[3-(dodecanoylamino)propyl](hydroxy)dimethylammonium
	[3,5-dibromo-4-(4-hydroxy-3-phenethylcarbamoyl-phenoxy)-phenyl]-acetic acid
	[4-({[5-benzyloxy-1-(3-carbamimidoyl-benzyl)-1h-indole-2-carbonyl]-amino}-methyl)-phenyl]-trimethyl-ammonium
	[4-({4-[(5-cyclopropyl-1h-pyrazol-3-yl)amino]-6-(methylamino)pyrimidin-2-yl}amino)phenyl]acetonitrile
	[4-({4-[(5-cyclopropyl-1h-pyrazol-3-yl)amino]quinazolin-2-yl}amino)phenyl]acetonitrile
	[4-({4-[(5-cyclopropyl-1h-pyrazol-3-yl)amino]quinazolin-2-yl}imino)cyclohexa-2,5-dien-1-yl]acetonitrile
	[4-({4-[(5-cyclopropyl-1h-pyrazol-3-yl)amino]quinazolin-2-yl}imino)cyclohexa-2,5-dien-1-yl]acetonitrile
	[4-({4-[(5-cyclopropyl-1h-pyrazol-3-yl)amino]quinazolin-2-yl}imino)cyclohexa-2,5-dien-1-yl]acetonitrile
	[4-({5-(aminocarbonyl)-4-[(3-methylphenyl)amino]pyrimidin-2-yl}amino)phenyl]acetic acid
	[4-({5-(aminocarbonyl)-4-[(3-methylphenyl)amino]pyrimidin-2-yl}amino)phenyl]acetic acid
	[4-({5-(aminocarbonyl)-4-[(3-methylphenyl)amino]pyrimidin-2-yl}amino)phenyl]acetic acid
	[4-(1,3,2-dioxaborolan-2-yloxy)methyl]benzamidine
	[4-(2-amino-4-methyl-thiazol-5-yl)-pyrimidin-2-yl]-(3-nitro-phenyl)-amine
	[4-(2-amino-4-methyl-thiazol-5-yl)-pyrimidin-2-yl]-(3-nitro-phenyl)-amine
	[4-(3-aminomethyl-phenyl)-piperidin-1-yl]-(5-phenethyl- pyridin-3-yl)-methanone
	[4-(4-acetylamino-phenyl)-3,5-dioxo-4-aza-tricyclo[5.2.2.0 2,6]undec-1-ylcarbamoyloxy]-acetic acid
	[4-(4-hydroxy-3-iodo-phenoxy)-3,5-diiodo-phenyl]-acetic acid
	[4-(4-phenyl-piperidin-1-yl)-benzenesulfonylamino]-acetic acid
	[4-(5-naphthalen-2-yl-1h-pyrrolo[2,3-b]pyridin-3-yl)phenyl]acetic acid
	[4-(6-chloro-naphthalene-2-sulfonyl)-piperazin-1-yl]-(3,4,5,6-tetrahydro-2h-[1,4']bipyridinyl-4-yl)-methanone
	[4-amino-2-(tert-butylamino)-1,3-thiazol-5-yl](phenyl)methanone
	[5-amino-1-(4-fluorophenyl)-1h-pyrazol-4-yl](3-{[(2r)-2,3-dihydroxypropyl]oxy}phenyl)methanone
	[5-amino-1-(4-fluorophenyl)-1h-pyrazol-4-yl][3-(piperidin-4-yloxy)phenyl]methanone
	[5-hydroxy-2-(4-hydroxyphenyl)-1-benzofuran-7-yl]acetonitrile
	[5-hydroxy-2-(4-hydroxyphenyl)-1-benzofuran-7-yl]acetonitrile
	[5-hydroxy-2-(4-hydroxyphenyl)-1-benzofuran-7-yl]acetonitrile
	[n-(2,4-diaminopteridin-6-yl)-methyl]-dibenz[b,f]azepine
	[n-(3-dibenzylcarbamoyl-oxiranecarbonyl)-hydrazino]-acetic acid
	[n-(benzyloxycarbonyl)amino](4-amidinophenyl)methane-phosphonate
	[phenylalaninyl-prolinyl]-[2-(pyridin-4-ylamino)-ethyl]-amine
	{(2s)-1-[n-(tert-butoxycarbonyl)glycyl]pyrrolidin-2-yl}methyl (3-chlorophenyl)acetate
	{(2z)-3-[(6-chloropyridin-3-yl)methyl]-1,3-thiazolidin-2-ylidene}cyanamide
	{(2z)-4-amino-2-[(4-methoxyphenyl)imino]-2,3-dihydro-1,3-thiazol-5-yl}(4-methoxyphenyl)methanone
	{[(2,6-difluorophenyl)carbonyl]amino}-n-(4-fluorophenyl)-1h-pyrazole-3-carboxamide
	{[2-(1h-1,2,3-benzotriazol-1-yl)-2-(3,4-difluorophenyl)propane-1,3-diyl]bis[4,1-phenylene(difluoromethylene)]}bis(phosphonic acid)
	{[4-amino-2-(3-chloroanilino)-1,3-thiazol-5-yl](4-fluorophenyl)methanone
	{[5-(5-nitro-2-furyl)-1,3,4-oxadiazol-2-yl]thio}acetic acid
	{[7-(difluoro-phosphono-methyl)-naphthalen-2-yl]-difluoro-methyl}-phosphonic acid
	{3-[(4,5,7-trifluoro-1,3-benzothiazol-2-yl)methyl]-1h-indol-1-yl}acetic acid
	{3-[(5-chloro-1,3-benzothiazol-2-yl)methyl]-2,4-dioxo-3,4-dihydropyrimidin-1(2h)-yl}acetic acid
	{3-[3-(3,4-dimethoxy-phenyl)-1-(1-{1-[2-(3,4,5-trimethoxy-phenyl)-butyryl]-piperidin-2yl}-vinyloxy)-propyl]-phenoxy}-acetic acid
	{4-[(2r)-pyrrolidin-2-ylmethoxy]phenyl}(4-thiophen-3-ylphenyl)methanone
	{4-[(2s,4e)-2-(1,3-benzothiazol-2-yl)-2-(1h-1,2,3-benzotriazol-1-yl)-5-phenylpent-4-enyl]phenyl}(difluoro)methylphosphonic acid
	{4-[(carboxymethoxy)carbonyl]-3,3-dioxido-1-oxonaphtho[1,2-d]isothiazol-2(1h)-yl}acetic acid
	{4-[2,2-bis(5-methyl-1,2,4-oxadiazol-3-yl)-3-phenylpropyl]phenyl}sulfamic acid
	{4-[2-acetylamino-2-(3-carbamoyl-2-cyclohexylmethoxy-6,7,8,9-tetrahydro-5h-benzocyclohepten-5ylcarbamoyl)-ethyl]-2-phosphono-phenyl}-phosphonic acid
	{4-[2-benzyl-3-methoxy-2-(methoxycarbonyl)-3-oxopropyl]phenyl}sulfamic acid
	{4-[3-(4-acetyl-3-hydroxy-2-propylphenoxy)propoxy]phenoxy}acetic acid
	{4-[3-(6,7-diethoxy-quinazolin-4-ylamino)-phenyl]-thiazol-2-yl}-methanol
	{4-[4-hydroxy-3-(1-methylethyl)benzyl]-3,5-dimethylphenoxy}acetic acid
	{5-(5-amino-1h-pyrrolo[3,2-b]pyridin-2-yl)-6-hydroxy-3'-nitro-biphenyl-3-yl]-acetic acid
	{5-(5-amino-1h-pyrrolo[3,2-b]pyridin-2-yl)-6-hydroxy-3'-nitro-biphenyl-3-yl]-acetic acid
	+/-methyl 4-(aminoiminomethyl)-beta-[3- inh (aminoimino)phenyl]benzene pentanoate
	1-((1r)-1-(hydroxymethyl)-3-{6-[(3-phenylpropanoyl)amino]-1h-indol-1-yl}propyl)-1h-imidazole-4-carboxamide
	1-((1r,2s)-1-{2-[2-(4-chlorophenyl)-1,3-benzoxazol-7-yl]ethyl}-2-hydroxypropyl)-1h-imidazole-4-carboxamide
	1-((2-hydroxyethoxy)methyl)-5-benzylpyrimidine-2,4(1h,3h)-dione
	1-({2-[2-(4-chlorophenyl)ethyl]-1,3-dioxolan-2-yl}methyl)-1h-imidazole
	1-(1'-{[3-(methylsulfanyl)-2-benzothiophen-1-yl]carbonyl}spiro[1-benzofuran-3,4'-piperidin]-5-yl)methanamine
	1-(1-methylethyl)-3-quinolin-6-yl-1h-pyrazolo[3,4-d]pyrimidin-4-amine
	1-(1-phenylcyclopentyl)methylamine
	1-(2,2'-bithiophen-5-yl)methanamine
	1-(2,3-dihydro-1,4-benzodioxin-6-ylsulfonyl)-4-[(4-methoxyphenyl)sulfonyl]piperazine
	1-(2,5-dideoxy-5-pyrrolidin-1-yl-beta-l-erythro-pentofuranosyl)-5-methylpyrimidine-2,4(1h,3h)-dione
	1-(2,6-dichlorophenyl)-5-(2,4-difluorophenyl)-7-piperazin-1-yl-3,4-dihydroquinazolin-2(1h)-one
	1-(2,6-dichlorophenyl)-5-(2,4-difluorophenyl)-7-piperidin-4-yl-3,4-dihydroquinolin-2(1h)-one
	1-(2-{[(6-amino-2-methylpyridin-3-yl)methyl]amino}ethyl)-6-chloro-3-[(2,2-difluoro-2-pyridin-2-ylethyl)amino]-1,4-dihydropyrazin-2-ol
	1-(2-amidinophenyl)-3-(phenoxyphenyl)urea
	1-(2-chlorophenyl)-3,5-dimethyl-1h-pyrazole-4-carboxylic acid ethyl ester
	1-(2-deoxy-2-fluoro-3-o-phosphono-beta-l-ribofuranosyl)pyrimidine-2,4(1h,3h)-dione
	1-(2-deoxy-5-o-phosphono-beta-d-erythro-pentofuranosyl)-4-methyl-1h-indole
	1-(2-fluorobenzyl)-3-butyl-8-(n-acetyl-4-aminobenzyl)-xanthine
	1-(2-methoxy-ethoxy)-2-{2-[2-(2-methoxy-ethoxy]-ethoxy}-ethane
	1-(2-nitrophenyl)-2,2,2-trifluoroethyl]-arsenocholine
	1-(3-(2,4-dimethylthiazol-5-yl)-4-oxo-2,4-dihydroindeno[1,2-c]pyrazol-5-yl)-3-(4-methylpiperazin-1-yl)urea
	1-(3,5-dichlorophenyl)-5-methyl-1h-1,2,4-triazole-3-carboxylic acid
	1-(3,5-dichlorophenyl)-5-methyl-1h-1,2,4-triazole-3-carboxylic acid
	1-(3-bromophenyl)-7-chloro-6-methoxy-3,4-dihydroisoquinoline
	1-(3-chlorophenyl)-3-{5-[2-(thieno[3,2-d]pyrimidin-4-ylamino)ethyl]-1,3-thiazol-2-yl}urea
	1-(3-hydroxypropyl)-2-[(3-nitrobenzoyl)amino]-1h-benzimidazol-5-yl pivalate
	1-(3-mercapto-2-methyl-propionyl)-pyrrolidine-2-carboxylic acid
	1-(3-o-phosphono-beta-l-arabinofuranosyl)pyrimidine-2,4(1h,3h)-dione
	1-(4-amidinophenyl)-3-(4-chlorophenyl)urea
	1-(4-aminophenyl)-3,5-dimethyl-1h-pyrazole-4-carboxylic acid ethyl ester
	1-(4-fluorophenyl)-n-[3-fluoro-4-(1h-pyrrolo[2,3-b]pyridin-4-yloxy)phenyl]-2-oxo-1,2-dihydropyridine-3-carboxamide
	1-(4-hexylphenyl)prop-2-en-1-one
	1-(4-iodobenzoyl)-5-methoxy-2-methyl indole-3-acetic acid
	1-(4-methoxyphenyl)-3,5-dimethyl-1h-pyrazole-4-carboxylic acid ethyl ester
	1-(4-tert-butylcarbamoyl-piperazine-1-carbonyl)-3-(3-guanidino-propyl)-4-oxo-azetidine-2-carboxylic acid
	1-(4-thiophen-2-ylphenyl)methanamine
	1-(5-{2-[(1-methyl-1h-pyrazolo[4,3-d]pyrimidin-7-yl)amino]ethyl}-1,3-thiazol-2-yl)-3-[3-(trifluoromethyl)phenyl]urea
	1-(5-chloro-2,4-dimethoxyphenyl)-3-(5-cyanopyrazin-2-yl)urea
	1-(5-chloro-2-methoxyphenyl)-3-{6-[2-(dimethylamino)-1-methylethoxy]pyrazin-2-yl}urea
	1-(5-isoquinolinesulfonyl)-2-methylpiperazine
	1-(5-isoquinolinesulfonyl)-2-methylpiperazine
	1-(5-oxo-2,3,5,9b-tetrahydro-1h-pyrrolo[2,1-a]isoindol-9-yl)-3-(5-pyrrolidin-2-yl-1h-pyrazol-3-yl)-urea
	1-(5-tert-butyl-2-methyl-2h-pyrazol-3-yl)-3-(4-chloro-phenyl)-urea
	1-(5-tert-butyl-2-p-tolyl-2h-pyrazol-3-yl)-3-[4-(2-morpholin-4-yl-ethoxy)-naphthalen-1-yl]-urea
	1-(6-cyano-3-pyridylcarbonyl)-5',8'-difluorospiro[piperidine-4,2'(1'h)-quinazoline]-4'-amine
	1-(9-ethyl-9h-carbazol-3-yl)-n-methylmethanamine
	1-(adamantan-1-yl)-2-(1h-imidazol-1-yl)ethanone
	1-(biphenyl-4-ylmethyl)-1h-imidazole
	1-(cyclohexylamino)-3-(6-methyl-3,4-dihydro-1h-carbazol-9(2h)-yl)propan-2-ol
	1-(dimethylamino)-3-(4-{{4-(2-methylimidazo[1,2-a]pyridin-3-yl)pyrimidin-2-yl]amino}phenoxy)propan-2-ol
	1-(hydroxymethyleneamino)-8-hydroxy-octane
	1-(phenylmethyl)cyclopentyl[(1s)-1-formylpentyl]carbamate
	1,1,1,3,3,3-hexafluoro-2-{4-[(2,2,2-trifluoroethyl)amino]phenyl}propan-2-ol
	1,1,1-trifluoro-3-((n-acetyl)-l-leucylamido)-4-phenyl-butan-2-one(n-acetyl-l-leucyl-l-phenylalanyl trifluoromethyl ketone)
	1,1,1-trifluoro-3-(octylthio)acetone
	1,1,1-trifluoro-3-acetamido-4-phenyl butan-2-one(n-acetyl-l-phenylalanyl trifluoromethyl ketone)
	1,2,3,4-tetrahydro-isoquinoline-7-sulfonic acid amide
	1,2,3-trihydroxy-1,2,3,4-tetrahydrobenzo[a]pyrene
	1,2,4-triazole
	1,2,4-triazole-carboxamidine
	1,2,5,8-tetrahydroxyanthracene-9,10-dione
	1,2,5-thiadiazolidin-3-one-1,1-dioxide
	1,2-diacyl-sn-glycero-3-phosphoinositol
	1,2-propanediol
	1,3,2-dioxaborolan-2-ol
	1,3,5-benzenetricarboxylic acid
	1,3,5-benzenetricarboxylic acid
	1,3-cyclohexanediol, 4-methylene-5-[(2e)-[(1s,3as,7as)-octahydro-1-(5-hydroxy-5-methyl-1,3-hexadiynyl)-7a-methyl-4h-inden-4-ylidene]ethylidene]-, (1r,3s,5z)
	1,3-cyclohexanediol, 4-methylene-5-[(2e)-[(1s,3as,7as)-octahydro-1-(5-hydroxy-5-methyl-1,3-hexadiynyl)-7a-methyl-4h-inden-4-ylidene]ethylidene]-, (1r,3s,5z)
	1,3-dihydroxyacetonephosphate
	1,3-dihydroxyacetonephosphate
	1,3-dihydroxyacetonephosphate
	1,3-propandiol
	1,4-butanediol
	1,4-butanediol
	1,4-butanediol
	1,4-dideoxy-5-dehydro-o2-sulfo-glucuronic acid
	1,4-dideoxy-5-dehydro-o2-sulfo-glucuronic acid
	1,4-dideoxy-5-dehydro-o2-sulfo-glucuronic acid
	1,4-dideoxy-o2-sulfo-glucuronic acid
	1,4-dideoxy-o2-sulfo-glucuronic acid
	1,4-diethylene dioxide
	1,4-diethylene dioxide
	1,4-diethylene dioxide
	1,4-dithio-alpha-d-mannose
	1,4-dithiothreitol
	1,4-dithiothreitol
	1,4-dithiothreitol
	1,4-dithiothreitol
	1,4-dithiothreitol
	1,4-dithiothreitol
	1,4-dithiothreitol
	1,4-dithiothreitol
	1,4-dithiothreitol
	1,4-dithiothreitol
	1,5-bis(n-benzyloxycarbonyl-l-leucinyl)carbohydrazide
	1,5-dideoxy-1,5-imino-d-mannitol
	1,6,7,8,9,11a,12,13,14,14a-decahydro-1,13-dihydroxy-6-methyl-4h-cyclopent[f]oxacyclotridecin-4-one
	1,6,7,8,9,11a,12,13,14,14a-decahydro-1,13-dihydroxy-6-methyl-4h-cyclopent[f]oxacyclotridecin-4-one
	1,6-di-o-phosphono-d-mannitol
	1,6-fructose diphosphate (linear form)
	1,6-fructose diphosphate (linear form)
	1,8-di-hydroxy-4-nitro-anthraquinone
	1,8-di-hydroxy-4-nitro-xanthen-9-one
	1-[(2,6-difluorophenyl)sulfonyl]-4-(2,3-dihydro-1,4-benzodioxin-6-ylsulfonyl)piperazine
	1-[(2-amino-6,9-dihydro-1h-purin-6-yl)oxy]-3-methyl-2-butanol
	1-[(2-nitrophenyl)sulfonyl]-1h-pyrrolo[3,2-b]pyridine-6-carboxamide
	1-[(2r)-2-aminobutanoyl]-n-(3-chlorobenzyl)-l-prolinamide
	1-[(2r)-2-aminobutanoyl]-n-(4-carbamimidoylbenzyl)-l-prolinamide
	1-[(2s)-2-[(4-chlorobenzyl)oxy]-2-(2,4-dichlorophenyl)ethyl]-1h-imidazole
	1-[(2s)-4-(5-bromo-1h-pyrazolo[3,4-b]pyridin-4-yl)morpholin-2-yl]methanamine
	1-[(2s)-4-(5-phenyl-1h-pyrazolo[3,4-b]pyridin-4-yl)morpholin-2-yl]methanamine
	1-[[(1e)-2-(4-chlorophenyl)ethenyl]sulfonyl]-4-[[1-(4-pyridinyl)-4-piperidinyl]methyl]piperazine
	1-[1-(3-aminophenyl)-3-tert-butyl-1h-pyrazol-5-yl]-3-naphthalen-1-ylurea
	1-[1-(3-aminophenyl)-3-tert-butyl-1h-pyrazol-5-yl]-3-naphthalen-1-ylurea
	1-[1-(3-aminophenyl)-3-tert-butyl-1h-pyrazol-5-yl]-3-phenylurea
	1-[1'-(3-phenylacryloyl)spiro[1-benzofuran-3,4'-piperidin]-5-yl]methanamine
	1-[2-(3-biphenyl)-4-methylvaleryl)]amino-3-(2-pyridylsulfonyl)amino-2-propanone
	1-[2-(s)-amino-3-biphenyl-4-yl-propionyl]-pyrrolidine-2-(s)-carbonitrile
	1-[2-amino-2-cyclohexyl-acetyl]-pyrrolidine-3-carboxylic acid 5-chloro-2-(2-ethylcarbamoyl-ethoxy)-benzylamide
	1-[2-deoxyribofuranosyl]-2,4-difluoro-5-methyl-benzene-5'monophosphate
	1-[3-({[(4-amino-5-fluoro-2-methylquinolin-3-yl)methyl]thio}methyl)phenyl]-2,2,2-trifluoroethane-1,1-diol
	1-[3,3-dimethyl-2-(2-methylamino-propionylamino)-butyryl]-pyrrolidine-2-carboxylic acid(1,2,3,4-tetrahydro-naphthalen-1-yl)-amide
	1-[4-(2-oxo-2-phenylethyl)phenyl]guanidine
	1-[4-(4-chlorobenzyl)-1-(7h-pyrrolo[2,3-d]pyrimidin-4-yl)piperidin-4-yl]methanamine
	1-[4-(4-chlorobenzyl)-1-(7h-pyrrolo[2,3-d]pyrimidin-4-yl)piperidin-4-yl]methanamine
	1-[4-(4-chlorophenyl)-1-(7h-pyrrolo[2,3-d]pyrimidin-4-yl)piperidin-4-yl]methanamine
	1-[4-(4-chlorophenyl)-1-(7h-pyrrolo[2,3-d]pyrimidin-4-yl)piperidin-4-yl]methanamine
	1-[4-(aminomethyl)benzoyl]-5'-fluoro-1'h-spiro[piperidine-4,2'-quinazolin]-4'-amine
	1-[4-(aminosulfonyl)phenyl]-1,6-dihydropyrazolo[3,4-e]indazole-3-carboxamide
	1-[4-(aminosulfonyl)phenyl]-1,6-dihydropyrazolo[3,4-e]indazole-3-carboxamide
	1-[4-(hydroxymethyl)phenyl]guanidine
	1-[4-(octahydro-pyrido[1,2-a]pyrazin-2-yl)-phenyl]-2-phenyl-1,2,3,4-tetrahydro-isoquinolin-6-ol
	1-[4-(pyridin-4-yloxy)phenyl]-3-[3-(trifluoromethyl)phenyl]urea
	1-[5-methyl-2-(trifluoromethyl)furan-3-yl]-3-[(2z)-5-(2-{[6-(1h-1,2,4-triazol-3-ylamino)pyrimidin-4-yl]amino}ethyl)-1,3-thiazol-2(3h)-ylidene]urea
	1-[n[(phenylmethoxy)carbonyl]-l-leucyl-4-[[n/n-[(phenylmethoxy)carbonyl]-/nl-leucyl]amino]-3-pyrrolidinone/n
	1-[n-4'-nitrobenzyl-n-4'-carboxybutylamino]methylphosphonic acid
	1-{(1r,2s)-2-hydroxy-1-[2-(2-naphthyloxy)ethyl]propyl}-1h-imidazone-4-carboxamide
	1-{(2s,5s)-4-fluoro-5-[(trityloxy)methyl]tetrahydrofuran-2-yl}pyrimidine-2,4(1h,3h)-dione
	1-{[(3r)-3-methyl-4-({4-[(1s)-2,2,2-trifluoro-1-hydroxy-1-methylethyl]phenyl}sulfonyl)piperazin-1-yl]methyl}cyclopropanecarboxamide
	1-{[1-(2-amino-3-phenyl-propionyl)-pyrrolidine-2-carbonyl]-amino}-2-(3-cyano-phenyl)-ethaneboronic acid
	1-{2-[(4-chlorophenyl)amino]-2-oxoethyl}-n-(1-isopropylpiperidin-4-yl)-1h-indole-2-carboxamide
	1-{2-[2-(2-methoxyethoxy)ethoxy]ethoxy}-4-(1,1,3,3-tetramethylbutyl)benzene
	1-{2-[3-(2-chloro-4,5-difluoro-benzoyl)-ureido]-4-fluoro-phenyl}-piperidine-4-carboxylic acid
	1-{2-oxo-3-[(1r)-1-(1h-pyrrol-2-yl)ethyl]-2h-indol-5-yl}urea
	1-{3-oxo-3-[(2s)-2-(pyrrolidin-1-ylcarbonyl)pyrrolidin-1-yl]propyl}-3-phenylquinoxalin-2(1h)-one
	1-{5-[2-(thieno[3,2-d]pyrimidin-4-ylamino)ethyl]-1,3-thiazol-2-yl}-3-[3-(trifluoromethyl)phenyl]urea
	1-{7-cyclohexyl-6-[4-(4-methylpiperazin-1-yl)benzyl]-7h-pyrrolo[2,3-d]pyrimidin-2-yl}methanamine
	10,11-dimethoxy-4-methyldibenzo[c,f]-2,7-naphthyridine-3,6-diamine
	10-cf3c(oh)2-ddacthf
	10-propargyl-5,8-dideazafolic acid
	10-propargyl-5,8-dideazafolic acid
	10-propargyl-5,8-dideazafolic acid
	12-(2-hydroxyethyl)-2-(1-methylethoxy)-13,14-dihydronaphtho[2,1-a]pyrrolo[3,4-c]carbazol-5(12h)-one
	12-bromododecanoic acid
	12-hydroxydodecanoic acid
	12-phenylheme
	1-3 sugar ring of pentamannosyl 6-phosphate
	13-acetylphorbol
	16,17-androstene-3-ol
	16g
	17-dmag
	17-hydroxy-18a-homo-19-nor-17alpha-pregna-4,9,11-trien-3-one
	17-methyl-17-alpha-dihydroequilenin
	17-methyl-17-alpha-dihydroequilenin
	18-chloro-11,12,13,14-tetrahydro-1h,10h-8,4-(azeno)-9,15,1,3,6-benzodioxatriazacycloheptadecin-2-one
	19-(cyclopropylamino)-4,6,7,15-tetrahydro-5h-16,1-(azenometheno)-10,14-(metheno)pyrazolo[4,3-o][1,3,9]triazacyclohexadecin-8(9h)-one
	1-acetyl-2-carboxypiperidine
	1-acetyl-2-carboxypiperidine
	1-acetyl-2-carboxypiperidine
	1-acetyl-4-(4-{4-[(2-ethoxyphenyl)thio]-3-nitrophenyl}pyridin-2-yl)piperazine
	1-allyl-3-butyl-8-(n-acetyl-4-aminobenzyl)-xanthine
	1alpha,25-dihydroxyl-20-epi-22-oxa-24,26,27-trihomovitamin d3
	1-amino-6-cyclohex-3-enylmethyloxypurine
	1-anilino-8-naphthalene sulfonate
	1-azepan-1-yl-2-phenyl-2-(4-thioxo-1,4-dihydro-pyrazolo[3,4-d]pyrimidin-5-yl)ethanone adduct
	1-benzyl-3-(4-methoxy-benzenesulfonyl)-6-oxo-hexahydro-pyrimidine-4-carboxylic acid hydroxyamide
	1-benzyl-3-(4-methoxyphenylamino)-4-phenylpyrrole-2,5-dione
	1-benzyl-3-(4-methoxyphenylamino)-4-phenylpyrrole-2,5-dione
	1-benzyl-4-[(5,6-dimethoxy-1-indanon-2-yl)methyl]piperidine
	1-benzyl-5-methoxy-2-methyl-1h-indol-3-yl)-acetic acid
	1-benzylimidazole
	1-benzyloxycarbonylamino-2-phenyl-ethyl)-{2-[1-carbamoyl-2-(1h-indol-3-yl)-ethylcarbamoyl]-5-phenyl-pentyl}-phosphinic acid
	1-beta-ribofuranosyl-1,3-diazepinone
	1-biphenyl-2-ylmethanamine
	1-butanoyl-n-(4-carbamimidoylbenzyl)-l-prolinamide
	1-chloro-6-(4-hydroxyphenyl)-2-naphthol
	1-chloro-6-(4-hydroxyphenyl)-2-naphthol
	1-cyclobutyl-3-(3,4-dimethoxyphenyl)-1h-pyrazolo[3,4-d]pyrimidin-4-amine
	1-cyclohexyl-n-{[1-(4-methylphenyl)-1h-indol-3-yl]methyl}methanamine
	1-cyclopentyl-3-(1h-pyrrolo[2,3-b]pyridin-5-yl)-1h-pyrazolo[3,4-d]pyrimidin-4-amine
	1-deaza-adenosine
	1-decyl-3-trifluoro ethyl-sn-glycero-2-phosphomethanol
	1-deoxy-1-acetylamino-beta-d-gluco-2-heptulopyranosonamide
	1-deoxy-1-methoxycarbamido-beta-d-gluco-2-heptulopyranosonamide
	1-deoxy-1-methoxycarbamido-beta-d-glucopyranose
	1-deoxy-1-thio-heptaethylene glycol
	1-deoxynojirimycin
	1-dodecanol
	1-ethoxy-2-(2-ethoxyethoxy)ethane
	1-ethoxycarbonyl-d-phe-pro-2(4-aminobutyl)hydrazine
	1-ethyl-n-(phenylmethyl)-4-(tetrahydro-2h-pyran-4-ylamino)-1h-pyrazolo[3,4-b]pyridine-5-carboxamide
	1-ethyl-pyrrolidine-2,5-dione
	1-ethyl-pyrrolidine-2,5-dione
	1-guanidinium-7-aminoheptane
	1-guanidino-4-(n-nitro-benzoylamino-l-leucyl-l-prolylamino)butane
	1-guanidino-4-(n-phenylmethanesulfonyl-l-leucyl-l-prolylamino)butane
	1h-benoximidazole-2-carboxylic acid
	1-hexadecylsulfonyl fluoride
	1h-indol-3-ylacetic acid
	1h-indol-3-ylacetic acid
	1h-indol-3-ylacetic acid
	1-hydroxy-1-thio-glycerol
	1-hydroxy-2-amino-3-cyclohexylpropane
	1-hydroxy-2-s-glutathionyl-3-para-nitrophenoxy-propane
	1-hydroxy-3-methylbutane
	1-hydroxyamine-2-isobutylmalonic acid
	1-methoxy-2-(2-methoxyethoxy)ethane
	1-methoxy-2-[2-(2-methoxy-ethoxy]-ethane
	1-methoxy-2-[2-(2-methoxy-ethoxy]-ethane
	1-methoxy-2-[2-(2-methoxy-ethoxy]-ethane
	1-methyl-2-oxy-5,5-dimethyl pyrrolidine
	1-methyl-3-naphthalen-2-yl-1h-pyrazolo[3,4-d]pyrimidin-4-amine
	1-methyl-3-oxo-1,3-dihydro-benzo[c]isothiazole-5-sulfonic acid amide
	1-methyl-3-phenyl-1h-pyrazol-5-ylsulfamic acid
	1-methyl-3-trifluoromethyl-1h-thieno[2,3-c]pyrazole-5-carboxylic acid (2-mercapto-ethyl)-amide
	1-methyl-5-(2-phenoxymethyl-pyrrolidine-1-sulfonyl)-1h-indole-2,3-dione
	1-methyl-8-(phenylamino)-4,5-dihydro-1h-pyrazolo[4,3-h]quinazoline-3-carboxylic acid
	1-methyl-8-(phenylamino)-4,5-dihydro-1h-pyrazolo[4,3-h]quinazoline-3-carboxylic acid
	1-methylimidazole
	1-methyloxy-4-sulfone-benzene
	1-methyloxy-4-sulfone-benzene
	1-n-(4-sulfamoylphenyl-ethyl)-2,4,6-trimethylpyridinium
	1-n-acetyl-beta-d-glucosamine
	1-n-acetyl-beta-d-glucosamine
	1-octadecyl-2-acetamido-2-deoxy-sn-glycerol-3-phosphoethylmethyl sulfide
	1-o-octyl-2-heptylphosphonyl-sn-glycero-3-phosphoethanolamine
	1-phenyl-1h-pyrazole-4-carboxylic acid
	1-phenylsulfonamide-3-trifluoromethyl-5-parabromophenylpyrazole
	1-proponol
	1s,3as,8as-trimethyl-1-oxido-1,2,3,3a,8,8a-hexahydropyrrolo[2,3-b]indol-5-yl 2-ethylphenylcarbamate
	1-ter-butyl-3-p-tolyl-1h-pyrazolo[3,4-d]pyrimidin-4-ylamine
	1-ter-butyl-3-p-tolyl-1h-pyrazolo[3,4-d]pyrimidin-4-ylamine
	1-tert-butyl-3-(2,5-dimethylbenzyl)-1h-pyrazolo[3,4-d]pyrimidin-4-amine
	1-tert-butyl-3-(3-methylbenzyl)-1h-pyrazolo[3,4-d]pyrimidin-4-amine
	1-tert-butyl-3-(4-chloro-phenyl)-1h-pyrazolo[3,4-d]pyrimidin-4-ylamine
	1-tert-butyl-3-(4-chloro-phenyl)-1h-pyrazolo[3,4-d]pyrimidin-4-ylamine
	1-tert-butyl-3-(4-chloro-phenyl)-1h-pyrazolo[3,4-d]pyrimidin-4-ylamine
	2-((9h-purin-6-ylthio)methyl)-5-chloro-3-(2-methoxyphenyl)quinazolin-4(3h)-one
	2-((9h-purin-6-ylthio)methyl)-5-chloro-3-(2-methoxyphenyl)quinazolin-4(3h)-one
	2-({[2,3,5,6-tetrafluoro-3'-(trifluoromethoxy)biphenyl-4-yl]amino}carbonyl)cyclopenta-1,3-diene-1-carboxylic acid
	2-({[3-(3,4-dihydroisoquinolin-2(1h)-ylsulfonyl)phenyl]carbonyl}amino)benzoic acid
	2-({[3,5-difluoro-3'-(trifluoromethoxy)biphenyl-4-yl]amino}carbonyl)cyclopent-1-ene-1-carboxylic acid
	2-({2-[(3-hydroxyphenyl)amino]pyrimidin-4-yl}amino)benzamide
	2-({2-[(3r)-3-aminopiperidin-1-yl]-4-oxoquinazolin-3(4h)-yl}methyl)benzonitrile
	2-({4-[(5-chloro-1h-indol-2-yl)sulfonyl]piperazin-1-yl}carbonyl)thieno[3,2-b]pyridine 4-oxide
	2-({4-[4-(pyridin-4-ylmethyl)-1h-pyrazol-3-yl]phenoxy}methyl)quinoline
	2-({5-chloro-2-[(2-methoxy-4-morpholin-4-ylphenyl)amino]pyrimidin-4-yl}amino)-n-methylbenzamide
	2-({8-[(3r)-3-aminopiperidin-1-yl]-1,3-dimethyl-2,6-dioxo-1,2,3,6-tetrahydro-7h-purin-7-yl}methyl)benzonitrile
	2-(1,1'-biphenyl-4-yl)propanoic acid
	2-(1,1-dimethylethyl)9-fluoro-3,6-dihydro-7h-benz[h]-imidaz[4,5-f]isoquinolin-7-one
	2-(1,1-dimethylethyl)9-fluoro-3,6-dihydro-7h-benz[h]-imidaz[4,5-f]isoquinolin-7-one
	2-(1,1-dimethylethyl)9-fluoro-3,6-dihydro-7h-benz[h]-imidaz[4,5-f]isoquinolin-7-one
	2-(1,1-dimethylethyl)9-fluoro-3,6-dihydro-7h-benz[h]-imidaz[4,5-f]isoquinolin-7-one
	2-(1,1-dimethylethyl)9-fluoro-3,6-dihydro-7h-benz[h]-imidaz[4,5-f]isoquinolin-7-one
	2-(1,3-benzodioxol-5-yl)-5-[(3-fluoro-4-methoxybenzyl)sulfanyl]-1,3,4-oxadiazole
	2-(1,3-thiazol-4-yl)-1h-benzimidazole-5-sulfonamide
	2-(1h-imidazol-1-yl)-9-methoxy-8-(2-methoxyethoxy)benzo[c][2,7]naphthyridin-4-amine
	2-(1h-pyrazol-3-yl)-1h-benzimidazole
	2-(1h-pyrrol-1-ylcarbonyl)benzene-1,3,5-triol
	2-(2,6-difluorophenoxy)-n-(2-fluorophenyl)-9-isopropyl-9h-purin-8-amine
	2-(2-{2-[(biphenyl-4-ylmethyl)-amino]-3-mercapto-pentanoylamino}-acetylamino)-3-methyl-butyric acid methyl ester
	2-(2-{2-[2-(2-{2-[2-(2-ethoxy-ethoxy)-ethoxy]-ethoxy}-ethoxy)-ethoxy]-ethoxy}-ethoxy)-ethanol, polyethyleneglycol peg400
	2-(2-chloro-4-fluorophenoxy)-2-methyl-n-[(1r,2s,3s,5s,7s)-5-(methylsulfonyl)-2-adamantyl]propanamide
	2-(2f-benzothiazolyl)-5-styryl-3-(4f-phthalhydrazidyl)tetrazolium chloride
	2-(2-hydroxy-1,1-dihydroxymethyl-ethylamino)-ethanesulfonic acid
	2-(2-hydroxy-5-methoxy-phenyl)-1h-benzoimidazole-5-carboxamidine
	2-(2-hydroxy-5-methoxy-phenyl)-1h-benzoimidazole-5-carboxamidine
	2-(2-hydroxy-biphenyl)-1h-benzoimidazole-5-carboxamidine
	2-(2-hydroxy-biphenyl)-1h-benzoimidazole-5-carboxamidine
	2-(2-hydroxy-cyclopentyl)-pent-4-enal
	2-(2-hydroxyethylamino)-6-(3-chloroanilino)-9-isopropylpurine
	2-(2-hydroxyethylamino)-6-(3-chloroanilino)-9-isopropylpurine
	2-(2-hydroxy-phenyl)-1h-benzoimidazole-5-carboxamidine
	2-(2-hydroxy-phenyl)-1h-benzoimidazole-5-carboxamidine
	2-(2-hydroxy-phenyl)-1h-benzoimidazole-5-carboxamidine
	2-(2-hydroxy-phenyl)-1h-indole-5-carboxamidine
	2-(2-hydroxy-phenyl)-3h-benzoimidazole-5-carboxamidine
	2-(2-methylphenyl)-1h-indole-5-carboximidamide
	2-(2-methylphenyl)-1h-indole-6-carboximidamide
	2-(2-oxo-1,2-dihydro-pyridin-3-yl)-1h-benzoimidazole-5-carboxamidine
	2-(2-phenyl-3-pyridin-2-yl-4,5,6,7-tetrahydro-2h-isophosphindol-1-yl)pyridine
	2-(2-quinolin-3-ylpyridin-4-yl)-1,5,6,7-tetrahydro-4h-pyrrolo[3,2-c]pyridin-4-one
	2-(2-quinolin-3-ylpyridin-4-yl)-1,5,6,7-tetrahydro-4h-pyrrolo[3,2-c]pyridin-4-one
	2-(3-((4,5,7-trifluorobenzo[d]thiazol-2-yl)methyl)-1h-pyrrolo[2,3-b]pyridin-1-yl)acetic acid
	2-(3,4-dihydroxyphenyl)-8-(1,1-dioxidoisothiazolidin-2-yl)-3-hydroxy-6-methyl-4h-chromen-4-one
	2-(3-amino-2,5,6-trimethoxyphenyl)ethyl 5-chloro-2,4-dihydroxybenzoate
	2-(3-amino-2,5,6-trimethoxyphenyl)ethyl 5-chloro-2,4-dihydroxybenzoate
	2-(3-chloro-6-{[2,2-difluoro-2-(1-oxidopyridin-2-yl)ethyl]amino}-1-oxidopyridin-2-yl)-n-[1-(3-chlorophenyl)ethyl]acetamide
	2-(3-fluoro-4-hydroxyphenyl)-7-vinyl-1,3-benzoxazol-5-ol
	2-(3-fluoro-4-hydroxyphenyl)-7-vinyl-1,3-benzoxazol-5-ol
	2-(3-guanidinophenyl)-3-mercaptopropanoic acid
	2-(3'-methoxyphenyl) benzimidazole-4-carboxamide
	2-(3-methylphenyl)-1h-indole-5-carboximidamide
	2-(4-(2-hydroxy-3-(isopropylamino)propoxy)phenyl)ethanamide
	2-(4-(2-hydroxy-3-(isopropylamino)propoxy)phenyl)ethanamide
	2-(4-(aminomethyl)piperidin-1-yl)-n-(3_cyclohexyl-4-oxo-2,4-dihydroindeno[1,2-c]pyrazol-5-yl)acetamide
	2-(4-{(3s,5s)-5-[(3,3-difluoropyrrolidin-1-yl)carbonyl]pyrrolidin-3-yl}piperazin-1-yl)pyrimidine
	2-(4-carcoxy-5-isopropylthiazolyl)benzopiperidine
	2-(4-chlorobenzylamino)-4-(phenylamino)pyrazolo[1,5-a][1,3,5]triazine-8-carbonitrile
	2-(4-chlorophenyl)-5-quinoxalinecarboxamide
	2-(4-chloro-phenylamino)-nicotinic acid
	2-(4-ethylpiperazin-1-yl)-4-(phenylamino)pyrazolo[1,5-a][1,3,5]triazine-8-carbonitrile
	2-(4-fluorophenyl)-n-{[3-fluoro-4-(1h-pyrrolo[2,3-b]pyridin-4-yloxy)phenyl]carbamoyl}acetamide
	2-(4-hydroxy-3-nitrophenyl)acetic acid
	2-(4-hydroxy-5-phenyl-1h-pyrazol-3-yl)-1h-benzoimidazole-5-carboxamidine
	2-(4-hydroxy-5-phenyl-1h-pyrazol-3-yl)-1h-benzoimidazole-5-carboxamidine
	2-(4-hydroxy-phenyl)benzofuran-5-ol
	2-(4-morpholinyl)-8-phenyl-4h-1-benzopyran-4-one
	2-(4-morpholinyl)-8-phenyl-4h-1-benzopyran-4-one
	2-(5-chloro-2-thienyl)-n-{(3s)-1-[(1s)-1-methyl-2-morpholin-4-yl-2-oxoethyl]-2-oxopyrrolidin-3-yl}ethanesulfonamide
	2-(5-chloro-2-thienyl)-n-{(3s)-1-[(1s)-1-methyl-2-morpholin-4-yl-2-oxoethyl]-2-oxopyrrolidin-3-yl}ethanesulfonamide
	2-(5-chloro-2-thienyl)-n-{(3s)-1-[(1s)-1-methyl-2-morpholin-4-yl-2-oxoethyl]-2-oxopyrrolidin-3-yl}ethenesulfonamide
	2-(5-chloro-2-thienyl)-n-{(3s)-1-[(1s)-1-methyl-2-morpholin-4-yl-2-oxoethyl]-2-oxopyrrolidin-3-yl}ethenesulfonamide
	2-(5-hydroxy-naphthalen-1-yl)-1,3-benzooxazol-6-ol
	2-(5-hydroxy-naphthalen-1-yl)-1,3-benzooxazol-6-ol
	2-(6-{[(3-chloro-2-methylphenyl)sulfonyl]amino}pyridin-2-yl)-n,n-diethylacetamide
	2-(6-chloro-3-{[2,2-difluoro-2-(1-oxido-2-pyridinyl)ethyl]amino}-2-oxo-1(2h)-pyrazinyl)-n-[(2-fluorophenyl)methyl]acetamide
	2-(6-chloro-3-{[2,2-difluoro-2-(2-pyridinyl)ethyl]amino}-2-oxo-1(2h)-pyrazinyl)-n-[(2-fluoro-3-methyl-6-pyridinyl)methyl]acetamide
	2-(6-chloro-3-{[2,2-difluoro-2-(2-pyridinyl)ethyl]amino}-2-oxo-1(2h)-pyrazinyl)-n-[(2-fluoro-6-pyridinyl)methyl]acetamide
	2-(6-hydroxy-1,3-benzothiazol-2-yl)-1,3-thiazol-4(5h)-one
	2-(6-methylpyridin-2-yl)-n-pyridin-4-ylquinazolin-4-amine
	2-(acetylamino)-2-deoxy-6-o-methyl-alpha-d-allopyranose
	2-(acetylamino)-2-deoxy-a-d-glucopyranose
	2-(acetylamino)-2-deoxy-a-d-glucopyranose
	2-(acetylamino)-2-deoxy-a-d-glucopyranose
	2-(acetylamino)-2-deoxy-a-d-glucopyranose
	2-(acetylamino)-2-deoxy-a-d-glucopyranose
	2-(beta-d-glucopyranosyl)-5-methyl-1,2,3-benzimidazole
	2-(beta-d-glucopyranosyl)-5-methyl-1,3,4-benzothiazole
	2-(beta-d-glucopyranosyl)-5-methyl-1,3,4-oxadiazole
	2-(biphenyl-4-sulfonyl)-1,2,3,4-tetrahydro-isoquinoline-3-carboxylic acid
	2-(carboxymethoxy)-5-[(2s)-2-({(2s)-2-[(3-carboxypropanoyl)amino] -3-phenylpropanoyl}amino)-3-oxo-3-(pentylamino)propyl]benzoic acid
	2-(carboxymethyl)-1-oxo-1,2-dihydronaphtho[1,2-d]isothiazole-4-carboxylic acid 3,3-dioxide
	2-(cycloheptylmethyl)-1,1-dioxido-1-benzothiophen-6-yl sulfamate
	2-(cyclohexylamino)benzoic acid
	2-(cyclohexylmethylamino)-4-(phenylamino)pyrazolo[1,5-a][1,3,5]triazine-8-carbonitrile
	2-(ethoxymethyl)-4-(4-fluorophenyl)-3-[2-(2-hydroxyphenoxy)pyrimidin-4-yl]isoxazol-5(2h)-one
	2-(hydrazinocarbonyl)-3-phenyl-1h-indole-5-sulfonamide
	2-(methylamino)-n-(4-methyl-1,3-thiazol-2-yl)-5-[(4-methyl-4h-1,2,4-triazol-3-yl)sulfanyl]benzamide
	2-(methylsulfanyl)-5-(thiophen-2-ylmethyl)-1h-imidazol-4-ol
	2-(n-morpholino)-ethanesulfonic acid
	2-(n-morpholino)-ethanesulfonic acid
	2-(n-morpholino)-ethanesulfonic acid
	2-(n-morpholino)-ethanesulfonic acid
	2-(n-morpholino)-ethanesulfonic acid
	2-(n-morpholino)-ethanesulfonic acid
	2-(n-morpholino)-ethanesulfonic acid
	2-(n-morpholino)-ethanesulfonic acid
	2-(n-morpholino)-ethanesulfonic acid
	2-(n-morpholino)-ethanesulfonic acid
	2-(n-morpholino)-ethanesulfonic acid
	2-(n-morpholino)-ethanesulfonic acid
	2-(n-morpholino)-ethanesulfonic acid
	2-(oxalyl-amino)-4,5,6,7-tetrahydro-thieno[2,3-c]pyridine-3-carboxylic acid
	2-(oxalyl-amino)-4,7-dihydro-5h-thieno[2,3-c]pyran-3-carboxylic acid
	2-(oxalyl-amino)-4,7-dihydro-5h-thieno[2,3-c]thiopyran-3-carboxylic acid
	2-(oxalyl-amino)-benzoic acid
	2(s)-amino-6-boronohexanoic acid
	2-(sec-butyl)thiazole
	2-(thiomethylene)-4-methylpentanoic acid
	2,2,2-trifluoro-1-{5-[(3-phenyl-5,6-dihydroimidazo[1,2-a]pyrazin-7(8h)-yl)carbonyl]thiophen-2-yl}ethane-1,1-diol
	2,2,5,5-tetramethyl-3-(sulfanylmethyl)-2,5-dihydro-1h-pyrrol-1-ol
	2,2,5,5-tetramethyl-3-(sulfanylmethyl)-2,5-dihydro-1h-pyrrol-1-ol
	2,2'-{[9-(hydroxyimino)-9h-fluorene-2,7-diyl]bis(oxy)}diacetic acid
	2,3,4,5,6-pentafluorobenzyl alcohol
	2,3,5,6-tetrafluoro-4-methoxy-benzamide
	2,3,6a,7,8,9-hexahydro-11h-[1,4]dioxino[2,3-g]pyrrolo[2,1-b][1,3]benzoxazin-11-one
	2,3,7,8-tetrahydroxychromeno[5,4,3-cde]chromene-5,10-dione
	2,3,-dihydroxybenzoylserine
	2',3'-dehydro-2',3'-deoxy-thymidine 5'-diphosphate
	2',3'-dehydro-2',3'-deoxy-thymidine 5'-triphosphate
	2,3-dicarboxy-4-(2-chloro-phenyl)-1-ethyl-5-isopropoxycarbonyl-6-methyl-pyridinium
	2',3'-dideoxyadenosine-5'-triphosphate
	2',3'-dideoxythymidine-5'-monophosphate
	2,3-difluorobenzyl alcohol
	2,3-dihydroxy-benzoic acid
	2,3-dimethoxy-12h-[1,3]dioxolo[5,6]indeno[1,2-c]isoquinolin-6-ium
	2,3-diphenyl-1h-indole-7-carboxylic acid
	2,3-diphenyl-n-(2-piperazin-1-ylethyl)furo[2,3-b]pyridin-4-amine
	2,4,6-triaminoquinazoline
	2,4-diamino-5-(3,4,5-trimethoxy-benzyl)-pyrimidin-1-ium
	2,4-diamino-5-methyl-6-[(3,4,5-trimethoxy-n-methylanilino)methyl]pyrido[2,3-d]pyrimidine
	2,4-diamino-6-[n-(2',5'-dimethoxybenzyl)-n-methylamino]quinazoline
	2,4-diamino-6-[n-(3',4',5'-trimethoxybenzyl)-n-methylamino]pyrido[2,3-d]pyrimidine
	2,4-diamino-6-[n-(3',5'-dimethoxybenzyl)-n-methylamino]pyrido[2,3-d]pyrimidine
	2,4-diamino-6-phenyl-5,6,7,8,-tetrahydropteridine
	2,4-difluorobenzyl alcohol 2,4-difluoro-1-(hydroxymethyl)benzene
	2,4-dihydroxy-7-(methyloxy)-2h-1,4-benzoxazin-3(4h)-one
	2,4-dihydroxy-trans cinnamic acid
	2,5-anhydroglucitol-1,6-biphosphate
	2,5-bis-o-{3-[amino(imino)methyl]phenyl}-1,4:3,6-dianhydro-d-glucitol
	2,5-di-(tert-butyl)-1,4,benzohydroquinone
	2,5-diaziridin-1-yl-3-(hydroxymethyl)-6-methylcyclohexa-2,5-diene-1,4-dione
	2,5-dichloro-n-(5-chloro-1,3-benzoxazol-2-yl)benzenesulfonamide
	2,5-dichloro-n-[5-methoxy-7-(6-methoxypyridin-3-yl)-1,3-benzoxazol-2-yl]benzenesulfonamide
	2',5'-dideoxy-adenosine 3'-monophosphate
	2',5'-dideoxy-adenosine 3'-monophosphate
	2',5'-dideoxy-adenosine 3'-monophosphate
	2,5-o,o-bis-{4',4''-amidinophenyl}-1,4:3,6-dianhydro-d-sorbitol
	2,6,8-trimethyl-3-amino-9-benzyl-9-methoxynonanoic acid
	2,6,8-trimethyl-3-amino-9-benzyl-9-methoxynonanoic acid
	2,6,8-trimethyl-3-amino-9-benzyl-9-methoxynonanoic acid
	2,6,8-trimethyl-3-amino-9-benzyl-9-methoxynonanoic acid
	2,6,8-trimethyl-3-amino-9-benzyl-9-methoxynonanoic acid
	2,6-diamino-(s)-9-[2-(phosphonomethoxy)propyl]purine
	2,6-diamino-hexanoic acid amide
	2,6-dicarboxynaphthalene
	2,6-dicarboxynaphthalene
	2,6-difluorobenzenesulfonamide
	2,6-dihydroanthra/1,9-cd/pyrazol-6-one
	2,6-dihydroanthra/1,9-cd/pyrazol-6-one
	2,6-dihydroanthra/1,9-cd/pyrazol-6-one
	2,6-dihydroanthra/1,9-cd/pyrazol-6-one
	2-[({2-[(1z)-3-(dimethylamino)prop-1-enyl]-4-fluorophenyl}sulfonyl)amino]-5,6,7,8-tetrahydronaphthalene-1-carboxylic acid
	2-[(1s)-1-benzyl-2-sulfanylethyl]-1h-imidazo[4,5-c]pyridin-5-ium
	2-[(2',3',4'-trifluorobiphenyl-2-yl)oxy]ethanol
	2-[(2,4-dichlorobenzoyl)amino]-5-(pyrimidin-2-yloxy)benzoic acid
	2-[(2,4-dichlorobenzoyl)amino]-5-(pyrimidin-2-yloxy)benzoic acid
	2-[(2,4-dichlorobenzoyl)amino]-5-(pyrimidin-2-yloxy)benzoic acid
	2-[(2-chloro-4-iodophenyl)amino]-n-{[(2r)-2,3-dihydroxypropyl]oxy}-3,4-difluorobenzamide
	2-[(2-methoxy-5-methylphenoxy)methyl]pyridine
	2-[(2-methoxy-5-methylphenoxy)methyl]pyridine
	2-[(2-methoxyethyl)amino]-4-(4-oxo-1,2,3,4-tetrahydro-9h-carbazol-9-yl)benzamide
	2-[(3-hydroxy-2-methyl-5-phosphonooxymethyl-pyridin-4-ylmethyl)-imino]-5-phosphono-pent-3-enoic acid
	2-[(4-ethynyl-2-fluorophenyl)amino]-3,4-difluoro-n-(2-hydroxyethoxy)benzamide
	2-[(4-fluorophenyl)sulfonylamino]-n-oxo-ethanamide
	2-[(5,6-diphenylfuro[2,3-d]pyrimidin-4-yl)amino]ethanol
	2-[(5-hex-1-yn-1-ylfuran-2-yl)carbonyl]-n-methylhydrazinecarbothioamide
	2-[(7-hydroxy-naphthalen-1-yl)-oxalyl-amino]-benzoic acid
	2-[(formyl-hydroxy-amino)-methyl]-heptanoic acid [1-(2-hydroxymethyl-pyrrolidine-1-carbonyl)-2-methyl-propyl]-amide
	2-[(phenylsulfonyl)amino]-5,6,7,8-tetrahydronaphthalene-1-carboxylic acid
	2-[1-(4-chlorobenzoyl)-5-methoxy-2-methyl-1h-indol-3-yl]-n-[(1r)-1-(hydroxymethyl)propyl]acetamide
	2-[1-(4-chlorobenzoyl)-5-methoxy-2-methyl-1h-indol-3-yl]-n-[(1s)-1-(hydroxymethyl)propyl]acetamide
	2-[2-(1,3-dioxo-1,3-dihydro-2h-isoindol-2-yl)ethyl]-4-(4'-ethoxy-1,1'-biphenyl-4-yl)-4-oxobutanoic acid
	2-[2-(2-cyclohexyl-2-guanidino-acetylamino)-acetylamino]-n-(3-mercapto-propyl)-propionamide
	2-[2-(2-fluorophenyl)pyridin-4-yl]-1,5,6,7-tetrahydro-4h-pyrrolo[3,2-c]pyridin-4-one
	2-[2-(2-fluorophenyl)pyridin-4-yl]-1,5,6,7-tetrahydro-4h-pyrrolo[3,2-c]pyridin-4-one
	2-[2-(4-chloro-phenylsulfanyl)-acetylamino]-3-(4-guanidino-phenyl)-propionamide
	2-[2-ethanesulfonylamino-3-(1h-indol-3-yl)-propionylamino]-pentanedioic acid 5-amide 1-(4-carbamim idoyl-benzylamide)
	2-[2-ethanesulfonylamino-3-(5-propoxy-1h-indol-3-yl)-propionylamino]-pentanedioic acid 5-amide 1-(4-carbamimidoyl-benzylamide)
	2-[3-({methyl[1-(2-naphthoyl)piperidin-4-yl]amino}carbonyl)-2-naphthyl]-1-(1-naphthyl)-2-oxoethylphosphonic acid
	2-[3-({methyl[1-(2-naphthoyl)piperidin-4-yl]amino}carbonyl)-2-naphthyl]-1-(1-naphthyl)-2-oxoethylphosphonic acid
	2-[3-(2-hydroxy-1,1-dihydroxymethyl-ethylamino)-propylamino]-2-hydroxymethyl-propane-1,3-diol
	2-[3-(5-mercapto-[1,3,4]thiadiazol-2yl)-ureido]-n-methyl-3-pentafluorophenyl-propionamide
	2-[3-(5-mercapto-[1,3,4]thiadiazol-2-yl)-ureido]-n-methyl-3-phenyl-propionamide
	2-[3,4-dihydroxy-2-hydroxymethyl-5-(2-hydroxy-nonyl)-tetrahydro-furan-2-yloxy]-6-hydroxymethyl-tetra hydro-pyran-3,4,5-triol
	2-[4-({[(3,5-dichlorophenyl)amino]carbonyl}amino)phenoxy]-2-methylpropanoic acid
	2-[4-({[(3,5-dichlorophenyl)amino]carbonyl}amino)phenoxy]-2-methylpropanoic acid
	2-[4-(2,4-dichlorophenoxy)phenoxy]propanoic acid
	2-[4-(3-methyl-1h-pyrazol-4-yl)phenyl]ethanamine
	2-[4-(3-methyl-1h-pyrazol-4-yl)phenyl]ethanamine
	2-[4-(4-chlorophenyl)cyclohexylidene]-3,4-dihydroxy-1(2h)-naphthalenone
	2-[4-(4-hydroxy-3-isopropyl-phenoxy)-3,5-dimethyl-phenyl]-2h-[1,2,4]triazine-3,5-dione
	2-[4-(dimethylamino)phenyl]-6-hydroxy-3-methyl-1,3-benzothiazol-3-ium
	2-[4-[[(s)-1-[[(s)-2-[[(rs)-3,3,3-trifluoro-1-isopropyl-2-oxopropyl]aminocarbonyl]pyrrolidin-1-yl-]carbonyl]-2-methylpropyl]aminocarbonyl]benzoylamino]acetic acid
	2[4-bromo-2-fluorophenyl)methyl]-6-fluorospiro[isoquinoline-4-(1h),3'-pyrrolidine]-1,2',3,5'(2h)-tetrone
	2-[5,6-bis-(4-methoxy-phenyl)-furo[2,3-d]pyrimidin-4-ylamino]-ethanol
	2-[5-hydroxy-3-methyl-1-(2-methyl-4-sulfo-phenyl)-1h-pyrazol-4-ylazo]-4-sulfo-benzoic acid
	2-[5-methanesulfonylamino-2-(4-aminophenyl)-6-oxo-1,6-dihydro-1-pyrimidinyl]-n-(3,3,3-trifluoro-1-isopropyl-2-oxopropyl)acetamide
	2-[methyl-(5-geranyl-4-methyl-pent-3-enyl)-amino]-ethyl-diphosphate
	2-[methyl-(5-geranyl-4-methyl-pent-3-enyl)-amino]-ethyl-diphosphate
	2-[n'-(4-amino-butyl)-hydrazinocarbonyl]-pyrrolidine-1-carboxylic acid benzyl ester
	2-[trans-(4-aminocyclohexyl)amino]-6-(benzyl-amino)-9-cyclopentylpurine
	2-{[(1r,2s)-2-aminocyclohexyl]amino}-4-[(3-methylphenyl)amino]pyrimidine-5-carboxamide
	2-{[(2e)-3-(3,4-dimethoxyphenyl)prop-2-enoyl]amino}benzoic acid
	2-{[(6-oxo-1,6-dihydropyridin-3-yl)methyl]amino}-n-[4-propyl-3-(trifluoromethyl)phenyl]benzamide
	2-{[4-(1-methyl-4-pyridin-4-yl-1h-pyrazol-3-yl)phenoxy]methyl}quinoline
	2-{[4-(4-pyridin-4-yl-1h-pyrazol-3-yl)phenoxy]methyl}quinoline
	2-{2-[(3,5-dimethylphenyl)amino]pyrimidin-4-yl}-n-[(1s)-2-hydroxy-1-methylethyl]-4-methyl-1,3-thiazole-5-carboxamide
	2-{3-[(2s)-4,4-difluoro-2-(pyrrolidin-1-ylcarbonyl)pyrrolidin-1-yl]-3-oxopropyl}-isoindole-1,3(2h)-dione
	2-{3-[4-(4-fluorophenyl)-3,6-dihydro-1(2h)-pyridinyl]propyl}-8-methyl-4(3h)-quinazolinone
	2-{4-[(2s)-2-[({[(1s)-1-carboxy-2-phenylethyl]amino}carbonyl)amino]-3-oxo-3-(pentylamino)propyl]phenoxy}malonic acid
	2-{4-[(3,5-dimethylanilino)-carbonyl-methyl]-phenoxy}-2-methylpropionic acid
	2-{4-[(3,5-dimethylanilino)-carbonyl-methyl]-phenoxy}-2-methylpropionic acid
	2-{4-[(4-imidazo[1,2-a]pyridin-3-ylpyrimidin-2-yl)amino]piperidin-1-yl}-n-methylacetamide
	2-{4-[4-({4-[2-methyl-1-(1-methylethyl)-1h-imidazol-5-yl]pyrimidin-2-yl}amino)phenyl]piperazin-1-yl}-2-oxoethanol
	2-{4-[4-(4-chloro-phenoxy)-benzenesulfonyl]-tetrahydro-pyran-4-yl}-n-hydroxy-acetamide
	2-{4-[5-(4-chlorophenyl)-4-pyrimidin-4-yl-1h-pyrazol-3-yl]piperidin-1-yl}-2-oxoethanol
	2-{5-[3-(6-benzoyl-1-propylnaphthalen-2-yloxy)propoxy]indol-1-yl}ethanoic acid
	2-{5-[3-(7-propyl-3-trifluoromethylbenzo[d]isoxazol-6-yloxy)propoxy]indol-1-yl}ethanoic acid
	2-acetamido-2-deoxy-beta-d-glucopyranose(beta1-4)-2-acetamido-1,6-anhydro-3-o-[(r)-1-carboxyethyl]-2-deoxy-beta-d-glucopyranose-l-alanyl-gamma-d-glutamyl-meso-diaminopimelyl-d-alanine
	2-acetamido-2-deoxy-d-glucono-1,5-lactone
	2-acetylamino-4-methyl-pentanoic acid (1-formyl-2-phenyl-ethyl)-amide
	2-acetylamino-4-methyl-pentanoic acid [1-(1-formyl-pentylcarbamoyl)-3-methyl-butyl]-amide
	2-amino-1-methyl-6-phenylimidazo[4,5-b]pyridine
	2-amino-1-methyl-6-phenylimidazo[4,5-b]pyridine
	2-amino-3-(3-hydroxy-7,8-dihydro-6h-cyclohepta[d]-4-isoxazolyl)propionic acid
	2-amino-3-(5-tert-butyl-3-(phosphonomethoxy)-4-isoxazolyl)propionic acid
	2-amino-3-hydroxy-3-phosphonooxy-propionic acid
	2-amino-3-methyl-1-pyrrolidin-1-yl-butan-1-one
	2-amino-3-oxo-4-sulfo-butyric acid
	2-amino-4-(2,4-dichlorophenyl)-n-ethylthieno[2,3-d]pyrimidine-6-carboxamide
	2-amino-4-[2,4-dichloro-5-(2-pyrrolidin-1-ylethoxy)phenyl]-n-ethylthieno[2,3-d]pyrimidine-6-carboxamide
	2-amino-4-fluoro-5-[(1-methyl-1h-imidazol-2-yl)sulfanyl]-n-(1,3-thiazol-2-yl)benzamide
	2-amino-5-[3-(1-ethyl-1h-pyrazol-5-yl)-1h-pyrrolo[2,3-b]pyridin-5-yl]-n,n-dimethylbenzamide
	2-amino-5-hydroxy-benzimidazole
	2-amino-6-[2-(1h-indol-6-yl)ethyl]pyrimidin-4(3h)-one
	2-amino-6-chloropyrazine
	2-amino-7-[2-(2-hydroxy-1-hydroxymethyl-ethylamino)-ethyl]-1,7-dihydro-purin-6-one
	2-aminobenzoic acid
	2-aminobenzoic acid
	2-aminoethanimidic acid
	2-amino-n-(4-methyl-1,3-thiazol-2-yl)-5-[(4-methyl-4h-1,2,4-triazol-3-yl)sulfanyl]benzamide
	2-amino-pentanoic acid
	2-aminothiazoline
	2-anilino-6-cyclohexylmethoxypurine
	2-anilino-6-cyclohexylmethoxypurine
	2-benzyl-3-iodopropanoic acid
	2-bromoacetyl group
	2-carboxyethylphosphonic acid
	2-chloro-4-[(7r,7as)-7-hydroxy-1,3-dioxotetrahydro-1h-pyrrolo[1,2-c]imidazol-2(3h)-yl]-3-methylbenzonitrile
	2-chloro-4-{[(1r,3z,7s,7as)-7-hydroxy-1-(trifluoromethyl)tetrahydro-1h-pyrrolo[1,2-c][1,3]oxazol-3-ylidene]amino}-3-methylbenzonitrile
	2-chloro-5-(3-chloro-phenyl)-6-[(4-cyano-phenyl)-(3-methyl-3h-imidazol-4-yl)- methoxymethyl]-nicotinonitrile
	2-chloro-5-(3-chloro-phenyl)-6-[(4-cyano-phenyl)-(3-methyl-3h-imidazol-4-yl)- methoxymethyl]-nicotinonitrile
	2-chloro-5-[(1s)-1-hydroxy-3-oxo-2h-isoindol-1-yl]benzenesulfonamide
	2-chloro-5-nitro-n-phenylbenzamide
	2-chloro-5-nitro-n-phenylbenzamide
	2-chloro-5-nitro-n-phenylbenzamide
	2-chlorodideoxyadenosine
	2-chloro-n-[(1r,2r)-1-hydroxy-2,3-dihydro-1h-inden-2-yl]-6h-thieno[2,3-b]pyrrole-5-carboxamide
	2-chloro-n-[(3r)-2-oxo-1,2,3,4-tetrahydroquinolin-3-yl]-6h-thieno[2,3-b]pyrrole-5-carboxamide
	2-chlorophenol
	2-cyclopropylmethylenepropanal
	2-deoxy-2,3-dehydro-n-acetyl-neuraminic acid
	2-deoxy-2-amino glucitol-6-phosphate
	2-deoxy-2-aminogalactose
	2-deoxy-2-fluoro-alpha-d-mannosyl fluoride
	2-deoxy-2fluoro-glucose
	2-deoxy-3,4-bis-o-[3-(4-hydroxyphenyl)propanoyl]-l-threo-pentaric acid
	2'-deoxyadenosine 5'-triphosphate
	2'-deoxycytidine
	2'-deoxycytidine
	2'-deoxycytidine-2'-deoxyadenosine-3',5'-monophosphate
	2-deoxy-d-glucitol 6-(e)-vinylhomophosphonate
	2-deoxy-glucitol-6-phosphate
	2-deoxy-glucose-6-phosphate
	2'-deoxyguanosine-5'-diphosphate
	2'-deoxyguanosine-5'-triphosphate
	2'-deoxy-n-(naphthalen-1-ylmethyl)guanosine 5'-(dihydrogen phosphate)
	2'-deoxyuridine 3'-monophosphate
	2'-deoxyuridine 3'-monophosphate
	2'-deoxyuridylic acid
	2-ethoxyethanol
	2-fluoro-4-[4-(4-fluorophenyl)-1h-pyrazol-3-yl]pyridine
	2-fluoro-6-{[2-({2-methoxy-4-[(methylsulfonyl)methyl]phenyl}amino)-7h-pyrrolo[2,3-d]pyrimidin-4-yl]amino}benzamide
	2h-1-benzopyran-2-one
	2-hexyloxy-6-hydroxymethyl-tetrahydro-pyran-3,4,5-triol
	2-hexyloxy-6-hydroxymethyl-tetrahydro-pyran-3,4,5-triol
	2-hexyloxy-6-hydroxymethyl-tetrahydro-pyran-3,4,5-triol
	2-hexyloxy-6-hydroxymethyl-tetrahydro-pyran-3,4,5-triol
	2-hexyloxy-6-hydroxymethyl-tetrahydro-pyran-3,4,5-triol
	2-hexyloxy-6-hydroxymethyl-tetrahydro-pyran-3,4,5-triol
	2-hexyloxy-6-hydroxymethyl-tetrahydro-pyran-3,4,5-triol
	2-hexyloxy-6-hydroxymethyl-tetrahydro-pyran-3,4,5-triol
	2-hexyloxy-6-hydroxymethyl-tetrahydro-pyran-3,4,5-triol
	2-hexyloxy-6-hydroxymethyl-tetrahydro-pyran-3,4,5-triol
	2-hexyloxy-6-hydroxymethyl-tetrahydro-pyran-3,4,5-triol
	2-hexyloxy-6-hydroxymethyl-tetrahydro-pyran-3,4,5-triol
	2-hexyloxy-6-hydroxymethyl-tetrahydro-pyran-3,4,5-triol
	2-hexyloxy-6-hydroxymethyl-tetrahydro-pyran-3,4,5-triol
	2-hexyloxy-6-hydroxymethyl-tetrahydro-pyran-3,4,5-triol
	2-hexyloxy-6-hydroxymethyl-tetrahydro-pyran-3,5-diol
	2-hydroxy-3,5-diiodobenzoic acid
	2-hydroxy-3,5-diiodobenzoic acid
	2-hydroxy-5-(2-mercapto-ethylsulfamoyl)-benzoic acid
	2-hydroxy-5-[4-(2-hydroxy-ethyl)-piperidin-1-yl]-5-phenyl-1h-pyrimidine-4,6-dione
	2-hydroxyethyl disulfide
	2-hydroxymethyl-6-octylsulfanyl-tetrahydro-pyran-3,4,5-triol
	2-hydroxymethyl-6-octylsulfanyl-tetrahydro-pyran-3,4,5-triol
	2-imino-5-(1-pyridin-2-yl-meth-(e)-ylidene)-1,3-thiazolidin-4-one
	2-isobutyl-3-methoxypyrazine
	2-mercapto-n-[1,2,3,10-tetramethoxy-9-oxo-5,6,7,9-tetrahydro-benzo[a]heptalen-7-yl]acetamide
	2-mercapto-n-[1,2,3,10-tetramethoxy-9-oxo-5,6,7,9-tetrahydro-benzo[a]heptalen-7-yl]acetamide
	2-mercapto-n-[1,2,3,10-tetramethoxy-9-oxo-5,6,7,9-tetrahydro-benzo[a]heptalen-7-yl]acetamide
	2-mercapto-n-[1,2,3,10-tetramethoxy-9-oxo-5,6,7,9-tetrahydro-benzo[a]heptalen-7-yl]acetamide
	2-mercapto-n-[1,2,3,10-tetramethoxy-9-oxo-5,6,7,9-tetrahydro-benzo[a]heptalen-7-yl]acetamide
	2-methoxy-3-isopropylpyrazine
	2-methoxyestradiol
	2-methoxyestradiol
	2-methoxyestradiol
	2-methoxyestradiol
	2-methoxyestradiol
	2-methyl-2-(4-{[({4-methyl-2-[4-(trifluoromethyl)phenyl]-1,3-thiazol-5-yl}carbonyl)amino]methyl}phenoxy)propanoic acid
	2-methyl-2-(4-{[({4-methyl-2-[4-(trifluoromethyl)phenyl]-1,3-thiazol-5-yl}carbonyl)amino]methyl}phenoxy)propanoic acid
	2-methyl-2-propanol
	2-methyl-2-propanol
	2-methyl-2-propanol
	2-methyl-2-propanol
	2-methyl-3-(2-aminothiazolo)propanal
	2-methyl-3,5,7,8-tetrahydro-4h-thiopyrano[4,3-d]pyrimidin-4-one
	2'-monophosphoadenosine 5'-diphosphoribose
	2'-monophosphoadenosine 5'-diphosphoribose
	2'-monophosphoadenosine 5'-diphosphoribose
	2'-monophosphoadenosine 5'-diphosphoribose
	2'-monophosphoadenosine 5'-diphosphoribose
	2'-monophosphoadenosine 5'-diphosphoribose
	2'-monophosphoadenosine 5'-diphosphoribose
	2'-monophosphoadenosine 5'-diphosphoribose
	2'-monophosphoadenosine 5'-diphosphoribose
	2'-monophosphoadenosine 5'-diphosphoribose
	2'-monophosphoadenosine 5'-diphosphoribose
	2'-monophosphoadenosine 5'-diphosphoribose
	2'-monophosphoadenosine 5'-diphosphoribose
	2'-monophosphoadenosine 5'-diphosphoribose
	2'-monophosphoadenosine 5'-diphosphoribose
	2'-monophosphoadenosine 5'-diphosphoribose
	2'-monophosphoadenosine 5'-diphosphoribose
	2'-monophosphoadenosine 5'-diphosphoribose
	2'-monophosphoadenosine 5'-diphosphoribose
	2'-monophosphoadenosine 5'-diphosphoribose
	2'-monophosphoadenosine 5'-diphosphoribose
	2'-monophosphoadenosine 5'-diphosphoribose
	2'-monophosphoadenosine 5'-diphosphoribose
	2'-monophosphoadenosine 5'-diphosphoribose
	2'-monophosphoadenosine 5'-diphosphoribose
	2'-monophosphoadenosine 5'-diphosphoribose
	2'-monophosphoadenosine 5'-diphosphoribose
	2'-monophosphoadenosine 5'-diphosphoribose
	2'-monophosphoadenosine 5'-diphosphoribose
	2'-monophosphoadenosine-5'-diphosphate
	2-naphthalenesulfonic acid
	2-naphthalenesulfonic acid
	2-nonyl-4-hydroxyquinoline n-oxide
	2-nonyl-4-hydroxyquinoline n-oxide
	2-nonyl-4-hydroxyquinoline n-oxide
	2-nonyl-4-hydroxyquinoline n-oxide
	2-nonyl-4-hydroxyquinoline n-oxide
	2-nonyl-4-hydroxyquinoline n-oxide
	2-nonyl-4-hydroxyquinoline n-oxide
	2-nonyl-4-hydroxyquinoline n-oxide
	2-nonyl-4-hydroxyquinoline n-oxide
	2-nonyl-4-hydroxyquinoline n-oxide
	2-o-(3'-amidinophenyl)-5-o-(4''-amidinophenyl}-1,4:3,6-dianhydro-d-sorbitol
	2-o-(4'-amidinophenyl)-5-o-(3''-amidinophenyl)-1,4:3,6-dianhydro-d-sorbitol
	2'-o-acetyl adenosine-5-diphosphoribose
	2-oxoheptylphosphonic acid
	2-phenyl-1-[4-(2-piperidin-1-yl-ethoxy)-phenyl]-1,2,3,4-tetrahydro-isoquinolin-6-ol
	2-phenyl-4h-benzo[h]chromen-4-one
	2-phenylethylamine
	2-phenylethylamine
	2-phenylheme
	2-phospho-d-glyceric acid
	2-phosphoglycolic acid
	2-phosphoglycolic acid
	2-phosphoglycolic acid
	2-phosphoglycolic acid
	2-phosphoglycolic acid
	2-pyridinethiol
	2s,4r-4-methylglutamate
	2-thiomethyl-3-phenylpropanoic acid
	3-((3-bromo-5-o-tolylpyrazolo[1,5-a]pyrimidin-7-ylamino)methyl)pyridine 1-oxide
	3-({[(3s)-3,4-dihydroxybutyl]oxy}amino)-1h,2'h-2,3'-biindol-2'-one
	3-({[(3s)-3,4-dihydroxybutyl]oxy}amino)-1h,2'h-2,3'-biindol-2'-one
	3-({[3,5-difluoro-3'-(trifluoromethoxy)biphenyl-4-yl]amino}carbonyl)thiophene-2-carboxylic acid
	3-({1-[3-carbamimidoyl-1-(4-carbamimidoyl-benzylcarbamoyl)-propylcarbamoyl]-2-methyl-butylsulfamoyl}-methyl)-benzoic acid
	3-({2-[(2-amino-6-methylpyrimidin-4-yl)ethynyl]benzyl}amino)-1,3-oxazol-2(3h)-one
	3-({2-[(4-{[6-(cyclohexylmethoxy)-9h-purin-2-yl]amino}phenyl)sulfonyl]ethyl}amino)propan-1-ol
	3-({2-[(4-{[6-(cyclohexylmethoxy)-9h-purin-2-yl]amino}phenyl)sulfonyl]ethyl}amino)propan-1-ol
	3-({4-[(1e)-3-morpholin-4-yl-3-oxoprop-1-en-1-yl]-2,3-bis(trifluoromethyl)phenyl}sulfanyl)aniline
	3-({4-[(5-chloro-1,3-benzodioxol-4-yl)amino]pyrimidin-2-yl}amino)benzamide
	3-({4-[(5-chloro-1,3-benzodioxol-4-yl)amino]pyrimidin-2-yl}amino)benzenesulfonamide
	3-({4-[(6-chloro-1-benzothien-2-yl)sulfonyl]-2-oxopiperazin-1-yl}methyl)benzenecarboximidamide
	3-(10-methyl-anthracen-9-yl)-propionic acid
	3-(1h-benzimidazol-2-yl)-1h-indazole
	3-(1h-indol-3-yl)-2-[4-(4-phenyl-piperidin-1-yl)-benzenesulfonylamino]-propionic acid
	3-(1h-indol-3-yl)-4-(1-{2-[(2s)-1-methylpyrrolidinyl]ethyl}-1h-indol-3-yl)-1h-pyrrole-2,5-dione
	3-(1h-indol-3-yl)-4-{1-[2-(1-methylpyrrolidin-2-yl)ethyl]-1h-indol-3-yl}-1h-pyrrole-2,5-dione
	3-(1-naphthylmethoxy)pyridin-2-amine
	3-(2,6-difluorophenyl)-2-(methylthio)quinazolin-4(3h)-one
	3-(2-amino-6-benzoylquinazolin-3(4h)-yl)-n-cyclohexyl-n-methylpropanamide
	3-(2-aminoethyl)-4-(aminomethyl)heptanedioic acid
	3-(2-aminoquinazolin-6-yl)-1-(3,3-dimethylindolin-6-yl)-4-methylpyridin-2(1h)-one
	3-(2-aminoquinazolin-6-yl)-4-methyl-1-[3-(trifluoromethyl)phenyl]pyridin-2(1h)-one
	3-(2-aminoquinazolin-6-yl)-4-methyl-n-[3-(trifluoromethyl)phenyl]benzamide
	3-(2-benzothiazolylthio)-1-propanesulfonic acid
	3-(2-chlorophenyl)-1-(2-{[(1s)-2-hydroxy-1,2-dimethylpropyl]amino}pyrimidin-4-yl)-1-(4-methoxyphenyl)urea
	3-(3,5-dibromo-4-hydroxy-benzoyl)-2-ethyl-benzofuran-6-sulfonic acid (4-sulfamoyl-phenyl)-amide
	3-(3,5-dibromo-4-hydroxy-benzoyl)-2-ethyl-benzofuran-6-sulfonic acid [4-(thiazol-2-ylsulfamoyl)-phenyl]-amide
	3-(3,5-dibromo-4-hydroxy-benzoyl)-2-ethyl-benzofuran-6-sulfonic acid dimethylamide
	3-(3-aminophenyl)-n-(3-chlorophenyl)pyrazolo[1,5-a]pyrimidin-5-amine
	3-(3-fluoro-4-hydroxyphenyl)-7-hydroxy-1-naphthonitrile
	3-(3-fluoro-4-hydroxyphenyl)-7-hydroxy-1-naphthonitrile
	3-(3-methoxybenzyl)-1h-pyrrolo[2,3-b]pyridine
	3-(4-amino-1-tert-butyl-1h-pyrazolo[3,4-d]pyrimidin-3-yl)phenol
	3-(4-chlorophenyl)-5-(methylthio)-4h-1,2,4-triazole
	3-(4-diethylamino-2-hydroxy-phenyl)-2-methyl-propionic acid
	3-(4-fluorophenyl)-1-hydroxy-2-(pyridin-4-yl)-1h-pyrrolo[3,2-b]pyridine
	3-(4-fluorophenyl)-2-(6-methylpyridin-2-yl)-5,6-dihydro-4h-pyrrolo[1,2-b]pyrazole
	3-(4-hydroxyphenyl)-4,5-dihydro-5-isoxazole-acetic acid methyl ester
	3-(4-hydroxy-phenyl)pyruvic acid
	3-(4-hydroxy-phenyl)pyruvic acid
	3-(4-nitrophenyl)-1h-pyrazole
	3-(5-{[4-(aminomethyl)piperidin-1-yl]methyl}-1h-indol-2-yl)-1h-indazole-6-carbonitrile
	3-(5-{[4-(aminomethyl)piperidin-1-yl]methyl}-1h-indol-2-yl)quinolin-2(1h)-one
	3-(5-methoxy-1h-indol-3-yl)propanoic acid
	3-(6-cyclohexylmethoxy-9h-purin-2-ylamino)-benzenesulfonamide
	3-(6-cyclohexylmethoxy-9h-purin-2-ylamino)-benzenesulfonamide
	3-(6-hydroxy-naphthalen-2-yl)-benzo[d]isooxazol-6-ol
	3-(6-hydroxy-naphthalen-2-yl)-benzo[d]isooxazol-6-ol
	3-(7-diaminomethyl-naphthalen-2-yl)-propionic acid ethyl ester
	3-(9-hydroxy-1,3-dioxo-4-phenyl-2,3-dihydropyrrolo[3,4-c]carbazol-6(1h)-yl)propanoic acid
	3-(benzyloxy)pyridin-2-amine
	3-(benzyloxy)pyridin-2-amine
	3''-(beta-chloroethyl)-2'',4''-dioxo-3, 5''-spiro-oxazolidino-4-deacetoxy-vinblastine
	3-(butylsulphonyl)-propanoic acid
	3-(carboxymethoxy)thieno[2,3-b]pyridine-2-carboxylic acid
	3-(hydroxymethyl)-1-methyl-5-(2-methylaziridin-1-yl)-2-phenyl-1h-indole-4,7-dione
	3-(hydroxy-phenyl-phosphinoyloxy)-8-methyl-8-aza-bicyclo[3.2.1]octane-2-carboxylic acid methyl ester
	3-(indol-3-yl) lactate
	3-(oxalyl-amino)-naphthalene-2-carboxylic acid
	3-(prop-2-ene-1-sulfinyl)-propene-1-thiol
	3(r)-methylcarbamoyl-7-sulfoamino-3,4-dihydro-1h-isoquinoline-2-carboxylic acid tert-butyl ester
	3(s)-methylcarbamoyl-7-sulfoamino-3,4-dihydro-1h-isoquinoline-2-carboxylic acid tert-butyl ester
	3,4-dichloroisocoumarin
	3,4-dihydro-2h-pyrrolium-5-carboxylate
	3,4-dihydro-4-oxo-3-((5-trifluoromethyl-2-benzothiazolyl)methyl)-1-phthalazine acetic acid
	3,4-dihydro-4-oxo-3-((5-trifluoromethyl-2-benzothiazolyl)methyl)-1-phthalazine acetic acid
	3,4-dihydro-5-methyl-isoquinolinone
	3,4-dihydroxy-1-methylquinolin-2(1h)-one
	3,4-dihydroxycinnamic acid
	3,4-methylenedioxymethamphetamine
	3,4-methylenedioxymethamphetamine
	3,4-methylenedioxymethamphetamine
	3,4-methylenedioxymethamphetamine
	3,4-methylenedioxymethamphetamine
	3,4-methylenedioxymethamphetamine
	3,4-methylenedioxymethamphetamine
	3,5 dibromotyrosine
	3,5,3',5'-tetrachloro-biphenyl-4,4'-diol
	3,5,6,8-tetramethyl-n-methyl phenanthrolinium
	3,5-dichloro-4-[(4-hydroxy-3-isopropylphenoxy)phenylacetic acid
	3,5-dichloro-4-[(4-hydroxy-3-isopropylphenoxy)phenylacetic acid
	3,5-difluorobenzenesulfonamide
	3,5-diiodotyrosine
	3,5-diiodotyrosine
	3,5-diiodotyrosine
	3,5-diiodotyrosine
	3,5-dimethyl-1-(3-nitrophenyl)-1h-pyrazole-4-carboxylic acid ethyl ester
	3,5-dimethyl-1-(3-nitrophenyl)-1h-pyrazole-4-carboxylic acid ethyl ester
	3,5-dimethyl-1h-pyrazole-4-carboxylic acid ethyl ester
	3,5-dimethyl-1-phenyl-1h-pyrazole-4-carboxylic acid ethyl ester
	3,5-dinitrocatechol
	3,6,9,12,15,18-hexaoxaicosane
	3,6,9,12,15-pentaoxaheptadecan-1-ol
	3,6,9,12,15-pentaoxaheptadecane
	3,6,9,12,15-pentaoxatricosan-1-ol
	3,6-diamino-5-cyano-4-(4-ethoxyphenyl)thieno[2,3-b]pyridine-2-carboxamide
	3,6-dihydroxy-xanthene-9-propionic acid
	3,7,3',4'-tetrahydroxyflavone
	3,7-bis(dimethylamino)phenothiazin-5-ium
	3,8,9,10-tetrahydroxy-7-hydroxymethyl-6-oxa-1,3-diaza-spiro[4.5]decane-2,4-dione
	3,8-diamino-6-phenyl-5-[6-[1-[2-[(1,2,3,4-tetrahydro-9-acridinyl)amino]ethyl]-1h-1,2,3-triazol-4-yl]hexyl]-phenanthridinium
	3,8-diamino-6-phenyl-5-[6-[1-[2-[(1,2,3,4-tetrahydro-9-acridinyl)amino]ethyl]-1h-1,2,3-triazol-5-yl]hexyl]-phenanthridinium
	3,8-dibromo-7-hydroxy-4-methyl-2h-chromen-2-one
	3-[(1e,7e)-8-(2,6-dioxo-1,2,3,6-tetrahydropyrimidin-4-yl)-3,6-dioxa-2,7-diazaocta-1,7-dien-1-yl]benzoic acid
	3-[(1r)-1-(2,6-dichloro-3-fluorophenyl)ethoxy]-5-(1-piperidin-4-yl-1h-pyrazol-4-yl)pyridin-2-amine
	3-[(1s)-1-(dimethylamino)ethyl]phenol
	3-[(2,2-dimethylpropanoyl)amino]-n-1,3-thiazol-2-ylpyridine-2-carboxamide
	3-[(3-(2-carboxyethyl)-4-methylpyrrol-2-yl)methylene]-2-indolinone
	3-[(4-amino-1-tert-butyl-1h-pyrazolo[3,4-d]pyrimidin-3-yl)methyl]phenol
	3-[(4'-cyanobiphenyl-4-yl)oxy]-n-hydroxypropanamide
	3-[(4-fluorophenyl)sulfanyl]-n-(4-methyl-1,3-thiazol-2-yl)-6-[(4-methyl-4h-1,2,4-triazol-3-yl)sulfanyl]pyridine-2-carboxamide
	3-[(5s)-1-acetyl-3-(2-chlorophenyl)-4,5-dihydro-1h-pyrazol-5-yl]phenol
	3-[[(methylamino)sulfonyl]amino]-2-oxo-6-phenyl-n-[3,3,3-trifluoro-1-(1-methylethyl)-2-oxophenyl]-1(2h)-pyridine acetamide
	3-[1-(3-aminopropyl)-1h-indol-3-yl]-4-(1h-indol-3-yl)-1h-pyrrole-2,5-dione
	3-[1-(3-aminopropyl)-1h-indol-3-yl]-4-(1-methyl-1h-indol-3-yl)-1h-pyrrole-2,5-dione
	3-[1-(3-aminopropyl)-1h-indol-3-yl]-4-(1-methyl-1h-indol-3-yl)-1h-pyrrole-2,5-dione
	3-[2-(2-benzyloxycarbonylamino-3-methyl-butyrylamino)-propionylamino]-4-oxo-pentanoic acid
	3-[3-(2,3-dihydroxy-propylamino)-phenyl]-4-(5-fluoro-1-methyl-1h-indol-3-yl)-pyrrole-2,5-dione
	3-[3-(3-methyl-6-{[(1s)-1-phenylethyl]amino}-1h-pyrazolo[4,3-c]pyridin-1-yl)phenyl]propanamide
	3-[3-(4-methylpiperazin-1-yl)-7-(trifluoromethyl)quinoxalin-5-yl]phenol
	3-[3-chloro-5-(5-{[(1s)-1-phenylethyl]amino}isoxazolo[5,4-c]pyridin-3-yl)phenyl]propan-1-ol
	3-[4-(2,4-dimethyl-thiazol-5-yl)-pyrimidin-2-ylamino]-phenol
	3-[4-(aminosulfonyl)phenyl]propanoic acid
	3-[4-(aminosulfonyl)phenyl]propanoic acid
	3-[4-amino-1-(1-methylethyl)-1h-pyrazolo[3,4-d]pyrimidin-3-yl]phenol
	3-[4-amino-1-(1-methylethyl)-1h-pyrazolo[3,4-d]pyrimidin-3-yl]phenol
	3-[5-(1h-imidazol-1-yl)-7-methyl-1h-benzimidazol-2-yl]-4-[(pyridin-2-ylmethyl)amino]pyridin-2(1h)-one
	3-[5-(2-nitropent-1-en-1-yl)furan-2-yl]benzoic acid
	3-[5-(3-nitrophenyl)thiophen-2-yl]propanoic acid
	3-[aminoethylphosphoryl]-[1,2-di-palmitoyl]-sn-glycerol
	3[n-morpholino]propane sulfonic acid
	3-{(3r,4r)-4-methyl-3-[methyl(7h-pyrrolo[2,3-d]pyrimidin-4-yl)amino]piperidin-1-yl}-3-oxopropanenitrile
	3-{(3r,4r)-4-methyl-3-[methyl(7h-pyrrolo[2,3-d]pyrimidin-4-yl)amino]piperidin-1-yl}-3-oxopropanenitrile
	3-{(3r,4r)-4-methyl-3-[methyl(7h-pyrrolo[2,3-d]pyrimidin-4-yl)amino]piperidin-1-yl}-3-oxopropanenitrile
	3-{(3r,4r)-4-methyl-3-[methyl(7h-pyrrolo[2,3-d]pyrimidin-4-yl)amino]piperidin-1-yl}-3-oxopropanenitrile
	3-{[(1r)-1-phenylethyl]amino}-4-(pyridin-4-ylamino)cyclobut-3-ene-1,2-dione
	3-{[(2,2-dioxido-1,3-dihydro-2-benzothien-5-yl)amino]methylene}-5-(1,3-oxazol-5-yl)-1,3-dihydro-2h-indol-2-one
	3-{[(3-fluoro-3'-methoxybiphenyl-4-yl)amino]carbonyl}thiophene-2-carboxylic acid
	3-{[(9-cyano-9,10-dihydro-10-methylacridin-9-yl)carbonyl]amino}propanoic acid
	3-{[(9-cyano-9,10-dihydro-10-methylacridin-9-yl)carbonyl]amino}propanoic acid
	3-{[4-([amino(imino)methyl]aminosulfonyl)anilino]methylene}-2-oxo-2,3-dihydro-1h-indole
	3-{[4-(but-2-yn-1-yloxy)phenyl]sulfonyl}propane-1-thiol
	3-{3-[(dimethylamino)methyl]-1h-indol-7-yl}propan-1-ol
	3-{3-bromo-4-[(2,4-difluorobenzyl)oxy]-6-methyl-2-oxopyridin-1(2h)-yl}-n,4-dimethylbenzamide
	3-{5-[amino(iminio)methyl]-1h-indol-2-yl}-5-methoxy-1,1'-biphenyl-2-olate
	3-{5-methoxy-1-[(4-methoxyphenyl)sulfonyl]-1h-indol-3-yl}propanoic acid
	3-{5-methoxy-1-[(4-methoxyphenyl)sulfonyl]-1h-indol-3-yl}propanoic acid
	3-{5-methoxy-1-[(4-methoxyphenyl)sulfonyl]-1h-indol-3-yl}propanoic acid
	3-{5-methoxy-1-[(4-methoxyphenyl)sulfonyl]-1h-indol-3-yl}propanoic acid
	3-{6-[(8-hydroxy-quinoline-2-carbonyl)-amino]-2-thiophen-2-yl-hexanoylamino}-4-oxo-butyri acid
	3-amino-3-benzyl-[4.3.0]bicyclo-1,6-diazanonan-2-one
	3-amino-3-benzyl-9-carboxamide[4.3.0]bicyclo-1,6-diazanonan-2-one
	3-amino-4-oxybenzyl-2-butanone
	3-amino-5-phenylpentane
	3-amino-5-phenylpentane
	3-amino-8,9,10-trihydroxy-7-hydroxymethyl-6-oxa-1,3-diaza-spiro[4.5]decane-2,4-dione
	3-amino-azacyclotridecan-2-one
	3-aminosuccinimide
	3ar,5r,6s,7r,7ar-5-hydroxymethyl-2-methyl-5,6,7,7a-tetrahydro-3ah-pyrano[3,2-d]thiazole-6,7-diol
	3'-azido-3'-deoxythymidine-5'-diphosphate
	3'-azido-3'-deoxythymidine-5'-monophosphate
	3-bromo-5-phenyl-n-(pyridin-3-ylmethyl)pyrazolo[1,5-a]pyrimidin-7-amine
	3-bromo-5-phenyl-n-(pyridin-4-ylmethyl)pyrazolo[1,5-a]pyrimidin-7-amine
	3-bromo-5-phenyl-n-(pyrimidin-5-ylmethyl)pyrazolo[1,5-a]pyridin-7-amine
	3-bromo-6-hydroxy-2-(4-hydroxyphenyl)-1h-inden-1-one
	3-bromo-6-hydroxy-2-(4-hydroxyphenyl)-1h-inden-1-one
	3-bromo-6-phenyl-n-(pyrimidin-5-ylmethyl)imidazo[1,2-a]pyridin-8-amine
	3-bromo-7-nitroindazole
	3-bromo-7-nitroindazole
	3-bromo-7-nitroindazole
	3-butylthiolane 1-oxide
	3-carboxamido-1,3,5(10)-estratrien-17(r)-spiro-2'(5',5'-dimethyl-6'oxo)tetrahydropyran
	3-carboxy-n,n,n-trimethyl-2-(octanoyloxy)propan-1-aminium
	3-chloro-2-(4-hydroxyphenyl)-2h-indazol-5-ol
	3-chloro-2-(4-hydroxyphenyl)-2h-indazol-5-ol
	3-chloro-9-ethyl-6,7,8,9,10,11-hexahydro-7,11-methanocycloocta[b]quinolin-12-amine
	3-cyclohexyl-d-alanyl-n-(3-chlorobenzyl)-l-prolinamide
	3-cyclopropyl-5-phenyl-n-(pyridin-3-ylmethyl)pyrazolo[1,5-a]pyrimidin-7-amine
	3-decyl-2,5-dioxo-4-hydroxy-3-pyrroline
	3'-deoxy 3'-amino adenosine-5'-diphosphate
	3-deoxyguanosine
	3-ethyl-2-(4-hydroxyphenyl)-2h-indazol-5-ol
	3-ethyl-2-(4-hydroxyphenyl)-2h-indazol-5-ol
	3-ethyl-6-{[(4-fluorophenyl)sulfonyl]amino}-2-methylbenzoic acid
	3-fluoro-4-[2-hydroxy-2-(5,5,8,8-tetramethyl-5,6,7,8,-tetrahydro-naphtalen-2-yl)-acetylamino]-benzoic acid
	3-fluoro-4-hydroxybenzaldehyde o-(cyclohexylcarbonyl)oxime
	3-fluoro-5-morpholin-4-yl-n-[1-(2-pyridin-4-ylethyl)-1h-indol-6-yl]benzamide
	3-fluoro-5-morpholin-4-yl-n-[3-(2-pyridin-4-ylethyl)-1h-indol-5-yl]benzamide
	3-fluoro-n-[1-(4-fluorophenyl)-3-(2-thienyl)-1h-pyrazol-5-yl]benzenesulfonamide
	3-fluoro-n-1h-indol-5-yl-5-morpholin-4-ylbenzamide
	3-fluorotyrosine
	3-formyl-2-hydroxy-5-methyl-hexanoic acid hydroxyamide
	3h-indole-5,6-diol
	3h-pyrazolo[4,3-d]pyrimidin-7-ol
	3-hydroxy-3-methyl-glutaric acid
	3-hydroxybutyryl-coenzyme a
	3-hydroxyglutaric acid
	3-hydroxyhippuric acid
	3-hydroxymethyl-5-aziridinyl-1methyl-2-[1h-indole-4,7-dione]-propanol
	3-hydroxy-myristic acid
	3-hydroxy-myristic acid
	3-hydroxypropyl 3-[({7-[amino(imino)methyl]-1-naphthyl}amino)carbonyl]benzenesulfonate
	3-indolebutyric acid
	3-indolebutyric acid
	3-indolebutyric acid
	3-indolebutyric acid
	3-isobutyl-1-methylxanthine
	3-isobutyl-1-methylxanthine
	3-isobutyl-1-methylxanthine
	3-isobutyl-1-methylxanthine
	3-isobutyl-1-methylxanthine
	3-isobutyl-1-methylxanthine
	3-isobutyl-1-methylxanthine
	3-isobutyl-1-methylxanthine
	3-mercapto-1-(1,3,4,9-tetrahydro-b-carbolin-2-yl)-propan-1-one
	3-mercuri-4-aminobenzenesulfonamide
	3-methoxybenzamide
	3-methyl-1,6,8-trihydroxyanthraquinone
	3-methylfentanyl
	3-methylfentanyl
	3-methylfentanyl
	3-methyl-n-(pyridin-4-ylmethyl)imidazo[1,2-a]pyrazin-8-amine
	3-methylphenylalanine
	3-methylpyridine
	3-methylpyridine
	3-methylthiofentanyl
	3-methylthiofentanyl
	3-methylthiofentanyl
	3-nitro-4-(2-oxo-pyrrolidin-1-yl)-benzenesulfonamide
	3-oxiran-2ylalanine
	3'-oxo-adenosine
	3-oxo-n-[(3s)-2-oxopyrrolidin-3-yl]dodecanamide
	3-phenyl-1,2-propandiol
	3-phenyl-5-(1h-pyrazol-3-yl)isoxazole
	3-phenylpropylamine
	3-phenylpropylamine
	3-phenylpyruvic acid
	3'-phosphate-adenosine-5'-diphosphate
	3'-phosphate-adenosine-5'-phosphate sulfate
	3-phosphoglyceric acid
	3-phosphoglyceric acid
	3-phosphoglyceric acid
	3-phosphoglycerol
	3-phosphoglycerol
	3-pyridin-4-yl-1h-indazole
	3-pyridin-4-yl-1h-indazole
	3-pyridin-4-yl-2,4-dihydro-indeno[1,2-.c.] pyrazole
	3-pyridin-4-yl-2,4-dihydro-indeno[1,2-.c.] pyrazole
	3-pyridin-4-yl-2,4-dihydro-indeno[1,2-.c.]pyrazole
	3r-hydroxydecanoyl-coa
	3-sulfinoalanine
	3-sulfinoalanine
	3-sulfinoalanine
	3-thiaoctanoyl-coenzyme a
	3'-thio-thymidine-5'-phosphate
	3'-uridinemonophosphate
	4-((3r,4s,5r)-4-amino-3,5-dihydroxy-hex-1-ynyl)-5-fluoro-3-[1-(3-methoxy-1h-pyrrol-2-yl)-meth-(z)-ylidene]-1,3-dihydro-indol-2-one
	4-({(2r,5s)-2,5-dimethyl-4-[(2r)-3,3,3-trifluoro-2-hydroxy-2-methylpropanoyl]piperazin-1-yl}carbonyl)benzonitrile
	4-({[(4-methylpiperazin-1-yl)amino]carbonothioyl}amino)benzenesulfonamide
	4-({[4-(3-methylbenzoyl)pyridin-2-yl]amino}methyl)benzenecarboximidamide
	4-({4-[(4-aminobut-2-ynyl)oxy]phenyl}sulfonyl)-n-hydroxy-2,2-dimethylthiomorpholine-3-carboxamide
	4-({4-[(4-methoxypyridin-2-yl)amino]piperidin-1-yl}carbonyl)benzonitrile
	4-({4-[(6-chloro-1-benzothien-2-yl)sulfonyl]-2-oxopiperazin-1-yl}methyl)benzenecarboximidamide
	4-({5-[(4-aminocyclohexyl)amino][1,2,4]triazolo[1,5-a]pyrimidin-7-yl}amino)benzenesulfonamide
	4-(1,3,2-dioxaborolan-2-yloxy)butan-1-aminium
	4-(1,3-benzodioxol-5-yl)-5-(5-ethyl-2,4-dihydroxyphenyl)-2h-pyrazole-3-carboxylic acid
	4-(1,3-benzodioxol-5-yloxy)-2-[4-(1h-imidazol-1-yl)phenoxy]-6-methylpyrimidine
	4-(1,3-benzodioxol-5-yloxy)-2-[4-(1h-imidazol-1-yl)phenoxy]pyrimidine
	4-(1-amino-1-carboxy-ethyl)-benzoic acid
	4-(1-benzyl-3-carbamoylmethyl-2-methyl-1h-indol-5-yloxy)-butyric acid
	4-(1h-imidazol-1-yl)phenol
	4-(1h-imidazol-4-yl)-3-(5-ethyl-2,4-dihydroxy-phenyl)-1h-pyrazole
	4-(1-methyl-1-phenylethyl)phenol
	4-(1r,3as,4r,8as,8br)-[1-difluoromethyl-2-(4-fluorobenzyl)-3-oxodecahydropyrrolo[3,4-a]pyrrolizin-4-yl]benzamidine
	4-(2-(1h-imidazol-4-yl)ethylamino)-2-(phenylamino)pyrazolo[1,5-a][1,3,5]triazine-8-carbonitrile
	4-(2,2,2-trifluoroethyl)-l-phenylalanine
	4-(2,4-dichlorophenyl)-5-phenyldiazenyl-pyrimidin-2-amine
	4-(2,4-dimethyl-thiazol-5-yl)-pyrimidin-2-yl]-(4-trifluoromethyl-phenyl)-amine
	4-(2,4-dimethyl-thiazol-5-yl)-pyrimidin-2-yl]-(4-trifluoromethyl-phenyl)-amine
	4-(2,4-dimethyl-thiazol-5-yl)-pyrimidin-2-ylamine
	4-(2,4-dimethyl-thiazol-5-yl)-pyrimidin-2-ylamine
	4-(2,5-diamino-5-hydroxy-pentyl)-phenol
	4-(2,5-dichloro-thiophen-3-yl)-pyrimidin-2-ylamine
	4-(2-{[4-{[3-(4-chlorophenyl)propyl]sulfanyl}-6-(1-piperazinyl)-1,3,5-triazin-2-yl]amino}ethyl)phenol
	4-(2-amino-1,3-thiazol-4-yl)phenol
	4-(2-amino-1-methyl-1h-imidazo[4,5-b]pyridin-6-yl)phenol
	4-(2-amino-1-methyl-1h-imidazo[4,5-b]pyridin-6-yl)phenol
	4-(2-aminoethoxy)-3,5-dichloro-n-[3-(1-methylethoxy)phenyl]benzamide
	4-(2-aminoethoxy)-n-(2,5-diethoxyphenyl)-3,5-dimethylbenzamide
	4-(2-aminoethoxy)-n-(3-chloro-2-ethoxy-5-piperidin-1-ylphenyl)-3,5-dimethylbenzamide
	4-(2-aminoethoxy)-n-(3-chloro-5-piperidin-1-ylphenyl)-3,5-dimethylbenzamide
	4-(2-aminoethyl)-2-cyclohexylphenol
	4-(2-aminoethyl)-2-ethylphenol
	4-(2-aminoethyl)benzenesulfonamide
	4-(2-aminoethyl)benzenesulfonyl fluoride
	4-(2-aminoethyl)benzenesulfonyl fluoride
	4-(2-aminophenyl)-4-oxobutanoic acid
	4-(2-chlorophenyl)-8-(2-hydroxyethyl)-6-methylpyrrolo[3,4-e]indole-1,3(2h,6h)-dione
	4-(2-hydroxybenzylamino)-n-(3-(4-fluorophenoxy)phenyl)piperidine-1-sulfonamide
	4-(2-methoxyethoxy)-6-methylpyrimidin-2-amine
	4-(3-{[5-(trifluoromethyl)pyridin-2-yl]oxy}benzyl)piperidine-1-carboxylic acid
	4-(3-amino-1h-indazol-5-yl)-n-tert-butylbenzenesulfonamide
	4-(3-pyridin-2-yl-1h-pyrazol-4-yl)quinoline
	4-(4-chlorobenzyl)-1-(7h-pyrrolo[2,3-d]pyrimidin-4-yl)piperidin-4-aminium
	4-(4-chlorobenzyl)-1-(7h-pyrrolo[2,3-d]pyrimidin-4-yl)piperidin-4-aminium
	4-(4-chlorophenyl)-4-[4-(1h-pyrazol-4-yl)phenyl]piperidine
	4-(4-chlorophenyl)-4-[4-(1h-pyrazol-4-yl)phenyl]piperidine
	4-(4-chlorophenyl)-4-[4-(1h-pyrazol-4-yl)phenyl]piperidine
	4-(4-chlorophenyl)-4-[4-(1h-pyrazol-4-yl)phenyl]piperidine
	4-(4-chlorophenyl)imidazole
	4-(4-fluorobenzyl)piperidine
	4-(4-fluorophenyl)-1-cycloropropylmethyl-5-(4-pyridyl)-imidazole
	4-(4-hydroxy-3-methylphenyl)-6-phenylpyrimidin-2(5h)-one
	4-(4-hydroxyphenyl)-1-naphthaldehyde oxime
	4-(4-hydroxyphenyl)-1-naphthaldehyde oxime
	4-(4-methoxy-1h-pyrrolo[2,3-b]pyridin-3-yl)pyrimidin-2-amine
	4-(4-methoxy-1h-pyrrolo[2,3-b]pyridin-3-yl)pyrimidin-2-amine
	4-(4-methylpiperazin-1-yl)-n-[5-(2-thienylacetyl)-1,5-dihydropyrrolo[3,4-c]pyrazol-3-yl]benzamide
	4-(4-methylpiperazin-1-yl)-n-[5-(2-thienylacetyl)-1,5-dihydropyrrolo[3,4-c]pyrazol-3-yl]benzamide
	4-(4-propoxy-1h-pyrrolo[2,3-b]pyridin-3-yl)pyrimidin-2-amine
	4-(4-propoxy-1h-pyrrolo[2,3-b]pyridin-3-yl)pyrimidin-2-amine
	4-(4-styryl-phenylcarbamoyl)-butyric acid
	4-(4-styryl-phenylcarbamoyl)-butyric acid
	4-(5,11-dioxo-5h-indeno[1,2-c]isoquinolin-6(11h)-yl)butanoate
	4-(5-benzenesulfonylamino-1-methyl-1h-benzoimidazol-2-ylmethyl)-benzamidine
	4-(5-bromo-2-oxo-2h-indol-3-ylazo)-benzenesulfonamide
	4-(5-phenyl-1h-pyrrolo[2,3-b]pyridin-3-yl)benzoic acid
	4-(6-{[(1r)-1-(hydroxymethyl)propyl]amino}imidazo[1,2-b]pyridazin-3-yl)benzoic acid
	4-(6-{[(4-methylcyclohexyl)amino]methyl}-1,4-dihydroindeno[1,2-c]pyrazol-3-yl)benzoic acid
	4-(6-cyclohexylmethoxy-9h-purin-2-ylamino)--benzamide
	4-(6-cyclohexylmethoxy-9h-purin-2-ylamino)--benzamide
	4-(6-hydroxy-1h-indazol-3-yl)benzene-1,3-diol
	4-(6-hydroxy-1h-indazol-3-yl)benzene-1,3-diol
	4-(6-hydroxy-benzo[d]isoxazol-3-yl)benzene-1,3-diol
	4-(acetylamino)-n-(4-fluorophenyl)-1h-pyrazole-3-carboxamide
	4-(aminosulfonyl)-n-[(2,3,4-trifluorophenyl)methyl]-benzamide
	4-(aminosulfonyl)-n-[(2,4,6-trifluorophenyl)methyl]-benzamide
	4-(aminosulfonyl)-n-[(2,4-difluorophenyl)methyl]-benzamide
	4-(aminosulfonyl)-n-[(2,5-difluorophenyl)methyl]-benzamide
	4-(aminosulfonyl)-n-[(3,4,5-trifluorophenyl)methyl]-benzamide
	4-(aminosulfonyl)-n-[(4-fluorophenyl)methyl]-benzamide
	4-(benzhydryloxy)-1-[3-(1h-tetraazol-5-yl)propyl]piperidine
	4-(dimethylamino)butyl imidothiocarbamate
	4-(fluorophenyl)-1-cyclopropylmethyl-5-(2-amino-4-pyrimidinyl)imidazole
	4-(hydroxymercury)benzoic acid
	4-(hydroxymethyl)benzamidine
	4-(methylsulfonyl)benzenecarboximidamide
	4-(n,n-dimethylamino)cinnamoyl-coa
	4-(quinolin-3-ylmethyl)piperidine-1-carboxylic acid
	4,4'-bis([h]methylsulfonyl)-2,2',5,5'-tetrachlorobiphenyl
	4,4'-cyclohexane-1,1-diyldiphenol
	4,4'-dipyridyl disulfide
	4,4'-propane-2,2-diyldiphenol
	4,5-bis(4-methoxyphenyl)-2-thiophen-2-yl-1h-imidazole
	4,6-dideoxy-4-{[4,5,6-trihydroxy-3-(hydroxymethyl)cyclohex-2-en-1-yl]amino}-alpha-d-lyxo-hexopyranosyl-(1->4)-alpha-d-threo-hexopyranosyl-(1->6)-alpha-l-threo-hexopyranose
	4,6-dideoxy-4-{[4-[(4-o-hexopyranosylhexopyranosyl)oxy]-5,6-dihydroxy-3-(hydroxymethyl)cyclohex-2-en-1-yl]amino}hexopyranosyl-(1->4)hexopyranosyl-(1->4)hexopyranose
	4,6-dideoxy-4-amino-alpha-d-glucose
	4,6-dideoxy-4-amino-alpha-d-glucose
	4,7-dioxosebacic acid
	4-[(10s,14s,18s)-18-(2-amino-2-oxoethyl)-14-(1-naphthylmethyl)-8,17,20-trioxo-7,16,19-triazaspiro[5.14]icos-11-en-10-yl]benzylphosphonic acid
	4-[(1e,7e)-8-(2,6-dioxo-1,2,3,6-tetrahydropyrimidin-4-yl)-3,6-dioxa-2,7-diazaocta-1,7-dien-1-yl]benzoic acid
	4'-[(1r)-1-amino-2-(2,5-difluorophenyl)ethyl]biphenyl-3-carboxamide
	4-[(1r,2s)-1-ethyl-2-(4-hydroxyphenyl)butyl]phenol
	4-[(1s)-1-(3-fluoro-4-methoxyphenyl)-2-(2-methoxy-5-nitrophenyl)ethyl]-1h-imidazol-2-amine
	4-[(1s,2r,5s)-4,4,8-trimethyl-3-oxabicyclo[3.3.1]non-7-en-2-yl]phenol
	4-[(1s,2r,5s)-4,4,8-trimethyl-3-oxabicyclo[3.3.1]non-7-en-2-yl]phenol
	4-[(1s,2s,5s)-5-(hydroxymethyl)-6,8,9-trimethyl-3-oxabicyclo[3.3.1]non-7-en-2-yl]phenol
	4-[(1s,2s,5s)-5-(hydroxymethyl)-6,8,9-trimethyl-3-oxabicyclo[3.3.1]non-7-en-2-yl]phenol
	4-[(1s,2s,5s)-5-(hydroxymethyl)-8-methyl-3-oxabicyclo[3.3.1]non-7-en-2-yl]phenol
	4-[(1s,2s,5s)-5-(hydroxymethyl)-8-methyl-3-oxabicyclo[3.3.1]non-7-en-2-yl]phenol
	4-[(1s,2s,5s,9r)-5-(hydroxymethyl)-8,9-dimethyl-3-oxabicyclo[3.3.1]non-7-en-2-yl]phenol
	4-[(1s,2s,5s,9r)-5-(hydroxymethyl)-8,9-dimethyl-3-oxabicyclo[3.3.1]non-7-en-2-yl]phenol
	4-[(2-{4-[(cyclopropylcarbamoyl)amino]-1h-pyrazol-3-yl}-1h-benzimidazol-6-yl)methyl]morpholin-4-ium
	4-[(3as,4r,7r,8as,8br)-2-(1,3-benzodioxol-5-ylmethyl)-7-hydroxy-1,3-dioxodecahydropyrrolo[3,4-a]pyrrolizin-4-yl]benzenecarboximidamide
	4-[(3-bromo-4-o-sulfamoylbenzyl)(4-cyanophenyl)amino]-4h-[1,2,4]-triazole
	4-[(3-chloro-4-{[(2r)-3,3,3-trifluoro-2-hydroxy-2-methylpropanoyl]amino}phenyl)sulfonyl]-n,n-dimethylbenzamide
	4-[(3r)-3-{[2-(4-fluorophenyl)-2-oxoethyl]amino}butyl]benzamide
	4-[(3s)-1-azabicyclo[2.2.2]oct-3-ylamino]-3-(1h-benzimidazol-2-yl)-6-chloroquinolin-2(1h)-one
	4-[(4-imidazo[1,2-a]pyridin-3-ylpyrimidin-2-yl)amino]benzenesulfonamide
	4-[(4-methyl-1-piperazinyl)methyl]-n-[3-[[4-(3-pyridinyl)-2-pyrimidinyl]amino]phenyl]-benzamide
	4-[(4-o-sulfamoylbenzyl)(4-cyanophenyl)amino]-4h-[1,2,4]-triazole
	4-[(5-{[4-(3-chlorophenyl)-3-oxopiperazin-1-yl]methyl}-1h-imidazol-1-yl)methyl]benzonitrile
	4-[(5-{[4-(3-chlorophenyl)-3-oxopiperazin-1-yl]methyl}-1h-imidazol-1-yl)methyl]benzonitrile
	4-[(5-{[4-(3-chlorophenyl)-3-oxopiperazin-1-yl]methyl}-1h-imidazol-1-yl)methyl]benzonitrile
	4-[(5-chloroindol-2-yl)sulfonyl]-2-(2-methylpropyl)-1-[[5-(pyridin-4-yl)pyrimidin-2-yl]carbonyl]piperazine
	4-[(5-isopropyl-1,3-thiazol-2-yl)amino]benzenesulfonamide
	4-[(5-methoxy-2-methylphenoxy)methyl]pyridine
	4-[(5-methoxy-2-methylphenoxy)methyl]pyridine
	4-[(6-amino-4-pyrimidinyl)amino]benzenesulfonamide
	4-[(6-chloropyrazin-2-yl)amino]benzenesulfonamide
	4-[(7-oxo-7h-thiazolo[5,4-e]indol-8-ylmethyl)-amino]-n-pyridin-2-yl-benzenesulfonamide
	4-[(7-oxo-7h-thiazolo[5,4-e]indol-8-ylmethyl)-amino]-n-pyridin-2-yl-benzenesulfonamide
	4-[(7r,7as)-7-hydroxy-1,3-dioxotetrahydro-1h-pyrrolo[1,2-c]imidazol-2(3h)-yl]-1-naphthonitrile
	4-[(e)-(3,5-diamino-1h-pyrazol-4-yl)diazenyl]phenol
	4-[[(1e)-2-(4-chlorophenyl)ethenyl]sulfonyl]-1-[[1-(4-pyridinyl)-4-piperidinyl]methyl]piperazinone
	4-[[2-[[4-chloro-3-(trifluoromethyl)phenyl]amino]-3h-benzimidazol-5-yl]oxy]-n-methyl-pyridine-2-carboxamide
	4-[1-allyl-7-(trifluoromethyl)-1h-indazol-3-yl]benzene-1,3-diol
	4-[1-allyl-7-(trifluoromethyl)-1h-indazol-3-yl]benzene-1,3-diol
	4-[3-(1,4-diazepan-1-ylcarbonyl)-4-fluorobenzyl]phthalazin-1(2h)-one
	4-[3-(1h-benzimidazol-2-yl)-1h-indazol-6-yl]-2-methoxyphenol
	4-[3-(2-chloro-4,5-difluoro-benzoyl)ureido]-3-trifluoromethoxybenzoic acid
	4-[3-(3-nitrophenyl)-1,2,4-oxadiazol-5-yl]butanoic acid
	4-[3-(4-chlorophenyl)-1h-pyrazol-5-yl]piperidine
	4-[3-(4-chlorophenyl)-2,1-benzisoxazol-5-yl]pyrimidin-2-amine
	4-[3-(4-fluorophenyl)-1h-pyrazol-4-yl]pyridine
	4-[3-(cyclopentyloxy)-4-methoxyphenyl]-2-pyrrolidinone
	4-[3-(cyclopentyloxy)-4-methoxyphenyl]-2-pyrrolidinone
	4-[3-(dibenzylamino)phenyl]-2,4-dioxobutanoic acid
	4-[3-hydroxyanilino]-6,7-dimethoxyquinazoline
	4-[3-methylsulfanylanilino]-6,7-dimethoxyquinazoline
	4-[3-oxo-3-(5,5,8,8-tetramethyl-5,6,7,8-tetrahydro-naphthalen-2-yl)-propenyl]-benzoic acid
	4-[4-(1-amino-1-methylethyl)phenyl]-5-chloro-n-[4-(2-morpholin-4-ylethyl)phenyl]pyrimidin-2-amine
	4-[4-(2,3-dihydro-1,4-benzodioxin-6-yl)-3-methyl-1h-pyrazol-5-yl]-6-ethylbenzene-1,3-diol
	4-[4-(2,3-dihydro-1,4-benzodioxin-6-yl)-3-methyl-1h-pyrazol-5-yl]-6-ethylbenzene-1,3-diol
	4-[4-(2,5-dioxo-pyrrolidin-1-yl)-phenylamino]-4-hydroxy-butyric acid
	4-[4-(2,5-dioxo-pyrrolidin-1-yl)-phenylamino]-4-hydroxy-butyric acid
	4-[4-(2,5-dioxo-pyrrolidin-1-yl)-phenylamino]-4-hydroxy-butyric acid
	4-[4-(4-chloro-phenoxy)-benzenesulfonylmethyl]-tetrahydro-pyran-4-carboxylic acid hydroxyamide
	4-[4-(4-methoxyphenyl)-5-methyl-1h-pyrazol-3-yl]benzene-1,3-diol
	4-[4-(4-methyl-2-methylamino-thiazol-5-yl)-pyrimidin-2-ylamino]-phenol
	4-[5-(2-carboxy-1-formyl-ethylcarbamoyl)-pyridin-3-yl]-benzoic acid
	4-[5-(3-iodo-phenyl)-2-(4-methanesulfinyl-phenyl)-1h-imidazol-4-yl]-pyridine
	4-[5-(4-fluoro-phenyl)-2-(4-methanesulfinyl-phenyl)-3h-imidazol-4-yl]-pyridine
	4-[5-(4-fluoro-phenyl)-2-(4-methanesulfinyl-phenyl)-3h-imidazol-4-yl]-pyridine
	4-[5-(trans-4-aminocyclohexylamino)-3-isopropylpyrazolo[1,5-a]pyrimidin-7-ylamino]-n,n-dimethylbenzenesulfonamide
	4-[5-[2-(1-phenyl-ethylamino)-pyrimidin-4-yl]-1-methyl-4-(3-trifluoromethylphenyl)-1h-imidazol-2-yl]-piperidine
	4-[5-pyridin-4-yl-1h-[1,2,4]triazol-3-yl]-pyridine-2-carbonitrile
	4-[8-(3-nitrophenyl)-1,7-naphthyridin-6-yl]benzoic acid
	4-[8-(3-nitrophenyl)-1,7-naphthyridin-6-yl]benzoic acid
	4-[8-(3-nitrophenyl)-1,7-naphthyridin-6-yl]benzoic acid
	4-[hydroxy-[methyl-phosphinoyl]]-3-oxo-butanoic acid
	4-{[(1r,2s)-1,2-dihydroxy-2-methyl-3-(4-nitrophenoxy)propyl]amino}-2-(trifluoromethyl)benzonitrile
	4-{[(2,6-dichlorophenyl)carbonyl]amino}-n-piperidin-4-yl-1h-pyrazole-3-carboxamide
	4-{[(2,6-difluorophenyl)carbonyl]amino}-n-[(3s)-piperidin-3-yl]-1h-pyrazole-3-carboxamide
	4-{[(2-oxo-1,2-dihydro-3h-indol-3-ylidene)methyl]amino}-n-(1,3-thiazol-2-yl)benzenesulfonamide
	4-{[(2r)-2-(2-methylphenyl)pyrrolidin-1-yl]carbonyl}benzene-1,3-diol
	4-{[(2s)-3-(tert-butylamino)-2-hydroxypropyl]oxy}-3h-indole-2-carbonitrile
	4-{[(cyclohexylamino)carbonyl]amino}butanoic acid
	4-{[(e)-2-(5-chlorothien-2-yl)vinyl]sulfonyl}-1-(1h-pyrrolo[3,2-c]pyridin-2-ylmethyl)piperazin-2-one
	4-{[1-methyl-2,4-dioxo-6-(3-phenylprop-1-yn-1-yl)-1,4-dihydroquinazolin-3(2h)-yl]methyl}benzoic acid
	4-{[1-methyl-5-(2-methyl-benzoimidazol-1-ylmethyl)-1h-benzoimidazol-2-ylmethyl]-amino}-benzamidine
	4-{[4-(1-cyclopropyl-2-methyl-1h-imidazol-5-yl)pyrimidin-2-yl]amino}-n-methylbenzenesulfonamide
	4-{[4-(4-fluoro-3-methylphenyl)-1,3-thiazol-2-yl]amino}-2-hydroxybenzoic acid
	4-{[4-{[(1r,2r)-2-(dimethylamino)cyclopentyl]amino}-5-(trifluoromethyl)pyrimidin-2-yl]amino}-n-methylbenzenesulfonamide
	4-{[4-amino-6-(cyclohexylmethoxy)-5-nitrosopyrimidin-2-yl]amino}benzamide
	4-{[4-amino-6-(cyclohexylmethoxy)-5-nitrosopyrimidin-2-yl]amino}benzamide
	4-{[5-(cyclohexylamino)[1,2,4]triazolo[1,5-a]pyrimidin-7-yl]amino}benzenesulfonamide
	4-{[5-(cyclohexylmethoxy)[1,2,4]triazolo[1,5-a]pyrimidin-7-yl]amino}benzenesulfonamide
	4-{[5-(cyclohexyloxy)[1,2,4]triazolo[1,5-a]pyrimidin-7-yl]amino}benzenesulfonamide
	4-{[5-(cyclohexyloxy)[1,2,4]triazolo[1,5-a]pyrimidin-7-yl]amino}benzenesulfonamide
	4-{[5-chloro-4-(1h-indol-3-yl)pyrimidin-2-yl]amino}-n-ethylpiperidine-1-carboxamide
	4-{2,4-bis[(3-nitrobenzoyl)amino]phenoxy}phthalic acid
	4-{2-[(3-nitrobenzoyl)amino]phenoxy}phthalic acid
	4-{2-[(7-amino-2-furan-2-yl[1,2,4]triazolo[1,5-a][1,3,5]triazin-5-yl)amino]ethyl}phenol
	4-{3-chloro-4-[3-(2,4-dichloro-benzoyl)-ureido]-phenoxy}-butyric acid
	4-{4-[(5-hydroxy-2-methylphenyl)amino]quinolin-7-yl}-1,3-thiazole-2-carbaldehyde
	4-{4-[2-(1a,7a-dimethyl-4-oxy-octahydro-1-oxa-4-aza-cyclopropa[a]naphthalen-4-yl) -acetylamino]-phenylcarbamoyl}-butyric acid
	4-{4-[3-(2,4-dichloro-benzoyl)-ureido]-2,3-dimethyl-phenoxy}-butyric acid
	4-{4-[4-(3-aminopropoxy)phenyl]-1h-pyrazol-5-yl}-6-chlorobenzene-1,3-diol
	4-{5-[(1z)-1-(2-imino-4-oxo-1,3-thiazolidin-5-ylidene)ethyl]-2-furyl}benzenesulfonamide
	4-{5-[(z)-(2,4-dioxo-1,3-thiazolidin-5-ylidene)methyl]furan-2-yl}benzenesulfonamide
	4-{5-[(z)-(2-imino-4-oxo-1,3-thiazolidin-5-ylidene)methyl]-2-furyl}-n-methylbenzenesulfonamide
	4-{5-[(z)-(2-imino-4-oxo-1,3-thiazolidin-5-ylidene)methyl]-2-furyl}-n-methylbenzenesulfonamide
	4-{5-[(z)-(2-imino-4-oxo-1,3-thiazolidin-5-ylidene)methyl]furan-2-yl}-2-(trifluoromethyl)benzenesulfonamide
	4-{5-[(z)-(2-imino-4-oxo-1,3-thiazolidin-5-ylidene)methyl]furan-2-yl}-2-(trifluoromethyl)benzenesulfonamide
	4-{5-[(z)-(2-imino-4-oxo-1,3-thiazolidin-5-ylidene)methyl]furan-2-yl}benzenesulfonamide
	4-{5-[(z)-(2-imino-4-oxo-1,3-thiazolidin-5-ylidene)methyl]furan-2-yl}benzenesulfonamide
	4-{5-[(z)-(2-imino-4-oxo-1,3-thiazolidin-5-ylidene)methyl]furan-2-yl}benzoic acid
	4-{5-[(z)-(2-imino-4-oxo-1,3-thiazolidin-5-ylidene)methyl]furan-2-yl}benzoic acid
	4-amino hexanoic acid
	4-amino-2-hexyloxy-6-hydroxymethyl-tetrahydro-pyran-3,5-diol
	4-amino-2-octyloxy-6-hydroxymethyl-tetrahydro-pyran-3,5-diol
	4-amino-n-[(2-sulfanylethyl)carbamoyl]benzenesulfonamide
	4-amino-n-[4-(benzyloxy)phenyl]butanamide
	4-aminophenylarsonic acid
	4-androstenedione
	4-androstenedione
	4-androstenedione
	4-benzoylamino-4-{1-{1-carbamoyl-2-[4-(difluoro-phosphono-methyl)-phenyl]-ethylcarbamoyl}-2-[4-(difluoro-phosphono-methyl)-phenyl]-ethylcarbamoyl}-butyric acid
	4-bromo-2-fluoro-n-[(4e)-6-methoxy-7-[(1-methylpiperidin-4-yl)methoxy]quinazolin-4(1h)-ylidene]aniline
	4-bromo-3-(carboxymethoxy)-5-(4-hydroxyphenyl)thiophene-2-carboxylic acid
	4-bromo-3-(carboxymethoxy)-5-[3-(cyclohexylamino)phenyl]thiophene-2-carboxylic acid
	4-bromo-3-(carboxymethoxy)-5-phenylthiophene-2-carboxylic acid
	4-bromo-6-(6-hydroxy-1,2-benzisoxazol-3-yl)benzene-1,3-diol
	4-carbamoyl-4-{[6-(difluoro-phosphono-methyl)-naphthalene-2-carbonyl]-amino}-butyric acid
	4-carboxy-5-(1-pentyl)hexylsulfanyl-1,2,3-triazole
	4-carboxycinnamic acid
	4-carboxycinnamic acid
	4-chloro-6-(4-{4-[4-(methylsulfonyl)benzyl]piperazin-1-yl}-1h-pyrazol-5-yl)benzene-1,3-diol
	4-chloro-6-(4-piperazin-1-yl-1h-pyrazol-5-yl)benzene-1,3-diol
	4-chloro-6-{5-[(2-morpholin-4-ylethyl)amino]-1,2-benzisoxazol-3-yl}benzene-1,3-diol
	4-chloro-n-[(2s)-2-methyl-2,3-dihydro-1h-indol-1-yl]-3-sulfamoylbenzamide
	4'-deaza-1'-aza-2'-deoxy-1'-(9-methylene)-immucillin-h, (3r,4r)-n-[9-deazahypoxanthin-9-yl)methyl]-4-hydroxymethyl-pyrrolidin-3-ol
	4'-deoxy-4'-acetylyamino-pyridoxal-5'-phosphate
	4-deoxy-alpha-d-glucose
	4-dimethylamino-n-(6-hydroxycarbamoyethyl)benzamide-n-hydroxy-7-(4-dimethyla minobenzoyl)aminoheptanamide
	4-flourobenzenesulfonamide
	4'-fluoro-1,1'-biphenyl-4-carboxylic acid
	4-fluorobenzylamine
	4-guanidinobenzoic acid
	4-hydroxy-1,2,5-oxadiazole-3-carboxylic acid
	4-hydroxy-2-butanone
	4-hydroxy-3-[(1s)-3-oxo-1-phenylbutyl]-2h-chromen-2-one
	4-hydroxy-aconitate ion
	4-hydroxybenzaldehyde o-(3,3-dimethylbutanoyl)oxime
	4-hydroxybenzaldehyde o-(cyclohexylcarbonyl)oxime
	4-hydroxybutan-1-aminium
	4-hydroxy-n'-(4-isopropylbenzyl)benzohydrazide
	4-hydroxy-n'-(4-isopropylbenzyl)benzohydrazide
	4-hydroxy-n-propargyl-1(r)-aminoindan
	4-iodobenzo[b]thiophene-2-carboxamidine
	4-iodobenzo[b]thiophene-2-carboxamidine
	4-iodobenzo[b]thiophene-2-carboxamidine
	4-iodopyrazole
	4-iodopyrazole
	4-iodopyrazole
	4-methoxyamphetamine
	4-methoxyamphetamine
	4-methoxyamphetamine
	4-methoxyamphetamine
	4-methoxyamphetamine
	4-methoxyamphetamine
	4-methoxyamphetamine
	4-methyl-5-{(2e)-2-[(4-morpholin-4-ylphenyl)imino]-2,5-dihydropyrimidin-4-yl}-1,3-thiazol-2-amine
	4-methyl-5-{(2e)-2-[(4-morpholin-4-ylphenyl)imino]-2,5-dihydropyrimidin-4-yl}-1,3-thiazol-2-amine
	4-methyl-7,8-dihydro-5h-thiopyrano[4,3-d]pyrimidin-2-amine
	4-methyl-histidine
	4-methylimidazole
	4-methylimidazole
	4-methylimidazole
	4-methyl-n-methyl-n-(2-phenyl-2h-pyrazol-3-yl)benzenesulfonamide
	4-methyl-pentanoic acid {1-[4-guanidino-1-(thiazole-2-carbonyl)-butylcarbamoyl]-2-methyl-propyl}-amide
	4-methylpiperazin-1-yl carbonyl group
	4-methylthio-alpha-d-mannose
	4-methylumbelliferyl chitobiose
	4-morpholin-4-yl-piperidine-1-carboxylic acid [1-(3-benzenesulfonyl-1-propyl-allylcarbamoyl)-2-phenylethyl]-amide
	4-nitro-benzylphosphonobutanoyl-glycine
	4-nitro-benzylphosphonobutanoyl-glycine
	4-nitrophenyl phosphate
	4-nitrophenyl phosphate
	4-o-(4,6-dideoxy-4-{[4,5,6-trihydroxy-3-(hydroxymethyl)cyclohex-2-en-1-yl]amino}-beta-d-lyxo-hexopyranosyl)-alpha-d-erythro-hexopyranose
	4-o-(4,6-dideoxy-4-{[4-[(4-o-hexopyranosylhexopyranosyl)oxy]-5,6-dihydroxy-3-(hydroxymethyl)cyclohex-2-en-1-yl]amino}hexopyranosyl)hexopyranose
	4-oxo-2-phenylmethanesulfonyl-octahydro-pyrrolo[1,2-a]pyrazine-6-carboxylic acid [1-(n-hydroxycarbamimidoyl)-piperidin-4-ylmethyl]-amide
	4-oxosebacic acid
	4-phenoxy-n-(pyridin-2-ylmethyl)benzamide
	4-phenylbutylamine
	4-phosphonooxy-phenyl-methyl-[4-phosphonooxy]benzen
	4-piperidin-4-ylbutanal
	4-piperidin-4-ylbutanal
	4-piperidino-piperidine
	4r-fluoro-n6-ethanimidoyl-l-lysine
	4-sulfonamide-[1-(4-aminobutane)]benzamide
	4-sulfonamide-[4-(thiomethylaminobutane)]benzamide
	4-tert-butylbenzenesulfonic acid
	5-(1,4-diazepan-1-sulfonyl)isoquinoline
	5-(1,4-diazepan-1-sulfonyl)isoquinoline
	5-(1,4-diazepan-1-sulfonyl)isoquinoline
	5-(1,4-diazepan-1-sulfonyl)isoquinoline
	5-(2,3-dichlorophenyl)-n-(pyridin-4-ylmethyl)-3-thiocyanatopyrazolo[1,5-a]pyrimidin-7-amine
	5-(2,3-dichlorophenyl)-n-(pyridin-4-ylmethyl)pyrazolo[1,5-a]pyrimidin-7-amine
	5-(2,6-dichlorophenyl)-2-[(2,4-difluorophenyl)sulfanyl]-6h-pyrimido[1,6-b]pyridazin-6-one
	5-(2-chlorophenyl)-1,3,4-thiadiazole-2-sulfonamide
	5-(2-ethoxyethyl)-5-[4-(4-fluorophenoxy)phenoxy]pyrimidine-2,4,6(1h,3h,5h)-trione
	5-(2-fluorophenyl)-n-(pyridin-4-ylmethyl)pyrazolo[1,5-a]pyrimidin-7-amine
	5-(2-hydroxyethyl)nonane-1,9-diol
	5-(2-phenylpyrazolo[1,5-a]pyridin-3-yl)-1h-pyrazolo[3,4-c]pyridazin-3-amine
	5-(3-{3-[3-hydroxy-2-(methoxycarbonyl)phenoxy]propenyl}phenyl)-4-(hydroxymethyl)isoxazole-3-carboxylic acid
	5-(3-hydroxyphenyl)isothiazol-3(2h)-one 1,1-dioxide
	5-(4'-amino-1'-ethyl-5',8'-difluoro-1'h-spiro[piperidine-4,2'-quinazoline]-1-ylcarbonyl)picolinonitrile
	5-(4-chloro-5-phenyl-3-thienyl)-1,2,5-thiadiazolidin-3-one 1,1-dioxide
	5-(4-methoxybiphenyl-3-yl)-1,2,5-thiadiazolidin-3-one 1,1-dioxide
	5-(4-methoxyphenoxy)-2,4-quinazolinediamine
	5-(4-methyl-benzoylamino)-biphenyl-3,4'-dicarboxylic acid 3-dimethylamide-4'-hydroxyamide
	5-(4-morpholin-4-yl-phenylsulfanyl)-2,4-quinazolinediamine
	5-(5-chloro-2,4-dihydroxyphenyl)-n-ethyl-4-(4-methoxyphenyl)-1h-pyrazole-3-carboxamide
	5-(5-chloro-2,4-dihydroxyphenyl)-n-ethyl-4-(4-methoxyphenyl)isoxazole-3-carboxamide
	5-(5-chloro-2,4-dihydroxyphenyl)-n-ethyl-4-[4-(morpholin-4-ylmethyl)phenyl]isoxazole-3-carboxamide
	5-(5-chloro-2,4-dihydroxyphenyl)-n-ethyl-4-piperazin-1-yl-1h-pyrazole-3-carboxamide
	5-(5-chloro-2-thienyl)-n-{(3s)-1-[(1s)-1-methyl-2-morpholin-4-yl-2-oxoethyl]-2-oxopyrrolidin-3-yl}-1h-1,2,4-triazole-3-sulfonamide
	5-(5-chloro-7h-pyrrolo[2,3-d]pyrimidin-4-yl)-4,5,6,7-tetrahydro-1h-imidazo[4,5-c]pyridine
	5-(5-chloro-7h-pyrrolo[2,3-d]pyrimidin-4-yl)-4,5,6,7-tetrahydro-1h-imidazo[4,5-c]pyridine
	5-(aminocarbonyl)-1,1':4',1''-terphenyl-3-carboxylicacid
	5-(aminomethyl)-6-(2,4-dichlorophenyl)-2-(3,5-dimethoxyphenyl)pyrimidin-4-amine
	5-(dimethylamino)-1-naphthalenesulfonic acid(dansyl acid)
	5-(dimethylamino)-1-naphthalenesulfonic acid(dansyl acid)
	5-(dimethylamino)-2-naphthalenesulfonic acid
	5-(dodecylthio)-1h-1,2,3-triazole-4-carboxylic acid
	5-(hexahydro-2-oxo-1h-thieno[3,4-d]imidazol-6-yl)pentanal
	5-(para-nitrophenyl phosphonate)-pentanoic acid
	5,5-dimethyl-2-morpholin-4-yl-5,6-dihydro-1,3-benzothiazol-7(4h)-one
	5,6,7,8-tetrahydro[1]benzothieno[2,3-d]pyrimidin-4(3h)-one
	5,6-cyclic-tetrahydropteridine
	5,6-dichloro-1-beta-d-ribofuranosyl-1h-benzimidazole
	5,6-dihydro-benzo[h]cinnolin-3-ylamine
	5,6-diphenyl-n-(2-piperazin-1-ylethyl)furo[2,3-d]pyrimidin-4-amine
	5,7-dihydroxy-2-(3,4,5-trihydroxyphenyl)-4h-chromen-4-one
	5,8-di-amino-1,4-dihydroxy-anthraquinone
	5,8-dimethoxy-1,4-dimethylquinolin-2(1h)-one
	5-[(1s)-1-(3-chlorophenyl)ethoxy]quinazoline-2,4-diamine
	5-[(2-aminoethyl)amino]-6-fluoro-3-(1h-pyrrol-2-yl)benzo[cd]indol-2(1h)-one
	5-[(2-methyl-5-{[3-(trifluoromethyl)phenyl]carbamoyl}phenyl)amino]pyridine-3-carboxamide
	5-[(3r)-3-(5-methoxy-2',6'-dimethylbiphenyl-3-yl)but-1-yn-1-yl]-6-methylpyrimidine-2,4-diamine
	5-[(3r)-3-(5-methoxy-3',5'-dimethylbiphenyl-3-yl)but-1-yn-1-yl]-6-methylpyrimidine-2,4-diamine
	5-[(3r)-3-(5-methoxy-4'-methylbiphenyl-3-yl)but-1-yn-1-yl]-6-methylpyrimidine-2,4-diamine
	5-[(3r)-3-(5-methoxybiphenyl-3-yl)but-1-yn-1-yl]-6-methylpyrimidine-2,4-diamine
	5-[(4-aminocyclohexyl)amino]-7-(propan-2-ylamino)pyrazolo[1,5-a]pyrimidine-3-carbonitrile
	5-[(4-methylphenyl)sulfanyl]-2,4-quinazolinediamine
	5-[(e)-(5-chloro-2-oxo-1,2-dihydro-3h-indol-3-ylidene)methyl]-n-[2-(diethylamino)ethyl]-2,4-dimethyl-1h-pyrrole-3-carboxamide
	5-[(phenylsulfonyl)amino]-1,3,4-thiadiazole-2-sulfonamide
	5-[(z)-(5-chloro-2-oxo-1,2-dihydro-3h-indol-3-ylidene)methyl]-n-(diethylamino)ethyl]-2,4-dimethyl-1h-pyrrole-3-carboxamide
	5-[1-(3,4-dimethoxy-benzoyl)-1,2,3,4-tetrahydro-quinolin-6-yl]-6-methyl-3,6-dihydro-[1,3,4]thiadiazin-2-one
	5-[1-(4-methoxyphenyl)-1h-benzimidazol-6-yl]-1,3,4-oxadiazole-2(3h)-thione
	5-[2-(1h-pyrrol-1-yl)ethoxy]-1h-indole
	5-[2-(4-hydroxyphenyl)ethyl]benzene-1,3-diol
	5-[2,3-dichloro-4-(5-{1-[2-(2-guanidino-4-methyl-pentanoylamino)-acetyl]-piperidin-4-yl}-1-methyl-1h-pyrazol-3-yl)-phenoxymethyl]-furan-2-carboxylic acid
	5-[3-(2,5-dimethoxyphenyl)prop-1-yn-1-yl]-6-ethylpyrimidine-2,4-diamine
	5-[3-(2-methoxyphenyl)-1h-pyrrolo[2,3-b]pyridin-5-yl]-n,n-dimethylpyridine-3-carboxamide
	5-[3-(benzylamino)phenyl]-4-bromo-3-(carboxymethoxy)thiophene-2-carboxylic acid
	5-[4-(1-carboxymethyl-2-oxo-propylcarbamoyl)-benzylsulfamoyl]-2-hydroxy-benzoic acid
	5-[4-(dimethylamino)phenyl]-6-[(6-morpholin-4-ylpyridin-3-yl)ethynyl]pyrimidin-4-amine
	5-[4-tert-butylphenylsulfanyl]-2,4-quinazolinediamine
	5-[5,6-bis(methyloxy)-1h-benzimidazol-1-yl]-3-{[1-(2-chlorophenyl)ethyl]oxy}-2-thiophenecarboxamide
	5-[5,6-bis(methyloxy)-1h-benzimidazol-1-yl]-3-{[1-(2-chlorophenyl)ethyl]oxy}-2-thiophenecarboxamide
	5-{[(2-amino-9h-purin-6-yl)oxy]methyl}-2-pyrrolidinone
	5-{[(4-amino-3-chloro-5-fluorophenyl)sulfonyl]amino}-1,3,4-thiadiazole-2-sulfonamide
	5-{[1-(2,3-dichlorobenzyl)piperidin-4-yl]methoxy}quinazoline-2,4-diamine
	5-{[1-(2-fluorobenzyl)piperidin-4-yl]methoxy}quinazoline-2,4-diamine
	5'-{[4-(aminooxy)butyl](methyl)amino}-5'-deoxy-8-ethenyladenosine
	5-{2-[1-(1-methyl-propyl)-7a-methyl-octahydro-inden-4-ylidene]-ethylidene}-2-methylene-cyclohexane-1,3-diol
	5-{2-[1-(1-methyl-propyl)-7a-methyl-octahydro-inden-4-ylidene]-ethylidene}-2-methylene-cyclohexane-1,3-diol
	5-{3-[3-(2,4-dichloro-benzoyl)-ureido]-2-methyl-phenoxy}-pentanoic acid
	5-{4-[(3,5-difluorobenzyl)amino]phenyl}-6-ethylpyrimidine-2,4-diamine
	5-{4-[(3,5-difluorobenzyl)amino]phenyl}-6-ethylpyrimidine-2,4-diamine
	5-acetamido-5,6-dihydro-4-hydroxy-6-isobutoxy-4h-pyran-2-carboxylic acid
	5-alpha-androstane-3-beta,17beta-diol
	5-alpha-pregnane-3-beta-ol-hemisuccinate
	5-amidino-benzimidazole
	5-amino-1h-pyrimidine-2,4-dione
	5-amino-2,4,6-tribromobenzene-1,3-dicarboxylic acid
	5-amino-3-{[4-(aminosulfonyl)phenyl]amino}-n-(2,6-difluorophenyl)-1h-1,2,4-triazole-1-carbothioamide
	5-amino-3-{[4-(aminosulfonyl)phenyl]amino}-n-(2,6-difluorophenyl)-1h-1,2,4-triazole-1-carbothioamide
	5-amino-3-{[4-(aminosulfonyl)phenyl]amino}-n-(2,6-difluorophenyl)-1h-1,2,4-triazole-1-carbothioamide
	5-amino-3-{[4-(aminosulfonyl)phenyl]amino}-n-(2,6-difluorophenyl)-1h-1,2,4-triazole-1-carbothioamide
	5-amino-3-{[4-(aminosulfonyl)phenyl]amino}-n-(2,6-difluorophenyl)-1h-1,2,4-triazole-1-carbothioamide
	5-amino-6-cyclohexyl-4-hydroxy-2-isobutyl-hexanoic acid
	5-amino-naphtalene-2-monosulfonate
	5-benzyl-1,3-thiazol-2-amine
	5-benzyl-1,3-thiazol-2-amine
	5-beta-androstane-3,17-dione
	5-beta-androstane-3,17-dione
	5-beta-androstane-3,17-dione
	5-beta-dihydrotestosterone
	5-beta-d-ribofuranosylnicotinamide adenine dinucleotide
	5-bromo-2-{[(4-chlorophenyl)sulfonyl]amino}benzoic acid
	5-bromo-n-(2,3-dihydroxypropoxy)-3,4-difluoro-2-[(2-fluoro-4-iodophenyl)amino]benzamide
	5-bromo-n-(3-chloro-2-(4-(prop-2-ynyl)piperazin-1-yl)phenyl)furan-2-carboxamide
	5-bromonicotinamide
	5-chloro-1h-indole-2-carboxylic acid [1-(4-fluorobenzyl)-2-(4-hydroxypiperidin-1yl)-2-oxoethyl]amide
	5-chloro-1h-indole-2-carboxylic acid{[cyclopentyl-(2-hydroxy-ethyl)-carbamoyl]-methyl}-amide
	5-chloro-6-[(2-iminopyrrolidin-1-yl)methyl]pyrimidine-2,4(1h,3h)-dione
	5-chloro-6-methyl-n-(2-phenylethyl)-2-pyridin-2-ylpyrimidin-4-amine
	5-chloro-7-[(1-methylethyl)amino]pyrazolo[1,5-a]pyrimidine-3-carbonitrile
	5-chloro-n-((1r,2s)-2-(4-(2-oxopyridin-1(2h)-yl)benzamido) cyclopentyl)thiophene-2-carboxamide
	5-chloro-n-({(5s)-2-oxo-3-[4-(3-oxomorpholin-4-yl)phenyl]-1,3-oxazolidin-5-yl}methyl)thiophene-2-carboxamide
	5-chloro-n-(2-(4-(2-oxopyridin-1(2h)-yl)benzamido)ethyl)thiophene-2-carboxamide
	5-chloro-n-[(3r)-1-(2-{[2-fluoro-4-(2-oxopyridin-1(2h)-yl)phenyl]amino}-2-oxoethyl)pyrrolidin-3-yl]thiophene-2-carboxamide
	5-chloro-n-{(3s)-1-[(1s)-1-methyl-2-morpholin-4-yl-2-5-chloro-n-{(3s)-1-[(1s)-1-methyl-2-morpholin-4-yl-2-sulfonamide
	5-chloro-n-{(3s)-1-[(1s)-1-methyl-2-morpholin-4-yl-2-oxoethyl]-2-oxopyrrolidin-3-yl}-1-benzothiophene-2-sulfonamide
	5-chloro-n-{4-[(1r)-1,2-dihydroxyethyl]phenyl}-1h-indole-2-carboxamide
	5-chloro-thiophene-2-carboxylic acid ((3s,4s)-1-{[2-fluoro-4-(2-oxo-2h-pyridin-1-yl)-phenylcarbamoyl]-methyl}-4-hydroxy-pyrrolidin-3-yl)-amide
	5-chloro-thiophene-2-carboxylic acid ((3s,4s)-4-fluoro- 1-{[2-fluoro-4-(2-oxo-2h-pyridin-1-yl)-phenylcarbamoyl]-methyl}-pyrrolidin-3-yl)-amide
	5-chloryl-2,4,6-quinazolinetriamine
	5-cyano-furan-2-carboxylic acid [5-hydroxymethyl-2-(4-methyl-piperidin-1-yl)-phenyl]-amide
	5-cyano-n-(2,5-dimethoxybenzyl)-6-ethoxypyridine-2-carboxamide
	5-cyano-n-(2,5-dimethoxybenzyl)-6-ethoxypyridine-2-carboxamide
	5'-deoxy-5'-(methylthio)-tubercidin
	5'-deoxy-5'-methylthioadenosine
	5'-deoxy-5'-piperidin-1-ylthymidine
	5-ethoxy-4-(1-methyl-7-oxo-3-propyl-6,7-dihydro-1h-pyrazolo[4,3-d]pyrimidin-5-yl)thiophene-2-sulfonamide
	5-ethyl-3-methyl-1,5-dihydro-4h-pyrazolo[4,3-c]quinolin-4-one
	5-fluoro-1-[4-(4-phenyl-3,6-dihydropyridin-1(2h)-yl)butyl]quinazoline-2,4(1h,3h)-dione
	5-fluoro-beta-l-gulosyl fluoride
	5-formyl-5,6,7,8-tetrahydrofolate
	5'-guanosine-diphosphate-monothiophosphate
	5'-guanosine-diphosphate-monothiophosphate
	5'-guanosine-diphosphate-monothiophosphate
	5-heptyl-6-hydroxy-1,3-benzothiazole-4,7-dione
	5-heptyl-6-hydroxy-1,3-benzothiazole-4,7-dione
	5-heptyl-6-hydroxy-1,3-benzothiazole-4,7-dione
	5-heptyl-6-hydroxy-1,3-benzothiazole-4,7-dione
	5-heptyl-6-hydroxy-1,3-benzothiazole-4,7-dione
	5-hydroxy-2-(4-hydroxyphenyl)-1-benzofuran-7-carbonitrile
	5-hydroxy-2-(4-hydroxyphenyl)-1-benzofuran-7-carbonitrile
	5-hydroxy-3-[(1r)-1-(1h-pyrrol-2-yl)ethyl]-2h-indol-2-one
	5-hydroxymethyl-chonduritol
	5-hydroxymethyl-chonduritol
	5-hydroxymethyl-chonduritol
	5-hydroxymethylene-6-hydrofolic acid
	5-hydroxynaphthalene-1-sulfonamide
	5-hydroxy-n-propargyl-1(r)-aminoindan
	5-hydroxyvaleric acid
	5-iodotubercidin
	5-iodotubercidin
	5-iodotubercidin
	5-iodouracil
	5-mercapto-2-nitro-benzoic acid
	5-methoxy-1,2-dimethyl-3-(4-nitrophenoxymethyl)indole-4,7-dione
	5-methoxy-1,2-dimethyl-3-(phenoxymethyl)indole-4,7-dione
	5-methyl-2-[(phenylsulfonyl)amino]benzoic acid
	5-methyl-3-(9-oxo-1,8-diaza-tricyclo[10.6.1.013,18]nonadeca-12(19),13,15,17-tetraen-10-ylcarbamoyl)-hexanoic acid
	5-methyl-5-(4-phenoxy-phenyl)-pyrimidine-2,4,6-trione
	5-methyl-n-[4-(trifluoromethyl)phenyl][1,2,4]triazolo[1,5-a]pyrimidin-7-amine
	5-methyltetrahydrofolate
	5--monophosphate-9-beta-d-ribofuranosyl xanthine
	5--monophosphate-9-beta-d-ribofuranosyl xanthine
	5-n-allyl-arginine
	5-nitroindazole
	5-nitroindazole
	5-n-undecyl-6-hydroxy-4,7-dioxobenzothiazole
	5-n-undecyl-6-hydroxy-4,7-dioxobenzothiazole
	5-n-undecyl-6-hydroxy-4,7-dioxobenzothiazole
	5-n-undecyl-6-hydroxy-4,7-dioxobenzothiazole
	5-n-undecyl-6-hydroxy-4,7-dioxobenzothiazole
	5-n-undecyl-6-hydroxy-4,7-dioxobenzothiazole
	5-n-undecyl-6-hydroxy-4,7-dioxobenzothiazole
	5-n-undecyl-6-hydroxy-4,7-dioxobenzothiazole
	5-n-undecyl-6-hydroxy-4,7-dioxobenzothiazole
	5-n-undecyl-6-hydroxy-4,7-dioxobenzothiazole
	'5'-o-(n-(l-alanyl)-sulfamoyl)adenosine
	5'-o-(n-(l-cysteinyl)-sulfamoyl)adenosine
	'5'-o-(n-(l-prolyl)-sulfamoyl)adenosine
	5'-o-(n-ethyl-sulfamoyl)adenosine
	5-phenyl-1h-indazol-3-amine
	5-phenylsulfanyl-2,4-quinazolinediamine
	5-phosphoarabinonic acid
	5-phospho-d-arabinohydroxamic acid
	5-quinoxalin-6-ylmethylene-thiazolidine-2,4-dione
	5-thio-a/b-d-mannopyranosylamine
	6((s)-3-benzylpiperazin-1-yl)-3-(naphthalen-2-yl)-4-(pyridin-4-yl)pyrazine
	6-({5-fluoro-2-[(3,4,5-trimethoxyphenyl)amino]pyrimidin-4-yl}amino)-2,2-dimethyl-2h-pyrido[3,2-b][1,4]oxazin-3(4h)-one
	6-(1,1-dimethylallyl)-2-(1-hydroxy-1-methylethyl)-2,3-dihydro-7h-furo[3,2-g]chromen-7-one
	6-(2,4-diamino-6-ethylpyrimidin-5-yl)-4-(3-methoxypropyl)-2,2-dimethyl-2h-1,4-benzoxazin-3(4h)-one
	6-(2,5-dimethoxy-benzyl)-5-methyl-pyrido[2,3-d]pyrimidine-2,4-diamine
	6-(2,6-dichlorophenyl)-2-{[3-(hydroxymethyl)phenyl]amino}-8-methylpyrido[2,3-d]pyrimidin-7(8h)-one
	6-(2-fluorobenzyl)-2,4-dimethyl-4,6-dihydro-5h-thieno[2',3':4,5]pyrrolo[2,3-d]pyridazin-5-one
	6-(2-fluorophenyl)-n-(pyridin-3-ylmethyl)imidazo[1,2-a]pyrazin-8-amine
	6-(2-hydroxy-cyclopentyl)-7-oxo-heptanamidine
	6-(3,4-dihydroxybenzyl)-3-ethyl-1-(2,4,6-trichlorophenyl)-1h-pyrazolo[3,4-d]pyrimidin-4(5h)-one
	6-(3-aminophenyl)-n-(tert-butyl)-2-(trifluoromethyl)quinazolin-4-amine
	6-(3-aminopropyl)-4,9-dimethylpyrrolo[3,4-c]carbazole-1,3(2h,6h)-dione
	6-(3-bromo-2-naphthyl)-1,3,5-triazine-2,4-diamine
	6-(3-methyl-1,4-dioxo-1,4-dihydronaphthalen-2-yl)hexanoic acid
	6-(4-{(1s,2s)-2-amino-1-[(dimethylamino)carbonyl]-3-[(3s)-3-fluoropyrrolidin-1-yl]-3-oxopropyl}phenyl)-1h-[1,2,4]triazolo[1,5-a]pyridin-4-ium
	6-(4-difluoromethoxy-3-methoxy-phenyl)-2h-pyridazin-3-one
	6-(5-bromo-2-hydroxyphenyl)-2-oxo-4-phenyl-1,2-dihydropyridine-3-carbonitrile
	6-(cyclohexylamino)-9-[2-(4-methylpiperazin-1-yl)-ethyl]-9h-purine-2-carbonitrile
	6-(cyclohexylmethoxy)-8-isopropyl-9h-purin-2-amine
	6-(difluoro-phosphono-methyl)-naphthalene-2-carboxylic acid
	6-(hydroxyethyldithio)-8-(aminomethylthio)octanoic acid
	6-(n-phenylcarbamyl)-2-naphthalenecarboxamidine
	6-(octahydro-1h-indol-1-ylmethyl)decahydroquinazoline-2,4-diamine
	6-(oxalyl-amino)-1h-indole-5-carboxylic acid
	6,6-dimethyl-1-[3-(2,4,5-trichlorophenoxy)propoxy]-1,6-dihydro-1,3,5-triazine-2,4-diamine
	6,7-dicarboxyl-1,2,3,4,5,8-hexamethylhemin
	6,7-dimethoxy-4-[(3r)-3-(2-naphthyloxy)pyrrolidin-1-yl]quinazoline
	6,7-dimethoxy-4-[(3r)-3-(quinoxalin-2-yloxy)pyrrolidin-1-yl]quinazoline
	6-[(5-chloro-3-methyl-1-benzofuran-2-yl)sulfonyl]pyridazin-3(2h)-one
	6-[(z)-amino(imino)methyl]-n-[3-(cyclopentyloxy)phenyl]-2-naphthamide
	6-[(z)-amino(imino)methyl]-n-[4-(aminomethyl)phenyl]-4-(pyrimidin-2-ylamino)-2-naphthamide
	6-[1-(3,5,5,8,8-pentamethyl-5,6,7,8-tetrahydronaphthalen-2-yl)cyclopropyl]pyridine-3-carboxylic acid
	6-[2-(1h-indol-6-yl)ethyl]pyridin-2-amine
	6-[2-(3'-methoxybiphenyl-3-yl)ethyl]pyridin-2-amine
	6-[3-(4-morpholinyl)propyl]-2-(3-nitrophenyl)-5-thioxo-5,6,-dihydro-7h-thienol[2',3':4,5]pyrrolo[1,2-c]imidazol-7-one
	6-[4-(2-fluorophenyl)-1,3-oxazol-5-yl]-n-(1-methylethyl)-1,3-benzothiazol-2-amine
	6-[4-(2-piperidin-1-ylethoxy)phenyl]-3-pyridin-4-ylpyrazolo[1,5-a]pyrimidine
	6-[4-(2-piperidin-1-ylethoxy)phenyl]-3-pyridin-4-ylpyrazolo[1,5-a]pyrimidine
	6-[bis(2,2,2-trifluoroethyl)amino]-4-(trifluoromethyl)quinolin-2(1h)-one
	6-[n-(1-isopropyl-1,2,3,4-tetrahydro-7-isoquinolinyl)carbamyl]-2-naphthalenecarboxamidine
	6-[n-(1-isopropyl-3,4-dihydro-7-isoquinolinyl)carbamyl]-2-naphthalenecarboxamidine
	6-[n-(4-(aminomethyl)phenyl)carbamyl]-2-naphthalenecarboxamidine
	6-[n-(4-ethyl-1,2,3,4-tetrahydro-6-isoquinolinyl)carbamyl]-2-naphthalenecarboxamidine
	6-{[(cyclohexylamino)carbonyl]amino}hexanoic acid
[truncated: 9,420 more rows]
