# Supplementary material for: A flexible ontology for inference of emergent whole cell function from relationships between subcellular processes
Source: Sci Rep. 2017 Dec 18;7:17689. doi: 10.1038/s41598-017-16627-4 (PMC5735158; doi:10.1038/s41598-017-16627-4)
Supplement: Supplementary file 27 — Supplementary Table S25 [file 41598_2017_16627_MOESM27_ESM.txt]

Abbreviation	Description	Abbreviation aliases	Description aliases
MLC	multilaminar compartments			
SSV	small synaptic vesicle			
CFM	collagen fibrillar matrix		collagen fibrillar matrices		
	exosome		extracellular vesicle			
	inflammasome			
	mitochondrium		mitochondria
	nucleus			
DB	dense bodies		
ILV	intra-luminal vesicle		
TBC	Tubulobulbar complex			
	Myofibril				
	Pseudopodium		Pseudopodia
	Filopodium		Filopodia
	Lamellipodium		Lamellipodia
	Sarcomere		
BM	Basement membrane			
	Cell-cell junction			
AJ	Adherens junction			
	Desmosome			
	Cell-matrix junction			
	Focal adhesion			
	Hemidesmosome			
TJ	tight junction		
SRC	subrhabdomeric cisternae		
	Pseudopodia		
	Filopodia		
IC	intracellular canaliculi		
GEM	glycolipid-enriched microdomain 	glycolipid-enriched raft	
CS	clathrin structure			
	centromere			
	centromeric chromatin		centromeric DNA
CM	canalicular membrane		
LD	lipid droplet		
MN	micronucleus		
TC	tubuloreticular compartment		
GE	Golgi equivalent		
LDM	low density microsomal fraction		
	GLUT4 storage compartment		
TM	trabecular meshwork		
AF	Actin filament		
Bc	Bridging conduit		
NE	nuclear envelope		
ER	endoplasmic reticulum		
Acr	acrosome		
SCC	surface-connected compartment		
	Exosome			
	endosome	endosomal compartment	
LE	late endosome		
EE	early endosome		
ERC	endosomal-recycling center				
RE	recycling endosome		
NAO	nucleus-associated organelle		
SR	sarcoplasmic reticulum		
PSD	postsynaptic density		
CCS	clathrin-coated structure		
ECM	extracellular matrix		
SV	synaptic vesicle		
ES	excretory-secretory		
MVB	multivesicular body		multi vesicular body		
CCV	clathrin coated vesicle		
CCP	clathrin coated pit		
TEM	tetraspanin-enriched microdomain		
	microdomain		
PM	plasma membrane		cell surface	
	membrane		
	cytoskeletal element		
TGN	trans-golgi-network		trans-golgi,trans-golgi network
	cis-golgi		
	golgi apparatus		 golgi
ER	endoplasmic reticulum		
RER	rough ER	GER	rough endoplasmic reticulum,granular endoplasmic reticulum
SER	smooth ER		smooth endoplasmic reticulum
TER	tubular ER		tubular endoplasmic reticulum
MTOC	microtubule organizing center		
ERGIC	ER-to-Golgi intermediate compartment		endoplasmic reticulum golgi intermediate compartment,ER-Golgi intermediate compartment
VTC	vesicular-tubular cluster		
MT	microtubule		
kMT	kinetochore microtubule		
CMT	cortical microtubule		
	GW/P bodies		
HD	hemidesmosome		
	chromosome		
	ribosome		
TMS	transmembrane segment		
GJ	gap junction		
ERC	endosomal recycling compartment		
KT	kinetochore		
PLC	prelysosomal compartment		
