# Supplementary material for: A flexible ontology for inference of emergent whole cell function from relationships between subcellular processes
Source: Sci Rep. 2017 Dec 18;7:17689. doi: 10.1038/s41598-017-16627-4 (PMC5735158; doi:10.1038/s41598-017-16627-4)
Supplement: Supplementary file 28 — Supplementary Table S26 [file 41598_2017_16627_MOESM28_ESM.txt]

Abbreviation	Description	Abbreviation aliases	Description aliases
PND	programmed nuclear destruction			
	inflammasome pathway			
	endolysosomal pathway				
	siRNA uptake pathway				
	cell cycle	cell cycle pathway		
	phosphatidylinositol-3-kinase signalling pathway				
	chemotaxis			
	cell death				
	secretory pathway				
	macropinocytic transcytosis				
	transcytosis			
	ESCRT pathway			
	clathrin-independent pathway			
	endocytic pathway			
	caveolae-mediated pathway			
MC	mitotic checkpoint			
MPT	mitochondrial permeability transition		
OIS	Oncogene-induced senescence		
	Multi Vesicular Body pathway		MVB pathway
RME	receptor-mediated endocytosis			
	Wnt/beta-catenin pathway		Wnt/beta-catenin cascade
	PI3K pathway		PI3K cascade
	G alpha 12 pathway		G alpha 12 cascade,Ga12 cascade,Galpha12 cascade,Ga12 pathway,Galpha12 pathway
	G alpha 13 pathway		G alpha 13 cascade,Ga13 cascade,Galpha13 cascade,Ga13 pathway,Galpha13 pathway
	G alpha s pathway		G alpha s cascade,Gas cascade,Galphas cascade,Gs cascade,Gas pathway,Galphas pathway,Gs pathway
	G alpha q Pathway		G alpha q cascade,Gaq cascade,Galphaq cascade,Gq cascade,Gaq pathway,Galphaq pathway,Gq pathway
	G alpha i Pathway		G alpha i cascade,Gai cascade,Galphai cascade,Gi cascade,Gai pathway,Galphai pathway,Gi pathway
	Integrin signaling Pathway		Integrin signaling cascade
	Natural killer cell receptor signaling pathway		Natural killer cell receptor signaling cascade,NK cell receptor signaling cascade,NK cell receptor signaling pathway
	B cell antigen receptor signaling pathway		B cell antigen receptor pathway,B cell antigen receptor cascade
	T cell signal transduction pathway		T cell signal transduction cascade
	Estrogen receptor pathway		Estrogen receptor signaling pathway,Estrogen receptor signaling cascade
	Tumor necrosis factor pathway		TNF signaling pathway,Tumor necrosis factor signaling cascade
	Interleukin pathway		Interleukin signaling pathway,Interleukin signaling cascade
	Fas signaling pathway		Fas signaling cascade
	PAC1 receptor pathway		PAC1 receptor signaling cascade,PAC1 receptor signaling pathway
	Jak-STAT pathway		Jak-STAT signaling cascade,Jak-STAT signaling pathway
	Interferon signaling pathway		IFN signaling cascade,Interferon signaling pathway,IFN signaling cascade
	Toll-like receptor pathway		Toll-like receptor cascade,Toll-like receptor signaling pathway,Toll-like receptor signaling cascade,Toll-like signaling pathway,Toll-like signaling cascade
	STAT3 pathway		STAT3 pathway,STAT3 cascade,STAT3 signaling pathway,STAT3 signaling cascade
	Adrenergic pathway		Adrenergic signaling pathway,Adrenergic signaling cascade
	Cytokinin signaling Pathway		Cytokinin signaling pathway
	Transforming growth factor beta pathway		TGF beta signaling pathway,TGF beta signaling cascade,Transforming growth factor beta cascade
	BMP signaling pathway		BMP signaling cascade
	ERK1/ERK2 MAPK pathway		ERK1/ERK2 MAPK cascade,ERK1/ERK2 pathway,ERK1/ERK2 cascade
	JNK MAPK Pathway		JNK MAPK cascade,JNK MAPK signaling pathway,JNK MAPK signaling cascade
	p38 MAPK Pathway		p38 MAPK cascade,p38 MAPK signaling pathway,p38 MAPK signaling cascade
	G Protein-Independent 7 Transmembrane Receptor Signaling			
	Insulin Signaling Pathway		
	Epidermal Growth Factor Receptor Pathway		
	Fibroblast Growth Factor Receptor Pathway			
	Seven Transmembrane Receptor Signaling Through beta-Arrestin			
	IGF-1 Receptor Signaling through beta-Arrestin			
	Angiotensin II-Stimulated Signaling through G Proteins and beta-Arrestin			
	Circadian Pathway			
	Notch Signaling Pathway			
	Hypoxia-Inducible Factor 1 (HIF-1) Pathway		
	Hedgehog Signaling Pathway			
	PI3K Class IB Pathway			
	Interleukin 1 (IL-1) Pathway			
SAC	Spindle assembly checkpoint		
HM	histone modification		
TLS	translesion DNA synthesis			
RP	restriction point			
PD	proteasomal degradation			
MC	mitotic catastrophe			
MMR	mismatch repair			
DC	decatenation checkpoint			
CM	cell migration			
CA	Centrosome amplification		
PA	premature anaphase		
GC	growth control		
DC	decatenation checkpoint		
	Th1 response		Th1 type of protective response	
MTD	Microtubule-disruption		
NEB	nuclear envelope breakdown		
	cell division cycle		
	G1-to-S transition				
	G2-to-M transition						
	transmembrane glucose transport		
	CAM-mediated endocytosis		
	antigen presentation		Ag presentation
TCA	citric acid cycle		Krebs cycle,tricarboxylic acid cycle
CIE	clathrin independent endocytosis		
CME	clathrin mediated endocytosis		CTLC mediated endocytosis
RME	receptor mediated endocytosis		receptor-mediated endocytic pathway		
	apoptosis				
	extrinsic apoptosis			
	intrinsic apoptosis			
	rRNA processing							
IF	intraflagellar transport		
HMP	hexose monophosphate pathway	EMP,HMS	hexose monophosphate shunt,Embden-Meyerhof-Parnas pathway,hexose monophosphate pathway shunt
PTM	post-translational modification		
DNL	de novo lipogenesis		
	G1 to metaphase						
G1	gap 1 phase		G1 phase,growth 1 phase
G2	pre-mitotic phase		G2 phase
	synthesis phase		S phase
UPS	ubiquitin-proteasome system		
PCD	Programmed cell death		
DDR	DNA damage response		
NER	nucleotide excision repair		
BER	base excision repair		
TLS	translesion repair		
	SOS induction		
HR	homologous recombination		
NHEJ	nonhomologous end joining		
SSA	single-strand annealing		
DSB	double-strand DNA break		
SSB	Single-stranded DNA binding		
AP	Action potential		
EAP	early after potential		
DAP	diphasic action potential		
OAP	oscillatory afterpotential		
PP	plateau potential		
LTD	long-term depression		
LTP	long-term potentiation		
