# Supplementary material for: A flexible ontology for inference of emergent whole cell function from relationships between subcellular processes
Source: Sci Rep. 2017 Dec 18;7:17689. doi: 10.1038/s41598-017-16627-4 (PMC5735158; doi:10.1038/s41598-017-16627-4)
Supplement: Supplementary file 29 — Supplementary Table S27 [file 41598_2017_16627_MOESM29_ESM.txt]

Abbreviation	Description	Abbreviation aliases	Description aliases
AMCOPP	Acetylcholine-mediated control of postsynaptic potential
AKD	Acidic keratin dynamics
AFB	Actin filament branching
AFBAC	Actin filament bundling and crosslinking
AFC	Actin filament capping
AFD	Actin filament depolymerization
AFD	Actin filament dynamics
AFMEC	Actin filament minus end capping
AFN	Actin filament nucleation
AFNAB	Actin filament nucleation and branching
AFPEC	Actin filament plus end capping
AFS	Actin filament severing
AFSAD	Actin filament severing and depolymerization
AP	Actin polymerization
AOMCATOOM	Activation of M-Cdk at the onset of mitosis
ARS	Activin receptor signaling
APR	Acute-phase response
ACSP	Adenylyl cyclase signaling pathway
AJO	Adherens junction organization
ARS	Adiponectin receptor signaling
ARS	Adrenergic receptor signaling
AHRS	Adrenocorticotropic hormone receptor signaling
AS	Aggrecan synthesis
AMBPT	Albumin mediated blood protein transport
ACP	Alternative complement pathway
AEJDR	Alternative end joining DSB repair
AOAKAADOAA	Amination of alpha-keto acids and deamination of amino acids
AAM	Amino acid metabolism
AM	Ammonium metabolism
AGAA	Amyloid generation and aggregation
APO	Amyloid plaque organization
APPC	Amyloid precursor protein cleavage
AONMTC	Anchoring of nuclear membrane to cytoskeleton
ARS	Androgen receptor signaling
AS	Androgen synthesis
ARS	Angiotensin receptor signaling
AVTFETG	Anterograde vesicular traffic from ER to Golgi
AHRS	Antidiuretic hormone receptor signaling
AP	Antigen presentation
APVMCIM	Antigen presentation via MHC class I molecules
APVMCIM	Antigen presentation via MHC class II molecules
A	Apoptosis
ACP	Apoptosis caspase pathway
AECC	Apoptosis effector caspase cascade
AICC	Apoptosis initator caspase cascade
AA	Apoptosome assembly
ADDAND	Apoptotic DNA degradation and nuclear disassembly
AAAM	Aspartate and arginine metabolism
ANPRS	Atrial natriuretic peptide receptor signaling
ALF	Autophagosome lysosome fusion
AN	Autophagosome nucleation
A	Autophagy
AIFD	Axonal intermediate filament dynamics
BER	Base excision repair
BMAAO	Basement membrane assembly and organization
BMATCS	Basement membrane attachment to cell surface
BMD	Basement membrane dynamics
BS	Betaglycan signaling
BO	Beta-oxidation
BTT	Bicarbonate transmembrane transport
BS	Biglycan synthesis
BASARA	Bile acid secretion and re-absorbtion
BASFC	Bile acid synthesis from cholesterol
BASFCVAP	Bile acid synthesis from cholesterol via alternate pathway
BASFCVCP	Bile acid synthesis from cholesterol via classical pathway
BC	Bilirubin conjugation
BM	Biotin metabolism
BPD	Blood protein dynamics
BRS	Bombesin receptor signaling
BMPRS	Bone morphogenetic protein receptor signaling
BRS	Bradykinin receptor signaling
BDNFRS	Brain derived neurotrophic factor receptor signaling
BNPRS	Brain natriuretic peptide receptor signaling
CNSP	Calcineurin-NFAT signaling pathway
CRS	Calcitonin receptor signaling
CTT	Calcium transmembrane transport
CKSP	CAM kinase signaling pathway
CRS	Cannabinoid receptor signaling
CMAT	Carbohydrate metabolism and transport
CAPGAP	Cardiomyocyte action potential generation and propagation
CDDAP	Cardiomyocyte depolarization during action potential
CPCG	Cardiomyocyte pacemaker current generation
CRDAPAH	Cardiomyocyte repolarization during action potential and hyperpolarization
CBAT	Carnitine biosynthesis and transport
CI	Catecholamine inactivation
CM	Catecholamine metabolism
CS	Catecholamine synthesis
CME	Caveolin-mediated endocytosis
CISPFRS	CCN intercellular signaling protein family receptor signaling
CMLR	CD44-Mediated leukocyte rolling
CCACD	Cell cycle and cell division
CCAIRTDD	Cell cycle arrest in response to DNA damage
CJD	Cell junction dynamics
CCJO	Cell-cell junction organization
CMAO	Cell-matrix adhesion organization
CAS	Cellular antioxidant systems
CCUAE	Cellular cholesterol uptake and efflux
CC	Cellular communication
CC	Cellular contraction
CD	Cellular detoxification
CFAU	Cellular fatty acid uptake
CIS	Cellular iron storage
CIU	Cellular iron uptake
CPO	Cellular protrusion organization
CRH	Cellular redox homeostasis
CRTED	Cellular response to energy deprivation
CRTH	Cellular response to hypoxia
CRTOS	Cellular response to oxidative stress
CRTR	Cellular response to radiation
CRTS	Cellular response to stress
CSO	Centriolar satelites organization
CO	Centriole organization
CC	Centrosome cycle
CD	Centrosome duplication
CM	Centrosome maturation
CO	Centrosome organization
CS	Centrosome separation
CB	Ceramide biosynthesis
CMPFIE	Chaperone mediated protein folding in ER
CMA	Chaperone-mediated autophagy
CTT	Chloride transmembrane transport
CE	Cholesterol esterification
CM	Cholesterol metabolism
CS	Cholesterol synthesis
CTBH	Cholesterol transport by HDL
CTBL	Cholesterol transport by LDL
CTBL	Cholesterol transport by lipoproteins
CSCOSA	Cholesterol-sensitive control of SREBP activation
CSADSS	Chondroitin sulfate and dermatan sulfate synthesis
CAHD	Chromatin and histone dynamics
COBIP	Chromatin organization by insulator proteins
COBPRC	Chromatin organization by Polycomb repressive complexes
COBTF	Chromatin organization by transcription factories
CR	Chromatin remodeling
CTTL	Chromatin targeting to lamina
CSBMS	Chromosome segregation by mitotic spindle
CTZO	Ciliary transition zone organization
CAC	Citric acid cycle
CSR	Class switch recombination
CCP	Classical complement pathway
CCPA	Clathrin coated pit assembly
CCPIAVS	Clathrin coated pit invagination and vesicle scission
CCVU	Clathrin-coated vesicle uncoating
CME	Clathrin-mediated endocytosis
CMVTFTTELS	Clathrin-mediated vesicular traffic from TGN to endosomal lysosomal system
CMVTFTTL	Clathrin-mediated vesicular traffic from TGN to lysosome
COESP	Cleavage of ER signal peptide
CC	Coagulation cascade
CCAIR	Coagulation cascade and its regulation
CCCSABPD	Coagulation cascade, complement system and blood protein dynamics
CFSAVKM	Coagulation factor synthesis and vitamin K metabolism
CM	Cobalamin metabolism
CB	Collagen biosynthesis
CFC	Collagen fiber crosslinking
CFOBFAB	Collagen fibril organization by fibril-associated bridges
CCP	Common coagulation pathway
CPAR	Complement pathway and regulation
COMSTEM	Connection of muscle sarcomere to extracellular matrix
COMSTPM	Connection of muscle sarcomere to plasma membrane
CSSR	Conservative site-specific recombination
CRC	Contractile ring constriction
CRF	Contractile ring formation
COPP	Control of postsynaptic potential
CTT	Copper transmembrane transport
CCD	Cortical cytoskeleton dynamics
CRHRS	Corticotropin-releasing hormone receptor signaling
CTTMPIAI	Co-translational translocation membrane protein insertion and import
CTLRS	C-type lectin receptor signaling
CTNPRS	C-type natriuretic peptide receptor signaling
CAPT	Cut-and-paste transposition
C	Cytokinesis
CCSA	Cytoplasmic core snRNP assembly
CDMMAESP	Cytoplasmic Dicer-mediated microRNA and endogenous siRNA processing
CHSR	Cytoplasmic heme synthesis reactions
CIFASD	Cytoplasmic intermediate filament and septin dynamics
CPTPM	Cytoplasmic post-translational protein modification
CPA	Cytoplasmic protein acetylation
CPAAD	Cytoplasmic protein acetylation and deacetylation
CPD	Cytoplasmic protein deacetylation
CPF	Cytoplasmic protein folding
CPTAD	Cytoplasmic protein tyrosination and detyrosination
CRD	Cytoplasmic RNA deadadenylation
CUCR	Cytoplasmic urea cycle reactions
CD	Cytoskeleton dynamics
DS	Decorin synthesis
DBLE	Degradation by lysosomal enzymes
DNSOP	De-novo synthesis of purines
DNSOP	De-novo synthesis of pyrimidines
DOFA	Desaturation of fatty acids
DD	Desmin dynamics
DO	Desmosome organization
DLR	Direct lesion reversal
DDRS	Discoidin domain receptor signaling
DC	DNA cleavage
DDR	DNA damage response
DDSBR	DNA double-strand break repair
DICLR	DNA interstrand cross-links repair
DPA	DNA polymerase assembly
DR	DNA recombination
DRE	DNA replication elongation
DRFA	DNA replication fork assembly
DRI	DNA replication initiation
DRRAR	DNA replication, recombination and repair
DSSBR	DNA single-strand break repair
DSDTE	DNA supercoiling during transcription elongation
DMPOS	Dolichol-mediated precursor oligosaccharide synthesis
DMCOPP	Dopamine-mediated control of postsynaptic potential
DATE	Drug and toxin export
DATEVMRAP	Drug and toxin export via multidrug resistance-associated proteins
EED	Early endosome dynamics
EM	Eicosanoid metabolism
ECLAA	Elastin cross-linking and assembly
E	Elastogenesis
ETC	Electron transport chain
ETCFEFF	Electron transport chain for electrons from FADH
ETCFEFN	Electron transport chain for electrons from NADH
ECCVO	Endocytic clathrin coated vesicle organization
EP	Endocytic pathway
ECOCA	Endogenous control of complement activity
ERANEO	Endoplasmic reticulum and nuclear envelope organization
ERMPIAI	Endoplasmic reticulum membrane protein insertion and import
ERQCS	Endoplasmic reticulum quality control system
ERTWJS	Endoplasmic reticulum three way junctions stabalization
ERTMS	Endoplasmic reticulum tubular membrane shaping
ERTM	Endoplasmic reticulum tubulus maintenance
ESM	Endoplasmic sheet maintenance
ERS	Endothelin receptor signaling
EGAMOCM	Energy generation and metabolism of cellular monomers
ERS	Ephrin receptor signaling
EGFFS	Epidermal growth factor family signaling
EGFRS	Epidermal growth factor receptor signaling
EIFD	Epithelial intermediate filament dynamics
EM	Epoxide metabolism
ERA	Equatorial RhoA activation
EUPRP	ER unfolded protein response pathway
ESP	Erk signaling pathway
ERS	Erythropoietin receptor signaling
ERS	Estrogen receptor signaling
ES	Estrogen synthesis
EAO	Eukaryotic axoneme organization
EBBO	Eukaryotic basal body organization
ECAFO	Eukaryotic cilium and flagellum organization
EDR	Eukaryotic DNA replication
EIT	Eukaryotic intraflagellar transport
EKD	Eukaryotic kinetochore dynamics
ETZO	Eukaryotic transition zone organization
EMVTFTTPM	Exomer-mediated vesicle transport from TGN to plasma membrane
ES	Exosome secretion
EMB	Extracellular matrix breakdown
EMBBA	Extracellular matrix breakdown by adamalysins
EMBBC	Extracellular matrix breakdown by cathepsins
EMBBH	Extracellular matrix breakdown by heparanases
EMBBMM	Extracellular matrix breakdown by matrix metalloproteases
EMBBM	Extracellular matrix breakdown by meprins
EMBBSP	Extracellular matrix breakdown by serine proteases
EMH	Extracellular matrix homeostasis
ETH	Extracellular triacylglycerol hydrolysis
EAP	Extrinsic apoptosis pathway
ECP	Extrinsic coagulation pathway
FAICLRP	Fanconi anemia interstrand cross-link repair pathway
FAE	Fatty acid elongation
FAM	Fatty acid metabolism
FAOH	Fatty acid omega-hydroxylation
FATBM	Fatty acid transfer between membranes
FATBCS	Fatty acid transport by Carnitine shuttle
FCCSO	Fibrillar collagen core structure organization
FS	Fibrillin synthesis
FGFRS	Fibroblast growth factor receptor signaling
FA	Fibronectin assembly
FMD	Fibronectin matrix dynamics
FS	Fibronectin synthesis
FRS	Fibulin receptor signaling
FALO	Filopodium and lamellipodium organization
FO	Filopodium organization
FAO	Focal adhesion organization
FC	Folate cycle
FSHRS	Follicle stimulating hormone receptor signaling
FRGBM	Free radical generation by Myeloperoxidase
FRGBNO	Free radical generation by NADPH oxidase
FRGFRB	Free radical generation for respiratory burst
FAMM	Fructose and mannose metabolism
FM	Fructose metabolism
GMTC	G2 M transition checkpoint
GM	GABA metabolism
GMCOPP	GABA-mediated control of postsynaptic potential
GM	Galactose metabolism
GB	Ganglioside biosynthesis
GJO	Gap junction organization
GIPRS	Gastric inhibitory polypeptide receptor signaling
GACBRS	Gastrin and cholecystokinin B receptor signaling
GRPRS	Gastrin-releasing peptide receptor signaling
GHS	Gastrointestinal hormone signaling
GE	Gene expression
GRS	Ghrelin receptor signaling
GFAPD	Glial fibrillary acidic protein dynamics
GRS	Glucagon receptor signaling
GLP1RS	Glucagon-like peptide-1 receptor signaling
GAMS	Glucocorticoid and Mineralocorticoid synthesis
GRS	Glucocorticoid receptor signaling
G	Gluconeogenesis
G	Glucuronidation
GAGM	Glutamate and glutamine metabolism
GMCOPP	Glutamate-mediated control of postsynaptic potential
GC	Gluthatione conjugation
GMCOPP	Glycine-mediated control of postsynaptic potential
GS	Glycogen synthesis
GSAG	Glycogen synthesis and glycogenolysis
G	Glycogenolysis
G	Glycolysis
GAG	Glycolysis and Gluconeogenesis
GS	Glycosaminoglycan synthesis
GM	Glyoxylate metabolism
GASAATP	GPI-anchor synthesis and attachment to protein
GPCRSP	G-protein coupled receptor signaling pathway
GMCSFRS	Granulocyte macrophage colony-stimulating factor receptor signaling
GCSFRS	Granulocyte-colony stimulating factor receptor signaling
GDFRS	Growth differentiation factor receptor signaling
GHRS	Growth hormone receptor signaling
HRS	Hedgehog receptor signaling
HAHM	Heme and hemoglobin metabolism
HDTB	Heme degradation to bilirubin
HS	Heme synthesis
HO	Hemidesmosome organization
HAMS	Hemoglobin and myoglobin synthesis
HS	Hemoglobin synthesis
HAHSS	Heparin and heparan sulfate synthesis
HBELGFRS	Heparin-binding EGF-like growth factor receptor signaling
HGFRS	Hepatocyte growth factor receptor signaling
H1RSP	HIF-1 receptor signaling pathway
HS	Hippo signaling
HM	Histamine metabolism
HA	Histone acetylation
HAAD	Histone acetylation and deactylation
HD	Histone deacetylation
HD	Histone demethylation
HD	Histone dephosphorylation
HD	Histone deubiquitination
HM	Histone methylation
HMAD	Histone methylation and demethylation
HM	Histone modification
HP	Histone phosphorylation
HPAD	Histone phosphorylation and dephosphorylation
HU	Histone ubiquitination
HUAD	Histone ubiquitination and deubiquitination
HRDR	Homologous recombination DSB repair
HRCS	Hyaluronan receptor CD44 signaling
HS	Hyaluronan synthesis
HMMRS	Hyaluronan-mediated motility receptor signaling
HTT	Hydrogen transmembrane transport
HAM	Hydroxyicosatetraenoic acid metabolism
ID	Immunglobulin dynamics
IO	Immunoproteasome organization
IRS	Inhibin receptor signaling
IOAAADAU	Inhibition of amyloid aggregation, amyloid degradation and uptake
IOA	Inhibition of apoptosis
IOMMAAA	Inhibition of matrix metalloproteinase and adamalysin activity
IOMA	Inhibition of meprin activity
IMAT	Inositol metabolism and transport
IRS	Insulin receptor signaling
ILGFRS	Insulin-like growth factor receptor signaling
IRS	Integrin receptor signaling
IMLR	Integrin-mediated leukocyte rolling
IARS	Interferon alpha receptor signaling
IBRS	Interferon beta receptor signaling
IGRS	Interferon gamma receptor signaling
IRS	Interferon receptor signaling
IS	Interferon signaling
I1RS	Interleukin 1 receptor signaling
I1RS	Interleukin 11 receptor signaling
I1RS	Interleukin 12 receptor signaling
I1RS	Interleukin 13 receptor signaling
I1RS	Interleukin 15 receptor signaling
I1RS	Interleukin 18 receptor signaling
I2RS	Interleukin 2 receptor signaling
I2RS	Interleukin 21 receptor signaling
I2RS	Interleukin 23 receptor signaling
I2RS	Interleukin 27 receptor signaling
I3RS	Interleukin 3 receptor signaling
I3RS	Interleukin 33 receptor signaling
I4RS	Interleukin 4 receptor signaling
I5RS	Interleukin 5 receptor signaling
I6RS	Interleukin 6 receptor signaling
I7RS	Interleukin 7 receptor signaling
I8RS	Interleukin 8 receptor signaling
I9RS	Interleukin 9 receptor signaling
IRS	Interleukin receptor signaling
INANCO	Interphase nucleus and nuclear chromatin organization
IAAEOC	Intestinal absorption and excretion of cholesterol
IBA	Intracellular bridge abscission
IBA	Intracellular bridge assembly
ICSCOMP	Intracellular common signaling cascades of multiple pathways
IDP	Intracellular degradation pathways
ITM	Intracellular triacylglycerol mobilization
IVT	Intracellular vesicular traffic
IACP	Intrinsic and coagulation pathway
IAP	Intrinsic apoptosis pathway
IH	Iron homeostasis
IHAHH	Iron, heme and hemoglobin homeostasis
IC	Isoleucine catabolism
JSSP	JAK-STAT signaling pathway
KRS	Kallidin receptor signaling
K	Ketogenesis
KBM	Keton body metabolism
KU	Keton utilization
KS	Kinin–kallikrein system
LO	Lamellipodium organization
LRSO	Large ribosomal subunit organization
LED	Late endosome dynamics
LCP	Lectin complement pathway
LRS	Leptin receptor signaling
LC	Leucine catabolism
LIFRS	Leukemia inhibitory factor receptor signaling
LTTEC	Leukocyte transmigration through endothelial cells
LM	Leukotriene metabolism
LONAC	Linkage of nucleoskeleton and cytoskeleton
LDB	Lipid droplet biogenesis
LDD	Lipid droplet dynamics
LDF	Lipid droplet fusion
LDMI	Lipid droplet mitochondria interaction
LM	Lipid metabolism
LTBML	Lipid transfer between membrane leaflets
L	Lipogenesis
LHHRS	Luteinizing hormone hormone receptor signaling
LM	Lysine metabolism
LA	Lysosomal acidification
LGD	Lysosomal glycoprotein degradation
LGD	Lysosomal glycosaminoglycan degradation
LLD	Lysosomal lipid degradation
M	Macroautophagy
MMIFS	Macrophage migration inhibitory factor signaling
MTORSP	Mammalian target of rapamycin signaling pathway
MM	Mannose metabolism
MSP	MAPK signaling pathway
MPS	Matricellular protein signaling
M5RS	MDA-5 receptor signaling
MACF	Membrane attack complex formation
MCGDE	Membrane curvature generation during endocytosis
MLM	Membrane lipid metabolism
MTOSMAEPOM	Membrane transport of small molecules and electrical properties of membranes
MATOCSABA	Metabolism and transport of cholesterol, steroids and bile acids
MOBCAA	Metabolism of branched-chain amino acids
MOEAA	Metabolism of essential amino acids
MOFSV	Metabolism of fat-soluble vitamins
MOGAHP	Metabolism of glutamate and histidine products
MONEAA	Metabolism of non-essential amino acids
MOPP	Metabolism of phenylalanine products
MOPAP	Metabolism of purines and pyrimidines
MOTP	Metabolism of tryptophan products
MOWSV	Metabolism of water-soluble vitamins
MTAC	Metaphase to anaphase checkpoint
MC	Methionine cycle
MSO	Microfibril scaffold organization
MAOVTBGAE	Microtubule assistance of vesicular transport between Golgi and ER
MC	Microtubule catastrophe
MCAB	Microtubule crosslinking and bundling
MD	Microtubule depolymerization
MDSAC	Microtubule depolymerization, severing and catastrophe
MD	Microtubule destabilization
MD	Microtubule dynamics
MN	Microtubule nucleation
MNAR	Microtubule nucleation and rescue
MOCD	Microtubule organization center dynamics
MPET	Microtubule plus-end tracking
MP	Microtubule polymerization
MR	Microtubule rescue
MS	Microtubule severing
MS	Microtubule stabilization
MBSVT	Microtubule-based secretory vesicle transport
MRS	Mineralocorticoid receptor signaling
MAESB	miRNA and endogenous siRNA biogenesis
MR	Mismatch repair
MAIAAE	Mitochondrial ADP import and ATP export
MAS	Mitochondrial ATP-synthesis
MBO	Mitochondrial beta-oxidation
MD	Mitochondrial dynamics
MEP	Mitochondrial energy production
MF	Mitochondrial fission
MF	Mitochondrial fusion
MGE	Mitochondrial gene expression
MHSR	Mitochondrial heme synthesis reactions
MPIM	Mitochondrial protein import machinery
MT	Mitochondrial transcription
MT	Mitochondrial translation
MT	Mitochondrial transport
MUBMACP	Mitochondrial uncoupling by mitochondrial anion carrier proteins
MUCR	Mitochondrial urea cycle reactions
MCCC	Mitotic cell cycle checkpoints
MCC	Mitotic chromosome condensation
MHP	Mitotic H3 phosphorylation
MSA	Mitotic spindle assembly
MSD	Mitotic spindle disassembly
MBOTC	Molecular Biology of the Cell
MRS	Motilin receptor signaling
MCEPANE	mRNA capping, editing, polyadenylation and nuclear export
MDA5D	mRNA decapping and 5' degradation
MDSATRBCPB	mRNA degradation, storing and translational repression by cytoplasmic processing bodies
MT	mRNA translation
MBD	Multivesicular body dynamics
MRS	Muscarinic receptor signaling
MBAM	Myelin biogenesis and maturation
MF	Myofibril formation
MFAO	Myofibril formation and organization
MS	Myoglobin synthesis
NPRS	Natriuretic peptide receptor signaling
N	Necroptosis
NI	Necroptosis induction
NRODAMP	Necroptotic release of damage-associated molecular patterns
NF	Necrosome formation
NGFRS	Nerve growth factor receptor signaling
NRS	Neuregulin receptor signaling
ND	Neurofilament dynamics
NBRS	Neuromedin B receptor signaling
NAPGAP	Neuronal action potential generation and propagation
NMDDAP	Neuronal membrane depolarization during action potential
NMRDAPAH	Neuronal membrane repolarization during action potential and hyperpolarization
NPCG	Neuronal pacemaker current generation
NSP	Neuronal signaling pathways
N	Neurotransmission
NABKD	Neutral and basic keratin dynamics
NSP	NFkB signaling pathway
NM	Niacin metabolism
NOSP	Nitric oxide signaling pathway
NGDFRS	Nodal growth differentiation factor receptor signaling
NLRS	NOD-like receptor signaling
NHEJDR	Non-homologous end joining DSB repair
NMMDP	Nonsense-mediated mRNA decay pathway
NMDP	Nonstop mRNA decay pathway
NVCT	Non-vesicular ceramide transport
NVLT	Non-vesicular lipid transport
NVOT	Non-vesicular oxysterol transport
NVPT	Non-vesicular phospholipid transport
NRS	Notch receptor signaling
NDMMP	Nuclear Drosha-mediated microRNA processing
NEM	Nuclear envelope maintenance
NIOCS	Nuclear import of core snRNP
NIF	Nuclear intermediate filaments
NME	Nuclear mRNA export
NPCO	Nuclear pore complex organization
NPE	Nuclear protein export
NPI	Nuclear protein import
NSP	Nuclear snRNA processing
NA	Nucleosome assembly
ND	Nucleosome disassembly
NR	Nucleosome remodeling
NER	Nucleotide excision repair
NM	Nucleotide metabolism
OMRS	Oncostatin-M receptor signaling
OCM	One carbon metabolism
OO	Organelle organization
ORS	Osteonectin receptor signaling
ORS	Osteopontin receptor signaling
PHRS	Parathyroid hormone receptor signaling
PRS	Pattern recognition signaling
PPP	Pentose phosphate pathway
PD	Peripherin dynamics
PS	Perlecan synthesis
PBO	Peroxisomal beta-oxidation
PPIM	Peroxisomal protein import machinery
PPARAS	Peroxisome proliferator-activated receptor alpha signaling
PPARGS	Peroxisome proliferator-activated receptor gamma signaling
PIB	Phase I biotransformation
PIBVAD	Phase I biotransformation via alcohol dehydrogenases
PIBVCP	Phase I biotransformation via cytochrome P450
PIBVFCM	Phase I biotransformation via flavin-containing monooxygenases
PIB	Phase II biotransformation
PC	Phenylalanine catabolism
PTT	Phosphate transmembrane transport
PAPBVKP	Phosphatidylcholine and phosphatidylethanolamine biosynthesis via Kennedy pathway
PPAPI	Phosphatidylcholine, phoshpatidylethanolamine and phosphatidylserine interconversion
PB	Phosphatidylinositol biosynthesis
PB	Phosphoglyceride biosynthesis
PRVLC	Phosphoglyceride remodelling via Lands cycle
PCSP	Phospholipase C signaling pathway
PKASP	PI3 kinase AKT signaling pathway
PDGFRS	Platelet-derived growth factor receptor signaling
PP	Polyol pathway
PPM	Posttranslational protein modification
PTPMAQCDBSP	Post-translational protein modification and quality control during biosynthetic-secretory pathway
PTPMIM	Post-translational protein modification in Mitochondria
PTT	Potassium transmembrane transport
PMCAP	Pre mRNA capping and polyadenylation
PCSA	Pre-catalytic spliceosome assembly
POTFDTP	Precursor oligosaccharide transfer from dolichol to protein
PM3ECAP	Pre-mRNA 3-end-cleavage and polyadenylation
PMC	Pre-mRNA capping
PMP	Pre-mRNA polyadenylation
PMS	Pre-mRNA splicing
PCF	Prereplicative complex formation
PSA	Pre-spliceosome assembly
PCIC	Procollagen cleavage into collagen
PPITE	Procollagen processing in the ER
PS	Progestagen synthesis
PRS	Progesterone receptor signaling
PRS	Prolactin receptor signaling
PM	Proline metabolism
PRS	Prostacycline receptor signaling
PDRS	Prostaglandin D2 receptor signaling
PERS	Prostaglandin E2 receptor signaling
PPARS	Prostaglandin PGF2 alpha receptor signaling
PM	Prostanoid metabolism
PRS	Prostanoid receptor signaling
PCO	Proteasomal core organization
PRPO	Proteasomal regulatory particle organization
PA	Protein acylation
PACSIGA	Protein and carbohydrate sulfation in Golgi Apparatus
PFAG	Protein farnesylation and geranylation
PFIM	Protein folding in Mitochondria
PIAIMMM	Protein import accross inner mitochondrial membrane machinery
PIAOMMM	Protein import accross outer mitochondrial membrane machinery
PIAPM	Protein import accross peroxisomal membrane
PKCSP	Protein kinase C signaling pathway
PM	Protein myristoylation
PNLGIE	Protein N-linked glycosylation in ER
POLGIGA	Protein O-linked glycosylation in Golgi Apparatus
PP	Protein palmitoylation
PP	Protein polyubiquitination
PP	Protein prenylation
PTATNM	Protein transport across the nuclear membrane
PS	Proteoglycan synthesis
PSMPR	P-selectin-mediated platelet rolling
PC	Purine catabolism
PS	Purine salvage
PSAS	Purine synthesis and salvage
PPRS	Purinergic P1 receptor signaling
PPRS	Purinergic P2X receptor signaling
PPRS	Purinergic P2Y receptor signaling
PS	Purinergic signaling
PC	Pyrimidine catabolism
PS	Pyrimidine salvage
PSAS	Pyrimidine synthesis and salvage
RS	Rank signaling
RSP	Ras signaling pathway
ROLEBM6PR	Recognition of lysosomal enzymes by mannose 6-phosphate receptor
RED	Recycling endosome dynamics
RCD	Regulated cell death
ROCCBPC	Regulation of coagulation cascade by protein C
ROIH	Regulation of iron homeostasis
ROMFBEJC	Regulation of mRNA fate by exon-junction complex
ROPPBS	Regulation of proteasomal proteolysis by signalosome
RORPIBEF	Regulation of RNA polymerase II by elongation factors
RT	Replicative transposition
RP	Restriction point
RARS	Retinoic acid receptor signaling
RM	Retinol metabolism
RVTFETT	Retrograde vesicular traffic from endosome to TGN
RVTFGTE	Retrograde vesicular traffic from Golgi to ER
RM	Riboflavin metabolism
RA	Ribonucleoprotein assembly
RB	Ribonucleoprotein biogenesis
RNE	Ribonucleoprotein nuclear export
RNRI	Ribonucleoprotein nuclear re-import
RR	Ribonucleotide reduction
RILRS	RIG-I-like receptor signaling
R3DBE	RNA 3' degradation by exosome
RCBE	RNA cleavage by exosome
RE	RNA editing
RSAD	RNA surveillance and degradation
RCA	Rolling cell adhesion
RS	Roundabout signaling
RP	rRNA processing
RT	rRNA transcription
SJSP	SAPK-JNK signaling pathway
SRO	Sarcoplasmic reticulum organization
SRS	Secretin receptor signaling
SMLR	Selectin-mediated Leukocyte rolling
SS	Semaphorin signaling
SAGM	Serine and glycine metabolism
SAMS	Serotonin and melatonin synthesis
SI	Serotonin inactivation
SMCOPP	Serotonin-mediated control of postsynaptic potential
SBEMC	Signaling by extracellular matrix components
SPIIGALH	Signaling pathways involved in glucose and lipid homeostasis
SPIIH	Signaling pathways involved in hematopoiesis
SPRCH	Signaling pathways regulating calcium homeostasis
SPRCH	Signaling pathways regulating cardiovascular homeostasis
SPRSASHS	Signaling pathways regulating steroid and sex hormone synthesis
SPRWH	Signaling pathways regulating water homeostasis
SPTCCPAD	Signaling pathways that control cell proliferation and differentiation
SSADR	Single strand annealing DSB repair
SCATMS	Sister chromatid attachment to mitotic spindle
SCC	Sister chromatid cohesion
SCS	Sister chromatid segregation
SMROCI	Smac-mediated removal of caspase inhibition
SRSO	Small ribosomal subunit organization
SEASG	snRNA expression and spliceosome generation
ST	snRNA transcription
STT	Sodium transmembrane transport
SRS	Somatostatin receptor signaling
SM	Sphingolipid metabolism
SM	Sphingomyelin metabolism
SDAMR	Spliceosome disassembly and mRNA release
S1AS2CDPMS	Step 1 and step 2 catalysis during pre-mRNA splicing
SASHS	Steroid and sex hormone signaling
SHS	Steroid hormone synthesis
SGAO	Structural golgi apparatus organization
SOOEC	Structural organization of exosome core
S	Sulfonation
SES	Syndecan ectodomain shedding
SRS	Syndecan receptor signaling
TRDIODBROR	Target RNA degradation, inhibition or destabilization by RICS or RITS
TR	Telomere replication
TRS	Tenascin receptor signaling
TBSS	TGF-beta superfamily signaling
TM	Thiamine metabolism
TMO	Thick myofilament organization
TMO	Thin myofilament organization
TRS	Thrombopoietin receptor signaling
TRS	Thrombospondin receptor signaling
TRS	Thromboxane receptor signaling
THRS	Thyroid hormone receptor signaling
THRS	Thyroid hormone related signaling
THS	Thyroid-hormone synthesis
TSHRS	Thyroid-stimulating hormone receptor signaling
TRHRS	Thyrotropin-releasing hormone receptor signaling
TJO	Tight junction organization
TSS	TNF superfamily signaling
TLRS	Toll-like receptor signaling
TP	Transamination pathways
T	Transcription
TABCR	Transcription activation by chromatin remodeling
TABNVLTM	Transcription activation by Non-vesicular lipid transport modification
TABNR	Transcription activation by nucleosome remodeling
TABNR	Transcription activation by nucleosome removal
TBRPI	Transcription by rna polymerase II
TIBGTF	Transcription initiation by general transcription factors
TRBM	Transcription regulation by mediator
TR	Transcription repression
TT	Transcription termination
TGFARS	Transforming growth factor alpha receptor signaling
TGFBRS	Transforming growth factor beta receptor signaling
TE	Translation elongation
TI	Translation initiation
TT	Translation termination
TFAT	Transmembrane fatty acid translocation
TGT	Transmembrane glucose transport
TITIIMPG	Transmembrane ion transport involved in membrane potential generation
TPIAT	Transmembrane protein import and translocation
TWAITNIIMPG	Transmembrane water and ion transport not involved in membrane potential generatation
TR	Transpositional recombination
TP	Transsulfuration pathway
TB	Triacylglycerol biosynthesis
TC	Triacylglycerol catabolism
THAM	Triacylglycerol hydrolysis and mobilization
TM	Triacylglycerol metabolism
TMAT	Triacylglycerol metabolism and transport
TTBC	Triacylglycerol transport by chylomicrons
TTBL	Triacylglycerol transport by lipoproteins
TTBV	Triacylglycerol transport by VLDL
TAAA	tRNA amino acid activation
TS	Tropoelastin synthesis
TM	Tryptophan metabolism
TNFARS	Tumor necrosis factor alpha receptor signaling
TNFBRS	Tumor necrosis factor beta receptor signaling
TM	Tyrosine metabolism
USA	U1 snRNP assembly
USA	U2 snRNP assembly
UUUTSA	U4-U6-U5 tri-snRNP assembly
UB	Ubiquinone biosynthesis
UA	Ubiquitin activation
UC	Ubiquitin conjugation
UL	Ubiquitin ligation
UMPD	Ubiquitin mediated proteasomal degradation
UC	Urea cycle
VC	Valine catabolism
VEGFRS	Vascular endothelial growth factor receptor signaling
VIPRS	Vasoactive intestinal peptide receptor signaling
VR	VDJ recombination
VRS	Versican receptor signaling
VS	Versican synthesis
VBACGM	Vesicle biogenesis at cis-Golgi membrane
VBAEM	Vesicle biogenesis at ER membrane
VE	Vesicle exocytosis
VFWPM	Vesicle fusion with plasma membrane
VTAPM	Vesicle tethering at plasma membrane
VTBEAT	Vesicular traffic between ER and TGN
VTBTAE	Vesicular traffic between TGN and endosome
VTFTTLRO	Vesicular traffic from TGN to lysosome-related organelles
VD	Vimentin dynamics
VLIFD	Vimentin-like intermediate filament dynamics
VCM	Vitamin C metabolism
VDM	Vitamin D metabolism
VDRS	Vitamin D receptor signaling
VKM	Vitamin K metabolism
VM	Vitamin metabolism
WTT	Water transmembrane transport
WBCSP	WNT-Beta-catenin signaling pathway
ZDO	Z-disc organization
ZTT	Zinc transmembrane transport
PND	programmed nuclear destruction
	inflammasome pathway
	endolysosomal pathway
	siRNA uptake pathway
	cell cycle	cell cycle pathway
	phosphatidylinositol-3-kinase signalling pathway
	chemotaxis
	cell death
	secretory pathway
	macropinocytic transcytosis
	transcytosis
	ESCRT pathway
	clathrin-independent pathway
	endocytic pathway
	caveolae-mediated pathway
MC	mitotic checkpoint
MPT	mitochondrial permeability transition
OIS	Oncogene-induced senescence
	Multi Vesicular Body pathway		MVB pathway
RME	receptor-mediated endocytosis
	Wnt/beta-catenin pathway		Wnt/beta-catenin cascade
	PI3K pathway		PI3K cascade
	G alpha 12 pathway		G alpha 12 cascade,Ga12 cascade,Galpha12 cascade,Ga12 pathway,Galpha12 pathway
	G alpha 13 pathway		G alpha 13 cascade,Ga13 cascade,Galpha13 cascade,Ga13 pathway,Galpha13 pathway
	G alpha s pathway		G alpha s cascade,Gas cascade,Galphas cascade,Gs cascade,Gas pathway,Galphas pathway,Gs pathway
	G alpha q Pathway		G alpha q cascade,Gaq cascade,Galphaq cascade,Gq cascade,Gaq pathway,Galphaq pathway,Gq pathway
	G alpha i Pathway		G alpha i cascade,Gai cascade,Galphai cascade,Gi cascade,Gai pathway,Galphai pathway,Gi pathway
	Integrin signaling Pathway		Integrin signaling cascade
	Natural killer cell receptor signaling pathway		Natural killer cell receptor signaling cascade,NK cell receptor signaling cascade,NK cell receptor signaling pathway
	B cell antigen receptor signaling pathway		B cell antigen receptor pathway,B cell antigen receptor cascade
	T cell signal transduction pathway		T cell signal transduction cascade
	Estrogen receptor pathway		Estrogen receptor signaling pathway,Estrogen receptor signaling cascade
	Tumor necrosis factor pathway		TNF signaling pathway,Tumor necrosis factor signaling cascade
	Interleukin pathway		Interleukin signaling pathway,Interleukin signaling cascade
	Fas signaling pathway		Fas signaling cascade
	PAC1 receptor pathway		PAC1 receptor signaling cascade,PAC1 receptor signaling pathway
	Jak-STAT pathway		Jak-STAT signaling cascade,Jak-STAT signaling pathway
	Interferon signaling pathway		IFN signaling cascade,Interferon signaling pathway,IFN signaling cascade
	Toll-like receptor pathway		Toll-like receptor cascade,Toll-like receptor signaling pathway,Toll-like receptor signaling cascade,Toll-like signaling pathway,Toll-like signaling cascade
	STAT3 pathway		STAT3 pathway,STAT3 cascade,STAT3 signaling pathway,STAT3 signaling cascade
	Adrenergic pathway		Adrenergic signaling pathway,Adrenergic signaling cascade
	Cytokinin signaling Pathway		Cytokinin signaling pathway
	Transforming growth factor beta pathway		TGF beta signaling pathway,TGF beta signaling cascade,Transforming growth factor beta cascade
	BMP signaling pathway		BMP signaling cascade
	ERK1/ERK2 MAPK pathway		ERK1/ERK2 MAPK cascade,ERK1/ERK2 pathway,ERK1/ERK2 cascade
	JNK MAPK Pathway		JNK MAPK cascade,JNK MAPK signaling pathway,JNK MAPK signaling cascade
	p38 MAPK Pathway		p38 MAPK cascade,p38 MAPK signaling pathway,p38 MAPK signaling cascade
	G Protein-Independent 7 Transmembrane Receptor Signaling
	Insulin Signaling Pathway
	Epidermal Growth Factor Receptor Pathway
	Fibroblast Growth Factor Receptor Pathway
	Seven Transmembrane Receptor Signaling Through beta-Arrestin
	IGF-1 Receptor Signaling through beta-Arrestin
	Angiotensin II-Stimulated Signaling through G Proteins and beta-Arrestin
	Circadian Pathway
	Notch Signaling Pathway
	Hypoxia-Inducible Factor 1 (HIF-1) Pathway
	Hedgehog Signaling Pathway
	PI3K Class IB Pathway
	Interleukin 1 (IL-1) Pathway
SAC	Spindle assembly checkpoint
HM	histone modification
TLS	translesion DNA synthesis
RP	restriction point
PD	proteasomal degradation
MC	mitotic catastrophe
MMR	mismatch repair
DC	decatenation checkpoint
CM	cell migration
CA	Centrosome amplification
PA	premature anaphase
GC	growth control
DC	decatenation checkpoint
	Th1 response		Th1 type of protective response
MTD	Microtubule-disruption
NEB	nuclear envelope breakdown
	cell division cycle
	G1-to-S transition
	G2-to-M transition
	transmembrane glucose transport
	CAM-mediated endocytosis
	antigen presentation		Ag presentation
TCA	citric acid cycle		Krebs cycle,tricarboxylic acid cycle
CIE	clathrin independent endocytosis
CME	clathrin mediated endocytosis		CTLC mediated endocytosis
RME	receptor mediated endocytosis		receptor-mediated endocytic pathway
	apoptosis
	extrinsic apoptosis
	intrinsic apoptosis
	rRNA processing
IF	intraflagellar transport
HMP	hexose monophosphate pathway	EMP,HMS	hexose monophosphate shunt,Embden-Meyerhof-Parnas pathway,hexose monophosphate pathway shunt
PTM	post-translational modification
DNL	de novo lipogenesis
	G1 to metaphase
G1	gap 1 phase		G1 phase,growth 1 phase
G2	pre-mitotic phase		G2 phase
	synthesis phase		S phase
UPS	ubiquitin-proteasome system
PCD	Programmed cell death
DDR	DNA damage response
NER	nucleotide excision repair
BER	base excision repair
TLS	translesion repair
	SOS induction
HR	homologous recombination
NHEJ	nonhomologous end joining
SSA	single-strand annealing
DSB	double-strand DNA break
SSB	Single-stranded DNA binding
AP	Action potential
EAP	early after potential
DAP	diphasic action potential
OAP	oscillatory afterpotential
PP	plateau potential
LTD	long-term depression
LTP	long-term potentiation
