# Supplementary material for: A flexible ontology for inference of emergent whole cell function from relationships between subcellular processes
Source: Sci Rep. 2017 Dec 18;7:17689. doi: 10.1038/s41598-017-16627-4 (PMC5735158; doi:10.1038/s41598-017-16627-4)
Supplement: Supplementary file 30 — Supplementary Table S28 [file 41598_2017_16627_MOESM30_ESM.txt]

Description	Description aliases	Comment
Solt-Faber model
medullary sponge kidney	MSK
pulmonary intravascular macrophage	PIM
inner dental epithelial	IDE
electrical field stimulation	EFS
mammary epithelial cell	MEC
homogenously staining region	HSR
postnatal day	PND
Tu Bei Mu	TBM
muscle progenitor cells	MPCs
fetal growth restriction	FGR
Alveolar type 2 cell	AT2 cell,AT2
spleen cell supernatant	SCS
nuclear envelop breakdown	NEB
signal temporal logic	STL
midline epithelial seam	MES
Giant cell tumor	GCT
preterm premature rupture of membranes	PPROM
monocyte derived macrophage	MDM
biological response modifier	BRM
human salivary gland	HSG
electrospray ionization	ESI
NIR laser
mature dendritic cell	mDC,mature DC
Air Sac Primordium	ASP
cloned rat embryo fibroblast	CREF
electrophoretic mobility	EPM
superior mesenteric artery	SMA
7-French Swan-Ganz catheter
RVR	renal vascular resistance
N-nitrosomethylurea	NMU
neutrophil migration
MVD	microvessel density
MIX	mixture
Huh7	liver cancer cell line
MCI	methane chemical ionization
CRL-1807	undifferentiated colonocyte
HTC	hepatoma cell
RIC	renomedullary interstitial cell
HUC	human urothelial cell line
SV-HUC	SV40 immortalized, non-tumorigenic human urothelial cell line
PM	peritoneal macrophage,cPM
RIR	Renal ischemia-reperfusion
Antibody	Ab,Antibodies,Abs
striatum	STR
U87MG	cell U87MG
SMA-560 cell	SMA-560
acquisition access period	AAP
leukocyte
thrombocyte
granulocyte
erythrocyte
aptamer-modified targeted liposome nano-carrier	Apt-PEG-LP
Maize streak virus	MSV
multilayered cell culture	MCC
Phospho-
trabecular meshwork	TBM
antennapedia peptide	Antp peptide,Antp
IRQ-modified multifunctional envelope-type nano-device	IRQ-MEND
Calu-3	polarized human airway epithelial cells,Calu-3 cells
Th1 cell	Th1
secreted growth factor
Renal blood flow	RPF
Glomerular filtration rate	GFR
HTLV-I Tax	Tax
Mouse embryonic fibroblast	MEF
ORF4 protein	ORF4 protein of varicella-zoster virus
ORF5 protein	ORF5 protein of varicella-zoster virus
TRBP	TAR RNA binding protein
glucose infusion rate	GIR
carotid intimal medial thickness	CIMT
Csp splice variant Csp2
Hyp mice
AE1/AE3 immunostain	cytokeratin AE1/AE3
single-strand break	SSB	SCP: DNA single-strand breaks ( <SSBs> ) repair
Base excision repair	BER	SCP
cytoskeletal protein
autophagic cell death	SCP,ACD
arginine decarboxylase
Serum	Sera
programmed cell death	Apoptosis
PSC	pancreatic stellate cell
mitochondrial-nuclear shuttling
INS-1	rat insulinoma cell line
Lipid raft	detergent-resistant low-density membrane microdomain,DRM
muscarinic toxin 1	MT1,MT-1
muscarinic toxin 2	MT2,MT-2
muscarinic toxin 3	MT3,MT-3
auditory brain stem response	ABR
antibody-mediated rejection of allografts	AMR
photorefractive keratectomy	PRK
ACI	acute insulin response	subcellular process
spindle assembly checkpoint	SAC	subcellular process
Adenovirus 12	Ad12
acinus
complementarity determining region	CDR	complementarity determining region 1,complementarity determining region 2,complementarity determining region 3,CDR1,CDR2,CDR3
CARS microscopy	CARS
Golgi type I cell	Golgi I cell,Golgi type I neuron,Golgi I neuron
Golgi type II cell	Golgi II cell,Golgi type II neuron,Golgi II neuron
antibodies to glutamylated tubulin	GT335,monoclonal antibody directed against glutamylated tubulin,monoclonal antibody
chinese hamster ovary cell	chinese hamster ovary,CHO
stromal vascular fraction cell	SVF cell
herpesvirus-6	HHV-6	mass	mol
Kdo2-Lipid A	KLA
stromal vascular fraction cell	SVF cell
hepatitis B virus	HBV
human gingival fibroblasts	HGF
patient-derived xenograft tumor	PDX tumor
Endothelial cell	EC
phosphate buffered saline	PBS
Postbloom fruit drop	PFD
human oral keratinocytes	HOK
immunohistochemistry	IHC
hyper-radiosensitivity	HRS
linear energy transfer radiation	LET radiation
linear energy transfer particle	LET particle
Berberis libanotica extract	Bl extract
So-Cheong-Ryong-Tang	SCRT
respiratory syncytial virus	RSV
High Content Screening	HCS
next-generation sequencing	NGS
Chandipura virus	CHPV
Photodynamic therapy	PDT
green fluorescent protein	GFP
yellow fluorescent protein	YFP
Hepatitis C virus	HCV
Chinese Han population	CHP
bone marrow-derived macrophage	BMDM
adipose tissue	AT
pulmonary arterial hypertension	PAH
vascular smooth muscle cell	VSMC
hepatocellular carcinoma	HCC
polycaprolactone	PCL
fetal bovine serum	FBS
human lens epithelial	HLE
Differential scanning calorimeter	DSC
main immunogenic region	MIR
arterial blood	AB
mixed venous blood	MVB
linseed oil	LO
Brown-Norway rat	BN rat
lysis time	LT
cerebrospinal fluid	CSF
atrial septal defect	ASD
low Met diet	LM diet,LM
high Met diet	HM diet,HM
ring minichromosome	MC
matrix	MA
volume density	VD
Barrett metaplasia	BM
mesenteric vasular bed	MVB
mixed venous blood	MVB
bone marrow	BM
Brush cell	BC
excretory-secretory	ES
vitelline envelope	VE
intercalated cell	IC
urinary bladder	UB
TiO2	Ti
spindle multipolarity	SM
light microscopy	LM
transmission electron microscopy	TEM
transmission electron microscopic analysis	TEM analysis
scanning electron microscopy	SEM
single nucleotide polymorphism	SNP
Ruthenium Red	RR
phosphorodiamidate morpholino oligomer	PMO
Pars distalis	PD
mossy fiber	MF
membrane-type	MT
Light cigarette	LC
low density microsomal fraction	LDM
low-complexity	LC
Langerhans cell	LC
kinase dead	KD
HIV-1 core protein Gag	HIV-1 core protein,Gag
Ham's F12 containing 10% FBS	Ham's F12
gallbladder	GB
ethyl cellulose	EC
methyl cellulose	MC
comparative genomic hybridisation	CGH
Syrian hamster mesothelial cell	SHM
human mesothelial cell	HM
superresolution	SR
Sulfur mustard	SM
splanchnic vascular	SV
spindle multipolarity	SM
single nucleotide polymorphism	SNP
secretory vacuole	SV
Ruthenium Red	RR
recurrence-free survival	RFS
Posterior capsular opacification	PCO
post lens capsule	PCO
poorly differentiated	PD
pharmacodynamic	PD
Pars distalis	PD
osteoid osteoma	OO
normoxia	NM
hypoxia	HM
microparticle	MP
mesangial cell	MC
conditioned medium	medium conditioned,CM
matrilysin promoter	Mp
Light cigarette	LC
Langerhans cell	LC
kinase-dead	KD
Ham's F12 containing 10% FBS	Ham's F12
gallbladder	GB
Endometrial Regenerative Cell	ERC
electron-dense body	EDB
cumulus cell	CC
conditioned media	CM
colorectal cancer	CRC
cerebral ischemic event	CIE
cellular communication	CC
carotid body	CB
cardiac fibroblast	CF
carbon nanosphere	CSP
carbon black	CB
asthmatic patient	AP
Arterial medial calcification	AMC
annulus fibrosus	AF
total cholesterol	TC
low density microsomal fraction	LDM
partial hepatectomy	PH
splanchnic vascular	SV
cardiac fibroblasts	CF
amniotic fluid	AF
annulus fibrosus	AF
latelet-released supernatant	PRS
post lens capsule	PCO
platelet-released supernatant	PRS
liver
salt resistant	SR
nutrient deprivation	ND
secondhand smoke	SHS
Nanodiamond	ND
substantia nigra	SN
transmission electron microscopy	TEM
nanosphere	Ns,NS
cytoplasmic reddening	CR
tumor cell	TC
granulosa cell	GC
glycol chitosan nanoparticle	glycol chitosan (HGC) nanoparticle,HGC nanoparticle
glycol chitosan	GC
confidence interval	CI
dendritic cell	DC
promyelocytic leukemia cell	PML cell
sun protection factor	SPF
dominant follicle	DF
Mat Ly Lu rat prostate cancer cell
anterior cruciate ligament	ACL
FAB classification	FAB
Air Sac Primordium	Asp
open probability	Po,opening probability
chemiluminescence	CL
corpus luteum	CL
Pseudomonas aeruginosa	Pseudomonas
Radix Acanthopanacis Senticosi	RAS
cerebro-spinal fluid	CSF,synovial fluid,SF
thin layer chromatography	TLC
Body weight	BW
surface antigen	SA
virus-like particle	VLP
Doxorubicin nanocarrier	DNC
surface-enhanced Raman scattering spectroscopy	SERS,surface-enhanced Raman scattering (SERS) spectroscopy
H-2171 cell	H-2171
SK-N-SH cell	SK-N-SH
HEP-G2 cell	HEP-G2
MOLT-3 cell	MOLT-3
THP-1 cell	THP-1
HL-60 cell	HL-60
ECV-304 cell	ECV-304
retinal ganglion cell	RGC
antigen	Ag,AG
microbubble	Mb,MB
superior colliculus	SC
THP-1 cell	THP-1
exonuclease	Xrn
mesoporous silica nanoparticles	MSN
simian immunodeficiency virus	SIV
enzyme fragment complementation technology	EFC
G1 to M-phase
wheat-germ-binding glycoprotein GP-49	GP-49
wheat-germ-binding glycoprotein GP-83	GP-83
antibody-coated bead	Ab-bead
Brewster angle microscopy	BAM
midblastula transition	MBT
tandem affinity purification	TAP
molecular grade index	MGI
Chromosomal instability	CI
Stochastic Simulation Algorithm	SSA
keratinocyte	KC
protien-protein interaction network	PPI,protein-protein interaction,PPI network,protein-protein interaction (PPI) network
squamous cell carcinoma HSC-2 cell line	squamous cell carcinoma HSC-2
squamous cell carcinoma HSC-3 cell line	squamous cell carcinoma HSC-3
submandibular gland carcinoma HSG cell line	submandibular gland carcinoma HSG
promyelocytic leukemia HL-60 cell line	promyelocytic leukemia HL-60
Cerebellar granule neuron	CGN
survival fraction at 2 Gy	SF2
cervical intraepithelial neoplasia	CIN
artificial cerebral spinal fluid	ACSF
TNM clinical classification	TNM
pulmonary vascular resistance	PVR
multiple organ failure	MOF
Sf 9 insect cell
esophageal adenocarcinoma	EAC
cerebral blood flow	CBF
sham-operated control	SOC
formyl-Met-Leu-Phe	fMLP
early BD
polyamidoamine-polyethylenimine	PME
prefrontal cortex	PFC
alginate nanocapsules/nanocarriers	ACSC NCs
ICAT reagent
Surface plasmon resonance	SPR
proximal tubule	PT
distal tubule	DT
motor neuron	MN
radiotherapy	RT
Soft tissue sarcoma	STS
overall survival	OS
progress-free survival	PFS
Human Caucasian gastric adenocarcinoma	AGS
neuroblastoma line SK-N-SH
Olive tail moment	OTM
Flap endonuclease 1	Fen1
Malachite green	MG
microvesicle	MV
EDB structure
volumetric density	Vv
dominant negative	DN
colloidal gold	CG
acetoxymethyl ester	AM	Ca2+ chelator
main excretory duct	MED
cortical collecting duct	CCD
water permeability	Pf
antigen retrieval	AR
Pars tuberalis	PT
middle plate	MP
globular entities	GE
anti-P56/75-bound 16PV	16PV-Ab
Epithelial-mesenchymal transition	EMT
biarsenical/tetracysteine	TC
sperm mitochondrial derivative	MD
retinal progenitor cell
flow cytometry	FCM
loss of heterozygosity
phytohemagglutinin	PHA
malignant tumour ES2	TE
dorsal root ganglion	DRG
tumour-bearing animal	PT
glucose disappearance constant	KG
insulin sensitivity index	SI
glucose effectiveness	SG
high-carbohydrate diet	HCD
low-density microsomes	LDM
maximal insulin-stimulated	MIS
Plasma membrane glucose transporter number	Ro
Fat
GBM stem-like cell	GSC
Cardiopulmonary bypass	CPB
wild-type	WT
Punch biopsy
diphtheria toxin A chain	DTA
basal forebrain (BF) neuron	basal forebrain,BF
Phl p 5 allergen	Phl p 5
SF-nsLTP allergen	SF-nsLTP
adeno-associated virus	AAV
Retinal pigment epithelial	RPE
rhesus fibroblast	RF
total internal reflection fluorescence microscopy	TIR-FM
fluorescence microscopy	FM
layered double hydroxide (LDH) nanoparticle	LDH nanoparticle
HEK-293 cell	HEK 293 cell,HEK
ARPE-19 cell
anthrax lethal factor	LF
protective antigen	PA
pulmonary arteria	PA,pulmonary arterial
intervertebral disc	IVD
heart failure	HF
basic calcium phosphate (BCP) crystal	basic calcium phosphate,BCP
electrical stimulation	ES
ectoplasmic specialization	ES,apical ectoplasmic specialization,apical ES
structure-activity relationship	SAR
hippocampus	hippocampal,CA1,CA2,CA3,CA4
macrophage	alveolar macrophage,peritoneal macrophage
electron microscope	EM,EM-gold microscopy,immunogold electron microscope
antigen	Ag
mass spectrometry	liquid chromatography–mass spectrometry,LC-MS/MS,HPLC-MS,MS,Liquid Chromatography-Mass Spectroscopy/Mass Spectroscopy
microsphere	MS
human adenovirus	Ad1,Ad2,Ad3,Ad4,Ad5
real time pcr	rt
room temperature	RT
cell penetrating peptide	CPP
Fludeoxyglucose	FDG
Cell
fast-oxidative-glycolytic fiber	FOG,fast-oxidative-glycolytic (FOG) fiber
dendritic cell	DC
reverse transcription	rT
room temperature	RT
untranslated region	UTR
carboxy terminal domain	CBT
intracellular ph	pHi
extracellular ph	pHe
temperature sensitive	ts
mast cell
trehalose-6-phosphate synthase	TPS1,TPS2	yeast
paired helical filaments	PHF
non-natural amino acid	Sox
transepithelial electrical resistance	TER
Synechococcus sp	sp
mesenchymal stem cell	MSC,hMSC,mesenchymal stem cell
Alkaline phosphatase	ALP
stop codon	TGA
anticodon	CCA
exon
intron
bacterial leucine transporter	LeuT
transmembrane	TM
viral proton channel	M1 protein,M2 protein
motility protein a	MotA
motility protein b	MotB
formyl-met-leu-phe	fMLP
lysinuric protein intolerance	LPI
in-vitro fertilization	IVF
premature chromosome condensation	PCC,prematurely condensed chromosome
aniline blue	AB
chromomycin A3	CMA3
toluidine blue	TB
acridine orange	AO
RNAse	ribonuclease
DNAse	deoxyribonuclease
cryptic unstable transcript	CUTs,cryptic transcript,cryptic intergenic transcript
premature termination codon	PTC
pico siemens	pS
shortcircuit current	SC
phosphate induced current	IP
immunoprecipitation	IP
RNF complex	RNF	Clostridium Ijungdahlii
A6 cell	A6 monolayer,cell line A6
verhoeff-van gieson staining	van gieson staining,van gieson
genesis
timeless
P1 promoter	P1
P3 promoter	P3
P2 promoter	P2
pBR322 plasmid	pBR322,E. coli cloning vector
GATC sequence
hippocampal CA3	CA3,CA3 area,CA3 region
PC3 prostate cancer cell	PC3 cell,PC3
unique short (US) genomic region	US1,US2,US3,US4,US5,US6,US7,US8,US9,US10,US11,cytomegalovirus,HCMV gene products,HCMV gene product
professional antigen-presenting cell	pAPC,antigen-presenting cell,APC
red blood cell	RBC
dendritic cell	DC
EBV Ag latent membrane protein 1	LMP1
natural killer T cell	NKT cell
epithelial-mesenchymal transition	EMT
normal human serum	NHS
nanoparticle	NP,NPsurface
solid lipid nanoparticle	SLN
PEG-oligocholic acid
MOLT	Molt F4
BLAST	BLAST cell,precursor cell,BLAST cells
HLM	human liver microsomes,human liver microsome,HLMs
DNA mismatch repair	MMR
microsatellite instability	MSI
exonuclease	3'-5' exonuclease,exonuclease activity,exonuclease activities
methyl methane sulfonate	methylmethanesulfonate	MMS
5' flap	DNA flap,flap
flash	superoxide flash,cpYFP flash,mt-cpYFP flash
lysine 40	K40
NEURONAL DIFFERENTIATION
inward rectifier K(+) current	IKATP,IK,IKr,IKur,K+ current,K(+) current,inward rectifier K(+) current
pulmonary artery	PA
INS-1 cells	INS-1 832/13
MELT repeats
calories	cal,g,cal/day,g fat
GC/MS	LC/MS/MS platforms,LC/MS/MS,GC,gas chromatography
parts per million	PPP,ozone
alkaline phosphatase	AP
neuronal differentiation
neurite outgrowth
millivolt	mV,-20 mV,-50 mV,0 mV,conductance,current
Atomic force microscopy	AFM
GS-HCL	glucosamine hydrochloride
E-box motif	E-box,E-box region,E-box site
bc(1) complex	bc complex
gibberellin	GA
KSHV complement inhibitory protein	KCP
periplasmic nitrate reductase	nap,napD,napA,napB,napC
sesame	sesame seeds,sesame seed,sesame root,sesame roots
embryonic day 14	E14
embryonic day 15	E15
embryonic day 16	E16
embryonic day 17	E17
embryonic day 18	E18
alpha-dihydrograyanotoxin II	Grayanotoxin,GTX
virus complement control protein	VCP
guinea pig
HNE	trans-4-hydroxy-2-nonenal,4-hydroxynonenal,HNE detoxification
OPS	Organophosphates,Organophosphate
RTCA	reductive tricarboxylic acid (rTCA) cycle, reductive tricarboxylic acid
PFP	diphosphate:D-fructose-6-phosphate 1-phosphotransferase
HPA	hypothalamic-pituitary-adrenal,hypothalamic-pituitary-adrenal (HPA) axis
race	sex,age,gender
CO2	CO 2,CO(2)
CA4	Combretastatin A4
CMAP	compound muscle action potential
Na+ current	Na(+) current,INaP
CA3 pyramidal cells	CA3 cells,CA3 axons,CA3
miniature inhibitory postsynaptic potential	mIPSPs
sinoatrial nodal cell	SAN
hereditary sensory and autonomic neuropathy	HSAN
extensor digitorum longus	EDL
charge coupled device	CCD
globus pallidus	GP
lateral spiriform nucleus	SPL
sound pressure level	SPL
equilibrium potential for chloride	Ecl
equilibrium potential for sodium	ENa
equilibrium potential for potassium	EK
equilibrium potential for calcium	ECa
snail defensive behavior command neuron	LPa3,RPa3,LPa2,RPa2
RS	reticulospinal	RS
OA	oriens alveus	OA
Central processing unit	CPU
thalamocortical cell	TC cell
PIN	pinacidil
CROM	cromakalim
SDZ	SDZ PCO400
Q_tc	Q-Tc interval
solitary tract	TS
temperature-sensitive	ts
outward nonspecific cationic current	Icat
Engineered heart tissue	EHT
Relative risk,Relative ratio	RR
P-wave duration	P-wave dispersion	Pwd
P-wave morphology	Pwm
United Kingdom	England,Great Britain,UK
Neutrophil/lymphocyte ratio	neutrophil to lymphocyte ratio	NLR
EFT	echocardiographic epicardial fat thickness	EET
SAN	Sinoatrial node	SAN
atrioventricular	atrio-ventricular,AV
right septal	RS
P-wave dispersion	PWD
abiraterone acetate	AA
advanced atherosclerosis	AA
african american	AA
MINERVA randomized multicentre international trial	MINERVA,study MINERVA,MINVERVA trial,MINERVA randomized multicentre international trial
c-kit stem cell	c-kit(+) cardiac progenitor cell,CPC,cardiac progenitor cell
pacer	pacer implantation,pacing,heart rhythm
AFFIRM study	AFFIRM
RACE study	RACE
PIAF study	PIAF
PAF2 study	PAF2
STAF study	STAF
Mai hospital	Mai university
heart transplantation	HTx
HR interval	HR
PR interval	PR
QRS interval	QRS
QT interval	QT
QTc interval	QTx
VDI mode	VDI mode,VVIR,AAI,VDDR
DDI mode	DDI,DDD,DDDR
pacemaker	PMK
implantable cardioverter	ICD
ambulatory blood pressure	ABP
Bruce	Bruce EET,Bruce protocol
nodal	atrioventricular nodal,AV nodal,nodal reentry,atrioventricular nodal reentry tachycardia
wave	delta wave,fibrillatory wave,P-wave
JAMA	JAMA clinical Guidelines,JAMA patient page
Dakar	Dakar university,Dakar hospital
TVA	tricuspid valve annulus
LAO	left anterior oblique
BRL	levcromakalim,potassium channel agonist BRL
HDR	high-density radiation
EST	expressed sequence tag,EST analysis,EST analyses
Cr	calorie restriction
SRBC	sheep erythrocyte,sheep red blood cell
Pig	pig,pig aortic,guinea-pig,pig red blood cell
molecular dynamics	MD
dissociation constant	Kd,nM
association constant	Ka,nM
forward rate	Kf,cm,s(-1)
backward date	Kb,cm,s(-1)
Rotavirus	RV
Bacterial superantigen	SAg
prostate cancer cell line PC-3	PC-3
polymorphonuclear neutrophil	PMN,neutrophil
standard error	SE
standard deviation	SD
Ingenuity Pathway Analysis	IPA
Gel
body mass index	BMI
Early passage	EP
hepatic stellate cell	HSC
Magnetic resonance imaging	MRI
reticuloendothelial system	RES
aptamer-modified targeted liposome nano-carrier	Apt-PEG-LPs
aptamer-polyethylene glycol 2000-distearoyl phosphoethanolamine	Apt-PEG2000-DSPE
polynuclear platinum complex	PPCs
Bat	Chiroptera
cyan fluorescent protein	CFP
Poly(ethylene glycol)	PEG
