# Supplementary material for: A flexible ontology for inference of emergent whole cell function from relationships between subcellular processes
Source: Sci Rep. 2017 Dec 18;7:17689. doi: 10.1038/s41598-017-16627-4 (PMC5735158; doi:10.1038/s41598-017-16627-4)
Supplement: Supplementary file 31 — Supplementary Table S29 [file 41598_2017_16627_MOESM31_ESM.tds]

–
—
$1
$100
$12
$13
$26
$376
$395
$50
$500
$500M
$613M
$70
$9
&
(1516)
(1647)
(1690)
(1717)
(1748)
(1791)
(1792)
(1825)
(1835)
(1841–47)[15]
(1859)
(1883-1946)
(1884)
(1903)
(1918–1922)
(1944)
(44%
(A
(ALSO
(ANARCHIST
(AND
(BACKED
(BETWEEN
(CENTRAL
(COMINTERN)
(CPC)
(DELEGATION
(DEMOCRACY)
(FN)
(FOR
(FROM
(IE
(IRAN)
(IS)
(KAPD)
(NEP)
(NOW
(ONCE
(OPENNESS)
(OR
(ORANGE)
(POLITICAL
(RATHER
(RED)
(RELIAL)
(RESTRUCTURING)
(SEE
(SFIC)
(SFIO)
(SHOWN
(SO
(SOME
(SPADS)
(STATELESS
(SUCH
(THE
(THESE
(USSR)
(USUALLY
(WHOM
(WITH
(WITNESS
[]
[10]
[102]
[119]
[124]
[13]
[139]
[140]
[153][155][156][157]
[16]
[16][17][18]
[18]
[24]
[29]
[3]
[3][4]
[30]
[31]
[33]
[37]
[38]
[4]
[40]
[41]
[43]
[45]
[49][50]
[54][55][56]
[60][61]
[62]
[63][64][65]
[66]
[66][67]
[67]
[76]
[CITATION
[HIDE]
[ISLAMIC
‘OH
‘YOU
“AS
“BUT
“CALIPHATE”
“CLASS-ACTION
“CREATIVE
“EACH
“FIRST
“FOR
“GREENHOUSE
“GUILTY”
“HIGH-AMBITION
“I
“ILLIBERAL
“IN
“IT
“LA
“LOSS
“NICHE
“ON
“OUR
“PARTIES
“RACE
“REACHING
“SO
“STOCKTAKING”
“SUITS”
“SURELY
“SYMBOLIC”
“THE
“THIS
“TODAY
“TOMORROW
“TOTAL
“VETO”
“VOTE”
“WE
“WE’VE
“WHEN
“YOU’RE
”
»
…
0
000
1
1	ETYMOLOGY
1	HISTORY
1%
1/CP21
10
10%
100
10-YEAR
11
11	EARLY
115
12
12	MODERN
120
1211
13
13	COLD
130
135CM
1375
1387
13TH-OLDEST
14
14	DISSOLUTION
14”
1400S
1433
15
150
1530
16
1640S
1662
1679
1688
1695
16TH
16TH-CENTURY
16-YEAR-OLD
17
1714–1818
1756
1764
1765
1776
1781
1787
1789
1790S
1799
17TH
17TH-CENTURY
1800S
1801
1812
1815
1820
1823
1823[14]
1829
1830
1830S
1831
1832
1834
1835
1835[CITATION
1836
1838[CITATION
1839
1846
1848
1848[50]
1849
1859
1861
1864[8]
1870S
1871
1881
1883
1890S
1895
1897
1899
18TH
18TH-CENTURY
1903[11][12]
1909
1916
1917
1918
1919
1920
1920S
1920S[75]
1920S[EDIT]
1921
1922
1923
1924[18]
1926
1928
1929
1929[80]
1930S
1933
1933[18]
1934
1936
1937–1938
1938
1939
1940
1940[79]
1941
1942[21]
1945
1947
1948
1949
195
1950
1950S
195-NATION
1960S
1960S[148]
1961
1964
1968
1970S
1974
1975
1976
1978
1980
1980S
1983
1985
1988
1989[25]
1990
1990S
1991
1992
1993
1995
1996
19TH
19TH-CENTURY
2
2	HISTORY
2	MARXIST
20%
2001
2001[26]
2002
2004
2005
2008
2008[172]
2009
2010
2011
2012
2013
2015
2015)
2017
2020
20TH
21
21	BEGINNINGS
21	MARXISM
210	1920S
211	KEYNESIAN
212	POST-WAR
21ST
22
22	GLORIOUS
22	LENINISM
23	ERA
23	MARXISM–LENINISM
231	MARXISM–LENINISM
232	TROTSKYISM
24	AMERICAN
24	LIBERTARIAN
25
25	COUNCIL
25	FRENCH
25%
250
26	LEFT
26	RADICALISM
27
27	LIBERAL
28	SPREAD
29	SOCIAL
2ND
3
3	NON-MARXIST
3	PHILOSOPHY
30
30%
300
30S
31	ANARCHIST
31	MAJOR
32	CHRISTIAN
32	CLASSICAL
33	CRITICISM
34
35TH-ANNIVERSARY
36
366
380
39%
3G
3RD
4
4	CRITICISM
4	WORLDWIDE
40
40%
400
41	EUROPE
42
42	AMERICAS
42%
43	OTHER
44
45
45:
5
5	IMPACT
5	SEE
50
50%
53%
59
5TH-CENTURY
6
6	REFERENCES
6	SEE
6%
6TH
7
7	EXTERNAL
7	NOTES
7%
7:26
70
70KD
753
7795
8
8	REFERENCES
80
800
9
9	EXTERNAL
9/11
'91THE
92
A
ABANDONED
ABANDONING
ABE
ABETTED
ABILITIES
ABILITY
ABLE
ABOLISH
ABOLISHED
ABOLISHED[29]
ABOLISHING
ABOLITION
ABOLITIONIST
ABOUT
ABOVE
ABRUPTLY
ABSENCE
ABSOLUTE
ABSOLUTISM
ABSOLUTIST
ABSORB
ABSORBED
ABSORBS
ACADEMIC
ACCENTS
ACCEPTABLE
ACCESS
ACCOMPANIED
ACCOMPLISHED
ACCOMPLISHMENT
ACCORD
ACCORD:
ACCORDANCE
ACCORDING
ACCOUNT
ACCOUNTS
ACCUMULATION
ACCUSATIONS
ACCUSED
ACHIEVABLE
ACHIEVE
ACHIEVED
ACHIEVEMENT
ACHIEVING
ACID
ACID’S
ACKNOWLEDGED
ACKNOWLEDGEMENT
ACQUIRED
ACQUIRES
ACQUISITION
ACROSS
ACT
ACTING
ACTION
ACTIONS
ACTIVATE
ACTIVE
ACTIVIST
ACTIVISTS
ACTIVITIES
ACTIVITIES[164]
ACTIVITY
ACTS
ACTUAL
ACTUALLY
ACUTE INSULIN RESPONSE
AD
ADAM
ADAPT
ADAPTATION
ADD
ADDED
ADDING
ADDITION
ADDITIONAL
ADDITIONALLY
ADDRESS
ADDRESSED
ADDRESSING
ADDS
ADHERE
ADHERENCE
ADJECTIVES
ADMEN
ADMINISTERED
ADMINISTRATION
ADMINISTRATIVE
ADMITTED
ADO
ADOPTED
ADOPTING
ADP
ADS
ADVANCE
ADVANCED
ADVANCEMENT
ADVANTAGE
ADVERSE
ADVERTISEMENT
ADVERTISERS
ADVERTISING
ADVICE
ADVISE
ADVISED
ADVOCACY
ADVOCATE
ADVOCATED
ADVOCATES
ADVOCATING
AFFAIRS
AFFAIRS[171]
AFFAIRS[95]
AFFECT
AFFILIATED
AFFIRMS
AFFLUENT
AFFORD
AFFORDABLE
AFGHANISTAN
AFRICA
AFRICA’S
AFRICAN
AFTER
AFTERNOON
AFTERWARD
AFTERWARDS
AGAIN
AGAINST
AGE
AGENCIES
AGENCY
AGENDA
AGENTS
AGES
AGGRESSIVE
AGITATION
AGO
AGRARIAN
AGREE
AGREED
AGREEMENT
AGREEMENT’S
AGREEMENTS
AGREEMENTS”
AHEAD
AHEADDEC
AHMED
AID
AILMENTS
AIM
AIMED
AIMS
AIR
AIRED
AIRHEADS
AL
ALARMING
ALBANIA
ALBUM
ALCOHOL
ALEXANDER
ALEXIS
ALGERNON
ALGORITHMS
ALI
ALIANZA
ALIEN
ALIGN
ALIGNED
ALL
ALLEGATION
ALLEGATIONS
ALLEGED
ALLEGEDLY
ALLEGIANCE
ALLIANCE
ALLIED
ALLIES
ALL-NIGHT
ALLOCATE
ALLOW
ALLOWED
ALLOWING
ALLOWS
ALL-RUSSIAN
ALMOST
ALONE
ALONG
ALPHA
ALPHA1
ALPHA2
ALPHA3
ALPHA4
ALREADY
ALSO
ALSO:
ALTERED
ALTERNATIVE
ALTHOUGH
ALTOGETHER
ALTRUISM
ALWAYS
AMADEO
AMBITIOUS
AMBIVALENT
AMELIORATED
AMENDMENTS
AMENITIES
AMERICA
AMÉRICA
AMERICA[11]
AMERICA’S
AMERICA—HE
AMERICAN
AMERICANS
AMERICAS
AMERICA'S
AMERICAS[EDIT]
AMID
AMIN
AMONG
AMONGST
AMOUNT
AMOUNTS
AMP
AMULETS
AN
ANALYSIS
ANALYZED
ANAPHASE-PROMOTING
ANARCHISM
ANARCHIST
ANARCHISTS
ANARCHO-COMMUNISM
ANARCHO-COMMUNIST
ANARCHO-COMMUNISTS
ANCHORED
ANCIEN
ANCIENT
AND
ANDALUSIA
ANDREW
ANDROID
ANGELO
ANGER!”
ANGLICAN
ANGOLA
ANGRY
ANIMAL
ANNOUNCED
ANOTHER
ANOVA
ANSWER
ANSWERS
ANTAGONISTIC:
ANTHROPOGENIC
ANTI-AUTHORITARIAN
ANTI-CAPITALIST
ANTI-CLERICALISM[151]
ANTI-COMMUNISM
ANTI-CORN
ANTIQUITY
ANTI-REVISIONIST
ANTON
ANTONIO
ANY
ANYONE
ANYTHING
ANYTIME
ANYWHERE
APARTHEID
APO
APOCALYPSE
APOSTLES
APOSTLES'
APP
APPEAL
APPEAR
APPEARED
APPEARS
APPLAUD
APPLE
APPLICATION
APPLIED
APPLIES
APPLY
APPLYING
APPOINTED
APPOINTMENT:
APPROACHES
APPROACHES”
APPROPRIATE
APPROVAL
APPROVED
APPS
APRIL
ARABIA
ARAGON
ARBITRARY
ARBITRATING
ARC
ARCHIVE
ARCHIVED
ARCHIVES
ARE
AREA
AREAS
ARENA
AREOPAGITICA
ARGUE
ARGUED
ARGUES
ARGUING
ARGUMENT
ARGUMENTS
ARIAS
ARISE
ARISING
ARISTOCRACY
ARISTOCRATIC
ARM
ARMAMENTS
ARMED
ARMIES
ARMY
ARNOLD
AROSE
AROUND
ARRANGEMENT
ARRANGEMENTS
ARRAY
ARRIVAL
ARRIVED
ARRIVED—IS
ARSENAL
ARTICLE
ARTICLE)
ARTICLE:
ARTICLES
ARTICLES:
ARTIFICIAL
ARTS
ARTZ
AS
ASCENDANT
ASCENT
ASIA
ASIAN
ASIA-PACIFIC
ASK
ASKED
ASKS
ASPECTS
ASPIRATIONAL
ASPIRATIONS
ASPIRED
ASSAILING
ASSAULT
ASSEMBLE
ASSEMBLIES
ASSEMBLY
ASSERT
ASSERTED
ASSERTS
ASSESSED
ASSIDUOUSLY
ASSIGNED
ASSIGNS
ASSISTANCE
ASSOCIATE
ASSOCIATED
ASSOCIATION
ASSOCIATIONS
ASSUME
ASSUMPTION
ASSURE
ASYLUMS
AT
ATATURK’S
ATHENS
ATLANTIC
ATMOSPHERIC
ATP
ATPASE
ATTACHED
ATTACK
ATTACKED
ATTACKS
ATTEMPT
ATTEMPTED
ATTEMPTS
ATTENDED
ATTENTION
ATTITUDE
ATTORNEY-GENERAL
ATTRIBUTES
AUGUR
AUGUST
AURELIUS
AUSTRALIA
AUSTRALIAN
AUSTRIA
AUSTRIAN
AUSTRIANS
AUTHENTIC
AUTHENTICALLY
AUTHOR
AUTHORISED
AUTHORITARIAN
AUTHORITY
AUTHORITY[164]
AUTHORITY[29]
AUTHORIZED
AUTOCRACY
AUTONOMOUS
AUTONOMY
AUTUMN
AVAILABLE
AVALANCHE
AVENUE
AVERS
AVERT
AVERTING
AVOID
AVOIDED
AVOWEDLY
AWARE
AWAY
AWFUL
B
BACK
BACKDROP
BACKER
BACKGROUND
BACKING
BACKLASH
BAD
BAGEHOT’S
BAKUNIN)
BALANCE
BALANCED
BALLOT
BANAL
BANALITY
BANDIT
BANG
BANGED
BANGS
BANISH
BANISHED
BANK
BANK’S
BANKING
BANKRUPTCY
BANKS
BANNER
BAR
BARACK
BARBARIE
BARCLAYS
BARELY
BARON
BARRIERS
BARS
BASE
BASED
BASES
BASIC
BASIS
BASIS[15]
BASTILLE
BASTION
BC
BE
BEAN
BEARING
BEAT
BEATLES’
BECAME
BECAUSE
BECKHAM
BECOME
BECOMES
BECOMING
BEDROCK
BEEN
BEFORE
BEFORE[81]
BEGAN
BEGIN
BEGINNING
BEGINNINGS[EDIT]
BEGUN
BEHAVIOUR
BEHIND
BEING
BELIEF
BELIEFS
BELIEVE
BELIEVED
BELIEVERS
BELIEVING
BELONG
BELOW
BEN
BEND
BENEATH
BENEFIT
BENEFITS
BENT
BENTHAM
BENTHAMITE
BERGEN
BERLIN
BERNARDINO
BERNSTEIN
BESIDES
BEST
BESTOWING
BESTOWS
BETA
BETA1
BETA2
BETA3
BETA4
BETTER
BETWEEN
BEVERIDGE
BEYOND
BIAS
BIG
BIGELOW
BIGELOW[CITATION
BIGOTRY
BIKES
BILL
BILLING
BILLION
BILLIONS
BILLS
BINARY
BINDING
BIOCHEMIST
BIOLOGIST
BIOLOGY
BIPARTITE
BIRTH
BISMARCK
BISMARCK’S
BIT
BITTER
BLACK
BLACKBERRY
BLACKS
BLACKS[163]
BLACKSMITHS
BLAIR’S
BLAME
BLAMED
BLATANT
BLEDSOE
BLINKHORN
BLISTERING
BLOC
BLOCKADES
BLOCS
BLOG
BLOW-HARD
BLUE
BLUEPRINTING
BNP
BNP’S
BOBBIO
BODIES
BODIES—WERE
BODILY
BODY
BODY?
BOHEMIA
BOHEMIAN
BOISTEROUSNESS
BOLSHEVIK
BOLSHEVIKS
BOLSHEVIKS'
BOMO
BONA
BONDS
BONE
BOOK
BOOKS
BOOM
BOOST
BOOTLEG
BOOTY
BORDER
BORDERS
BORDIGA
BORN
BORROW
BOTH
BOTTLE
BOUGHT
BOUNCE
BOUNCED
BOUND
BOUNDARIES
BOURBON
BOURGEOIS
BOURGEOISIE
BOURGEOISIE[28]
BOURGET
BOW
BOX
BP
BP’S
BRAIN
BRANCHES
BRANCHES[93]
BRAND
BRAND”
BRANDED
BRANDING
BRANDING’S
BRANDS
BRAZIL
BREACHES
BREAD
BREAK
BREAKTHROUGH
BREAKUP
BREAST CANCER
BRIEFLY
BRIGHT
BRING
BRINGING
BRINGS
BRINTON
BRITAIN
BRITAIN[21]
BRITANNIA
BRITANNICA
BRITISH
BROAD
BROADCAST
BROADCASTING
BROADENING
BROADLY
BROADSHEET
BROADWAY
BROKE
BROKEN
BROKER
BRONX
BROOK
BROTHER
BROUGHT
BROWN
BROWSE
BRUM
BRUM'S
BRUSSELS
BRUTALLY
BRYANT
BRYANT[7]
BRYANT'S
BT
BUBBLING
BUDGET
BUILD
BUILDER
BUILDING
BUILDS
BUILT
BUILT-IN
BUKHARIN
BULGARIA
BUREAUCRATIC
BUREAUCRATS
BURGEONING
BURKE
BURKE'S
BURN
BURNED
BURNHAM
BUSH
BUSH[149]
BUSINESS
BUT
BUTTOCK
BUY
BUYING
BY
BYSTANDERS
C
C18
C20
CABINET
CADRES
CAGE
CALENDAR
CALIFORNIA
CALIFORNIAN
CALL
CALLED
CALLING
CALLS
CALM
CALOGERO
CAMBODIA
CAME
CAMERA
CAMERAPHONE
CAMILLO
CAMP
CAMPAIGN
CAMPAIGNING
CAMPAIGNS
CAMPS
CAN
CANADA
CANADIAN
CANCEL
CANCELLATION
CANCER
CANDIDATE
CANDIDATES
CAÑETE
CANNOT
CANNOT—OR
CANON
CAP
CAPABLE
CAPACITIES
CAPACITY
CAPE
CAPITAL
CAPITAL'
CAPITALISM
CAPITALISM[114]
CAPITALISM[32]
CAPITALIST
CAPITALIST[32]
CAPITALISTIC
CAPITALS
CAPRICIOUS
CAPTURE
CAPTURED
CARBON
CARBONATION
CARBON-BASED
CARBONIC
CARE
CAREER
CAREER-ENDING
CAREFUL
CARES
CARL
CARLO
CARLYLE
CARRIED
CARRY
CARRYING
CARS
CARSON—LESS
CARVED
CASANOVA
CASANOVAS
CASE
CASES
CAST
CASTE
CASTORIADIS
CAT
CATALONIA
CATCH
CATCHING
CATEGORIES
CATEGORIES:
CATHOLIC
CATHOLICS
CATS
CAUCUSES
CAUSE
CAUSES
CAVERNOUS
CAVOUR
CAVOUR'S
CELEBRATE
CELEBRATING
CELL
CELLS
CELLULAR
CELSIUS
CENTER
CENTER[1][2]
CENTRAL
CENTRALISM
CENTRE
CENTRE’S
CENTRED
CENTRE-LEFT
CENTRE-LEFT[136][137]
CENTRE-LEFT[152]
CENTRE-RIGHT
CENTRE-RIGHT[138]
CENTRES:
CENTRIST
CENTS
CENTURIES
CENTURIES[14]
CENTURY
CENTURY[117]
CENTURY[127]
CENTURY[132]
CENTURY[169]
CENTURY[24]
CENTURY[49]
CENTURY[EDIT]
CENTURY”
CERTAIN
CERTAINLY
CERTAINTY
CHAIRMAN
CHALLENGE
CHALLENGED
CHALLENGES
CHALLENGING
CHAMPIONED
CHAMPIONING
CHAN
CHANCE
CHANCELLOR
CHANDELIERS
CHANGE
CHANGED
CHANGEPROTESTERS
CHANGES
CHANGES[162]
CHANGING
CHANNEL
CHANNELS
CHANTAL
CHAPTER
CHAPTERS
CHARACTER
CHARACTER[99]
CHARACTERISE
CHARACTERISED
CHARACTERISTIC
CHARACTERISTICS
CHARACTERS
CHARGE
CHARGED
CHARGES
CHARGING
CHARLES
CHARLES'
CHART)
CHASE
CHASING
CHEAPLY
CHEAT
CHECK
CHECKS
CHECKS[65]
CHEEK[32][33]—THE
CHEER
CHEERING
CHEERS
CHESTERTON
CHEW
CHICKEN
CHILD
CHILDREN:
CHIMERAL
CHINA
CHINA?
CHINA’S
CHINESE
CHIP
CHOICE
CHOICE[99]
CHOICES
CHOSE
CHOSEN
CHRÉTIEN
CHRIST
CHRISTIAN
CHRISTIANA
CHRISTIANITY
CHRISTIANS
CHROMATIN
CHROME
CHROMOSOMAL
CHUCKING
CHURCH
CHURCHILL
CHURNED
CID
CIRCLES[88]
CIRCUIT
CIRCULATED
CIRCULATION
CIRCUMSTANCES
CIRCUMSTANCES[34][35]
CIRCUMSTANCES[69]
CIRRHOSIS
CITED
CITIES
CITIGROUP
CITIZEN
CITIZENS
CITIZENS[166]
CITIZENSHIP
CITRIC
CITY
CIVIL
CIVILIZATIONS
CLAIM
CLAIMED
CLAIMING
CLAIMS
CLAMP
CLARITY
CLASS
CLASS I
CLASS II
CLASS III
CLASS IV
CLASSES
CLASSES:
CLASSIC
CLASSICAL
CLASSIFIED
CLASSIFIEDS
CLASSLESS
CLEAR
CLEARANCE
CLEARER
CLEARLY
CLEAVAGE
CLEGG
CLENCHINGLY
CLERGY
CLEVER
CLIENTS
CLIMATE
CLINTON
CLOSE
CLOSED
CLOSED-DOOR
CLOSEST
CLOSING
CLOTHES
CLR
CO
COAL
COALESCE
COALITION
COALITION”
COAT
COATED PIT
COBDEN
COBURN
COCA
COCONUT
CODE
CODES
CO-EDITOR
COFFERS’
CO-FOUNDER
COHORT
COINCIDED
COINED
CO-INVESTORS
COKE”
COLA
COLD
COLEMAN
COLLAPSE
COLLAPSED
COLLEAGUES
COLLECTED
COLLECTIVE
COLLECTIVISM
COLLECTIVIST
COLLEGE
COLLEGE-EDUCATED
COLLEGES
COLLOQUIALLY
COLOMBIAN
COLONIES
COLORECTAL CANCER
COLORED
COLOUR
COLUMBIA
COLUMNIST
COLUMNISTS
COM
COMA
COMBINATION
COMBINE
COMBINED
COMBINING
COME
COMES
COMINFORM
COMING
COMINTERN
COMMAND
COMMANDERS
COMMENTATORS
COMMENTED
COMMERCE
COMMERCIAL
COMMISSION
COMMISSIONER
COMMIT
COMMITMENT
COMMITTED
COMMITTED’
COMMITTEE
COMMODITIES
COMMON
COMMON”
COMMONLY
COMMONPLACE
COMMONS
COMMUNAL
COMMUNE
COMMUNES
COMMUNICATE
COMMUNICATIONS
COMMUNIS
COMMUNISM
COMMUNISM)
COMMUNISM[12]
COMMUNISM[53]
COMMUNIST
COMMUNISTIC
COMMUNISTS
COMMUNITARIAN
COMMUNITIES
COMMUNITY
COMPANIES
COMPANY
COMPARATIVELY
COMPARED
COMPARES
COMPELLED
COMPELLING
COMPETED
COMPETING
COMPETITION
COMPETITIVE
COMPETITORS
COMPLAIN
COMPLAINT
COMPLETE
COMPLETED
COMPLETELY
COMPLEX
COMPLICATED
COMPONENT
COMPOSED
COMPREHENSIVE
COMPUTER
CONCEALED
CONCEIVED
CONCENTRATED
CONCENTRATING
CONCEPT
CONCEPTION
CONCEPTIONS
CONCEPTS
CONCEPTS:
CONCEPTS[SHOW]
CONCEPTUALIZED
CONCERN
CONCERNED
CONCERNING
CONCERNS
CONCERNS[SHOW]
CONCLUDE
CONCLUDED
CONCLUDES
CONCLUDING
CONCLUSION:
CONCRETE
CONDEMNED
CONDEMNING
CONDITION
CONDITIONS
CONDOMS
CONDUCTED
CONDUCTING
CONFEDERATION
CONFERENCE
CONFIDENCE
CONFINED
CONFLICT
CONFLICTING
CONFORMITY
CONFUSED
CONFUSION
CONGESTION
CONGLOMERATES
CONGO
CONGREGATION
CONGRESS
CONGRESS[42]
CONGRESSIONAL
CONGRESS-LED
CONNECT
CONNECTED
CONNECTION
CONNOTATIONS
CONQUERED
CONSCIENCE
CONSCIENCES
CONSCIOUSNESS
CONSENSUS
CONSENT
CONSENT[90]
CONSEQUENCE
CONSEQUENCES
CONSEQUENTIAL
CONSEQUENTLY
CONSERVATION
CONSERVATISM
CONSERVATIVE
CONSERVATIVES
CONSERVATIVISM
CONSERVED
CONSIDER
CONSIDERABLE
CONSIDERED
CONSIDERS
CONSISTENT
CONSISTENTLY
CONSOLIDATED
CONSOLIDATION
CONSORTIUM
CONSTANTLY
CONSTERNATION
CONSTITUTED
CONSTITUTES
CONSTITUTION
CONSTITUTIONAL
CONSTITUTIONS
CONSTRUCT
CONSTRUCTED
CONSTRUCTING
CONSTRUCTION
CONSTRUCTIVE
CONSULTANTS
CONSULTING
CONSUMERS
CONSUMPTION
CONTACT
CONTAIN
CONTAINING
CONTAINS
CONTEMPORARY
CONTENT
CONTENTIOUS
CONTENTS
CONTEXT
CONTEXTS
CONTINENT
CONTINENT[160]
CONTINENTAL
CONTINENTALLY
CONTINENTS
CONTINUE
CONTINUED
CONTINUES
CONTINUITY[115]
CONTINUOUS
CONTINUOUSLY
CONTORT
CONTRACT
CONTRADICTORY
CONTRAST
CONTRIBUTE
CONTRIBUTED
CONTRIBUTION
CONTRIBUTIONS
CONTROL
CONTROLLED
CONTROLS
CONTROVERSIAL
CONTROVERSY
CONVENING
CONVENTION
CONVENTIONAL
CONVERGENCE
CONVERT
CONVINCE
CONVINCED
CONVINCINGLY
CONVOCATION
CONVULSIONS
COOKMAN
COOL
COOPERATED
COOPERATION
COOPERATION[3][4][5][6][7][8][9]
CO-OPERATIVE
COORDINATED
CO-OWNER
CO-OWNERS
COP21
COPENHAGEN
COPIED
CO-PUBLISHER
CORAL
CORE
CORN
CORNELIUS
CORNER
CORNERS
CORP
CORPORATE
CORPORATION
CORPORATIONS
CORPS
CORPUS
CORRECT
CORRECTION
CORRECTNESS
CORRESPONDENT:
CORRUPT
CORRUPT—SYSTEM
COST
COSTING
COSTS
CÔTE
COUGHED
COULD
COUNCIL
COUNCILS
COUNSEL
COUNT
COUNTERFEITING
COUNTERPART
COUNTERPARTS
COUNTER-REVOLUTION
COUNTER-TERRORISM
COUNTING
COUNTRIES
COUNTRY
COUNTRY)
COUNTRY[35][36]
COUNTRY’S
COUNTRY-DRIVEN
COUNTRY'S
COUPLE
COURAGEOUS
COURANT
COURSE
COURT
COURTESY
COURT—IN
COURTS
COVERAGE
COVERED
CPSU
CRAFTED
CRAFTSMEN
CRAZY
CREATE
CREATED
CREATING
CREATION
CREATIVES
CREATIVITY
CREATOR
CREDIBLE
CREDIBLE)[37]
CREDIT
CREDITED
CRE-LOX
CRIMES
CRIMES—TREASON
CRIMINAL
CRIMINALISATION
CRISIS
CRITIC
CRITICAL
CRITICISED
CRITICISM
CRITICISM[EDIT]
CRITICISMS
CRITICIZED
CRITICIZES
CRITICIZING
CRITICS
CRITIQUE
CROMWELL
CROMWELL'S
CROSS
CROSS-OWNERSHIP
CROSSWORDS
CROWD
CROWDED
CRUEL
CRUSHED
CRUZ
CUBA
CUBAN
CULLEN
CULMINATED
CULMINATING
CULT
CULTIVATE
CULTURAL
CULTURES
CUNARD
CUOMO
CUOZZO
CURATED
CURBING
CURRENT
CURRENTLY
CURRENTS
CURTIS[17]—PUBLISHER
CUSP
CUSTOMERS
CUSTOMS
CUT
CYANOTHECE SP
CYCLE
CYCLES
CYRUS
CYTOPLASM
CYTOPLASMIC
CZAR
CZECHOSLOVAKIA
D
D66
DA
DAILY
DAMAGE
DAMAGE”
DANGEROUS
DANIEL
DANIELE
DARK
DATA
DATABASE
DATE
DATES
DATING
DAUGHTER
DAVENPORT
DAVID
DAWN
DAY
DAYLIGHT
DAYS
DAYTIME
DE
DEAD
DEAD-BOX
DEADLIEST
DEAL
DEALHIGHLIGHTS:
DEALING
DEALS
DEAN
DEATH
DEBATABLE
DEBATE
DEBATED
DEBORD
DEBUNKED
DEC
DECADE
DECADES
DECADES:
DECADES[116]
DECAY
DECEMBER
DECENT
DECIDED
DECIMATED
DECISION
DECISION-MAKING
DECISIONS
DECISIVE
DECISIVELY
DECLARATION
DECLARED
DECLARING
DECLINE
DECLINES[135]
DECRIED
DEDICATED
DEDICATION
DEEP
DEEPENING
DEEPLY
DEEPWATER
DEFEAT
DEFEATED
DEFEATING
DEFECTS
DEFENCE
DEFENCES
DEFEND
DEFENDED
DEFENDING
DEFEND—THROUGH
DEFINED
DEFINITE
DEFINITELY
DEFINITION
DEFINITION[86]
DEFINITION[EDIT]
DEFINITIVE
DEFORESTATION
DEFYING
DEGENERATED
DEGRADATION
DEGREE
DEGREES
DELACROIX
DELANO
DELAYED
DELEGATES
DELIVERED
DELIVERY
DELTA
DEMAGOGUERY
DEMAND
DEMANDED
DEMANDING
DEMANDS
DEMOCRACIES
DEMOCRACY
DEMOCRAT
DEMOCRATIC
DEMOCRATIC[82]
DEMOCRATIC-REPUBLICAN
DEMOCRATISATION
DEMOCRATS
DEMOCRATS[44]
DEMONSTRATE
DEMONSTRATED
DEMONSTRATES
DEMONSTRATION
DENG
DENIGRATED
DENOTATIONS
DENOUNCED
DENY
DEONTOLOGICAL
DEPARTMENT
DEPEND
DEPENDING
DEPICTING
DEPLOY
DEPOSITED
DEPRESSION
DEPRIVATION
DEPUTY
DERIVATION
DERIVATIVES
DERIVE
DERIVED
DESCENDANT
DESCRIBE
DESCRIBED
DESCRIBES
DESCRIBING
DESERVED
DESERVES
DESIGN
DESIGN[27]
DESIGNED
DESIGNER
DESIGNING
DESIRABLE
DESIRE
DESIRES[92]
DESK
DESPISE:
DESPITE
DESPOILED
DE-STALINIZATION
DESTINY
DESTROY
DESTRUCTION
DESTRUCTIVE
DETAIL
DETAILS
DETAILS)
DETECT
DETECTOR
DETECTORS
DETENTION
DETERMINE
DETERMINED
DEVASTATING
DEVELOP
DEVELOPED
DEVELOPING
DEVELOPMENT
DEVELOPMENTS
DEVIATED
DEVIATIONIST
DEVIATIONS
DEVICE
DEVICES
DEVISING
DEVOTED
DEWEY
DI
DIAGEO
DIAMOND
DICKENS
DICTATOR
DICTATORSHIP
DICTATORSHIP[161]
DID
DIED
DIFFER
DIFFERED
DIFFERENCES[88]
DIFFERENT
DIFFERS
DIGGERS
DIGGING
DIGITAL
DILIGENCE
DILMA
DIMINISH
DIODE’S
DIODES
DIPLOMACY
DIRECT
DIRECTED
DIRECTION
DIRECTLY
DIRECTOR
DISAGREE
DISAGREE[110]
DISAGREED
DISAGREEMENT
DISAPPOINTED
DISAPPOINTMENTS
DISBANDED
DISCIPLINE[21]
DISCIPLINES
DISCOUNT
DISCOUNTED
DISCOURSE
DISCOURSES
DISCOVER
DISCOVERS
DISCREDITED
DISCREDITING
DISCREET
DISCRETIONARY
DISCUSSED
DISCUSSION
DISDAIN
DISEASES[3][4][5]
DISESTABLISHED
DISESTABLISHMENT
DISGUISE[61]
DISGUSTINGLY
DISILLUSIONED
DISMAYED
DISMISS
DISOBEYING
DISPERSE
DISPLACED
DISPOSING
DISPUTES
DISSOLUTION
DISSOLVED
DISTANCE
DISTANCED
DISTINCT
DISTINCTION
DISTINGUISH
DISTORT
DISTORTION
DISTRIBUTE
DISTRIBUTED
DISTRIBUTED)
DISTRIBUTION
DIVERGE
DIVERGENT
DIVERGING
DIVERSE
DIVERSITY
DIVIDE
DIVIDED
DIVINE
DIVISION
DIVISIONS
D'IVOIRE
DIVORCE
DNA
DO
DOCTOR
DOCTOR’S
DOCTORS
DOCTRINE
DOCTRINE[14]
DOCTRINES
DOCUMENT
DODD-FRANK
DOES
DOESN’T
DOG
DOGS
DOING
DOLICHOL-PHOSPHATE
DOMAINS
DOMESTIC
DOMESTICALLY
DOMINANT
DOMINATE
DOMINATED
DON’T
DONALD
DONE
DOOR
DOORS
DOROTHY
DOUCHE
DOWN
DOWNLOAD
DOWNLOADING
DOWNSIZED
DOWNTURNS
DOZEN
DOZENS
DR
DRAFT
DRAMA
DRASTIC
DRAW
DRAWBACKS
DRAWN
DREAMS
DREW
DREXEL
DRIED
DRINK
DRINKING
DRIVE
DRIVEN
DRIVER
DRIVERS
DROP
DROPPED
DROUGHTS
DRUG
DUBBED
DUE
DUES
DUNAYEVSKAYA
DURING
DUTCH
DUTY
DYNAMIC
E
E1
E2
E3
EACH
EARL
EARLIER
EARLIER[34]
EARLY
EARLY ONSET
EARNED
EARNS
EARS
EARTH’S
EASE
EASIER
EASILY
EAST
EASTERN
EASY
EASY:
ECHOED
ECHOES
ECLIPSED
ECOLOGY
ECONOMIC
ECONOMICS
ECONOMICS[EDIT]
ECONOMICS[SHOW]
ECONOMIES
ECONOMIST
ECONOMISTS
ECONOMY
ECUADOR
EDDY
EDINBURGH
EDITION
EDITIONS
EDITOR
EDITOR[5]
EDITORIAL
EDITORIALLY
EDITORIAL-PAGE
EDITORIALS
EDITOR-IN-CHIEF
EDITOR-IN-CHIEF[10]
EDITORS
EDITORSHIP
EDMUND
EDNA
EDUARD
EDUCATED
EDUCATION
EDUCATORS
EDWARD
EDWIN
EF
EFFECT
EFFECTIVE
EFFECTIVELY
EFFECTS
EFFECTS[68][69][70][71][72]
EFFICIENT
EFFORT
EFFORTS
EFFORTS”
EGALITARIAN
EGOIST
EGYPT
EGYPT'S
EIGHT
EIGHTEENTH
EIGHTEENTH-CENTURY
EITHER
EKG
ELEANOR
ELECTED
ELECTION
ELECTION[150]
ELECTIONS
ELECTIONS[CITATION
ELECTORAL
ELECTRIC
ELECTRICAL
ELEMENT
ELEMENTS
ELEVEN
ELIMINATING
ELITE
ELITE’S
ELITES
ELITISM
ELITIST
ELIZABETH
ELSE
ELSE'S
ELSEWHERE
EMAIL
E-MAIL
EMANATED
EMBARRASSING
EMBODIMENT
EMERGED
EMERGENCE
EMERGES
EMERGING
EMISSION
EMISSIONS
EMISSIONSDEC
EMOTIONAL
EMPEROR
EMPHASIS
EMPHASISED
EMPHASISES
EMPHASISING
EMPHASIZE
EMPHASIZING
EMPIRE
EMPIRES
EMPLOY
EMPLOYED
EMPLOYEES’
EMPLOYERS'
EMPLOYING
EMPLOYMENT
EMPTY
ENABLE
ENABLES
ENACT
ENAMORED
ENCAPSULATED
ENCIRCLE
ENCODED
ENCOUNTERS[14]
ENCOURAGED
ENCYCLOPEDIA
END
ENDED
ENDING
ENDO
ENDONUCLEASE
ENDOWED
ENDURING
ENEMIES
ENEMY
ENERGETIC
ENERGY
ENFORCEMENT
ENFORCING
ENFRANCHISED
ENGELS
ENGELS'
ENGELS)
ENGELS:
ENGINEERING
ENGLAND
ENGLISH
ENGLISH[15]
ENGLISHMEN
ENHANCED
ENHANCEMENT
ENJOY
ENLIGHTENED
ENLIGHTENMENT
ENLIGHTENMENT[EDIT]
ENLIST
ENORMOUS
ENORMOUSLY
ENOUGH
ENSHRINED
ENSLAVE
ENSLAVED
ENSUING
ENSURE
ENSURED
ENTAILED
ENTER
ENTERED
ENTERING
ENTERPRISE
ENTITLED
ENTREPRENEURSHIP
ENVIRONMENT
ENVIRONMENTAL
ENVIRONMENTALISTS
ENVIRONMENTS
ENVOY
EPSILON
EQUAL
EQUAL[105]
EQUALITY
EQUALITY[1]
EQUALLY
EQUILIBRIUM
EQUIPMENT
EQUITY
ERA
ERADICATE
ERECT
ERG
ERIC
ERNESTO
EROSION
ERROR
ERUPTED
ESCAPE
ESPECIALLY
ESPOUSE
ESPOUSED
ESSAY
ESSENTIAL
ESSENTIALLY
ESTABLISH
ESTABLISHED
ESTABLISHED”
ESTABLISHING
ESTABLISHMENT
ESTATE
ESTATES-GENERAL
ESTIMATE
ESTIMATES
ET
ETC
ETC)
ETHICAL
ETHICS
ETHNIC
ETYMOLOGY
EU
EUGÈNE
EURO
EUROPE
EUROPE[EDIT]
EUROPE’S
EUROPEAN
EUROPEANS
EUTHANASIA
EVALUATED
EVEN
EVENING
EVENT
EVENTS
EVENTUALLY
EVER
EVERY
EVERYBODY
EVERYONE
EVERYTHING
EVERYTHING[53]
EVERYWHERE
EVIDENCE
EVIDENCED
EVIDENT
EVIL
EVIL[35]
EVIL[93]
EVILS
EVISCERATES
EVOLUTION
EWART
EXACTLY
EXALTED
EXAMINED
EXAMINING
EXAMPLE
EXAMPLES
EXCEEDS
EXCELLENT
EXCEPT
EXCHEQUER
EXCITEMENT
EXCLUSIVELY
EXECUTED[22]
EXECUTION
EXECUTIVE
EXEMPLIFIED
EXEMPTED
EXERCISED
EXERCISES
EXERTED
EXETER
EXHIBIT
EXILE
EXIST
EXISTED
EXISTENCE
EXISTING
EXO
EXON
EXP
EXPAND
EXPANDED
EXPANDING
EXPANSION
EXPECT
EXPECTATIONS
EXPECTS
EXPENDITURE
EXPENSE
EXPENSIVE
EXPERIENCE
EXPERIENCE[29]
EXPERIMENTAL
EXPERIMENTS
EXPLAINED
EXPLICITLY
EXPLODED
EXPLORATION
EXPORTING
EXPOSURE
EXPOUND
EXPRESS
EXPRESSED
EXPRESSION
EXPULSION
EXTEND
EXTENDED
EXTENSION
EXTENSIVE
EXTENSIVELY
EXTENT
EXTORTION
EXTRAORDINARY
EXTREME
EXTREME—HAVE
EXTREMELY
EXTREMIST
EYES
F
FA
FABIUS
FACCIO
FACCIO’S
FACE
FACES
FACETS
FACILITATE
FACT
FACTIONS[134]
FACTIVA
FACTORIES
FACTORY
FACTS
FACULTY
FAHRENHEIT
FAIL
FAIL[89]
FAILED
FAILS
FAILURE
FAIR
FAITH
FALL
FALLING
FALLS
FAMILIAR
FAMILY
FAMOUS
FAR
FAR-LEFT
FARM
FAROOK
FAROOK’S
FAR-RIGHT
FASCISM
FASCIST
FASHION
FASHIONED
FAST
FATAL
FATE
FATHER
FAULTS
FAVOR
FAVORABLE
FAVORED
FAVOUR
FAVOURED
FBI
FCC
FCS
FDR’S
FEAR
FEARED
FEARING
FEARMONGERS
FEASIBILITY[60][61][62]
FEATURED
FEATURES
FEATURING
FEBRUARY
FEDERAL
FEDERALIST
FEDERALLY
FEDERATION
FEEDING
FEEL
FEELING
FEET
FELL
FELLOW
FELLOWSHIP
FELT
FEMINISM
FEMINIST
FENCES
FERDINAND
FERMENT
FEROCIOUS
FEUDAL
FEUDALISM
FEW
FEW[87]
FEWER
FF
FG
FG REPEATS
FIANCÉ
FIDEISTIC
FIDES
FIERCE
FIERCELY
FIGUERES
FIGURE
FIGURES
FILTERS
FINAL
FINALLY
FINANCE
FINANCED
FINANCIAL
FINANCIER
FIND
FINDS
FINE
FINES
FINEST
FINLAND
FIRM
FIRM’S
FIRMS
FIRST
FISH
FISHES
FIVE
FIVE-YEAR
FLAGS
FLASH
FLED
FLEECED
FLEXIBILITY
FLOODED
FLOODING
FLOURISH
FLOURISH[109]
FLOURISHED
FLOUT
FLOW
FLOWER
FLOWING
FLY
FN
FN’S
FOCUS
FOCUSED
FOCUSES
FOIL
FOILED
FOLLOW
FOLLOWED
FOLLOWERS
FOLLOWING
FOLLOWING:
FOOD
FOOTBALLERS
FOOTPRINT
FOR
FOR:
FOR—‘JUST
FOR”
FORBADE
FORCE
FORCED
FORCES
FOREIGN
FOREIGNERS
FOREMOST
FORESHADOWED
FORESHADOWING
FOREST
FORESTS
FORGE
FORGET
FORGETTING
FORM
FORMAL
FORMALLY
FORMAT
FORMAT[22]
FORMATION
FORMED
FORMER
FORMS
FORMS[31]
FORMS[SHOW]
FORMULA
FORMULATED
FORMULATIONS
FORTH
FORTHCOMING
FORTUNE
FORTUNES
FORTY
FORWARD
FORWARD”
FOSSIL
FOSSIL-FUEL
FOSTER
FOUGHT
FOUND
FOUNDATIONAL
FOUNDATIONS
FOUNDED
FOUNDER
FOUNDING
FOUR
FOURIER
FOURTH
FOX
FRACTION
FRACTURED
FRAGIL
FRAGILE
FRAMEWORK
FRANCE
FRANCE’S
FRANCIS
FRANCO-AUSTRIAN
FRANCOIS
FRANÇOIS
FRANKFURT
FRANKLIN
FRAP
FRAUD
FREE
FREE[14]
FREE-BORN
FREEDOM
'FREEDOM'
FREEDOMS
FREELY
FREE-MARKET
FRENCH
FREQUENCY
FREQUENT
FREQUENTLY
FRET
FRIDAY
FRIEDRICH
FRIENDLY
FRIENDS
FROM
FRONDS
FRONT
FRONT-RUNNER
FRONTS
FRUITS
FRUSTRATION
FUELS
FULL
FULLY
FUN
FUNCTIONAL
FUNCTIONS
FUNDAMENTAL
FUND-RAISING
FUNDS
FUNERAL
FURTHER
FURTHERANCE
FURTHERMORE
FUSE
FUSING
FUSION
FUTURE
G
G2 ACCUMULATION
GAIN
GAINED
GAINING
GAINS
GALICIA
GAMMA
GARAGES
GARDEN
GARRISON
GAS
GASES
GASTRO-INTESTINAL:
GATHERED
GAVE
GAVEL
GAY
GAZETTE
GDP
GEARED
GEN
GENDER
GENE
GENE EXPRESSION
GENERAL
GENERALLY
GENERATED
GENERATIONS
GENEROSITY
GENESIS
GENOCIDAL
GENOCIDE
GENUINE
GEOGRAPHICAL
GEOGRAPHICALLY
GEOPOLITICAL
GEORGE
GERMAN
GERMANS
GERMANY
GET
GETS
GETTING
GET-TOGETHER
GHETTOS
GI
GIANT
GIBRALTAR
GIGANTIC
GILLIS
GIVE
GIVEN
GIVES
GIVING
GK
GLADSTONE
GLADSTONE[59]
GLASNOST
GLASSES
GLEANED
GLOBAL
GLOBALISATION
GLOBALIZATION
GLORIOUS
GLYCOPROTEIN
GMP
GO
GOAL
GOALS
GOBETTI
GOD
GODKIN
GODKIN[9]
GOES
GOING
GOLDMAN
GOLGI
GOOD
GOOD[101]
GOODS
GOODS[120][121]
GOOGLE
GORBACHEV
GORE
GORTER
GOT
GOVERNANCE
GOVERNANCE[170]
GOVERNANCE[26][27]
GOVERNED
GOVERNED[84]
GOVERNING
GOVERNMENT
GOVERNMENT’S
GOVERNMENTAL
GOVERNMENTS
GOVERNOR
GPI
GRAB
GRABBING
GRACIE
GRADUALLY
GRADUATE
GRADUATED
GRAND
GRANDSTANDING
GRANT
GRANTED
GRANTS
GRAPHIC
GRAPHICS:
GRASPING
GRAVITY
GRAVITY-DEFYING
GRAY
GREAT
GREATER
GREATEST
GREATLY
GREECE)
GREECE[7]
GREEKS
GREEN
GREENHOUSE
GREW
GRIEVANCE
GRIEVANCES
GRITS
GROSS
GROUND
GROUNDS
GROUNDWORK
GROUP
GROUPED
GROUPINGS
GROUPS
GROUPSUBS@NYTIMESCOM
GROW
GROWING
GROWN
GROWS
GROWTH
GROWTH—NOT
GRUNDRISSE
GTP
GUARANTEE
GUARANTEED
GUARANTEES
GUARDIANS
GUÉRIN
GUIDANCE
GUIDE
GUIDELINES
GUIDES
GUIDING
GUIDO
GUILD
GUILDS
GUILTY
GUINEA
GUINNESS
GULF
GUN
GUNFIRE
GUNS
GURU’S
GUY
H
HABEAS
HAD
HAIR
HALF
HALL
HAMILL
HAMILTON
HAMILTON'S
HAMMERED
HAMPSHIRE
HAND
HANDFUL
HANDS
HAPPENING
HAPPINESS
HAPPINESS[39]
HARD
HARDER
HARDLY
HARM—AND
HARMONIOUS
HARMONISES
HARMONY
HARRY
HARSHLY
HARTFORD
HARVARD
HAS
HASIDIC
HASTENED
HATHCONFEST
HAVE
HAVE”
HAVEN’T
HAVING
HAYEK
HC
HE
HEAD
HEADED
HEADLESS
HEADLINES
HEALING
HEALTH
HEALTH-CARE
HEAR
HEARD
HEARING
HEART
HEAVILY
HEAVY CHAIN
HEIGHT
HEIRS
HELD
HELP
HELPED
HELPING
HELPS
HENCEFORTH
HENRY
HER
HERALDED
HERE
HEREBY
HEREDITARY
HERIOT-WATT
HERITAGE
HERMAN
HETERODIMER
HEXOSETRANSPORTERJFDSF
HIDDEN
HIERARCHICAL
HIERARCHY
HIGH
HIGHER
HIGHER[58]
HIGHEST
HIGHLIGHTED
HIGHLIGHTING
HIGHLIGHTS
HIGHLY
HILL
HIM
HIMSELF
HIP
HIRE
HIRSCHFELD
HIS
HISTONE
HISTORIAN
HISTORIANS
HISTORIC
HISTORICAL
HISTORICALLY
HISTORY
HISTORY:
HISTORY[42]
HISTORY[EDIT]
HISTORY[SHOW]
HITLER
HOBBES
HOBBES'S
HOBHOUSE
HOBSON
HOFFENBERG
HOFFENBERG-HIRSCHFELD
HOLD
HOLDS
HOLLANDE
HOLY
HOME
HOME-GROWN
HOMODIMER
HOMOGENEITY
HOPE
HOPED
HOPEFUL
HOPES
HOPING
HORACE
HORIZON
HORIZONTAL
HORN
HORNY
HORRIBLE
HORSE
HOST
HOSTILE
HOSTILE[13]
HOT
HOUR[167]
HOURS
HOUSE
HOW
HOWEVER
HOWEVER—AND
HOXHAISM
HR
HRS
HS
HUB
HUGE
HUMAN
HUMANIST
HUMANITY
HUMANKIND
HUMANS
HUMANS[114]
HUMBLE
HUNDRED
HUNGARY
HUNGARY’S
HUNTER-GATHERER
HURT
HURTS
HUSBAND
HUSBAND)
HUTTON
HXT
HYBRID
HYPERCALCIURIA
HYPOCRISIES
HYPOTHETICAL
I
I’LL
ICAHN
ICON
ICONIC
IDEA
IDEAL
IDEALS
IDEAS
IDEAS[25]
IDENTIFIED
IDENTIFY
IDENTIFYING
IDENTITY
IDEOLOGICAL
IDEOLOGIES
IDEOLOGY
IDLE
IF
IG
IGNORANCE
IGNORING
II
II:
II[23]
III
ILL
ILLEGAL
ILLITERATE
IMAGE
IMAGES
IMAGINE
IMAM
IMMANUEL
IMMEDIATELY
IMMENSE
IMMIGRANTS
IMPACT
IMPACT:
IMPASSIONED
IMPERIAL
IMPERIALISM
IMPINGE
IMPLAUSIBLE
IMPLEMENT
IMPLEMENTATION
IMPLEMENTED
IMPLYING
IMPORTANCE
IMPORTANT
IMPORTANTLY
IMPORTED
IMPOSED
IMPOSES
IMPOSSIBLE
IMPOTENT
IMPREGNATION
IMPROPER
IMPROVE
IMPROVED
IMPROVEMENTS
IMPROVING
IN
INACCURATE
INACTION
INADEQUACY
INADEQUATE
INC
INCAPABLE
INCENTIVES
INCENTIVIZING
INCIDENT
INCLINED
INCLUDE
INCLUDED
INCLUDES
INCLUDING
INCOME[55]
INCOMING
INCREASE
INCREASED
INCREASING
INCREASINGLY
INCREDIBLE
INDEED
INDEFATIGABLY
INDEPENDENCE
INDEPENDENT
INDIA
INDIA[158]
INDIA’S
INDIAN
INDIANA
INDIA'S
INDICTED
INDISCRETION[14]
INDIVIDUAL
INDIVIDUAL[64]
INDIVIDUAL[68]
INDIVIDUALISM
INDIVIDUALIST
INDIVIDUALITY
INDIVIDUALS
INDIVIDUALS[110]
INDIVISIBLE
INDOMITABLE
INDUSTRIAL
INDUSTRIALISATION
INDUSTRIALIZED
INDUSTRY
INEQUALITIES
INEVITABLY
INEXORABLE
INFLECTION
INFLUENCE
INFLUENCE[EDIT]
INFLUENCED
INFLUENCES
INFLUENTIAL
INFORMALLY
INFORMATION
INFORMATION:
INFORMED
INHERENTLY
INITIAL
INITIALLY
INITIATED
INJUSTICE[63]
INJUSTICES
INNOCENCE
INNOCENT?”
INQUISITION
INSECURITIES
INSECURITY
INSERT
INSERTED
INSERTING
INSIDE
INSIGHT
INSISTED
INSISTENCE
INSPECTOR
INSPIRATION
INSPIRED
INSPIRES
INSTALL
INSTANCES
INSTANCES)[CITATION
INSTEAD
INSTEAD[107]
INSTINCTS
INSTITUTE
INSTITUTING
INSTITUTION
INSTITUTIONAL
INSTITUTIONS
INSTRUMENTS
INSURRECTIONARY
INT.
INTACT
INTEGRAL
INTEGRATED
INTEGRATOR
INTEGRITY
INTELLECTUAL
INTELLECTUALS
INTELLECTUALS'
INTELLIGENCE
INTELLIGENT
INTENDED
INTENSELY
INTENT
INTERACTIONS
INTERACTIVE
INTERDEPENDENCY
INTEREST
INTERESTED
INTERESTS
INTERFERENCE
INTERNAL
INTERNATIONAL
INTERNATIONAL[129]
INTERNATIONALISM
INTERNATIONALIST
INTERNET
INTERPRETED
INTERVENE
INTERVENED
INTERVENTION
INTERVENTIONIST
INTESTINES
INTO
INTOLERANCE
INTRINSIC
INTRODUCED
INTRODUCTION
INVARIABLY
INVESTED
INVESTIGATING
INVESTIGATOR
INVESTIGATORS
INVESTMENTS
INVESTORS
INVISIBLE
INVITED
INVOLVED
INVOLVEMENT
IOWA
IPAD
IPHONE
IRAN
IRAQ
IRELAND
IRRELEVANT
IRREVERSIBLE
IS
IS:
IS’S
IS—IS
ISLAM
ISLAMIC
ISLAMISM
ISLAMIST
ISLAND
ISLAND’S
ISLANDS
ISOLATED
ISSUE
ISSUES
IT
IT[118]
IT[16]
IT’
ITALIAN
ITALIANS
ITALY
ITS
ITSELF
IV
IX
IYENGAR
J
JACKY
JACQUES
JAMES
JANUARY
JAPAN
JAPANESE
JAPANESE-AMERICANS
JEAN
JEFFERSON
JEREMY
JERKY
JERSEY
JESSE
JESUS
JEWISH
JIHADISM
JIHADIST
JIHADISTS
JINGLE
JINGLES
JOB
JOBS
JOHN
JOHNSON
JOHNSON-FOREST
JOIN
JOINED
JOINT
JOSEPH
JOURNAL
JOURNALISM
JOURNALISTIC
JOURNALISTS
JOURNAL—PURCHASED
JOURNEY
JOY
JÓZEF
JP
JPMORGAN
JR
JUCHE
JUDGE
JUDICIAL
JUDICIARY
JUICE
JULY
JUNE
JURISDICTION[91]
JURY
JUST
JUSTICE
JUSTIFICATION
JUSTIFICATION[92]
JUSTIFY
JUSTIN
K
K2
KALIKOW
KAMENEV
KANT
KARL
KASS
KDA
KDIS
KEEP
KEEPING
KELLY
KEMPTON
KENNEDY
KEPT
KERRY
KEY
KEYNES
KEYNESIAN
KEYS
KI
KILLED
KILLERS
KILLING
KINASE
KIND
KING
KINGDOM
KINGLY
KINGS
KIRIBATI
KIT
KLEPTOCRACY
KM
KNEW
KNOW
KNOWING
KNOWLEDGE
KNOWN
KO
KOREA
KOREAN
KORSCH
KREMLIN?
KRONSTADT
KROPOTKIN
KS
KU
KV
L
LABEL
LABELLING
LABOR
LABORATORY
LABORED
LABORERS
LABOUR
LACK
LACKED
LACKING
LADIES
LAG
LAID
LAISSEZ-FAIRE
LAISSEZ-FAIRE[57]
LAKE
LAMB
LAMBERT
LAMONT
LAND
LAND[11]
LANDLORD
LANDMARK
LANGUAGE
LANGUAGES
LAOS
LAPEL
LARGE
LARGELY
LARGER
LARGEST
LARRY
LASER
LAST
LASTED
LATE
LATER
LATER[38]
LATEST
LATEX
LATIN
LATINA
LATINOS
LATTER
LAUDED
LAUNCH
LAUNCHED
LAUNCHING
LAURENCE
LAURENT
LAW
LAW[107]
LAW[164]
LAW-ENFORCEMENT
LAWFUL
LAWMAKERS
LAWS
LAWYERS
LAXATIVE
LAYING
LE
LEAD
LEADER
LEADERS
LEADERSHIP
LEADING
LEADS
LEAGUE
LEARN
LEAST
LEAST-CREDIBLE
LEAVE
LEAVING
LED
LEFT
'LEFT
LEFT[48]
LEFT-LIBERAL
LEFT-WING
LEGACY
LEGAL
LEGALISED
LEGALLY
LEGGETT
LEGGETT'S
LEGISLATION
LEGISLATIVE
LEGISLATORS
LEGITIMATE
LEGITIMATE[24]
LEGITIMATELY
LEMON
LEMONS
LENIN
LENIN[34]
LENINISM
LENINIST
LENINISTS
LENINISTS)
LENIN'S
LEON
LEONARD
LEONISTS
LERNER
LESS
LESSER
LESS-OFFENSIVE
LESTER
LET
LETS
LETTER
LETTERS
LETTING
LETTRISM/SITUATIONISM
LEVANTE
LEVEL
LEVELLERS
LEVELS
LEWIS
LI
LIABILITY
LIABLE
LIBER
LIBERAL
LIBERAL[74]
LIBERALES
LIBERALISED
LIBERALISM
LIBERALISM[2]
LIBERALISM[22][23]
LIBERALISM[44]
LIBERALISM[83]
LIBERALISM[EDIT]
LIBERALS
LIBERATION
LIBERATION[46]
LIBERTARIAN
LIBERTIES
LIBERTINE
LIBERTY
LIBERTY[106]
LICENCE
LICENSING
LIDAR
LIES
LIFE
LIFE[107]
LIFT-OFF
LIGHT
LIKE
LIKELY
LIKEWISE
LIMELIGHT
LIMIT
LIMITED
LIMITING
LIMITS
LINE
LINE-BY-LINE
LINES
LINK
LINKS
LIPASE
LIPOPROTEIN
LIQUID
LIST
LIST[28]
LISTED
LITERARY
LITERATURE
LITERATURE[141][142][143]
LITHUANIAN
LITTLE
LIVED
LIVERY
LIVES
LLOYD
LOBE
LOCAL
LOCATED
LOCATION
LOCKE
LOCKE:
LOCKEAN
LOCKED
LOCKE'S
LOCOFOCO
LOGGING
LOGO
LONDON:
LONDON’S
LONG
LONG-DOMINANT
LONGER
LONGEVITY
LONGEVITY MUTED
LONG-TERM
LOOK
LOOKED
LOOKING
LOOKING-AROUND-THE-CORNER
LOOKS
LORD
LOSS
LOSSES
LOST
LOT
LOTHARIO
LOTS
LOUDLY
LOVERS
LOW
LOWER
LOWERING
LOW-LYING
LOX
LPS
LT
LUBE
LUCK
LUCKY
LUCRATIVE
LUNCH
LUXEMBURG
LUXEMBURGISM
LYMPHOTOXIN
LYNDON
M
MACHINE
MACHINERY
MACHINES
MADE
MADISON
MAFIA?
MAGAZINE
MAGIC
MAGID
MAGNATE
MAIN
MAINLAND
MAINLY
MAINSTREAM
MAINTAIN
MAINTAINED
MAINTAINING
MAINTENANCE
MAJOR
MAJORITIES
MAJORITY
MAKE
MAKES
MAKHNO
MAKING
MALDEN-ON-HUDSON
MALFEASANCE
MALIK
MAN
MAN[14]
MANAGE
MANAGED
MANAGEMENT
MANAGERIAL
MANAGERS
MANIACS
MANIFESTO
MANIFESTO[15]
MANIFESTO[CITATION
MANNER
MANNING
MANSION[6]
MANY
MAO
MAOISM
MAOIST
MAP
MARCUS
MARGARET
MARGINALISES
MARGINALLY
MARIJUANA
MARINE
MARIO
MARK
MARKED
MARKEDLY
MARKEDTHE
MARKET
MARKET[26]
MARKET-BASED
MARKETING
MARKET-ORIENTED
MARKETS
MARKING
MARRIAGE
MARRIAGES
MARSEILLAISE”
MARSHAL
MARSHALL
MARTIN:
MARX
MARX)
MARXISM
MARXISM–LENINISM
MARXISM–LENINISM[42]
MARXIST
MARXIST–LENINIST
MARXIST–LENINISTS
MARXISTS
MARY
MASK
MASKS
MASS
MASSACRE
MASSIVE
MASS-SHOOTINGS
MASTHEAD
MATERIAL
MATERIALISM
MATERIALIST
MATERIALS
MATHER’S
MATTER
MATTHEW
MATTICK
MATURITY
MAURICE
MAX
MAXIMISE
MAY
MAYBE
MAYHEM
MAYNARD
MAZDAK
MEANING
MEANINGFUL
MEANS
MEANT
MEANWHILE
MEASURE
MEASURES
MEASURES—INCLUDING
MEASURING
MEDIA
MEDIATE
MEDIATOR
MEDICAID
MEDICAL
MEDICARE
MEDICINE
MEDIEVAL
MEDIUM
MEET
MEETING
MEETINGS
MELIORIST
MELISSA
MELT
MEMBER
MEMBERS
MEMBERSHIP
MEMBRANE
MEMBRANE PROTEIN
MEMORABLE
MEN
MEN[45]
MENACHEM
MENDACIOUSLY
MENSHEVIKS
MENTALLY
MENTIONED
MENTIONING
MENTOR”
MERCANTILIST
MERCHANTS
MERCURY
MERELY
MERGED
MERRILY
MESSAGE
MET
METAL
METHOD
METHODS
METRES
METROMEDIA
METROPOLITAN
METTERNICH
MEXICAN
MEXICANS
MEXICO
MICE
MICHAEL
MICROPROCESSOR
MIDDLE
MIDDLE-CLASS
MIGHT
MIGRANTS
MIGUEL
MIKHAIL
MILESTONES
MILITARISM
MILITARIST
MILITARY
MILK
MILL
MILLION
MILLION[23]
MILLIONS
MILL'S
MILLWARD
MILTON
MIN
MIND
MIND-BOGGLING
MINDFUL
MINIMAL
MINIMISES
MINIMIZING
MINIMUM
MINISTER
MINISTERS
MINOR
MINORITIES[103]
MINORITY
MINUTES
MIRRORS
MISERY
MISLEADING
MISTAKES
MITIGATE
MITIGATION
MITOCHONDRIAL
MITOTIC
MIXED
MIXTURE
ML
MM
MO
MOBILE
MOBILIZATION
MOBILIZING
MODE
MODEL
MODELED
MODERATE
MODERATES
MODERATION
MODERN
MODERN[EDIT]
MODERNISATION
MODES
MODI
MODIFICATION
MODIFIED
MOHAMED
MOL
MOLEWA
MOMENT
MOMP
MONARCH
MONARCHIES
MONARCHY
MONASTIC
MONDAY
MONEY
MONITOR
MONITORING
MONOPOLIES
MONTESQUIEU
MONTH
MONTHLY
MORAL
MORE
MOREOVER
MORGAN
MORI/ASSOCIATED
MORNING
MOROCCO
MORTGAGE-BACKED
MOSCOW
MOSQUES
MOST
MOSTLY
MOST-POPULAR
MOTHER
MOTIVATION
MOUFFE[122]
MOUNT
MOUNTING
MOUSE
MOVE
MOVED
MOVEMENT
MOVEMENTS
MOVEMENTS[SHOW]
MOVIE
MOVIES
MOVING
MOZAMBIQUE
MPANU-MPANU
MR
MRNA
MRNAS
MRS
MS
MUCH
MUGGED-UP
MULTICOLOURED
MULTIFACETED
MULTIMEDIA
MULTIPLE
MULTIRACIAL
MULTISUBUNIT
MULTISYNTHETASE
MUMBAI
MUNICH COMPLEXES:
MUNICIPALITIES
MURDER
MURDERED
MURDEROUS
MURDOCH
MURDOCH'S
MURRAY
MUSCLE
MUSED
MUSETTO
MUSEUMS
MUSIC
MUSLIM
MUSLIM’
MUSLIMS
MUSLIMS—NOT
MUSSOLINI
MUST
MUT
MUTATION
MUTUAL
MYANMAR
MYSTERY
N
NAD
NADH
NADP
NADPH
NAEGELEN/REUTERS
NAME
NAMED
NAPOLEON
NARENDRA
NARROW
NARROWLY
NASAL
NATION
NATIONAL
NATIONALISATION
NATIONALISM
NATIONALIST
NATIONALISTS
NATIONALITY
NATIONALITY[46]
NATIONALIZATION
NATIONALIZED
NATIONALLY
NATION-BUILDING[133]
NATIONS
NATION'S
NATIONS[126]
NATIONS[168]
NATIONS”
NATIVE
NATIVIST
NATURAL
NATURALLY
NATURE
NATURE[38]
NAVY
NAZI
NE’ER-DO-WELL
NEAR
NEARING
NEARLY
NECESSARILY
NECESSARY
NEED
NEED[51][52]
NEEDED
NEEDED[94]
NEEDED]
NEEDS
NEGATIVE
NEGOTIATING
NEGOTIATIONS
NEGOTIATOR
NEGOTIATORS
NEGRI
NEITHER
NEO-CLASSICAL
NEOLIBERALISM
NEP
NEPAL
NESTOR
NET
NETHERLANDS
NETWORK
NETWORKS
NEURONAL MIGRATION
NEUTRALITY
NEUTRALITY”
NEVER
NEVERTHELESS
NEW
NEWLY
NEWS
NEWSLETTER
NEWSPAPER
NEWSPAPERS
NEW-YORK
NEXT
NGOS
NICARAGUA’S
NICHE
NICK
NIECE
NIGHT
NIGMS-FUNDED
NIKNEJAD
NINE
NINETEENTH
NM
NO
NOBLE
NOBODY
NOISY
NOMINALLY
NOMINATION
NON-CARBON
NONCHALANCE
NONCONFORMISTS
NONE
NON-ENFORCEMENT
NON-IDEALIST
NON-MARXIST
NON-SENSATIONAL
NONSTARTER
NONSUBSCRIBERS
NOON
NOR
NORBERTO
NORTH
NOSE
NOT
NOT AVAILABLE
NOT)
NOTABLE
NOT—DEAL
NOTE
NOTED
NOTHING
NOTING
NOTION
NOTIONS
NOT—KEEP
NOV
NOVEMBER
NOW
NOZICK
NUCLEAR
NUCLEASE
NUCLEIC
NUCLEOLAR
NUCLEUS
NUEVA
NUMBER
NUMEROUS
NURTURE
NURTURED
NYC
NYT
NYTIMES
NYTIMESCOM
O
OATH
OATHS
OBAMA
OBAMA:
OBAMA’S
OBJECTED
OBJECTIONS
OBJECTIVE
OBJECTIVES
OBJECTIVES[111]
OBLIGATIONS
OBSESSED
OBTAINING
OCCASIONED
OCCASIONS[7]
OCCURRED
OCCURS
OCTOBER
ODDLY
OF
OFF
OFFENSIVE
OFFER
OFFERED
OFFERING
OFFICE
OFFICER
OFFICES
OFFICIAL
OFFICIALS
OFFSETTING
OFTEN
OFTEN-HAZARDOUS
OGILVY
OIL
OIL-PRODUCING
OLD
OLDE
OLDER
OLDEST
OLFACTORY
OLINS
OLINS’S
OLIVER
ON
ON”
ONCE
ONCE-MIGHTY
ONCOGENE
ONE
ONES
ONE-THIRD
ONGOING
ONLINE
ONLY
ONSET
OPACITY
OPEN
OPENED
OPENLY
OPENNESS
OPERAISMO/AUTONOMISM
OPERATE
OPERATING
OPERATION?
OPERATOR
OPINION
OPINION:
OPINIONS
OPPONENT
OPPONENTS
OPPORTUNITY
OPPOSE
OPPOSED
OPPOSING
OPPOSITION
OPTIMISTIC
OPTION
OPTIONS
OQUIST
OR
ORANGE
ORATION
ORBAN
ORCHESTRATED
ORDER
ORDER[108]
ORDER[112]
ORDERS
ORDINARY
ORF
ORGAN
ORGANIC
ORGANISATION
ORGANISATIONS
ORGANISED
ORGANISES
ORGANIZATION
ORGANIZATIONAL
ORGANIZATIONS
ORGANIZE
ORGANIZED
ORIENTATION
ORIGINAL
ORIGINALLY
ORIGINATING
ORIGINS
OSTENSIBLY
OSWALD
OTHER
OTHER)
OTHERS
OTHERS[97]
OTTO
OU
OUGHT
OUR
OUT
OUTCOMES
OUTCRY
OUTLAWED
OUTLET
OUTLINED
OUTLOOK
OUTPUT
OUTRAGE
OUTRIGHT
OUTSIDE
OUT—THE
OVAL
OVER
OVERCOME
OVERNIGHT
OVERRIDE
OVERSAW
OVERSEE
OVERSEEING
OVERSHADOWED
OVERTHREW
OVERTHROW
OVERTHROWN
OVERWHELMING
OWEN
OWN
OWNED
OWNER
OWNERSHIP
OWNERSHIP[EDIT]
OXFORD
OXYGEN
P
PACE
PACKAGE
PACKAGES
PACKET
PACKETS
PACT
PACTS
PAGE
PAGES
PAGES[26]
PAID
PAINE
PAINE'S
PAINTING
PAKISTANI
PALPABLE
PAMPHLET
PANCREATIC
PANIC
PANKHURST
PANNEKOEK
PAPER
PAPERS
PAPER'S
PARADIGM
PARAGUAYAN
PARAMETERS
PARENTS
PARIBAS
PARIS
PARKING
PARLIAMENT
PARLIAMENT[25]
PARLIAMENTARY
PARLIAMENTS
PARLIAMENT'S
PARSING
PART
PARTED
PARTICIPATIVE
PARTICLE
PARTICULAR
PARTICULARLY
PARTIES
PARTIES’
PARTLY
PARTNER
PARTNERS
PARTNERSHIP—WHICH
PARTS
PARTY
PARTY)
PARTY[144]
PARTY[145][146]
PARTY[148]
PARTY[153]
PARTY[5]
PASSAGE
PASSED
PAST
PATCH
PATH
PAUL
PAY
PAYING
PAYMENTS
PAYOUT
PBS
PC
PE
PEACE
PEACE[56]
PEACEFUL
PEACETIME
PEAK
PEAKED
PEAKING
PEARSON
PEASANTRY
PEASANTS
PEASANTS'
PEEL'S
PEJORATIVE
PEJORATIVELY
PEN
PENAL
PENALISED
PENALTIES—A
PENALTY
PENIS
PEOPLE
PEOPLE?
PEOPLE[14]
PEOPLE[147]
PEOPLE[SHOW]
PEOPLE’S
PEOPLE'S
PEOPLE—WITH
PEPTIDASE
PEPTIDE
PER
PERCEIVE
PERCEIVED
PERCENT
PERCEPTION
PERESTROIKA
PERFECT
PERFECTION
PERFECTIONIST
PERFORMING
PERHAPS
PERICLES[85]
PERIOD
PERIODICALLY
PERIODS
PERMANENT
PERMIT
PERMITTED
PERPETUATION
PERSECUTION
PERSECUTIONS
PERSIA
PERSIAN
PERSISTED
PERSONAL
PERSONALITY
PERSPECTIVE
PERSPECTIVE[19]
PERSUADE
PERSUADED
PETE
PETER
PETERED
PETITION
PETROGRAD
PETROL
PH
PHARMACOLOGY
PHASE
PHENOMENAL
PHENOMENON
PHI
PHILADELPHIA
PHILANTHROPIC
PHILIPPINES
PHILOMATHEAN
PHILOSOPHER
PHILOSOPHERS
PHILOSOPHERS:
PHILOSOPHES
PHILOSOPHICAL
PHILOSOPHIES
PHILOSOPHIES[SHOW]
PHILOSOPHY
PHILOSOPHY:
PHILOSOPHY[EDIT]
PHILOSOPHY[SHOW]
PHONE
PHONES
PHOSPHATASE
PHOSPHATIDYLINOSITOL
PHOTO
PHOTOGRAPH
PHOTON
PHOTON’S
PHOTONICS
PHOTONS
PHYSICAL
PI
PI3
PICK
PICTURES
PIECE
PIERO
PIERRE
PIG
PIGS
PILL
PILOT
PIŁSUDSKI
PINS
PIONEER
PIPER
PIRACY
PIT
PLACE
PLACES
PLACING
PLAINLY
PLAINTIFF
PLAN
PLANET
PLANET-WARMING
PLANNING
PLANS
PLANTS
PLATFORM
PLATO
PLAY
PLAYED
PLAYING
PLEADED
PLEADING
PLEASANT
PLEASE
PLECKSTRIN
PLEDGED
PLEDGES
PLENARY
PLOTS
PLURALISM
PLUS
PLUTO
PM
POCKET
POET
POINT
POINTS
POLAND
POLARIZED
POLE
POLEMICAL
POLEMICIST
POLICE
POLICES
POLICIES
POLICIES[18]
POLICIES[71]
POLICY
POLITICAL
POLITICALLY
POLITICIANS
POLITICISED
POLITICS
POLITICS[123]
POLITY
POLL
POLLED
POLLS
POLLUTED
POLYADENYLATION
POLYCOMB
POLYMERASE
PONDEROUSLY
POOR
POORER
POOREST
POORLY
POPULAR
POPULARISED
POPULARITY
POPULARIZED
POPULATED
POPULATION
POPULISM
POPULISM’S
POPULIST
POPULISTS
POPULISTS’
POPULOUS
PORTABLE
PORTAL
PORTION
PORTRAIT
PORTRAYED
PORTRAYS
PORTUGAL
POSE
POSITION
POSITIONS
POSITIVE
POSSESS
POSSESSIONS
POSSIBILITY
POSSIBLE
POSSIBLY
POST
POST‍ '​S
POST[CITATION
POSTAGE
POSTAL
POST-CIVIL
POST-LEFT
POST-REVOLUTION
POSTS
POST'S
POSTULATES
POST-WAR
POT
POTENTIALLY
POTTER
POURS
POVERTY
POVERTY”
POWER
POWERED
POWERFUL
POWERS
PRACTICAL
PRACTICE
PRACTISED
PRAISE
PRAISED
PRANCING
PRATTLE
PRC[CITATION
PRE
PREAMBLE
PRECEDENT
PRECIOUS
PRECIPITATING
PRECIPITOUSLY
PRECISE
PRECISELY
PRECLUDE
PRECURSOR
PRECURSORS
PREDECESSORS
PREDICTABILITY
PREDICTED
PREDOMINANT
PREDOMINANTLY
PREFERABLY
PREFERENCES
PREGNANCY
PREGNANT
PRE-INITIATION
PREJUDICE
PREJUDICE”
PREJUDICES
PREMIUM
PREOCCUPATIONS
PREPARATION
PRES
PRESCRIPTIONS
PRESENCE
PRESENT
PRESENTS
PRESERVATION
PRESIDENCY
PRESIDENT
PRESIDENTIAL
PRESIDENTS
PRESS
PRESS[60]
PRESSURE
PRESSURES
PRESUMPTION
PRETENSIONS
PRETTY
PREVAILING
PREVENT
PREVENTING
PREVIOUS
PREVIOUSLY
PREY
PRICE
PRICES
PRIMACY
PRIMARIES
PRIMARILY
PRIMARY
PRIME
PRIMITIVE
PRINCIPAL
PRINCIPLE
PRINCIPLE:
PRINCIPLES
PRINT
PRIOR
PRIORITIES
PRISON
PRIVATE
PRIVATES
PRIVILEGE
PRIVILEGES
PRIVILEGES[164]
PRIZED
PRO
PROBABLY
PROBLEM
PROBLEMS
PROCEEDINGS
PROCESS
PROCESSED
PROCLAIMED
PROCLAIMING
PRODUCE
PRODUCED
PRODUCERS
PRODUCING
PRODUCT
PRODUCTION
PRODUCTION:
PRODUCTION[53]
PRODUCTION[78]
PRODUCTIVE
PRODUCTS
PROFESSION’S
PROFESSIONAL
PROFESSIONS
PROFESSOR
PROFIT
PROFITABILITY
PROFIT-DRIVEN
PROFOUND
PROGENITORS
PRO-GERMAN
PROGRAM
PROGRAMMED CELL DEATH
PROGRAMMES
PROGRAMS
PROGRAMS[173]
PROGRESS
PROGRESSION
PROGRESSIVE
PROGRESSIVES
PROHIBITED
PROHIBITIONS
PROJECT
PROJECTS
PROLEGOMENA
PROLETARIAN
PROLETARIANS
PROLETARIAT
PROLETARIAT—A
PROLIFERATION
PROLIFIC
PROLYL
PROMINENT
PROMISED
PROMISES
PROMISING
PROMOTE
PROMOTED
PROMOTES
PROMOTION
PROMPTED
PROPAGANDA
PROPER
PROPERLY
PROPERTIES
PROPERTY
PROPERTY[39]
PROPERTY[92]
PROPONENT
PROPONENTS
PROPORTIONALITY
PROPOSAL
PROPOSED
PROPOSING
PROPOSITION
PROSECUTORS
PROSPECT
PROSPER
PROSPERITY
PROSTITUTION
PROTEASE
PROTECT
PROTECTED
PROTECTION
PROTEIN
PROTEIN ASSOCIATED WITH
PROTEINASE
PROTESTANTS)
PROTESTERS
PROUD
PROUD”
PROVED
PROVEN
PROVIDE
PROVIDED
PROVIDES
PROVIDING
PROVINCIAL
PROVISION
PROVISIONS
PROXY
PRUNING
PRUSSIA
PS
PUBLIC
PUBLIC[72][73]
PUBLICATION
PUBLICATIONS
PUBLICLY
PUBLIC-SPIRITEDNESS
PUBLISH
PUBLISHED
PUBLISHER[20]
PUBLISHER[27]
PUBLISHING
PULLED
PULMONARY FUNCTION
PULSE
PULSES
PUMP
PUNISHED
PUNISHMENT
PUNISHMENT:
PUNISHMENTS
PURCHASE
PURCHASED
PURGE
PURITAN
PURPLE
PURPOSE
PURSUING
PURSUIT
PUSH
PUSHED
PUSHES
PUT
PUTIN’S
PUTTING
Q
QUALIFY
QUARTER
QUESTION
QUESTIONED
QUESTIONS
QUICKLY
QUIET
QUO
QUOTIDIAN
R
RACE
RACIAL
RADAR
RADICAL
RADICALISATION
RADICALISED
RADICALISM
RADICALISM[EDIT]
RADICALS
RADIO
RAGE
RAILROADS
RAILWAY
RAISED
RALLY
RANGE
RANGES
RAOUL
RAPID
RAPIDLY
RAPISTS
RARELY
RATE
RATED
RATES
RATHER
RATIFICATION
RATINGS
RATIONAL
RATIONALITY
RATIONED
RATTLED
RAVAGES
RAVI
RAWLS
RAYA
RAYMOND
REACH
REACHED
REACTED
REACTION
REACTIONARY
REACTIONSSOMEONE
READ
READING
READY
REAFFIRMING
REAGAN
REAGAN’S
REAL
REAL-ESTATE
REALISATION
REALISE
REALISED
REALM
REAPPEARANCE
REASON
REASONABLE
REASONABLE—AND
REASONING
REASONS
REASON'S
REASSESSED
REASSURING
REBELLION
REBRAND
REBRANDING
REBUKE
RECALLABLE
RECALLED
RECAST
RECEIVE
RECEIVED
RECENT
RECENTLY
RECEPTOR
RECESSION
RECKLESS
RECKONED
RECOGNISABLE
RECOGNISED
RECOGNISING
RECOGNITION
RECOGNIZE
RECOGNIZING
RECOMMENDED
RECONCILING
RECORD
RECORDED
RECRUITED
RECRUITER
RECTIFY[125]
RED
REDISTRIBUTING
REDISTRIBUTION
REDOUBLED
REDUCE
REDUCED
REDUCING
REDUCTION
REDUCTIONS
RE-ELECTION
RE-EMERGED
REFER
REFERRED
REFERRING
REFERS
REFINE
REFLECT
REFLECTED
REFLECTION
REFLECTIONS
REFLECTOR
REFORM
REFORMED
REFORMERS
REFORMISM
REFORMIST
REFORMS
REFORMS)
REFUGEES
REFUND
REFUSED
REGARD
REGARDED
REGARDING
REGARDS
REGIME
RÉGIME
REGIMES
REGION
REGIONAL
REGIONALLY
REGIONS
REGIONS[EDIT]
REGISTER
REGISTERING
REGULATION
REGULATIONS
REGULATORS
REGULATORY
REIGNING
REJECT
REJECTED
REJECTING
REJECTION
REJECTS
RELATED
RELATING
RELATIONS
RELATIONSHIP
RELATIONSHIPS
RELATIVE
RELATIVELY
RELAXED
RELEASED
RELENTLESSLY
RELEVANT
RELIABLE
RELIAL
RELIANCE
RELIGION
RELIGIOUS
RELUCTANCE
REMAIN
REMAINDER
REMAINED
REMAINING
REMAINS
REMARK
REMARKING
REMINDED
REMODELING
REMOVALS
REMOVE
REMOVED
RENAULT
RENEW
RENEWABLE
RENEWAL
RENEWED
REPEAL
REPEAT
REPEATEDLY
REPLACE
REPLACED
REPLACING
REPLICATION-COUPLED
REPORT
REPORTED
REPORTEDLY
REPORTER:
REPORTING
REPORTS
REPRESENT
REPRESENTATION
REPRESENTATIVE
REPRESENTATIVES
REPRESENTED
REPRESENTING
REPRESENTS
REPRESSED
REPRESSION
REPRESSIVE
REPRINTS
REPUBLIC
REPUBLIC[37]
REPUBLICAN
REPUBLICAN-CONTROLLED
REPUBLICANS
REPUBLICS
REQUEST
REQUESTED
REQUIRE
REQUIRED
REQUIRES
REQUIRING
RESEARCH
RESEARCHERS
RESENTMENT
RESENTMENT—AND
RESERVES
RESETS
RESIGNED
RESISTANCE
RESISTED
RESOURCE
RESOURCES
RESPECT
RESPECTED
RESPECTIVE
RESPECTIVELY
RESPECTS
RESPIRATORY
RESPONDED
RESPONSE
RESPONSES
RESPONSIBILITY
RESPONSIBLE
REST
RESTOCK
RESTORE
RESTORED
RESTRAINT
RESTRAINTS
RESTRICTION
RESTRICTIONS
RESTRICTIVE
RESULT
RESULTED
RESULTING
RESULTS
RESULTS-BASED
RÉSUMÉS
RESURFACED
RESURGENCE
RETIRED
RETIREMENT
RETREATED
RETROSPECT
RETROTRANSLOCATION
RETURN
RETURNED
RETURNS
REUSE
REVELATION
REVERSE
REVIEW
REVIEWS
REVIVAL
REVOLT
REVOLUTION
REVOLUTION:
REVOLUTION[40][41]
REVOLUTION[EDIT]
REVOLUTION”
REVOLUTIONARIES
REVOLUTIONARY
REVOLUTIONS
REVOLUTIONS—ONE
REZA
RHODE
RIBONUCLEOPROTEIN
RIBOSOME
RICH
RICHARD
RICHER
RICHEST
RICHNESS
RIDICULOUS
RIGHT
RIGHT[159]
RIGHTS
RIGHTS[133]
RIGHT-WING
RIGID
RIM
RIMS
RINDS
RIOTS
RISE
RISEN
RISING
RISK
RISKS
RIVAL
RIVALRY
RIZWAN
RNA
RNA-BINDING PROTEIN
ROAD
ROBERT
ROBUST
ROD
ROLE
ROLES
ROLLS
ROMAN
ROMANIA
ROMANIAN
ROME[8]
RONALD
ROOM
ROOSEVELT
ROOT
ROOTED
ROOTS
ROSA
ROSE
ROSENSTIEL
ROSSELLI
ROUGHLY
ROUND
ROUND-THE-CORNER
ROUSSEAU
ROUSSEFF
ROUTED
ROYAL
ROYALIST
RÜHLE
RUIN
RUINOUS
RULE
RULE[164]
RULE[19]
RULED
RULERS
RULER'S
RULES
RULING
RUMBLED
RUN
RUNNING
RUNS
RUPERT
RURAL
RUSSIA
RUSSIAN
RUTHLESS
RYKOV
S
S1
S1 NUCLEASE:
S10
S11
S12
S13
S14
S15
S1P
S2
S3
S4
S5
S6
S7
S8
S9
SABOTAGED
SACHS
SACRIFICING
SACROSANCT
SAFE
SAFEGUARD
SAFEGUARDS
SAGA
SAID
SAINT-SIMON
SALE
SAME
SAME-SEX
SAN
SANCTIONS
SANN
SARDINIAN
SATELLITE
SATIRE
SATISFY
SATURDAY
SAUDI
SAUSAGE
SAVE
SAVINGS
SAW
SAY
SAYS
SAYS:
SCALE
SCANNING
SCAR
SCATTERS
SCENARIO
SCENE
SCHEDULE
SCHIFF
SCHIFF'S
SCHOLARLY
SCHOLARS
SCHOOL
SCHOOLS
SCHURZ
SCIENCE
SCIENCES
SCIENTIFIC
SCIENTIST
SCIENTISTS
SCOFF
SCOPE
SCREPANTI
SCRIPTURE[10]
SCROUNGERS
SDS
SEA
SEARCHED
SECOND
SECONDS)
SECRECY
SECRET
SECRETARY
SECTION
SECTORS
SECULAR
SECURE
SECURING
SECURITIES
SECURITY
SEDATED
SEE
SEEING
SEEK
SEEKING
SEEM
SEEMED
SEEMS
SEEN
SÉGOLÈNE
SEIGNEURIAL
SELECTION
SELECTIVE—AND
SELF-DESCRIBED
SELF-DETERMINATION
SELF-EVIDENT
SELF-INTEREST
SELFISH
SELF-MADE
SELF-PRESERVATION
SELF-PROCLAIMED
SELF-REALISATION
SELF-SERVING
SELL
SELLING
SEMICONDUCTING
SEMICONDUCTOR
SEMI-WEEKLY
SENATE
SENATORS
SENDS
SENEGAL
SENIOR
SENSATIONALISM
SENSE
SENSITIVITY
SENSOR
SENT
SENTENCED
SENTIMENT
SENTIMENTS
SEPARATE
SEPARATION
SERFDOM
SERIES
SERIOUS
SERIOUSLY
SERVE
SERVED
SERVICE
SERVICES
SERVING
SESSION
SET
SETS
SETTING
SETTLED
SETTLEMENT
SETTLEMENTS
SEVAREID
SEVEN
SEVENFOLD
SEVENTH-MOST-WIDELY
SEVERAL
SEVERE
SEVERITY
SEWELL
SEX
SHADOW
SHAKE
SHAKEDOWN
SHAKEDOWNS
SHAKESPEARE
SHALL
SHAPE
SHAPING
SHARE
SHARED
SHAREHOLDERS
SHAREHOLDERS’
SHARP
SHARPLY
SHATTERED
SHE
SHEDEED
SHEEP
SHEET
SHELL
SHIELDED
SHIFT
SHIRT
SHOCKED
SHOOT
SHOOTINGS:
SHORT
SHORTAGES
SHORTLY
SHOULD
SHOULDERS
SHOVELS
SHOW
SHOWS
SHREWD
SHRINKING
SHUT
SHUTDOWN
SHUTDOWN”
SICILIAN
SIDE
SIDE[62]
SIDES
SIDNEY
SIGHT
SIGMA
SIGN
SIGNAL
SIGNALING
SIGNALS
SIGNATURE
SIGNIFICANT
SIGNIFICANTLY
SIMILAR
SIMILARITIES
SIMILARLY
SIMPLE
SIMPLE:
SIMPLER
SIMULATIONS
SIMULTANEOUSLY
SINAI
SINCE
SINCE)[5]
SINFUL[51]
SINGLE
SINGLE-PARTY
SINGLE-PHOTON
SINKING
SINKS
SINKS”
SINO-SOVIET
SIRNA
SIRNAS
SITUATION
SIX
SIX-MONTH-OLD
SIZE
SKEPTICAL
SKEPTICISM
SKILL
SKIN
SKIP
SLANDERING
SLAVE
SLAVERY
SLIDE
SLOGAN
SLOGANS
SLOVENIAN
SLOW
SMALL
SMALLER
SMALLEST
SMARTPHONE
SMITH
SMITH'S
SNEAKING
SNOOPER
SO
SO:
SOAK
SOAKED
SOAP
SOCIAL
SOCIALISM
'SOCIALISM'
SOCIALISM/STATE
SOCIALISM[47]
SOCIALISME
SOCIALIST
SOCIALISTS
SOCIALISTS)
SOCIALIZATION
SOCIETIES
SOCIETY
SOCIETY)
SOCIETY:
SOCIETY[113]
SOCIETY[128]
SOCIETY[52]
SOCIETY[57][58][59]
SOCIETY[9]
SOCIOECONOMIC
SOCIOLOGY[SHOW]
SOCIOPOLITICAL
SOCKS
SODA
SOFT
SOLD
SOLDIERS
SOLE
SOLELY
SOLUTION
SOLUTION[31]
SOLVE
SOMBER-LOOKING
SOME
SOMEONE
SOMEONE'S
SOMETHING
SOMETIMES
SON
SONG
SOON
SOONER
SOPHISTS
SORROW
SORT
SORTS
SOUGHT
SOUL
SOULS
SOUNDING
SOURCE
SOURCES
SOUTH
SOVEREIGN
SOVEREIGNTY
SOVEREIGNTY[48]
SOVIET
SOVIETS
SOVIETS[20]
SP
SPACE
SPAD
SPADS
SPAIN
SPANISH
SPARKED
SPARTACUS
SPATIAL
SPATIAL MT
SPECIAL
SPECIALISATION
SPECIALISED
SPECIALIST
SPECIALISTS
SPECIES
SPECIFIC
SPECIFICALLY
SPECIFIED
SPECTACLES
SPECTACULAR
SPECTRUM
SPEECH
SPEED
SPELLED
SPEND
SPENDING
SPENT
SPERM
SPERMICIDAL
SPIKE
SPILL
SPIN
SPINOZA
SPIRIT
SPIRITUAL
SPLINTER
SPLIT
SPONGES
SPONSORSHIP
SPONTANEOUSLY
SPOOKS
SPREAD
SPREE
SPURIOUS
SPUTNIK
SPY
SQUABBLED
SQUALOR
SR
STABLE
STAFF
STAGE
STAGNANT
STAGNATE
STAGNATION
STAKE
STALIN
STALINISM
STALIN'S
STAMP
STAND
STANDING
STANDS
STAR
STARK
STARKLY
STARS
START
STARTED
STARTING
STARTS
STATE
STATE[12][13]
STATE[28]
STATE[33]
STATE[5][6]
STATE[70]
STATE[96]
STATE[98]
STATE]
STATE”
STATED
STATELESS
STATEMENT
STATE-OWNERSHIP
STATE-RUN
STATES
STATES:
STATES[2]
STATING
STATIONS
STATUS
STATUTES
STAUNCH
STAVE
STAY
STAYED
STEADFASTLY
STEADILY
STEM
STEMS
STEP
STERN
STEVEN
STILL
STIMULATE
STINT
STOCKPILED
STOCKS
STOCKTAKE
STOOD
STOP
STOPS
STORE
STORIES
STORMING
STORMS
STORY
STORYVIDEO
STRAIGHT
STRAND
STRANDS
STRANGLEHOLD
STRATEGIES
STRATEGY
STRATUM
STREAK
STREAMS
STREET
STRENGTH
STRENGTHENED
STRENGTHENING
STRESS
STRESSED
STRICT
STRIKES
STRIKING
STRINGENT
STRIVING
STRONG
STRONGEST
STRONGHOLD
STRONGLY
STRUCK
STRUCTURE
STRUCTURED
STRUCTURES
STRUGGLE
STRUGGLED
STRUGGLING
STUART
STUDENTS
STUDENTS)
STUDIES
STUDY
STUPIDITY
STYLE
STYLE[EDIT]
SUBJECT
SUBJECTS
SUBMITTED
SUBSCRIBE
SUBSCRIBERS
SUBSCRIPTION
SUBSCRIPTIONS
SUBSCRIPTON
SUBSEQUENTLY
SUBSTITUTE
SUBSTITUTES
SUBURB
SUBURBAN
SUCCEED
SUCCEEDED
SUCCESS
SUCCESSFUL
SUCCESSIVE
SUCCESSOR
SUCH
SUDAN
SUDDEN
SUFFERED
SUFFERING
SUFFICIENT
SUFFICIENTLY
SUFFRAGE
SUGAR
SUGGEST
SUGGESTING
SUGGESTS
SUISSE
SUIT
SUITS”
SUM
SUMMER
SUMMIT
SUN
SUNDAY
SUPERNATURAL
SUPERPOWER
SUPERPOWERS
SUPERSTITIONS
SUPPLY
SUPPORT
SUPPORT[EDIT]
SUPPORTED
SUPPORTERS
SUPPORTING
SUPPORTS
SUPPOSEDLY
SUPPOSITIONS
SUPPRESSED
SUPPRESSING
SUPREMACY
SUPREME
SURFACED
SURPLUS
SURROUNDING
SURVEY
SURVIVAL
SURVIVE
SURVIVED
SURVIVING
SUSPECT
SUSPECTED
SUSPICIOUS
SUSTAIN
SUSTAINABLE
SWALLOWED
SWARMED
SWAY
SWEAR
SWEDEN
SWEEPING
SWIFTLY
SWISS
SWITZERLAND
SYED
SYLVIA
SYMBOL
SYMBOL[CITATION
SYMBOLIC
SYMBOLISES
SYMPATHIES
SYNAPTONEMAL
SYRIA
SYRIZA
SYSTEM
SYSTEM[69]
SYSTEMATISED
SYSTEMS
T
TABLE
TABLEAU
TABLET
TABLETS
TABLOID
TACKLING
TACTICAL
TAIWAN
TAKE
TAKEN
TAKES
TAKING
TALENT
TALK
TALKS
TALMUD
TANKS
TAPPED
TARGET
TARGETS
TARIFFS
TASHFEEN
TASK
TASKED
TAUGHT
TAWNEY[123]
TAXATION
TAXES
TBS
TEACHER
TEACHINGS
TEAM
TEAR
TECH
TECHNICAL
TECHNOBABBLE
TECHNOLOGICAL
TECHNOLOGY
TED
TEENAGER
TEFLON
TELECOM
TELEVISION[36]
TELL
TEMPERAMENT
TEMPERATURE
TEMPERATURES
TEMPORARILY
TEMPORARY
TEMPTED
TEN
TEND
TENDENCIES
TENDENCY
TENDING
TENET
TENFOLD
TENNIS
TENS
TENSE
TENSION
TENT
TENURE
TERM
TERMS
TERNARY
TERNARY COMPLEX
TERRIBLE
TERRITORIES
TERRITORY
TERRORISM
TERRORIST
TERRORISTS
TEST
TESTAMENT
TESTICLES
TETRAMERIC
TEXAS
TEXT
TEXTS
THACKREY
THAILAND
THAN
THANK
THANKS
THAT
THAT’S
THATCHER
THE
THEATRE
THEIR
THEM
THEM[77]
THEME
THEMES
THEMES[EDIT]
THEMSELVES
THEN
THEN-COUNTRY
THEN-DOMINANT
THEOLOGICAL
THEOLOGY
THEORETICAL
THEORETICALLY
THEORIES
THEORIST
THEORISTS
THEORY
THEORY[EDIT]
THEPOWER
THERAPEUTICS
THERE
THEREAFTER
THEREFORE
THESE
THETA
THEY
THIN
THING
THINGS
THINGS[104]
THINK
THINKER
THINKERS
THINKERS[SHOW]
THINKING
THIO
THIRD
THIRTEEN
THIS
THOMAS
THOSE
THOUGH
THOUGHT
THOUGHT:
THOUGHT[19]
THOUGHT[86]
THOUSAND
THOUSANDS
THREAT
THREATEN
THREATENED
THREATENING
THREE
THRIVED
THRIVING
THROUGH
THROUGHOUT
THROWN
THURLOW
THUS
THWART
TIES
TIGHTENING
TIME
TIME[20]
TIMES
TIMES[130][131]
TINTED
TINY
TIP
TITO
TITOISM
TITO'S
TO
TOCQUEVILLE[103]
TODAY
TOGETHER
TOGETHER”
TOIL
TOLD
TOLERANCE
TOLERATION
TOLERATION[30]
TOLERATION[32]
TOLERATION[36]
TOM
TOMORROW
TONY
TOO
TO—OF
TOOK
TOP
TOPICS
TOPICS[SHOW]
TOPLESS
TORCH
TORRIJOS
TORT
TORTOISE
TORTURE
TOSI
TOTAL
TOTALITARIAN
TOUGH
TOUGHER
TOWARD
TOWARDS
TOWERING
TOXIC
TOYOTA’S
TRACE
TRACED
TRACES
TRACKING
TRACT
TRADE
TRADEMARKED
TRADING
TRADITION
TRADITIONAL
TRADITIONS
TRAFFIC
TRAINED
TRANSCRIPTION FACTOR
TRANSFERRED
TRANSFERRING
TRANSFORM
TRANSFORMATION
TRANSFORMING
TRANSIENT
TRANSITION
TRANSITIONAL
TRANSMEMBRANE GLYCOPROTEIN
TRANSMEMBRANE PROTEIN
TRANSPARENCY
TRANSPIRED
TRANSPORTER
TRAVELED
TRAVELS
TREAT
TREATING
TREATISE
TREATISES
TREATMENT
TREATY
TRELAWNY
TREMENDOUS
TRENDS
TRENDY
TRIAL
TRIAL:
TRIALS
TRIBUNE
TRICKIER
TRICKS
TRICOLORE
TRIED
TRIENIO
TRIES
TRIGGER
TRIGGERED
TRIGGERING
TRIGGERS
TRILLION
TRILLIONS
TRILLIONTHS
TRIOMPHE
TRIUMPH
TRIUMPHING
TRIUMPHS
TRIUMVIRATE
TRNA
TRNAS
TROOPS
TROPICAL
TROTSKY
TROTSKYISM
TROTSKYISM[43]
TROTSKYIST
TROTSKY'S
TROUBLE
TROUP
TRUCK
TRUDEAU
TRUE
TRUMP
TRUMP:
TRUMP’S
TRUST
TRUTHS
TRY
TRYING
TUBE
TUBIANA
TUMOR
TUMORS
TURKEY
TURN
TURNED
TURNING
TURNOUT
TUT-TUT
TUVALU
TV
TWELVE
TWENTIETH
TWENTY-ONE
TWISTING
TWO
TWO-THIRDS
TYPE
TYPIFIED
TYRANNICAL
TYRANNY
TYRANT
U
UBS
UGLY
UK
UKRAINE
UKRAINE—ANARCHIST
UL
ULTIMATE
ULTIMATELY
UM
UMBRELLA
UN
UNABLE
UNALIENABLE
UNCHARACTERIZED
UNCLEAR
UNCOUTH
UNDER
UNDERESTIMATE
UNDERGO
UNDERGONE
UNDERMINE
UNDERMINES
UNDERSTAND
UNDERSTANDING
UNDERSTOOD
UNDERTAKE
UNDERTONES
UNEMPLOYED
UNEMPLOYMENT
UNFAIRLY
UNFETTERED
UNFLATTERING
UNIFICATION
UNIFIED
UNIFORM
UNIFY
UNINTENDED
UNINTERESTED
UNION
UNION[15]
UNION[154]
UNION’S
UNIONISM
UNIONS
UNIONS[54]
UNIQUE
UNITE
UNITED
UNITING
UNITY
UNIVERSAL
UNIVERSAL)[1][2]
UNIVERSALISATION
UNIVERSALIST
UNIVERSITY
UNKNOWN
UNLESS
UNLIKE
UNLIKELY
UNLIMITED
UNMATCHED
UNPARALLELED
UNPRECEDENTED
UNREACHABLE
UNREALISTIC
UNREMARKABLE
UNREST
UNRESTRICTED
UNSKILLED
UNSURPRISINGLY
UNTIL
UNUSUAL
UNUSUALLY
UNWAVERING
UP
UPHEAVAL
UPHOLD
UPHOLDS
UPON
UPRISINGS
UPSIZING
UPTICK
URBAN
URBANISATION
URGE
URGED
US
US$10
US$305
US”
USA
USAGE
USE
USED
USEFUL
USERS
USES
USHERED
USHERING
USING
USSR
USSR)
USUALLY
UTILITARIAN
UTILITARIANISM
UTILITY
UTILIZED
UTOPIA
UTOPIAN
UTTER
V
VAGINA
VAGUE
VALIDATES
VALIDATION
VALUE
VALUES
VANEIGEM
VANGUARD
VANGUARDISM
VANGUARDS
VANISHING
VANS
VARIANTS
VARIANTS[SHOW]
VARIATIONS
VARICOSE
VARICOSE VEINS
VARIETY
VARIOUS
VARYING
VEERED
VEIN
VEINS
VERGE
VERIFICATION
VERIFY
VERSAILLES
VERSES
VERSION
VERSIONS
VERY
VESICULAR
VETO
VI
VIA
VICE
VICIOUS
VICTORIAN
VICTORIOUS
VICTORY
VIDEO
VIDEOS
VIETNAM
VIEW
VIEWED
VIEWING
VIEWPOINT[CITATION
VIEWPOINTS
VIEWS
VII
VIII
VIKTOR
VILE
VILLA
VILLAINE
VILLARD
VILLARD'S
VINCENT
VINDICATION
VIOLATE
VIOLATION
VIOLENCE
VIOLENT
VIOLENTLY
VIRGINIA-BASED
VIRTUALLY
VISA
VISIBLE
VISION
VISIONS
VISIT
VISITOR
VISITORS
VITALITY
VLADIMIR
-VLADIMIR
VOICE
VOICING
VOL
VOLTAIRE
VOLUNTARY
VOLUNTEERED
VON
VOTE
VOTERS
VOTES
VOTING
VOWED
VOWING
VS
VULNERABLE
VVD
W
WAFD
WAGE
WAGES
WAIVER
WAKE-UP
WALKED
WALL
WALLETS
WALLS
WALLY
WALTER
WANT
WANTS
WAR
WARD
WAR-LIKE
WARMING
WARN
WARP
WARREN
WARS
WARS[110]
WAS
WASH
WASHINGTON
WASTE
WATCH
WATER
WATERSHED
WATTS
WAVE
WAVES
WAY
WAY?
WAY[164]
WAY[97]
WAYS
WE
WE’RE
WE’VE
WEAK
WEAKDEC
WEALTH
WEALTH[51]
WEALTHY
WEAPONS
WEARS
WEASEL
WEATHER
WEB
WECHSLER
WEEK
WEEKDAY
WEEKEND
WEEKENDER
WEEKENDS
WEEKLY
WEEKS
WEIGHTS
WEIRDEST
WELCOMES
WELFARE
WELFARE-ORIENTED
WELFARE-STATE
WELL
WELL:
WELL-EDUCATED
WERE
WEST
WEST)
WEST’S
WESTERN
WESTERNISED
WHAT
WHAT?”
WHATEVER
WHEN
WHENEVER
WHERE
WHEREAS
WHEREVER
WHETHER
WHICH
WHIGS
WHILE
WHITE
WHITES[162]
WHO
WHOLE
WHOM
WHOSE
WHY
WIDE
WIDELY
WIDER
WIDE-RANGING
WIDESPREAD
WIELD
WIFE
WILL
WILL[96]
WILLIAM
WILLING
WILLS[100]
WILSON
WIN
WINDOWS
WINNERS
WINNING
WINSTON
WIRE
WISDOM
WISH
WITH
WITHDRAW
WITHER
WITHERING
WITHIN
WITHOUT
WITNESSED
WIVES
WNEW-TV
WNYW-TV)
WOES
WOLCOTT
WOLFF
WOLLSTONECRAFT
WOMAN
WOMEN
WOMEN[165]
WON
WON’T
WORD
WORDING
WORDS
WORD'S
WORE
WORK
WORKED
WORKERS
WORKERS'
WORKER'S
WORKHOUSES
WORKING
WORKING-CLASS
WORKPLACE
WORKPLACES
WORKS
WORKS[47]
WORKS[SHOW]
WORLD
WORLD[17]
WORLD’S
WORLD”
WORLD'S
WORLDVIEW
WORLDWIDE
WORLDWIDE[EDIT]
WORSENING
WORSHIP
WORTH
WORTHLESS
WORTHY
WOULD
WOULDN’T
WPA
WRANGLING
WRITE
WRITER
WRITERS
WRITING
WRITINGS
WRITTEN
WRONG
WROTE
WROTE[169]
WW
X
XENOPHOBIA
XENOPHOBIA-LITE
XENOPHOBIC
XIAOPING
Y
YE
YEAR
YEARS
YELLOW
YES
YET
YORK
YORK’S
YOU
YOU’LL
YOUNG
YOUNGER
YOUR
YOUTH
YUGOSLAVIA
Z
ZEDONG
ZENITH:
ZINC FINGER
ZINOVIEV
ZONES
