# Supplementary material for: A flexible ontology for inference of emergent whole cell function from relationships between subcellular processes
Source: Sci Rep. 2017 Dec 18;7:17689. doi: 10.1038/s41598-017-16627-4 (PMC5735158; doi:10.1038/s41598-017-16627-4)
Supplement: Supplementary file 32 — Supplementary Table S30 [file 41598_2017_16627_MOESM32_ESM.txt]

Textmining
Article exclusion word	plant, Saccharomyces, bacteria, bacterial, bacterium, symbiont, Chlorella, Escherichia, Coli, Chlamydophila, Plasmodium, Saccharomyces, yeast, microalgae, Plasmodium, albus, Arabidopsis, elegans, Geobacter, thermophilus, Rhodobacter, olivaceoviridis, nematodes, nematode, nematoda, trypanosoma, trypanosomes, Listeria, monocytogenes,postmortem,chloroplast,chloroplasts
Key term exclusion word	cell, cells, machinery, data, database, interactor, positive, negative, related, marker, markers, locus, like, abnormality, fusion, antigen, kinase, phosphatase, patient, patients, assay, assays
