# Supplementary material for: A flexible ontology for inference of emergent whole cell function from relationships between subcellular processes
Source: Sci Rep. 2017 Dec 18;7:17689. doi: 10.1038/s41598-017-16627-4 (PMC5735158; doi:10.1038/s41598-017-16627-4)
Supplement: Supplementary file 34 — Supplementary Table S32 [file 41598_2017_16627_MOESM34_ESM.txt]

ProcessLevel	ProcessName	ProcessID	Parent_processName	Symbol	Description	MinusLog10_sameLevel	MinusLog10_sameChildrenSet	AbstractCounts_with_symbol_with_process	Norm_abstractCounts_with_symbol_with_process	Rank_final	ReadWrite_searchTerm_keys	SymbolTerm_origin	BiologicalEntityClass	Validation
1	Amino acid metabolism	MBC:0000002	Molecular Biology of the Cell	AADAT	aminoadipate aminotransferase	-1	-1	-1	-1	-1		E_m_p_t_y	Gene_symbol	Positive_for_at_least_one_child
1	Amino acid metabolism	MBC:0000002	Molecular Biology of the Cell	AANAT	aralkylamine N-acetyltransferase	-1	-1	-1	-1	-1		E_m_p_t_y	Gene_symbol	Positive_for_at_least_one_child
1	Amino acid metabolism	MBC:0000002	Molecular Biology of the Cell	AASS	aminoadipate-semialdehyde synthase	-1	-1	-1	-1	-1		E_m_p_t_y	Gene_symbol	Positive_for_at_least_one_child
1	Amino acid metabolism	MBC:0000002	Molecular Biology of the Cell	ABAT	4-aminobutyrate aminotransferase	-1	-1	-1	-1	-1		E_m_p_t_y	Gene_symbol	Positive_for_at_least_one_child
1	Amino acid metabolism	MBC:0000002	Molecular Biology of the Cell	ACAD8	acyl-CoA dehydrogenase family, member 8	-1	-1	-1	-1	-1		E_m_p_t_y	Gene_symbol	Positive_for_at_least_one_child
1	Amino acid metabolism	MBC:0000002	Molecular Biology of the Cell	ACADSB	acyl-CoA dehydrogenase, short/branched chain	-1	24.88866	5	17	29.5	ACADSB,ACADSB gene	E_m_p_t_y	Gene_symbol	Positive_for_at_least_one_child
1	Amino acid metabolism	MBC:0000002	Molecular Biology of the Cell	ACMSD	aminocarboxymuconate semialdehyde decarboxylase	-1	-1	-1	-1	-1		E_m_p_t_y	Gene_symbol	Positive_for_at_least_one_child
1	Amino acid metabolism	MBC:0000002	Molecular Biology of the Cell	ADAR	adenosine deaminase, RNA-specific	-1	-1	-1	-1	-1		E_m_p_t_y	Gene_symbol	Positive_for_at_least_one_child
1	Amino acid metabolism	MBC:0000002	Molecular Biology of the Cell	ADAT3	adenosine deaminase, tRNA-specific 3	-1	-1	-1	-1	-1		E_m_p_t_y	Gene_symbol	Positive_for_at_least_one_child
1	Amino acid metabolism	MBC:0000002	Molecular Biology of the Cell	AFMID	arylformamidase	-1	-1	-1	-1	-1		E_m_p_t_y	Gene_symbol	Positive_for_at_least_one_child
1	Amino acid metabolism	MBC:0000002	Molecular Biology of the Cell	AGMAT	agmatinase	-1	-1	-1	-1	-1		E_m_p_t_y	Gene_symbol	Positive_for_at_least_one_child
1	Amino acid metabolism	MBC:0000002	Molecular Biology of the Cell	AGXT	alanine-glyoxylate aminotransferase	-1	20.4936	4	14	34.5	primary hyperoxaluria type	E_m_p_t_y	Gene_symbol	Positive_for_at_least_one_child
1	Amino acid metabolism	MBC:0000002	Molecular Biology of the Cell	AGXT2	alanine--glyoxylate aminotransferase 2	-1	-1	-1	-1	-1		E_m_p_t_y	Gene_symbol	Positive_for_at_least_one_child
1	Amino acid metabolism	MBC:0000002	Molecular Biology of the Cell	ALDH18A1	aldehyde dehydrogenase 18 family, member A1	-1	-1	-1	-1	-1		E_m_p_t_y	Gene_symbol	Positive_for_at_least_one_child
1	Amino acid metabolism	MBC:0000002	Molecular Biology of the Cell	ALDH1L1	aldehyde dehydrogenase 1 family, member L1	-1	-1	-1	-1	-1		E_m_p_t_y	Gene_symbol	Positive_for_at_least_one_child
1	Amino acid metabolism	MBC:0000002	Molecular Biology of the Cell	ALDH5A1	aldehyde dehydrogenase 5 family, member A1	-1	90.96735	18	62	15	SSADH	E_m_p_t_y	Gene_symbol	Positive_for_at_least_one_child
1	Amino acid metabolism	MBC:0000002	Molecular Biology of the Cell	ALDH7A1	aldehyde dehydrogenase 7 family, member A1	-1	-1	-1	-1	-1		E_m_p_t_y	Gene_symbol	Positive_for_at_least_one_child
1	Amino acid metabolism	MBC:0000002	Molecular Biology of the Cell	AMT	aminomethyltransferase	-1	-1	-1	-1	-1		E_m_p_t_y	Gene_symbol	Positive_for_at_least_one_child
1	Amino acid metabolism	MBC:0000002	Molecular Biology of the Cell	AOC1	amine oxidase, copper containing 1	-1	-1	-1	-1	-1		E_m_p_t_y	Gene_symbol	Positive_for_at_least_one_child
1	Amino acid metabolism	MBC:0000002	Molecular Biology of the Cell	AOC3	amine oxidase, copper containing 3	-1	-1	-1	-1	-1		E_m_p_t_y	Gene_symbol	Positive_for_at_least_one_child
1	Amino acid metabolism	MBC:0000002	Molecular Biology of the Cell	ARG1	arginase 1	-1	276.0528	54	187	7.5	arginase	E_m_p_t_y	Gene_symbol	Positive_for_at_least_one_child
1	Amino acid metabolism	MBC:0000002	Molecular Biology of the Cell	ARG2	arginase 2	-1	276.0528	54	187	7.5	arginase	E_m_p_t_y	Gene_symbol	Positive_for_at_least_one_child
1	Amino acid metabolism	MBC:0000002	Molecular Biology of the Cell	ASL	argininosuccinate lyase	-1	127.8025	25	87	13	argininosuccinate lyase	E_m_p_t_y	Gene_symbol	Positive_for_at_least_one_child
1	Amino acid metabolism	MBC:0000002	Molecular Biology of the Cell	ASMT	acetylserotonin O-methyltransferase	-1	-1	-1	-1	-1		E_m_p_t_y	Gene_symbol	Positive_for_at_least_one_child
1	Amino acid metabolism	MBC:0000002	Molecular Biology of the Cell	ASNS	asparagine synthetase (glutamine-hydrolyzing)	-1	-1	-1	-1	-1		E_m_p_t_y	Gene_symbol	Positive_for_at_least_one_child
1	Amino acid metabolism	MBC:0000002	Molecular Biology of the Cell	ASPG	asparaginase	-1	20.4936	4	14	34.5	asparaginase	E_m_p_t_y	Gene_symbol	Positive_for_at_least_one_child
1	Amino acid metabolism	MBC:0000002	Molecular Biology of the Cell	ASS1	argininosuccinate synthase 1	-1	-1	-1	-1	-1		E_m_p_t_y	Gene_symbol	Positive_for_at_least_one_child
1	Amino acid metabolism	MBC:0000002	Molecular Biology of the Cell	BCAT1	branched chain amino-acid transaminase 1, cytosolic	-1	45.41573	9	31	26	BCAT	E_m_p_t_y	Gene_symbol	Positive_for_at_least_one_child
1	Amino acid metabolism	MBC:0000002	Molecular Biology of the Cell	BCAT2	branched chain amino-acid transaminase 2, mitochondrial	-1	51.28569	10	35	24	BCAT	E_m_p_t_y	Gene_symbol	Positive_for_at_least_one_child
1	Amino acid metabolism	MBC:0000002	Molecular Biology of the Cell	BHMT	betaine--homocysteine S-methyltransferase	-1	24.88866	5	17	29.5	betaine homocysteine methyltransferase	E_m_p_t_y	Gene_symbol	Positive_for_at_least_one_child
1	Amino acid metabolism	MBC:0000002	Molecular Biology of the Cell	CCBL1	cysteine conjugate-beta lyase, cytoplasmic	-1	-1	-1	-1	-1		E_m_p_t_y	Gene_symbol	Positive_for_at_least_one_child
1	Amino acid metabolism	MBC:0000002	Molecular Biology of the Cell	CCBL2	cysteine conjugate-beta lyase 2	-1	-1	-1	-1	-1		E_m_p_t_y	Gene_symbol	Positive_for_at_least_one_child
1	Amino acid metabolism	MBC:0000002	Molecular Biology of the Cell	COMT	catechol-O-methyltransferase	-1	-1	-1	-1	-1		E_m_p_t_y	Gene_symbol	Positive_for_at_least_one_child
1	Amino acid metabolism	MBC:0000002	Molecular Biology of the Cell	DAO	D-amino-acid oxidase	-1	-1	-1	-1	-1		E_m_p_t_y	Gene_symbol	Positive_for_at_least_one_child
1	Amino acid metabolism	MBC:0000002	Molecular Biology of the Cell	DBH	dopamine beta-hydroxylase (dopamine beta-monooxygenase)	-1	-1	-1	-1	-1		E_m_p_t_y	Gene_symbol	Positive_for_at_least_one_child
1	Amino acid metabolism	MBC:0000002	Molecular Biology of the Cell	DDAH1	dimethylarginine dimethylaminohydrolase 1	-1	-1	-1	-1	-1		E_m_p_t_y	Gene_symbol	Positive_for_at_least_one_child
1	Amino acid metabolism	MBC:0000002	Molecular Biology of the Cell	DDAH2	dimethylarginine dimethylaminohydrolase 2	-1	-1	-1	-1	-1		E_m_p_t_y	Gene_symbol	Positive_for_at_least_one_child
1	Amino acid metabolism	MBC:0000002	Molecular Biology of the Cell	DDC	dopa decarboxylase (aromatic L-amino acid decarboxylase)	-1	55.68965	11	38	20.5	AADC,AADC gene,Ddc	E_m_p_t_y	Gene_symbol	Positive_for_at_least_one_child
1	Amino acid metabolism	MBC:0000002	Molecular Biology of the Cell	DHFR	dihydrofolate reductase	-1	-1	-1	-1	-1		E_m_p_t_y	Gene_symbol	Positive_for_at_least_one_child
1	Amino acid metabolism	MBC:0000002	Molecular Biology of the Cell	DIO2	deiodinase, iodothyronine, type II	-1	-1	-1	-1	-1		E_m_p_t_y	Gene_symbol	Positive_for_at_least_one_child
1	Amino acid metabolism	MBC:0000002	Molecular Biology of the Cell	DIO3	deiodinase, iodothyronine, type III	-1	-1	-1	-1	-1		E_m_p_t_y	Gene_symbol	Positive_for_at_least_one_child
1	Amino acid metabolism	MBC:0000002	Molecular Biology of the Cell	DUOX1	dual oxidase 1	-1	-1	-1	-1	-1		E_m_p_t_y	Gene_symbol	Positive_for_at_least_one_child
1	Amino acid metabolism	MBC:0000002	Molecular Biology of the Cell	DUOX2	dual oxidase 2	-1	-1	-1	-1	-1		E_m_p_t_y	Gene_symbol	Positive_for_at_least_one_child
1	Amino acid metabolism	MBC:0000002	Molecular Biology of the Cell	DUOXA1	dual oxidase maturation factor 1	-1	-1	-1	-1	-1		E_m_p_t_y	Gene_symbol	Positive_for_at_least_one_child
1	Amino acid metabolism	MBC:0000002	Molecular Biology of the Cell	DUOXA2	dual oxidase maturation factor 2	-1	-1	-1	-1	-1		E_m_p_t_y	Gene_symbol	Positive_for_at_least_one_child
1	Amino acid metabolism	MBC:0000002	Molecular Biology of the Cell	ECHS1	enoyl CoA hydratase, short chain, 1, mitochondrial	-1	-1	-1	-1	-1		E_m_p_t_y	Gene_symbol	Positive_for_at_least_one_child
1	Amino acid metabolism	MBC:0000002	Molecular Biology of the Cell	FAH	fumarylacetoacetate hydrolase (fumarylacetoacetase)	-1	Infinity	68	236	1.5	FAH,fumarylacetoacetate hydrolase,fumarylacetoacetate hydrolase (FAH)	E_m_p_t_y	Gene_symbol	Positive_for_at_least_one_child
1	Amino acid metabolism	MBC:0000002	Molecular Biology of the Cell	FOLH1	folate hydrolase (prostate-specific membrane antigen) 1	-1	-1	-1	-1	-1		E_m_p_t_y	Gene_symbol	Positive_for_at_least_one_child
1	Amino acid metabolism	MBC:0000002	Molecular Biology of the Cell	FPGS	folylpolyglutamate synthase	-1	-1	-1	-1	-1		E_m_p_t_y	Gene_symbol	Positive_for_at_least_one_child
1	Amino acid metabolism	MBC:0000002	Molecular Biology of the Cell	GAD2	glutamate decarboxylase 2 (pancreatic islets and brain, 65kDa)	-1	-1	-1	-1	-1		E_m_p_t_y	Gene_symbol	Positive_for_at_least_one_child
1	Amino acid metabolism	MBC:0000002	Molecular Biology of the Cell	GATM	glycine amidinotransferase (L-arginine:glycine amidinotransferase)	-1	55.68965	11	38	20.5	amidinotransferase (AGAT)	E_m_p_t_y	Gene_symbol	Positive_for_at_least_one_child
1	Amino acid metabolism	MBC:0000002	Molecular Biology of the Cell	GLDC	glycine dehydrogenase (decarboxylating)	-1	30.75072	6	21	27	glycine decarboxylase,Glycine decarboxylase	E_m_p_t_y	Gene_symbol	Positive_for_at_least_one_child
1	Amino acid metabolism	MBC:0000002	Molecular Biology of the Cell	GLDCP1	glycine dehydrogenase (decarboxylase) pseudogene 1	-1	183.9649	36	125	11	decarboxylase	E_m_p_t_y	Gene_symbol	Positive_for_at_least_one_child
1	Amino acid metabolism	MBC:0000002	Molecular Biology of the Cell	GLS	glutaminase	-1	65.97051	13	45	18	glutaminase	E_m_p_t_y	Gene_symbol	Positive_for_at_least_one_child
1	Amino acid metabolism	MBC:0000002	Molecular Biology of the Cell	GLS2	glutaminase 2 (liver, mitochondrial)	-1	-1	-1	-1	-1		E_m_p_t_y	Gene_symbol	Positive_for_at_least_one_child
1	Amino acid metabolism	MBC:0000002	Molecular Biology of the Cell	GLUD1	glutamate dehydrogenase 1	-1	317.8285	62	215	3.5	glutamate dehydrogenase	E_m_p_t_y	Gene_symbol	Positive_for_at_least_one_child
1	Amino acid metabolism	MBC:0000002	Molecular Biology of the Cell	GLUD2	glutamate dehydrogenase 2	-1	317.8285	62	215	3.5	glutamate dehydrogenase	E_m_p_t_y	Gene_symbol	Positive_for_at_least_one_child
1	Amino acid metabolism	MBC:0000002	Molecular Biology of the Cell	GLUL	glutamate-ammonia ligase	-1	198.7794	39	135	9.5	glutamine synthetase	E_m_p_t_y	Gene_symbol	Positive_for_at_least_one_child
1	Amino acid metabolism	MBC:0000002	Molecular Biology of the Cell	GLYR1	glyoxylate reductase 1 homolog (Arabidopsis)	-1	-1	-1	-1	-1		E_m_p_t_y	Gene_symbol	Positive_for_at_least_one_child
1	Amino acid metabolism	MBC:0000002	Molecular Biology of the Cell	GNMT	glycine N-methyltransferase	-1	-1	-1	-1	-1		E_m_p_t_y	Gene_symbol	Positive_for_at_least_one_child
1	Amino acid metabolism	MBC:0000002	Molecular Biology of the Cell	GOT1	glutamic-oxaloacetic transaminase 1, soluble	-1	296.9259	58	201	5.5	aspartate aminotransferase	E_m_p_t_y	Gene_symbol	Positive_for_at_least_one_child
1	Amino acid metabolism	MBC:0000002	Molecular Biology of the Cell	GOT2	glutamic-oxaloacetic transaminase 2, mitochondrial	-1	296.9259	58	201	5.5	aspartate aminotransferase	E_m_p_t_y	Gene_symbol	Positive_for_at_least_one_child
1	Amino acid metabolism	MBC:0000002	Molecular Biology of the Cell	GPT	glutamic-pyruvate transaminase (alanine aminotransferase)	-1	80.66955	16	55	16.5	ALT	E_m_p_t_y	Gene_symbol	Positive_for_at_least_one_child
1	Amino acid metabolism	MBC:0000002	Molecular Biology of the Cell	GPT2	glutamic pyruvate transaminase (alanine aminotransferase) 2	-1	-1	-1	-1	-1		E_m_p_t_y	Gene_symbol	Positive_for_at_least_one_child
1	Amino acid metabolism	MBC:0000002	Molecular Biology of the Cell	GRHPR	glyoxylate reductase/hydroxypyruvate reductase	-1	-1	-1	-1	-1		E_m_p_t_y	Gene_symbol	Positive_for_at_least_one_child
1	Amino acid metabolism	MBC:0000002	Molecular Biology of the Cell	GSTZ1	glutathione S-transferase zeta 1	-1	-1	-1	-1	-1		E_m_p_t_y	Gene_symbol	Positive_for_at_least_one_child
1	Amino acid metabolism	MBC:0000002	Molecular Biology of the Cell	HDC	histidine decarboxylase	-1	-1	-1	-1	-1		E_m_p_t_y	Gene_symbol	Positive_for_at_least_one_child
1	Amino acid metabolism	MBC:0000002	Molecular Biology of the Cell	HGD	homogentisate 1,2-dioxygenase	-1	-1	-1	-1	-1		E_m_p_t_y	Gene_symbol	Positive_for_at_least_one_child
1	Amino acid metabolism	MBC:0000002	Molecular Biology of the Cell	HIBCH	3-hydroxyisobutyryl-CoA hydrolase	-1	-1	-1	-1	-1		E_m_p_t_y	Gene_symbol	Positive_for_at_least_one_child
1	Amino acid metabolism	MBC:0000002	Molecular Biology of the Cell	HMGCL	3-hydroxymethyl-3-methylglutaryl-CoA lyase	-1	-1	-1	-1	-1		E_m_p_t_y	Gene_symbol	Positive_for_at_least_one_child
1	Amino acid metabolism	MBC:0000002	Molecular Biology of the Cell	HNMT	histamine N-methyltransferase	-1	-1	-1	-1	-1		E_m_p_t_y	Gene_symbol	Positive_for_at_least_one_child
1	Amino acid metabolism	MBC:0000002	Molecular Biology of the Cell	IDO1	indoleamine 2,3-dioxygenase 1	-1	-1	-1	-1	-1		E_m_p_t_y	Gene_symbol	Positive_for_at_least_one_child
1	Amino acid metabolism	MBC:0000002	Molecular Biology of the Cell	IDO2	indoleamine 2,3-dioxygenase 2	-1	-1	-1	-1	-1		E_m_p_t_y	Gene_symbol	Positive_for_at_least_one_child
1	Amino acid metabolism	MBC:0000002	Molecular Biology of the Cell	IYD	iodotyrosine deiodinase	-1	-1	-1	-1	-1		E_m_p_t_y	Gene_symbol	Positive_for_at_least_one_child
1	Amino acid metabolism	MBC:0000002	Molecular Biology of the Cell	KMO	kynurenine 3-monooxygenase (kynurenine 3-hydroxylase)	-1	-1	-1	-1	-1		E_m_p_t_y	Gene_symbol	Positive_for_at_least_one_child
1	Amino acid metabolism	MBC:0000002	Molecular Biology of the Cell	KYNU	kynureninase	-1	24.88866	5	17	29.5	KYNU,kynureninase	E_m_p_t_y	Gene_symbol	Positive_for_at_least_one_child
1	Amino acid metabolism	MBC:0000002	Molecular Biology of the Cell	LOX	lysyl oxidase	-1	-1	-1	-1	-1		E_m_p_t_y	Gene_symbol	Positive_for_at_least_one_child
1	Amino acid metabolism	MBC:0000002	Molecular Biology of the Cell	LOXL2	lysyl oxidase-like 2	-1	-1	-1	-1	-1		E_m_p_t_y	Gene_symbol	Positive_for_at_least_one_child
1	Amino acid metabolism	MBC:0000002	Molecular Biology of the Cell	MAOA	monoamine oxidase A	-1	-1	-1	-1	-1		E_m_p_t_y	Gene_symbol	Positive_for_at_least_one_child
1	Amino acid metabolism	MBC:0000002	Molecular Biology of the Cell	MAOB	monoamine oxidase B	-1	-1	-1	-1	-1		E_m_p_t_y	Gene_symbol	Positive_for_at_least_one_child
1	Amino acid metabolism	MBC:0000002	Molecular Biology of the Cell	MAT1A	methionine adenosyltransferase I, alpha	-1	55.68965	11	38	20.5	MAT,MAT1A,MAT1A gene	E_m_p_t_y	Gene_symbol	Positive_for_at_least_one_child
1	Amino acid metabolism	MBC:0000002	Molecular Biology of the Cell	MCCC1	methylcrotonoyl-CoA carboxylase 1 (alpha)	-1	-1	-1	-1	-1		E_m_p_t_y	Gene_symbol	Positive_for_at_least_one_child
1	Amino acid metabolism	MBC:0000002	Molecular Biology of the Cell	MCCC2	methylcrotonoyl-CoA carboxylase 2 (beta)	-1	-1	-1	-1	-1		E_m_p_t_y	Gene_symbol	Positive_for_at_least_one_child
1	Amino acid metabolism	MBC:0000002	Molecular Biology of the Cell	MTHFD1	methylenetetrahydrofolate dehydrogenase (NADP+ dependent) 1, methenyltetrahydrofolate cyclohydrolase, formyltetrahydrofolate synthetase	-1	-1	-1	-1	-1		E_m_p_t_y	Gene_symbol	Positive_for_at_least_one_child
1	Amino acid metabolism	MBC:0000002	Molecular Biology of the Cell	MTRR	5-methyltetrahydrofolate-homocysteine methyltransferase reductase	-1	-1	-1	-1	-1		E_m_p_t_y	Gene_symbol	Positive_for_at_least_one_child
1	Amino acid metabolism	MBC:0000002	Molecular Biology of the Cell	NAGS	N-acetylglutamate synthase	-1	20.4936	4	14	34.5	acetylglutamate synthase	E_m_p_t_y	Gene_symbol	Positive_for_at_least_one_child
1	Amino acid metabolism	MBC:0000002	Molecular Biology of the Cell	NNMT	nicotinamide N-methyltransferase	-1	-1	-1	-1	-1		E_m_p_t_y	Gene_symbol	Positive_for_at_least_one_child
1	Amino acid metabolism	MBC:0000002	Molecular Biology of the Cell	OAT	ornithine aminotransferase	-1	142.5618	28	97	12	gyrate atrophy,OAT	E_m_p_t_y	Gene_symbol	Positive_for_at_least_one_child
1	Amino acid metabolism	MBC:0000002	Molecular Biology of the Cell	OTC	ornithine carbamoyltransferase	-1	80.66955	16	55	16.5	OCTD	E_m_p_t_y	Gene_symbol	Positive_for_at_least_one_child
1	Amino acid metabolism	MBC:0000002	Molecular Biology of the Cell	PAH	phenylalanine hydroxylase	-1	Infinity	67	232	1.5	PKU	E_m_p_t_y	Gene_symbol	Positive_for_at_least_one_child
1	Amino acid metabolism	MBC:0000002	Molecular Biology of the Cell	PEPD	peptidase D	-1	96.85496	19	66	14	prolidase	E_m_p_t_y	Gene_symbol	Positive_for_at_least_one_child
1	Amino acid metabolism	MBC:0000002	Molecular Biology of the Cell	PHGDH	phosphoglycerate dehydrogenase	-1	51.28569	10	35	24	phosphoglycerate dehydrogenase	E_m_p_t_y	Gene_symbol	Positive_for_at_least_one_child
1	Amino acid metabolism	MBC:0000002	Molecular Biology of the Cell	PICK1	protein interacting with PRKCA 1	-1	-1	-1	-1	-1		E_m_p_t_y	Gene_symbol	Positive_for_at_least_one_child
1	Amino acid metabolism	MBC:0000002	Molecular Biology of the Cell	PRODH	proline dehydrogenase (oxidase) 1	-1	-1	-1	-1	-1		E_m_p_t_y	Gene_symbol	Positive_for_at_least_one_child
1	Amino acid metabolism	MBC:0000002	Molecular Biology of the Cell	PSAT1	phosphoserine aminotransferase 1	-1	-1	-1	-1	-1		E_m_p_t_y	Gene_symbol	Positive_for_at_least_one_child
1	Amino acid metabolism	MBC:0000002	Molecular Biology of the Cell	PSPH	phosphoserine phosphatase	-1	-1	-1	-1	-1		E_m_p_t_y	Gene_symbol	Positive_for_at_least_one_child
1	Amino acid metabolism	MBC:0000002	Molecular Biology of the Cell	PYCR1	pyrroline-5-carboxylate reductase 1	-1	20.4936	4	14	34.5	P5C	E_m_p_t_y	Gene_symbol	Positive_for_at_least_one_child
1	Amino acid metabolism	MBC:0000002	Molecular Biology of the Cell	PYCR2	pyrroline-5-carboxylate reductase family, member 2	-1	-1	-1	-1	-1		E_m_p_t_y	Gene_symbol	Positive_for_at_least_one_child
1	Amino acid metabolism	MBC:0000002	Molecular Biology of the Cell	QPRT	quinolinate phosphoribosyltransferase	-1	-1	-1	-1	-1		E_m_p_t_y	Gene_symbol	Positive_for_at_least_one_child
1	Amino acid metabolism	MBC:0000002	Molecular Biology of the Cell	RNLS	renalase, FAD-dependent amine oxidase	-1	-1	-1	-1	-1		E_m_p_t_y	Gene_symbol	Positive_for_at_least_one_child
1	Amino acid metabolism	MBC:0000002	Molecular Biology of the Cell	SCCPDH	saccharopine dehydrogenase (putative)	-1	-1	-1	-1	-1		E_m_p_t_y	Gene_symbol	Positive_for_at_least_one_child
1	Amino acid metabolism	MBC:0000002	Molecular Biology of the Cell	SDS	serine dehydratase	-1	51.28569	10	35	24	serine dehydratase	E_m_p_t_y	Gene_symbol	Positive_for_at_least_one_child
1	Amino acid metabolism	MBC:0000002	Molecular Biology of the Cell	SECISBP2	SECIS binding protein 2	-1	-1	-1	-1	-1		E_m_p_t_y	Gene_symbol	Positive_for_at_least_one_child
1	Amino acid metabolism	MBC:0000002	Molecular Biology of the Cell	SHMT1	serine hydroxymethyltransferase 1 (soluble)	-1	-1	-1	-1	-1		E_m_p_t_y	Gene_symbol	Positive_for_at_least_one_child
1	Amino acid metabolism	MBC:0000002	Molecular Biology of the Cell	SHMT2	serine hydroxymethyltransferase 2 (mitochondrial)	-1	-1	-1	-1	-1		E_m_p_t_y	Gene_symbol	Positive_for_at_least_one_child
1	Amino acid metabolism	MBC:0000002	Molecular Biology of the Cell	SIRT3	sirtuin 3	-1	-1	-1	-1	-1		E_m_p_t_y	Gene_symbol	Positive_for_at_least_one_child
1	Amino acid metabolism	MBC:0000002	Molecular Biology of the Cell	SIRT5	sirtuin 5	-1	-1	-1	-1	-1		E_m_p_t_y	Gene_symbol	Positive_for_at_least_one_child
1	Amino acid metabolism	MBC:0000002	Molecular Biology of the Cell	SLC16A2	solute carrier family 16, member 2 (thyroid hormone transporter)	-1	-1	-1	-1	-1		E_m_p_t_y	Gene_symbol	Positive_for_at_least_one_child
1	Amino acid metabolism	MBC:0000002	Molecular Biology of the Cell	SLC18A1	solute carrier family 18 (vesicular monoamine transporter), member 1	-1	-1	-1	-1	-1		E_m_p_t_y	Gene_symbol	Positive_for_at_least_one_child
1	Amino acid metabolism	MBC:0000002	Molecular Biology of the Cell	SLC19A1	solute carrier family 19 (folate transporter), member 1	-1	-1	-1	-1	-1		E_m_p_t_y	Gene_symbol	Positive_for_at_least_one_child
1	Amino acid metabolism	MBC:0000002	Molecular Biology of the Cell	SLC1A1	solute carrier family 1 (neuronal/epithelial high affinity glutamate transporter, system Xag), member 1	-1	-1	-1	-1	-1		E_m_p_t_y	Gene_symbol	Positive_for_at_least_one_child
1	Amino acid metabolism	MBC:0000002	Molecular Biology of the Cell	SLC1A3	solute carrier family 1 (glial high affinity glutamate transporter), member 3	-1	-1	-1	-1	-1		E_m_p_t_y	Gene_symbol	Positive_for_at_least_one_child
1	Amino acid metabolism	MBC:0000002	Molecular Biology of the Cell	SLC1A4	solute carrier family 1 (glutamate/neutral amino acid transporter), member 4	-1	-1	-1	-1	-1		E_m_p_t_y	Gene_symbol	Positive_for_at_least_one_child
1	Amino acid metabolism	MBC:0000002	Molecular Biology of the Cell	SLC1A5	solute carrier family 1 (neutral amino acid transporter), member 5	-1	-1	-1	-1	-1		E_m_p_t_y	Gene_symbol	Positive_for_at_least_one_child
1	Amino acid metabolism	MBC:0000002	Molecular Biology of the Cell	SLC1A7	solute carrier family 1 (glutamate transporter), member 7	-1	20.4936	4	14	34.5	glutamate transporter	E_m_p_t_y	Gene_symbol	Positive_for_at_least_one_child
1	Amino acid metabolism	MBC:0000002	Molecular Biology of the Cell	SLC25A13	solute carrier family 25 (aspartate/glutamate carrier), member 13	-1	20.4936	4	14	34.5	citrullinaemia (CTLN2),CTLN2,SLC25A13	E_m_p_t_y	Gene_symbol	Positive_for_at_least_one_child
1	Amino acid metabolism	MBC:0000002	Molecular Biology of the Cell	SLC25A15	solute carrier family 25 (mitochondrial carrier; ornithine transporter) member 15	-1	24.88866	5	17	29.5	HHH	E_m_p_t_y	Gene_symbol	Positive_for_at_least_one_child
1	Amino acid metabolism	MBC:0000002	Molecular Biology of the Cell	SLC25A2	solute carrier family 25 (mitochondrial carrier; ornithine transporter) member 2	-1	-1	-1	-1	-1		E_m_p_t_y	Gene_symbol	Positive_for_at_least_one_child
1	Amino acid metabolism	MBC:0000002	Molecular Biology of the Cell	SLC38A2	solute carrier family 38, member 2	-1	-1	-1	-1	-1		E_m_p_t_y	Gene_symbol	Positive_for_at_least_one_child
1	Amino acid metabolism	MBC:0000002	Molecular Biology of the Cell	SLC38A3	solute carrier family 38, member 3	-1	-1	-1	-1	-1		E_m_p_t_y	Gene_symbol	Positive_for_at_least_one_child
1	Amino acid metabolism	MBC:0000002	Molecular Biology of the Cell	SLC5A5	solute carrier family 5 (sodium/iodide cotransporter), member 5	-1	-1	-1	-1	-1		E_m_p_t_y	Gene_symbol	Positive_for_at_least_one_child
1	Amino acid metabolism	MBC:0000002	Molecular Biology of the Cell	SLC6A1	solute carrier family 6 (neurotransmitter transporter), member 1	-1	-1	-1	-1	-1		E_m_p_t_y	Gene_symbol	Positive_for_at_least_one_child
1	Amino acid metabolism	MBC:0000002	Molecular Biology of the Cell	SLC6A11	solute carrier family 6 (neurotransmitter transporter), member 11	-1	-1	-1	-1	-1		E_m_p_t_y	Gene_symbol	Positive_for_at_least_one_child
1	Amino acid metabolism	MBC:0000002	Molecular Biology of the Cell	SLC6A13	solute carrier family 6 (neurotransmitter transporter), member 13	-1	-1	-1	-1	-1		E_m_p_t_y	Gene_symbol	Positive_for_at_least_one_child
1	Amino acid metabolism	MBC:0000002	Molecular Biology of the Cell	SLC6A4	solute carrier family 6 (neurotransmitter transporter), member 4	-1	-1	-1	-1	-1		E_m_p_t_y	Gene_symbol	Positive_for_at_least_one_child
1	Amino acid metabolism	MBC:0000002	Molecular Biology of the Cell	SLC7A1	solute carrier family 7 (cationic amino acid transporter, y+ system), member 1	-1	-1	-1	-1	-1		E_m_p_t_y	Gene_symbol	Positive_for_at_least_one_child
1	Amino acid metabolism	MBC:0000002	Molecular Biology of the Cell	SLC7A2	solute carrier family 7 (cationic amino acid transporter, y+ system), member 2	-1	-1	-1	-1	-1		E_m_p_t_y	Gene_symbol	Positive_for_at_least_one_child
1	Amino acid metabolism	MBC:0000002	Molecular Biology of the Cell	SLC7A5	solute carrier family 7 (amino acid transporter light chain, L system), member 5	-1	-1	-1	-1	-1		E_m_p_t_y	Gene_symbol	Positive_for_at_least_one_child
1	Amino acid metabolism	MBC:0000002	Molecular Biology of the Cell	SPR	sepiapterin reductase (7,8-dihydrobiopterin:NADP+ oxidoreductase)	-1	-1	-1	-1	-1		E_m_p_t_y	Gene_symbol	Positive_for_at_least_one_child
1	Amino acid metabolism	MBC:0000002	Molecular Biology of the Cell	SRR	serine racemase	-1	-1	-1	-1	-1		E_m_p_t_y	Gene_symbol	Positive_for_at_least_one_child
1	Amino acid metabolism	MBC:0000002	Molecular Biology of the Cell	TAT	tyrosine aminotransferase	-1	198.7794	39	135	9.5	tyrosine aminotransferase	E_m_p_t_y	Gene_symbol	Positive_for_at_least_one_child
1	Amino acid metabolism	MBC:0000002	Molecular Biology of the Cell	TDO2	tryptophan 2,3-dioxygenase	-1	-1	-1	-1	-1		E_m_p_t_y	Gene_symbol	Positive_for_at_least_one_child
1	Amino acid metabolism	MBC:0000002	Molecular Biology of the Cell	TG	thyroglobulin	-1	-1	-1	-1	-1		E_m_p_t_y	Gene_symbol	Positive_for_at_least_one_child
1	Amino acid metabolism	MBC:0000002	Molecular Biology of the Cell	TH	tyrosine hydroxylase	-1	55.68965	11	38	20.5	tyrosine hydroxylase,Tyrosine hydroxylase	E_m_p_t_y	Gene_symbol	Positive_for_at_least_one_child
1	Amino acid metabolism	MBC:0000002	Molecular Biology of the Cell	TPH1	tryptophan hydroxylase 1	-1	-1	-1	-1	-1		E_m_p_t_y	Gene_symbol	Positive_for_at_least_one_child
1	Amino acid metabolism	MBC:0000002	Molecular Biology of the Cell	TPH2	tryptophan hydroxylase 2	-1	-1	-1	-1	-1		E_m_p_t_y	Gene_symbol	Positive_for_at_least_one_child
1	Amino acid metabolism	MBC:0000002	Molecular Biology of the Cell	TPO	thyroid peroxidase	-1	-1	-1	-1	-1		E_m_p_t_y	Gene_symbol	Positive_for_at_least_one_child
1	Amino acid metabolism	MBC:0000002	Molecular Biology of the Cell	TYR	tyrosinase	-1	-1	-1	-1	-1		E_m_p_t_y	Gene_symbol	Positive_for_at_least_one_child
1	Cell cycle and cell division	MBC:0000003	Molecular Biology of the Cell	AJUBA	ajuba LIM protein	-1	-1	-1	-1	-1		E_m_p_t_y	Gene_symbol	Positive_for_at_least_one_child
1	Cell cycle and cell division	MBC:0000003	Molecular Biology of the Cell	AKAP8	A kinase (PRKA) anchor protein 8	-1	-1	-1	-1	-1		E_m_p_t_y	Gene_symbol	Positive_for_at_least_one_child
1	Cell cycle and cell division	MBC:0000003	Molecular Biology of the Cell	AKAP9	A kinase (PRKA) anchor protein 9	-1	-1	-1	-1	-1		E_m_p_t_y	Gene_symbol	Positive_for_at_least_one_child
1	Cell cycle and cell division	MBC:0000003	Molecular Biology of the Cell	ANAPC1	anaphase promoting complex subunit 1	-1	13.14138	4	9	73.5	anaphase promoting complex	E_m_p_t_y	Gene_symbol	Positive_for_at_least_one_child
1	Cell cycle and cell division	MBC:0000003	Molecular Biology of the Cell	ANAPC10	anaphase promoting complex subunit 10	-1	16.06321	5	11	55.5	anaphase promoting complex	E_m_p_t_y	Gene_symbol	Positive_for_at_least_one_child
1	Cell cycle and cell division	MBC:0000003	Molecular Biology of the Cell	ANAPC13	anaphase promoting complex subunit 13	-1	16.06321	5	11	55.5	anaphase promoting complex	E_m_p_t_y	Gene_symbol	Positive_for_at_least_one_child
1	Cell cycle and cell division	MBC:0000003	Molecular Biology of the Cell	ANAPC15	anaphase promoting complex subunit 15	-1	13.14138	4	9	73.5	anaphase promoting complex	E_m_p_t_y	Gene_symbol	Positive_for_at_least_one_child
1	Cell cycle and cell division	MBC:0000003	Molecular Biology of the Cell	ANAPC16	anaphase promoting complex subunit 16	-1	13.14138	4	9	73.5	anaphase promoting complex	E_m_p_t_y	Gene_symbol	Positive_for_at_least_one_child
1	Cell cycle and cell division	MBC:0000003	Molecular Biology of the Cell	ANAPC4	anaphase promoting complex subunit 4	-1	13.14138	4	9	73.5	anaphase promoting complex	E_m_p_t_y	Gene_symbol	Positive_for_at_least_one_child
1	Cell cycle and cell division	MBC:0000003	Molecular Biology of the Cell	ANAPC7	anaphase promoting complex subunit 7	-1	13.14138	4	9	73.5	anaphase promoting complex	E_m_p_t_y	Gene_symbol	Positive_for_at_least_one_child
1	Cell cycle and cell division	MBC:0000003	Molecular Biology of the Cell	ANLN	anillin actin binding protein	-1	-1	-1	-1	-1		E_m_p_t_y	Gene_symbol	Positive_for_at_least_one_child
1	Cell cycle and cell division	MBC:0000003	Molecular Biology of the Cell	APITD1	apoptosis-inducing, TAF9-like domain 1	-1	-1	-1	-1	-1		E_m_p_t_y	Gene_symbol	Positive_for_at_least_one_child
1	Cell cycle and cell division	MBC:0000003	Molecular Biology of the Cell	ARF6	ADP-ribosylation factor 6	-1	-1	-1	-1	-1		E_m_p_t_y	Gene_symbol	Positive_for_at_least_one_child
1	Cell cycle and cell division	MBC:0000003	Molecular Biology of the Cell	ASPM	abnormal spindle microtubule assembly	-1	-1	-1	-1	-1		E_m_p_t_y	Gene_symbol	Positive_for_at_least_one_child
1	Cell cycle and cell division	MBC:0000003	Molecular Biology of the Cell	ATAD5	ATPase family, AAA domain containing 5	-1	-1	-1	-1	-1		E_m_p_t_y	Gene_symbol	Positive_for_at_least_one_child
1	Cell cycle and cell division	MBC:0000003	Molecular Biology of the Cell	ATM	ATM serine/threonine kinase	-1	132.3439	73	156	4	ATM	E_m_p_t_y	Gene_symbol	Positive_for_at_least_one_child
1	Cell cycle and cell division	MBC:0000003	Molecular Biology of the Cell	ATR	ATR serine/threonine kinase	-1	-1	-1	-1	-1		E_m_p_t_y	Gene_symbol	Positive_for_at_least_one_child
1	Cell cycle and cell division	MBC:0000003	Molecular Biology of the Cell	ATRIP	ATR interacting protein	-1	-1	-1	-1	-1		E_m_p_t_y	Gene_symbol	Positive_for_at_least_one_child
1	Cell cycle and cell division	MBC:0000003	Molecular Biology of the Cell	AURKA	aurora kinase A	-1	13.14138	4	9	73.5	aurora kinase A	E_m_p_t_y	Gene_symbol	Positive_for_at_least_one_child
1	Cell cycle and cell division	MBC:0000003	Molecular Biology of the Cell	AURKB	aurora kinase B	-1	-1	-1	-1	-1		E_m_p_t_y	Gene_symbol	Positive_for_at_least_one_child
1	Cell cycle and cell division	MBC:0000003	Molecular Biology of the Cell	AURKC	aurora kinase C	-1	-1	-1	-1	-1		E_m_p_t_y	Gene_symbol	Positive_for_at_least_one_child
1	Cell cycle and cell division	MBC:0000003	Molecular Biology of the Cell	AVEN	apoptosis, caspase activation inhibitor	-1	-1	-1	-1	-1		E_m_p_t_y	Gene_symbol	Positive_for_at_least_one_child
1	Cell cycle and cell division	MBC:0000003	Molecular Biology of the Cell	BARD1	BRCA1 associated RING domain 1	-1	-1	-1	-1	-1		E_m_p_t_y	Gene_symbol	Positive_for_at_least_one_child
1	Cell cycle and cell division	MBC:0000003	Molecular Biology of the Cell	BBC3	BCL2 binding component 3	-1	24.37463	13	28	37	PUMA	E_m_p_t_y	Gene_symbol	Positive_for_at_least_one_child
1	Cell cycle and cell division	MBC:0000003	Molecular Biology of the Cell	BCAS2	breast carcinoma amplified sequence 2	-1	-1	-1	-1	-1		E_m_p_t_y	Gene_symbol	Positive_for_at_least_one_child
1	Cell cycle and cell division	MBC:0000003	Molecular Biology of the Cell	BIRC5	baculoviral IAP repeat containing 5	-1	40.92136	13	28	24	Survivin	E_m_p_t_y	Gene_symbol	Positive_for_at_least_one_child
1	Cell cycle and cell division	MBC:0000003	Molecular Biology of the Cell	BNIP2	BCL2/adenovirus E1B 19kDa interacting protein 2	-1	-1	-1	-1	-1		E_m_p_t_y	Gene_symbol	Positive_for_at_least_one_child
1	Cell cycle and cell division	MBC:0000003	Molecular Biology of the Cell	BOD1	biorientation of chromosomes in cell division 1	-1	-1	-1	-1	-1		E_m_p_t_y	Gene_symbol	Positive_for_at_least_one_child
1	Cell cycle and cell division	MBC:0000003	Molecular Biology of the Cell	BORA	bora, aurora kinase A activator	-1	-1	-1	-1	-1		E_m_p_t_y	Gene_symbol	Positive_for_at_least_one_child
1	Cell cycle and cell division	MBC:0000003	Molecular Biology of the Cell	BUB1	BUB1 mitotic checkpoint serine/threonine kinase	-1	18.98561	6	13	48	BUB1	E_m_p_t_y	Gene_symbol	Positive_for_at_least_one_child
1	Cell cycle and cell division	MBC:0000003	Molecular Biology of the Cell	BUB1B	BUB1 mitotic checkpoint serine/threonine kinase B	-1	24.83207	8	17	35	mitotic checkpoint complex	E_m_p_t_y	Gene_symbol	Positive_for_at_least_one_child
1	Cell cycle and cell division	MBC:0000003	Molecular Biology of the Cell	BUB3	BUB3 mitotic checkpoint protein	-1	30.68076	10	21	31	mitotic checkpoint complex	E_m_p_t_y	Gene_symbol	Positive_for_at_least_one_child
1	Cell cycle and cell division	MBC:0000003	Molecular Biology of the Cell	CASC5	cancer susceptibility candidate 5	-1	13.14138	4	9	73.5	KNL1	E_m_p_t_y	Gene_symbol	Positive_for_at_least_one_child
1	Cell cycle and cell division	MBC:0000003	Molecular Biology of the Cell	CCNA2	cyclin A2	-1	16.06321	5	11	55.5	cyclin A2	E_m_p_t_y	Gene_symbol	Positive_for_at_least_one_child
1	Cell cycle and cell division	MBC:0000003	Molecular Biology of the Cell	CCNB1	cyclin B1	-1	143.7078	46	98	3	Cyclin B1	E_m_p_t_y	Gene_symbol	Positive_for_at_least_one_child
1	Cell cycle and cell division	MBC:0000003	Molecular Biology of the Cell	CCNB2	cyclin B2	-1	13.14138	4	9	73.5	CCNB2	E_m_p_t_y	Gene_symbol	Positive_for_at_least_one_child
1	Cell cycle and cell division	MBC:0000003	Molecular Biology of the Cell	CCNB3	cyclin B3	-1	-1	-1	-1	-1		E_m_p_t_y	Gene_symbol	Positive_for_at_least_one_child
1	Cell cycle and cell division	MBC:0000003	Molecular Biology of the Cell	CCND1	cyclin D1	-1	Infinity	110	235	1	CCND1	E_m_p_t_y	Gene_symbol	Positive_for_at_least_one_child
1	Cell cycle and cell division	MBC:0000003	Molecular Biology of the Cell	CCND2	cyclin D2	-1	43.8485	14	30	20	cyclin D2	E_m_p_t_y	Gene_symbol	Positive_for_at_least_one_child
1	Cell cycle and cell division	MBC:0000003	Molecular Biology of the Cell	CCND3	cyclin D3	-1	37.99477	12	26	27	cyclin D3	E_m_p_t_y	Gene_symbol	Positive_for_at_least_one_child
1	Cell cycle and cell division	MBC:0000003	Molecular Biology of the Cell	CCNE1	cyclin E1	-1	37.99477	12	26	27	cyclin E1,cyclin Es	E_m_p_t_y	Gene_symbol	Positive_for_at_least_one_child
1	Cell cycle and cell division	MBC:0000003	Molecular Biology of the Cell	CCNF	cyclin F	-1	-1	-1	-1	-1		E_m_p_t_y	Gene_symbol	Positive_for_at_least_one_child
1	Cell cycle and cell division	MBC:0000003	Molecular Biology of the Cell	CCNG1	cyclin G1	-1	-1	-1	-1	-1		E_m_p_t_y	Gene_symbol	Positive_for_at_least_one_child
1	Cell cycle and cell division	MBC:0000003	Molecular Biology of the Cell	CCP110	centriolar coiled coil protein 110kDa	-1	-1	-1	-1	-1		E_m_p_t_y	Gene_symbol	Positive_for_at_least_one_child
1	Cell cycle and cell division	MBC:0000003	Molecular Biology of the Cell	CD248	CD248 molecule, endosialin	-1	-1	-1	-1	-1		E_m_p_t_y	Gene_symbol	Positive_for_at_least_one_child
1	Cell cycle and cell division	MBC:0000003	Molecular Biology of the Cell	CD2AP	CD2-associated protein	-1	-1	-1	-1	-1		E_m_p_t_y	Gene_symbol	Positive_for_at_least_one_child
1	Cell cycle and cell division	MBC:0000003	Molecular Biology of the Cell	CDC14A	cell division cycle 14A	-1	-1	-1	-1	-1		E_m_p_t_y	Gene_symbol	Positive_for_at_least_one_child
1	Cell cycle and cell division	MBC:0000003	Molecular Biology of the Cell	CDC16	cell division cycle 16	-1	-1	-1	-1	-1		E_m_p_t_y	Gene_symbol	Positive_for_at_least_one_child
1	Cell cycle and cell division	MBC:0000003	Molecular Biology of the Cell	CDC20	cell division cycle 20	-1	46.77621	15	32	18	Cdc20,mitotic checkpoint complex	E_m_p_t_y	Gene_symbol	Positive_for_at_least_one_child
1	Cell cycle and cell division	MBC:0000003	Molecular Biology of the Cell	CDC23	cell division cycle 23	-1	-1	-1	-1	-1		E_m_p_t_y	Gene_symbol	Positive_for_at_least_one_child
1	Cell cycle and cell division	MBC:0000003	Molecular Biology of the Cell	CDC25A	cell division cycle 25A	-1	16.06321	5	11	55.5	cell division cycle 25A	E_m_p_t_y	Gene_symbol	Positive_for_at_least_one_child
1	Cell cycle and cell division	MBC:0000003	Molecular Biology of the Cell	CDC25B	cell division cycle 25B	-1	-1	-1	-1	-1		E_m_p_t_y	Gene_symbol	Positive_for_at_least_one_child
1	Cell cycle and cell division	MBC:0000003	Molecular Biology of the Cell	CDC25C	cell division cycle 25C	-1	-1	-1	-1	-1		E_m_p_t_y	Gene_symbol	Positive_for_at_least_one_child
1	Cell cycle and cell division	MBC:0000003	Molecular Biology of the Cell	CDC27	cell division cycle 27	-1	-1	-1	-1	-1		E_m_p_t_y	Gene_symbol	Positive_for_at_least_one_child
1	Cell cycle and cell division	MBC:0000003	Molecular Biology of the Cell	CDC42	cell division cycle 42	-1	-1	-1	-1	-1		E_m_p_t_y	Gene_symbol	Positive_for_at_least_one_child
1	Cell cycle and cell division	MBC:0000003	Molecular Biology of the Cell	CDCA5	cell division cycle associated 5	-1	-1	-1	-1	-1		E_m_p_t_y	Gene_symbol	Positive_for_at_least_one_child
1	Cell cycle and cell division	MBC:0000003	Molecular Biology of the Cell	CDCA8	cell division cycle associated 8	-1	13.14138	4	9	73.5	Borealin	E_m_p_t_y	Gene_symbol	Positive_for_at_least_one_child
1	Cell cycle and cell division	MBC:0000003	Molecular Biology of the Cell	CDK1	cyclin-dependent kinase 1	-1	182.0639	58	124	2	CDK1,CDK1 gene	E_m_p_t_y	Gene_symbol	Positive_for_at_least_one_child
1	Cell cycle and cell division	MBC:0000003	Molecular Biology of the Cell	CDK5RAP2	CDK5 regulatory subunit associated protein 2	-1	-1	-1	-1	-1		E_m_p_t_y	Gene_symbol	Positive_for_at_least_one_child
1	Cell cycle and cell division	MBC:0000003	Molecular Biology of the Cell	CDK6	cyclin-dependent kinase 6	-1	43.8485	14	30	20	CDK6	E_m_p_t_y	Gene_symbol	Positive_for_at_least_one_child
1	Cell cycle and cell division	MBC:0000003	Molecular Biology of the Cell	CDK9	cyclin-dependent kinase 9	-1	-1	-1	-1	-1		E_m_p_t_y	Gene_symbol	Positive_for_at_least_one_child
1	Cell cycle and cell division	MBC:0000003	Molecular Biology of the Cell	CDKN1A	cyclin-dependent kinase inhibitor 1A (p21, Cip1)	-1	81.95258	26	56	11.5	WAF1	E_m_p_t_y	Gene_symbol	Positive_for_at_least_one_child
1	Cell cycle and cell division	MBC:0000003	Molecular Biology of the Cell	CDKN1B	cyclin-dependent kinase inhibitor 1B (p27, Kip1)	-1	35.06875	11	24	29.5	Kip1	E_m_p_t_y	Gene_symbol	Positive_for_at_least_one_child
1	Cell cycle and cell division	MBC:0000003	Molecular Biology of the Cell	CDKN2A	cyclin-dependent kinase inhibitor 2A	-1	43.8485	14	30	20	INK4	E_m_p_t_y	Gene_symbol	Positive_for_at_least_one_child
1	Cell cycle and cell division	MBC:0000003	Molecular Biology of the Cell	CDKN2B	cyclin-dependent kinase inhibitor 2B (p15, inhibits CDK4)	-1	-1	-1	-1	-1		E_m_p_t_y	Gene_symbol	Positive_for_at_least_one_child
1	Cell cycle and cell division	MBC:0000003	Molecular Biology of the Cell	CDKN3	cyclin-dependent kinase inhibitor 3	-1	-1	-1	-1	-1		E_m_p_t_y	Gene_symbol	Positive_for_at_least_one_child
1	Cell cycle and cell division	MBC:0000003	Molecular Biology of the Cell	CENPA	centromere protein A	-1	-1	-1	-1	-1		E_m_p_t_y	Gene_symbol	Positive_for_at_least_one_child
1	Cell cycle and cell division	MBC:0000003	Molecular Biology of the Cell	CENPC	centromere protein C	-1	-1	-1	-1	-1		E_m_p_t_y	Gene_symbol	Positive_for_at_least_one_child
1	Cell cycle and cell division	MBC:0000003	Molecular Biology of the Cell	CENPE	centromere protein E, 312kDa	-1	-1	-1	-1	-1		E_m_p_t_y	Gene_symbol	Positive_for_at_least_one_child
1	Cell cycle and cell division	MBC:0000003	Molecular Biology of the Cell	CENPF	centromere protein F, 350/400kDa	-1	-1	-1	-1	-1		E_m_p_t_y	Gene_symbol	Positive_for_at_least_one_child
1	Cell cycle and cell division	MBC:0000003	Molecular Biology of the Cell	CENPH	centromere protein H	-1	-1	-1	-1	-1		E_m_p_t_y	Gene_symbol	Positive_for_at_least_one_child
1	Cell cycle and cell division	MBC:0000003	Molecular Biology of the Cell	CENPI	centromere protein I	-1	-1	-1	-1	-1		E_m_p_t_y	Gene_symbol	Positive_for_at_least_one_child
1	Cell cycle and cell division	MBC:0000003	Molecular Biology of the Cell	CENPJ	centromere protein J	-1	-1	-1	-1	-1		E_m_p_t_y	Gene_symbol	Positive_for_at_least_one_child
1	Cell cycle and cell division	MBC:0000003	Molecular Biology of the Cell	CENPU	centromere protein U	-1	-1	-1	-1	-1		E_m_p_t_y	Gene_symbol	Positive_for_at_least_one_child
1	Cell cycle and cell division	MBC:0000003	Molecular Biology of the Cell	CENPW	centromere protein W	-1	-1	-1	-1	-1		E_m_p_t_y	Gene_symbol	Positive_for_at_least_one_child
1	Cell cycle and cell division	MBC:0000003	Molecular Biology of the Cell	CEP120	centrosomal protein 120kDa	-1	-1	-1	-1	-1		E_m_p_t_y	Gene_symbol	Positive_for_at_least_one_child
1	Cell cycle and cell division	MBC:0000003	Molecular Biology of the Cell	CEP135	centrosomal protein 135kDa	-1	-1	-1	-1	-1		E_m_p_t_y	Gene_symbol	Positive_for_at_least_one_child
1	Cell cycle and cell division	MBC:0000003	Molecular Biology of the Cell	CEP152	centrosomal protein 152kDa	-1	11.65833	5	11	84	Asterless	E_m_p_t_y	Gene_symbol	Positive_for_at_least_one_child
1	Cell cycle and cell division	MBC:0000003	Molecular Biology of the Cell	CEP164	centrosomal protein 164kDa	-1	-1	-1	-1	-1		E_m_p_t_y	Gene_symbol	Positive_for_at_least_one_child
1	Cell cycle and cell division	MBC:0000003	Molecular Biology of the Cell	CEP170	centrosomal protein 170kDa	-1	-1	-1	-1	-1		E_m_p_t_y	Gene_symbol	Positive_for_at_least_one_child
1	Cell cycle and cell division	MBC:0000003	Molecular Biology of the Cell	CEP192	centrosomal protein 192kDa	-1	-1	-1	-1	-1		E_m_p_t_y	Gene_symbol	Positive_for_at_least_one_child
1	Cell cycle and cell division	MBC:0000003	Molecular Biology of the Cell	CEP250	centrosomal protein 250kDa	-1	-1	-1	-1	-1		E_m_p_t_y	Gene_symbol	Positive_for_at_least_one_child
1	Cell cycle and cell division	MBC:0000003	Molecular Biology of the Cell	CEP350	centrosomal protein 350kDa	-1	-1	-1	-1	-1		E_m_p_t_y	Gene_symbol	Positive_for_at_least_one_child
1	Cell cycle and cell division	MBC:0000003	Molecular Biology of the Cell	CEP55	centrosomal protein 55kDa	-1	-1	-1	-1	-1		E_m_p_t_y	Gene_symbol	Positive_for_at_least_one_child
1	Cell cycle and cell division	MBC:0000003	Molecular Biology of the Cell	CEP57	centrosomal protein 57kDa	-1	-1	-1	-1	-1		E_m_p_t_y	Gene_symbol	Positive_for_at_least_one_child
1	Cell cycle and cell division	MBC:0000003	Molecular Biology of the Cell	CEP63	centrosomal protein 63kDa	-1	-1	-1	-1	-1		E_m_p_t_y	Gene_symbol	Positive_for_at_least_one_child
1	Cell cycle and cell division	MBC:0000003	Molecular Biology of the Cell	CEP70	centrosomal protein 70kDa	-1	-1	-1	-1	-1		E_m_p_t_y	Gene_symbol	Positive_for_at_least_one_child
1	Cell cycle and cell division	MBC:0000003	Molecular Biology of the Cell	CEP97	centrosomal protein 97kDa	-1	-1	-1	-1	-1		E_m_p_t_y	Gene_symbol	Positive_for_at_least_one_child
1	Cell cycle and cell division	MBC:0000003	Molecular Biology of the Cell	CETN2	centrin, EF-hand protein, 2	-1	-1	-1	-1	-1		E_m_p_t_y	Gene_symbol	Positive_for_at_least_one_child
1	Cell cycle and cell division	MBC:0000003	Molecular Biology of the Cell	CHEK1	checkpoint kinase 1	-1	128.9813	41	88	5	Chk1	E_m_p_t_y	Gene_symbol	Positive_for_at_least_one_child
1	Cell cycle and cell division	MBC:0000003	Molecular Biology of the Cell	CHEK2	checkpoint kinase 2	-1	77.55109	25	53	13	Chk2,CHK2	E_m_p_t_y	Gene_symbol	Positive_for_at_least_one_child
1	Cell cycle and cell division	MBC:0000003	Molecular Biology of the Cell	CHFR	checkpoint with forkhead and ring finger domains, E3 ubiquitin protein ligase	-1	-1	-1	-1	-1		E_m_p_t_y	Gene_symbol	Positive_for_at_least_one_child
1	Cell cycle and cell division	MBC:0000003	Molecular Biology of the Cell	CHMP1B	charged multivesicular body protein 1B	-1	-1	-1	-1	-1		E_m_p_t_y	Gene_symbol	Positive_for_at_least_one_child
1	Cell cycle and cell division	MBC:0000003	Molecular Biology of the Cell	CHMP2A	charged multivesicular body protein 2A	-1	-1	-1	-1	-1		E_m_p_t_y	Gene_symbol	Positive_for_at_least_one_child
1	Cell cycle and cell division	MBC:0000003	Molecular Biology of the Cell	CHMP3	charged multivesicular body protein 3	-1	-1	-1	-1	-1		E_m_p_t_y	Gene_symbol	Positive_for_at_least_one_child
1	Cell cycle and cell division	MBC:0000003	Molecular Biology of the Cell	CHMP4A	charged multivesicular body protein 4A	-1	13.14138	4	9	73.5	CHMP4B	E_m_p_t_y	Gene_symbol	Positive_for_at_least_one_child
1	Cell cycle and cell division	MBC:0000003	Molecular Biology of the Cell	CHMP4C	charged multivesicular body protein 4C	-1	-1	-1	-1	-1		E_m_p_t_y	Gene_symbol	Positive_for_at_least_one_child
1	Cell cycle and cell division	MBC:0000003	Molecular Biology of the Cell	CHTF18	chromosome transmission fidelity factor 18	-1	-1	-1	-1	-1		E_m_p_t_y	Gene_symbol	Positive_for_at_least_one_child
1	Cell cycle and cell division	MBC:0000003	Molecular Biology of the Cell	CHTF8	chromosome transmission fidelity factor 8	-1	-1	-1	-1	-1		E_m_p_t_y	Gene_symbol	Positive_for_at_least_one_child
1	Cell cycle and cell division	MBC:0000003	Molecular Biology of the Cell	CKAP2	cytoskeleton associated protein 2	-1	-1	-1	-1	-1		E_m_p_t_y	Gene_symbol	Positive_for_at_least_one_child
1	Cell cycle and cell division	MBC:0000003	Molecular Biology of the Cell	CKAP5	cytoskeleton associated protein 5	-1	-1	-1	-1	-1		E_m_p_t_y	Gene_symbol	Positive_for_at_least_one_child
1	Cell cycle and cell division	MBC:0000003	Molecular Biology of the Cell	CLASP1	cytoplasmic linker associated protein 1	-1	-1	-1	-1	-1		E_m_p_t_y	Gene_symbol	Positive_for_at_least_one_child
1	Cell cycle and cell division	MBC:0000003	Molecular Biology of the Cell	CLSPN	claspin	-1	-1	-1	-1	-1		E_m_p_t_y	Gene_symbol	Positive_for_at_least_one_child
1	Cell cycle and cell division	MBC:0000003	Molecular Biology of the Cell	CNTRL	centriolin	-1	-1	-1	-1	-1		E_m_p_t_y	Gene_symbol	Positive_for_at_least_one_child
1	Cell cycle and cell division	MBC:0000003	Molecular Biology of the Cell	CNTROB	centrobin, centrosomal BRCA2 interacting protein	-1	-1	-1	-1	-1		E_m_p_t_y	Gene_symbol	Positive_for_at_least_one_child
1	Cell cycle and cell division	MBC:0000003	Molecular Biology of the Cell	CROCC	ciliary rootlet coiled-coil, rootletin	-1	-1	-1	-1	-1		E_m_p_t_y	Gene_symbol	Positive_for_at_least_one_child
1	Cell cycle and cell division	MBC:0000003	Molecular Biology of the Cell	CSPP1	centrosome and spindle pole associated protein 1	-1	-1	-1	-1	-1		E_m_p_t_y	Gene_symbol	Positive_for_at_least_one_child
1	Cell cycle and cell division	MBC:0000003	Molecular Biology of the Cell	CUL1	cullin 1	-1	87.82322	28	60	9	Ubiquitin E3 ligases	E_m_p_t_y	Gene_symbol	Positive_for_at_least_one_child
1	Cell cycle and cell division	MBC:0000003	Molecular Biology of the Cell	DCLRE1A	DNA cross-link repair 1A	-1	-1	-1	-1	-1		E_m_p_t_y	Gene_symbol	Positive_for_at_least_one_child
1	Cell cycle and cell division	MBC:0000003	Molecular Biology of the Cell	DDB1	damage-specific DNA binding protein 1, 127kDa	-1	-1	-1	-1	-1		E_m_p_t_y	Gene_symbol	Positive_for_at_least_one_child
1	Cell cycle and cell division	MBC:0000003	Molecular Biology of the Cell	DDX11	DEAD/H (Asp-Glu-Ala-Asp/His) box helicase 11	-1	-1	-1	-1	-1		E_m_p_t_y	Gene_symbol	Positive_for_at_least_one_child
1	Cell cycle and cell division	MBC:0000003	Molecular Biology of the Cell	DIDO1	death inducer-obliterator 1	-1	-1	-1	-1	-1		E_m_p_t_y	Gene_symbol	Positive_for_at_least_one_child
1	Cell cycle and cell division	MBC:0000003	Molecular Biology of the Cell	DLGAP5	discs, large (Drosophila) homolog-associated protein 5	-1	-1	-1	-1	-1		E_m_p_t_y	Gene_symbol	Positive_for_at_least_one_child
1	Cell cycle and cell division	MBC:0000003	Molecular Biology of the Cell	DNM2	dynamin 2	-1	-1	-1	-1	-1		E_m_p_t_y	Gene_symbol	Positive_for_at_least_one_child
1	Cell cycle and cell division	MBC:0000003	Molecular Biology of the Cell	DSCC1	DNA replication and sister chromatid cohesion 1	-1	-1	-1	-1	-1		E_m_p_t_y	Gene_symbol	Positive_for_at_least_one_child
1	Cell cycle and cell division	MBC:0000003	Molecular Biology of the Cell	DSN1	DSN1 homolog, MIS12 kinetochore complex component	-1	-1	-1	-1	-1		E_m_p_t_y	Gene_symbol	Positive_for_at_least_one_child
1	Cell cycle and cell division	MBC:0000003	Molecular Biology of the Cell	DYNC1H1	dynein, cytoplasmic 1, heavy chain 1	-1	-1	-1	-1	-1		E_m_p_t_y	Gene_symbol	Positive_for_at_least_one_child
1	Cell cycle and cell division	MBC:0000003	Molecular Biology of the Cell	DYNC1LI1	dynein, cytoplasmic 1, light intermediate chain 1	-1	-1	-1	-1	-1		E_m_p_t_y	Gene_symbol	Positive_for_at_least_one_child
1	Cell cycle and cell division	MBC:0000003	Molecular Biology of the Cell	DYNLT1	dynein, light chain, Tctex-type 1	-1	-1	-1	-1	-1		E_m_p_t_y	Gene_symbol	Positive_for_at_least_one_child
1	Cell cycle and cell division	MBC:0000003	Molecular Biology of the Cell	DYNLT3	dynein, light chain, Tctex-type 3	-1	-1	-1	-1	-1		E_m_p_t_y	Gene_symbol	Positive_for_at_least_one_child
1	Cell cycle and cell division	MBC:0000003	Molecular Biology of the Cell	E2F1	E2F transcription factor 1	-1	84.88762	27	58	10	E2F1	E_m_p_t_y	Gene_symbol	Positive_for_at_least_one_child
1	Cell cycle and cell division	MBC:0000003	Molecular Biology of the Cell	E2F2	E2F transcription factor 2	-1	-1	-1	-1	-1		E_m_p_t_y	Gene_symbol	Positive_for_at_least_one_child
1	Cell cycle and cell division	MBC:0000003	Molecular Biology of the Cell	E2F3	E2F transcription factor 3	-1	13.14138	4	9	73.5	E2F3	E_m_p_t_y	Gene_symbol	Positive_for_at_least_one_child
1	Cell cycle and cell division	MBC:0000003	Molecular Biology of the Cell	E2F4	E2F transcription factor 4, p107/p130-binding	-1	16.06321	5	11	55.5	E2F4	E_m_p_t_y	Gene_symbol	Positive_for_at_least_one_child
1	Cell cycle and cell division	MBC:0000003	Molecular Biology of the Cell	ECT2	epithelial cell transforming 2	-1	-1	-1	-1	-1		E_m_p_t_y	Gene_symbol	Positive_for_at_least_one_child
1	Cell cycle and cell division	MBC:0000003	Molecular Biology of the Cell	EFHC1	EF-hand domain (C-terminal) containing 1	-1	-1	-1	-1	-1		E_m_p_t_y	Gene_symbol	Positive_for_at_least_one_child
1	Cell cycle and cell division	MBC:0000003	Molecular Biology of the Cell	EML1	echinoderm microtubule associated protein like 1	-1	-1	-1	-1	-1		E_m_p_t_y	Gene_symbol	Positive_for_at_least_one_child
1	Cell cycle and cell division	MBC:0000003	Molecular Biology of the Cell	ESCO1	establishment of sister chromatid cohesion N-acetyltransferase 1	-1	-1	-1	-1	-1		E_m_p_t_y	Gene_symbol	Positive_for_at_least_one_child
1	Cell cycle and cell division	MBC:0000003	Molecular Biology of the Cell	ESCO2	establishment of sister chromatid cohesion N-acetyltransferase 2	-1	-1	-1	-1	-1		E_m_p_t_y	Gene_symbol	Positive_for_at_least_one_child
1	Cell cycle and cell division	MBC:0000003	Molecular Biology of the Cell	ESPL1	extra spindle pole bodies like 1, separase	-1	21.90856	7	15	41.5	ESPL1	E_m_p_t_y	Gene_symbol	Positive_for_at_least_one_child
1	Cell cycle and cell division	MBC:0000003	Molecular Biology of the Cell	ETV5	ets variant 5	-1	-1	-1	-1	-1		E_m_p_t_y	Gene_symbol	Positive_for_at_least_one_child
1	Cell cycle and cell division	MBC:0000003	Molecular Biology of the Cell	EXOC1	exocyst complex component 1	-1	-1	-1	-1	-1		E_m_p_t_y	Gene_symbol	Positive_for_at_least_one_child
1	Cell cycle and cell division	MBC:0000003	Molecular Biology of the Cell	EXOC2	exocyst complex component 2	-1	-1	-1	-1	-1		E_m_p_t_y	Gene_symbol	Positive_for_at_least_one_child
1	Cell cycle and cell division	MBC:0000003	Molecular Biology of the Cell	EXOC3	exocyst complex component 3	-1	-1	-1	-1	-1		E_m_p_t_y	Gene_symbol	Positive_for_at_least_one_child
1	Cell cycle and cell division	MBC:0000003	Molecular Biology of the Cell	EXOC4	exocyst complex component 4	-1	-1	-1	-1	-1		E_m_p_t_y	Gene_symbol	Positive_for_at_least_one_child
1	Cell cycle and cell division	MBC:0000003	Molecular Biology of the Cell	EXOC5	exocyst complex component 5	-1	-1	-1	-1	-1		E_m_p_t_y	Gene_symbol	Positive_for_at_least_one_child
1	Cell cycle and cell division	MBC:0000003	Molecular Biology of the Cell	EXOC6	exocyst complex component 6	-1	-1	-1	-1	-1		E_m_p_t_y	Gene_symbol	Positive_for_at_least_one_child
1	Cell cycle and cell division	MBC:0000003	Molecular Biology of the Cell	EXOC6B	exocyst complex component 6B	-1	-1	-1	-1	-1		E_m_p_t_y	Gene_symbol	Positive_for_at_least_one_child
1	Cell cycle and cell division	MBC:0000003	Molecular Biology of the Cell	EXOC7	exocyst complex component 7	-1	-1	-1	-1	-1		E_m_p_t_y	Gene_symbol	Positive_for_at_least_one_child
1	Cell cycle and cell division	MBC:0000003	Molecular Biology of the Cell	EXOC8	exocyst complex component 8	-1	-1	-1	-1	-1		E_m_p_t_y	Gene_symbol	Positive_for_at_least_one_child
1	Cell cycle and cell division	MBC:0000003	Molecular Biology of the Cell	EZR	ezrin	-1	-1	-1	-1	-1		E_m_p_t_y	Gene_symbol	Positive_for_at_least_one_child
1	Cell cycle and cell division	MBC:0000003	Molecular Biology of the Cell	FAM96B	family with sequence similarity 96, member B	-1	-1	-1	-1	-1		E_m_p_t_y	Gene_symbol	Positive_for_at_least_one_child
1	Cell cycle and cell division	MBC:0000003	Molecular Biology of the Cell	FBXO5	F-box protein 5	-1	13.14138	4	9	73.5	Emi1,EMI1	E_m_p_t_y	Gene_symbol	Positive_for_at_least_one_child
1	Cell cycle and cell division	MBC:0000003	Molecular Biology of the Cell	FBXW5	F-box and WD repeat domain containing 5	-1	-1	-1	-1	-1		E_m_p_t_y	Gene_symbol	Positive_for_at_least_one_child
1	Cell cycle and cell division	MBC:0000003	Molecular Biology of the Cell	FBXW7	F-box and WD repeat domain containing 7, E3 ubiquitin protein ligase	-1	40.92136	13	28	24	Fbw7	E_m_p_t_y	Gene_symbol	Positive_for_at_least_one_child
1	Cell cycle and cell division	MBC:0000003	Molecular Biology of the Cell	FGFR1OP	FGFR1 oncogene partner	-1	-1	-1	-1	-1		E_m_p_t_y	Gene_symbol	Positive_for_at_least_one_child
1	Cell cycle and cell division	MBC:0000003	Molecular Biology of the Cell	FMN1	formin 1	-1	-1	-1	-1	-1		E_m_p_t_y	Gene_symbol	Positive_for_at_least_one_child
1	Cell cycle and cell division	MBC:0000003	Molecular Biology of the Cell	FMN2	formin 2	-1	-1	-1	-1	-1		E_m_p_t_y	Gene_symbol	Positive_for_at_least_one_child
1	Cell cycle and cell division	MBC:0000003	Molecular Biology of the Cell	FOPNL	FGFR1OP N-terminal like	-1	-1	-1	-1	-1		E_m_p_t_y	Gene_symbol	Positive_for_at_least_one_child
1	Cell cycle and cell division	MBC:0000003	Molecular Biology of the Cell	FZR1	fizzy/cell division cycle 20 related 1	-1	81.95258	26	56	11.5	CDH1	E_m_p_t_y	Gene_symbol	Positive_for_at_least_one_child
1	Cell cycle and cell division	MBC:0000003	Molecular Biology of the Cell	GADD45A	growth arrest and DNA-damage-inducible, alpha	-1	37.99477	12	26	27	Gadd45a	E_m_p_t_y	Gene_symbol	Positive_for_at_least_one_child
1	Cell cycle and cell division	MBC:0000003	Molecular Biology of the Cell	GAK	cyclin G associated kinase	-1	-1	-1	-1	-1		E_m_p_t_y	Gene_symbol	Positive_for_at_least_one_child
1	Cell cycle and cell division	MBC:0000003	Molecular Biology of the Cell	GPSM2	G-protein signaling modulator 2	-1	-1	-1	-1	-1		E_m_p_t_y	Gene_symbol	Positive_for_at_least_one_child
1	Cell cycle and cell division	MBC:0000003	Molecular Biology of the Cell	GRK5	G protein-coupled receptor kinase 5	-1	-1	-1	-1	-1		E_m_p_t_y	Gene_symbol	Positive_for_at_least_one_child
1	Cell cycle and cell division	MBC:0000003	Molecular Biology of the Cell	GSG2	germ cell associated 2 (haspin)	-1	-1	-1	-1	-1		E_m_p_t_y	Gene_symbol	Positive_for_at_least_one_child
1	Cell cycle and cell division	MBC:0000003	Molecular Biology of the Cell	H2AFX	H2A histone family, member X	-1	126.0378	40	86	6	H2AX	E_m_p_t_y	Gene_symbol	Positive_for_at_least_one_child
1	Cell cycle and cell division	MBC:0000003	Molecular Biology of the Cell	HAUS6	HAUS augmin-like complex, subunit 6	-1	-1	-1	-1	-1		E_m_p_t_y	Gene_symbol	Positive_for_at_least_one_child
1	Cell cycle and cell division	MBC:0000003	Molecular Biology of the Cell	HAUS8	HAUS augmin-like complex, subunit 8	-1	-1	-1	-1	-1		E_m_p_t_y	Gene_symbol	Positive_for_at_least_one_child
1	Cell cycle and cell division	MBC:0000003	Molecular Biology of the Cell	HMG20B	high mobility group 20B	-1	35.06875	11	24	29.5	high mobility group families	E_m_p_t_y	Gene_symbol	Positive_for_at_least_one_child
1	Cell cycle and cell division	MBC:0000003	Molecular Biology of the Cell	HSPA9	heat shock 70kDa protein 9 (mortalin)	-1	-1	-1	-1	-1		E_m_p_t_y	Gene_symbol	Positive_for_at_least_one_child
1	Cell cycle and cell division	MBC:0000003	Molecular Biology of the Cell	HUS1	HUS1 checkpoint clamp component	-1	13.14138	4	9	73.5	Hus1	E_m_p_t_y	Gene_symbol	Positive_for_at_least_one_child
1	Cell cycle and cell division	MBC:0000003	Molecular Biology of the Cell	INCENP	inner centromere protein antigens 135/155kDa	-1	16.06321	5	11	55.5	INCENP	E_m_p_t_y	Gene_symbol	Positive_for_at_least_one_child
1	Cell cycle and cell division	MBC:0000003	Molecular Biology of the Cell	INSC	inscuteable homolog (Drosophila)	-1	-1	-1	-1	-1		E_m_p_t_y	Gene_symbol	Positive_for_at_least_one_child
1	Cell cycle and cell division	MBC:0000003	Molecular Biology of the Cell	IST1	increased sodium tolerance 1 homolog (yeast)	-1	-1	-1	-1	-1		E_m_p_t_y	Gene_symbol	Positive_for_at_least_one_child
1	Cell cycle and cell division	MBC:0000003	Molecular Biology of the Cell	KIF11	kinesin family member 11	-1	21.90856	7	15	41.5	Eg5	E_m_p_t_y	Gene_symbol	Positive_for_at_least_one_child
1	Cell cycle and cell division	MBC:0000003	Molecular Biology of the Cell	KIF14	kinesin family member 14	-1	-1	-1	-1	-1		E_m_p_t_y	Gene_symbol	Positive_for_at_least_one_child
1	Cell cycle and cell division	MBC:0000003	Molecular Biology of the Cell	KIF15	kinesin family member 15	-1	-1	-1	-1	-1		E_m_p_t_y	Gene_symbol	Positive_for_at_least_one_child
1	Cell cycle and cell division	MBC:0000003	Molecular Biology of the Cell	KIF20A	kinesin family member 20A	-1	-1	-1	-1	-1		E_m_p_t_y	Gene_symbol	Positive_for_at_least_one_child
1	Cell cycle and cell division	MBC:0000003	Molecular Biology of the Cell	KIF23	kinesin family member 23	-1	13.14138	4	9	73.5	Mklp1	E_m_p_t_y	Gene_symbol	Positive_for_at_least_one_child
1	Cell cycle and cell division	MBC:0000003	Molecular Biology of the Cell	KIF2A	kinesin heavy chain member 2A	-1	-1	-1	-1	-1		E_m_p_t_y	Gene_symbol	Positive_for_at_least_one_child
1	Cell cycle and cell division	MBC:0000003	Molecular Biology of the Cell	KIF2B	kinesin family member 2B	-1	-1	-1	-1	-1		E_m_p_t_y	Gene_symbol	Positive_for_at_least_one_child
1	Cell cycle and cell division	MBC:0000003	Molecular Biology of the Cell	KIF2C	kinesin family member 2C	-1	11.29663	5	11	85	MCAK	E_m_p_t_y	Gene_symbol	Positive_for_at_least_one_child
1	Cell cycle and cell division	MBC:0000003	Molecular Biology of the Cell	KIF4A	kinesin family member 4A	-1	-1	-1	-1	-1		E_m_p_t_y	Gene_symbol	Positive_for_at_least_one_child
1	Cell cycle and cell division	MBC:0000003	Molecular Biology of the Cell	KIFC1	kinesin family member C1	-1	-1	-1	-1	-1		E_m_p_t_y	Gene_symbol	Positive_for_at_least_one_child
1	Cell cycle and cell division	MBC:0000003	Molecular Biology of the Cell	KIZ	kizuna centrosomal protein	-1	-1	-1	-1	-1		E_m_p_t_y	Gene_symbol	Positive_for_at_least_one_child
1	Cell cycle and cell division	MBC:0000003	Molecular Biology of the Cell	KLHL22	kelch-like family member 22	-1	-1	-1	-1	-1		E_m_p_t_y	Gene_symbol	Positive_for_at_least_one_child
1	Cell cycle and cell division	MBC:0000003	Molecular Biology of the Cell	KNSTRN	kinetochore-localized astrin/SPAG5 binding protein	-1	-1	-1	-1	-1		E_m_p_t_y	Gene_symbol	Positive_for_at_least_one_child
1	Cell cycle and cell division	MBC:0000003	Molecular Biology of the Cell	LATS1	large tumor suppressor kinase 1	-1	16.06321	5	11	55.5	Lats1	E_m_p_t_y	Gene_symbol	Positive_for_at_least_one_child
1	Cell cycle and cell division	MBC:0000003	Molecular Biology of the Cell	LATS2	large tumor suppressor kinase 2	-1	13.14138	4	9	73.5	LATS2	E_m_p_t_y	Gene_symbol	Positive_for_at_least_one_child
1	Cell cycle and cell division	MBC:0000003	Molecular Biology of the Cell	LZTS1	leucine zipper, putative tumor suppressor 1	-1	-1	-1	-1	-1		E_m_p_t_y	Gene_symbol	Positive_for_at_least_one_child
1	Cell cycle and cell division	MBC:0000003	Molecular Biology of the Cell	MAD1L1	MAD1 mitotic arrest deficient-like 1 (yeast)	-1	-1	-1	-1	-1		E_m_p_t_y	Gene_symbol	Positive_for_at_least_one_child
1	Cell cycle and cell division	MBC:0000003	Molecular Biology of the Cell	MAD2L1	MAD2 mitotic arrest deficient-like 1 (yeast)	-1	21.90856	7	15	41.5	mitotic checkpoint complex	E_m_p_t_y	Gene_symbol	Positive_for_at_least_one_child
1	Cell cycle and cell division	MBC:0000003	Molecular Biology of the Cell	MAD2L2	MAD2 mitotic arrest deficient-like 2 (yeast)	-1	13.14138	4	9	73.5	MAD2B,MAD2L2,Rev7,REV7,REV7 subunit	E_m_p_t_y	Gene_symbol	Positive_for_at_least_one_child
1	Cell cycle and cell division	MBC:0000003	Molecular Biology of the Cell	MAP2K1	mitogen-activated protein kinase kinase 1	-1	14.67493	8	17	63	MEK1	E_m_p_t_y	Gene_symbol	Positive_for_at_least_one_child
1	Cell cycle and cell division	MBC:0000003	Molecular Biology of the Cell	MAP2K2	mitogen-activated protein kinase kinase 2	-1	-1	-1	-1	-1		E_m_p_t_y	Gene_symbol	Positive_for_at_least_one_child
1	Cell cycle and cell division	MBC:0000003	Molecular Biology of the Cell	MAP4	microtubule-associated protein 4	-1	-1	-1	-1	-1		E_m_p_t_y	Gene_symbol	Positive_for_at_least_one_child
1	Cell cycle and cell division	MBC:0000003	Molecular Biology of the Cell	MAP9	microtubule-associated protein 9	-1	-1	-1	-1	-1		E_m_p_t_y	Gene_symbol	Positive_for_at_least_one_child
1	Cell cycle and cell division	MBC:0000003	Molecular Biology of the Cell	MARK2	MAP/microtubule affinity-regulating kinase 2	-1	-1	-1	-1	-1		E_m_p_t_y	Gene_symbol	Positive_for_at_least_one_child
1	Cell cycle and cell division	MBC:0000003	Molecular Biology of the Cell	MASTL	microtubule associated serine/threonine kinase-like	-1	-1	-1	-1	-1		E_m_p_t_y	Gene_symbol	Positive_for_at_least_one_child
1	Cell cycle and cell division	MBC:0000003	Molecular Biology of the Cell	MAU2	MAU2 sister chromatid cohesion factor	-1	-1	-1	-1	-1		E_m_p_t_y	Gene_symbol	Positive_for_at_least_one_child
1	Cell cycle and cell division	MBC:0000003	Molecular Biology of the Cell	MCF2	MCF.2 cell line derived transforming sequence	-1	-1	-1	-1	-1		E_m_p_t_y	Gene_symbol	Positive_for_at_least_one_child
1	Cell cycle and cell division	MBC:0000003	Molecular Biology of the Cell	MCPH1	microcephalin 1	-1	-1	-1	-1	-1		E_m_p_t_y	Gene_symbol	Positive_for_at_least_one_child
1	Cell cycle and cell division	MBC:0000003	Molecular Biology of the Cell	MCRS1	microspherule protein 1	-1	-1	-1	-1	-1		E_m_p_t_y	Gene_symbol	Positive_for_at_least_one_child
1	Cell cycle and cell division	MBC:0000003	Molecular Biology of the Cell	MDC1	mediator of DNA-damage checkpoint 1	-1	19.78012	9	19	46	Mdc1	E_m_p_t_y	Gene_symbol	Positive_for_at_least_one_child
1	Cell cycle and cell division	MBC:0000003	Molecular Biology of the Cell	MDM2	MDM2 proto-oncogene, E3 ubiquitin protein ligase	-1	96.45379	39	83	8	human double minute 2 (HDM2)	E_m_p_t_y	Gene_symbol	Positive_for_at_least_one_child
1	Cell cycle and cell division	MBC:0000003	Molecular Biology of the Cell	MIB1	mindbomb E3 ubiquitin protein ligase 1	-1	-1	-1	-1	-1		E_m_p_t_y	Gene_symbol	Positive_for_at_least_one_child
1	Cell cycle and cell division	MBC:0000003	Molecular Biology of the Cell	MIS12	MIS12 kinetochore complex component	-1	-1	-1	-1	-1		E_m_p_t_y	Gene_symbol	Positive_for_at_least_one_child
1	Cell cycle and cell division	MBC:0000003	Molecular Biology of the Cell	MIS18BP1	MIS18 binding protein 1	-1	-1	-1	-1	-1		E_m_p_t_y	Gene_symbol	Positive_for_at_least_one_child
1	Cell cycle and cell division	MBC:0000003	Molecular Biology of the Cell	MISP	mitotic spindle positioning	-1	-1	-1	-1	-1		E_m_p_t_y	Gene_symbol	Positive_for_at_least_one_child
1	Cell cycle and cell division	MBC:0000003	Molecular Biology of the Cell	MITD1	MIT, microtubule interacting and transport, domain containing 1	-1	-1	-1	-1	-1		E_m_p_t_y	Gene_symbol	Positive_for_at_least_one_child
1	Cell cycle and cell division	MBC:0000003	Molecular Biology of the Cell	MLH1	mutL homolog 1	-1	-1	-1	-1	-1		E_m_p_t_y	Gene_symbol	Positive_for_at_least_one_child
1	Cell cycle and cell division	MBC:0000003	Molecular Biology of the Cell	MMS19	MMS19 homolog, cytosolic iron-sulfur assembly component	-1	-1	-1	-1	-1		E_m_p_t_y	Gene_symbol	Positive_for_at_least_one_child
1	Cell cycle and cell division	MBC:0000003	Molecular Biology of the Cell	MTUS2	microtubule associated tumor suppressor candidate 2	-1	-1	-1	-1	-1		E_m_p_t_y	Gene_symbol	Positive_for_at_least_one_child
1	Cell cycle and cell division	MBC:0000003	Molecular Biology of the Cell	MXD3	MAX dimerization protein 3	-1	-1	-1	-1	-1		E_m_p_t_y	Gene_symbol	Positive_for_at_least_one_child
1	Cell cycle and cell division	MBC:0000003	Molecular Biology of the Cell	MYCN	v-myc avian myelocytomatosis viral oncogene neuroblastoma derived homolog	-1	16.06321	5	11	55.5	MYCN,MYCN (MYCN)	E_m_p_t_y	Gene_symbol	Positive_for_at_least_one_child
1	Cell cycle and cell division	MBC:0000003	Molecular Biology of the Cell	MYH14	myosin, heavy chain 14, non-muscle	-1	-1	-1	-1	-1		E_m_p_t_y	Gene_symbol	Positive_for_at_least_one_child
1	Cell cycle and cell division	MBC:0000003	Molecular Biology of the Cell	MYLK	myosin light chain kinase	-1	-1	-1	-1	-1		E_m_p_t_y	Gene_symbol	Positive_for_at_least_one_child
1	Cell cycle and cell division	MBC:0000003	Molecular Biology of the Cell	MYLK3	myosin light chain kinase 3	-1	-1	-1	-1	-1		E_m_p_t_y	Gene_symbol	Positive_for_at_least_one_child
1	Cell cycle and cell division	MBC:0000003	Molecular Biology of the Cell	NCAPD3	non-SMC condensin II complex, subunit D3	-1	-1	-1	-1	-1		E_m_p_t_y	Gene_symbol	Positive_for_at_least_one_child
1	Cell cycle and cell division	MBC:0000003	Molecular Biology of the Cell	NCAPG2	non-SMC condensin II complex, subunit G2	-1	-1	-1	-1	-1		E_m_p_t_y	Gene_symbol	Positive_for_at_least_one_child
1	Cell cycle and cell division	MBC:0000003	Molecular Biology of the Cell	NCAPH2	non-SMC condensin II complex, subunit H2	-1	-1	-1	-1	-1		E_m_p_t_y	Gene_symbol	Positive_for_at_least_one_child
1	Cell cycle and cell division	MBC:0000003	Molecular Biology of the Cell	NDC80	NDC80 kinetochore complex component	-1	13.14138	4	9	73.5	HEC	E_m_p_t_y	Gene_symbol	Positive_for_at_least_one_child
1	Cell cycle and cell division	MBC:0000003	Molecular Biology of the Cell	NDE1	nudE neurodevelopment protein 1	-1	-1	-1	-1	-1		E_m_p_t_y	Gene_symbol	Positive_for_at_least_one_child
1	Cell cycle and cell division	MBC:0000003	Molecular Biology of the Cell	NDEL1	nudE neurodevelopment protein 1-like 1	-1	-1	-1	-1	-1		E_m_p_t_y	Gene_symbol	Positive_for_at_least_one_child
1	Cell cycle and cell division	MBC:0000003	Molecular Biology of the Cell	NDFIP1	Nedd4 family interacting protein 1	-1	-1	-1	-1	-1		E_m_p_t_y	Gene_symbol	Positive_for_at_least_one_child
1	Cell cycle and cell division	MBC:0000003	Molecular Biology of the Cell	NEDD1	neural precursor cell expressed, developmentally down-regulated 1	-1	-1	-1	-1	-1		E_m_p_t_y	Gene_symbol	Positive_for_at_least_one_child
1	Cell cycle and cell division	MBC:0000003	Molecular Biology of the Cell	NEDD9	neural precursor cell expressed, developmentally down-regulated 9	-1	-1	-1	-1	-1		E_m_p_t_y	Gene_symbol	Positive_for_at_least_one_child
1	Cell cycle and cell division	MBC:0000003	Molecular Biology of the Cell	NEK1	NIMA-related kinase 1	-1	-1	-1	-1	-1		E_m_p_t_y	Gene_symbol	Positive_for_at_least_one_child
1	Cell cycle and cell division	MBC:0000003	Molecular Biology of the Cell	NEK2	NIMA-related kinase 2	-1	-1	-1	-1	-1		E_m_p_t_y	Gene_symbol	Positive_for_at_least_one_child
1	Cell cycle and cell division	MBC:0000003	Molecular Biology of the Cell	NEK6	NIMA-related kinase 6	-1	-1	-1	-1	-1		E_m_p_t_y	Gene_symbol	Positive_for_at_least_one_child
1	Cell cycle and cell division	MBC:0000003	Molecular Biology of the Cell	NEK7	NIMA-related kinase 7	-1	-1	-1	-1	-1		E_m_p_t_y	Gene_symbol	Positive_for_at_least_one_child
1	Cell cycle and cell division	MBC:0000003	Molecular Biology of the Cell	NEK9	NIMA-related kinase 9	-1	-1	-1	-1	-1		E_m_p_t_y	Gene_symbol	Positive_for_at_least_one_child
1	Cell cycle and cell division	MBC:0000003	Molecular Biology of the Cell	NEURL4	neuralized E3 ubiquitin protein ligase 4	-1	-1	-1	-1	-1		E_m_p_t_y	Gene_symbol	Positive_for_at_least_one_child
1	Cell cycle and cell division	MBC:0000003	Molecular Biology of the Cell	NIN	ninein (GSK3B interacting protein)	-1	-1	-1	-1	-1		E_m_p_t_y	Gene_symbol	Positive_for_at_least_one_child
1	Cell cycle and cell division	MBC:0000003	Molecular Biology of the Cell	NINL	ninein-like	-1	-1	-1	-1	-1		E_m_p_t_y	Gene_symbol	Positive_for_at_least_one_child
1	Cell cycle and cell division	MBC:0000003	Molecular Biology of the Cell	NIPBL	Nipped-B homolog (Drosophila)	-1	-1	-1	-1	-1		E_m_p_t_y	Gene_symbol	Positive_for_at_least_one_child
1	Cell cycle and cell division	MBC:0000003	Molecular Biology of the Cell	NPM1	nucleophosmin (nucleolar phosphoprotein B23, numatrin)	-1	-1	-1	-1	-1		E_m_p_t_y	Gene_symbol	Positive_for_at_least_one_child
1	Cell cycle and cell division	MBC:0000003	Molecular Biology of the Cell	NSL1	NSL1, MIS12 kinetochore complex component	-1	-1	-1	-1	-1		E_m_p_t_y	Gene_symbol	Positive_for_at_least_one_child
1	Cell cycle and cell division	MBC:0000003	Molecular Biology of the Cell	NUBP1	nucleotide binding protein 1	-1	-1	-1	-1	-1		E_m_p_t_y	Gene_symbol	Positive_for_at_least_one_child
1	Cell cycle and cell division	MBC:0000003	Molecular Biology of the Cell	NUF2	NUF2, NDC80 kinetochore complex component	-1	-1	-1	-1	-1		E_m_p_t_y	Gene_symbol	Positive_for_at_least_one_child
1	Cell cycle and cell division	MBC:0000003	Molecular Biology of the Cell	NUMA1	nuclear mitotic apparatus protein 1	-1	-1	-1	-1	-1		E_m_p_t_y	Gene_symbol	Positive_for_at_least_one_child
1	Cell cycle and cell division	MBC:0000003	Molecular Biology of the Cell	NUMB	numb homolog (Drosophila)	-1	-1	-1	-1	-1		E_m_p_t_y	Gene_symbol	Positive_for_at_least_one_child
1	Cell cycle and cell division	MBC:0000003	Molecular Biology of the Cell	NUP133	nucleoporin 133kDa	-1	-1	-1	-1	-1		E_m_p_t_y	Gene_symbol	Positive_for_at_least_one_child
1	Cell cycle and cell division	MBC:0000003	Molecular Biology of the Cell	NUP62	nucleoporin 62kDa	-1	-1	-1	-1	-1		E_m_p_t_y	Gene_symbol	Positive_for_at_least_one_child
1	Cell cycle and cell division	MBC:0000003	Molecular Biology of the Cell	NUP98	nucleoporin 98kDa	-1	-1	-1	-1	-1		E_m_p_t_y	Gene_symbol	Positive_for_at_least_one_child
1	Cell cycle and cell division	MBC:0000003	Molecular Biology of the Cell	NUSAP1	nucleolar and spindle associated protein 1	-1	-1	-1	-1	-1		E_m_p_t_y	Gene_symbol	Positive_for_at_least_one_child
1	Cell cycle and cell division	MBC:0000003	Molecular Biology of the Cell	OCRL	oculocerebrorenal syndrome of Lowe	-1	-1	-1	-1	-1		E_m_p_t_y	Gene_symbol	Positive_for_at_least_one_child
1	Cell cycle and cell division	MBC:0000003	Molecular Biology of the Cell	ODF2	outer dense fiber of sperm tails 2	-1	-1	-1	-1	-1		E_m_p_t_y	Gene_symbol	Positive_for_at_least_one_child
1	Cell cycle and cell division	MBC:0000003	Molecular Biology of the Cell	ORC6	origin recognition complex, subunit 6	-1	-1	-1	-1	-1		E_m_p_t_y	Gene_symbol	Positive_for_at_least_one_child
1	Cell cycle and cell division	MBC:0000003	Molecular Biology of the Cell	PAFAH1B1	platelet-activating factor acetylhydrolase 1b, regulatory subunit 1 (45kDa)	-1	9.609716	5	11	86	Lis1	E_m_p_t_y	Gene_symbol	Positive_for_at_least_one_child
1	Cell cycle and cell division	MBC:0000003	Molecular Biology of the Cell	PAPD7	PAP associated domain containing 7	-1	21.90856	7	15	41.5	Pols	E_m_p_t_y	Gene_symbol	Positive_for_at_least_one_child
1	Cell cycle and cell division	MBC:0000003	Molecular Biology of the Cell	PARD3	par-3 family cell polarity regulator	-1	-1	-1	-1	-1		E_m_p_t_y	Gene_symbol	Positive_for_at_least_one_child
1	Cell cycle and cell division	MBC:0000003	Molecular Biology of the Cell	PAX6	paired box 6	-1	18.98561	6	13	48	patterning (Pax6),Pax6	E_m_p_t_y	Gene_symbol	Positive_for_at_least_one_child
1	Cell cycle and cell division	MBC:0000003	Molecular Biology of the Cell	PCNT	pericentrin	-1	24.13623	11	24	38	KEN	E_m_p_t_y	Gene_symbol	Positive_for_at_least_one_child
1	Cell cycle and cell division	MBC:0000003	Molecular Biology of the Cell	PDCD6IP	programmed cell death 6 interacting protein	-1	40.92136	13	28	24	ALG,ALIX,ALIX (ALG)	E_m_p_t_y	Gene_symbol	Positive_for_at_least_one_child
1	Cell cycle and cell division	MBC:0000003	Molecular Biology of the Cell	PDS5A	PDS5 cohesin associated factor A	-1	-1	-1	-1	-1		E_m_p_t_y	Gene_symbol	Positive_for_at_least_one_child
1	Cell cycle and cell division	MBC:0000003	Molecular Biology of the Cell	PDS5B	PDS5 cohesin associated factor B	-1	-1	-1	-1	-1		E_m_p_t_y	Gene_symbol	Positive_for_at_least_one_child
1	Cell cycle and cell division	MBC:0000003	Molecular Biology of the Cell	PFKFB3	6-phosphofructo-2-kinase/fructose-2,6-biphosphatase 3	-1	-1	-1	-1	-1		E_m_p_t_y	Gene_symbol	Positive_for_at_least_one_child
1	Cell cycle and cell division	MBC:0000003	Molecular Biology of the Cell	PIK3C3	phosphatidylinositol 3-kinase, catalytic subunit type 3	-1	-1	-1	-1	-1		E_m_p_t_y	Gene_symbol	Positive_for_at_least_one_child
1	Cell cycle and cell division	MBC:0000003	Molecular Biology of the Cell	PLK1	polo-like kinase 1	-1	62.88864	20	43	16	PLK1	E_m_p_t_y	Gene_symbol	Positive_for_at_least_one_child
1	Cell cycle and cell division	MBC:0000003	Molecular Biology of the Cell	PLK2	polo-like kinase 2	-1	-1	-1	-1	-1		E_m_p_t_y	Gene_symbol	Positive_for_at_least_one_child
1	Cell cycle and cell division	MBC:0000003	Molecular Biology of the Cell	PLK3	polo-like kinase 3	-1	-1	-1	-1	-1		E_m_p_t_y	Gene_symbol	Positive_for_at_least_one_child
1	Cell cycle and cell division	MBC:0000003	Molecular Biology of the Cell	PLK4	polo-like kinase 4	-1	15.17094	8	17	62	Plk4	E_m_p_t_y	Gene_symbol	Positive_for_at_least_one_child
1	Cell cycle and cell division	MBC:0000003	Molecular Biology of the Cell	POC1A	POC1 centriolar protein A	-1	-1	-1	-1	-1		E_m_p_t_y	Gene_symbol	Positive_for_at_least_one_child
1	Cell cycle and cell division	MBC:0000003	Molecular Biology of the Cell	POC1B	POC1 centriolar protein B	-1	-1	-1	-1	-1		E_m_p_t_y	Gene_symbol	Positive_for_at_least_one_child
1	Cell cycle and cell division	MBC:0000003	Molecular Biology of the Cell	PPM1D	protein phosphatase, Mg2+/Mn2+ dependent, 1D	-1	27.75613	9	19	32.5	Ppm1d,PPM1D	E_m_p_t_y	Gene_symbol	Positive_for_at_least_one_child
1	Cell cycle and cell division	MBC:0000003	Molecular Biology of the Cell	PPP1R7	protein phosphatase 1, regulatory subunit 7	-1	-1	-1	-1	-1		E_m_p_t_y	Gene_symbol	Positive_for_at_least_one_child
1	Cell cycle and cell division	MBC:0000003	Molecular Biology of the Cell	PRC1	protein regulator of cytokinesis 1	-1	13.14138	4	9	73.5	PRC1	E_m_p_t_y	Gene_symbol	Positive_for_at_least_one_child
1	Cell cycle and cell division	MBC:0000003	Molecular Biology of the Cell	PSRC1	proline/serine-rich coiled-coil 1	-1	-1	-1	-1	-1		E_m_p_t_y	Gene_symbol	Positive_for_at_least_one_child
1	Cell cycle and cell division	MBC:0000003	Molecular Biology of the Cell	PTTG1	pituitary tumor-transforming 1	-1	-1	-1	-1	-1		E_m_p_t_y	Gene_symbol	Positive_for_at_least_one_child
1	Cell cycle and cell division	MBC:0000003	Molecular Biology of the Cell	RAB11FIP3	RAB11 family interacting protein 3 (class II)	-1	-1	-1	-1	-1		E_m_p_t_y	Gene_symbol	Positive_for_at_least_one_child
1	Cell cycle and cell division	MBC:0000003	Molecular Biology of the Cell	RAB35	RAB35, member RAS oncogene family	-1	-1	-1	-1	-1		E_m_p_t_y	Gene_symbol	Positive_for_at_least_one_child
1	Cell cycle and cell division	MBC:0000003	Molecular Biology of the Cell	RACGAP1	Rac GTPase activating protein 1	-1	-1	-1	-1	-1		E_m_p_t_y	Gene_symbol	Positive_for_at_least_one_child
1	Cell cycle and cell division	MBC:0000003	Molecular Biology of the Cell	RAD17	RAD17 checkpoint clamp loader component	-1	16.06321	5	11	55.5	Rad17	E_m_p_t_y	Gene_symbol	Positive_for_at_least_one_child
1	Cell cycle and cell division	MBC:0000003	Molecular Biology of the Cell	RAD21	RAD21 cohesin complex component	-1	-1	-1	-1	-1		E_m_p_t_y	Gene_symbol	Positive_for_at_least_one_child
1	Cell cycle and cell division	MBC:0000003	Molecular Biology of the Cell	RAD21L1	RAD21 cohesin complex component like 1	-1	-1	-1	-1	-1		E_m_p_t_y	Gene_symbol	Positive_for_at_least_one_child
1	Cell cycle and cell division	MBC:0000003	Molecular Biology of the Cell	RAD9A	RAD9 checkpoint clamp component A	-1	27.75613	9	19	32.5	Rad9	E_m_p_t_y	Gene_symbol	Positive_for_at_least_one_child
1	Cell cycle and cell division	MBC:0000003	Molecular Biology of the Cell	RASSF1	Ras association (RalGDS/AF-6) domain family member 1	-1	-1	-1	-1	-1		E_m_p_t_y	Gene_symbol	Positive_for_at_least_one_child
1	Cell cycle and cell division	MBC:0000003	Molecular Biology of the Cell	RB1	retinoblastoma 1	-1	42.71307	19	41	22	RB1	E_m_p_t_y	Gene_symbol	Positive_for_at_least_one_child
1	Cell cycle and cell division	MBC:0000003	Molecular Biology of the Cell	RBX1	ring-box 1, E3 ubiquitin protein ligase	-1	65.82	21	45	15	Ubiquitin E3 ligases	E_m_p_t_y	Gene_symbol	Positive_for_at_least_one_child
1	Cell cycle and cell division	MBC:0000003	Molecular Biology of the Cell	RCC1	regulator of chromosome condensation 1	-1	-1	-1	-1	-1		E_m_p_t_y	Gene_symbol	Positive_for_at_least_one_child
1	Cell cycle and cell division	MBC:0000003	Molecular Biology of the Cell	RDX	radixin	-1	-1	-1	-1	-1		E_m_p_t_y	Gene_symbol	Positive_for_at_least_one_child
1	Cell cycle and cell division	MBC:0000003	Molecular Biology of the Cell	REC8	REC8 meiotic recombination protein	-1	-1	-1	-1	-1		E_m_p_t_y	Gene_symbol	Positive_for_at_least_one_child
1	Cell cycle and cell division	MBC:0000003	Molecular Biology of the Cell	RFC1	replication factor C (activator 1) 1, 145kDa	-1	-1	-1	-1	-1		E_m_p_t_y	Gene_symbol	Positive_for_at_least_one_child
1	Cell cycle and cell division	MBC:0000003	Molecular Biology of the Cell	RFC2	replication factor C (activator 1) 2, 40kDa	-1	-1	-1	-1	-1		E_m_p_t_y	Gene_symbol	Positive_for_at_least_one_child
1	Cell cycle and cell division	MBC:0000003	Molecular Biology of the Cell	RFC3	replication factor C (activator 1) 3, 38kDa	-1	-1	-1	-1	-1		E_m_p_t_y	Gene_symbol	Positive_for_at_least_one_child
1	Cell cycle and cell division	MBC:0000003	Molecular Biology of the Cell	RFC4	replication factor C (activator 1) 4, 37kDa	-1	-1	-1	-1	-1		E_m_p_t_y	Gene_symbol	Positive_for_at_least_one_child
1	Cell cycle and cell division	MBC:0000003	Molecular Biology of the Cell	RFC5	replication factor C (activator 1) 5, 36.5kDa	-1	-1	-1	-1	-1		E_m_p_t_y	Gene_symbol	Positive_for_at_least_one_child
1	Cell cycle and cell division	MBC:0000003	Molecular Biology of the Cell	ROCK1	Rho-associated, coiled-coil containing protein kinase 1	-1	-1	-1	-1	-1		E_m_p_t_y	Gene_symbol	Positive_for_at_least_one_child
1	Cell cycle and cell division	MBC:0000003	Molecular Biology of the Cell	ROCK2	Rho-associated, coiled-coil containing protein kinase 2	-1	-1	-1	-1	-1		E_m_p_t_y	Gene_symbol	Positive_for_at_least_one_child
1	Cell cycle and cell division	MBC:0000003	Molecular Biology of the Cell	RPA2	replication protein A2, 32kDa	-1	-1	-1	-1	-1		E_m_p_t_y	Gene_symbol	Positive_for_at_least_one_child
1	Cell cycle and cell division	MBC:0000003	Molecular Biology of the Cell	RPS6KA3	ribosomal protein S6 kinase, 90kDa, polypeptide 3	-1	16.06321	5	11	55.5	Rsk2	E_m_p_t_y	Gene_symbol	Positive_for_at_least_one_child
1	Cell cycle and cell division	MBC:0000003	Molecular Biology of the Cell	RUVBL1	RuvB-like AAA ATPase 1	-1	-1	-1	-1	-1		E_m_p_t_y	Gene_symbol	Positive_for_at_least_one_child
1	Cell cycle and cell division	MBC:0000003	Molecular Biology of the Cell	SASS6	SAS-6 centriolar assembly protein	-1	-1	-1	-1	-1		E_m_p_t_y	Gene_symbol	Positive_for_at_least_one_child
1	Cell cycle and cell division	MBC:0000003	Molecular Biology of the Cell	SAV1	salvador family WW domain containing protein 1	-1	24.83207	8	17	35	SAV1 genes	E_m_p_t_y	Gene_symbol	Positive_for_at_least_one_child
1	Cell cycle and cell division	MBC:0000003	Molecular Biology of the Cell	SCYL1	SCY1-like, kinase-like 1	-1	-1	-1	-1	-1		E_m_p_t_y	Gene_symbol	Positive_for_at_least_one_child
1	Cell cycle and cell division	MBC:0000003	Molecular Biology of the Cell	SEH1L	SEH1-like nucleoporin	-1	-1	-1	-1	-1		E_m_p_t_y	Gene_symbol	Positive_for_at_least_one_child
1	Cell cycle and cell division	MBC:0000003	Molecular Biology of the Cell	SENP6	SUMO1/sentrin specific peptidase 6	-1	-1	-1	-1	-1		E_m_p_t_y	Gene_symbol	Positive_for_at_least_one_child
1	Cell cycle and cell division	MBC:0000003	Molecular Biology of the Cell	SEPT11	septin 11	-1	-1	-1	-1	-1		E_m_p_t_y	Gene_symbol	Positive_for_at_least_one_child
1	Cell cycle and cell division	MBC:0000003	Molecular Biology of the Cell	SEPT2	septin 2	-1	-1	-1	-1	-1		E_m_p_t_y	Gene_symbol	Positive_for_at_least_one_child
1	Cell cycle and cell division	MBC:0000003	Molecular Biology of the Cell	SEPT7	septin 7	-1	-1	-1	-1	-1		E_m_p_t_y	Gene_symbol	Positive_for_at_least_one_child
1	Cell cycle and cell division	MBC:0000003	Molecular Biology of the Cell	SEPT8	septin 8	-1	-1	-1	-1	-1		E_m_p_t_y	Gene_symbol	Positive_for_at_least_one_child
1	Cell cycle and cell division	MBC:0000003	Molecular Biology of the Cell	SEPT9	septin 9	-1	-1	-1	-1	-1		E_m_p_t_y	Gene_symbol	Positive_for_at_least_one_child
1	Cell cycle and cell division	MBC:0000003	Molecular Biology of the Cell	SFN	stratifin	-1	-1	-1	-1	-1		E_m_p_t_y	Gene_symbol	Positive_for_at_least_one_child
1	Cell cycle and cell division	MBC:0000003	Molecular Biology of the Cell	SGOL1	shugoshin-like 1 (S. pombe)	-1	16.06321	5	11	55.5	S332 (Sgo)	E_m_p_t_y	Gene_symbol	Positive_for_at_least_one_child
1	Cell cycle and cell division	MBC:0000003	Molecular Biology of the Cell	SGOL2	shugoshin-like 2 (S. pombe)	-1	-1	-1	-1	-1		E_m_p_t_y	Gene_symbol	Positive_for_at_least_one_child
1	Cell cycle and cell division	MBC:0000003	Molecular Biology of the Cell	SIRT2	sirtuin 2	-1	-1	-1	-1	-1		E_m_p_t_y	Gene_symbol	Positive_for_at_least_one_child
1	Cell cycle and cell division	MBC:0000003	Molecular Biology of the Cell	SKA1	spindle and kinetochore associated complex subunit 1	-1	-1	-1	-1	-1		E_m_p_t_y	Gene_symbol	Positive_for_at_least_one_child
1	Cell cycle and cell division	MBC:0000003	Molecular Biology of the Cell	SKA2	spindle and kinetochore associated complex subunit 2	-1	-1	-1	-1	-1		E_m_p_t_y	Gene_symbol	Positive_for_at_least_one_child
1	Cell cycle and cell division	MBC:0000003	Molecular Biology of the Cell	SKA3	spindle and kinetochore associated complex subunit 3	-1	-1	-1	-1	-1		E_m_p_t_y	Gene_symbol	Positive_for_at_least_one_child
1	Cell cycle and cell division	MBC:0000003	Molecular Biology of the Cell	SKP1	S-phase kinase-associated protein 1	-1	96.63342	31	66	7	Ubiquitin E3 ligases	E_m_p_t_y	Gene_symbol	Positive_for_at_least_one_child
1	Cell cycle and cell division	MBC:0000003	Molecular Biology of the Cell	SKP2	S-phase kinase-associated protein 2, E3 ubiquitin protein ligase	-1	71.68442	23	49	14	Skp2	E_m_p_t_y	Gene_symbol	Positive_for_at_least_one_child
1	Cell cycle and cell division	MBC:0000003	Molecular Biology of the Cell	SMC1A	structural maintenance of chromosomes 1A	-1	13.14138	4	9	73.5	Smc1	E_m_p_t_y	Gene_symbol	Positive_for_at_least_one_child
1	Cell cycle and cell division	MBC:0000003	Molecular Biology of the Cell	SMC1B	structural maintenance of chromosomes 1B	-1	-1	-1	-1	-1		E_m_p_t_y	Gene_symbol	Positive_for_at_least_one_child
1	Cell cycle and cell division	MBC:0000003	Molecular Biology of the Cell	SMC2	structural maintenance of chromosomes 2	-1	-1	-1	-1	-1		E_m_p_t_y	Gene_symbol	Positive_for_at_least_one_child
1	Cell cycle and cell division	MBC:0000003	Molecular Biology of the Cell	SMC3	structural maintenance of chromosomes 3	-1	18.98561	6	13	48	Smc3	E_m_p_t_y	Gene_symbol	Positive_for_at_least_one_child
1	Cell cycle and cell division	MBC:0000003	Molecular Biology of the Cell	SMC4	structural maintenance of chromosomes 4	-1	-1	-1	-1	-1		E_m_p_t_y	Gene_symbol	Positive_for_at_least_one_child
1	Cell cycle and cell division	MBC:0000003	Molecular Biology of the Cell	SMC5	structural maintenance of chromosomes 5	-1	-1	-1	-1	-1		E_m_p_t_y	Gene_symbol	Positive_for_at_least_one_child
1	Cell cycle and cell division	MBC:0000003	Molecular Biology of the Cell	SMC6	structural maintenance of chromosomes 6	-1	-1	-1	-1	-1		E_m_p_t_y	Gene_symbol	Positive_for_at_least_one_child
1	Cell cycle and cell division	MBC:0000003	Molecular Biology of the Cell	SPAG5	sperm associated antigen 5	-1	-1	-1	-1	-1		E_m_p_t_y	Gene_symbol	Positive_for_at_least_one_child
1	Cell cycle and cell division	MBC:0000003	Molecular Biology of the Cell	SPC24	SPC24, NDC80 kinetochore complex component	-1	-1	-1	-1	-1		E_m_p_t_y	Gene_symbol	Positive_for_at_least_one_child
1	Cell cycle and cell division	MBC:0000003	Molecular Biology of the Cell	SPC25	SPC25, NDC80 kinetochore complex component	-1	-1	-1	-1	-1		E_m_p_t_y	Gene_symbol	Positive_for_at_least_one_child
1	Cell cycle and cell division	MBC:0000003	Molecular Biology of the Cell	SPDL1	spindle apparatus coiled-coil protein 1	-1	-1	-1	-1	-1		E_m_p_t_y	Gene_symbol	Positive_for_at_least_one_child
1	Cell cycle and cell division	MBC:0000003	Molecular Biology of the Cell	STAG1	stromal antigen 1	-1	-1	-1	-1	-1		E_m_p_t_y	Gene_symbol	Positive_for_at_least_one_child
1	Cell cycle and cell division	MBC:0000003	Molecular Biology of the Cell	STAG2	stromal antigen 2	-1	13.14138	4	9	73.5	STAG2	E_m_p_t_y	Gene_symbol	Positive_for_at_least_one_child
1	Cell cycle and cell division	MBC:0000003	Molecular Biology of the Cell	STAG3	stromal antigen 3	-1	-1	-1	-1	-1		E_m_p_t_y	Gene_symbol	Positive_for_at_least_one_child
1	Cell cycle and cell division	MBC:0000003	Molecular Biology of the Cell	STARD9	StAR-related lipid transfer (START) domain containing 9	-1	-1	-1	-1	-1		E_m_p_t_y	Gene_symbol	Positive_for_at_least_one_child
1	Cell cycle and cell division	MBC:0000003	Molecular Biology of the Cell	STIL	SCL/TAL1 interrupting locus	-1	-1	-1	-1	-1		E_m_p_t_y	Gene_symbol	Positive_for_at_least_one_child
1	Cell cycle and cell division	MBC:0000003	Molecular Biology of the Cell	STK3	serine/threonine kinase 3	-1	-1	-1	-1	-1		E_m_p_t_y	Gene_symbol	Positive_for_at_least_one_child
1	Cell cycle and cell division	MBC:0000003	Molecular Biology of the Cell	STK38	serine/threonine kinase 38	-1	-1	-1	-1	-1		E_m_p_t_y	Gene_symbol	Positive_for_at_least_one_child
1	Cell cycle and cell division	MBC:0000003	Molecular Biology of the Cell	STMN1	stathmin 1	-1	-1	-1	-1	-1		E_m_p_t_y	Gene_symbol	Positive_for_at_least_one_child
1	Cell cycle and cell division	MBC:0000003	Molecular Biology of the Cell	STMN2	stathmin 2	-1	-1	-1	-1	-1		E_m_p_t_y	Gene_symbol	Positive_for_at_least_one_child
1	Cell cycle and cell division	MBC:0000003	Molecular Biology of the Cell	SUGT1	SGT1 homolog, MIS12 kinetochore complex assembly cochaperone	-1	-1	-1	-1	-1		E_m_p_t_y	Gene_symbol	Positive_for_at_least_one_child
1	Cell cycle and cell division	MBC:0000003	Molecular Biology of the Cell	TACC2	transforming, acidic coiled-coil containing protein 2	-1	-1	-1	-1	-1		E_m_p_t_y	Gene_symbol	Positive_for_at_least_one_child
1	Cell cycle and cell division	MBC:0000003	Molecular Biology of the Cell	TACC3	transforming, acidic coiled-coil containing protein 3	-1	-1	-1	-1	-1		E_m_p_t_y	Gene_symbol	Positive_for_at_least_one_child
1	Cell cycle and cell division	MBC:0000003	Molecular Biology of the Cell	TAOK1	TAO kinase 1	-1	-1	-1	-1	-1		E_m_p_t_y	Gene_symbol	Positive_for_at_least_one_child
1	Cell cycle and cell division	MBC:0000003	Molecular Biology of the Cell	TEX14	testis expressed 14	-1	-1	-1	-1	-1		E_m_p_t_y	Gene_symbol	Positive_for_at_least_one_child
1	Cell cycle and cell division	MBC:0000003	Molecular Biology of the Cell	TIPIN	TIMELESS interacting protein	-1	-1	-1	-1	-1		E_m_p_t_y	Gene_symbol	Positive_for_at_least_one_child
1	Cell cycle and cell division	MBC:0000003	Molecular Biology of the Cell	TLX1	T-cell leukemia homeobox 1	-1	-1	-1	-1	-1		E_m_p_t_y	Gene_symbol	Positive_for_at_least_one_child
1	Cell cycle and cell division	MBC:0000003	Molecular Biology of the Cell	TOP2A	topoisomerase (DNA) II alpha	-1	-1	-1	-1	-1		E_m_p_t_y	Gene_symbol	Positive_for_at_least_one_child
1	Cell cycle and cell division	MBC:0000003	Molecular Biology of the Cell	TP53	tumor protein p53	-1	59.95784	19	41	17	TP53	E_m_p_t_y	Gene_symbol	Positive_for_at_least_one_child
1	Cell cycle and cell division	MBC:0000003	Molecular Biology of the Cell	TP53BP1	tumor protein p53 binding protein 1	-1	20.77133	12	26	45	53BP1	E_m_p_t_y	Gene_symbol	Positive_for_at_least_one_child
1	Cell cycle and cell division	MBC:0000003	Molecular Biology of the Cell	TPX2	TPX2, microtubule-associated	-1	9.179048	4	9	87	TPX2,TPX2 gene	E_m_p_t_y	Gene_symbol	Positive_for_at_least_one_child
1	Cell cycle and cell division	MBC:0000003	Molecular Biology of the Cell	TSG101	tumor susceptibility 101	-1	24.83207	8	17	35	TSG101	E_m_p_t_y	Gene_symbol	Positive_for_at_least_one_child
1	Cell cycle and cell division	MBC:0000003	Molecular Biology of the Cell	TTK	TTK protein kinase	-1	21.90856	7	15	41.5	Mps1	E_m_p_t_y	Gene_symbol	Positive_for_at_least_one_child
1	Cell cycle and cell division	MBC:0000003	Molecular Biology of the Cell	TUBA1A	tubulin, alpha 1a	-1	-1	-1	-1	-1		E_m_p_t_y	Gene_symbol	Positive_for_at_least_one_child
1	Cell cycle and cell division	MBC:0000003	Molecular Biology of the Cell	UHRF1	ubiquitin-like with PHD and ring finger domains 1	-1	-1	-1	-1	-1		E_m_p_t_y	Gene_symbol	Positive_for_at_least_one_child
1	Cell cycle and cell division	MBC:0000003	Molecular Biology of the Cell	USP33	ubiquitin specific peptidase 33	-1	-1	-1	-1	-1		E_m_p_t_y	Gene_symbol	Positive_for_at_least_one_child
1	Cell cycle and cell division	MBC:0000003	Molecular Biology of the Cell	USP39	ubiquitin specific peptidase 39	-1	-1	-1	-1	-1		E_m_p_t_y	Gene_symbol	Positive_for_at_least_one_child
1	Cell cycle and cell division	MBC:0000003	Molecular Biology of the Cell	VAMP8	vesicle-associated membrane protein 8	-1	-1	-1	-1	-1		E_m_p_t_y	Gene_symbol	Positive_for_at_least_one_child
1	Cell cycle and cell division	MBC:0000003	Molecular Biology of the Cell	VPS4A	vacuolar protein sorting 4 homolog A (S. cerevisiae)	-1	-1	-1	-1	-1		E_m_p_t_y	Gene_symbol	Positive_for_at_least_one_child
1	Cell cycle and cell division	MBC:0000003	Molecular Biology of the Cell	WAPL	WAPL cohesin release factor	-1	16.06321	5	11	55.5	Wapl	E_m_p_t_y	Gene_symbol	Positive_for_at_least_one_child
1	Cell cycle and cell division	MBC:0000003	Molecular Biology of the Cell	WDHD1	WD repeat and HMG-box DNA binding protein 1	-1	-1	-1	-1	-1		E_m_p_t_y	Gene_symbol	Positive_for_at_least_one_child
1	Cell cycle and cell division	MBC:0000003	Molecular Biology of the Cell	WEE1	WEE1 G2 checkpoint kinase	-1	21.90856	7	15	41.5	WEE1	E_m_p_t_y	Gene_symbol	Positive_for_at_least_one_child
1	Cell cycle and cell division	MBC:0000003	Molecular Biology of the Cell	XPC	xeroderma pigmentosum, complementation group C	-1	-1	-1	-1	-1		E_m_p_t_y	Gene_symbol	Positive_for_at_least_one_child
1	Cell cycle and cell division	MBC:0000003	Molecular Biology of the Cell	ZER1	zyg-11 related, cell cycle regulator	-1	-1	-1	-1	-1		E_m_p_t_y	Gene_symbol	Positive_for_at_least_one_child
1	Cell cycle and cell division	MBC:0000003	Molecular Biology of the Cell	ZW10	zw10 kinetochore protein	-1	-1	-1	-1	-1		E_m_p_t_y	Gene_symbol	Positive_for_at_least_one_child
1	Cell cycle and cell division	MBC:0000003	Molecular Biology of the Cell	ZWILCH	zwilch kinetochore protein	-1	-1	-1	-1	-1		E_m_p_t_y	Gene_symbol	Positive_for_at_least_one_child
1	Cell cycle and cell division	MBC:0000003	Molecular Biology of the Cell	ZWINT	ZW10 interacting kinetochore protein	-1	-1	-1	-1	-1		E_m_p_t_y	Gene_symbol	Positive_for_at_least_one_child
1	Cell junction dynamics	MBC:0000004	Molecular Biology of the Cell	ACTR2	ARP2 actin-related protein 2 homolog (yeast)	-1	-1	-1	-1	-1		E_m_p_t_y	Gene_symbol	Positive_for_at_least_one_child
1	Cell junction dynamics	MBC:0000004	Molecular Biology of the Cell	AHNAK	AHNAK nucleoprotein	-1	-1	-1	-1	-1		E_m_p_t_y	Gene_symbol	Positive_for_at_least_one_child
1	Cell junction dynamics	MBC:0000004	Molecular Biology of the Cell	AJAP1	adherens junctions associated protein 1	-1	-1	-1	-1	-1		E_m_p_t_y	Gene_symbol	Positive_for_at_least_one_child
1	Cell junction dynamics	MBC:0000004	Molecular Biology of the Cell	AJUBA	ajuba LIM protein	-1	-1	-1	-1	-1		E_m_p_t_y	Gene_symbol	Positive_for_at_least_one_child
1	Cell junction dynamics	MBC:0000004	Molecular Biology of the Cell	ALCAM	activated leukocyte cell adhesion molecule	-1	8.77005	4	6	63.5	ALCAM,ALCAM (activated leukocyte cell adhesion molecule)	E_m_p_t_y	Gene_symbol	Positive_for_at_least_one_child
1	Cell junction dynamics	MBC:0000004	Molecular Biology of the Cell	AMOT	angiomotin	-1	13.15696	6	9	44	angiomotin	E_m_p_t_y	Gene_symbol	Positive_for_at_least_one_child
1	Cell junction dynamics	MBC:0000004	Molecular Biology of the Cell	ARF5	ADP-ribosylation factor 5	-1	-1	-1	-1	-1		E_m_p_t_y	Gene_symbol	Positive_for_at_least_one_child
1	Cell junction dynamics	MBC:0000004	Molecular Biology of the Cell	ARHGEF7	Rho guanine nucleotide exchange factor (GEF) 7	-1	-1	-1	-1	-1		E_m_p_t_y	Gene_symbol	Positive_for_at_least_one_child
1	Cell junction dynamics	MBC:0000004	Molecular Biology of the Cell	ARVCF	armadillo repeat gene deleted in velocardiofacial syndrome	-1	-1	-1	-1	-1		E_m_p_t_y	Gene_symbol	Positive_for_at_least_one_child
1	Cell junction dynamics	MBC:0000004	Molecular Biology of the Cell	BCAR1	breast cancer anti-estrogen resistance 1	-1	-1	-1	-1	-1		E_m_p_t_y	Gene_symbol	Positive_for_at_least_one_child
1	Cell junction dynamics	MBC:0000004	Molecular Biology of the Cell	BCAR3	breast cancer anti-estrogen resistance 3	-1	-1	-1	-1	-1		E_m_p_t_y	Gene_symbol	Positive_for_at_least_one_child
1	Cell junction dynamics	MBC:0000004	Molecular Biology of the Cell	BSG	basigin (Ok blood group)	-1	-1	-1	-1	-1		E_m_p_t_y	Gene_symbol	Positive_for_at_least_one_child
1	Cell junction dynamics	MBC:0000004	Molecular Biology of the Cell	CADM1	cell adhesion molecule 1	-1	8.77005	4	6	63.5	TSLC1	E_m_p_t_y	Gene_symbol	Positive_for_at_least_one_child
1	Cell junction dynamics	MBC:0000004	Molecular Biology of the Cell	CADM3	cell adhesion molecule 3	-1	-1	-1	-1	-1		E_m_p_t_y	Gene_symbol	Positive_for_at_least_one_child
1	Cell junction dynamics	MBC:0000004	Molecular Biology of the Cell	CAMSAP3	calmodulin regulated spectrin-associated protein family, member 3	-1	-1	-1	-1	-1		E_m_p_t_y	Gene_symbol	Positive_for_at_least_one_child
1	Cell junction dynamics	MBC:0000004	Molecular Biology of the Cell	CBLL1	Cbl proto-oncogene-like 1, E3 ubiquitin protein ligase	-1	-1	-1	-1	-1		E_m_p_t_y	Gene_symbol	Positive_for_at_least_one_child
1	Cell junction dynamics	MBC:0000004	Molecular Biology of the Cell	CD151	CD151 molecule (Raph blood group)	-1	8.32805	6	9	70	CD151	E_m_p_t_y	Gene_symbol	Positive_for_at_least_one_child
1	Cell junction dynamics	MBC:0000004	Molecular Biology of the Cell	CD2AP	CD2-associated protein	-1	-1	-1	-1	-1		E_m_p_t_y	Gene_symbol	Positive_for_at_least_one_child
1	Cell junction dynamics	MBC:0000004	Molecular Biology of the Cell	CD44	CD44 molecule (Indian blood group)	-1	5.626616	4	6	71	CD44	E_m_p_t_y	Gene_symbol	Positive_for_at_least_one_child
1	Cell junction dynamics	MBC:0000004	Molecular Biology of the Cell	CD9	CD9 molecule	-1	-1	-1	-1	-1		E_m_p_t_y	Gene_symbol	Positive_for_at_least_one_child
1	Cell junction dynamics	MBC:0000004	Molecular Biology of the Cell	CD99	CD99 molecule	-1	13.15696	6	9	44	CD99	E_m_p_t_y	Gene_symbol	Positive_for_at_least_one_child
1	Cell junction dynamics	MBC:0000004	Molecular Biology of the Cell	CDAN1	codanin 1	-1	-1	-1	-1	-1		E_m_p_t_y	Gene_symbol	Positive_for_at_least_one_child
1	Cell junction dynamics	MBC:0000004	Molecular Biology of the Cell	CDH1	cadherin 1, type 1	-1	16.08226	8	11	32	Uvomorulin	E_m_p_t_y	Gene_symbol	Positive_for_at_least_one_child
1	Cell junction dynamics	MBC:0000004	Molecular Biology of the Cell	CDH17	cadherin 17, LI cadherin (liver-intestine)	-1	102.6322	49	70	4	Cadherin	E_m_p_t_y	Gene_symbol	Positive_for_at_least_one_child
1	Cell junction dynamics	MBC:0000004	Molecular Biology of the Cell	CDH2	cadherin 2, type 1, N-cadherin (neuronal)	-1	Infinity	796	1133	1	cadherin	E_m_p_t_y	Gene_symbol	Positive_for_at_least_one_child
1	Cell junction dynamics	MBC:0000004	Molecular Biology of the Cell	CDH3	cadherin 3, type 1, P-cadherin (placental)	-1	-1	-1	-1	-1		E_m_p_t_y	Gene_symbol	Positive_for_at_least_one_child
1	Cell junction dynamics	MBC:0000004	Molecular Biology of the Cell	CDH5	cadherin 5, type 2 (vascular endothelium)	-1	10.23221	5	7	54	7B4	E_m_p_t_y	Gene_symbol	Positive_for_at_least_one_child
1	Cell junction dynamics	MBC:0000004	Molecular Biology of the Cell	CDSN	corneodesmosin	-1	-1	-1	-1	-1		E_m_p_t_y	Gene_symbol	Positive_for_at_least_one_child
1	Cell junction dynamics	MBC:0000004	Molecular Biology of the Cell	CELSR1	cadherin, EGF LAG seven-pass G-type receptor 1	-1	-1	-1	-1	-1		E_m_p_t_y	Gene_symbol	Positive_for_at_least_one_child
1	Cell junction dynamics	MBC:0000004	Molecular Biology of the Cell	CGN	cingulin	-1	14.61954	7	10	37.5	cingulin	E_m_p_t_y	Gene_symbol	Positive_for_at_least_one_child
1	Cell junction dynamics	MBC:0000004	Molecular Biology of the Cell	CGNL1	cingulin-like 1	-1	8.77005	4	6	63.5	Paracingulin	E_m_p_t_y	Gene_symbol	Positive_for_at_least_one_child
1	Cell junction dynamics	MBC:0000004	Molecular Biology of the Cell	CLDN1	claudin 1	-1	10.23221	5	7	54	claudin 1	E_m_p_t_y	Gene_symbol	Positive_for_at_least_one_child
1	Cell junction dynamics	MBC:0000004	Molecular Biology of the Cell	CLDN10	claudin 10	-1	-1	-1	-1	-1		E_m_p_t_y	Gene_symbol	Positive_for_at_least_one_child
1	Cell junction dynamics	MBC:0000004	Molecular Biology of the Cell	CLDN11	claudin 11	-1	-1	-1	-1	-1		E_m_p_t_y	Gene_symbol	Positive_for_at_least_one_child
1	Cell junction dynamics	MBC:0000004	Molecular Biology of the Cell	CLDN12	claudin 12	-1	-1	-1	-1	-1		E_m_p_t_y	Gene_symbol	Positive_for_at_least_one_child
1	Cell junction dynamics	MBC:0000004	Molecular Biology of the Cell	CLDN14	claudin 14	-1	-1	-1	-1	-1		E_m_p_t_y	Gene_symbol	Positive_for_at_least_one_child
1	Cell junction dynamics	MBC:0000004	Molecular Biology of the Cell	CLDN15	claudin 15	-1	-1	-1	-1	-1		E_m_p_t_y	Gene_symbol	Positive_for_at_least_one_child
1	Cell junction dynamics	MBC:0000004	Molecular Biology of the Cell	CLDN16	claudin 16	-1	-1	-1	-1	-1		E_m_p_t_y	Gene_symbol	Positive_for_at_least_one_child
1	Cell junction dynamics	MBC:0000004	Molecular Biology of the Cell	CLDN18	claudin 18	-1	-1	-1	-1	-1		E_m_p_t_y	Gene_symbol	Positive_for_at_least_one_child
1	Cell junction dynamics	MBC:0000004	Molecular Biology of the Cell	CLDN19	claudin 19	-1	-1	-1	-1	-1		E_m_p_t_y	Gene_symbol	Positive_for_at_least_one_child
1	Cell junction dynamics	MBC:0000004	Molecular Biology of the Cell	CLDN2	claudin 2	-1	-1	-1	-1	-1		E_m_p_t_y	Gene_symbol	Positive_for_at_least_one_child
1	Cell junction dynamics	MBC:0000004	Molecular Biology of the Cell	CLDN3	claudin 3	-1	-1	-1	-1	-1		E_m_p_t_y	Gene_symbol	Positive_for_at_least_one_child
1	Cell junction dynamics	MBC:0000004	Molecular Biology of the Cell	CLDN4	claudin 4	-1	14.61954	7	10	37.5	claudin 4	E_m_p_t_y	Gene_symbol	Positive_for_at_least_one_child
1	Cell junction dynamics	MBC:0000004	Molecular Biology of the Cell	CLDN5	claudin 5	-1	-1	-1	-1	-1		E_m_p_t_y	Gene_symbol	Positive_for_at_least_one_child
1	Cell junction dynamics	MBC:0000004	Molecular Biology of the Cell	CLDN6	claudin 6	-1	-1	-1	-1	-1		E_m_p_t_y	Gene_symbol	Positive_for_at_least_one_child
1	Cell junction dynamics	MBC:0000004	Molecular Biology of the Cell	CLDN7	claudin 7	-1	-1	-1	-1	-1		E_m_p_t_y	Gene_symbol	Positive_for_at_least_one_child
1	Cell junction dynamics	MBC:0000004	Molecular Biology of the Cell	CLDN8	claudin 8	-1	-1	-1	-1	-1		E_m_p_t_y	Gene_symbol	Positive_for_at_least_one_child
1	Cell junction dynamics	MBC:0000004	Molecular Biology of the Cell	CNTNAP2	contactin associated protein-like 2	-1	-1	-1	-1	-1		E_m_p_t_y	Gene_symbol	Positive_for_at_least_one_child
1	Cell junction dynamics	MBC:0000004	Molecular Biology of the Cell	COL17A1	collagen, type XVII, alpha 1	-1	-1	-1	-1	-1		E_m_p_t_y	Gene_symbol	Positive_for_at_least_one_child
1	Cell junction dynamics	MBC:0000004	Molecular Biology of the Cell	CRB2	crumbs family member 2	-1	35.1104	17	24	17	Crumbs	E_m_p_t_y	Gene_symbol	Positive_for_at_least_one_child
1	Cell junction dynamics	MBC:0000004	Molecular Biology of the Cell	CRB3	crumbs family member 3	-1	38.03992	18	26	15	Crumbs	E_m_p_t_y	Gene_symbol	Positive_for_at_least_one_child
1	Cell junction dynamics	MBC:0000004	Molecular Biology of the Cell	CRK	v-crk avian sarcoma virus CT10 oncogene homolog	-1	-1	-1	-1	-1		E_m_p_t_y	Gene_symbol	Positive_for_at_least_one_child
1	Cell junction dynamics	MBC:0000004	Molecular Biology of the Cell	CSK	c-src tyrosine kinase	-1	-1	-1	-1	-1		E_m_p_t_y	Gene_symbol	Positive_for_at_least_one_child
1	Cell junction dynamics	MBC:0000004	Molecular Biology of the Cell	CSRP1	cysteine and glycine-rich protein 1	-1	-1	-1	-1	-1		E_m_p_t_y	Gene_symbol	Positive_for_at_least_one_child
1	Cell junction dynamics	MBC:0000004	Molecular Biology of the Cell	CTNNA1	catenin (cadherin-associated protein), alpha 1, 102kDa	-1	31.66242	19	27	18	Catenin	E_m_p_t_y	Gene_symbol	Positive_for_at_least_one_child
1	Cell junction dynamics	MBC:0000004	Molecular Biology of the Cell	CTNNA2	catenin (cadherin-associated protein), alpha 2	-1	-1	-1	-1	-1		E_m_p_t_y	Gene_symbol	Positive_for_at_least_one_child
1	Cell junction dynamics	MBC:0000004	Molecular Biology of the Cell	CTNNA3	catenin (cadherin-associated protein), alpha 3	-1	-1	-1	-1	-1		E_m_p_t_y	Gene_symbol	Positive_for_at_least_one_child
1	Cell junction dynamics	MBC:0000004	Molecular Biology of the Cell	CTNNB1	catenin (cadherin-associated protein), beta 1, 88kDa	-1	54.33295	32	46	12	Catenin	E_m_p_t_y	Gene_symbol	Positive_for_at_least_one_child
1	Cell junction dynamics	MBC:0000004	Molecular Biology of the Cell	CTNND1	catenin (cadherin-associated protein), delta 1	-1	8.77005	4	6	63.5	CTNND1	E_m_p_t_y	Gene_symbol	Positive_for_at_least_one_child
1	Cell junction dynamics	MBC:0000004	Molecular Biology of the Cell	CTNND2	catenin (cadherin-associated protein), delta 2	-1	8.77005	4	6	63.5	CTNND2,NPRAP	E_m_p_t_y	Gene_symbol	Positive_for_at_least_one_child
1	Cell junction dynamics	MBC:0000004	Molecular Biology of the Cell	CXCL1	chemokine (C-X-C motif) ligand 1 (melanoma growth stimulating activity, alpha)	-1	-1	-1	-1	-1		E_m_p_t_y	Gene_symbol	Positive_for_at_least_one_child
1	Cell junction dynamics	MBC:0000004	Molecular Biology of the Cell	DLC1	DLC1 Rho GTPase activating protein	-1	-1	-1	-1	-1		E_m_p_t_y	Gene_symbol	Positive_for_at_least_one_child
1	Cell junction dynamics	MBC:0000004	Molecular Biology of the Cell	DLG1	discs, large homolog 1 (Drosophila)	-1	-1	-1	-1	-1		E_m_p_t_y	Gene_symbol	Positive_for_at_least_one_child
1	Cell junction dynamics	MBC:0000004	Molecular Biology of the Cell	DLG5	discs, large homolog 5 (Drosophila)	-1	-1	-1	-1	-1		E_m_p_t_y	Gene_symbol	Positive_for_at_least_one_child
1	Cell junction dynamics	MBC:0000004	Molecular Biology of the Cell	DOCK1	dedicator of cytokinesis 1	-1	-1	-1	-1	-1		E_m_p_t_y	Gene_symbol	Positive_for_at_least_one_child
1	Cell junction dynamics	MBC:0000004	Molecular Biology of the Cell	DSC1	desmocollin 1	-1	-1	-1	-1	-1		E_m_p_t_y	Gene_symbol	Positive_for_at_least_one_child
1	Cell junction dynamics	MBC:0000004	Molecular Biology of the Cell	DSC2	desmocollin 2	-1	24.86154	12	17	21	Dsc2	E_m_p_t_y	Gene_symbol	Positive_for_at_least_one_child
1	Cell junction dynamics	MBC:0000004	Molecular Biology of the Cell	DSC3	desmocollin 3	-1	-1	-1	-1	-1		E_m_p_t_y	Gene_symbol	Positive_for_at_least_one_child
1	Cell junction dynamics	MBC:0000004	Molecular Biology of the Cell	DSG1	desmoglein 1	-1	27.78909	13	19	20	Dsg1	E_m_p_t_y	Gene_symbol	Positive_for_at_least_one_child
1	Cell junction dynamics	MBC:0000004	Molecular Biology of the Cell	DSG2	desmoglein 2	-1	23.39798	11	16	22.5	desmoglein 2,desmoglein 2 proteins	E_m_p_t_y	Gene_symbol	Positive_for_at_least_one_child
1	Cell junction dynamics	MBC:0000004	Molecular Biology of the Cell	DSG3	desmoglein 3	-1	19.00813	9	13	27	desmoglein 3,desmoglein 3 (DSG3),DSG3	E_m_p_t_y	Gene_symbol	Positive_for_at_least_one_child
1	Cell junction dynamics	MBC:0000004	Molecular Biology of the Cell	DSG4	desmoglein 4	-1	-1	-1	-1	-1		E_m_p_t_y	Gene_symbol	Positive_for_at_least_one_child
1	Cell junction dynamics	MBC:0000004	Molecular Biology of the Cell	DSP	desmoplakin	-1	88.26903	46	65	6	desmoplakin	E_m_p_t_y	Gene_symbol	Positive_for_at_least_one_child
1	Cell junction dynamics	MBC:0000004	Molecular Biology of the Cell	DST	dystonin	-1	-1	-1	-1	-1		E_m_p_t_y	Gene_symbol	Positive_for_at_least_one_child
1	Cell junction dynamics	MBC:0000004	Molecular Biology of the Cell	EMP1	epithelial membrane protein 1	-1	-1	-1	-1	-1		E_m_p_t_y	Gene_symbol	Positive_for_at_least_one_child
1	Cell junction dynamics	MBC:0000004	Molecular Biology of the Cell	EPCAM	epithelial cell adhesion molecule	-1	10.23221	5	7	54	epithelial cell adhesion molecule	E_m_p_t_y	Gene_symbol	Positive_for_at_least_one_child
1	Cell junction dynamics	MBC:0000004	Molecular Biology of the Cell	ERBB2IP	erbb2 interacting protein	-1	-1	-1	-1	-1		E_m_p_t_y	Gene_symbol	Positive_for_at_least_one_child
1	Cell junction dynamics	MBC:0000004	Molecular Biology of the Cell	ESAM	endothelial cell adhesion molecule	-1	87.92799	42	60	7	endothelial cell adhesion molecule	E_m_p_t_y	Gene_symbol	Positive_for_at_least_one_child
1	Cell junction dynamics	MBC:0000004	Molecular Biology of the Cell	EVL	Enah/Vasp-like	-1	-1	-1	-1	-1		E_m_p_t_y	Gene_symbol	Positive_for_at_least_one_child
1	Cell junction dynamics	MBC:0000004	Molecular Biology of the Cell	EVPL	envoplakin	-1	-1	-1	-1	-1		E_m_p_t_y	Gene_symbol	Positive_for_at_least_one_child
1	Cell junction dynamics	MBC:0000004	Molecular Biology of the Cell	EZR	ezrin	-1	-1	-1	-1	-1		E_m_p_t_y	Gene_symbol	Positive_for_at_least_one_child
1	Cell junction dynamics	MBC:0000004	Molecular Biology of the Cell	F11R	F11 receptor	-1	-1	-1	-1	-1		E_m_p_t_y	Gene_symbol	Positive_for_at_least_one_child
1	Cell junction dynamics	MBC:0000004	Molecular Biology of the Cell	FAT1	FAT atypical cadherin 1	-1	10.23221	5	7	54	Fat1	E_m_p_t_y	Gene_symbol	Positive_for_at_least_one_child
1	Cell junction dynamics	MBC:0000004	Molecular Biology of the Cell	FBLIM1	filamin binding LIM protein 1	-1	-1	-1	-1	-1		E_m_p_t_y	Gene_symbol	Positive_for_at_least_one_child
1	Cell junction dynamics	MBC:0000004	Molecular Biology of the Cell	FERMT1	fermitin family member 1	-1	-1	-1	-1	-1		E_m_p_t_y	Gene_symbol	Positive_for_at_least_one_child
1	Cell junction dynamics	MBC:0000004	Molecular Biology of the Cell	FERMT2	fermitin family member 2	-1	-1	-1	-1	-1		E_m_p_t_y	Gene_symbol	Positive_for_at_least_one_child
1	Cell junction dynamics	MBC:0000004	Molecular Biology of the Cell	FERMT3	fermitin family member 3	-1	-1	-1	-1	-1		E_m_p_t_y	Gene_symbol	Positive_for_at_least_one_child
1	Cell junction dynamics	MBC:0000004	Molecular Biology of the Cell	FHL2	four and a half LIM domains 2	-1	-1	-1	-1	-1		E_m_p_t_y	Gene_symbol	Positive_for_at_least_one_child
1	Cell junction dynamics	MBC:0000004	Molecular Biology of the Cell	FLII	flightless I actin binding protein	-1	-1	-1	-1	-1		E_m_p_t_y	Gene_symbol	Positive_for_at_least_one_child
1	Cell junction dynamics	MBC:0000004	Molecular Biology of the Cell	FXYD5	FXYD domain containing ion transport regulator 5	-1	-1	-1	-1	-1		E_m_p_t_y	Gene_symbol	Positive_for_at_least_one_child
1	Cell junction dynamics	MBC:0000004	Molecular Biology of the Cell	FYN	FYN proto-oncogene, Src family tyrosine kinase	-1	-1	-1	-1	-1		E_m_p_t_y	Gene_symbol	Positive_for_at_least_one_child
1	Cell junction dynamics	MBC:0000004	Molecular Biology of the Cell	GIT1	G protein-coupled receptor kinase interacting ArfGAP 1	-1	-1	-1	-1	-1		E_m_p_t_y	Gene_symbol	Positive_for_at_least_one_child
1	Cell junction dynamics	MBC:0000004	Molecular Biology of the Cell	GIT2	G protein-coupled receptor kinase interacting ArfGAP 2	-1	-1	-1	-1	-1		E_m_p_t_y	Gene_symbol	Positive_for_at_least_one_child
1	Cell junction dynamics	MBC:0000004	Molecular Biology of the Cell	GJA1	gap junction protein, alpha 1, 43kDa	-1	68.83382	33	47	9	Cx43	E_m_p_t_y	Gene_symbol	Positive_for_at_least_one_child
1	Cell junction dynamics	MBC:0000004	Molecular Biology of the Cell	GJA3	gap junction protein, alpha 3, 46kDa	-1	-1	-1	-1	-1		E_m_p_t_y	Gene_symbol	Positive_for_at_least_one_child
1	Cell junction dynamics	MBC:0000004	Molecular Biology of the Cell	GJA4	gap junction protein, alpha 4, 37kDa	-1	-1	-1	-1	-1		E_m_p_t_y	Gene_symbol	Positive_for_at_least_one_child
1	Cell junction dynamics	MBC:0000004	Molecular Biology of the Cell	GJA5	gap junction protein, alpha 5, 40kDa	-1	-1	-1	-1	-1		E_m_p_t_y	Gene_symbol	Positive_for_at_least_one_child
1	Cell junction dynamics	MBC:0000004	Molecular Biology of the Cell	GJA8	gap junction protein, alpha 8, 50kDa	-1	-1	-1	-1	-1		E_m_p_t_y	Gene_symbol	Positive_for_at_least_one_child
1	Cell junction dynamics	MBC:0000004	Molecular Biology of the Cell	GJB1	gap junction protein, beta 1, 32kDa	-1	10.23221	5	7	54	Cx32 protein	E_m_p_t_y	Gene_symbol	Positive_for_at_least_one_child
1	Cell junction dynamics	MBC:0000004	Molecular Biology of the Cell	GJB2	gap junction protein, beta 2, 26kDa	-1	10.23221	5	7	54	Cx26	E_m_p_t_y	Gene_symbol	Positive_for_at_least_one_child
1	Cell junction dynamics	MBC:0000004	Molecular Biology of the Cell	GJB3	gap junction protein, beta 3, 31kDa	-1	-1	-1	-1	-1		E_m_p_t_y	Gene_symbol	Positive_for_at_least_one_child
1	Cell junction dynamics	MBC:0000004	Molecular Biology of the Cell	GJB4	gap junction protein, beta 4, 30.3kDa	-1	-1	-1	-1	-1		E_m_p_t_y	Gene_symbol	Positive_for_at_least_one_child
1	Cell junction dynamics	MBC:0000004	Molecular Biology of the Cell	GJB5	gap junction protein, beta 5, 31.1kDa	-1	-1	-1	-1	-1		E_m_p_t_y	Gene_symbol	Positive_for_at_least_one_child
1	Cell junction dynamics	MBC:0000004	Molecular Biology of the Cell	GJB6	gap junction protein, beta 6, 30kDa	-1	-1	-1	-1	-1		E_m_p_t_y	Gene_symbol	Positive_for_at_least_one_child
1	Cell junction dynamics	MBC:0000004	Molecular Biology of the Cell	GJC1	gap junction protein, gamma 1, 45kDa	-1	-1	-1	-1	-1		E_m_p_t_y	Gene_symbol	Positive_for_at_least_one_child
1	Cell junction dynamics	MBC:0000004	Molecular Biology of the Cell	GJC2	gap junction protein, gamma 2, 47kDa	-1	-1	-1	-1	-1		E_m_p_t_y	Gene_symbol	Positive_for_at_least_one_child
1	Cell junction dynamics	MBC:0000004	Molecular Biology of the Cell	GJC3	gap junction protein, gamma 3, 30.2kDa	-1	-1	-1	-1	-1		E_m_p_t_y	Gene_symbol	Positive_for_at_least_one_child
1	Cell junction dynamics	MBC:0000004	Molecular Biology of the Cell	GJD2	gap junction protein, delta 2, 36kDa	-1	-1	-1	-1	-1		E_m_p_t_y	Gene_symbol	Positive_for_at_least_one_child
1	Cell junction dynamics	MBC:0000004	Molecular Biology of the Cell	GNB2L1	guanine nucleotide binding protein (G protein), beta polypeptide 2-like 1	-1	-1	-1	-1	-1		E_m_p_t_y	Gene_symbol	Positive_for_at_least_one_child
1	Cell junction dynamics	MBC:0000004	Molecular Biology of the Cell	IBSP	integrin-binding sialoprotein	-1	-1	-1	-1	-1		E_m_p_t_y	Gene_symbol	Positive_for_at_least_one_child
1	Cell junction dynamics	MBC:0000004	Molecular Biology of the Cell	ICAM1	intercellular adhesion molecule 1	-1	19.00813	9	13	27	ICAM1	E_m_p_t_y	Gene_symbol	Positive_for_at_least_one_child
1	Cell junction dynamics	MBC:0000004	Molecular Biology of the Cell	ICAM2	intercellular adhesion molecule 2	-1	-1	-1	-1	-1		E_m_p_t_y	Gene_symbol	Positive_for_at_least_one_child
1	Cell junction dynamics	MBC:0000004	Molecular Biology of the Cell	IGSF5	immunoglobulin superfamily, member 5	-1	-1	-1	-1	-1		E_m_p_t_y	Gene_symbol	Positive_for_at_least_one_child
1	Cell junction dynamics	MBC:0000004	Molecular Biology of the Cell	ILK	integrin-linked kinase	-1	12.20463	7	10	48	ILK	E_m_p_t_y	Gene_symbol	Positive_for_at_least_one_child
1	Cell junction dynamics	MBC:0000004	Molecular Biology of the Cell	INADL	InaD-like (Drosophila)	-1	13.15696	6	9	44	Patj	E_m_p_t_y	Gene_symbol	Positive_for_at_least_one_child
1	Cell junction dynamics	MBC:0000004	Molecular Biology of the Cell	IQGAP1	IQ motif containing GTPase activating protein 1	-1	-1	-1	-1	-1		E_m_p_t_y	Gene_symbol	Positive_for_at_least_one_child
1	Cell junction dynamics	MBC:0000004	Molecular Biology of the Cell	ITGA3	integrin, alpha 3 (antigen CD49C, alpha 3 subunit of VLA-3 receptor)	-1	-1	-1	-1	-1		E_m_p_t_y	Gene_symbol	Positive_for_at_least_one_child
1	Cell junction dynamics	MBC:0000004	Molecular Biology of the Cell	ITGA6	integrin, alpha 6	-1	-1	-1	-1	-1		E_m_p_t_y	Gene_symbol	Positive_for_at_least_one_child
1	Cell junction dynamics	MBC:0000004	Molecular Biology of the Cell	ITGAV	integrin, alpha V	-1	-1	-1	-1	-1		E_m_p_t_y	Gene_symbol	Positive_for_at_least_one_child
1	Cell junction dynamics	MBC:0000004	Molecular Biology of the Cell	ITGB1	integrin, beta 1 (fibronectin receptor, beta polypeptide, antigen CD29 includes MDF2, MSK12)	-1	-1	-1	-1	-1		E_m_p_t_y	Gene_symbol	Positive_for_at_least_one_child
1	Cell junction dynamics	MBC:0000004	Molecular Biology of the Cell	ITGB3	integrin, beta 3 (platelet glycoprotein IIIa, antigen CD61)	-1	-1	-1	-1	-1		E_m_p_t_y	Gene_symbol	Positive_for_at_least_one_child
1	Cell junction dynamics	MBC:0000004	Molecular Biology of the Cell	ITGB4	integrin, beta 4	-1	-1	-1	-1	-1		E_m_p_t_y	Gene_symbol	Positive_for_at_least_one_child
1	Cell junction dynamics	MBC:0000004	Molecular Biology of the Cell	JAM2	junctional adhesion molecule 2	-1	62.96352	30	43	10	JAM (junctional adhesion molecule)	E_m_p_t_y	Gene_symbol	Positive_for_at_least_one_child
1	Cell junction dynamics	MBC:0000004	Molecular Biology of the Cell	JAM3	junctional adhesion molecule 3	-1	60.02921	29	41	11	JAM (junctional adhesion molecule)	E_m_p_t_y	Gene_symbol	Positive_for_at_least_one_child
1	Cell junction dynamics	MBC:0000004	Molecular Biology of the Cell	JUP	junction plakoglobin	-1	10.23221	5	7	54	Junctional Plakoglobin (JUP)	E_m_p_t_y	Gene_symbol	Positive_for_at_least_one_child
1	Cell junction dynamics	MBC:0000004	Molecular Biology of the Cell	KAZN	kazrin, periplakin interacting protein	-1	-1	-1	-1	-1		E_m_p_t_y	Gene_symbol	Positive_for_at_least_one_child
1	Cell junction dynamics	MBC:0000004	Molecular Biology of the Cell	KRIT1	KRIT1, ankyrin repeat containing	-1	84.98887	41	58	8	CAMs,cell adhesion molecules (CAM)	E_m_p_t_y	Gene_symbol	Positive_for_at_least_one_child
1	Cell junction dynamics	MBC:0000004	Molecular Biology of the Cell	L1CAM	L1 cell adhesion molecule	-1	-1	-1	-1	-1		E_m_p_t_y	Gene_symbol	Positive_for_at_least_one_child
1	Cell junction dynamics	MBC:0000004	Molecular Biology of the Cell	LAMB3	laminin, beta 3	-1	-1	-1	-1	-1		E_m_p_t_y	Gene_symbol	Positive_for_at_least_one_child
1	Cell junction dynamics	MBC:0000004	Molecular Biology of the Cell	LASP1	LIM and SH3 protein 1	-1	-1	-1	-1	-1		E_m_p_t_y	Gene_symbol	Positive_for_at_least_one_child
1	Cell junction dynamics	MBC:0000004	Molecular Biology of the Cell	LHX3	LIM homeobox 3	-1	-1	-1	-1	-1		E_m_p_t_y	Gene_symbol	Positive_for_at_least_one_child
1	Cell junction dynamics	MBC:0000004	Molecular Biology of the Cell	LIM2	lens intrinsic membrane protein 2, 19kDa	-1	-1	-1	-1	-1		E_m_p_t_y	Gene_symbol	Positive_for_at_least_one_child
1	Cell junction dynamics	MBC:0000004	Molecular Biology of the Cell	LIMA1	LIM domain and actin binding 1	-1	-1	-1	-1	-1		E_m_p_t_y	Gene_symbol	Positive_for_at_least_one_child
1	Cell junction dynamics	MBC:0000004	Molecular Biology of the Cell	LIMD1	LIM domains containing 1	-1	-1	-1	-1	-1		E_m_p_t_y	Gene_symbol	Positive_for_at_least_one_child
1	Cell junction dynamics	MBC:0000004	Molecular Biology of the Cell	LIN7A	lin-7 homolog A (C. elegans)	-1	-1	-1	-1	-1		E_m_p_t_y	Gene_symbol	Positive_for_at_least_one_child
1	Cell junction dynamics	MBC:0000004	Molecular Biology of the Cell	LPP	LIM domain containing preferred translocation partner in lipoma	-1	-1	-1	-1	-1		E_m_p_t_y	Gene_symbol	Positive_for_at_least_one_child
1	Cell junction dynamics	MBC:0000004	Molecular Biology of the Cell	LPXN	leupaxin	-1	-1	-1	-1	-1		E_m_p_t_y	Gene_symbol	Positive_for_at_least_one_child
1	Cell junction dynamics	MBC:0000004	Molecular Biology of the Cell	MAPK14	mitogen-activated protein kinase 14	-1	-1	-1	-1	-1		E_m_p_t_y	Gene_symbol	Positive_for_at_least_one_child
1	Cell junction dynamics	MBC:0000004	Molecular Biology of the Cell	MARVELD2	MARVEL domain containing 2	-1	8.77005	4	6	63.5	MARVELD2,tricellulin,Tricellulin	E_m_p_t_y	Gene_symbol	Positive_for_at_least_one_child
1	Cell junction dynamics	MBC:0000004	Molecular Biology of the Cell	MCAM	melanoma cell adhesion molecule	-1	13.15696	6	9	44	CD146	E_m_p_t_y	Gene_symbol	Positive_for_at_least_one_child
1	Cell junction dynamics	MBC:0000004	Molecular Biology of the Cell	MIP	major intrinsic protein of lens fiber	-1	8.740484	7	10	69	main intrinsic polypeptide (MIP),MIP	E_m_p_t_y	Gene_symbol	Positive_for_at_least_one_child
1	Cell junction dynamics	MBC:0000004	Molecular Biology of the Cell	MLC1	megalencephalic leukoencephalopathy with subcortical cysts 1	-1	19.00813	9	13	27	MLC1,MLC1 subunit	E_m_p_t_y	Gene_symbol	Positive_for_at_least_one_child
1	Cell junction dynamics	MBC:0000004	Molecular Biology of the Cell	MLLT4	myeloid/lymphoid or mixed-lineage leukemia; translocated to, 4	-1	16.08226	8	11	32	AF6	E_m_p_t_y	Gene_symbol	Positive_for_at_least_one_child
1	Cell junction dynamics	MBC:0000004	Molecular Biology of the Cell	MPP5	membrane protein, palmitoylated 5 (MAGUK p55 subfamily member 5)	-1	14.61954	7	10	37.5	stardust,Stardust	E_m_p_t_y	Gene_symbol	Positive_for_at_least_one_child
1	Cell junction dynamics	MBC:0000004	Molecular Biology of the Cell	MSN	moesin	-1	-1	-1	-1	-1		E_m_p_t_y	Gene_symbol	Positive_for_at_least_one_child
1	Cell junction dynamics	MBC:0000004	Molecular Biology of the Cell	MYLK	myosin light chain kinase	-1	-1	-1	-1	-1		E_m_p_t_y	Gene_symbol	Positive_for_at_least_one_child
1	Cell junction dynamics	MBC:0000004	Molecular Biology of the Cell	MYLK3	myosin light chain kinase 3	-1	-1	-1	-1	-1		E_m_p_t_y	Gene_symbol	Positive_for_at_least_one_child
1	Cell junction dynamics	MBC:0000004	Molecular Biology of the Cell	MYO1D	myosin ID	-1	-1	-1	-1	-1		E_m_p_t_y	Gene_symbol	Positive_for_at_least_one_child
1	Cell junction dynamics	MBC:0000004	Molecular Biology of the Cell	NCAM1	neural cell adhesion molecule 1	-1	-1	-1	-1	-1		E_m_p_t_y	Gene_symbol	Positive_for_at_least_one_child
1	Cell junction dynamics	MBC:0000004	Molecular Biology of the Cell	NFASC	neurofascin	-1	-1	-1	-1	-1		E_m_p_t_y	Gene_symbol	Positive_for_at_least_one_child
1	Cell junction dynamics	MBC:0000004	Molecular Biology of the Cell	NKS1	natural killer cell susceptibility 1	-1	-1	-1	-1	-1		E_m_p_t_y	Gene_symbol	Positive_for_at_least_one_child
1	Cell junction dynamics	MBC:0000004	Molecular Biology of the Cell	NOS3	nitric oxide synthase 3 (endothelial cell)	-1	19.81236	13	19	25	endothelial nitric oxide synthase,eNOS,NOS3	E_m_p_t_y	Gene_symbol	Positive_for_at_least_one_child
1	Cell junction dynamics	MBC:0000004	Molecular Biology of the Cell	NPHS2	nephrosis 2, idiopathic, steroid-resistant (podocin)	-1	13.15696	6	9	44	podocin	E_m_p_t_y	Gene_symbol	Positive_for_at_least_one_child
1	Cell junction dynamics	MBC:0000004	Molecular Biology of the Cell	NPY6R	neuropeptide Y receptor Y6 (pseudogene)	-1	16.08226	8	11	32	PP2	E_m_p_t_y	Gene_symbol	Positive_for_at_least_one_child
1	Cell junction dynamics	MBC:0000004	Molecular Biology of the Cell	NRCAM	neuronal cell adhesion molecule	-1	-1	-1	-1	-1		E_m_p_t_y	Gene_symbol	Positive_for_at_least_one_child
1	Cell junction dynamics	MBC:0000004	Molecular Biology of the Cell	NRK	Nik related kinase	-1	-1	-1	-1	-1		E_m_p_t_y	Gene_symbol	Positive_for_at_least_one_child
1	Cell junction dynamics	MBC:0000004	Molecular Biology of the Cell	NUMBL	numb homolog (Drosophila)-like	-1	-1	-1	-1	-1		E_m_p_t_y	Gene_symbol	Positive_for_at_least_one_child
1	Cell junction dynamics	MBC:0000004	Molecular Biology of the Cell	OCLN	occludin	-1	203.0019	97	138	2	occludin,Occludin	E_m_p_t_y	Gene_symbol	Positive_for_at_least_one_child
1	Cell junction dynamics	MBC:0000004	Molecular Biology of the Cell	PAK4	p21 protein (Cdc42/Rac)-activated kinase 4	-1	-1	-1	-1	-1		E_m_p_t_y	Gene_symbol	Positive_for_at_least_one_child
1	Cell junction dynamics	MBC:0000004	Molecular Biology of the Cell	PANX1	pannexin 1	-1	-1	-1	-1	-1		E_m_p_t_y	Gene_symbol	Positive_for_at_least_one_child
1	Cell junction dynamics	MBC:0000004	Molecular Biology of the Cell	PANX2	pannexin 2	-1	-1	-1	-1	-1		E_m_p_t_y	Gene_symbol	Positive_for_at_least_one_child
1	Cell junction dynamics	MBC:0000004	Molecular Biology of the Cell	PANX3	pannexin 3	-1	-1	-1	-1	-1		E_m_p_t_y	Gene_symbol	Positive_for_at_least_one_child
1	Cell junction dynamics	MBC:0000004	Molecular Biology of the Cell	PARD3	par-3 family cell polarity regulator	-1	30.90323	21	30	19	PAR3	E_m_p_t_y	Gene_symbol	Positive_for_at_least_one_child
1	Cell junction dynamics	MBC:0000004	Molecular Biology of the Cell	PARD6A	par-6 family cell polarity regulator alpha	-1	18.94213	12	17	29	PAR6	E_m_p_t_y	Gene_symbol	Positive_for_at_least_one_child
1	Cell junction dynamics	MBC:0000004	Molecular Biology of the Cell	PDCD10	programmed cell death 10	-1	14.61954	7	10	37.5	CCM3	E_m_p_t_y	Gene_symbol	Positive_for_at_least_one_child
1	Cell junction dynamics	MBC:0000004	Molecular Biology of the Cell	PEAK1	pseudopodium-enriched atypical kinase 1	-1	-1	-1	-1	-1		E_m_p_t_y	Gene_symbol	Positive_for_at_least_one_child
1	Cell junction dynamics	MBC:0000004	Molecular Biology of the Cell	PECAM1	platelet/endothelial cell adhesion molecule 1	-1	45.36616	22	31	13	CD31,CD31 (endothelial cell adhesion molecule)	E_m_p_t_y	Gene_symbol	Positive_for_at_least_one_child
1	Cell junction dynamics	MBC:0000004	Molecular Biology of the Cell	PERP	PERP, TP53 apoptosis effector	-1	-1	-1	-1	-1		E_m_p_t_y	Gene_symbol	Positive_for_at_least_one_child
1	Cell junction dynamics	MBC:0000004	Molecular Biology of the Cell	PKN2	protein kinase N2	-1	-1	-1	-1	-1		E_m_p_t_y	Gene_symbol	Positive_for_at_least_one_child
1	Cell junction dynamics	MBC:0000004	Molecular Biology of the Cell	PKP1	plakophilin 1	-1	-1	-1	-1	-1		E_m_p_t_y	Gene_symbol	Positive_for_at_least_one_child
1	Cell junction dynamics	MBC:0000004	Molecular Biology of the Cell	PKP2	plakophilin 2	-1	10.23221	5	7	54	Pkp2	E_m_p_t_y	Gene_symbol	Positive_for_at_least_one_child
1	Cell junction dynamics	MBC:0000004	Molecular Biology of the Cell	PKP3	plakophilin 3	-1	-1	-1	-1	-1		E_m_p_t_y	Gene_symbol	Positive_for_at_least_one_child
1	Cell junction dynamics	MBC:0000004	Molecular Biology of the Cell	PLEC	plectin	-1	-1	-1	-1	-1		E_m_p_t_y	Gene_symbol	Positive_for_at_least_one_child
1	Cell junction dynamics	MBC:0000004	Molecular Biology of the Cell	PLEKHA7	pleckstrin homology domain containing, family A member 7	-1	-1	-1	-1	-1		E_m_p_t_y	Gene_symbol	Positive_for_at_least_one_child
1	Cell junction dynamics	MBC:0000004	Molecular Biology of the Cell	PLEKHG5	pleckstrin homology domain containing, family G (with RhoGef domain) member 5	-1	13.15696	6	9	44	Syx	E_m_p_t_y	Gene_symbol	Positive_for_at_least_one_child
1	Cell junction dynamics	MBC:0000004	Molecular Biology of the Cell	PPFIA1	protein tyrosine phosphatase, receptor type, f polypeptide (PTPRF), interacting protein (liprin), alpha 1	-1	-1	-1	-1	-1		E_m_p_t_y	Gene_symbol	Positive_for_at_least_one_child
1	Cell junction dynamics	MBC:0000004	Molecular Biology of the Cell	PPL	periplakin	-1	8.77005	4	6	63.5	periplakin,Periplakin	E_m_p_t_y	Gene_symbol	Positive_for_at_least_one_child
1	Cell junction dynamics	MBC:0000004	Molecular Biology of the Cell	PRKCG	protein kinase C, gamma	-1	-1	-1	-1	-1		E_m_p_t_y	Gene_symbol	Positive_for_at_least_one_child
1	Cell junction dynamics	MBC:0000004	Molecular Biology of the Cell	PTK2	protein tyrosine kinase 2	-1	35.96661	24	34	16	FAK	E_m_p_t_y	Gene_symbol	Positive_for_at_least_one_child
1	Cell junction dynamics	MBC:0000004	Molecular Biology of the Cell	PTK2B	protein tyrosine kinase 2 beta	-1	-1	-1	-1	-1		E_m_p_t_y	Gene_symbol	Positive_for_at_least_one_child
1	Cell junction dynamics	MBC:0000004	Molecular Biology of the Cell	PTPN1	protein tyrosine phosphatase, non-receptor type 1	-1	-1	-1	-1	-1		E_m_p_t_y	Gene_symbol	Positive_for_at_least_one_child
1	Cell junction dynamics	MBC:0000004	Molecular Biology of the Cell	PTPN12	protein tyrosine phosphatase, non-receptor type 12	-1	-1	-1	-1	-1		E_m_p_t_y	Gene_symbol	Positive_for_at_least_one_child
1	Cell junction dynamics	MBC:0000004	Molecular Biology of the Cell	PTPRF	protein tyrosine phosphatase, receptor type, F	-1	-1	-1	-1	-1		E_m_p_t_y	Gene_symbol	Positive_for_at_least_one_child
1	Cell junction dynamics	MBC:0000004	Molecular Biology of the Cell	PTPRJ	protein tyrosine phosphatase, receptor type, J	-1	-1	-1	-1	-1		E_m_p_t_y	Gene_symbol	Positive_for_at_least_one_child
1	Cell junction dynamics	MBC:0000004	Molecular Biology of the Cell	PVR	poliovirus receptor	-1	16.08226	8	11	32	CD155,poliovirus receptor	E_m_p_t_y	Gene_symbol	Positive_for_at_least_one_child
1	Cell junction dynamics	MBC:0000004	Molecular Biology of the Cell	PVRL1	poliovirus receptor-related 1 (herpesvirus entry mediator C)	-1	107.0462	51	73	3	nectin,Nectin	E_m_p_t_y	Gene_symbol	Positive_for_at_least_one_child
1	Cell junction dynamics	MBC:0000004	Molecular Biology of the Cell	PVRL4	poliovirus receptor-related 4	-1	-1	-1	-1	-1		E_m_p_t_y	Gene_symbol	Positive_for_at_least_one_child
1	Cell junction dynamics	MBC:0000004	Molecular Biology of the Cell	PXN	paxillin	-1	23.39798	11	16	22.5	paxillin	E_m_p_t_y	Gene_symbol	Positive_for_at_least_one_child
1	Cell junction dynamics	MBC:0000004	Molecular Biology of the Cell	RAB13	RAB13, member RAS oncogene family	-1	13.15696	6	9	44	Rab13	E_m_p_t_y	Gene_symbol	Positive_for_at_least_one_child
1	Cell junction dynamics	MBC:0000004	Molecular Biology of the Cell	RAP2A	RAP2A, member of RAS oncogene family	-1	16.08226	8	11	32	Krev	E_m_p_t_y	Gene_symbol	Positive_for_at_least_one_child
1	Cell junction dynamics	MBC:0000004	Molecular Biology of the Cell	RAPGEF1	Rap guanine nucleotide exchange factor (GEF) 1	-1	8.77005	4	6	63.5	C3G,C3G protein	E_m_p_t_y	Gene_symbol	Positive_for_at_least_one_child
1	Cell junction dynamics	MBC:0000004	Molecular Biology of the Cell	RAPGEF3	Rap guanine nucleotide exchange factor (GEF) 3	-1	14.61954	7	10	37.5	Epac1	E_m_p_t_y	Gene_symbol	Positive_for_at_least_one_child
1	Cell junction dynamics	MBC:0000004	Molecular Biology of the Cell	RASIP1	Ras interacting protein 1	-1	-1	-1	-1	-1		E_m_p_t_y	Gene_symbol	Positive_for_at_least_one_child
1	Cell junction dynamics	MBC:0000004	Molecular Biology of the Cell	RASSF8	Ras association (RalGDS/AF-6) domain family (N-terminal) member 8	-1	-1	-1	-1	-1		E_m_p_t_y	Gene_symbol	Positive_for_at_least_one_child
1	Cell junction dynamics	MBC:0000004	Molecular Biology of the Cell	RDX	radixin	-1	-1	-1	-1	-1		E_m_p_t_y	Gene_symbol	Positive_for_at_least_one_child
1	Cell junction dynamics	MBC:0000004	Molecular Biology of the Cell	RHOU	ras homolog family member U	-1	43.29955	37	53	14	Wnt	E_m_p_t_y	Gene_symbol	Positive_for_at_least_one_child
1	Cell junction dynamics	MBC:0000004	Molecular Biology of the Cell	RND3	Rho family GTPase 3	-1	-1	-1	-1	-1		E_m_p_t_y	Gene_symbol	Positive_for_at_least_one_child
1	Cell junction dynamics	MBC:0000004	Molecular Biology of the Cell	ROCK1	Rho-associated, coiled-coil containing protein kinase 1	-1	-1	-1	-1	-1		E_m_p_t_y	Gene_symbol	Positive_for_at_least_one_child
1	Cell junction dynamics	MBC:0000004	Molecular Biology of the Cell	ROCK2	Rho-associated, coiled-coil containing protein kinase 2	-1	-1	-1	-1	-1		E_m_p_t_y	Gene_symbol	Positive_for_at_least_one_child
1	Cell junction dynamics	MBC:0000004	Molecular Biology of the Cell	RSU1	Ras suppressor protein 1	-1	-1	-1	-1	-1		E_m_p_t_y	Gene_symbol	Positive_for_at_least_one_child
1	Cell junction dynamics	MBC:0000004	Molecular Biology of the Cell	S100A4	S100 calcium binding protein A4	-1	-1	-1	-1	-1		E_m_p_t_y	Gene_symbol	Positive_for_at_least_one_child
1	Cell junction dynamics	MBC:0000004	Molecular Biology of the Cell	SCRIB	scribbled planar cell polarity protein	-1	10.23221	5	7	54	SCRIB,Scribble (SCRIB)	E_m_p_t_y	Gene_symbol	Positive_for_at_least_one_child
1	Cell junction dynamics	MBC:0000004	Molecular Biology of the Cell	SDC1	syndecan 1	-1	-1	-1	-1	-1		E_m_p_t_y	Gene_symbol	Positive_for_at_least_one_child
1	Cell junction dynamics	MBC:0000004	Molecular Biology of the Cell	SDC4	syndecan 4	-1	-1	-1	-1	-1		E_m_p_t_y	Gene_symbol	Positive_for_at_least_one_child
1	Cell junction dynamics	MBC:0000004	Molecular Biology of the Cell	SELE	selectin E	-1	-1	-1	-1	-1		E_m_p_t_y	Gene_symbol	Positive_for_at_least_one_child
1	Cell junction dynamics	MBC:0000004	Molecular Biology of the Cell	SELL	selectin L	-1	-1	-1	-1	-1		E_m_p_t_y	Gene_symbol	Positive_for_at_least_one_child
1	Cell junction dynamics	MBC:0000004	Molecular Biology of the Cell	SELP	selectin P (granule membrane protein 140kDa, antigen CD62)	-1	-1	-1	-1	-1		E_m_p_t_y	Gene_symbol	Positive_for_at_least_one_child
1	Cell junction dynamics	MBC:0000004	Molecular Biology of the Cell	SELPLG	selectin P ligand	-1	-1	-1	-1	-1		E_m_p_t_y	Gene_symbol	Positive_for_at_least_one_child
1	Cell junction dynamics	MBC:0000004	Molecular Biology of the Cell	SH3PXD2A	SH3 and PX domains 2A	-1	-1	-1	-1	-1		E_m_p_t_y	Gene_symbol	Positive_for_at_least_one_child
1	Cell junction dynamics	MBC:0000004	Molecular Biology of the Cell	SHROOM3	shroom family member 3	-1	-1	-1	-1	-1		E_m_p_t_y	Gene_symbol	Positive_for_at_least_one_child
1	Cell junction dynamics	MBC:0000004	Molecular Biology of the Cell	SORBS3	sorbin and SH3 domain containing 3	-1	-1	-1	-1	-1		E_m_p_t_y	Gene_symbol	Positive_for_at_least_one_child
1	Cell junction dynamics	MBC:0000004	Molecular Biology of the Cell	SPN	sialophorin	-1	-1	-1	-1	-1		E_m_p_t_y	Gene_symbol	Positive_for_at_least_one_child
1	Cell junction dynamics	MBC:0000004	Molecular Biology of the Cell	SSX2IP	synovial sarcoma, X breakpoint 2 interacting protein	-1	-1	-1	-1	-1		E_m_p_t_y	Gene_symbol	Positive_for_at_least_one_child
1	Cell junction dynamics	MBC:0000004	Molecular Biology of the Cell	STEAP1	six transmembrane epithelial antigen of the prostate 1	-1	-1	-1	-1	-1		E_m_p_t_y	Gene_symbol	Positive_for_at_least_one_child
1	Cell junction dynamics	MBC:0000004	Molecular Biology of the Cell	SVIL	supervillin	-1	-1	-1	-1	-1		E_m_p_t_y	Gene_symbol	Positive_for_at_least_one_child
1	Cell junction dynamics	MBC:0000004	Molecular Biology of the Cell	TERF2IP	telomeric repeat binding factor 2, interacting protein	-1	98.21943	47	67	5	Rap1	E_m_p_t_y	Gene_symbol	Positive_for_at_least_one_child
1	Cell junction dynamics	MBC:0000004	Molecular Biology of the Cell	TES	testin LIM domain protein	-1	14.61954	7	10	37.5	TES	E_m_p_t_y	Gene_symbol	Positive_for_at_least_one_child
1	Cell junction dynamics	MBC:0000004	Molecular Biology of the Cell	TFF3	trefoil factor 3 (intestinal)	-1	-1	-1	-1	-1		E_m_p_t_y	Gene_symbol	Positive_for_at_least_one_child
1	Cell junction dynamics	MBC:0000004	Molecular Biology of the Cell	TGM2	transglutaminase 2	-1	-1	-1	-1	-1		E_m_p_t_y	Gene_symbol	Positive_for_at_least_one_child
1	Cell junction dynamics	MBC:0000004	Molecular Biology of the Cell	TIAM1	T-cell lymphoma invasion and metastasis 1	-1	20.47127	10	14	24	Tiam1	E_m_p_t_y	Gene_symbol	Positive_for_at_least_one_child
1	Cell junction dynamics	MBC:0000004	Molecular Biology of the Cell	TJAP1	tight junction associated protein 1 (peripheral)	-1	-1	-1	-1	-1		E_m_p_t_y	Gene_symbol	Positive_for_at_least_one_child
1	Cell junction dynamics	MBC:0000004	Molecular Biology of the Cell	TJP1	tight junction protein 1	-1	8.77005	4	6	63.5	Tjp1	E_m_p_t_y	Gene_symbol	Positive_for_at_least_one_child
1	Cell junction dynamics	MBC:0000004	Molecular Biology of the Cell	TJP2	tight junction protein 2	-1	-1	-1	-1	-1		E_m_p_t_y	Gene_symbol	Positive_for_at_least_one_child
1	Cell junction dynamics	MBC:0000004	Molecular Biology of the Cell	TJP3	tight junction protein 3	-1	-1	-1	-1	-1		E_m_p_t_y	Gene_symbol	Positive_for_at_least_one_child
1	Cell junction dynamics	MBC:0000004	Molecular Biology of the Cell	TLN1	talin 1	-1	-1	-1	-1	-1		E_m_p_t_y	Gene_symbol	Positive_for_at_least_one_child
1	Cell junction dynamics	MBC:0000004	Molecular Biology of the Cell	TLN2	talin 2	-1	-1	-1	-1	-1		E_m_p_t_y	Gene_symbol	Positive_for_at_least_one_child
1	Cell junction dynamics	MBC:0000004	Molecular Biology of the Cell	TM4SF5	transmembrane 4 L six family member 5	-1	-1	-1	-1	-1		E_m_p_t_y	Gene_symbol	Positive_for_at_least_one_child
1	Cell junction dynamics	MBC:0000004	Molecular Biology of the Cell	TNS4	tensin 4	-1	-1	-1	-1	-1		E_m_p_t_y	Gene_symbol	Positive_for_at_least_one_child
1	Cell junction dynamics	MBC:0000004	Molecular Biology of the Cell	TRIM15	tripartite motif containing 15	-1	-1	-1	-1	-1		E_m_p_t_y	Gene_symbol	Positive_for_at_least_one_child
1	Cell junction dynamics	MBC:0000004	Molecular Biology of the Cell	TRPM7	transient receptor potential cation channel, subfamily M, member 7	-1	-1	-1	-1	-1		E_m_p_t_y	Gene_symbol	Positive_for_at_least_one_child
1	Cell junction dynamics	MBC:0000004	Molecular Biology of the Cell	TYROBP	TYRO protein tyrosine kinase binding protein	-1	-1	-1	-1	-1		E_m_p_t_y	Gene_symbol	Positive_for_at_least_one_child
1	Cell junction dynamics	MBC:0000004	Molecular Biology of the Cell	UBN1	ubinuclein 1	-1	-1	-1	-1	-1		E_m_p_t_y	Gene_symbol	Positive_for_at_least_one_child
1	Cell junction dynamics	MBC:0000004	Molecular Biology of the Cell	VAV3	vav 3 guanine nucleotide exchange factor	-1	-1	-1	-1	-1		E_m_p_t_y	Gene_symbol	Positive_for_at_least_one_child
1	Cell junction dynamics	MBC:0000004	Molecular Biology of the Cell	VCAM1	vascular cell adhesion molecule 1	-1	8.77005	4	6	63.5	vascular cell adhesion molecule 1,Vascular cell adhesion molecule 1	E_m_p_t_y	Gene_symbol	Positive_for_at_least_one_child
1	Cell junction dynamics	MBC:0000004	Molecular Biology of the Cell	VCL	vinculin	-1	-1	-1	-1	-1		E_m_p_t_y	Gene_symbol	Positive_for_at_least_one_child
1	Cell junction dynamics	MBC:0000004	Molecular Biology of the Cell	VEZT	vezatin, adherens junctions transmembrane protein	-1	-1	-1	-1	-1		E_m_p_t_y	Gene_symbol	Positive_for_at_least_one_child
1	Cell junction dynamics	MBC:0000004	Molecular Biology of the Cell	WTIP	Wilms tumor 1 interacting protein	-1	-1	-1	-1	-1		E_m_p_t_y	Gene_symbol	Positive_for_at_least_one_child
1	Cell junction dynamics	MBC:0000004	Molecular Biology of the Cell	YBX3	Y box binding protein 3	-1	-1	-1	-1	-1		E_m_p_t_y	Gene_symbol	Positive_for_at_least_one_child
1	Cell junction dynamics	MBC:0000004	Molecular Biology of the Cell	ZYX	zyxin	-1	11.90315	9	13	49	zyxin,Zyxin	E_m_p_t_y	Gene_symbol	Positive_for_at_least_one_child
1	Cellular communication	MBC:0000005	Molecular Biology of the Cell	ABCC8	ATP-binding cassette, sub-family C (CFTR/MRP), member 8	-1	-1	-1	-1	-1		E_m_p_t_y	Gene_symbol	Positive_for_at_least_one_child
1	Cellular communication	MBC:0000005	Molecular Biology of the Cell	ABHD6	abhydrolase domain containing 6	-1	-1	-1	-1	-1		E_m_p_t_y	Gene_symbol	Positive_for_at_least_one_child
1	Cellular communication	MBC:0000005	Molecular Biology of the Cell	ABL1	ABL proto-oncogene 1, non-receptor tyrosine kinase	-1	2.921638	4	2	204	ABL1	E_m_p_t_y	Gene_symbol	Positive_for_at_least_one_child
1	Cellular communication	MBC:0000005	Molecular Biology of the Cell	ACE	angiotensin I converting enzyme	-1	-1	-1	-1	-1		E_m_p_t_y	Gene_symbol	Positive_for_at_least_one_child
1	Cellular communication	MBC:0000005	Molecular Biology of the Cell	ACE2	angiotensin I converting enzyme 2	-1	-1	-1	-1	-1		E_m_p_t_y	Gene_symbol	Positive_for_at_least_one_child
1	Cellular communication	MBC:0000005	Molecular Biology of the Cell	ACKR3	atypical chemokine receptor 3	-1	-1	-1	-1	-1		E_m_p_t_y	Gene_symbol	Positive_for_at_least_one_child
1	Cellular communication	MBC:0000005	Molecular Biology of the Cell	ACVR1	activin A receptor, type I	-1	-1	-1	-1	-1		E_m_p_t_y	Gene_symbol	Positive_for_at_least_one_child
1	Cellular communication	MBC:0000005	Molecular Biology of the Cell	ACVR1B	activin A receptor, type IB	-1	-1	-1	-1	-1		E_m_p_t_y	Gene_symbol	Positive_for_at_least_one_child
1	Cellular communication	MBC:0000005	Molecular Biology of the Cell	ACVR1C	activin A receptor, type IC	-1	-1	-1	-1	-1		E_m_p_t_y	Gene_symbol	Positive_for_at_least_one_child
1	Cellular communication	MBC:0000005	Molecular Biology of the Cell	ACVR2A	activin A receptor, type IIA	-1	-1	-1	-1	-1		E_m_p_t_y	Gene_symbol	Positive_for_at_least_one_child
1	Cellular communication	MBC:0000005	Molecular Biology of the Cell	ACVR2B	activin A receptor, type IIB	-1	-1	-1	-1	-1		E_m_p_t_y	Gene_symbol	Positive_for_at_least_one_child
1	Cellular communication	MBC:0000005	Molecular Biology of the Cell	ACVRL1	activin A receptor type II-like 1	-1	-1	-1	-1	-1		E_m_p_t_y	Gene_symbol	Positive_for_at_least_one_child
1	Cellular communication	MBC:0000005	Molecular Biology of the Cell	ADAM17	ADAM metallopeptidase domain 17	-1	5.843832	8	4	116.5	TACE	E_m_p_t_y	Gene_symbol	Positive_for_at_least_one_child
1	Cellular communication	MBC:0000005	Molecular Biology of the Cell	ADAM9	ADAM metallopeptidase domain 9	-1	-1	-1	-1	-1		E_m_p_t_y	Gene_symbol	Positive_for_at_least_one_child
1	Cellular communication	MBC:0000005	Molecular Biology of the Cell	ADAMTS1	ADAM metallopeptidase with thrombospondin type 1 motif, 1	-1	-1	-1	-1	-1		E_m_p_t_y	Gene_symbol	Positive_for_at_least_one_child
1	Cellular communication	MBC:0000005	Molecular Biology of the Cell	ADAMTS20	ADAM metallopeptidase with thrombospondin type 1 motif, 20	-1	-1	-1	-1	-1		E_m_p_t_y	Gene_symbol	Positive_for_at_least_one_child
1	Cellular communication	MBC:0000005	Molecular Biology of the Cell	ADCY1	adenylate cyclase 1 (brain)	-1	-1	-1	-1	-1		E_m_p_t_y	Gene_symbol	Positive_for_at_least_one_child
1	Cellular communication	MBC:0000005	Molecular Biology of the Cell	ADCY10	adenylate cyclase 10 (soluble)	-1	-1	-1	-1	-1		E_m_p_t_y	Gene_symbol	Positive_for_at_least_one_child
1	Cellular communication	MBC:0000005	Molecular Biology of the Cell	ADCY2	adenylate cyclase 2 (brain)	-1	-1	-1	-1	-1		E_m_p_t_y	Gene_symbol	Positive_for_at_least_one_child
1	Cellular communication	MBC:0000005	Molecular Biology of the Cell	ADCY3	adenylate cyclase 3	-1	-1	-1	-1	-1		E_m_p_t_y	Gene_symbol	Positive_for_at_least_one_child
1	Cellular communication	MBC:0000005	Molecular Biology of the Cell	ADCY5	adenylate cyclase 5	-1	-1	-1	-1	-1		E_m_p_t_y	Gene_symbol	Positive_for_at_least_one_child
1	Cellular communication	MBC:0000005	Molecular Biology of the Cell	ADCY6	adenylate cyclase 6	-1	-1	-1	-1	-1		E_m_p_t_y	Gene_symbol	Positive_for_at_least_one_child
1	Cellular communication	MBC:0000005	Molecular Biology of the Cell	ADCY7	adenylate cyclase 7	-1	-1	-1	-1	-1		E_m_p_t_y	Gene_symbol	Positive_for_at_least_one_child
1	Cellular communication	MBC:0000005	Molecular Biology of the Cell	ADCY8	adenylate cyclase 8 (brain)	-1	-1	-1	-1	-1		E_m_p_t_y	Gene_symbol	Positive_for_at_least_one_child
1	Cellular communication	MBC:0000005	Molecular Biology of the Cell	ADCY9	adenylate cyclase 9	-1	-1	-1	-1	-1		E_m_p_t_y	Gene_symbol	Positive_for_at_least_one_child
1	Cellular communication	MBC:0000005	Molecular Biology of the Cell	ADCYAP1	adenylate cyclase activating polypeptide 1 (pituitary)	-1	4.382665	6	3	153	PACAP,PACAP receptor,PACAP receptors	E_m_p_t_y	Gene_symbol	Positive_for_at_least_one_child
1	Cellular communication	MBC:0000005	Molecular Biology of the Cell	ADCYAP1R1	adenylate cyclase activating polypeptide 1 (pituitary) receptor type I	-1	-1	-1	-1	-1		E_m_p_t_y	Gene_symbol	Positive_for_at_least_one_child
1	Cellular communication	MBC:0000005	Molecular Biology of the Cell	ADIPOQ	adiponectin, C1Q and collagen domain containing	-1	-1	-1	-1	-1		E_m_p_t_y	Gene_symbol	Positive_for_at_least_one_child
1	Cellular communication	MBC:0000005	Molecular Biology of the Cell	ADIPOR1	adiponectin receptor 1	-1	5.843832	10	4	116.5	adiponectin,adiponectin receptor,adiponectin receptors	E_m_p_t_y	Gene_symbol	Positive_for_at_least_one_child
1	Cellular communication	MBC:0000005	Molecular Biology of the Cell	ADIPOR2	adiponectin receptor 2	-1	5.843832	10	4	116.5	adiponectin,adiponectin receptor,adiponectin receptors	E_m_p_t_y	Gene_symbol	Positive_for_at_least_one_child
1	Cellular communication	MBC:0000005	Molecular Biology of the Cell	ADORA1	adenosine A1 receptor	-1	-1	-1	-1	-1		E_m_p_t_y	Gene_symbol	Positive_for_at_least_one_child
1	Cellular communication	MBC:0000005	Molecular Biology of the Cell	ADORA2A	adenosine A2a receptor	-1	-1	-1	-1	-1		E_m_p_t_y	Gene_symbol	Positive_for_at_least_one_child
1	Cellular communication	MBC:0000005	Molecular Biology of the Cell	ADORA2B	adenosine A2b receptor	-1	-1	-1	-1	-1		E_m_p_t_y	Gene_symbol	Positive_for_at_least_one_child
1	Cellular communication	MBC:0000005	Molecular Biology of the Cell	ADORA3	adenosine A3 receptor	-1	-1	-1	-1	-1		E_m_p_t_y	Gene_symbol	Positive_for_at_least_one_child
1	Cellular communication	MBC:0000005	Molecular Biology of the Cell	ADRA1B	adrenoceptor alpha 1B	-1	-1	-1	-1	-1		E_m_p_t_y	Gene_symbol	Positive_for_at_least_one_child
1	Cellular communication	MBC:0000005	Molecular Biology of the Cell	ADRA1D	adrenoceptor alpha 1D	-1	-1	-1	-1	-1		E_m_p_t_y	Gene_symbol	Positive_for_at_least_one_child
1	Cellular communication	MBC:0000005	Molecular Biology of the Cell	ADRA2A	adrenoceptor alpha 2A	-1	-1	-1	-1	-1		E_m_p_t_y	Gene_symbol	Positive_for_at_least_one_child
1	Cellular communication	MBC:0000005	Molecular Biology of the Cell	ADRB1	adrenoceptor beta 1	-1	-1	-1	-1	-1		E_m_p_t_y	Gene_symbol	Positive_for_at_least_one_child
1	Cellular communication	MBC:0000005	Molecular Biology of the Cell	ADRB2	adrenoceptor beta 2, surface	-1	-1	-1	-1	-1		E_m_p_t_y	Gene_symbol	Positive_for_at_least_one_child
1	Cellular communication	MBC:0000005	Molecular Biology of the Cell	ADRB3	adrenoceptor beta 3	-1	-1	-1	-1	-1		E_m_p_t_y	Gene_symbol	Positive_for_at_least_one_child
1	Cellular communication	MBC:0000005	Molecular Biology of the Cell	ADRBK1	adrenergic, beta, receptor kinase 1	-1	-1	-1	-1	-1		E_m_p_t_y	Gene_symbol	Positive_for_at_least_one_child
1	Cellular communication	MBC:0000005	Molecular Biology of the Cell	ADRBK2	adrenergic, beta, receptor kinase 2	-1	-1	-1	-1	-1		E_m_p_t_y	Gene_symbol	Positive_for_at_least_one_child
1	Cellular communication	MBC:0000005	Molecular Biology of the Cell	AGTR1	angiotensin II receptor, type 1	-1	2.921638	5	2	204	AT1R	E_m_p_t_y	Gene_symbol	Positive_for_at_least_one_child
1	Cellular communication	MBC:0000005	Molecular Biology of the Cell	AGTR2	angiotensin II receptor, type 2	-1	-1	-1	-1	-1		E_m_p_t_y	Gene_symbol	Positive_for_at_least_one_child
1	Cellular communication	MBC:0000005	Molecular Biology of the Cell	AGTRAP	angiotensin II receptor-associated protein	-1	-1	-1	-1	-1		E_m_p_t_y	Gene_symbol	Positive_for_at_least_one_child
1	Cellular communication	MBC:0000005	Molecular Biology of the Cell	AHNAK	AHNAK nucleoprotein	-1	-1	-1	-1	-1		E_m_p_t_y	Gene_symbol	Positive_for_at_least_one_child
1	Cellular communication	MBC:0000005	Molecular Biology of the Cell	AIM2	absent in melanoma 2	-1	-1	-1	-1	-1		E_m_p_t_y	Gene_symbol	Positive_for_at_least_one_child
1	Cellular communication	MBC:0000005	Molecular Biology of the Cell	AJUBA	ajuba LIM protein	-1	-1	-1	-1	-1		E_m_p_t_y	Gene_symbol	Positive_for_at_least_one_child
1	Cellular communication	MBC:0000005	Molecular Biology of the Cell	AKAP12	A kinase (PRKA) anchor protein 12	-1	-1	-1	-1	-1		E_m_p_t_y	Gene_symbol	Positive_for_at_least_one_child
1	Cellular communication	MBC:0000005	Molecular Biology of the Cell	AKAP13	A kinase (PRKA) anchor protein 13	-1	-1	-1	-1	-1		E_m_p_t_y	Gene_symbol	Positive_for_at_least_one_child
1	Cellular communication	MBC:0000005	Molecular Biology of the Cell	AKAP5	A kinase (PRKA) anchor protein 5	-1	-1	-1	-1	-1		E_m_p_t_y	Gene_symbol	Positive_for_at_least_one_child
1	Cellular communication	MBC:0000005	Molecular Biology of the Cell	AKT1	v-akt murine thymoma viral oncogene homolog 1	-1	39.48923	62	27	16.5	Akt1	E_m_p_t_y	Gene_symbol	Positive_for_at_least_one_child
1	Cellular communication	MBC:0000005	Molecular Biology of the Cell	AKT1S1	AKT1 substrate 1 (proline-rich)	-1	-1	-1	-1	-1		E_m_p_t_y	Gene_symbol	Positive_for_at_least_one_child
1	Cellular communication	MBC:0000005	Molecular Biology of the Cell	AKT2	v-akt murine thymoma viral oncogene homolog 2	-1	2.921638	5	2	204	AKT2	E_m_p_t_y	Gene_symbol	Positive_for_at_least_one_child
1	Cellular communication	MBC:0000005	Molecular Biology of the Cell	AKT3	v-akt murine thymoma viral oncogene homolog 3	-1	-1	-1	-1	-1		E_m_p_t_y	Gene_symbol	Positive_for_at_least_one_child
1	Cellular communication	MBC:0000005	Molecular Biology of the Cell	ALK	anaplastic lymphoma receptor tyrosine kinase	-1	2.921638	4	2	204	ALK	E_m_p_t_y	Gene_symbol	Positive_for_at_least_one_child
1	Cellular communication	MBC:0000005	Molecular Biology of the Cell	AMER1	APC membrane recruitment protein 1	-1	-1	-1	-1	-1		E_m_p_t_y	Gene_symbol	Positive_for_at_least_one_child
1	Cellular communication	MBC:0000005	Molecular Biology of the Cell	AMOT	angiomotin	-1	-1	-1	-1	-1		E_m_p_t_y	Gene_symbol	Positive_for_at_least_one_child
1	Cellular communication	MBC:0000005	Molecular Biology of the Cell	AMOTL1	angiomotin like 1	-1	-1	-1	-1	-1		E_m_p_t_y	Gene_symbol	Positive_for_at_least_one_child
1	Cellular communication	MBC:0000005	Molecular Biology of the Cell	AMOTL2	angiomotin like 2	-1	-1	-1	-1	-1		E_m_p_t_y	Gene_symbol	Positive_for_at_least_one_child
1	Cellular communication	MBC:0000005	Molecular Biology of the Cell	ANGPT1	angiopoietin 1	-1	-1	-1	-1	-1		E_m_p_t_y	Gene_symbol	Positive_for_at_least_one_child
1	Cellular communication	MBC:0000005	Molecular Biology of the Cell	ANGPT2	angiopoietin 2	-1	-1	-1	-1	-1		E_m_p_t_y	Gene_symbol	Positive_for_at_least_one_child
1	Cellular communication	MBC:0000005	Molecular Biology of the Cell	ANKHD1	ankyrin repeat and KH domain containing 1	-1	-1	-1	-1	-1		E_m_p_t_y	Gene_symbol	Positive_for_at_least_one_child
1	Cellular communication	MBC:0000005	Molecular Biology of the Cell	ANOS1	anosmin 1	-1	-1	-1	-1	-1		E_m_p_t_y	Gene_symbol	Positive_for_at_least_one_child
1	Cellular communication	MBC:0000005	Molecular Biology of the Cell	ANXA7	annexin A7	-1	-1	-1	-1	-1		E_m_p_t_y	Gene_symbol	Positive_for_at_least_one_child
1	Cellular communication	MBC:0000005	Molecular Biology of the Cell	APCDD1	adenomatosis polyposis coli down-regulated 1	-1	-1	-1	-1	-1		E_m_p_t_y	Gene_symbol	Positive_for_at_least_one_child
1	Cellular communication	MBC:0000005	Molecular Biology of the Cell	APLN	apelin	-1	-1	-1	-1	-1		E_m_p_t_y	Gene_symbol	Positive_for_at_least_one_child
1	Cellular communication	MBC:0000005	Molecular Biology of the Cell	APPL1	adaptor protein, phosphotyrosine interaction, PH domain and leucine zipper containing 1	-1	-1	-1	-1	-1		E_m_p_t_y	Gene_symbol	Positive_for_at_least_one_child
1	Cellular communication	MBC:0000005	Molecular Biology of the Cell	AR	androgen receptor	-1	26.31483	41	18	23	androgen	E_m_p_t_y	Gene_symbol	Positive_for_at_least_one_child
1	Cellular communication	MBC:0000005	Molecular Biology of the Cell	AREG	amphiregulin	-1	-1	-1	-1	-1		E_m_p_t_y	Gene_symbol	Positive_for_at_least_one_child
1	Cellular communication	MBC:0000005	Molecular Biology of the Cell	ARHGDIA	Rho GDP dissociation inhibitor (GDI) alpha	-1	-1	-1	-1	-1		E_m_p_t_y	Gene_symbol	Positive_for_at_least_one_child
1	Cellular communication	MBC:0000005	Molecular Biology of the Cell	ARHGEF12	Rho guanine nucleotide exchange factor (GEF) 12	-1	-1	-1	-1	-1		E_m_p_t_y	Gene_symbol	Positive_for_at_least_one_child
1	Cellular communication	MBC:0000005	Molecular Biology of the Cell	ARID3B	AT rich interactive domain 3B (BRIGHT-like)	-1	-1	-1	-1	-1		E_m_p_t_y	Gene_symbol	Positive_for_at_least_one_child
1	Cellular communication	MBC:0000005	Molecular Biology of the Cell	ARRB1	arrestin, beta 1	-1	-1	-1	-1	-1		E_m_p_t_y	Gene_symbol	Positive_for_at_least_one_child
1	Cellular communication	MBC:0000005	Molecular Biology of the Cell	ARRB2	arrestin, beta 2	-1	-1	-1	-1	-1		E_m_p_t_y	Gene_symbol	Positive_for_at_least_one_child
1	Cellular communication	MBC:0000005	Molecular Biology of the Cell	ATF1	activating transcription factor 1	-1	-1	-1	-1	-1		E_m_p_t_y	Gene_symbol	Positive_for_at_least_one_child
1	Cellular communication	MBC:0000005	Molecular Biology of the Cell	ATP2A3	ATPase, Ca++ transporting, ubiquitous	-1	-1	-1	-1	-1		E_m_p_t_y	Gene_symbol	Positive_for_at_least_one_child
1	Cellular communication	MBC:0000005	Molecular Biology of the Cell	AVP	arginine vasopressin	-1	5.843832	9	4	116.5	arginine vasopressin	E_m_p_t_y	Gene_symbol	Positive_for_at_least_one_child
1	Cellular communication	MBC:0000005	Molecular Biology of the Cell	AVPR1A	arginine vasopressin receptor 1A	-1	-1	-1	-1	-1		E_m_p_t_y	Gene_symbol	Positive_for_at_least_one_child
1	Cellular communication	MBC:0000005	Molecular Biology of the Cell	AVPR2	arginine vasopressin receptor 2	-1	-1	-1	-1	-1		E_m_p_t_y	Gene_symbol	Positive_for_at_least_one_child
1	Cellular communication	MBC:0000005	Molecular Biology of the Cell	AXIN1	axin 1	-1	-1	-1	-1	-1		E_m_p_t_y	Gene_symbol	Positive_for_at_least_one_child
1	Cellular communication	MBC:0000005	Molecular Biology of the Cell	AXIN2	axin 2	-1	2.921638	5	2	204	Axin2	E_m_p_t_y	Gene_symbol	Positive_for_at_least_one_child
1	Cellular communication	MBC:0000005	Molecular Biology of the Cell	AXL	AXL receptor tyrosine kinase	-1	-1	-1	-1	-1		E_m_p_t_y	Gene_symbol	Positive_for_at_least_one_child
1	Cellular communication	MBC:0000005	Molecular Biology of the Cell	BAMBI	BMP and activin membrane-bound inhibitor	-1	-1	-1	-1	-1		E_m_p_t_y	Gene_symbol	Positive_for_at_least_one_child
1	Cellular communication	MBC:0000005	Molecular Biology of the Cell	BBS2	Bardet-Biedl syndrome 2	-1	-1	-1	-1	-1		E_m_p_t_y	Gene_symbol	Positive_for_at_least_one_child
1	Cellular communication	MBC:0000005	Molecular Biology of the Cell	BCL10	B-cell CLL/lymphoma 10	-1	20.46317	31	14	34	ubiquitin ligase complex	E_m_p_t_y	Gene_symbol	Positive_for_at_least_one_child
1	Cellular communication	MBC:0000005	Molecular Biology of the Cell	BDKRB1	bradykinin receptor B1	-1	-1	-1	-1	-1		E_m_p_t_y	Gene_symbol	Positive_for_at_least_one_child
1	Cellular communication	MBC:0000005	Molecular Biology of the Cell	BDKRB2	bradykinin receptor B2	-1	-1	-1	-1	-1		E_m_p_t_y	Gene_symbol	Positive_for_at_least_one_child
1	Cellular communication	MBC:0000005	Molecular Biology of the Cell	BDNF	brain-derived neurotrophic factor	-1	17.53819	27	12	40.5	BDNF	E_m_p_t_y	Gene_symbol	Positive_for_at_least_one_child
1	Cellular communication	MBC:0000005	Molecular Biology of the Cell	BHLHE40	basic helix-loop-helix family, member e40	-1	-1	-1	-1	-1		E_m_p_t_y	Gene_symbol	Positive_for_at_least_one_child
1	Cellular communication	MBC:0000005	Molecular Biology of the Cell	BMP10	bone morphogenetic protein 10	-1	-1	-1	-1	-1		E_m_p_t_y	Gene_symbol	Positive_for_at_least_one_child
1	Cellular communication	MBC:0000005	Molecular Biology of the Cell	BMP2	bone morphogenetic protein 2	-1	7.305139	11	5	87.5	BMP2,bone morphogenetic protein 2	E_m_p_t_y	Gene_symbol	Positive_for_at_least_one_child
1	Cellular communication	MBC:0000005	Molecular Biology of the Cell	BMP3	bone morphogenetic protein 3	-1	-1	-1	-1	-1		E_m_p_t_y	Gene_symbol	Positive_for_at_least_one_child
1	Cellular communication	MBC:0000005	Molecular Biology of the Cell	BMP4	bone morphogenetic protein 4	-1	7.305139	12	5	87.5	BMP4	E_m_p_t_y	Gene_symbol	Positive_for_at_least_one_child
1	Cellular communication	MBC:0000005	Molecular Biology of the Cell	BMP5	bone morphogenetic protein 5	-1	-1	-1	-1	-1		E_m_p_t_y	Gene_symbol	Positive_for_at_least_one_child
1	Cellular communication	MBC:0000005	Molecular Biology of the Cell	BMP6	bone morphogenetic protein 6	-1	-1	-1	-1	-1		E_m_p_t_y	Gene_symbol	Positive_for_at_least_one_child
1	Cellular communication	MBC:0000005	Molecular Biology of the Cell	BMP7	bone morphogenetic protein 7	-1	-1	-1	-1	-1		E_m_p_t_y	Gene_symbol	Positive_for_at_least_one_child
1	Cellular communication	MBC:0000005	Molecular Biology of the Cell	BMPR1A	bone morphogenetic protein receptor, type IA	-1	2.921638	4	2	204	Bmpr1a	E_m_p_t_y	Gene_symbol	Positive_for_at_least_one_child
1	Cellular communication	MBC:0000005	Molecular Biology of the Cell	BMPR1B	bone morphogenetic protein receptor, type IB	-1	-1	-1	-1	-1		E_m_p_t_y	Gene_symbol	Positive_for_at_least_one_child
1	Cellular communication	MBC:0000005	Molecular Biology of the Cell	BMPR2	bone morphogenetic protein receptor, type II (serine/threonine kinase)	-1	-1	-1	-1	-1		E_m_p_t_y	Gene_symbol	Positive_for_at_least_one_child
1	Cellular communication	MBC:0000005	Molecular Biology of the Cell	BOC	BOC cell adhesion associated, oncogene regulated	-1	-1	-1	-1	-1		E_m_p_t_y	Gene_symbol	Positive_for_at_least_one_child
1	Cellular communication	MBC:0000005	Molecular Biology of the Cell	BP2	Blood pressure QTL 2	-1	-1	-1	-1	-1		E_m_p_t_y	Gene_symbol	Positive_for_at_least_one_child
1	Cellular communication	MBC:0000005	Molecular Biology of the Cell	BRAF	B-Raf proto-oncogene, serine/threonine kinase	-1	7.305139	11	5	87.5	BRAF,BRAF protein	E_m_p_t_y	Gene_symbol	Positive_for_at_least_one_child
1	Cellular communication	MBC:0000005	Molecular Biology of the Cell	BRS3	bombesin-like receptor 3	-1	-1	-1	-1	-1		E_m_p_t_y	Gene_symbol	Positive_for_at_least_one_child
1	Cellular communication	MBC:0000005	Molecular Biology of the Cell	BTC	betacellulin	-1	-1	-1	-1	-1		E_m_p_t_y	Gene_symbol	Positive_for_at_least_one_child
1	Cellular communication	MBC:0000005	Molecular Biology of the Cell	BTG2	BTG family, member 2	-1	-1	-1	-1	-1		E_m_p_t_y	Gene_symbol	Positive_for_at_least_one_child
1	Cellular communication	MBC:0000005	Molecular Biology of the Cell	BTK	Bruton agammaglobulinemia tyrosine kinase	-1	7.305139	11	5	87.5	Btk,Btk protein,XLA	E_m_p_t_y	Gene_symbol	Positive_for_at_least_one_child
1	Cellular communication	MBC:0000005	Molecular Biology of the Cell	CALCA	calcitonin-related polypeptide alpha	-1	5.843832	8	4	116.5	calcitonin gene	E_m_p_t_y	Gene_symbol	Positive_for_at_least_one_child
1	Cellular communication	MBC:0000005	Molecular Biology of the Cell	CALCB	calcitonin-related polypeptide beta	-1	-1	-1	-1	-1		E_m_p_t_y	Gene_symbol	Positive_for_at_least_one_child
1	Cellular communication	MBC:0000005	Molecular Biology of the Cell	CALCRL	calcitonin receptor-like	-1	-1	-1	-1	-1		E_m_p_t_y	Gene_symbol	Positive_for_at_least_one_child
1	Cellular communication	MBC:0000005	Molecular Biology of the Cell	CAMK2A	calcium/calmodulin-dependent protein kinase II alpha	-1	-1	-1	-1	-1		E_m_p_t_y	Gene_symbol	Positive_for_at_least_one_child
1	Cellular communication	MBC:0000005	Molecular Biology of the Cell	CAMK4	calcium/calmodulin-dependent protein kinase IV	-1	-1	-1	-1	-1		E_m_p_t_y	Gene_symbol	Positive_for_at_least_one_child
1	Cellular communication	MBC:0000005	Molecular Biology of the Cell	CARD10	caspase recruitment domain family, member 10	-1	-1	-1	-1	-1		E_m_p_t_y	Gene_symbol	Positive_for_at_least_one_child
1	Cellular communication	MBC:0000005	Molecular Biology of the Cell	CARD11	caspase recruitment domain family, member 11	-1	-1	-1	-1	-1		E_m_p_t_y	Gene_symbol	Positive_for_at_least_one_child
1	Cellular communication	MBC:0000005	Molecular Biology of the Cell	CARD9	caspase recruitment domain family, member 9	-1	-1	-1	-1	-1		E_m_p_t_y	Gene_symbol	Positive_for_at_least_one_child
1	Cellular communication	MBC:0000005	Molecular Biology of the Cell	CARTPT	CART prepropeptide	-1	-1	-1	-1	-1		E_m_p_t_y	Gene_symbol	Positive_for_at_least_one_child
1	Cellular communication	MBC:0000005	Molecular Biology of the Cell	CASR	calcium-sensing receptor	-1	-1	-1	-1	-1		E_m_p_t_y	Gene_symbol	Positive_for_at_least_one_child
1	Cellular communication	MBC:0000005	Molecular Biology of the Cell	CBY1	chibby homolog 1 (Drosophila)	-1	-1	-1	-1	-1		E_m_p_t_y	Gene_symbol	Positive_for_at_least_one_child
1	Cellular communication	MBC:0000005	Molecular Biology of the Cell	CCDC88A	coiled-coil domain containing 88A	-1	-1	-1	-1	-1		E_m_p_t_y	Gene_symbol	Positive_for_at_least_one_child
1	Cellular communication	MBC:0000005	Molecular Biology of the Cell	CCK	cholecystokinin	-1	-1	-1	-1	-1		E_m_p_t_y	Gene_symbol	Positive_for_at_least_one_child
1	Cellular communication	MBC:0000005	Molecular Biology of the Cell	CCKAR	cholecystokinin A receptor	-1	-1	-1	-1	-1		E_m_p_t_y	Gene_symbol	Positive_for_at_least_one_child
1	Cellular communication	MBC:0000005	Molecular Biology of the Cell	CCKBR	cholecystokinin B receptor	-1	-1	-1	-1	-1		E_m_p_t_y	Gene_symbol	Positive_for_at_least_one_child
1	Cellular communication	MBC:0000005	Molecular Biology of the Cell	CCL16	chemokine (C-C motif) ligand 16	-1	-1	-1	-1	-1		E_m_p_t_y	Gene_symbol	Positive_for_at_least_one_child
1	Cellular communication	MBC:0000005	Molecular Biology of the Cell	CCNC	cyclin C	-1	-1	-1	-1	-1		E_m_p_t_y	Gene_symbol	Positive_for_at_least_one_child
1	Cellular communication	MBC:0000005	Molecular Biology of the Cell	CD180	CD180 molecule	-1	-1	-1	-1	-1		E_m_p_t_y	Gene_symbol	Positive_for_at_least_one_child
1	Cellular communication	MBC:0000005	Molecular Biology of the Cell	CD19	CD19 molecule	-1	-1	-1	-1	-1		E_m_p_t_y	Gene_symbol	Positive_for_at_least_one_child
1	Cellular communication	MBC:0000005	Molecular Biology of the Cell	CD24	CD24 molecule	-1	-1	-1	-1	-1		E_m_p_t_y	Gene_symbol	Positive_for_at_least_one_child
1	Cellular communication	MBC:0000005	Molecular Biology of the Cell	CD244	CD244 molecule, natural killer cell receptor 2B4	-1	2.921638	4	2	204	2B4	E_m_p_t_y	Gene_symbol	Positive_for_at_least_one_child
1	Cellular communication	MBC:0000005	Molecular Biology of the Cell	CD28	CD28 molecule	-1	-1	-1	-1	-1		E_m_p_t_y	Gene_symbol	Positive_for_at_least_one_child
1	Cellular communication	MBC:0000005	Molecular Biology of the Cell	CD33	CD33 molecule	-1	-1	-1	-1	-1		E_m_p_t_y	Gene_symbol	Positive_for_at_least_one_child
1	Cellular communication	MBC:0000005	Molecular Biology of the Cell	CD38	CD38 molecule	-1	-1	-1	-1	-1		E_m_p_t_y	Gene_symbol	Positive_for_at_least_one_child
1	Cellular communication	MBC:0000005	Molecular Biology of the Cell	CD44	CD44 molecule (Indian blood group)	-1	7.073512	15	7	95	CD44	E_m_p_t_y	Gene_symbol	Positive_for_at_least_one_child
1	Cellular communication	MBC:0000005	Molecular Biology of the Cell	CD47	CD47 molecule	-1	-1	-1	-1	-1		E_m_p_t_y	Gene_symbol	Positive_for_at_least_one_child
1	Cellular communication	MBC:0000005	Molecular Biology of the Cell	CD69	CD69 molecule	-1	2.921638	5	2	204	CD69	E_m_p_t_y	Gene_symbol	Positive_for_at_least_one_child
1	Cellular communication	MBC:0000005	Molecular Biology of the Cell	CD72	CD72 molecule	-1	-1	-1	-1	-1		E_m_p_t_y	Gene_symbol	Positive_for_at_least_one_child
1	Cellular communication	MBC:0000005	Molecular Biology of the Cell	CD74	CD74 molecule, major histocompatibility complex, class II invariant chain	-1	-1	-1	-1	-1		E_m_p_t_y	Gene_symbol	Positive_for_at_least_one_child
1	Cellular communication	MBC:0000005	Molecular Biology of the Cell	CDK14	cyclin-dependent kinase 14	-1	-1	-1	-1	-1		E_m_p_t_y	Gene_symbol	Positive_for_at_least_one_child
1	Cellular communication	MBC:0000005	Molecular Biology of the Cell	CDON	cell adhesion associated, oncogene regulated	-1	-1	-1	-1	-1		E_m_p_t_y	Gene_symbol	Positive_for_at_least_one_child
1	Cellular communication	MBC:0000005	Molecular Biology of the Cell	CGA	glycoprotein hormones, alpha polypeptide	-1	16.0759	24	11	45.5	luteinizing hormone	E_m_p_t_y	Gene_symbol	Positive_for_at_least_one_child
1	Cellular communication	MBC:0000005	Molecular Biology of the Cell	CHN1	chimerin 1	-1	-1	-1	-1	-1		E_m_p_t_y	Gene_symbol	Positive_for_at_least_one_child
1	Cellular communication	MBC:0000005	Molecular Biology of the Cell	CHN2	chimerin 2	-1	-1	-1	-1	-1		E_m_p_t_y	Gene_symbol	Positive_for_at_least_one_child
1	Cellular communication	MBC:0000005	Molecular Biology of the Cell	CHRD	chordin	-1	2.921638	4	2	204	Bmp,chordin (Bmp)	E_m_p_t_y	Gene_symbol	Positive_for_at_least_one_child
1	Cellular communication	MBC:0000005	Molecular Biology of the Cell	CHRM1	cholinergic receptor, muscarinic 1	-1	-1	-1	-1	-1		E_m_p_t_y	Gene_symbol	Positive_for_at_least_one_child
1	Cellular communication	MBC:0000005	Molecular Biology of the Cell	CHRM2	cholinergic receptor, muscarinic 2	-1	-1	-1	-1	-1		E_m_p_t_y	Gene_symbol	Positive_for_at_least_one_child
1	Cellular communication	MBC:0000005	Molecular Biology of the Cell	CHRM3	cholinergic receptor, muscarinic 3	-1	-1	-1	-1	-1		E_m_p_t_y	Gene_symbol	Positive_for_at_least_one_child
1	Cellular communication	MBC:0000005	Molecular Biology of the Cell	CHRM4	cholinergic receptor, muscarinic 4	-1	-1	-1	-1	-1		E_m_p_t_y	Gene_symbol	Positive_for_at_least_one_child
1	Cellular communication	MBC:0000005	Molecular Biology of the Cell	CHUK	conserved helix-loop-helix ubiquitous kinase	-1	2.921638	4	2	204	IkappaB kinase 1 (IKK1),IKK1	E_m_p_t_y	Gene_symbol	Positive_for_at_least_one_child
1	Cellular communication	MBC:0000005	Molecular Biology of the Cell	CIAPIN1	cytokine induced apoptosis inhibitor 1	-1	-1	-1	-1	-1		E_m_p_t_y	Gene_symbol	Positive_for_at_least_one_child
1	Cellular communication	MBC:0000005	Molecular Biology of the Cell	CISH	cytokine inducible SH2-containing protein	-1	2.921638	4	2	204	CIS	E_m_p_t_y	Gene_symbol	Positive_for_at_least_one_child
1	Cellular communication	MBC:0000005	Molecular Biology of the Cell	CITED2	Cbp/p300-interacting transactivator, with Glu/Asp-rich carboxy-terminal domain, 2	-1	-1	-1	-1	-1		E_m_p_t_y	Gene_symbol	Positive_for_at_least_one_child
1	Cellular communication	MBC:0000005	Molecular Biology of the Cell	CLCF1	cardiotrophin-like cytokine factor 1	-1	-1	-1	-1	-1		E_m_p_t_y	Gene_symbol	Positive_for_at_least_one_child
1	Cellular communication	MBC:0000005	Molecular Biology of the Cell	CLEC4C	C-type lectin domain family 4, member C	-1	-1	-1	-1	-1		E_m_p_t_y	Gene_symbol	Positive_for_at_least_one_child
1	Cellular communication	MBC:0000005	Molecular Biology of the Cell	CLEC4D	C-type lectin domain family 4, member D	-1	-1	-1	-1	-1		E_m_p_t_y	Gene_symbol	Positive_for_at_least_one_child
1	Cellular communication	MBC:0000005	Molecular Biology of the Cell	CLEC4E	C-type lectin domain family 4, member E	-1	-1	-1	-1	-1		E_m_p_t_y	Gene_symbol	Positive_for_at_least_one_child
1	Cellular communication	MBC:0000005	Molecular Biology of the Cell	CLEC7A	C-type lectin domain family 7, member A	-1	-1	-1	-1	-1		E_m_p_t_y	Gene_symbol	Positive_for_at_least_one_child
1	Cellular communication	MBC:0000005	Molecular Biology of the Cell	CNKSR1	connector enhancer of kinase suppressor of Ras 1	-1	-1	-1	-1	-1		E_m_p_t_y	Gene_symbol	Positive_for_at_least_one_child
1	Cellular communication	MBC:0000005	Molecular Biology of the Cell	CNR1	cannabinoid receptor 1 (brain)	-1	5.843832	9	4	116.5	cannabinoid receptors,CB1	E_m_p_t_y	Gene_symbol	Positive_for_at_least_one_child
1	Cellular communication	MBC:0000005	Molecular Biology of the Cell	CNR2	cannabinoid receptor 2 (macrophage)	-1	5.843832	9	4	116.5	cannabinoid receptors	E_m_p_t_y	Gene_symbol	Positive_for_at_least_one_child
1	Cellular communication	MBC:0000005	Molecular Biology of the Cell	CNRIP1	cannabinoid receptor interacting protein 1	-1	-1	-1	-1	-1		E_m_p_t_y	Gene_symbol	Positive_for_at_least_one_child
1	Cellular communication	MBC:0000005	Molecular Biology of the Cell	COMMD1	copper metabolism (Murr1) domain containing 1	-1	-1	-1	-1	-1		E_m_p_t_y	Gene_symbol	Positive_for_at_least_one_child
1	Cellular communication	MBC:0000005	Molecular Biology of the Cell	CORT	cortistatin	-1	-1	-1	-1	-1		E_m_p_t_y	Gene_symbol	Positive_for_at_least_one_child
1	Cellular communication	MBC:0000005	Molecular Biology of the Cell	CPN1	carboxypeptidase N, polypeptide 1	-1	-1	-1	-1	-1		E_m_p_t_y	Gene_symbol	Positive_for_at_least_one_child
1	Cellular communication	MBC:0000005	Molecular Biology of the Cell	CPN2	carboxypeptidase N, polypeptide 2	-1	-1	-1	-1	-1		E_m_p_t_y	Gene_symbol	Positive_for_at_least_one_child
1	Cellular communication	MBC:0000005	Molecular Biology of the Cell	CRB2	crumbs family member 2	-1	-1	-1	-1	-1		E_m_p_t_y	Gene_symbol	Positive_for_at_least_one_child
1	Cellular communication	MBC:0000005	Molecular Biology of the Cell	CRB3	crumbs family member 3	-1	-1	-1	-1	-1		E_m_p_t_y	Gene_symbol	Positive_for_at_least_one_child
1	Cellular communication	MBC:0000005	Molecular Biology of the Cell	CRCP	CGRP receptor component	-1	-1	-1	-1	-1		E_m_p_t_y	Gene_symbol	Positive_for_at_least_one_child
1	Cellular communication	MBC:0000005	Molecular Biology of the Cell	CREB1	cAMP responsive element binding protein 1	-1	-1	-1	-1	-1		E_m_p_t_y	Gene_symbol	Positive_for_at_least_one_child
1	Cellular communication	MBC:0000005	Molecular Biology of the Cell	CRH	corticotropin releasing hormone	-1	-1	-1	-1	-1		E_m_p_t_y	Gene_symbol	Positive_for_at_least_one_child
1	Cellular communication	MBC:0000005	Molecular Biology of the Cell	CRHR1	corticotropin releasing hormone receptor 1	-1	-1	-1	-1	-1		E_m_p_t_y	Gene_symbol	Positive_for_at_least_one_child
1	Cellular communication	MBC:0000005	Molecular Biology of the Cell	CRHR2	corticotropin releasing hormone receptor 2	-1	-1	-1	-1	-1		E_m_p_t_y	Gene_symbol	Positive_for_at_least_one_child
1	Cellular communication	MBC:0000005	Molecular Biology of the Cell	CRLF2	cytokine receptor-like factor 2	-1	-1	-1	-1	-1		E_m_p_t_y	Gene_symbol	Positive_for_at_least_one_child
1	Cellular communication	MBC:0000005	Molecular Biology of the Cell	CRMP1	collapsin response mediator protein 1	-1	-1	-1	-1	-1		E_m_p_t_y	Gene_symbol	Positive_for_at_least_one_child
1	Cellular communication	MBC:0000005	Molecular Biology of the Cell	CRTC1	CREB regulated transcription coactivator 1	-1	-1	-1	-1	-1		E_m_p_t_y	Gene_symbol	Positive_for_at_least_one_child
1	Cellular communication	MBC:0000005	Molecular Biology of the Cell	CSF1	colony stimulating factor 1 (macrophage)	-1	-1	-1	-1	-1		E_m_p_t_y	Gene_symbol	Positive_for_at_least_one_child
1	Cellular communication	MBC:0000005	Molecular Biology of the Cell	CSF1R	colony stimulating factor 1 receptor	-1	-1	-1	-1	-1		E_m_p_t_y	Gene_symbol	Positive_for_at_least_one_child
1	Cellular communication	MBC:0000005	Molecular Biology of the Cell	CSF2RA	colony stimulating factor 2 receptor, alpha, low-affinity (granulocyte-macrophage)	-1	-1	-1	-1	-1		E_m_p_t_y	Gene_symbol	Positive_for_at_least_one_child
1	Cellular communication	MBC:0000005	Molecular Biology of the Cell	CSF3	colony stimulating factor 3 (granulocyte)	-1	-1	-1	-1	-1		E_m_p_t_y	Gene_symbol	Positive_for_at_least_one_child
1	Cellular communication	MBC:0000005	Molecular Biology of the Cell	CSF3R	colony stimulating factor 3 receptor (granulocyte)	-1	-1	-1	-1	-1		E_m_p_t_y	Gene_symbol	Positive_for_at_least_one_child
1	Cellular communication	MBC:0000005	Molecular Biology of the Cell	CSH2	chorionic somatomammotropin hormone 2	-1	-1	-1	-1	-1		E_m_p_t_y	Gene_symbol	Positive_for_at_least_one_child
1	Cellular communication	MBC:0000005	Molecular Biology of the Cell	CTF1	cardiotrophin 1	-1	-1	-1	-1	-1		E_m_p_t_y	Gene_symbol	Positive_for_at_least_one_child
1	Cellular communication	MBC:0000005	Molecular Biology of the Cell	CTGF	connective tissue growth factor	-1	11.68989	18	8	62.5	connective tissue growth factor	E_m_p_t_y	Gene_symbol	Positive_for_at_least_one_child
1	Cellular communication	MBC:0000005	Molecular Biology of the Cell	CTHRC1	collagen triple helix repeat containing 1	-1	-1	-1	-1	-1		E_m_p_t_y	Gene_symbol	Positive_for_at_least_one_child
1	Cellular communication	MBC:0000005	Molecular Biology of the Cell	CTNNA1	catenin (cadherin-associated protein), alpha 1, 102kDa	-1	-1	-1	-1	-1		E_m_p_t_y	Gene_symbol	Positive_for_at_least_one_child
1	Cellular communication	MBC:0000005	Molecular Biology of the Cell	CTNNB1	catenin (cadherin-associated protein), beta 1, 88kDa	-1	-1	-1	-1	-1		E_m_p_t_y	Gene_symbol	Positive_for_at_least_one_child
1	Cellular communication	MBC:0000005	Molecular Biology of the Cell	CTNNBIP1	catenin, beta interacting protein 1	-1	-1	-1	-1	-1		E_m_p_t_y	Gene_symbol	Positive_for_at_least_one_child
1	Cellular communication	MBC:0000005	Molecular Biology of the Cell	CUL2	cullin 2	-1	-1	-1	-1	-1		E_m_p_t_y	Gene_symbol	Positive_for_at_least_one_child
1	Cellular communication	MBC:0000005	Molecular Biology of the Cell	CXCR2	chemokine (C-X-C motif) receptor 2	-1	-1	-1	-1	-1		E_m_p_t_y	Gene_symbol	Positive_for_at_least_one_child
1	Cellular communication	MBC:0000005	Molecular Biology of the Cell	CXCR4	chemokine (C-X-C motif) receptor 4	-1	10.22817	15	7	69	CXCR4,CXCR4 receptor	E_m_p_t_y	Gene_symbol	Positive_for_at_least_one_child
1	Cellular communication	MBC:0000005	Molecular Biology of the Cell	CXXC5	CXXC finger protein 5	-1	-1	-1	-1	-1		E_m_p_t_y	Gene_symbol	Positive_for_at_least_one_child
1	Cellular communication	MBC:0000005	Molecular Biology of the Cell	CYLD	cylindromatosis (turban tumor syndrome)	-1	-1	-1	-1	-1		E_m_p_t_y	Gene_symbol	Positive_for_at_least_one_child
1	Cellular communication	MBC:0000005	Molecular Biology of the Cell	CYR61	cysteine-rich, angiogenic inducer, 61	-1	-1	-1	-1	-1		E_m_p_t_y	Gene_symbol	Positive_for_at_least_one_child
1	Cellular communication	MBC:0000005	Molecular Biology of the Cell	CYSLTR1	cysteinyl leukotriene receptor 1	-1	-1	-1	-1	-1		E_m_p_t_y	Gene_symbol	Positive_for_at_least_one_child
1	Cellular communication	MBC:0000005	Molecular Biology of the Cell	CYSLTR2	cysteinyl leukotriene receptor 2	-1	-1	-1	-1	-1		E_m_p_t_y	Gene_symbol	Positive_for_at_least_one_child
1	Cellular communication	MBC:0000005	Molecular Biology of the Cell	DACT1	dishevelled-binding antagonist of beta-catenin 1	-1	-1	-1	-1	-1		E_m_p_t_y	Gene_symbol	Positive_for_at_least_one_child
1	Cellular communication	MBC:0000005	Molecular Biology of the Cell	DACT2	dishevelled-binding antagonist of beta-catenin 2	-1	-1	-1	-1	-1		E_m_p_t_y	Gene_symbol	Positive_for_at_least_one_child
1	Cellular communication	MBC:0000005	Molecular Biology of the Cell	DAND5	DAN domain family member 5, BMP antagonist	-1	-1	-1	-1	-1		E_m_p_t_y	Gene_symbol	Positive_for_at_least_one_child
1	Cellular communication	MBC:0000005	Molecular Biology of the Cell	DCBLD2	discoidin, CUB and LCCL domain containing 2	-1	-1	-1	-1	-1		E_m_p_t_y	Gene_symbol	Positive_for_at_least_one_child
1	Cellular communication	MBC:0000005	Molecular Biology of the Cell	DCX	doublecortin	-1	-1	-1	-1	-1		E_m_p_t_y	Gene_symbol	Positive_for_at_least_one_child
1	Cellular communication	MBC:0000005	Molecular Biology of the Cell	DDIT4	DNA-damage-inducible transcript 4	-1	-1	-1	-1	-1		E_m_p_t_y	Gene_symbol	Positive_for_at_least_one_child
1	Cellular communication	MBC:0000005	Molecular Biology of the Cell	DDR1	discoidin domain receptor tyrosine kinase 1	-1	-1	-1	-1	-1		E_m_p_t_y	Gene_symbol	Positive_for_at_least_one_child
1	Cellular communication	MBC:0000005	Molecular Biology of the Cell	DDR2	discoidin domain receptor tyrosine kinase 2	-1	-1	-1	-1	-1		E_m_p_t_y	Gene_symbol	Positive_for_at_least_one_child
1	Cellular communication	MBC:0000005	Molecular Biology of the Cell	DDX58	DEAD (Asp-Glu-Ala-Asp) box polypeptide 58	-1	-1	-1	-1	-1		E_m_p_t_y	Gene_symbol	Positive_for_at_least_one_child
1	Cellular communication	MBC:0000005	Molecular Biology of the Cell	DEPTOR	DEP domain containing MTOR-interacting protein	-1	-1	-1	-1	-1		E_m_p_t_y	Gene_symbol	Positive_for_at_least_one_child
1	Cellular communication	MBC:0000005	Molecular Biology of the Cell	DHH	desert hedgehog	-1	-1	-1	-1	-1		E_m_p_t_y	Gene_symbol	Positive_for_at_least_one_child
1	Cellular communication	MBC:0000005	Molecular Biology of the Cell	DHX58	DEXH (Asp-Glu-X-His) box polypeptide 58	-1	-1	-1	-1	-1		E_m_p_t_y	Gene_symbol	Positive_for_at_least_one_child
1	Cellular communication	MBC:0000005	Molecular Biology of the Cell	DKK1	dickkopf WNT signaling pathway inhibitor 1	-1	10.22817	16	7	69	DKK1	E_m_p_t_y	Gene_symbol	Positive_for_at_least_one_child
1	Cellular communication	MBC:0000005	Molecular Biology of the Cell	DKK2	dickkopf WNT signaling pathway inhibitor 2	-1	-1	-1	-1	-1		E_m_p_t_y	Gene_symbol	Positive_for_at_least_one_child
1	Cellular communication	MBC:0000005	Molecular Biology of the Cell	DKK3	dickkopf WNT signaling pathway inhibitor 3	-1	13.15176	21	9	57.5	Dkk3	E_m_p_t_y	Gene_symbol	Positive_for_at_least_one_child
1	Cellular communication	MBC:0000005	Molecular Biology of the Cell	DKK4	dickkopf WNT signaling pathway inhibitor 4	-1	-1	-1	-1	-1		E_m_p_t_y	Gene_symbol	Positive_for_at_least_one_child
1	Cellular communication	MBC:0000005	Molecular Biology of the Cell	DLG1	discs, large homolog 1 (Drosophila)	-1	-1	-1	-1	-1		E_m_p_t_y	Gene_symbol	Positive_for_at_least_one_child
1	Cellular communication	MBC:0000005	Molecular Biology of the Cell	DLK1	delta-like 1 homolog (Drosophila)	-1	-1	-1	-1	-1		E_m_p_t_y	Gene_symbol	Positive_for_at_least_one_child
1	Cellular communication	MBC:0000005	Molecular Biology of the Cell	DLL1	delta-like 1 (Drosophila)	-1	-1	-1	-1	-1		E_m_p_t_y	Gene_symbol	Positive_for_at_least_one_child
1	Cellular communication	MBC:0000005	Molecular Biology of the Cell	DLL3	delta-like 3 (Drosophila)	-1	-1	-1	-1	-1		E_m_p_t_y	Gene_symbol	Positive_for_at_least_one_child
1	Cellular communication	MBC:0000005	Molecular Biology of the Cell	DLL4	delta-like 4 (Drosophila)	-1	-1	-1	-1	-1		E_m_p_t_y	Gene_symbol	Positive_for_at_least_one_child
1	Cellular communication	MBC:0000005	Molecular Biology of the Cell	DPYSL2	dihydropyrimidinase-like 2	-1	-1	-1	-1	-1		E_m_p_t_y	Gene_symbol	Positive_for_at_least_one_child
1	Cellular communication	MBC:0000005	Molecular Biology of the Cell	DPYSL3	dihydropyrimidinase-like 3	-1	-1	-1	-1	-1		E_m_p_t_y	Gene_symbol	Positive_for_at_least_one_child
1	Cellular communication	MBC:0000005	Molecular Biology of the Cell	DPYSL4	dihydropyrimidinase-like 4	-1	-1	-1	-1	-1		E_m_p_t_y	Gene_symbol	Positive_for_at_least_one_child
1	Cellular communication	MBC:0000005	Molecular Biology of the Cell	DPYSL5	dihydropyrimidinase-like 5	-1	-1	-1	-1	-1		E_m_p_t_y	Gene_symbol	Positive_for_at_least_one_child
1	Cellular communication	MBC:0000005	Molecular Biology of the Cell	DRAP1	DR1-associated protein 1 (negative cofactor 2 alpha)	-1	-1	-1	-1	-1		E_m_p_t_y	Gene_symbol	Positive_for_at_least_one_child
1	Cellular communication	MBC:0000005	Molecular Biology of the Cell	DUSP1	dual specificity phosphatase 1	-1	-1	-1	-1	-1		E_m_p_t_y	Gene_symbol	Positive_for_at_least_one_child
1	Cellular communication	MBC:0000005	Molecular Biology of the Cell	DUSP5	dual specificity phosphatase 5	-1	-1	-1	-1	-1		E_m_p_t_y	Gene_symbol	Positive_for_at_least_one_child
1	Cellular communication	MBC:0000005	Molecular Biology of the Cell	DUSP6	dual specificity phosphatase 6	-1	-1	-1	-1	-1		E_m_p_t_y	Gene_symbol	Positive_for_at_least_one_child
1	Cellular communication	MBC:0000005	Molecular Biology of the Cell	DUSP7	dual specificity phosphatase 7	-1	-1	-1	-1	-1		E_m_p_t_y	Gene_symbol	Positive_for_at_least_one_child
1	Cellular communication	MBC:0000005	Molecular Biology of the Cell	DVL2	dishevelled segment polarity protein 2	-1	2.921638	4	2	204	Dvl2	E_m_p_t_y	Gene_symbol	Positive_for_at_least_one_child
1	Cellular communication	MBC:0000005	Molecular Biology of the Cell	DVL3	dishevelled segment polarity protein 3	-1	-1	-1	-1	-1		E_m_p_t_y	Gene_symbol	Positive_for_at_least_one_child
1	Cellular communication	MBC:0000005	Molecular Biology of the Cell	DYRK1A	dual-specificity tyrosine-(Y)-phosphorylation regulated kinase 1A	-1	-1	-1	-1	-1		E_m_p_t_y	Gene_symbol	Positive_for_at_least_one_child
1	Cellular communication	MBC:0000005	Molecular Biology of the Cell	EBF1	early B-cell factor 1	-1	-1	-1	-1	-1		E_m_p_t_y	Gene_symbol	Positive_for_at_least_one_child
1	Cellular communication	MBC:0000005	Molecular Biology of the Cell	ECE1	endothelin converting enzyme 1	-1	-1	-1	-1	-1		E_m_p_t_y	Gene_symbol	Positive_for_at_least_one_child
1	Cellular communication	MBC:0000005	Molecular Biology of the Cell	ECE2	endothelin converting enzyme 2	-1	-1	-1	-1	-1		E_m_p_t_y	Gene_symbol	Positive_for_at_least_one_child
1	Cellular communication	MBC:0000005	Molecular Biology of the Cell	EDA	ectodysplasin A	-1	-1	-1	-1	-1		E_m_p_t_y	Gene_symbol	Positive_for_at_least_one_child
1	Cellular communication	MBC:0000005	Molecular Biology of the Cell	EDAR	ectodysplasin A receptor	-1	-1	-1	-1	-1		E_m_p_t_y	Gene_symbol	Positive_for_at_least_one_child
1	Cellular communication	MBC:0000005	Molecular Biology of the Cell	EDN1	endothelin 1	-1	-1	-1	-1	-1		E_m_p_t_y	Gene_symbol	Positive_for_at_least_one_child
1	Cellular communication	MBC:0000005	Molecular Biology of the Cell	EDN2	endothelin 2	-1	-1	-1	-1	-1		E_m_p_t_y	Gene_symbol	Positive_for_at_least_one_child
1	Cellular communication	MBC:0000005	Molecular Biology of the Cell	EDN3	endothelin 3	-1	-1	-1	-1	-1		E_m_p_t_y	Gene_symbol	Positive_for_at_least_one_child
1	Cellular communication	MBC:0000005	Molecular Biology of the Cell	EDNRA	endothelin receptor type A	-1	-1	-1	-1	-1		E_m_p_t_y	Gene_symbol	Positive_for_at_least_one_child
1	Cellular communication	MBC:0000005	Molecular Biology of the Cell	EDNRB	endothelin receptor type B	-1	-1	-1	-1	-1		E_m_p_t_y	Gene_symbol	Positive_for_at_least_one_child
1	Cellular communication	MBC:0000005	Molecular Biology of the Cell	EFEMP1	EGF containing fibulin-like extracellular matrix protein 1	-1	-1	-1	-1	-1		E_m_p_t_y	Gene_symbol	Positive_for_at_least_one_child
1	Cellular communication	MBC:0000005	Molecular Biology of the Cell	EFEMP2	EGF containing fibulin-like extracellular matrix protein 2	-1	-1	-1	-1	-1		E_m_p_t_y	Gene_symbol	Positive_for_at_least_one_child
1	Cellular communication	MBC:0000005	Molecular Biology of the Cell	EFNA1	ephrin-A1	-1	-1	-1	-1	-1		E_m_p_t_y	Gene_symbol	Positive_for_at_least_one_child
1	Cellular communication	MBC:0000005	Molecular Biology of the Cell	EFNB2	ephrin-B2	-1	-1	-1	-1	-1		E_m_p_t_y	Gene_symbol	Positive_for_at_least_one_child
1	Cellular communication	MBC:0000005	Molecular Biology of the Cell	EGF	epidermal growth factor	-1	84.95507	130	58	11	EGF,EGF (epidermal growth factor),EGF receptor	E_m_p_t_y	Gene_symbol	Positive_for_at_least_one_child
1	Cellular communication	MBC:0000005	Molecular Biology of the Cell	EGFR	epidermal growth factor receptor	-1	96.71028	149	66	9	EGFR,epithelial growth factor receptor (EGFR)	E_m_p_t_y	Gene_symbol	Positive_for_at_least_one_child
1	Cellular communication	MBC:0000005	Molecular Biology of the Cell	EGLN1	egl-9 family hypoxia-inducible factor 1	-1	-1	-1	-1	-1		E_m_p_t_y	Gene_symbol	Positive_for_at_least_one_child
1	Cellular communication	MBC:0000005	Molecular Biology of the Cell	EGLN3	egl-9 family hypoxia-inducible factor 3	-1	-1	-1	-1	-1		E_m_p_t_y	Gene_symbol	Positive_for_at_least_one_child
1	Cellular communication	MBC:0000005	Molecular Biology of the Cell	EGR1	early growth response 1	-1	-1	-1	-1	-1		E_m_p_t_y	Gene_symbol	Positive_for_at_least_one_child
1	Cellular communication	MBC:0000005	Molecular Biology of the Cell	EIF4EBP1	eukaryotic translation initiation factor 4E binding protein 1	-1	-1	-1	-1	-1		E_m_p_t_y	Gene_symbol	Positive_for_at_least_one_child
1	Cellular communication	MBC:0000005	Molecular Biology of the Cell	ELF5	E74-like factor 5 (ets domain transcription factor)	-1	-1	-1	-1	-1		E_m_p_t_y	Gene_symbol	Positive_for_at_least_one_child
1	Cellular communication	MBC:0000005	Molecular Biology of the Cell	ENG	endoglin	-1	2.921638	5	2	204	Endoglin	E_m_p_t_y	Gene_symbol	Positive_for_at_least_one_child
1	Cellular communication	MBC:0000005	Molecular Biology of the Cell	EPGN	epithelial mitogen	-1	-1	-1	-1	-1		E_m_p_t_y	Gene_symbol	Positive_for_at_least_one_child
1	Cellular communication	MBC:0000005	Molecular Biology of the Cell	EPHA2	EPH receptor A2	-1	-1	-1	-1	-1		E_m_p_t_y	Gene_symbol	Positive_for_at_least_one_child
1	Cellular communication	MBC:0000005	Molecular Biology of the Cell	EPHB4	EPH receptor B4	-1	-1	-1	-1	-1		E_m_p_t_y	Gene_symbol	Positive_for_at_least_one_child
1	Cellular communication	MBC:0000005	Molecular Biology of the Cell	EPO	erythropoietin	-1	-1	-1	-1	-1		E_m_p_t_y	Gene_symbol	Positive_for_at_least_one_child
1	Cellular communication	MBC:0000005	Molecular Biology of the Cell	EPOR	erythropoietin receptor	-1	7.305139	12	5	87.5	EPOR,erythropoietin receptor,erythropoietin receptor (EPOR)	E_m_p_t_y	Gene_symbol	Positive_for_at_least_one_child
1	Cellular communication	MBC:0000005	Molecular Biology of the Cell	ERBB2	erb-b2 receptor tyrosine kinase 2	-1	19.00061	30	13	36.5	HER2	E_m_p_t_y	Gene_symbol	Positive_for_at_least_one_child
1	Cellular communication	MBC:0000005	Molecular Biology of the Cell	ERBB2IP	erbb2 interacting protein	-1	-1	-1	-1	-1		E_m_p_t_y	Gene_symbol	Positive_for_at_least_one_child
1	Cellular communication	MBC:0000005	Molecular Biology of the Cell	ERBB3	erb-b2 receptor tyrosine kinase 3	-1	-1	-1	-1	-1		E_m_p_t_y	Gene_symbol	Positive_for_at_least_one_child
1	Cellular communication	MBC:0000005	Molecular Biology of the Cell	ERBB4	erb-b2 receptor tyrosine kinase 4	-1	-1	-1	-1	-1		E_m_p_t_y	Gene_symbol	Positive_for_at_least_one_child
1	Cellular communication	MBC:0000005	Molecular Biology of the Cell	EREG	epiregulin	-1	-1	-1	-1	-1		E_m_p_t_y	Gene_symbol	Positive_for_at_least_one_child
1	Cellular communication	MBC:0000005	Molecular Biology of the Cell	ERRFI1	ERBB receptor feedback inhibitor 1	-1	-1	-1	-1	-1		E_m_p_t_y	Gene_symbol	Positive_for_at_least_one_child
1	Cellular communication	MBC:0000005	Molecular Biology of the Cell	ESR1	estrogen receptor 1	-1	4.382665	6	3	153	ESR1,estrogen receptor 1,estrogen receptor 1 (ESR1)	E_m_p_t_y	Gene_symbol	Positive_for_at_least_one_child
1	Cellular communication	MBC:0000005	Molecular Biology of the Cell	ESR2	estrogen receptor 2 (ER beta)	-1	-1	-1	-1	-1		E_m_p_t_y	Gene_symbol	Positive_for_at_least_one_child
1	Cellular communication	MBC:0000005	Molecular Biology of the Cell	ETS1	v-ets avian erythroblastosis virus E26 oncogene homolog 1	-1	2.921638	5	2	204	Ets1	E_m_p_t_y	Gene_symbol	Positive_for_at_least_one_child
1	Cellular communication	MBC:0000005	Molecular Biology of the Cell	ETV4	ets variant 4	-1	-1	-1	-1	-1		E_m_p_t_y	Gene_symbol	Positive_for_at_least_one_child
1	Cellular communication	MBC:0000005	Molecular Biology of the Cell	ETV6	ets variant 6	-1	-1	-1	-1	-1		E_m_p_t_y	Gene_symbol	Positive_for_at_least_one_child
1	Cellular communication	MBC:0000005	Molecular Biology of the Cell	EZR	ezrin	-1	-1	-1	-1	-1		E_m_p_t_y	Gene_symbol	Positive_for_at_least_one_child
1	Cellular communication	MBC:0000005	Molecular Biology of the Cell	F12	coagulation factor XII (Hageman factor)	-1	-1	-1	-1	-1		E_m_p_t_y	Gene_symbol	Positive_for_at_least_one_child
1	Cellular communication	MBC:0000005	Molecular Biology of the Cell	FARP1	FERM, RhoGEF (ARHGEF) and pleckstrin domain protein 1 (chondrocyte-derived)	-1	-1	-1	-1	-1		E_m_p_t_y	Gene_symbol	Positive_for_at_least_one_child
1	Cellular communication	MBC:0000005	Molecular Biology of the Cell	FASLG	Fas ligand (TNF superfamily, member 6)	-1	14.61376	23	10	51.5	Fas ligand	E_m_p_t_y	Gene_symbol	Positive_for_at_least_one_child
1	Cellular communication	MBC:0000005	Molecular Biology of the Cell	FAT2	FAT atypical cadherin 2	-1	-1	-1	-1	-1		E_m_p_t_y	Gene_symbol	Positive_for_at_least_one_child
1	Cellular communication	MBC:0000005	Molecular Biology of the Cell	FAT4	FAT atypical cadherin 4	-1	-1	-1	-1	-1		E_m_p_t_y	Gene_symbol	Positive_for_at_least_one_child
1	Cellular communication	MBC:0000005	Molecular Biology of the Cell	FBLN1	fibulin 1	-1	-1	-1	-1	-1		E_m_p_t_y	Gene_symbol	Positive_for_at_least_one_child
1	Cellular communication	MBC:0000005	Molecular Biology of the Cell	FBLN5	fibulin 5	-1	-1	-1	-1	-1		E_m_p_t_y	Gene_symbol	Positive_for_at_least_one_child
1	Cellular communication	MBC:0000005	Molecular Biology of the Cell	FER	fer (fps/fes related) tyrosine kinase	-1	-1	-1	-1	-1		E_m_p_t_y	Gene_symbol	Positive_for_at_least_one_child
1	Cellular communication	MBC:0000005	Molecular Biology of the Cell	FGF1	fibroblast growth factor 1 (acidic)	-1	5.843832	9	4	116.5	endothelial cell growth factor	E_m_p_t_y	Gene_symbol	Positive_for_at_least_one_child
1	Cellular communication	MBC:0000005	Molecular Biology of the Cell	FGF10	fibroblast growth factor 10	-1	-1	-1	-1	-1		E_m_p_t_y	Gene_symbol	Positive_for_at_least_one_child
1	Cellular communication	MBC:0000005	Molecular Biology of the Cell	FGF18	fibroblast growth factor 18	-1	-1	-1	-1	-1		E_m_p_t_y	Gene_symbol	Positive_for_at_least_one_child
1	Cellular communication	MBC:0000005	Molecular Biology of the Cell	FGF2	fibroblast growth factor 2 (basic)	-1	5.843832	10	4	116.5	basic fibroblast growth factor (bFGF)	E_m_p_t_y	Gene_symbol	Positive_for_at_least_one_child
1	Cellular communication	MBC:0000005	Molecular Biology of the Cell	FGF3	fibroblast growth factor 3	-1	-1	-1	-1	-1		E_m_p_t_y	Gene_symbol	Positive_for_at_least_one_child
1	Cellular communication	MBC:0000005	Molecular Biology of the Cell	FGF7	fibroblast growth factor 7	-1	-1	-1	-1	-1		E_m_p_t_y	Gene_symbol	Positive_for_at_least_one_child
1	Cellular communication	MBC:0000005	Molecular Biology of the Cell	FGF9	fibroblast growth factor 9	-1	-1	-1	-1	-1		E_m_p_t_y	Gene_symbol	Positive_for_at_least_one_child
1	Cellular communication	MBC:0000005	Molecular Biology of the Cell	FGFR1	fibroblast growth factor receptor 1	-1	5.843832	8	4	116.5	OGD	E_m_p_t_y	Gene_symbol	Positive_for_at_least_one_child
1	Cellular communication	MBC:0000005	Molecular Biology of the Cell	FGFR2	fibroblast growth factor receptor 2	-1	2.921638	5	2	204	FGFR2	E_m_p_t_y	Gene_symbol	Positive_for_at_least_one_child
1	Cellular communication	MBC:0000005	Molecular Biology of the Cell	FGFR3	fibroblast growth factor receptor 3	-1	2.921638	5	2	204	Fgfr3	E_m_p_t_y	Gene_symbol	Positive_for_at_least_one_child
1	Cellular communication	MBC:0000005	Molecular Biology of the Cell	FGFR4	fibroblast growth factor receptor 4	-1	-1	-1	-1	-1		E_m_p_t_y	Gene_symbol	Positive_for_at_least_one_child
1	Cellular communication	MBC:0000005	Molecular Biology of the Cell	FKBP4	FK506 binding protein 4, 59kDa	-1	-1	-1	-1	-1		E_m_p_t_y	Gene_symbol	Positive_for_at_least_one_child
1	Cellular communication	MBC:0000005	Molecular Biology of the Cell	FKBP5	FK506 binding protein 5	-1	-1	-1	-1	-1		E_m_p_t_y	Gene_symbol	Positive_for_at_least_one_child
1	Cellular communication	MBC:0000005	Molecular Biology of the Cell	FKBP8	FK506 binding protein 8, 38kDa	-1	-1	-1	-1	-1		E_m_p_t_y	Gene_symbol	Positive_for_at_least_one_child
1	Cellular communication	MBC:0000005	Molecular Biology of the Cell	FKBPL	FK506 binding protein like	-1	-1	-1	-1	-1		E_m_p_t_y	Gene_symbol	Positive_for_at_least_one_child
1	Cellular communication	MBC:0000005	Molecular Biology of the Cell	FLCN	folliculin	-1	-1	-1	-1	-1		E_m_p_t_y	Gene_symbol	Positive_for_at_least_one_child
1	Cellular communication	MBC:0000005	Molecular Biology of the Cell	FLII	flightless I actin binding protein	-1	-1	-1	-1	-1		E_m_p_t_y	Gene_symbol	Positive_for_at_least_one_child
1	Cellular communication	MBC:0000005	Molecular Biology of the Cell	FLT1	fms-related tyrosine kinase 1	-1	7.305139	12	5	87.5	VEGFR1	E_m_p_t_y	Gene_symbol	Positive_for_at_least_one_child
1	Cellular communication	MBC:0000005	Molecular Biology of the Cell	FLT3	fms-related tyrosine kinase 3	-1	-1	-1	-1	-1		E_m_p_t_y	Gene_symbol	Positive_for_at_least_one_child
1	Cellular communication	MBC:0000005	Molecular Biology of the Cell	FLT4	fms-related tyrosine kinase 4	-1	-1	-1	-1	-1		E_m_p_t_y	Gene_symbol	Positive_for_at_least_one_child
1	Cellular communication	MBC:0000005	Molecular Biology of the Cell	FOS	FBJ murine osteosarcoma viral oncogene homolog	-1	-1	-1	-1	-1		E_m_p_t_y	Gene_symbol	Positive_for_at_least_one_child
1	Cellular communication	MBC:0000005	Molecular Biology of the Cell	FOSL1	FOS-like antigen 1	-1	-1	-1	-1	-1		E_m_p_t_y	Gene_symbol	Positive_for_at_least_one_child
1	Cellular communication	MBC:0000005	Molecular Biology of the Cell	FOXA1	forkhead box A1	-1	-1	-1	-1	-1		E_m_p_t_y	Gene_symbol	Positive_for_at_least_one_child
1	Cellular communication	MBC:0000005	Molecular Biology of the Cell	FOXA2	forkhead box A2	-1	-1	-1	-1	-1		E_m_p_t_y	Gene_symbol	Positive_for_at_least_one_child
1	Cellular communication	MBC:0000005	Molecular Biology of the Cell	FOXM1	forkhead box M1	-1	-1	-1	-1	-1		E_m_p_t_y	Gene_symbol	Positive_for_at_least_one_child
1	Cellular communication	MBC:0000005	Molecular Biology of the Cell	FOXO1	forkhead box O1	-1	-1	-1	-1	-1		E_m_p_t_y	Gene_symbol	Positive_for_at_least_one_child
1	Cellular communication	MBC:0000005	Molecular Biology of the Cell	FOXO3	forkhead box O3	-1	-1	-1	-1	-1		E_m_p_t_y	Gene_symbol	Positive_for_at_least_one_child
1	Cellular communication	MBC:0000005	Molecular Biology of the Cell	FRAT1	frequently rearranged in advanced T-cell lymphomas 1	-1	-1	-1	-1	-1		E_m_p_t_y	Gene_symbol	Positive_for_at_least_one_child
1	Cellular communication	MBC:0000005	Molecular Biology of the Cell	FRS2	fibroblast growth factor receptor substrate 2	-1	-1	-1	-1	-1		E_m_p_t_y	Gene_symbol	Positive_for_at_least_one_child
1	Cellular communication	MBC:0000005	Molecular Biology of the Cell	FRS3	fibroblast growth factor receptor substrate 3	-1	-1	-1	-1	-1		E_m_p_t_y	Gene_symbol	Positive_for_at_least_one_child
1	Cellular communication	MBC:0000005	Molecular Biology of the Cell	FRZB	frizzled-related protein	-1	4.382665	6	3	153	Frzb	E_m_p_t_y	Gene_symbol	Positive_for_at_least_one_child
1	Cellular communication	MBC:0000005	Molecular Biology of the Cell	FSHR	follicle stimulating hormone receptor	-1	-1	-1	-1	-1		E_m_p_t_y	Gene_symbol	Positive_for_at_least_one_child
1	Cellular communication	MBC:0000005	Molecular Biology of the Cell	FST	follistatin	-1	2.921638	5	2	204	Follistatin	E_m_p_t_y	Gene_symbol	Positive_for_at_least_one_child
1	Cellular communication	MBC:0000005	Molecular Biology of the Cell	FYN	FYN proto-oncogene, Src family tyrosine kinase	-1	-1	-1	-1	-1		E_m_p_t_y	Gene_symbol	Positive_for_at_least_one_child
1	Cellular communication	MBC:0000005	Molecular Biology of the Cell	FZD1	frizzled class receptor 1	-1	244.4278	374	166	2	Wnt	E_m_p_t_y	Gene_symbol	Positive_for_at_least_one_child
1	Cellular communication	MBC:0000005	Molecular Biology of the Cell	FZD10	frizzled class receptor 10	-1	-1	-1	-1	-1		E_m_p_t_y	Gene_symbol	Positive_for_at_least_one_child
1	Cellular communication	MBC:0000005	Molecular Biology of the Cell	FZD2	frizzled class receptor 2	-1	-1	-1	-1	-1		E_m_p_t_y	Gene_symbol	Positive_for_at_least_one_child
1	Cellular communication	MBC:0000005	Molecular Biology of the Cell	FZD4	frizzled class receptor 4	-1	-1	-1	-1	-1		E_m_p_t_y	Gene_symbol	Positive_for_at_least_one_child
1	Cellular communication	MBC:0000005	Molecular Biology of the Cell	FZD6	frizzled class receptor 6	-1	-1	-1	-1	-1		E_m_p_t_y	Gene_symbol	Positive_for_at_least_one_child
1	Cellular communication	MBC:0000005	Molecular Biology of the Cell	FZD7	frizzled class receptor 7	-1	-1	-1	-1	-1		E_m_p_t_y	Gene_symbol	Positive_for_at_least_one_child
1	Cellular communication	MBC:0000005	Molecular Biology of the Cell	FZD8	frizzled class receptor 8	-1	-1	-1	-1	-1		E_m_p_t_y	Gene_symbol	Positive_for_at_least_one_child
1	Cellular communication	MBC:0000005	Molecular Biology of the Cell	FZD9	frizzled class receptor 9	-1	-1	-1	-1	-1		E_m_p_t_y	Gene_symbol	Positive_for_at_least_one_child
1	Cellular communication	MBC:0000005	Molecular Biology of the Cell	GAB2	GRB2-associated binding protein 2	-1	4.382665	6	3	153	Gab2	E_m_p_t_y	Gene_symbol	Positive_for_at_least_one_child
1	Cellular communication	MBC:0000005	Molecular Biology of the Cell	GADD45B	growth arrest and DNA-damage-inducible, beta	-1	2.921638	4	2	204	myeloid differentiation primary response	E_m_p_t_y	Gene_symbol	Positive_for_at_least_one_child
1	Cellular communication	MBC:0000005	Molecular Biology of the Cell	GADD45G	growth arrest and DNA-damage-inducible, gamma	-1	-1	-1	-1	-1		E_m_p_t_y	Gene_symbol	Positive_for_at_least_one_child
1	Cellular communication	MBC:0000005	Molecular Biology of the Cell	GAS1	growth arrest-specific 1	-1	-1	-1	-1	-1		E_m_p_t_y	Gene_symbol	Positive_for_at_least_one_child
1	Cellular communication	MBC:0000005	Molecular Biology of the Cell	GAST	gastrin	-1	4.382665	7	3	153	gastrin	E_m_p_t_y	Gene_symbol	Positive_for_at_least_one_child
1	Cellular communication	MBC:0000005	Molecular Biology of the Cell	GATA2	GATA binding protein 2	-1	-1	-1	-1	-1		E_m_p_t_y	Gene_symbol	Positive_for_at_least_one_child
1	Cellular communication	MBC:0000005	Molecular Biology of the Cell	GCG	glucagon	-1	4.382665	6	3	153	glucagon	E_m_p_t_y	Gene_symbol	Positive_for_at_least_one_child
1	Cellular communication	MBC:0000005	Molecular Biology of the Cell	GCGR	glucagon receptor	-1	-1	-1	-1	-1		E_m_p_t_y	Gene_symbol	Positive_for_at_least_one_child
1	Cellular communication	MBC:0000005	Molecular Biology of the Cell	GDF1	growth differentiation factor 1	-1	-1	-1	-1	-1		E_m_p_t_y	Gene_symbol	Positive_for_at_least_one_child
1	Cellular communication	MBC:0000005	Molecular Biology of the Cell	GDF10	growth differentiation factor 10	-1	-1	-1	-1	-1		E_m_p_t_y	Gene_symbol	Positive_for_at_least_one_child
1	Cellular communication	MBC:0000005	Molecular Biology of the Cell	GDF11	growth differentiation factor 11	-1	-1	-1	-1	-1		E_m_p_t_y	Gene_symbol	Positive_for_at_least_one_child
1	Cellular communication	MBC:0000005	Molecular Biology of the Cell	GDF15	growth differentiation factor 15	-1	-1	-1	-1	-1		E_m_p_t_y	Gene_symbol	Positive_for_at_least_one_child
1	Cellular communication	MBC:0000005	Molecular Biology of the Cell	GDF2	growth differentiation factor 2	-1	-1	-1	-1	-1		E_m_p_t_y	Gene_symbol	Positive_for_at_least_one_child
1	Cellular communication	MBC:0000005	Molecular Biology of the Cell	GDF3	growth differentiation factor 3	-1	-1	-1	-1	-1		E_m_p_t_y	Gene_symbol	Positive_for_at_least_one_child
1	Cellular communication	MBC:0000005	Molecular Biology of the Cell	GDF5	growth differentiation factor 5	-1	-1	-1	-1	-1		E_m_p_t_y	Gene_symbol	Positive_for_at_least_one_child
1	Cellular communication	MBC:0000005	Molecular Biology of the Cell	GDF6	growth differentiation factor 6	-1	-1	-1	-1	-1		E_m_p_t_y	Gene_symbol	Positive_for_at_least_one_child
1	Cellular communication	MBC:0000005	Molecular Biology of the Cell	GDF7	growth differentiation factor 7	-1	-1	-1	-1	-1		E_m_p_t_y	Gene_symbol	Positive_for_at_least_one_child
1	Cellular communication	MBC:0000005	Molecular Biology of the Cell	GDF9	growth differentiation factor 9	-1	-1	-1	-1	-1		E_m_p_t_y	Gene_symbol	Positive_for_at_least_one_child
1	Cellular communication	MBC:0000005	Molecular Biology of the Cell	GFI1	growth factor independent 1 transcription repressor	-1	-1	-1	-1	-1		E_m_p_t_y	Gene_symbol	Positive_for_at_least_one_child
1	Cellular communication	MBC:0000005	Molecular Biology of the Cell	GFI1B	growth factor independent 1B transcription repressor	-1	-1	-1	-1	-1		E_m_p_t_y	Gene_symbol	Positive_for_at_least_one_child
1	Cellular communication	MBC:0000005	Molecular Biology of the Cell	GH1	growth hormone 1	-1	8.766584	13	6	76.5	growth hormone	E_m_p_t_y	Gene_symbol	Positive_for_at_least_one_child
1	Cellular communication	MBC:0000005	Molecular Biology of the Cell	GH2	growth hormone 2	-1	8.766584	13	6	76.5	growth hormone	E_m_p_t_y	Gene_symbol	Positive_for_at_least_one_child
1	Cellular communication	MBC:0000005	Molecular Biology of the Cell	GHR	growth hormone receptor	-1	2.921638	5	2	204	GHR	E_m_p_t_y	Gene_symbol	Positive_for_at_least_one_child
1	Cellular communication	MBC:0000005	Molecular Biology of the Cell	GHRL	ghrelin/obestatin prepropeptide	-1	-1	-1	-1	-1		E_m_p_t_y	Gene_symbol	Positive_for_at_least_one_child
1	Cellular communication	MBC:0000005	Molecular Biology of the Cell	GHSR	growth hormone secretagogue receptor	-1	-1	-1	-1	-1		E_m_p_t_y	Gene_symbol	Positive_for_at_least_one_child
1	Cellular communication	MBC:0000005	Molecular Biology of the Cell	GIP	gastric inhibitory polypeptide	-1	-1	-1	-1	-1		E_m_p_t_y	Gene_symbol	Positive_for_at_least_one_child
1	Cellular communication	MBC:0000005	Molecular Biology of the Cell	GIPR	gastric inhibitory polypeptide receptor	-1	-1	-1	-1	-1		E_m_p_t_y	Gene_symbol	Positive_for_at_least_one_child
1	Cellular communication	MBC:0000005	Molecular Biology of the Cell	GLI1	GLI family zinc finger 1	-1	-1	-1	-1	-1		E_m_p_t_y	Gene_symbol	Positive_for_at_least_one_child
1	Cellular communication	MBC:0000005	Molecular Biology of the Cell	GLI2	GLI family zinc finger 2	-1	-1	-1	-1	-1		E_m_p_t_y	Gene_symbol	Positive_for_at_least_one_child
1	Cellular communication	MBC:0000005	Molecular Biology of the Cell	GLI3	GLI family zinc finger 3	-1	-1	-1	-1	-1		E_m_p_t_y	Gene_symbol	Positive_for_at_least_one_child
1	Cellular communication	MBC:0000005	Molecular Biology of the Cell	GNA11	guanine nucleotide binding protein (G protein), alpha 11 (Gq class)	-1	-1	-1	-1	-1		E_m_p_t_y	Gene_symbol	Positive_for_at_least_one_child
1	Cellular communication	MBC:0000005	Molecular Biology of the Cell	GNA12	guanine nucleotide binding protein (G protein) alpha 12	-1	-1	-1	-1	-1		E_m_p_t_y	Gene_symbol	Positive_for_at_least_one_child
1	Cellular communication	MBC:0000005	Molecular Biology of the Cell	GNA13	guanine nucleotide binding protein (G protein), alpha 13	-1	2.921638	4	2	204	GNA13	E_m_p_t_y	Gene_symbol	Positive_for_at_least_one_child
1	Cellular communication	MBC:0000005	Molecular Biology of the Cell	GNAS	GNAS complex locus	-1	-1	-1	-1	-1		E_m_p_t_y	Gene_symbol	Positive_for_at_least_one_child
1	Cellular communication	MBC:0000005	Molecular Biology of the Cell	GNB2L1	guanine nucleotide binding protein (G protein), beta polypeptide 2-like 1	-1	2.921638	4	2	204	RACK1	E_m_p_t_y	Gene_symbol	Positive_for_at_least_one_child
1	Cellular communication	MBC:0000005	Molecular Biology of the Cell	GNB3	guanine nucleotide binding protein (G protein), beta polypeptide 3	-1	-1	-1	-1	-1		E_m_p_t_y	Gene_symbol	Positive_for_at_least_one_child
1	Cellular communication	MBC:0000005	Molecular Biology of the Cell	GPER1	G protein-coupled estrogen receptor 1	-1	-1	-1	-1	-1		E_m_p_t_y	Gene_symbol	Positive_for_at_least_one_child
1	Cellular communication	MBC:0000005	Molecular Biology of the Cell	GPHA2	glycoprotein hormone alpha 2	-1	-1	-1	-1	-1		E_m_p_t_y	Gene_symbol	Positive_for_at_least_one_child
1	Cellular communication	MBC:0000005	Molecular Biology of the Cell	GPHB5	glycoprotein hormone beta 5	-1	-1	-1	-1	-1		E_m_p_t_y	Gene_symbol	Positive_for_at_least_one_child
1	Cellular communication	MBC:0000005	Molecular Biology of the Cell	GPR18	G protein-coupled receptor 18	-1	-1	-1	-1	-1		E_m_p_t_y	Gene_symbol	Positive_for_at_least_one_child
1	Cellular communication	MBC:0000005	Molecular Biology of the Cell	GPR3	G protein-coupled receptor 3	-1	-1	-1	-1	-1		E_m_p_t_y	Gene_symbol	Positive_for_at_least_one_child
1	Cellular communication	MBC:0000005	Molecular Biology of the Cell	GPR39	G protein-coupled receptor 39	-1	-1	-1	-1	-1		E_m_p_t_y	Gene_symbol	Positive_for_at_least_one_child
1	Cellular communication	MBC:0000005	Molecular Biology of the Cell	GPR55	G protein-coupled receptor 55	-1	-1	-1	-1	-1		E_m_p_t_y	Gene_symbol	Positive_for_at_least_one_child
1	Cellular communication	MBC:0000005	Molecular Biology of the Cell	GPS2	G protein pathway suppressor 2	-1	-1	-1	-1	-1		E_m_p_t_y	Gene_symbol	Positive_for_at_least_one_child
1	Cellular communication	MBC:0000005	Molecular Biology of the Cell	GPSM3	G-protein signaling modulator 3	-1	-1	-1	-1	-1		E_m_p_t_y	Gene_symbol	Positive_for_at_least_one_child
1	Cellular communication	MBC:0000005	Molecular Biology of the Cell	GRB2	growth factor receptor-bound protein 2	-1	17.53819	27	12	40.5	Grb2	E_m_p_t_y	Gene_symbol	Positive_for_at_least_one_child
1	Cellular communication	MBC:0000005	Molecular Biology of the Cell	GREB1	growth regulation by estrogen in breast cancer 1	-1	-1	-1	-1	-1		E_m_p_t_y	Gene_symbol	Positive_for_at_least_one_child
1	Cellular communication	MBC:0000005	Molecular Biology of the Cell	GREM1	gremlin 1, DAN family BMP antagonist	-1	-1	-1	-1	-1		E_m_p_t_y	Gene_symbol	Positive_for_at_least_one_child
1	Cellular communication	MBC:0000005	Molecular Biology of the Cell	GRIN2B	glutamate receptor, ionotropic, N-methyl D-aspartate 2B	-1	-1	-1	-1	-1		E_m_p_t_y	Gene_symbol	Positive_for_at_least_one_child
1	Cellular communication	MBC:0000005	Molecular Biology of the Cell	GRK1	G protein-coupled receptor kinase 1	-1	-1	-1	-1	-1		E_m_p_t_y	Gene_symbol	Positive_for_at_least_one_child
1	Cellular communication	MBC:0000005	Molecular Biology of the Cell	GRK4	G protein-coupled receptor kinase 4	-1	-1	-1	-1	-1		E_m_p_t_y	Gene_symbol	Positive_for_at_least_one_child
1	Cellular communication	MBC:0000005	Molecular Biology of the Cell	GRK5	G protein-coupled receptor kinase 5	-1	-1	-1	-1	-1		E_m_p_t_y	Gene_symbol	Positive_for_at_least_one_child
1	Cellular communication	MBC:0000005	Molecular Biology of the Cell	GRK6	G protein-coupled receptor kinase 6	-1	-1	-1	-1	-1		E_m_p_t_y	Gene_symbol	Positive_for_at_least_one_child
1	Cellular communication	MBC:0000005	Molecular Biology of the Cell	GRP	gastrin-releasing peptide	-1	-1	-1	-1	-1		E_m_p_t_y	Gene_symbol	Positive_for_at_least_one_child
1	Cellular communication	MBC:0000005	Molecular Biology of the Cell	GRPR	gastrin-releasing peptide receptor	-1	-1	-1	-1	-1		E_m_p_t_y	Gene_symbol	Positive_for_at_least_one_child
1	Cellular communication	MBC:0000005	Molecular Biology of the Cell	GSK3B	glycogen synthase kinase 3 beta	-1	26.11426	61	27	25	glycogen synthase kinase	E_m_p_t_y	Gene_symbol	Positive_for_at_least_one_child
1	Cellular communication	MBC:0000005	Molecular Biology of the Cell	GUCA2A	guanylate cyclase activator 2A (guanylin)	-1	-1	-1	-1	-1		E_m_p_t_y	Gene_symbol	Positive_for_at_least_one_child
1	Cellular communication	MBC:0000005	Molecular Biology of the Cell	GUCA2B	guanylate cyclase activator 2B (uroguanylin)	-1	-1	-1	-1	-1		E_m_p_t_y	Gene_symbol	Positive_for_at_least_one_child
1	Cellular communication	MBC:0000005	Molecular Biology of the Cell	GUCY2D	guanylate cyclase 2D, membrane (retina-specific)	-1	-1	-1	-1	-1		E_m_p_t_y	Gene_symbol	Positive_for_at_least_one_child
1	Cellular communication	MBC:0000005	Molecular Biology of the Cell	HBEGF	heparin-binding EGF-like growth factor	-1	-1	-1	-1	-1		E_m_p_t_y	Gene_symbol	Positive_for_at_least_one_child
1	Cellular communication	MBC:0000005	Molecular Biology of the Cell	HCK	HCK proto-oncogene, Src family tyrosine kinase	-1	2.921638	4	2	204	HCK	E_m_p_t_y	Gene_symbol	Positive_for_at_least_one_child
1	Cellular communication	MBC:0000005	Molecular Biology of the Cell	HCRT	hypocretin (orexin) neuropeptide precursor	-1	-1	-1	-1	-1		E_m_p_t_y	Gene_symbol	Positive_for_at_least_one_child
1	Cellular communication	MBC:0000005	Molecular Biology of the Cell	HCST	hematopoietic cell signal transducer	-1	-1	-1	-1	-1		E_m_p_t_y	Gene_symbol	Positive_for_at_least_one_child
1	Cellular communication	MBC:0000005	Molecular Biology of the Cell	HDAC5	histone deacetylase 5	-1	-1	-1	-1	-1		E_m_p_t_y	Gene_symbol	Positive_for_at_least_one_child
1	Cellular communication	MBC:0000005	Molecular Biology of the Cell	HES5	hes family bHLH transcription factor 5	-1	-1	-1	-1	-1		E_m_p_t_y	Gene_symbol	Positive_for_at_least_one_child
1	Cellular communication	MBC:0000005	Molecular Biology of the Cell	HEY2	hes-related family bHLH transcription factor with YRPW motif 2	-1	-1	-1	-1	-1		E_m_p_t_y	Gene_symbol	Positive_for_at_least_one_child
1	Cellular communication	MBC:0000005	Molecular Biology of the Cell	HGF	hepatocyte growth factor (hepapoietin A; scatter factor)	-1	11.68989	17	8	62.5	hepatocyte growth factor	E_m_p_t_y	Gene_symbol	Positive_for_at_least_one_child
1	Cellular communication	MBC:0000005	Molecular Biology of the Cell	HHIP	hedgehog interacting protein	-1	-1	-1	-1	-1		E_m_p_t_y	Gene_symbol	Positive_for_at_least_one_child
1	Cellular communication	MBC:0000005	Molecular Biology of the Cell	HIF1A	hypoxia inducible factor 1, alpha subunit (basic helix-loop-helix transcription factor)	-1	-1	-1	-1	-1		E_m_p_t_y	Gene_symbol	Positive_for_at_least_one_child
1	Cellular communication	MBC:0000005	Molecular Biology of the Cell	HIF1AN	hypoxia inducible factor 1, alpha subunit inhibitor	-1	-1	-1	-1	-1		E_m_p_t_y	Gene_symbol	Positive_for_at_least_one_child
1	Cellular communication	MBC:0000005	Molecular Biology of the Cell	HMGB1	high mobility group box 1	-1	-1	-1	-1	-1		E_m_p_t_y	Gene_symbol	Positive_for_at_least_one_child
1	Cellular communication	MBC:0000005	Molecular Biology of the Cell	HMMR	hyaluronan-mediated motility receptor (RHAMM)	-1	-1	-1	-1	-1		E_m_p_t_y	Gene_symbol	Positive_for_at_least_one_child
1	Cellular communication	MBC:0000005	Molecular Biology of the Cell	HOTAIR	HOX transcript antisense RNA	-1	-1	-1	-1	-1		E_m_p_t_y	Gene_symbol	Positive_for_at_least_one_child
1	Cellular communication	MBC:0000005	Molecular Biology of the Cell	HOXA9	homeobox A9	-1	-1	-1	-1	-1		E_m_p_t_y	Gene_symbol	Positive_for_at_least_one_child
1	Cellular communication	MBC:0000005	Molecular Biology of the Cell	HOXB4	homeobox B4	-1	-1	-1	-1	-1		E_m_p_t_y	Gene_symbol	Positive_for_at_least_one_child
1	Cellular communication	MBC:0000005	Molecular Biology of the Cell	HPGD	hydroxyprostaglandin dehydrogenase 15-(NAD)	-1	-1	-1	-1	-1		E_m_p_t_y	Gene_symbol	Positive_for_at_least_one_child
1	Cellular communication	MBC:0000005	Molecular Biology of the Cell	HRAS	Harvey rat sarcoma viral oncogene homolog	-1	-1	-1	-1	-1		E_m_p_t_y	Gene_symbol	Positive_for_at_least_one_child
1	Cellular communication	MBC:0000005	Molecular Biology of the Cell	HSP90AA1	heat shock protein 90kDa alpha (cytosolic), class A member 1	-1	-1	-1	-1	-1		E_m_p_t_y	Gene_symbol	Positive_for_at_least_one_child
1	Cellular communication	MBC:0000005	Molecular Biology of the Cell	HTATIP2	HIV-1 Tat interactive protein 2, 30kDa	-1	-1	-1	-1	-1		E_m_p_t_y	Gene_symbol	Positive_for_at_least_one_child
1	Cellular communication	MBC:0000005	Molecular Biology of the Cell	HTRA1	HtrA serine peptidase 1	-1	-1	-1	-1	-1		E_m_p_t_y	Gene_symbol	Positive_for_at_least_one_child
1	Cellular communication	MBC:0000005	Molecular Biology of the Cell	IAPP	islet amyloid polypeptide	-1	-1	-1	-1	-1		E_m_p_t_y	Gene_symbol	Positive_for_at_least_one_child
1	Cellular communication	MBC:0000005	Molecular Biology of the Cell	IFI16	interferon, gamma-inducible protein 16	-1	-1	-1	-1	-1		E_m_p_t_y	Gene_symbol	Positive_for_at_least_one_child
1	Cellular communication	MBC:0000005	Molecular Biology of the Cell	IFIH1	interferon induced with helicase C domain 1	-1	4.382665	7	3	153	MDA5	E_m_p_t_y	Gene_symbol	Positive_for_at_least_one_child
1	Cellular communication	MBC:0000005	Molecular Biology of the Cell	IFIT1	interferon-induced protein with tetratricopeptide repeats 1	-1	-1	-1	-1	-1		E_m_p_t_y	Gene_symbol	Positive_for_at_least_one_child
1	Cellular communication	MBC:0000005	Molecular Biology of the Cell	IFIT2	interferon-induced protein with tetratricopeptide repeats 2	-1	-1	-1	-1	-1		E_m_p_t_y	Gene_symbol	Positive_for_at_least_one_child
1	Cellular communication	MBC:0000005	Molecular Biology of the Cell	IFIT3	interferon-induced protein with tetratricopeptide repeats 3	-1	-1	-1	-1	-1		E_m_p_t_y	Gene_symbol	Positive_for_at_least_one_child
1	Cellular communication	MBC:0000005	Molecular Biology of the Cell	IFNA1	interferon, alpha 1	-1	-1	-1	-1	-1		E_m_p_t_y	Gene_symbol	Positive_for_at_least_one_child
1	Cellular communication	MBC:0000005	Molecular Biology of the Cell	IFNA2	interferon, alpha 2	-1	-1	-1	-1	-1		E_m_p_t_y	Gene_symbol	Positive_for_at_least_one_child
1	Cellular communication	MBC:0000005	Molecular Biology of the Cell	IFNAR1	interferon (alpha, beta and omega) receptor 1	-1	5.843832	8	4	116.5	IFN receptor (IFNAR),IFNAR	E_m_p_t_y	Gene_symbol	Positive_for_at_least_one_child
1	Cellular communication	MBC:0000005	Molecular Biology of the Cell	IFNAR2	interferon (alpha, beta and omega) receptor 2	-1	-1	-1	-1	-1		E_m_p_t_y	Gene_symbol	Positive_for_at_least_one_child
1	Cellular communication	MBC:0000005	Molecular Biology of the Cell	IFNB1	interferon, beta 1, fibroblast	-1	-1	-1	-1	-1		E_m_p_t_y	Gene_symbol	Positive_for_at_least_one_child
1	Cellular communication	MBC:0000005	Molecular Biology of the Cell	IFNG	interferon, gamma	-1	-1	-1	-1	-1		E_m_p_t_y	Gene_symbol	Positive_for_at_least_one_child
1	Cellular communication	MBC:0000005	Molecular Biology of the Cell	IFNGR1	interferon gamma receptor 1	-1	-1	-1	-1	-1		E_m_p_t_y	Gene_symbol	Positive_for_at_least_one_child
1	Cellular communication	MBC:0000005	Molecular Biology of the Cell	IFNGR2	interferon gamma receptor 2 (interferon gamma transducer 1)	-1	-1	-1	-1	-1		E_m_p_t_y	Gene_symbol	Positive_for_at_least_one_child
1	Cellular communication	MBC:0000005	Molecular Biology of the Cell	IFNL3	interferon, lambda 3	-1	-1	-1	-1	-1		E_m_p_t_y	Gene_symbol	Positive_for_at_least_one_child
1	Cellular communication	MBC:0000005	Molecular Biology of the Cell	IGF1R	insulin-like growth factor 1 receptor	-1	5.843832	10	4	116.5	IGF1R	E_m_p_t_y	Gene_symbol	Positive_for_at_least_one_child
1	Cellular communication	MBC:0000005	Molecular Biology of the Cell	IGFBP1	insulin-like growth factor binding protein 1	-1	-1	-1	-1	-1		E_m_p_t_y	Gene_symbol	Positive_for_at_least_one_child
1	Cellular communication	MBC:0000005	Molecular Biology of the Cell	IGFBP3	insulin-like growth factor binding protein 3	-1	-1	-1	-1	-1		E_m_p_t_y	Gene_symbol	Positive_for_at_least_one_child
1	Cellular communication	MBC:0000005	Molecular Biology of the Cell	IGKV2D-29	immunoglobulin kappa variable 2D-29	-1	-1	-1	-1	-1		E_m_p_t_y	Gene_symbol	Positive_for_at_least_one_child
1	Cellular communication	MBC:0000005	Molecular Biology of the Cell	IHH	indian hedgehog	-1	5.843832	9	4	116.5	Ihh	E_m_p_t_y	Gene_symbol	Positive_for_at_least_one_child
1	Cellular communication	MBC:0000005	Molecular Biology of the Cell	IKBKB	inhibitor of kappa light polypeptide gene enhancer in B-cells, kinase beta	-1	4.382665	7	3	153	IKK2	E_m_p_t_y	Gene_symbol	Positive_for_at_least_one_child
1	Cellular communication	MBC:0000005	Molecular Biology of the Cell	IKBKG	inhibitor of kappa light polypeptide gene enhancer in B-cells, kinase gamma	-1	-1	-1	-1	-1		E_m_p_t_y	Gene_symbol	Positive_for_at_least_one_child
1	Cellular communication	MBC:0000005	Molecular Biology of the Cell	IKZF1	IKAROS family zinc finger 1 (Ikaros)	-1	-1	-1	-1	-1		E_m_p_t_y	Gene_symbol	Positive_for_at_least_one_child
1	Cellular communication	MBC:0000005	Molecular Biology of the Cell	IL1B	interleukin 1, beta	-1	-1	-1	-1	-1		E_m_p_t_y	Gene_symbol	Positive_for_at_least_one_child
1	Cellular communication	MBC:0000005	Molecular Biology of the Cell	IL1R1	interleukin 1 receptor, type I	-1	-1	-1	-1	-1		E_m_p_t_y	Gene_symbol	Positive_for_at_least_one_child
1	Cellular communication	MBC:0000005	Molecular Biology of the Cell	IL2	interleukin 2	-1	-1	-1	-1	-1		E_m_p_t_y	Gene_symbol	Positive_for_at_least_one_child
1	Cellular communication	MBC:0000005	Molecular Biology of the Cell	IL31	interleukin 31	-1	-1	-1	-1	-1		E_m_p_t_y	Gene_symbol	Positive_for_at_least_one_child
1	Cellular communication	MBC:0000005	Molecular Biology of the Cell	IL4	interleukin 4	-1	2.921638	4	2	204	IL4	E_m_p_t_y	Gene_symbol	Positive_for_at_least_one_child
1	Cellular communication	MBC:0000005	Molecular Biology of the Cell	IL6	interleukin 6	-1	86.42397	134	59	10	interleukin 6	E_m_p_t_y	Gene_symbol	Positive_for_at_least_one_child
1	Cellular communication	MBC:0000005	Molecular Biology of the Cell	IL6ST	interleukin 6 signal transducer	-1	-1	-1	-1	-1		E_m_p_t_y	Gene_symbol	Positive_for_at_least_one_child
1	Cellular communication	MBC:0000005	Molecular Biology of the Cell	IL6STP1	interleukin 6 signal transducer (gp130, oncostatin M receptor) pseudogene 1	-1	5.843832	8	4	116.5	gp130	E_m_p_t_y	Gene_symbol	Positive_for_at_least_one_child
1	Cellular communication	MBC:0000005	Molecular Biology of the Cell	IL7	interleukin 7	-1	-1	-1	-1	-1		E_m_p_t_y	Gene_symbol	Positive_for_at_least_one_child
1	Cellular communication	MBC:0000005	Molecular Biology of the Cell	IL7R	interleukin 7 receptor	-1	-1	-1	-1	-1		E_m_p_t_y	Gene_symbol	Positive_for_at_least_one_child
1	Cellular communication	MBC:0000005	Molecular Biology of the Cell	ILK	integrin-linked kinase	-1	-1	-1	-1	-1		E_m_p_t_y	Gene_symbol	Positive_for_at_least_one_child
1	Cellular communication	MBC:0000005	Molecular Biology of the Cell	INHA	inhibin, alpha	-1	-1	-1	-1	-1		E_m_p_t_y	Gene_symbol	Positive_for_at_least_one_child
1	Cellular communication	MBC:0000005	Molecular Biology of the Cell	INHBA	inhibin, beta A	-1	-1	-1	-1	-1		E_m_p_t_y	Gene_symbol	Positive_for_at_least_one_child
1	Cellular communication	MBC:0000005	Molecular Biology of the Cell	INHBB	inhibin, beta B	-1	-1	-1	-1	-1		E_m_p_t_y	Gene_symbol	Positive_for_at_least_one_child
1	Cellular communication	MBC:0000005	Molecular Biology of the Cell	INHBC	inhibin, beta C	-1	-1	-1	-1	-1		E_m_p_t_y	Gene_symbol	Positive_for_at_least_one_child
1	Cellular communication	MBC:0000005	Molecular Biology of the Cell	INHBE	inhibin, beta E	-1	5.843832	9	4	116.5	Activin	E_m_p_t_y	Gene_symbol	Positive_for_at_least_one_child
1	Cellular communication	MBC:0000005	Molecular Biology of the Cell	INPP4B	inositol polyphosphate-4-phosphatase type II B	-1	-1	-1	-1	-1		E_m_p_t_y	Gene_symbol	Positive_for_at_least_one_child
1	Cellular communication	MBC:0000005	Molecular Biology of the Cell	INPP5D	inositol polyphosphate-5-phosphatase D	-1	2.921638	4	2	204	SHIP1	E_m_p_t_y	Gene_symbol	Positive_for_at_least_one_child
1	Cellular communication	MBC:0000005	Molecular Biology of the Cell	INPPL1	inositol polyphosphate phosphatase-like 1	-1	-1	-1	-1	-1		E_m_p_t_y	Gene_symbol	Positive_for_at_least_one_child
1	Cellular communication	MBC:0000005	Molecular Biology of the Cell	INS	insulin	-1	130.5574	202	89	7	insulin	E_m_p_t_y	Gene_symbol	Positive_for_at_least_one_child
1	Cellular communication	MBC:0000005	Molecular Biology of the Cell	INSR	insulin receptor	-1	21.92588	33	15	29.5	insulin receptor	E_m_p_t_y	Gene_symbol	Positive_for_at_least_one_child
1	Cellular communication	MBC:0000005	Molecular Biology of the Cell	IQGAP2	IQ motif containing GTPase activating protein 2	-1	-1	-1	-1	-1		E_m_p_t_y	Gene_symbol	Positive_for_at_least_one_child
1	Cellular communication	MBC:0000005	Molecular Biology of the Cell	IQSEC1	IQ motif and Sec7 domain 1	-1	-1	-1	-1	-1		E_m_p_t_y	Gene_symbol	Positive_for_at_least_one_child
1	Cellular communication	MBC:0000005	Molecular Biology of the Cell	IRAK1	interleukin-1 receptor-associated kinase 1	-1	5.843832	9	4	116.5	IRAK1	E_m_p_t_y	Gene_symbol	Positive_for_at_least_one_child
1	Cellular communication	MBC:0000005	Molecular Biology of the Cell	IRAK2	interleukin-1 receptor-associated kinase 2	-1	-1	-1	-1	-1		E_m_p_t_y	Gene_symbol	Positive_for_at_least_one_child
1	Cellular communication	MBC:0000005	Molecular Biology of the Cell	IRAK3	interleukin-1 receptor-associated kinase 3	-1	-1	-1	-1	-1		E_m_p_t_y	Gene_symbol	Positive_for_at_least_one_child
1	Cellular communication	MBC:0000005	Molecular Biology of the Cell	IRAK4	interleukin-1 receptor-associated kinase 4	-1	-1	-1	-1	-1		E_m_p_t_y	Gene_symbol	Positive_for_at_least_one_child
1	Cellular communication	MBC:0000005	Molecular Biology of the Cell	IRF2	interferon regulatory factor 2	-1	-1	-1	-1	-1		E_m_p_t_y	Gene_symbol	Positive_for_at_least_one_child
1	Cellular communication	MBC:0000005	Molecular Biology of the Cell	IRF3	interferon regulatory factor 3	-1	7.305139	12	5	87.5	IRF3	E_m_p_t_y	Gene_symbol	Positive_for_at_least_one_child
1	Cellular communication	MBC:0000005	Molecular Biology of the Cell	IRF5	interferon regulatory factor 5	-1	-1	-1	-1	-1		E_m_p_t_y	Gene_symbol	Positive_for_at_least_one_child
1	Cellular communication	MBC:0000005	Molecular Biology of the Cell	IRF7	interferon regulatory factor 7	-1	4.382665	6	3	153	IRF7	E_m_p_t_y	Gene_symbol	Positive_for_at_least_one_child
1	Cellular communication	MBC:0000005	Molecular Biology of the Cell	IRF8	interferon regulatory factor 8	-1	-1	-1	-1	-1		E_m_p_t_y	Gene_symbol	Positive_for_at_least_one_child
1	Cellular communication	MBC:0000005	Molecular Biology of the Cell	IRF9	interferon regulatory factor 9	-1	-1	-1	-1	-1		E_m_p_t_y	Gene_symbol	Positive_for_at_least_one_child
1	Cellular communication	MBC:0000005	Molecular Biology of the Cell	IRS1	insulin receptor substrate 1	-1	4.382665	7	3	153	insulin receptor substrate 1,insulin receptor substrate 1 (IRS1),IRS1	E_m_p_t_y	Gene_symbol	Positive_for_at_least_one_child
1	Cellular communication	MBC:0000005	Molecular Biology of the Cell	IRS2	insulin receptor substrate 2	-1	2.921638	4	2	204	IRS2	E_m_p_t_y	Gene_symbol	Positive_for_at_least_one_child
1	Cellular communication	MBC:0000005	Molecular Biology of the Cell	ITCH	itchy E3 ubiquitin protein ligase	-1	2.921638	5	2	204	Itch	E_m_p_t_y	Gene_symbol	Positive_for_at_least_one_child
1	Cellular communication	MBC:0000005	Molecular Biology of the Cell	ITGA5	integrin, alpha 5 (fibronectin receptor, alpha polypeptide)	-1	-1	-1	-1	-1		E_m_p_t_y	Gene_symbol	Positive_for_at_least_one_child
1	Cellular communication	MBC:0000005	Molecular Biology of the Cell	ITGB1	integrin, beta 1 (fibronectin receptor, beta polypeptide, antigen CD29 includes MDF2, MSK12)	-1	-1	-1	-1	-1		E_m_p_t_y	Gene_symbol	Positive_for_at_least_one_child
1	Cellular communication	MBC:0000005	Molecular Biology of the Cell	ITGB2	integrin, beta 2 (complement component 3 receptor 3 and 4 subunit)	-1	-1	-1	-1	-1		E_m_p_t_y	Gene_symbol	Positive_for_at_least_one_child
1	Cellular communication	MBC:0000005	Molecular Biology of the Cell	ITK	IL2-inducible T-cell kinase	-1	2.921638	5	2	204	Itk	E_m_p_t_y	Gene_symbol	Positive_for_at_least_one_child
1	Cellular communication	MBC:0000005	Molecular Biology of the Cell	ITPR1	inositol 1,4,5-trisphosphate receptor, type 1	-1	-1	-1	-1	-1		E_m_p_t_y	Gene_symbol	Positive_for_at_least_one_child
1	Cellular communication	MBC:0000005	Molecular Biology of the Cell	ITPR2	inositol 1,4,5-trisphosphate receptor, type 2	-1	-1	-1	-1	-1		E_m_p_t_y	Gene_symbol	Positive_for_at_least_one_child
1	Cellular communication	MBC:0000005	Molecular Biology of the Cell	ITPR3	inositol 1,4,5-trisphosphate receptor, type 3	-1	-1	-1	-1	-1		E_m_p_t_y	Gene_symbol	Positive_for_at_least_one_child
1	Cellular communication	MBC:0000005	Molecular Biology of the Cell	JAG1	jagged 1	-1	7.305139	11	5	87.5	Ags	E_m_p_t_y	Gene_symbol	Positive_for_at_least_one_child
1	Cellular communication	MBC:0000005	Molecular Biology of the Cell	JAG2	jagged 2	-1	-1	-1	-1	-1		E_m_p_t_y	Gene_symbol	Positive_for_at_least_one_child
1	Cellular communication	MBC:0000005	Molecular Biology of the Cell	JAK1	Janus kinase 1	-1	7.305139	12	5	87.5	Jak1	E_m_p_t_y	Gene_symbol	Positive_for_at_least_one_child
1	Cellular communication	MBC:0000005	Molecular Biology of the Cell	JAK2	Janus kinase 2	-1	26.31483	41	18	23	Jak2	E_m_p_t_y	Gene_symbol	Positive_for_at_least_one_child
1	Cellular communication	MBC:0000005	Molecular Biology of the Cell	JAK3	Janus kinase 3	-1	8.766584	13	6	76.5	JAK3	E_m_p_t_y	Gene_symbol	Positive_for_at_least_one_child
1	Cellular communication	MBC:0000005	Molecular Biology of the Cell	JUNB	jun B proto-oncogene	-1	-1	-1	-1	-1		E_m_p_t_y	Gene_symbol	Positive_for_at_least_one_child
1	Cellular communication	MBC:0000005	Molecular Biology of the Cell	JUND	jun D proto-oncogene	-1	-1	-1	-1	-1		E_m_p_t_y	Gene_symbol	Positive_for_at_least_one_child
1	Cellular communication	MBC:0000005	Molecular Biology of the Cell	KCNIP3	Kv channel interacting protein 3, calsenilin	-1	-1	-1	-1	-1		E_m_p_t_y	Gene_symbol	Positive_for_at_least_one_child
1	Cellular communication	MBC:0000005	Molecular Biology of the Cell	KDR	kinase insert domain receptor	-1	39.48923	62	27	16.5	VEGFR	E_m_p_t_y	Gene_symbol	Positive_for_at_least_one_child
1	Cellular communication	MBC:0000005	Molecular Biology of the Cell	KHDRBS1	KH domain containing, RNA binding, signal transduction associated 1	-1	-1	-1	-1	-1		E_m_p_t_y	Gene_symbol	Positive_for_at_least_one_child
1	Cellular communication	MBC:0000005	Molecular Biology of the Cell	KITLG	KIT ligand	-1	10.22817	15	7	69	SCF,stem cell factor,stem cell factor (SCF)	E_m_p_t_y	Gene_symbol	Positive_for_at_least_one_child
1	Cellular communication	MBC:0000005	Molecular Biology of the Cell	KLK1	kallikrein 1	-1	-1	-1	-1	-1		E_m_p_t_y	Gene_symbol	Positive_for_at_least_one_child
1	Cellular communication	MBC:0000005	Molecular Biology of the Cell	KLKB1	kallikrein B, plasma (Fletcher factor) 1	-1	-1	-1	-1	-1		E_m_p_t_y	Gene_symbol	Positive_for_at_least_one_child
1	Cellular communication	MBC:0000005	Molecular Biology of the Cell	KLRK1	killer cell lectin-like receptor subfamily K, member 1	-1	4.382665	6	3	153	NKG2D	E_m_p_t_y	Gene_symbol	Positive_for_at_least_one_child
1	Cellular communication	MBC:0000005	Molecular Biology of the Cell	KNG1	kininogen 1	-1	-1	-1	-1	-1		E_m_p_t_y	Gene_symbol	Positive_for_at_least_one_child
1	Cellular communication	MBC:0000005	Molecular Biology of the Cell	KRAS	Kirsten rat sarcoma viral oncogene homolog	-1	5.843832	10	4	116.5	Kras	E_m_p_t_y	Gene_symbol	Positive_for_at_least_one_child
1	Cellular communication	MBC:0000005	Molecular Biology of the Cell	KREMEN1	kringle containing transmembrane protein 1	-1	-1	-1	-1	-1		E_m_p_t_y	Gene_symbol	Positive_for_at_least_one_child
1	Cellular communication	MBC:0000005	Molecular Biology of the Cell	KREMEN2	kringle containing transmembrane protein 2	-1	-1	-1	-1	-1		E_m_p_t_y	Gene_symbol	Positive_for_at_least_one_child
1	Cellular communication	MBC:0000005	Molecular Biology of the Cell	KSR1	kinase suppressor of ras 1	-1	-1	-1	-1	-1		E_m_p_t_y	Gene_symbol	Positive_for_at_least_one_child
1	Cellular communication	MBC:0000005	Molecular Biology of the Cell	KSR2	kinase suppressor of ras 2	-1	-1	-1	-1	-1		E_m_p_t_y	Gene_symbol	Positive_for_at_least_one_child
1	Cellular communication	MBC:0000005	Molecular Biology of the Cell	LACRT	lacritin	-1	-1	-1	-1	-1		E_m_p_t_y	Gene_symbol	Positive_for_at_least_one_child
1	Cellular communication	MBC:0000005	Molecular Biology of the Cell	LAPTM4B	lysosomal protein transmembrane 4 beta	-1	-1	-1	-1	-1		E_m_p_t_y	Gene_symbol	Positive_for_at_least_one_child
1	Cellular communication	MBC:0000005	Molecular Biology of the Cell	LATS1	large tumor suppressor kinase 1	-1	-1	-1	-1	-1		E_m_p_t_y	Gene_symbol	Positive_for_at_least_one_child
1	Cellular communication	MBC:0000005	Molecular Biology of the Cell	LATS2	large tumor suppressor kinase 2	-1	-1	-1	-1	-1		E_m_p_t_y	Gene_symbol	Positive_for_at_least_one_child
1	Cellular communication	MBC:0000005	Molecular Biology of the Cell	LCK	LCK proto-oncogene, Src family tyrosine kinase	-1	5.843832	8	4	116.5	Lck	E_m_p_t_y	Gene_symbol	Positive_for_at_least_one_child
1	Cellular communication	MBC:0000005	Molecular Biology of the Cell	LEF1	lymphoid enhancer-binding factor 1	-1	8.766584	13	6	76.5	Lef1	E_m_p_t_y	Gene_symbol	Positive_for_at_least_one_child
1	Cellular communication	MBC:0000005	Molecular Biology of the Cell	LEFTY1	left-right determination factor 1	-1	-1	-1	-1	-1		E_m_p_t_y	Gene_symbol	Positive_for_at_least_one_child
1	Cellular communication	MBC:0000005	Molecular Biology of the Cell	LEFTY2	left-right determination factor 2	-1	-1	-1	-1	-1		E_m_p_t_y	Gene_symbol	Positive_for_at_least_one_child
1	Cellular communication	MBC:0000005	Molecular Biology of the Cell	LEP	leptin	-1	14.61376	22	10	51.5	leptin	E_m_p_t_y	Gene_symbol	Positive_for_at_least_one_child
1	Cellular communication	MBC:0000005	Molecular Biology of the Cell	LEPR	leptin receptor	-1	2.921638	4	2	204	Leptin receptors	E_m_p_t_y	Gene_symbol	Positive_for_at_least_one_child
1	Cellular communication	MBC:0000005	Molecular Biology of the Cell	LFNG	LFNG O-fucosylpeptide 3-beta-N-acetylglucosaminyltransferase	-1	-1	-1	-1	-1		E_m_p_t_y	Gene_symbol	Positive_for_at_least_one_child
1	Cellular communication	MBC:0000005	Molecular Biology of the Cell	LGR5	leucine-rich repeat containing G protein-coupled receptor 5	-1	-1	-1	-1	-1		E_m_p_t_y	Gene_symbol	Positive_for_at_least_one_child
1	Cellular communication	MBC:0000005	Molecular Biology of the Cell	LHB	luteinizing hormone beta polypeptide	-1	4.382665	6	3	153	luteinizing hormone	E_m_p_t_y	Gene_symbol	Positive_for_at_least_one_child
1	Cellular communication	MBC:0000005	Molecular Biology of the Cell	LHX8	LIM homeobox 8	-1	-1	-1	-1	-1		E_m_p_t_y	Gene_symbol	Positive_for_at_least_one_child
1	Cellular communication	MBC:0000005	Molecular Biology of the Cell	LIF	leukemia inhibitory factor	-1	8.766584	14	6	76.5	leukemia inhibitory factor,leukemia inhibitory factor (LIF)	E_m_p_t_y	Gene_symbol	Positive_for_at_least_one_child
1	Cellular communication	MBC:0000005	Molecular Biology of the Cell	LIFR	leukemia inhibitory factor receptor alpha	-1	-1	-1	-1	-1		E_m_p_t_y	Gene_symbol	Positive_for_at_least_one_child
1	Cellular communication	MBC:0000005	Molecular Biology of the Cell	LIMD1	LIM domains containing 1	-1	-1	-1	-1	-1		E_m_p_t_y	Gene_symbol	Positive_for_at_least_one_child
1	Cellular communication	MBC:0000005	Molecular Biology of the Cell	LMO2	LIM domain only 2 (rhombotin-like 1)	-1	-1	-1	-1	-1		E_m_p_t_y	Gene_symbol	Positive_for_at_least_one_child
1	Cellular communication	MBC:0000005	Molecular Biology of the Cell	LRIG1	leucine-rich repeats and immunoglobulin-like domains 1	-1	-1	-1	-1	-1		E_m_p_t_y	Gene_symbol	Positive_for_at_least_one_child
1	Cellular communication	MBC:0000005	Molecular Biology of the Cell	LRIG2	leucine-rich repeats and immunoglobulin-like domains 2	-1	-1	-1	-1	-1		E_m_p_t_y	Gene_symbol	Positive_for_at_least_one_child
1	Cellular communication	MBC:0000005	Molecular Biology of the Cell	LRIG3	leucine-rich repeats and immunoglobulin-like domains 3	-1	-1	-1	-1	-1		E_m_p_t_y	Gene_symbol	Positive_for_at_least_one_child
1	Cellular communication	MBC:0000005	Molecular Biology of the Cell	LRP4	low density lipoprotein receptor-related protein 4	-1	-1	-1	-1	-1		E_m_p_t_y	Gene_symbol	Positive_for_at_least_one_child
1	Cellular communication	MBC:0000005	Molecular Biology of the Cell	LRP5	low density lipoprotein receptor-related protein 5	-1	5.843832	9	4	116.5	LRP5	E_m_p_t_y	Gene_symbol	Positive_for_at_least_one_child
1	Cellular communication	MBC:0000005	Molecular Biology of the Cell	LRP6	low density lipoprotein receptor-related protein 6	-1	5.843832	8	4	116.5	LRP6	E_m_p_t_y	Gene_symbol	Positive_for_at_least_one_child
1	Cellular communication	MBC:0000005	Molecular Biology of the Cell	LTBR	lymphotoxin beta receptor (TNFR superfamily, member 3)	-1	-1	-1	-1	-1		E_m_p_t_y	Gene_symbol	Positive_for_at_least_one_child
1	Cellular communication	MBC:0000005	Molecular Biology of the Cell	LY96	lymphocyte antigen 96	-1	-1	-1	-1	-1		E_m_p_t_y	Gene_symbol	Positive_for_at_least_one_child
1	Cellular communication	MBC:0000005	Molecular Biology of the Cell	LYN	LYN proto-oncogene, Src family tyrosine kinase	-1	10.22817	15	7	69	LYN	E_m_p_t_y	Gene_symbol	Positive_for_at_least_one_child
1	Cellular communication	MBC:0000005	Molecular Biology of the Cell	MADD	MAP-kinase activating death domain	-1	-1	-1	-1	-1		E_m_p_t_y	Gene_symbol	Positive_for_at_least_one_child
1	Cellular communication	MBC:0000005	Molecular Biology of the Cell	MALT1	MALT1 paracaspase	-1	20.46317	31	14	34	ubiquitin ligase complex	E_m_p_t_y	Gene_symbol	Positive_for_at_least_one_child
1	Cellular communication	MBC:0000005	Molecular Biology of the Cell	MAML1	mastermind-like transcriptional coactivator 1	-1	-1	-1	-1	-1		E_m_p_t_y	Gene_symbol	Positive_for_at_least_one_child
1	Cellular communication	MBC:0000005	Molecular Biology of the Cell	MAML2	mastermind-like transcriptional coactivator 2	-1	-1	-1	-1	-1		E_m_p_t_y	Gene_symbol	Positive_for_at_least_one_child
1	Cellular communication	MBC:0000005	Molecular Biology of the Cell	MAML3	mastermind-like transcriptional coactivator 3	-1	-1	-1	-1	-1		E_m_p_t_y	Gene_symbol	Positive_for_at_least_one_child
1	Cellular communication	MBC:0000005	Molecular Biology of the Cell	MAP2K1	mitogen-activated protein kinase kinase 1	-1	20.49216	47	21	32	MEK1	E_m_p_t_y	Gene_symbol	Positive_for_at_least_one_child
1	Cellular communication	MBC:0000005	Molecular Biology of the Cell	MAP2K2	mitogen-activated protein kinase kinase 2	-1	-1	-1	-1	-1		E_m_p_t_y	Gene_symbol	Positive_for_at_least_one_child
1	Cellular communication	MBC:0000005	Molecular Biology of the Cell	MAP2K3	mitogen-activated protein kinase kinase 3	-1	2.921638	5	2	204	MKK3	E_m_p_t_y	Gene_symbol	Positive_for_at_least_one_child
1	Cellular communication	MBC:0000005	Molecular Biology of the Cell	MAP2K4	mitogen-activated protein kinase kinase 4	-1	7.305139	12	5	87.5	SEK1	E_m_p_t_y	Gene_symbol	Positive_for_at_least_one_child
1	Cellular communication	MBC:0000005	Molecular Biology of the Cell	MAP2K5	mitogen-activated protein kinase kinase 5	-1	-1	-1	-1	-1		E_m_p_t_y	Gene_symbol	Positive_for_at_least_one_child
1	Cellular communication	MBC:0000005	Molecular Biology of the Cell	MAP2K6	mitogen-activated protein kinase kinase 6	-1	-1	-1	-1	-1		E_m_p_t_y	Gene_symbol	Positive_for_at_least_one_child
1	Cellular communication	MBC:0000005	Molecular Biology of the Cell	MAP2K7	mitogen-activated protein kinase kinase 7	-1	-1	-1	-1	-1		E_m_p_t_y	Gene_symbol	Positive_for_at_least_one_child
1	Cellular communication	MBC:0000005	Molecular Biology of the Cell	MAP3K1	mitogen-activated protein kinase kinase kinase 1, E3 ubiquitin protein ligase	-1	7.305139	12	5	87.5	MEKK	E_m_p_t_y	Gene_symbol	Positive_for_at_least_one_child
1	Cellular communication	MBC:0000005	Molecular Biology of the Cell	MAP3K10	mitogen-activated protein kinase kinase kinase 10	-1	-1	-1	-1	-1		E_m_p_t_y	Gene_symbol	Positive_for_at_least_one_child
1	Cellular communication	MBC:0000005	Molecular Biology of the Cell	MAP3K12	mitogen-activated protein kinase kinase kinase 12	-1	-1	-1	-1	-1		E_m_p_t_y	Gene_symbol	Positive_for_at_least_one_child
1	Cellular communication	MBC:0000005	Molecular Biology of the Cell	MAP3K13	mitogen-activated protein kinase kinase kinase 13	-1	-1	-1	-1	-1		E_m_p_t_y	Gene_symbol	Positive_for_at_least_one_child
1	Cellular communication	MBC:0000005	Molecular Biology of the Cell	MAP3K2	mitogen-activated protein kinase kinase kinase 2	-1	-1	-1	-1	-1		E_m_p_t_y	Gene_symbol	Positive_for_at_least_one_child
1	Cellular communication	MBC:0000005	Molecular Biology of the Cell	MAP3K3	mitogen-activated protein kinase kinase kinase 3	-1	-1	-1	-1	-1		E_m_p_t_y	Gene_symbol	Positive_for_at_least_one_child
1	Cellular communication	MBC:0000005	Molecular Biology of the Cell	MAP3K5	mitogen-activated protein kinase kinase kinase 5	-1	-1	-1	-1	-1		E_m_p_t_y	Gene_symbol	Positive_for_at_least_one_child
1	Cellular communication	MBC:0000005	Molecular Biology of the Cell	MAP3K7	mitogen-activated protein kinase kinase kinase 7	-1	-1	-1	-1	-1		E_m_p_t_y	Gene_symbol	Positive_for_at_least_one_child
1	Cellular communication	MBC:0000005	Molecular Biology of the Cell	MAP3K8	mitogen-activated protein kinase kinase kinase 8	-1	-1	-1	-1	-1		E_m_p_t_y	Gene_symbol	Positive_for_at_least_one_child
1	Cellular communication	MBC:0000005	Molecular Biology of the Cell	MAP3K9	mitogen-activated protein kinase kinase kinase 9	-1	-1	-1	-1	-1		E_m_p_t_y	Gene_symbol	Positive_for_at_least_one_child
1	Cellular communication	MBC:0000005	Molecular Biology of the Cell	MAP4K4	mitogen-activated protein kinase kinase kinase kinase 4	-1	-1	-1	-1	-1		E_m_p_t_y	Gene_symbol	Positive_for_at_least_one_child
1	Cellular communication	MBC:0000005	Molecular Biology of the Cell	MAPK1	mitogen-activated protein kinase 1	-1	10.22817	16	7	69	Erk2	E_m_p_t_y	Gene_symbol	Positive_for_at_least_one_child
1	Cellular communication	MBC:0000005	Molecular Biology of the Cell	MAPK10	mitogen-activated protein kinase 10	-1	-1	-1	-1	-1		E_m_p_t_y	Gene_symbol	Positive_for_at_least_one_child
1	Cellular communication	MBC:0000005	Molecular Biology of the Cell	MAPK14	mitogen-activated protein kinase 14	-1	13.15176	21	9	57.5	p38 MAP kinase	E_m_p_t_y	Gene_symbol	Positive_for_at_least_one_child
1	Cellular communication	MBC:0000005	Molecular Biology of the Cell	MAPK3	mitogen-activated protein kinase 3	-1	121.7204	188	83	8	ERK1	E_m_p_t_y	Gene_symbol	Positive_for_at_least_one_child
1	Cellular communication	MBC:0000005	Molecular Biology of the Cell	MAPK7	mitogen-activated protein kinase 7	-1	2.921638	4	2	204	ERK5	E_m_p_t_y	Gene_symbol	Positive_for_at_least_one_child
1	Cellular communication	MBC:0000005	Molecular Biology of the Cell	MAPK8	mitogen-activated protein kinase 8	-1	161.5275	249	110	4	JNK	E_m_p_t_y	Gene_symbol	Positive_for_at_least_one_child
1	Cellular communication	MBC:0000005	Molecular Biology of the Cell	MAPK9	mitogen-activated protein kinase 9	-1	17.53819	28	12	40.5	SAPK	E_m_p_t_y	Gene_symbol	Positive_for_at_least_one_child
1	Cellular communication	MBC:0000005	Molecular Biology of the Cell	MAPKAPK2	mitogen-activated protein kinase-activated protein kinase 2	-1	-1	-1	-1	-1		E_m_p_t_y	Gene_symbol	Positive_for_at_least_one_child
1	Cellular communication	MBC:0000005	Molecular Biology of the Cell	MAS1	MAS1 proto-oncogene, G protein-coupled receptor	-1	-1	-1	-1	-1		E_m_p_t_y	Gene_symbol	Positive_for_at_least_one_child
1	Cellular communication	MBC:0000005	Molecular Biology of the Cell	MAVS	mitochondrial antiviral signaling protein	-1	-1	-1	-1	-1		E_m_p_t_y	Gene_symbol	Positive_for_at_least_one_child
1	Cellular communication	MBC:0000005	Molecular Biology of the Cell	MB21D1	Mab-21 domain containing 1	-1	-1	-1	-1	-1		E_m_p_t_y	Gene_symbol	Positive_for_at_least_one_child
1	Cellular communication	MBC:0000005	Molecular Biology of the Cell	MC2R	melanocortin 2 receptor (adrenocorticotropic hormone)	-1	-1	-1	-1	-1		E_m_p_t_y	Gene_symbol	Positive_for_at_least_one_child
1	Cellular communication	MBC:0000005	Molecular Biology of the Cell	MC3R	melanocortin 3 receptor	-1	-1	-1	-1	-1		E_m_p_t_y	Gene_symbol	Positive_for_at_least_one_child
1	Cellular communication	MBC:0000005	Molecular Biology of the Cell	MC5R	melanocortin 5 receptor	-1	-1	-1	-1	-1		E_m_p_t_y	Gene_symbol	Positive_for_at_least_one_child
1	Cellular communication	MBC:0000005	Molecular Biology of the Cell	MCHR1	melanin-concentrating hormone receptor 1	-1	-1	-1	-1	-1		E_m_p_t_y	Gene_symbol	Positive_for_at_least_one_child
1	Cellular communication	MBC:0000005	Molecular Biology of the Cell	MECOM	MDS1 and EVI1 complex locus	-1	-1	-1	-1	-1		E_m_p_t_y	Gene_symbol	Positive_for_at_least_one_child
1	Cellular communication	MBC:0000005	Molecular Biology of the Cell	MED1	mediator complex subunit 1	-1	-1	-1	-1	-1		E_m_p_t_y	Gene_symbol	Positive_for_at_least_one_child
1	Cellular communication	MBC:0000005	Molecular Biology of the Cell	MED14	mediator complex subunit 14	-1	-1	-1	-1	-1		E_m_p_t_y	Gene_symbol	Positive_for_at_least_one_child
1	Cellular communication	MBC:0000005	Molecular Biology of the Cell	MET	MET proto-oncogene, receptor tyrosine kinase	-1	-1	-1	-1	-1		E_m_p_t_y	Gene_symbol	Positive_for_at_least_one_child
1	Cellular communication	MBC:0000005	Molecular Biology of the Cell	MFNG	MFNG O-fucosylpeptide 3-beta-N-acetylglucosaminyltransferase	-1	-1	-1	-1	-1		E_m_p_t_y	Gene_symbol	Positive_for_at_least_one_child
1	Cellular communication	MBC:0000005	Molecular Biology of the Cell	MIB2	mindbomb E3 ubiquitin protein ligase 2	-1	-1	-1	-1	-1		E_m_p_t_y	Gene_symbol	Positive_for_at_least_one_child
1	Cellular communication	MBC:0000005	Molecular Biology of the Cell	MIF	macrophage migration inhibitory factor (glycosylation-inhibiting factor)	-1	-1	-1	-1	-1		E_m_p_t_y	Gene_symbol	Positive_for_at_least_one_child
1	Cellular communication	MBC:0000005	Molecular Biology of the Cell	MLN	motilin	-1	-1	-1	-1	-1		E_m_p_t_y	Gene_symbol	Positive_for_at_least_one_child
1	Cellular communication	MBC:0000005	Molecular Biology of the Cell	MLNR	motilin receptor	-1	-1	-1	-1	-1		E_m_p_t_y	Gene_symbol	Positive_for_at_least_one_child
1	Cellular communication	MBC:0000005	Molecular Biology of the Cell	MLST8	MTOR associated protein, LST8 homolog	-1	-1	-1	-1	-1		E_m_p_t_y	Gene_symbol	Positive_for_at_least_one_child
1	Cellular communication	MBC:0000005	Molecular Biology of the Cell	MMP7	matrix metallopeptidase 7	-1	-1	-1	-1	-1		E_m_p_t_y	Gene_symbol	Positive_for_at_least_one_child
1	Cellular communication	MBC:0000005	Molecular Biology of the Cell	MMP9	matrix metallopeptidase 9	-1	-1	-1	-1	-1		E_m_p_t_y	Gene_symbol	Positive_for_at_least_one_child
1	Cellular communication	MBC:0000005	Molecular Biology of the Cell	MOB1A	MOB kinase activator 1A	-1	-1	-1	-1	-1		E_m_p_t_y	Gene_symbol	Positive_for_at_least_one_child
1	Cellular communication	MBC:0000005	Molecular Biology of the Cell	MOB1B	MOB kinase activator 1B	-1	-1	-1	-1	-1		E_m_p_t_y	Gene_symbol	Positive_for_at_least_one_child
1	Cellular communication	MBC:0000005	Molecular Biology of the Cell	MPL	MPL proto-oncogene, thrombopoietin receptor	-1	8.766584	13	6	76.5	Mpl	E_m_p_t_y	Gene_symbol	Positive_for_at_least_one_child
1	Cellular communication	MBC:0000005	Molecular Biology of the Cell	MRAP	melanocortin 2 receptor accessory protein	-1	-1	-1	-1	-1		E_m_p_t_y	Gene_symbol	Positive_for_at_least_one_child
1	Cellular communication	MBC:0000005	Molecular Biology of the Cell	MSR1	macrophage scavenger receptor 1	-1	-1	-1	-1	-1		E_m_p_t_y	Gene_symbol	Positive_for_at_least_one_child
1	Cellular communication	MBC:0000005	Molecular Biology of the Cell	MST1R	macrophage stimulating 1 receptor	-1	4.382665	7	3	153	MST1R	E_m_p_t_y	Gene_symbol	Positive_for_at_least_one_child
1	Cellular communication	MBC:0000005	Molecular Biology of the Cell	MSTN	myostatin	-1	2.921638	4	2	204	GDF8,myostatin	E_m_p_t_y	Gene_symbol	Positive_for_at_least_one_child
1	Cellular communication	MBC:0000005	Molecular Biology of the Cell	MSX2	msh homeobox 2	-1	-1	-1	-1	-1		E_m_p_t_y	Gene_symbol	Positive_for_at_least_one_child
1	Cellular communication	MBC:0000005	Molecular Biology of the Cell	MTNR1B	melatonin receptor 1B	-1	4.382665	7	3	153	melatonin	E_m_p_t_y	Gene_symbol	Positive_for_at_least_one_child
1	Cellular communication	MBC:0000005	Molecular Biology of the Cell	MTOR	mechanistic target of rapamycin (serine/threonine kinase)	-1	-1	-1	-1	-1		E_m_p_t_y	Gene_symbol	Positive_for_at_least_one_child
1	Cellular communication	MBC:0000005	Molecular Biology of the Cell	MYB	v-myb avian myeloblastosis viral oncogene homolog	-1	2.921638	4	2	204	MYB	E_m_p_t_y	Gene_symbol	Positive_for_at_least_one_child
1	Cellular communication	MBC:0000005	Molecular Biology of the Cell	MYCN	v-myc avian myelocytomatosis viral oncogene neuroblastoma derived homolog	-1	-1	-1	-1	-1		E_m_p_t_y	Gene_symbol	Positive_for_at_least_one_child
1	Cellular communication	MBC:0000005	Molecular Biology of the Cell	MYD88	myeloid differentiation primary response 88	-1	4.382665	6	3	153	MYD88	E_m_p_t_y	Gene_symbol	Positive_for_at_least_one_child
1	Cellular communication	MBC:0000005	Molecular Biology of the Cell	NAIP	NLR family, apoptosis inhibitory protein	-1	-1	-1	-1	-1		E_m_p_t_y	Gene_symbol	Positive_for_at_least_one_child
1	Cellular communication	MBC:0000005	Molecular Biology of the Cell	NBL1	neuroblastoma 1, DAN family BMP antagonist	-1	-1	-1	-1	-1		E_m_p_t_y	Gene_symbol	Positive_for_at_least_one_child
1	Cellular communication	MBC:0000005	Molecular Biology of the Cell	NCK2	NCK adaptor protein 2	-1	-1	-1	-1	-1		E_m_p_t_y	Gene_symbol	Positive_for_at_least_one_child
1	Cellular communication	MBC:0000005	Molecular Biology of the Cell	NCLN	nicalin	-1	-1	-1	-1	-1		E_m_p_t_y	Gene_symbol	Positive_for_at_least_one_child
1	Cellular communication	MBC:0000005	Molecular Biology of the Cell	NCOA2	nuclear receptor coactivator 2	-1	-1	-1	-1	-1		E_m_p_t_y	Gene_symbol	Positive_for_at_least_one_child
1	Cellular communication	MBC:0000005	Molecular Biology of the Cell	NCOA3	nuclear receptor coactivator 3	-1	24.8517	39	17	26	thyroid hormone	E_m_p_t_y	Gene_symbol	Positive_for_at_least_one_child
1	Cellular communication	MBC:0000005	Molecular Biology of the Cell	NCOA6	nuclear receptor coactivator 6	-1	-1	-1	-1	-1		E_m_p_t_y	Gene_symbol	Positive_for_at_least_one_child
1	Cellular communication	MBC:0000005	Molecular Biology of the Cell	NCOR1	nuclear receptor corepressor 1	-1	-1	-1	-1	-1		E_m_p_t_y	Gene_symbol	Positive_for_at_least_one_child
1	Cellular communication	MBC:0000005	Molecular Biology of the Cell	NCOR2	nuclear receptor corepressor 2	-1	-1	-1	-1	-1		E_m_p_t_y	Gene_symbol	Positive_for_at_least_one_child
1	Cellular communication	MBC:0000005	Molecular Biology of the Cell	NDP	Norrie disease (pseudoglioma)	-1	-1	-1	-1	-1		E_m_p_t_y	Gene_symbol	Positive_for_at_least_one_child
1	Cellular communication	MBC:0000005	Molecular Biology of the Cell	NDRG1	N-myc downstream regulated 1	-1	-1	-1	-1	-1		E_m_p_t_y	Gene_symbol	Positive_for_at_least_one_child
1	Cellular communication	MBC:0000005	Molecular Biology of the Cell	NEU3	sialidase 3 (membrane sialidase)	-1	-1	-1	-1	-1		E_m_p_t_y	Gene_symbol	Positive_for_at_least_one_child
1	Cellular communication	MBC:0000005	Molecular Biology of the Cell	NF2	neurofibromin 2 (merlin)	-1	-1	-1	-1	-1		E_m_p_t_y	Gene_symbol	Positive_for_at_least_one_child
1	Cellular communication	MBC:0000005	Molecular Biology of the Cell	NFATC1	nuclear factor of activated T-cells, cytoplasmic, calcineurin-dependent 1	-1	-1	-1	-1	-1		E_m_p_t_y	Gene_symbol	Positive_for_at_least_one_child
1	Cellular communication	MBC:0000005	Molecular Biology of the Cell	NFATC2	nuclear factor of activated T-cells, cytoplasmic, calcineurin-dependent 2	-1	-1	-1	-1	-1		E_m_p_t_y	Gene_symbol	Positive_for_at_least_one_child
1	Cellular communication	MBC:0000005	Molecular Biology of the Cell	NFATC3	nuclear factor of activated T-cells, cytoplasmic, calcineurin-dependent 3	-1	-1	-1	-1	-1		E_m_p_t_y	Gene_symbol	Positive_for_at_least_one_child
1	Cellular communication	MBC:0000005	Molecular Biology of the Cell	NFKB1	nuclear factor of kappa light polypeptide gene enhancer in B-cells 1	-1	2.921638	4	2	204	NFKB	E_m_p_t_y	Gene_symbol	Positive_for_at_least_one_child
1	Cellular communication	MBC:0000005	Molecular Biology of the Cell	NFKB2	nuclear factor of kappa light polypeptide gene enhancer in B-cells 2 (p49/p100)	-1	2.921638	5	2	204	NFKB2	E_m_p_t_y	Gene_symbol	Positive_for_at_least_one_child
1	Cellular communication	MBC:0000005	Molecular Biology of the Cell	NFKBIA	nuclear factor of kappa light polypeptide gene enhancer in B-cells inhibitor, alpha	-1	-1	-1	-1	-1		E_m_p_t_y	Gene_symbol	Positive_for_at_least_one_child
1	Cellular communication	MBC:0000005	Molecular Biology of the Cell	NFKBIB	nuclear factor of kappa light polypeptide gene enhancer in B-cells inhibitor, beta	-1	-1	-1	-1	-1		E_m_p_t_y	Gene_symbol	Positive_for_at_least_one_child
1	Cellular communication	MBC:0000005	Molecular Biology of the Cell	NGF	nerve growth factor (beta polypeptide)	-1	20.46317	32	14	34	nerve growth factor	E_m_p_t_y	Gene_symbol	Positive_for_at_least_one_child
1	Cellular communication	MBC:0000005	Molecular Biology of the Cell	NGFR	nerve growth factor receptor	-1	2.921638	5	2	204	p75(NTR)	E_m_p_t_y	Gene_symbol	Positive_for_at_least_one_child
1	Cellular communication	MBC:0000005	Molecular Biology of the Cell	NGFRAP1	nerve growth factor receptor (TNFRSF16) associated protein 1	-1	-1	-1	-1	-1		E_m_p_t_y	Gene_symbol	Positive_for_at_least_one_child
1	Cellular communication	MBC:0000005	Molecular Biology of the Cell	NIPA1	non imprinted in Prader-Willi/Angelman syndrome 1	-1	-1	-1	-1	-1		E_m_p_t_y	Gene_symbol	Positive_for_at_least_one_child
1	Cellular communication	MBC:0000005	Molecular Biology of the Cell	NKD1	naked cuticle homolog 1 (Drosophila)	-1	-1	-1	-1	-1		E_m_p_t_y	Gene_symbol	Positive_for_at_least_one_child
1	Cellular communication	MBC:0000005	Molecular Biology of the Cell	NLE1	notchless homolog 1 (Drosophila)	-1	-1	-1	-1	-1		E_m_p_t_y	Gene_symbol	Positive_for_at_least_one_child
1	Cellular communication	MBC:0000005	Molecular Biology of the Cell	NLRC3	NLR family, CARD domain containing 3	-1	-1	-1	-1	-1		E_m_p_t_y	Gene_symbol	Positive_for_at_least_one_child
1	Cellular communication	MBC:0000005	Molecular Biology of the Cell	NLRC4	NLR family, CARD domain containing 4	-1	-1	-1	-1	-1		E_m_p_t_y	Gene_symbol	Positive_for_at_least_one_child
1	Cellular communication	MBC:0000005	Molecular Biology of the Cell	NLRC5	NLR family, CARD domain containing 5	-1	-1	-1	-1	-1		E_m_p_t_y	Gene_symbol	Positive_for_at_least_one_child
1	Cellular communication	MBC:0000005	Molecular Biology of the Cell	NLRP1	NLR family, pyrin domain containing 1	-1	5.843832	8	4	116.5	NAC	E_m_p_t_y	Gene_symbol	Positive_for_at_least_one_child
1	Cellular communication	MBC:0000005	Molecular Biology of the Cell	NLRP12	NLR family, pyrin domain containing 12	-1	-1	-1	-1	-1		E_m_p_t_y	Gene_symbol	Positive_for_at_least_one_child
1	Cellular communication	MBC:0000005	Molecular Biology of the Cell	NLRP2	NLR family, pyrin domain containing 2	-1	-1	-1	-1	-1		E_m_p_t_y	Gene_symbol	Positive_for_at_least_one_child
1	Cellular communication	MBC:0000005	Molecular Biology of the Cell	NLRP3	NLR family, pyrin domain containing 3	-1	2.921638	5	2	204	NLRP3	E_m_p_t_y	Gene_symbol	Positive_for_at_least_one_child
1	Cellular communication	MBC:0000005	Molecular Biology of the Cell	NLRP6	NLR family, pyrin domain containing 6	-1	-1	-1	-1	-1		E_m_p_t_y	Gene_symbol	Positive_for_at_least_one_child
1	Cellular communication	MBC:0000005	Molecular Biology of the Cell	NLRX1	NLR family member X1	-1	-1	-1	-1	-1		E_m_p_t_y	Gene_symbol	Positive_for_at_least_one_child
1	Cellular communication	MBC:0000005	Molecular Biology of the Cell	NMBR	neuromedin B receptor	-1	-1	-1	-1	-1		E_m_p_t_y	Gene_symbol	Positive_for_at_least_one_child
1	Cellular communication	MBC:0000005	Molecular Biology of the Cell	NOD1	nucleotide-binding oligomerization domain containing 1	-1	-1	-1	-1	-1		E_m_p_t_y	Gene_symbol	Positive_for_at_least_one_child
1	Cellular communication	MBC:0000005	Molecular Biology of the Cell	NOD2	nucleotide-binding oligomerization domain containing 2	-1	2.921638	4	2	204	NOD2	E_m_p_t_y	Gene_symbol	Positive_for_at_least_one_child
1	Cellular communication	MBC:0000005	Molecular Biology of the Cell	NODAL	nodal growth differentiation factor	-1	5.843832	9	4	116.5	Nodal	E_m_p_t_y	Gene_symbol	Positive_for_at_least_one_child
1	Cellular communication	MBC:0000005	Molecular Biology of the Cell	NOG	noggin	-1	2.921638	5	2	204	Noggin	E_m_p_t_y	Gene_symbol	Positive_for_at_least_one_child
1	Cellular communication	MBC:0000005	Molecular Biology of the Cell	NOMO1	NODAL modulator 1	-1	-1	-1	-1	-1		E_m_p_t_y	Gene_symbol	Positive_for_at_least_one_child
1	Cellular communication	MBC:0000005	Molecular Biology of the Cell	NOS1	nitric oxide synthase 1 (neuronal)	-1	-1	-1	-1	-1		E_m_p_t_y	Gene_symbol	Positive_for_at_least_one_child
1	Cellular communication	MBC:0000005	Molecular Biology of the Cell	NOS2	nitric oxide synthase 2, inducible	-1	-1	-1	-1	-1		E_m_p_t_y	Gene_symbol	Positive_for_at_least_one_child
1	Cellular communication	MBC:0000005	Molecular Biology of the Cell	NOS3	nitric oxide synthase 3 (endothelial cell)	-1	-1	-1	-1	-1		E_m_p_t_y	Gene_symbol	Positive_for_at_least_one_child
1	Cellular communication	MBC:0000005	Molecular Biology of the Cell	NOTCH1	notch 1	-1	5.843832	8	4	116.5	Notch1	E_m_p_t_y	Gene_symbol	Positive_for_at_least_one_child
1	Cellular communication	MBC:0000005	Molecular Biology of the Cell	NOTCH2	notch 2	-1	-1	-1	-1	-1		E_m_p_t_y	Gene_symbol	Positive_for_at_least_one_child
1	Cellular communication	MBC:0000005	Molecular Biology of the Cell	NOTCH3	notch 3	-1	2.921638	4	2	204	Notch3	E_m_p_t_y	Gene_symbol	Positive_for_at_least_one_child
1	Cellular communication	MBC:0000005	Molecular Biology of the Cell	NOTCH4	notch 4	-1	-1	-1	-1	-1		E_m_p_t_y	Gene_symbol	Positive_for_at_least_one_child
1	Cellular communication	MBC:0000005	Molecular Biology of the Cell	NOV	nephroblastoma overexpressed	-1	-1	-1	-1	-1		E_m_p_t_y	Gene_symbol	Positive_for_at_least_one_child
1	Cellular communication	MBC:0000005	Molecular Biology of the Cell	NPPA	natriuretic peptide A	-1	4.382665	6	3	153	ANP	E_m_p_t_y	Gene_symbol	Positive_for_at_least_one_child
1	Cellular communication	MBC:0000005	Molecular Biology of the Cell	NPPB	natriuretic peptide B	-1	-1	-1	-1	-1		E_m_p_t_y	Gene_symbol	Positive_for_at_least_one_child
1	Cellular communication	MBC:0000005	Molecular Biology of the Cell	NPPC	natriuretic peptide C	-1	-1	-1	-1	-1		E_m_p_t_y	Gene_symbol	Positive_for_at_least_one_child
1	Cellular communication	MBC:0000005	Molecular Biology of the Cell	NPR1	natriuretic peptide receptor 1	-1	-1	-1	-1	-1		E_m_p_t_y	Gene_symbol	Positive_for_at_least_one_child
1	Cellular communication	MBC:0000005	Molecular Biology of the Cell	NPR2	natriuretic peptide receptor 2	-1	-1	-1	-1	-1		E_m_p_t_y	Gene_symbol	Positive_for_at_least_one_child
1	Cellular communication	MBC:0000005	Molecular Biology of the Cell	NPR3	natriuretic peptide receptor 3	-1	-1	-1	-1	-1		E_m_p_t_y	Gene_symbol	Positive_for_at_least_one_child
1	Cellular communication	MBC:0000005	Molecular Biology of the Cell	NPY	neuropeptide Y	-1	-1	-1	-1	-1		E_m_p_t_y	Gene_symbol	Positive_for_at_least_one_child
1	Cellular communication	MBC:0000005	Molecular Biology of the Cell	NR2F1	nuclear receptor subfamily 2, group F, member 1	-1	-1	-1	-1	-1		E_m_p_t_y	Gene_symbol	Positive_for_at_least_one_child
1	Cellular communication	MBC:0000005	Molecular Biology of the Cell	NR3C1	nuclear receptor subfamily 3, group C, member 1 (glucocorticoid receptor)	-1	5.843832	10	4	116.5	glucocorticoid receptor	E_m_p_t_y	Gene_symbol	Positive_for_at_least_one_child
1	Cellular communication	MBC:0000005	Molecular Biology of the Cell	NR3C2	nuclear receptor subfamily 3, group C, member 2	-1	-1	-1	-1	-1		E_m_p_t_y	Gene_symbol	Positive_for_at_least_one_child
1	Cellular communication	MBC:0000005	Molecular Biology of the Cell	NR4A1	nuclear receptor subfamily 4, group A, member 1	-1	-1	-1	-1	-1		E_m_p_t_y	Gene_symbol	Positive_for_at_least_one_child
1	Cellular communication	MBC:0000005	Molecular Biology of the Cell	NR5A1	nuclear receptor subfamily 5, group A, member 1	-1	-1	-1	-1	-1		E_m_p_t_y	Gene_symbol	Positive_for_at_least_one_child
1	Cellular communication	MBC:0000005	Molecular Biology of the Cell	NRAS	neuroblastoma RAS viral (v-ras) oncogene homolog	-1	2.921638	4	2	204	NRAS	E_m_p_t_y	Gene_symbol	Positive_for_at_least_one_child
1	Cellular communication	MBC:0000005	Molecular Biology of the Cell	NRG1	neuregulin 1	-1	2.921638	5	2	204	NRG1	E_m_p_t_y	Gene_symbol	Positive_for_at_least_one_child
1	Cellular communication	MBC:0000005	Molecular Biology of the Cell	NRG2	neuregulin 2	-1	-1	-1	-1	-1		E_m_p_t_y	Gene_symbol	Positive_for_at_least_one_child
1	Cellular communication	MBC:0000005	Molecular Biology of the Cell	NRG3	neuregulin 3	-1	-1	-1	-1	-1		E_m_p_t_y	Gene_symbol	Positive_for_at_least_one_child
1	Cellular communication	MBC:0000005	Molecular Biology of the Cell	NRG4	neuregulin 4	-1	-1	-1	-1	-1		E_m_p_t_y	Gene_symbol	Positive_for_at_least_one_child
1	Cellular communication	MBC:0000005	Molecular Biology of the Cell	NRP1	neuropilin 1	-1	5.843832	9	4	116.5	neuropilin	E_m_p_t_y	Gene_symbol	Positive_for_at_least_one_child
1	Cellular communication	MBC:0000005	Molecular Biology of the Cell	NRP2	neuropilin 2	-1	5.843832	9	4	116.5	neuropilin	E_m_p_t_y	Gene_symbol	Positive_for_at_least_one_child
1	Cellular communication	MBC:0000005	Molecular Biology of the Cell	NTF3	neurotrophin 3	-1	-1	-1	-1	-1		E_m_p_t_y	Gene_symbol	Positive_for_at_least_one_child
1	Cellular communication	MBC:0000005	Molecular Biology of the Cell	NTF4	neurotrophin 4	-1	-1	-1	-1	-1		E_m_p_t_y	Gene_symbol	Positive_for_at_least_one_child
1	Cellular communication	MBC:0000005	Molecular Biology of the Cell	NTN1	netrin 1	-1	-1	-1	-1	-1		E_m_p_t_y	Gene_symbol	Positive_for_at_least_one_child
1	Cellular communication	MBC:0000005	Molecular Biology of the Cell	NTRK1	neurotrophic tyrosine kinase, receptor, type 1	-1	-1	-1	-1	-1		E_m_p_t_y	Gene_symbol	Positive_for_at_least_one_child
1	Cellular communication	MBC:0000005	Molecular Biology of the Cell	NUMB	numb homolog (Drosophila)	-1	-1	-1	-1	-1		E_m_p_t_y	Gene_symbol	Positive_for_at_least_one_child
1	Cellular communication	MBC:0000005	Molecular Biology of the Cell	NWD2	NACHT and WD repeat domain containing 2	-1	-1	-1	-1	-1		E_m_p_t_y	Gene_symbol	Positive_for_at_least_one_child
1	Cellular communication	MBC:0000005	Molecular Biology of the Cell	OLR1	oxidized low density lipoprotein (lectin-like) receptor 1	-1	-1	-1	-1	-1		E_m_p_t_y	Gene_symbol	Positive_for_at_least_one_child
1	Cellular communication	MBC:0000005	Molecular Biology of the Cell	OMG	oligodendrocyte myelin glycoprotein	-1	-1	-1	-1	-1		E_m_p_t_y	Gene_symbol	Positive_for_at_least_one_child
1	Cellular communication	MBC:0000005	Molecular Biology of the Cell	OPRM1	opioid receptor, mu 1	-1	-1	-1	-1	-1		E_m_p_t_y	Gene_symbol	Positive_for_at_least_one_child
1	Cellular communication	MBC:0000005	Molecular Biology of the Cell	ORAI1	ORAI calcium release-activated calcium modulator 1	-1	-1	-1	-1	-1		E_m_p_t_y	Gene_symbol	Positive_for_at_least_one_child
1	Cellular communication	MBC:0000005	Molecular Biology of the Cell	ORAI2	ORAI calcium release-activated calcium modulator 2	-1	-1	-1	-1	-1		E_m_p_t_y	Gene_symbol	Positive_for_at_least_one_child
1	Cellular communication	MBC:0000005	Molecular Biology of the Cell	ORAI3	ORAI calcium release-activated calcium modulator 3	-1	-1	-1	-1	-1		E_m_p_t_y	Gene_symbol	Positive_for_at_least_one_child
1	Cellular communication	MBC:0000005	Molecular Biology of the Cell	OSM	oncostatin M	-1	-1	-1	-1	-1		E_m_p_t_y	Gene_symbol	Positive_for_at_least_one_child
1	Cellular communication	MBC:0000005	Molecular Biology of the Cell	OSMR	oncostatin M receptor	-1	-1	-1	-1	-1		E_m_p_t_y	Gene_symbol	Positive_for_at_least_one_child
1	Cellular communication	MBC:0000005	Molecular Biology of the Cell	P2RX1	purinergic receptor P2X, ligand gated ion channel, 1	-1	-1	-1	-1	-1		E_m_p_t_y	Gene_symbol	Positive_for_at_least_one_child
1	Cellular communication	MBC:0000005	Molecular Biology of the Cell	P2RX2	purinergic receptor P2X, ligand gated ion channel, 2	-1	-1	-1	-1	-1		E_m_p_t_y	Gene_symbol	Positive_for_at_least_one_child
1	Cellular communication	MBC:0000005	Molecular Biology of the Cell	P2RX3	purinergic receptor P2X, ligand gated ion channel, 3	-1	-1	-1	-1	-1		E_m_p_t_y	Gene_symbol	Positive_for_at_least_one_child
1	Cellular communication	MBC:0000005	Molecular Biology of the Cell	P2RX4	purinergic receptor P2X, ligand gated ion channel, 4	-1	-1	-1	-1	-1		E_m_p_t_y	Gene_symbol	Positive_for_at_least_one_child
1	Cellular communication	MBC:0000005	Molecular Biology of the Cell	P2RX5	purinergic receptor P2X, ligand gated ion channel, 5	-1	-1	-1	-1	-1		E_m_p_t_y	Gene_symbol	Positive_for_at_least_one_child
1	Cellular communication	MBC:0000005	Molecular Biology of the Cell	P2RX6	purinergic receptor P2X, ligand gated ion channel, 6	-1	-1	-1	-1	-1		E_m_p_t_y	Gene_symbol	Positive_for_at_least_one_child
1	Cellular communication	MBC:0000005	Molecular Biology of the Cell	P2RX7	purinergic receptor P2X, ligand gated ion channel, 7	-1	2.921638	4	2	204	P2X7 receptor	E_m_p_t_y	Gene_symbol	Positive_for_at_least_one_child
1	Cellular communication	MBC:0000005	Molecular Biology of the Cell	P2RY1	purinergic receptor P2Y, G-protein coupled, 1	-1	-1	-1	-1	-1		E_m_p_t_y	Gene_symbol	Positive_for_at_least_one_child
1	Cellular communication	MBC:0000005	Molecular Biology of the Cell	P2RY11	purinergic receptor P2Y, G-protein coupled, 11	-1	-1	-1	-1	-1		E_m_p_t_y	Gene_symbol	Positive_for_at_least_one_child
1	Cellular communication	MBC:0000005	Molecular Biology of the Cell	P2RY12	purinergic receptor P2Y, G-protein coupled, 12	-1	-1	-1	-1	-1		E_m_p_t_y	Gene_symbol	Positive_for_at_least_one_child
1	Cellular communication	MBC:0000005	Molecular Biology of the Cell	P2RY13	purinergic receptor P2Y, G-protein coupled, 13	-1	-1	-1	-1	-1		E_m_p_t_y	Gene_symbol	Positive_for_at_least_one_child
1	Cellular communication	MBC:0000005	Molecular Biology of the Cell	P2RY14	purinergic receptor P2Y, G-protein coupled, 14	-1	-1	-1	-1	-1		E_m_p_t_y	Gene_symbol	Positive_for_at_least_one_child
1	Cellular communication	MBC:0000005	Molecular Biology of the Cell	P2RY2	purinergic receptor P2Y, G-protein coupled, 2	-1	-1	-1	-1	-1		E_m_p_t_y	Gene_symbol	Positive_for_at_least_one_child
1	Cellular communication	MBC:0000005	Molecular Biology of the Cell	P2RY4	pyrimidinergic receptor P2Y, G-protein coupled, 4	-1	-1	-1	-1	-1		E_m_p_t_y	Gene_symbol	Positive_for_at_least_one_child
1	Cellular communication	MBC:0000005	Molecular Biology of the Cell	P2RY6	pyrimidinergic receptor P2Y, G-protein coupled, 6	-1	-1	-1	-1	-1		E_m_p_t_y	Gene_symbol	Positive_for_at_least_one_child
1	Cellular communication	MBC:0000005	Molecular Biology of the Cell	PAK2	p21 protein (Cdc42/Rac)-activated kinase 2	-1	-1	-1	-1	-1		E_m_p_t_y	Gene_symbol	Positive_for_at_least_one_child
1	Cellular communication	MBC:0000005	Molecular Biology of the Cell	PAK4	p21 protein (Cdc42/Rac)-activated kinase 4	-1	-1	-1	-1	-1		E_m_p_t_y	Gene_symbol	Positive_for_at_least_one_child
1	Cellular communication	MBC:0000005	Molecular Biology of the Cell	PAK6	p21 protein (Cdc42/Rac)-activated kinase 6	-1	-1	-1	-1	-1		E_m_p_t_y	Gene_symbol	Positive_for_at_least_one_child
1	Cellular communication	MBC:0000005	Molecular Biology of the Cell	PARK2	parkin RBR E3 ubiquitin protein ligase	-1	-1	-1	-1	-1		E_m_p_t_y	Gene_symbol	Positive_for_at_least_one_child
1	Cellular communication	MBC:0000005	Molecular Biology of the Cell	PAX3	paired box 3	-1	-1	-1	-1	-1		E_m_p_t_y	Gene_symbol	Positive_for_at_least_one_child
1	Cellular communication	MBC:0000005	Molecular Biology of the Cell	PAX6	paired box 6	-1	-1	-1	-1	-1		E_m_p_t_y	Gene_symbol	Positive_for_at_least_one_child
1	Cellular communication	MBC:0000005	Molecular Biology of the Cell	PDE3A	phosphodiesterase 3A, cGMP-inhibited	-1	-1	-1	-1	-1		E_m_p_t_y	Gene_symbol	Positive_for_at_least_one_child
1	Cellular communication	MBC:0000005	Molecular Biology of the Cell	PDE3B	phosphodiesterase 3B, cGMP-inhibited	-1	-1	-1	-1	-1		E_m_p_t_y	Gene_symbol	Positive_for_at_least_one_child
1	Cellular communication	MBC:0000005	Molecular Biology of the Cell	PDE4A	phosphodiesterase 4A, cAMP-specific	-1	-1	-1	-1	-1		E_m_p_t_y	Gene_symbol	Positive_for_at_least_one_child
1	Cellular communication	MBC:0000005	Molecular Biology of the Cell	PDE4B	phosphodiesterase 4B, cAMP-specific	-1	-1	-1	-1	-1		E_m_p_t_y	Gene_symbol	Positive_for_at_least_one_child
1	Cellular communication	MBC:0000005	Molecular Biology of the Cell	PDE4D	phosphodiesterase 4D, cAMP-specific	-1	-1	-1	-1	-1		E_m_p_t_y	Gene_symbol	Positive_for_at_least_one_child
1	Cellular communication	MBC:0000005	Molecular Biology of the Cell	PDGFA	platelet-derived growth factor alpha polypeptide	-1	-1	-1	-1	-1		E_m_p_t_y	Gene_symbol	Positive_for_at_least_one_child
1	Cellular communication	MBC:0000005	Molecular Biology of the Cell	PDGFB	platelet-derived growth factor beta polypeptide	-1	-1	-1	-1	-1		E_m_p_t_y	Gene_symbol	Positive_for_at_least_one_child
1	Cellular communication	MBC:0000005	Molecular Biology of the Cell	PDGFC	platelet derived growth factor C	-1	27.77809	42	19	20.5	platelet derived growth factor	E_m_p_t_y	Gene_symbol	Positive_for_at_least_one_child
1	Cellular communication	MBC:0000005	Molecular Biology of the Cell	PDGFD	platelet derived growth factor D	-1	27.77809	42	19	20.5	platelet derived growth factor	E_m_p_t_y	Gene_symbol	Positive_for_at_least_one_child
1	Cellular communication	MBC:0000005	Molecular Biology of the Cell	PDGFRA	platelet-derived growth factor receptor, alpha polypeptide	-1	-1	-1	-1	-1		E_m_p_t_y	Gene_symbol	Positive_for_at_least_one_child
1	Cellular communication	MBC:0000005	Molecular Biology of the Cell	PDGFRB	platelet-derived growth factor receptor, beta polypeptide	-1	4.49502	11	5	138	PDGFR	E_m_p_t_y	Gene_symbol	Positive_for_at_least_one_child
1	Cellular communication	MBC:0000005	Molecular Biology of the Cell	PDIA3	protein disulfide isomerase family A, member 3	-1	-1	-1	-1	-1		E_m_p_t_y	Gene_symbol	Positive_for_at_least_one_child
1	Cellular communication	MBC:0000005	Molecular Biology of the Cell	PDPK1	3-phosphoinositide dependent protein kinase 1	-1	2.921638	4	2	204	PDK1	E_m_p_t_y	Gene_symbol	Positive_for_at_least_one_child
1	Cellular communication	MBC:0000005	Molecular Biology of the Cell	PDPN	podoplanin	-1	-1	-1	-1	-1		E_m_p_t_y	Gene_symbol	Positive_for_at_least_one_child
1	Cellular communication	MBC:0000005	Molecular Biology of the Cell	PDZD2	PDZ domain containing 2	-1	-1	-1	-1	-1		E_m_p_t_y	Gene_symbol	Positive_for_at_least_one_child
1	Cellular communication	MBC:0000005	Molecular Biology of the Cell	PDZK1	PDZ domain containing 1	-1	-1	-1	-1	-1		E_m_p_t_y	Gene_symbol	Positive_for_at_least_one_child
1	Cellular communication	MBC:0000005	Molecular Biology of the Cell	PEBP1	phosphatidylethanolamine binding protein 1	-1	-1	-1	-1	-1		E_m_p_t_y	Gene_symbol	Positive_for_at_least_one_child
1	Cellular communication	MBC:0000005	Molecular Biology of the Cell	PELP1	proline, glutamate and leucine rich protein 1	-1	-1	-1	-1	-1		E_m_p_t_y	Gene_symbol	Positive_for_at_least_one_child
1	Cellular communication	MBC:0000005	Molecular Biology of the Cell	PGF	placental growth factor	-1	2.921638	5	2	204	placental growth factor	E_m_p_t_y	Gene_symbol	Positive_for_at_least_one_child
1	Cellular communication	MBC:0000005	Molecular Biology of the Cell	PGR	progesterone receptor	-1	13.15176	21	9	57.5	progesterone receptor	E_m_p_t_y	Gene_symbol	Positive_for_at_least_one_child
1	Cellular communication	MBC:0000005	Molecular Biology of the Cell	PHLPP1	PH domain and leucine rich repeat protein phosphatase 1	-1	-1	-1	-1	-1		E_m_p_t_y	Gene_symbol	Positive_for_at_least_one_child
1	Cellular communication	MBC:0000005	Molecular Biology of the Cell	PIAS1	protein inhibitor of activated STAT, 1	-1	-1	-1	-1	-1		E_m_p_t_y	Gene_symbol	Positive_for_at_least_one_child
1	Cellular communication	MBC:0000005	Molecular Biology of the Cell	PIK3C2A	phosphatidylinositol-4-phosphate 3-kinase, catalytic subunit type 2 alpha	-1	-1	-1	-1	-1		E_m_p_t_y	Gene_symbol	Positive_for_at_least_one_child
1	Cellular communication	MBC:0000005	Molecular Biology of the Cell	PIK3C2B	phosphatidylinositol-4-phosphate 3-kinase, catalytic subunit type 2 beta	-1	-1	-1	-1	-1		E_m_p_t_y	Gene_symbol	Positive_for_at_least_one_child
1	Cellular communication	MBC:0000005	Molecular Biology of the Cell	PIK3C2G	phosphatidylinositol-4-phosphate 3-kinase, catalytic subunit type 2 gamma	-1	-1	-1	-1	-1		E_m_p_t_y	Gene_symbol	Positive_for_at_least_one_child
1	Cellular communication	MBC:0000005	Molecular Biology of the Cell	PIK3C3	phosphatidylinositol 3-kinase, catalytic subunit type 3	-1	-1	-1	-1	-1		E_m_p_t_y	Gene_symbol	Positive_for_at_least_one_child
1	Cellular communication	MBC:0000005	Molecular Biology of the Cell	PIK3CA	phosphatidylinositol-4,5-bisphosphate 3-kinase, catalytic subunit alpha	-1	4.382665	6	3	153	pathway activation (PIK3CA),PIK3CA gene	E_m_p_t_y	Gene_symbol	Positive_for_at_least_one_child
1	Cellular communication	MBC:0000005	Molecular Biology of the Cell	PIK3CB	phosphatidylinositol-4,5-bisphosphate 3-kinase, catalytic subunit beta	-1	-1	-1	-1	-1		E_m_p_t_y	Gene_symbol	Positive_for_at_least_one_child
1	Cellular communication	MBC:0000005	Molecular Biology of the Cell	PIK3CD	phosphatidylinositol-4,5-bisphosphate 3-kinase, catalytic subunit delta	-1	-1	-1	-1	-1		E_m_p_t_y	Gene_symbol	Positive_for_at_least_one_child
1	Cellular communication	MBC:0000005	Molecular Biology of the Cell	PIK3CG	phosphatidylinositol-4,5-bisphosphate 3-kinase, catalytic subunit gamma	-1	-1	-1	-1	-1		E_m_p_t_y	Gene_symbol	Positive_for_at_least_one_child
1	Cellular communication	MBC:0000005	Molecular Biology of the Cell	PIK3R1	phosphoinositide-3-kinase, regulatory subunit 1 (alpha)	-1	-1	-1	-1	-1		E_m_p_t_y	Gene_symbol	Positive_for_at_least_one_child
1	Cellular communication	MBC:0000005	Molecular Biology of the Cell	PIK3R2	phosphoinositide-3-kinase, regulatory subunit 2 (beta)	-1	-1	-1	-1	-1		E_m_p_t_y	Gene_symbol	Positive_for_at_least_one_child
1	Cellular communication	MBC:0000005	Molecular Biology of the Cell	PKD1	polycystic kidney disease 1 (autosomal dominant)	-1	-1	-1	-1	-1		E_m_p_t_y	Gene_symbol	Positive_for_at_least_one_child
1	Cellular communication	MBC:0000005	Molecular Biology of the Cell	PLXNA1	plexin A1	-1	-1	-1	-1	-1		E_m_p_t_y	Gene_symbol	Positive_for_at_least_one_child
1	Cellular communication	MBC:0000005	Molecular Biology of the Cell	PLXNA2	plexin A2	-1	-1	-1	-1	-1		E_m_p_t_y	Gene_symbol	Positive_for_at_least_one_child
1	Cellular communication	MBC:0000005	Molecular Biology of the Cell	PLXNA3	plexin A3	-1	-1	-1	-1	-1		E_m_p_t_y	Gene_symbol	Positive_for_at_least_one_child
1	Cellular communication	MBC:0000005	Molecular Biology of the Cell	PLXNA4	plexin A4	-1	-1	-1	-1	-1		E_m_p_t_y	Gene_symbol	Positive_for_at_least_one_child
1	Cellular communication	MBC:0000005	Molecular Biology of the Cell	PLXNB1	plexin B1	-1	-1	-1	-1	-1		E_m_p_t_y	Gene_symbol	Positive_for_at_least_one_child
1	Cellular communication	MBC:0000005	Molecular Biology of the Cell	PLXNB2	plexin B2	-1	-1	-1	-1	-1		E_m_p_t_y	Gene_symbol	Positive_for_at_least_one_child
1	Cellular communication	MBC:0000005	Molecular Biology of the Cell	PLXNB3	plexin B3	-1	-1	-1	-1	-1		E_m_p_t_y	Gene_symbol	Positive_for_at_least_one_child
1	Cellular communication	MBC:0000005	Molecular Biology of the Cell	PLXNC1	plexin C1	-1	-1	-1	-1	-1		E_m_p_t_y	Gene_symbol	Positive_for_at_least_one_child
1	Cellular communication	MBC:0000005	Molecular Biology of the Cell	PLXND1	plexin D1	-1	-1	-1	-1	-1		E_m_p_t_y	Gene_symbol	Positive_for_at_least_one_child
1	Cellular communication	MBC:0000005	Molecular Biology of the Cell	PML	promyelocytic leukemia	-1	2.921638	5	2	204	promyelocytic leukemia	E_m_p_t_y	Gene_symbol	Positive_for_at_least_one_child
1	Cellular communication	MBC:0000005	Molecular Biology of the Cell	POFUT1	protein O-fucosyltransferase 1	-1	-1	-1	-1	-1		E_m_p_t_y	Gene_symbol	Positive_for_at_least_one_child
1	Cellular communication	MBC:0000005	Molecular Biology of the Cell	POGLUT1	protein O-glucosyltransferase 1	-1	-1	-1	-1	-1		E_m_p_t_y	Gene_symbol	Positive_for_at_least_one_child
1	Cellular communication	MBC:0000005	Molecular Biology of the Cell	POMC	proopiomelanocortin	-1	2.921638	4	2	204	ACTH,POMC	E_m_p_t_y	Gene_symbol	Positive_for_at_least_one_child
1	Cellular communication	MBC:0000005	Molecular Biology of the Cell	POSTN	periostin, osteoblast specific factor	-1	-1	-1	-1	-1		E_m_p_t_y	Gene_symbol	Positive_for_at_least_one_child
1	Cellular communication	MBC:0000005	Molecular Biology of the Cell	PPARA	peroxisome proliferator-activated receptor alpha	-1	-1	-1	-1	-1		E_m_p_t_y	Gene_symbol	Positive_for_at_least_one_child
1	Cellular communication	MBC:0000005	Molecular Biology of the Cell	PPARD	peroxisome proliferator-activated receptor delta	-1	-1	-1	-1	-1		E_m_p_t_y	Gene_symbol	Positive_for_at_least_one_child
1	Cellular communication	MBC:0000005	Molecular Biology of the Cell	PPARG	peroxisome proliferator-activated receptor gamma	-1	-1	-1	-1	-1		E_m_p_t_y	Gene_symbol	Positive_for_at_least_one_child
1	Cellular communication	MBC:0000005	Molecular Biology of the Cell	PPARGC1A	peroxisome proliferator-activated receptor gamma, coactivator 1 alpha	-1	-1	-1	-1	-1		E_m_p_t_y	Gene_symbol	Positive_for_at_least_one_child
1	Cellular communication	MBC:0000005	Molecular Biology of the Cell	PPARGC1B	peroxisome proliferator-activated receptor gamma, coactivator 1 beta	-1	-1	-1	-1	-1		E_m_p_t_y	Gene_symbol	Positive_for_at_least_one_child
1	Cellular communication	MBC:0000005	Molecular Biology of the Cell	PPM1A	protein phosphatase, Mg2+/Mn2+ dependent, 1A	-1	-1	-1	-1	-1		E_m_p_t_y	Gene_symbol	Positive_for_at_least_one_child
1	Cellular communication	MBC:0000005	Molecular Biology of the Cell	PPP1R9B	protein phosphatase 1, regulatory subunit 9B	-1	-1	-1	-1	-1		E_m_p_t_y	Gene_symbol	Positive_for_at_least_one_child
1	Cellular communication	MBC:0000005	Molecular Biology of the Cell	PRAME	preferentially expressed antigen in melanoma	-1	-1	-1	-1	-1		E_m_p_t_y	Gene_symbol	Positive_for_at_least_one_child
1	Cellular communication	MBC:0000005	Molecular Biology of the Cell	PRCP	prolylcarboxypeptidase (angiotensinase C)	-1	-1	-1	-1	-1		E_m_p_t_y	Gene_symbol	Positive_for_at_least_one_child
1	Cellular communication	MBC:0000005	Molecular Biology of the Cell	PRDX4	peroxiredoxin 4	-1	-1	-1	-1	-1		E_m_p_t_y	Gene_symbol	Positive_for_at_least_one_child
1	Cellular communication	MBC:0000005	Molecular Biology of the Cell	PREP	prolyl endopeptidase	-1	-1	-1	-1	-1		E_m_p_t_y	Gene_symbol	Positive_for_at_least_one_child
1	Cellular communication	MBC:0000005	Molecular Biology of the Cell	PRKAA1	protein kinase, AMP-activated, alpha 1 catalytic subunit	-1	-1	-1	-1	-1		E_m_p_t_y	Gene_symbol	Positive_for_at_least_one_child
1	Cellular communication	MBC:0000005	Molecular Biology of the Cell	PRKAA2	protein kinase, AMP-activated, alpha 2 catalytic subunit	-1	-1	-1	-1	-1		E_m_p_t_y	Gene_symbol	Positive_for_at_least_one_child
1	Cellular communication	MBC:0000005	Molecular Biology of the Cell	PRKACA	protein kinase, cAMP-dependent, catalytic, alpha	-1	62.93852	97	43	14.5	protein kinase A	E_m_p_t_y	Gene_symbol	Positive_for_at_least_one_child
1	Cellular communication	MBC:0000005	Molecular Biology of the Cell	PRKAR1A	protein kinase, cAMP-dependent, regulatory, type I, alpha	-1	64.4053	99	44	12.5	protein kinase A	E_m_p_t_y	Gene_symbol	Positive_for_at_least_one_child
1	Cellular communication	MBC:0000005	Molecular Biology of the Cell	PRKAR2A	protein kinase, cAMP-dependent, regulatory, type II, alpha	-1	62.93852	97	43	14.5	protein kinase A	E_m_p_t_y	Gene_symbol	Positive_for_at_least_one_child
1	Cellular communication	MBC:0000005	Molecular Biology of the Cell	PRKD1	protein kinase D1	-1	-1	-1	-1	-1		E_m_p_t_y	Gene_symbol	Positive_for_at_least_one_child
1	Cellular communication	MBC:0000005	Molecular Biology of the Cell	PRKD2	protein kinase D2	-1	-1	-1	-1	-1		E_m_p_t_y	Gene_symbol	Positive_for_at_least_one_child
1	Cellular communication	MBC:0000005	Molecular Biology of the Cell	PRKG1	protein kinase, cGMP-dependent, type I	-1	2.921638	4	2	204	protein kinase G	E_m_p_t_y	Gene_symbol	Positive_for_at_least_one_child
1	Cellular communication	MBC:0000005	Molecular Biology of the Cell	PRKG2	protein kinase, cGMP-dependent, type II	-1	-1	-1	-1	-1		E_m_p_t_y	Gene_symbol	Positive_for_at_least_one_child
1	Cellular communication	MBC:0000005	Molecular Biology of the Cell	PRL	prolactin	-1	5.843832	10	4	116.5	PRL,PRL gene,prolactin,prolactin (PRL)	E_m_p_t_y	Gene_symbol	Positive_for_at_least_one_child
1	Cellular communication	MBC:0000005	Molecular Biology of the Cell	PRLR	prolactin receptor	-1	2.921638	4	2	204	Prolactin	E_m_p_t_y	Gene_symbol	Positive_for_at_least_one_child
1	Cellular communication	MBC:0000005	Molecular Biology of the Cell	PROK2	prokineticin 2	-1	-1	-1	-1	-1		E_m_p_t_y	Gene_symbol	Positive_for_at_least_one_child
1	Cellular communication	MBC:0000005	Molecular Biology of the Cell	PROKR1	prokineticin receptor 1	-1	-1	-1	-1	-1		E_m_p_t_y	Gene_symbol	Positive_for_at_least_one_child
1	Cellular communication	MBC:0000005	Molecular Biology of the Cell	PTCH1	patched 1	-1	4.382665	6	3	153	Ptch1	E_m_p_t_y	Gene_symbol	Positive_for_at_least_one_child
1	Cellular communication	MBC:0000005	Molecular Biology of the Cell	PTCH2	patched 2	-1	-1	-1	-1	-1		E_m_p_t_y	Gene_symbol	Positive_for_at_least_one_child
1	Cellular communication	MBC:0000005	Molecular Biology of the Cell	PTEN	phosphatase and tensin homolog	-1	-1	-1	-1	-1		E_m_p_t_y	Gene_symbol	Positive_for_at_least_one_child
1	Cellular communication	MBC:0000005	Molecular Biology of the Cell	PTGDR	prostaglandin D2 receptor (DP)	-1	-1	-1	-1	-1		E_m_p_t_y	Gene_symbol	Positive_for_at_least_one_child
1	Cellular communication	MBC:0000005	Molecular Biology of the Cell	PTGDR2	prostaglandin D2 receptor 2	-1	-1	-1	-1	-1		E_m_p_t_y	Gene_symbol	Positive_for_at_least_one_child
1	Cellular communication	MBC:0000005	Molecular Biology of the Cell	PTGER1	prostaglandin E receptor 1 (subtype EP1), 42kDa	-1	2.921638	4	2	204	EP1	E_m_p_t_y	Gene_symbol	Positive_for_at_least_one_child
1	Cellular communication	MBC:0000005	Molecular Biology of the Cell	PTGER2	prostaglandin E receptor 2 (subtype EP2), 53kDa	-1	-1	-1	-1	-1		E_m_p_t_y	Gene_symbol	Positive_for_at_least_one_child
1	Cellular communication	MBC:0000005	Molecular Biology of the Cell	PTGER3	prostaglandin E receptor 3 (subtype EP3)	-1	-1	-1	-1	-1		E_m_p_t_y	Gene_symbol	Positive_for_at_least_one_child
1	Cellular communication	MBC:0000005	Molecular Biology of the Cell	PTGER4	prostaglandin E receptor 4 (subtype EP4)	-1	-1	-1	-1	-1		E_m_p_t_y	Gene_symbol	Positive_for_at_least_one_child
1	Cellular communication	MBC:0000005	Molecular Biology of the Cell	PTGFR	prostaglandin F receptor (FP)	-1	-1	-1	-1	-1		E_m_p_t_y	Gene_symbol	Positive_for_at_least_one_child
1	Cellular communication	MBC:0000005	Molecular Biology of the Cell	PTGFRN	prostaglandin F2 receptor inhibitor	-1	-1	-1	-1	-1		E_m_p_t_y	Gene_symbol	Positive_for_at_least_one_child
1	Cellular communication	MBC:0000005	Molecular Biology of the Cell	PTGIR	prostaglandin I2 (prostacyclin) receptor (IP)	-1	-1	-1	-1	-1		E_m_p_t_y	Gene_symbol	Positive_for_at_least_one_child
1	Cellular communication	MBC:0000005	Molecular Biology of the Cell	PTH	parathyroid hormone	-1	5.843832	8	4	116.5	Parathyroid hormone	E_m_p_t_y	Gene_symbol	Positive_for_at_least_one_child
1	Cellular communication	MBC:0000005	Molecular Biology of the Cell	PTH1R	parathyroid hormone 1 receptor	-1	-1	-1	-1	-1		E_m_p_t_y	Gene_symbol	Positive_for_at_least_one_child
1	Cellular communication	MBC:0000005	Molecular Biology of the Cell	PTH2	parathyroid hormone 2	-1	-1	-1	-1	-1		E_m_p_t_y	Gene_symbol	Positive_for_at_least_one_child
1	Cellular communication	MBC:0000005	Molecular Biology of the Cell	PTH2R	parathyroid hormone 2 receptor	-1	-1	-1	-1	-1		E_m_p_t_y	Gene_symbol	Positive_for_at_least_one_child
1	Cellular communication	MBC:0000005	Molecular Biology of the Cell	PTHLH	parathyroid hormone-like hormone	-1	-1	-1	-1	-1		E_m_p_t_y	Gene_symbol	Positive_for_at_least_one_child
1	Cellular communication	MBC:0000005	Molecular Biology of the Cell	PTK2	protein tyrosine kinase 2	-1	-1	-1	-1	-1		E_m_p_t_y	Gene_symbol	Positive_for_at_least_one_child
1	Cellular communication	MBC:0000005	Molecular Biology of the Cell	PTK2B	protein tyrosine kinase 2 beta	-1	3.594473	9	4	169	Pyk2	E_m_p_t_y	Gene_symbol	Positive_for_at_least_one_child
1	Cellular communication	MBC:0000005	Molecular Biology of the Cell	PTK6	protein tyrosine kinase 6	-1	-1	-1	-1	-1		E_m_p_t_y	Gene_symbol	Positive_for_at_least_one_child
1	Cellular communication	MBC:0000005	Molecular Biology of the Cell	PTN	pleiotrophin	-1	-1	-1	-1	-1		E_m_p_t_y	Gene_symbol	Positive_for_at_least_one_child
1	Cellular communication	MBC:0000005	Molecular Biology of the Cell	PTPN1	protein tyrosine phosphatase, non-receptor type 1	-1	4.382665	6	3	153	PTP1B	E_m_p_t_y	Gene_symbol	Positive_for_at_least_one_child
1	Cellular communication	MBC:0000005	Molecular Biology of the Cell	PTPN11	protein tyrosine phosphatase, non-receptor type 11	-1	11.68989	19	8	62.5	SHP2	E_m_p_t_y	Gene_symbol	Positive_for_at_least_one_child
1	Cellular communication	MBC:0000005	Molecular Biology of the Cell	PTPN14	protein tyrosine phosphatase, non-receptor type 14	-1	-1	-1	-1	-1		E_m_p_t_y	Gene_symbol	Positive_for_at_least_one_child
1	Cellular communication	MBC:0000005	Molecular Biology of the Cell	PTPN2	protein tyrosine phosphatase, non-receptor type 2	-1	-1	-1	-1	-1		E_m_p_t_y	Gene_symbol	Positive_for_at_least_one_child
1	Cellular communication	MBC:0000005	Molecular Biology of the Cell	PTPN6	protein tyrosine phosphatase, non-receptor type 6	-1	-1	-1	-1	-1		E_m_p_t_y	Gene_symbol	Positive_for_at_least_one_child
1	Cellular communication	MBC:0000005	Molecular Biology of the Cell	PTPN9	protein tyrosine phosphatase, non-receptor type 9	-1	-1	-1	-1	-1		E_m_p_t_y	Gene_symbol	Positive_for_at_least_one_child
1	Cellular communication	MBC:0000005	Molecular Biology of the Cell	PTPRC	protein tyrosine phosphatase, receptor type, C	-1	2.921638	4	2	204	CD45	E_m_p_t_y	Gene_symbol	Positive_for_at_least_one_child
1	Cellular communication	MBC:0000005	Molecular Biology of the Cell	PTPRF	protein tyrosine phosphatase, receptor type, F	-1	-1	-1	-1	-1		E_m_p_t_y	Gene_symbol	Positive_for_at_least_one_child
1	Cellular communication	MBC:0000005	Molecular Biology of the Cell	PTX3	pentraxin 3, long	-1	-1	-1	-1	-1		E_m_p_t_y	Gene_symbol	Positive_for_at_least_one_child
1	Cellular communication	MBC:0000005	Molecular Biology of the Cell	PTX4	pentraxin 4, long	-1	-1	-1	-1	-1		E_m_p_t_y	Gene_symbol	Positive_for_at_least_one_child
1	Cellular communication	MBC:0000005	Molecular Biology of the Cell	PYCARD	PYD and CARD domain containing	-1	5.843832	8	4	116.5	ASC	E_m_p_t_y	Gene_symbol	Positive_for_at_least_one_child
1	Cellular communication	MBC:0000005	Molecular Biology of the Cell	PYGO2	pygopus family PHD finger 2	-1	-1	-1	-1	-1		E_m_p_t_y	Gene_symbol	Positive_for_at_least_one_child
1	Cellular communication	MBC:0000005	Molecular Biology of the Cell	RAB23	RAB23, member RAS oncogene family	-1	-1	-1	-1	-1		E_m_p_t_y	Gene_symbol	Positive_for_at_least_one_child
1	Cellular communication	MBC:0000005	Molecular Biology of the Cell	RALGDS	ral guanine nucleotide dissociation stimulator	-1	-1	-1	-1	-1		E_m_p_t_y	Gene_symbol	Positive_for_at_least_one_child
1	Cellular communication	MBC:0000005	Molecular Biology of the Cell	RAMP1	receptor (G protein-coupled) activity modifying protein 1	-1	-1	-1	-1	-1		E_m_p_t_y	Gene_symbol	Positive_for_at_least_one_child
1	Cellular communication	MBC:0000005	Molecular Biology of the Cell	RAP2A	RAP2A, member of RAS oncogene family	-1	-1	-1	-1	-1		E_m_p_t_y	Gene_symbol	Positive_for_at_least_one_child
1	Cellular communication	MBC:0000005	Molecular Biology of the Cell	RAPGEF3	Rap guanine nucleotide exchange factor (GEF) 3	-1	-1	-1	-1	-1		E_m_p_t_y	Gene_symbol	Positive_for_at_least_one_child
1	Cellular communication	MBC:0000005	Molecular Biology of the Cell	RAPGEF4	Rap guanine nucleotide exchange factor (GEF) 4	-1	-1	-1	-1	-1		E_m_p_t_y	Gene_symbol	Positive_for_at_least_one_child
1	Cellular communication	MBC:0000005	Molecular Biology of the Cell	RARA	retinoic acid receptor, alpha	-1	-1	-1	-1	-1		E_m_p_t_y	Gene_symbol	Positive_for_at_least_one_child
1	Cellular communication	MBC:0000005	Molecular Biology of the Cell	RARB	retinoic acid receptor, beta	-1	-1	-1	-1	-1		E_m_p_t_y	Gene_symbol	Positive_for_at_least_one_child
1	Cellular communication	MBC:0000005	Molecular Biology of the Cell	RARG	retinoic acid receptor, gamma	-1	-1	-1	-1	-1		E_m_p_t_y	Gene_symbol	Positive_for_at_least_one_child
1	Cellular communication	MBC:0000005	Molecular Biology of the Cell	RARRES2	retinoic acid receptor responder (tazarotene induced) 2	-1	-1	-1	-1	-1		E_m_p_t_y	Gene_symbol	Positive_for_at_least_one_child
1	Cellular communication	MBC:0000005	Molecular Biology of the Cell	RASD1	RAS, dexamethasone-induced 1	-1	-1	-1	-1	-1		E_m_p_t_y	Gene_symbol	Positive_for_at_least_one_child
1	Cellular communication	MBC:0000005	Molecular Biology of the Cell	RASGRF1	Ras protein-specific guanine nucleotide-releasing factor 1	-1	-1	-1	-1	-1		E_m_p_t_y	Gene_symbol	Positive_for_at_least_one_child
1	Cellular communication	MBC:0000005	Molecular Biology of the Cell	RASSF1	Ras association (RalGDS/AF-6) domain family member 1	-1	-1	-1	-1	-1		E_m_p_t_y	Gene_symbol	Positive_for_at_least_one_child
1	Cellular communication	MBC:0000005	Molecular Biology of the Cell	RASSF5	Ras association (RalGDS/AF-6) domain family member 5	-1	-1	-1	-1	-1		E_m_p_t_y	Gene_symbol	Positive_for_at_least_one_child
1	Cellular communication	MBC:0000005	Molecular Biology of the Cell	RBPJ	recombination signal binding protein for immunoglobulin kappa J region	-1	-1	-1	-1	-1		E_m_p_t_y	Gene_symbol	Positive_for_at_least_one_child
1	Cellular communication	MBC:0000005	Molecular Biology of the Cell	RCAN1	regulator of calcineurin 1	-1	-1	-1	-1	-1		E_m_p_t_y	Gene_symbol	Positive_for_at_least_one_child
1	Cellular communication	MBC:0000005	Molecular Biology of the Cell	RCVRN	recoverin	-1	-1	-1	-1	-1		E_m_p_t_y	Gene_symbol	Positive_for_at_least_one_child
1	Cellular communication	MBC:0000005	Molecular Biology of the Cell	RDX	radixin	-1	-1	-1	-1	-1		E_m_p_t_y	Gene_symbol	Positive_for_at_least_one_child
1	Cellular communication	MBC:0000005	Molecular Biology of the Cell	REL	v-rel avian reticuloendotheliosis viral oncogene homolog	-1	2.921638	5	2	204	REL	E_m_p_t_y	Gene_symbol	Positive_for_at_least_one_child
1	Cellular communication	MBC:0000005	Molecular Biology of the Cell	RELA	v-rel avian reticuloendotheliosis viral oncogene homolog A	-1	-1	-1	-1	-1		E_m_p_t_y	Gene_symbol	Positive_for_at_least_one_child
1	Cellular communication	MBC:0000005	Molecular Biology of the Cell	RET	ret proto-oncogene	-1	5.843832	10	4	116.5	Ret	E_m_p_t_y	Gene_symbol	Positive_for_at_least_one_child
1	Cellular communication	MBC:0000005	Molecular Biology of the Cell	RETN	resistin	-1	-1	-1	-1	-1		E_m_p_t_y	Gene_symbol	Positive_for_at_least_one_child
1	Cellular communication	MBC:0000005	Molecular Biology of the Cell	RGN	regucalcin	-1	-1	-1	-1	-1		E_m_p_t_y	Gene_symbol	Positive_for_at_least_one_child
1	Cellular communication	MBC:0000005	Molecular Biology of the Cell	RGS1	regulator of G-protein signaling 1	-1	-1	-1	-1	-1		E_m_p_t_y	Gene_symbol	Positive_for_at_least_one_child
1	Cellular communication	MBC:0000005	Molecular Biology of the Cell	RGS10	regulator of G-protein signaling 10	-1	-1	-1	-1	-1		E_m_p_t_y	Gene_symbol	Positive_for_at_least_one_child
1	Cellular communication	MBC:0000005	Molecular Biology of the Cell	RGS12	regulator of G-protein signaling 12	-1	-1	-1	-1	-1		E_m_p_t_y	Gene_symbol	Positive_for_at_least_one_child
1	Cellular communication	MBC:0000005	Molecular Biology of the Cell	RGS14	regulator of G-protein signaling 14	-1	-1	-1	-1	-1		E_m_p_t_y	Gene_symbol	Positive_for_at_least_one_child
1	Cellular communication	MBC:0000005	Molecular Biology of the Cell	RGS16	regulator of G-protein signaling 16	-1	-1	-1	-1	-1		E_m_p_t_y	Gene_symbol	Positive_for_at_least_one_child
1	Cellular communication	MBC:0000005	Molecular Biology of the Cell	RGS18	regulator of G-protein signaling 18	-1	-1	-1	-1	-1		E_m_p_t_y	Gene_symbol	Positive_for_at_least_one_child
1	Cellular communication	MBC:0000005	Molecular Biology of the Cell	RGS19	regulator of G-protein signaling 19	-1	-1	-1	-1	-1		E_m_p_t_y	Gene_symbol	Positive_for_at_least_one_child
1	Cellular communication	MBC:0000005	Molecular Biology of the Cell	RGS3	regulator of G-protein signaling 3	-1	-1	-1	-1	-1		E_m_p_t_y	Gene_symbol	Positive_for_at_least_one_child
1	Cellular communication	MBC:0000005	Molecular Biology of the Cell	RGS4	regulator of G-protein signaling 4	-1	-1	-1	-1	-1		E_m_p_t_y	Gene_symbol	Positive_for_at_least_one_child
1	Cellular communication	MBC:0000005	Molecular Biology of the Cell	RGS5	regulator of G-protein signaling 5	-1	-1	-1	-1	-1		E_m_p_t_y	Gene_symbol	Positive_for_at_least_one_child
1	Cellular communication	MBC:0000005	Molecular Biology of the Cell	RGS6	regulator of G-protein signaling 6	-1	-1	-1	-1	-1		E_m_p_t_y	Gene_symbol	Positive_for_at_least_one_child
1	Cellular communication	MBC:0000005	Molecular Biology of the Cell	RGS7	regulator of G-protein signaling 7	-1	-1	-1	-1	-1		E_m_p_t_y	Gene_symbol	Positive_for_at_least_one_child
1	Cellular communication	MBC:0000005	Molecular Biology of the Cell	RGS7BP	regulator of G-protein signaling 7 binding protein	-1	-1	-1	-1	-1		E_m_p_t_y	Gene_symbol	Positive_for_at_least_one_child
1	Cellular communication	MBC:0000005	Molecular Biology of the Cell	RGS9BP	regulator of G protein signaling 9 binding protein	-1	-1	-1	-1	-1		E_m_p_t_y	Gene_symbol	Positive_for_at_least_one_child
1	Cellular communication	MBC:0000005	Molecular Biology of the Cell	RHBDF2	rhomboid 5 homolog 2 (Drosophila)	-1	-1	-1	-1	-1		E_m_p_t_y	Gene_symbol	Positive_for_at_least_one_child
1	Cellular communication	MBC:0000005	Molecular Biology of the Cell	RHBDL2	rhomboid, veinlet-like 2 (Drosophila)	-1	-1	-1	-1	-1		E_m_p_t_y	Gene_symbol	Positive_for_at_least_one_child
1	Cellular communication	MBC:0000005	Molecular Biology of the Cell	RHEB	Ras homolog enriched in brain	-1	-1	-1	-1	-1		E_m_p_t_y	Gene_symbol	Positive_for_at_least_one_child
1	Cellular communication	MBC:0000005	Molecular Biology of the Cell	RICTOR	RPTOR independent companion of MTOR, complex 2	-1	-1	-1	-1	-1		E_m_p_t_y	Gene_symbol	Positive_for_at_least_one_child
1	Cellular communication	MBC:0000005	Molecular Biology of the Cell	RIPK2	receptor-interacting serine-threonine kinase 2	-1	-1	-1	-1	-1		E_m_p_t_y	Gene_symbol	Positive_for_at_least_one_child
1	Cellular communication	MBC:0000005	Molecular Biology of the Cell	RND1	Rho family GTPase 1	-1	-1	-1	-1	-1		E_m_p_t_y	Gene_symbol	Positive_for_at_least_one_child
1	Cellular communication	MBC:0000005	Molecular Biology of the Cell	RNF11	ring finger protein 11	-1	-1	-1	-1	-1		E_m_p_t_y	Gene_symbol	Positive_for_at_least_one_child
1	Cellular communication	MBC:0000005	Molecular Biology of the Cell	RNF111	ring finger protein 111	-1	-1	-1	-1	-1		E_m_p_t_y	Gene_symbol	Positive_for_at_least_one_child
1	Cellular communication	MBC:0000005	Molecular Biology of the Cell	RNF41	ring finger protein 41, E3 ubiquitin protein ligase	-1	-1	-1	-1	-1		E_m_p_t_y	Gene_symbol	Positive_for_at_least_one_child
1	Cellular communication	MBC:0000005	Molecular Biology of the Cell	RNF43	ring finger protein 43	-1	-1	-1	-1	-1		E_m_p_t_y	Gene_symbol	Positive_for_at_least_one_child
1	Cellular communication	MBC:0000005	Molecular Biology of the Cell	ROBO1	roundabout guidance receptor 1	-1	-1	-1	-1	-1		E_m_p_t_y	Gene_symbol	Positive_for_at_least_one_child
1	Cellular communication	MBC:0000005	Molecular Biology of the Cell	ROBO2	roundabout guidance receptor 2	-1	-1	-1	-1	-1		E_m_p_t_y	Gene_symbol	Positive_for_at_least_one_child
1	Cellular communication	MBC:0000005	Molecular Biology of the Cell	ROBO3	roundabout guidance receptor 3	-1	-1	-1	-1	-1		E_m_p_t_y	Gene_symbol	Positive_for_at_least_one_child
1	Cellular communication	MBC:0000005	Molecular Biology of the Cell	ROBO4	roundabout guidance receptor 4	-1	-1	-1	-1	-1		E_m_p_t_y	Gene_symbol	Positive_for_at_least_one_child
1	Cellular communication	MBC:0000005	Molecular Biology of the Cell	RPS6KA2	ribosomal protein S6 kinase, 90kDa, polypeptide 2	-1	-1	-1	-1	-1		E_m_p_t_y	Gene_symbol	Positive_for_at_least_one_child
1	Cellular communication	MBC:0000005	Molecular Biology of the Cell	RPS6KB1	ribosomal protein S6 kinase, 70kDa, polypeptide 1	-1	-1	-1	-1	-1		E_m_p_t_y	Gene_symbol	Positive_for_at_least_one_child
1	Cellular communication	MBC:0000005	Molecular Biology of the Cell	RPTOR	regulatory associated protein of MTOR, complex 1	-1	-1	-1	-1	-1		E_m_p_t_y	Gene_symbol	Positive_for_at_least_one_child
1	Cellular communication	MBC:0000005	Molecular Biology of the Cell	RSPO1	R-spondin 1	-1	-1	-1	-1	-1		E_m_p_t_y	Gene_symbol	Positive_for_at_least_one_child
1	Cellular communication	MBC:0000005	Molecular Biology of the Cell	RUNX1	runt-related transcription factor 1	-1	-1	-1	-1	-1		E_m_p_t_y	Gene_symbol	Positive_for_at_least_one_child
1	Cellular communication	MBC:0000005	Molecular Biology of the Cell	RUNX2	runt-related transcription factor 2	-1	11.68989	18	8	62.5	Runx2	E_m_p_t_y	Gene_symbol	Positive_for_at_least_one_child
1	Cellular communication	MBC:0000005	Molecular Biology of the Cell	RUNX3	runt-related transcription factor 3	-1	-1	-1	-1	-1		E_m_p_t_y	Gene_symbol	Positive_for_at_least_one_child
1	Cellular communication	MBC:0000005	Molecular Biology of the Cell	RYR1	ryanodine receptor 1 (skeletal)	-1	-1	-1	-1	-1		E_m_p_t_y	Gene_symbol	Positive_for_at_least_one_child
1	Cellular communication	MBC:0000005	Molecular Biology of the Cell	RYR2	ryanodine receptor 2 (cardiac)	-1	-1	-1	-1	-1		E_m_p_t_y	Gene_symbol	Positive_for_at_least_one_child
1	Cellular communication	MBC:0000005	Molecular Biology of the Cell	RYR3	ryanodine receptor 3	-1	-1	-1	-1	-1		E_m_p_t_y	Gene_symbol	Positive_for_at_least_one_child
1	Cellular communication	MBC:0000005	Molecular Biology of the Cell	S100A1	S100 calcium binding protein A1	-1	-1	-1	-1	-1		E_m_p_t_y	Gene_symbol	Positive_for_at_least_one_child
1	Cellular communication	MBC:0000005	Molecular Biology of the Cell	SAG	S-antigen; retina and pineal gland (arrestin)	-1	7.305139	12	5	87.5	Arrestin	E_m_p_t_y	Gene_symbol	Positive_for_at_least_one_child
1	Cellular communication	MBC:0000005	Molecular Biology of the Cell	SARM1	sterile alpha and TIR motif containing 1	-1	-1	-1	-1	-1		E_m_p_t_y	Gene_symbol	Positive_for_at_least_one_child
1	Cellular communication	MBC:0000005	Molecular Biology of the Cell	SAV1	salvador family WW domain containing protein 1	-1	-1	-1	-1	-1		E_m_p_t_y	Gene_symbol	Positive_for_at_least_one_child
1	Cellular communication	MBC:0000005	Molecular Biology of the Cell	SCTR	secretin receptor	-1	-1	-1	-1	-1		E_m_p_t_y	Gene_symbol	Positive_for_at_least_one_child
1	Cellular communication	MBC:0000005	Molecular Biology of the Cell	SDC1	syndecan 1	-1	-1	-1	-1	-1		E_m_p_t_y	Gene_symbol	Positive_for_at_least_one_child
1	Cellular communication	MBC:0000005	Molecular Biology of the Cell	SDC2	syndecan 2	-1	-1	-1	-1	-1		E_m_p_t_y	Gene_symbol	Positive_for_at_least_one_child
1	Cellular communication	MBC:0000005	Molecular Biology of the Cell	SDC3	syndecan 3	-1	-1	-1	-1	-1		E_m_p_t_y	Gene_symbol	Positive_for_at_least_one_child
1	Cellular communication	MBC:0000005	Molecular Biology of the Cell	SDC4	syndecan 4	-1	-1	-1	-1	-1		E_m_p_t_y	Gene_symbol	Positive_for_at_least_one_child
1	Cellular communication	MBC:0000005	Molecular Biology of the Cell	SDCBP	syndecan binding protein (syntenin)	-1	-1	-1	-1	-1		E_m_p_t_y	Gene_symbol	Positive_for_at_least_one_child
1	Cellular communication	MBC:0000005	Molecular Biology of the Cell	SEMA3A	sema domain, immunoglobulin domain (Ig), short basic domain, secreted, (semaphorin) 3A	-1	-1	-1	-1	-1		E_m_p_t_y	Gene_symbol	Positive_for_at_least_one_child
1	Cellular communication	MBC:0000005	Molecular Biology of the Cell	SEMA3B	sema domain, immunoglobulin domain (Ig), short basic domain, secreted, (semaphorin) 3B	-1	-1	-1	-1	-1		E_m_p_t_y	Gene_symbol	Positive_for_at_least_one_child
1	Cellular communication	MBC:0000005	Molecular Biology of the Cell	SEMA3C	sema domain, immunoglobulin domain (Ig), short basic domain, secreted, (semaphorin) 3C	-1	-1	-1	-1	-1		E_m_p_t_y	Gene_symbol	Positive_for_at_least_one_child
1	Cellular communication	MBC:0000005	Molecular Biology of the Cell	SEMA3D	sema domain, immunoglobulin domain (Ig), short basic domain, secreted, (semaphorin) 3D	-1	-1	-1	-1	-1		E_m_p_t_y	Gene_symbol	Positive_for_at_least_one_child
1	Cellular communication	MBC:0000005	Molecular Biology of the Cell	SEMA3E	sema domain, immunoglobulin domain (Ig), short basic domain, secreted, (semaphorin) 3E	-1	-1	-1	-1	-1		E_m_p_t_y	Gene_symbol	Positive_for_at_least_one_child
1	Cellular communication	MBC:0000005	Molecular Biology of the Cell	SEMA3F	sema domain, immunoglobulin domain (Ig), short basic domain, secreted, (semaphorin) 3F	-1	-1	-1	-1	-1		E_m_p_t_y	Gene_symbol	Positive_for_at_least_one_child
1	Cellular communication	MBC:0000005	Molecular Biology of the Cell	SEMA4A	sema domain, immunoglobulin domain (Ig), transmembrane domain (TM) and short cytoplasmic domain, (semaphorin) 4A	-1	-1	-1	-1	-1		E_m_p_t_y	Gene_symbol	Positive_for_at_least_one_child
1	Cellular communication	MBC:0000005	Molecular Biology of the Cell	SEMA4D	sema domain, immunoglobulin domain (Ig), transmembrane domain (TM) and short cytoplasmic domain, (semaphorin) 4D	-1	-1	-1	-1	-1		E_m_p_t_y	Gene_symbol	Positive_for_at_least_one_child
1	Cellular communication	MBC:0000005	Molecular Biology of the Cell	SEMA5A	sema domain, seven thrombospondin repeats (type 1 and type 1-like), transmembrane domain (TM) and short cytoplasmic domain, (semaphorin) 5A	-1	-1	-1	-1	-1		E_m_p_t_y	Gene_symbol	Positive_for_at_least_one_child
1	Cellular communication	MBC:0000005	Molecular Biology of the Cell	SEMA6A	sema domain, transmembrane domain (TM), and cytoplasmic domain, (semaphorin) 6A	-1	-1	-1	-1	-1		E_m_p_t_y	Gene_symbol	Positive_for_at_least_one_child
1	Cellular communication	MBC:0000005	Molecular Biology of the Cell	SEMA6B	sema domain, transmembrane domain (TM), and cytoplasmic domain, (semaphorin) 6B	-1	-1	-1	-1	-1		E_m_p_t_y	Gene_symbol	Positive_for_at_least_one_child
1	Cellular communication	MBC:0000005	Molecular Biology of the Cell	SEMA6D	sema domain, transmembrane domain (TM), and cytoplasmic domain, (semaphorin) 6D	-1	-1	-1	-1	-1		E_m_p_t_y	Gene_symbol	Positive_for_at_least_one_child
1	Cellular communication	MBC:0000005	Molecular Biology of the Cell	SEMA7A	semaphorin 7A, GPI membrane anchor (John Milton Hagen blood group)	-1	-1	-1	-1	-1		E_m_p_t_y	Gene_symbol	Positive_for_at_least_one_child
1	Cellular communication	MBC:0000005	Molecular Biology of the Cell	SFRP1	secreted frizzled-related protein 1	-1	2.921638	5	2	204	sFRP1	E_m_p_t_y	Gene_symbol	Positive_for_at_least_one_child
1	Cellular communication	MBC:0000005	Molecular Biology of the Cell	SFRP2	secreted frizzled-related protein 2	-1	-1	-1	-1	-1		E_m_p_t_y	Gene_symbol	Positive_for_at_least_one_child
1	Cellular communication	MBC:0000005	Molecular Biology of the Cell	SFRP4	secreted frizzled-related protein 4	-1	4.382665	7	3	153	sFRP4	E_m_p_t_y	Gene_symbol	Positive_for_at_least_one_child
1	Cellular communication	MBC:0000005	Molecular Biology of the Cell	SFRP5	secreted frizzled-related protein 5	-1	-1	-1	-1	-1		E_m_p_t_y	Gene_symbol	Positive_for_at_least_one_child
1	Cellular communication	MBC:0000005	Molecular Biology of the Cell	SH2B1	SH2B adaptor protein 1	-1	2.921638	5	2	204	presomitic mesoderm (PSM),PSM	E_m_p_t_y	Gene_symbol	Positive_for_at_least_one_child
1	Cellular communication	MBC:0000005	Molecular Biology of the Cell	SH2B3	SH2B adaptor protein 3	-1	-1	-1	-1	-1		E_m_p_t_y	Gene_symbol	Positive_for_at_least_one_child
1	Cellular communication	MBC:0000005	Molecular Biology of the Cell	SH3BP2	SH3-domain binding protein 2	-1	-1	-1	-1	-1		E_m_p_t_y	Gene_symbol	Positive_for_at_least_one_child
1	Cellular communication	MBC:0000005	Molecular Biology of the Cell	SH3KBP1	SH3-domain kinase binding protein 1	-1	-1	-1	-1	-1		E_m_p_t_y	Gene_symbol	Positive_for_at_least_one_child
1	Cellular communication	MBC:0000005	Molecular Biology of the Cell	SH3PXD2B	SH3 and PX domains 2B	-1	-1	-1	-1	-1		E_m_p_t_y	Gene_symbol	Positive_for_at_least_one_child
1	Cellular communication	MBC:0000005	Molecular Biology of the Cell	SH3TC2	SH3 domain and tetratricopeptide repeats 2	-1	-1	-1	-1	-1		E_m_p_t_y	Gene_symbol	Positive_for_at_least_one_child
1	Cellular communication	MBC:0000005	Molecular Biology of the Cell	SHB	Src homology 2 domain containing adaptor protein B	-1	-1	-1	-1	-1		E_m_p_t_y	Gene_symbol	Positive_for_at_least_one_child
1	Cellular communication	MBC:0000005	Molecular Biology of the Cell	SHBG	sex hormone-binding globulin	-1	-1	-1	-1	-1		E_m_p_t_y	Gene_symbol	Positive_for_at_least_one_child
1	Cellular communication	MBC:0000005	Molecular Biology of the Cell	SHC1	SHC (Src homology 2 domain containing) transforming protein 1	-1	-1	-1	-1	-1		E_m_p_t_y	Gene_symbol	Positive_for_at_least_one_child
1	Cellular communication	MBC:0000005	Molecular Biology of the Cell	SHH	sonic hedgehog	-1	14.61376	22	10	51.5	sonic hedgehog	E_m_p_t_y	Gene_symbol	Positive_for_at_least_one_child
1	Cellular communication	MBC:0000005	Molecular Biology of the Cell	SHOC2	SHOC2 leucine-rich repeat scaffold protein	-1	-1	-1	-1	-1		E_m_p_t_y	Gene_symbol	Positive_for_at_least_one_child
1	Cellular communication	MBC:0000005	Molecular Biology of the Cell	SIKE1	suppressor of IKBKE 1	-1	-1	-1	-1	-1		E_m_p_t_y	Gene_symbol	Positive_for_at_least_one_child
1	Cellular communication	MBC:0000005	Molecular Biology of the Cell	SLC9A3R1	solute carrier family 9, subfamily A (NHE3, cation proton antiporter 3), member 3 regulator 1	-1	-1	-1	-1	-1		E_m_p_t_y	Gene_symbol	Positive_for_at_least_one_child
1	Cellular communication	MBC:0000005	Molecular Biology of the Cell	SLMAP	sarcolemma associated protein	-1	-1	-1	-1	-1		E_m_p_t_y	Gene_symbol	Positive_for_at_least_one_child
1	Cellular communication	MBC:0000005	Molecular Biology of the Cell	SMAD2	SMAD family member 2	-1	17.53819	28	12	40.5	Smad2	E_m_p_t_y	Gene_symbol	Positive_for_at_least_one_child
1	Cellular communication	MBC:0000005	Molecular Biology of the Cell	SMAD3	SMAD family member 3	-1	21.92588	34	15	29.5	SMAD3	E_m_p_t_y	Gene_symbol	Positive_for_at_least_one_child
1	Cellular communication	MBC:0000005	Molecular Biology of the Cell	SMAD4	SMAD family member 4	-1	13.15176	21	9	57.5	Smad4	E_m_p_t_y	Gene_symbol	Positive_for_at_least_one_child
1	Cellular communication	MBC:0000005	Molecular Biology of the Cell	SMAD5	SMAD family member 5	-1	2.921638	5	2	204	Smad5	E_m_p_t_y	Gene_symbol	Positive_for_at_least_one_child
1	Cellular communication	MBC:0000005	Molecular Biology of the Cell	SMAD6	SMAD family member 6	-1	-1	-1	-1	-1		E_m_p_t_y	Gene_symbol	Positive_for_at_least_one_child
1	Cellular communication	MBC:0000005	Molecular Biology of the Cell	SMAD7	SMAD family member 7	-1	5.843832	8	4	116.5	Smad7	E_m_p_t_y	Gene_symbol	Positive_for_at_least_one_child
1	Cellular communication	MBC:0000005	Molecular Biology of the Cell	SMAD9	SMAD family member 9	-1	-1	-1	-1	-1		E_m_p_t_y	Gene_symbol	Positive_for_at_least_one_child
1	Cellular communication	MBC:0000005	Molecular Biology of the Cell	SMO	smoothened, frizzled class receptor	-1	-1	-1	-1	-1		E_m_p_t_y	Gene_symbol	Positive_for_at_least_one_child
1	Cellular communication	MBC:0000005	Molecular Biology of the Cell	SMOC1	SPARC related modular calcium binding 1	-1	-1	-1	-1	-1		E_m_p_t_y	Gene_symbol	Positive_for_at_least_one_child
1	Cellular communication	MBC:0000005	Molecular Biology of the Cell	SMOC2	SPARC related modular calcium binding 2	-1	-1	-1	-1	-1		E_m_p_t_y	Gene_symbol	Positive_for_at_least_one_child
1	Cellular communication	MBC:0000005	Molecular Biology of the Cell	SMURF1	SMAD specific E3 ubiquitin protein ligase 1	-1	-1	-1	-1	-1		E_m_p_t_y	Gene_symbol	Positive_for_at_least_one_child
1	Cellular communication	MBC:0000005	Molecular Biology of the Cell	SMURF2	SMAD specific E3 ubiquitin protein ligase 2	-1	-1	-1	-1	-1		E_m_p_t_y	Gene_symbol	Positive_for_at_least_one_child
1	Cellular communication	MBC:0000005	Molecular Biology of the Cell	SNAI2	snail family zinc finger 2	-1	4.382665	7	3	153	Slug	E_m_p_t_y	Gene_symbol	Positive_for_at_least_one_child
1	Cellular communication	MBC:0000005	Molecular Biology of the Cell	SOCS1	suppressor of cytokine signaling 1	-1	2.921638	4	2	204	SOCS1	E_m_p_t_y	Gene_symbol	Positive_for_at_least_one_child
1	Cellular communication	MBC:0000005	Molecular Biology of the Cell	SOCS2	suppressor of cytokine signaling 2	-1	-1	-1	-1	-1		E_m_p_t_y	Gene_symbol	Positive_for_at_least_one_child
1	Cellular communication	MBC:0000005	Molecular Biology of the Cell	SOCS3	suppressor of cytokine signaling 3	-1	4.382665	7	3	153	SOCS3	E_m_p_t_y	Gene_symbol	Positive_for_at_least_one_child
1	Cellular communication	MBC:0000005	Molecular Biology of the Cell	SOCS6	suppressor of cytokine signaling 6	-1	-1	-1	-1	-1		E_m_p_t_y	Gene_symbol	Positive_for_at_least_one_child
1	Cellular communication	MBC:0000005	Molecular Biology of the Cell	SOS1	son of sevenless homolog 1 (Drosophila)	-1	-1	-1	-1	-1		E_m_p_t_y	Gene_symbol	Positive_for_at_least_one_child
1	Cellular communication	MBC:0000005	Molecular Biology of the Cell	SOST	sclerostin	-1	5.843832	10	4	116.5	sclerostin	E_m_p_t_y	Gene_symbol	Positive_for_at_least_one_child
1	Cellular communication	MBC:0000005	Molecular Biology of the Cell	SOX1	SRY (sex determining region Y)-box 1	-1	-1	-1	-1	-1		E_m_p_t_y	Gene_symbol	Positive_for_at_least_one_child
1	Cellular communication	MBC:0000005	Molecular Biology of the Cell	SOX17	SRY (sex determining region Y)-box 17	-1	-1	-1	-1	-1		E_m_p_t_y	Gene_symbol	Positive_for_at_least_one_child
1	Cellular communication	MBC:0000005	Molecular Biology of the Cell	SOX18	SRY (sex determining region Y)-box 18	-1	-1	-1	-1	-1		E_m_p_t_y	Gene_symbol	Positive_for_at_least_one_child
1	Cellular communication	MBC:0000005	Molecular Biology of the Cell	SOX7	SRY (sex determining region Y)-box 7	-1	-1	-1	-1	-1		E_m_p_t_y	Gene_symbol	Positive_for_at_least_one_child
1	Cellular communication	MBC:0000005	Molecular Biology of the Cell	SPAM1	sperm adhesion molecule 1 (PH-20 hyaluronidase, zona pellucida binding)	-1	-1	-1	-1	-1		E_m_p_t_y	Gene_symbol	Positive_for_at_least_one_child
1	Cellular communication	MBC:0000005	Molecular Biology of the Cell	SPARC	secreted protein, acidic, cysteine-rich (osteonectin)	-1	-1	-1	-1	-1		E_m_p_t_y	Gene_symbol	Positive_for_at_least_one_child
1	Cellular communication	MBC:0000005	Molecular Biology of the Cell	SPARCL1	SPARC-like 1 (hevin)	-1	-1	-1	-1	-1		E_m_p_t_y	Gene_symbol	Positive_for_at_least_one_child
1	Cellular communication	MBC:0000005	Molecular Biology of the Cell	SPG20	spastic paraplegia 20 (Troyer syndrome)	-1	-1	-1	-1	-1		E_m_p_t_y	Gene_symbol	Positive_for_at_least_one_child
1	Cellular communication	MBC:0000005	Molecular Biology of the Cell	SPHK1	sphingosine kinase 1	-1	-1	-1	-1	-1		E_m_p_t_y	Gene_symbol	Positive_for_at_least_one_child
1	Cellular communication	MBC:0000005	Molecular Biology of the Cell	SPINK1	serine peptidase inhibitor, Kazal type 1	-1	-1	-1	-1	-1		E_m_p_t_y	Gene_symbol	Positive_for_at_least_one_child
1	Cellular communication	MBC:0000005	Molecular Biology of the Cell	SPOCK1	sparc/osteonectin, cwcv and kazal-like domains proteoglycan (testican) 1	-1	-1	-1	-1	-1		E_m_p_t_y	Gene_symbol	Positive_for_at_least_one_child
1	Cellular communication	MBC:0000005	Molecular Biology of the Cell	SPON1	spondin 1, extracellular matrix protein	-1	-1	-1	-1	-1		E_m_p_t_y	Gene_symbol	Positive_for_at_least_one_child
1	Cellular communication	MBC:0000005	Molecular Biology of the Cell	SPON2	spondin 2, extracellular matrix protein	-1	-1	-1	-1	-1		E_m_p_t_y	Gene_symbol	Positive_for_at_least_one_child
1	Cellular communication	MBC:0000005	Molecular Biology of the Cell	SPP1	secreted phosphoprotein 1	-1	-1	-1	-1	-1		E_m_p_t_y	Gene_symbol	Positive_for_at_least_one_child
1	Cellular communication	MBC:0000005	Molecular Biology of the Cell	SPRY1	sprouty RTK signaling antagonist 1	-1	-1	-1	-1	-1		E_m_p_t_y	Gene_symbol	Positive_for_at_least_one_child
1	Cellular communication	MBC:0000005	Molecular Biology of the Cell	SPRY2	sprouty RTK signaling antagonist 2	-1	-1	-1	-1	-1		E_m_p_t_y	Gene_symbol	Positive_for_at_least_one_child
1	Cellular communication	MBC:0000005	Molecular Biology of the Cell	SQSTM1	sequestosome 1	-1	-1	-1	-1	-1		E_m_p_t_y	Gene_symbol	Positive_for_at_least_one_child
1	Cellular communication	MBC:0000005	Molecular Biology of the Cell	SRGAP3	SLIT-ROBO Rho GTPase activating protein 3	-1	-1	-1	-1	-1		E_m_p_t_y	Gene_symbol	Positive_for_at_least_one_child
1	Cellular communication	MBC:0000005	Molecular Biology of the Cell	SSTR1	somatostatin receptor 1	-1	-1	-1	-1	-1		E_m_p_t_y	Gene_symbol	Positive_for_at_least_one_child
1	Cellular communication	MBC:0000005	Molecular Biology of the Cell	SSTR2	somatostatin receptor 2	-1	-1	-1	-1	-1		E_m_p_t_y	Gene_symbol	Positive_for_at_least_one_child
1	Cellular communication	MBC:0000005	Molecular Biology of the Cell	SSTR3	somatostatin receptor 3	-1	-1	-1	-1	-1		E_m_p_t_y	Gene_symbol	Positive_for_at_least_one_child
1	Cellular communication	MBC:0000005	Molecular Biology of the Cell	SSTR4	somatostatin receptor 4	-1	-1	-1	-1	-1		E_m_p_t_y	Gene_symbol	Positive_for_at_least_one_child
1	Cellular communication	MBC:0000005	Molecular Biology of the Cell	SSTR5	somatostatin receptor 5	-1	-1	-1	-1	-1		E_m_p_t_y	Gene_symbol	Positive_for_at_least_one_child
1	Cellular communication	MBC:0000005	Molecular Biology of the Cell	STAT1	signal transducer and activator of transcription 1, 91kDa	-1	21.92588	33	15	29.5	STAT1	E_m_p_t_y	Gene_symbol	Positive_for_at_least_one_child
1	Cellular communication	MBC:0000005	Molecular Biology of the Cell	STAT2	signal transducer and activator of transcription 2, 113kDa	-1	4.382665	6	3	153	Stat2	E_m_p_t_y	Gene_symbol	Positive_for_at_least_one_child
1	Cellular communication	MBC:0000005	Molecular Biology of the Cell	STAT3	signal transducer and activator of transcription 3 (acute-phase response factor)	-1	64.4053	99	44	12.5	STAT3	E_m_p_t_y	Gene_symbol	Positive_for_at_least_one_child
1	Cellular communication	MBC:0000005	Molecular Biology of the Cell	STAT4	signal transducer and activator of transcription 4	-1	-1	-1	-1	-1		E_m_p_t_y	Gene_symbol	Positive_for_at_least_one_child
1	Cellular communication	MBC:0000005	Molecular Biology of the Cell	STAT5A	signal transducer and activator of transcription 5A	-1	2.921638	4	2	204	Stat5a	E_m_p_t_y	Gene_symbol	Positive_for_at_least_one_child
1	Cellular communication	MBC:0000005	Molecular Biology of the Cell	STAT5B	signal transducer and activator of transcription 5B	-1	2.921638	5	2	204	STAT5B	E_m_p_t_y	Gene_symbol	Positive_for_at_least_one_child
1	Cellular communication	MBC:0000005	Molecular Biology of the Cell	STAT6	signal transducer and activator of transcription 6, interleukin-4 induced	-1	5.843832	10	4	116.5	Stat6	E_m_p_t_y	Gene_symbol	Positive_for_at_least_one_child
1	Cellular communication	MBC:0000005	Molecular Biology of the Cell	STIM2	stromal interaction molecule 2	-1	-1	-1	-1	-1		E_m_p_t_y	Gene_symbol	Positive_for_at_least_one_child
1	Cellular communication	MBC:0000005	Molecular Biology of the Cell	STK38L	serine/threonine kinase 38 like	-1	-1	-1	-1	-1		E_m_p_t_y	Gene_symbol	Positive_for_at_least_one_child
1	Cellular communication	MBC:0000005	Molecular Biology of the Cell	SUCLG2	succinate-CoA ligase, GDP-forming, beta subunit	-1	-1	-1	-1	-1		E_m_p_t_y	Gene_symbol	Positive_for_at_least_one_child
1	Cellular communication	MBC:0000005	Molecular Biology of the Cell	SUFU	suppressor of fused homolog (Drosophila)	-1	-1	-1	-1	-1		E_m_p_t_y	Gene_symbol	Positive_for_at_least_one_child
1	Cellular communication	MBC:0000005	Molecular Biology of the Cell	SYK	spleen tyrosine kinase	-1	11.68989	18	8	62.5	Syk	E_m_p_t_y	Gene_symbol	Positive_for_at_least_one_child
1	Cellular communication	MBC:0000005	Molecular Biology of the Cell	SYN1	synapsin I	-1	-1	-1	-1	-1		E_m_p_t_y	Gene_symbol	Positive_for_at_least_one_child
1	Cellular communication	MBC:0000005	Molecular Biology of the Cell	SYNJ2BP	synaptojanin 2 binding protein	-1	-1	-1	-1	-1		E_m_p_t_y	Gene_symbol	Positive_for_at_least_one_child
1	Cellular communication	MBC:0000005	Molecular Biology of the Cell	TAAR1	trace amine associated receptor 1	-1	-1	-1	-1	-1		E_m_p_t_y	Gene_symbol	Positive_for_at_least_one_child
1	Cellular communication	MBC:0000005	Molecular Biology of the Cell	TAC1	tachykinin, precursor 1	-1	14.61376	23	10	51.5	substances	E_m_p_t_y	Gene_symbol	Positive_for_at_least_one_child
1	Cellular communication	MBC:0000005	Molecular Biology of the Cell	TAF4	TAF4 RNA polymerase II, TATA box binding protein (TBP)-associated factor, 135kDa	-1	-1	-1	-1	-1		E_m_p_t_y	Gene_symbol	Positive_for_at_least_one_child
1	Cellular communication	MBC:0000005	Molecular Biology of the Cell	TAL1	T-cell acute lymphocytic leukemia 1	-1	-1	-1	-1	-1		E_m_p_t_y	Gene_symbol	Positive_for_at_least_one_child
1	Cellular communication	MBC:0000005	Molecular Biology of the Cell	TANK	TRAF family member-associated NFKB activator	-1	4.382665	6	3	153	TANK	E_m_p_t_y	Gene_symbol	Positive_for_at_least_one_child
1	Cellular communication	MBC:0000005	Molecular Biology of the Cell	TAS2R63P	taste receptor, type 2, member 63, pseudogene	-1	-1	-1	-1	-1		E_m_p_t_y	Gene_symbol	Positive_for_at_least_one_child
1	Cellular communication	MBC:0000005	Molecular Biology of the Cell	TBC1D4	TBC1 domain family, member 4	-1	-1	-1	-1	-1		E_m_p_t_y	Gene_symbol	Positive_for_at_least_one_child
1	Cellular communication	MBC:0000005	Molecular Biology of the Cell	TBK1	TANK-binding kinase 1	-1	2.921638	5	2	204	TBK1	E_m_p_t_y	Gene_symbol	Positive_for_at_least_one_child
1	Cellular communication	MBC:0000005	Molecular Biology of the Cell	TBL1X	transducin (beta)-like 1X-linked	-1	-1	-1	-1	-1		E_m_p_t_y	Gene_symbol	Positive_for_at_least_one_child
1	Cellular communication	MBC:0000005	Molecular Biology of the Cell	TBL1XR1	transducin (beta)-like 1 X-linked receptor 1	-1	-1	-1	-1	-1		E_m_p_t_y	Gene_symbol	Positive_for_at_least_one_child
1	Cellular communication	MBC:0000005	Molecular Biology of the Cell	TBRG1	transforming growth factor beta regulator 1	-1	143.8225	221	98	5.5	transforming growth factor	E_m_p_t_y	Gene_symbol	Positive_for_at_least_one_child
1	Cellular communication	MBC:0000005	Molecular Biology of the Cell	TBRG4	transforming growth factor beta regulator 4	-1	143.8225	221	98	5.5	transforming growth factor	E_m_p_t_y	Gene_symbol	Positive_for_at_least_one_child
1	Cellular communication	MBC:0000005	Molecular Biology of the Cell	TBXA2R	thromboxane A2 receptor	-1	-1	-1	-1	-1		E_m_p_t_y	Gene_symbol	Positive_for_at_least_one_child
1	Cellular communication	MBC:0000005	Molecular Biology of the Cell	TBXAS1	thromboxane A synthase 1 (platelet)	-1	-1	-1	-1	-1		E_m_p_t_y	Gene_symbol	Positive_for_at_least_one_child
1	Cellular communication	MBC:0000005	Molecular Biology of the Cell	TCEA3	transcription elongation factor A (SII), 3	-1	-1	-1	-1	-1		E_m_p_t_y	Gene_symbol	Positive_for_at_least_one_child
1	Cellular communication	MBC:0000005	Molecular Biology of the Cell	TCF7L2	transcription factor 7-like 2 (T-cell specific, HMG-box)	-1	-1	-1	-1	-1		E_m_p_t_y	Gene_symbol	Positive_for_at_least_one_child
1	Cellular communication	MBC:0000005	Molecular Biology of the Cell	TDGF1P3	teratocarcinoma-derived growth factor 1 pseudogene 3	-1	-1	-1	-1	-1		E_m_p_t_y	Gene_symbol	Positive_for_at_least_one_child
1	Cellular communication	MBC:0000005	Molecular Biology of the Cell	TEAD1	TEA domain family member 1 (SV40 transcriptional enhancer factor)	-1	-1	-1	-1	-1		E_m_p_t_y	Gene_symbol	Positive_for_at_least_one_child
1	Cellular communication	MBC:0000005	Molecular Biology of the Cell	TEAD2	TEA domain family member 2	-1	-1	-1	-1	-1		E_m_p_t_y	Gene_symbol	Positive_for_at_least_one_child
1	Cellular communication	MBC:0000005	Molecular Biology of the Cell	TEAD4	TEA domain family member 4	-1	-1	-1	-1	-1		E_m_p_t_y	Gene_symbol	Positive_for_at_least_one_child
1	Cellular communication	MBC:0000005	Molecular Biology of the Cell	TENM1	teneurin transmembrane protein 1	-1	-1	-1	-1	-1		E_m_p_t_y	Gene_symbol	Positive_for_at_least_one_child
1	Cellular communication	MBC:0000005	Molecular Biology of the Cell	TGFB1	transforming growth factor, beta 1	-1	-1	-1	-1	-1		E_m_p_t_y	Gene_symbol	Positive_for_at_least_one_child
1	Cellular communication	MBC:0000005	Molecular Biology of the Cell	TGFB1I1	transforming growth factor beta 1 induced transcript 1	-1	-1	-1	-1	-1		E_m_p_t_y	Gene_symbol	Positive_for_at_least_one_child
1	Cellular communication	MBC:0000005	Molecular Biology of the Cell	TGFBR1	transforming growth factor, beta receptor 1	-1	4.382665	7	3	153	ALK5	E_m_p_t_y	Gene_symbol	Positive_for_at_least_one_child
1	Cellular communication	MBC:0000005	Molecular Biology of the Cell	TGFBR2	transforming growth factor, beta receptor II (70/80kDa)	-1	-1	-1	-1	-1		E_m_p_t_y	Gene_symbol	Positive_for_at_least_one_child
1	Cellular communication	MBC:0000005	Molecular Biology of the Cell	TGFBR3	transforming growth factor, beta receptor III	-1	-1	-1	-1	-1		E_m_p_t_y	Gene_symbol	Positive_for_at_least_one_child
1	Cellular communication	MBC:0000005	Molecular Biology of the Cell	TGIF1	TGFB-induced factor homeobox 1	-1	-1	-1	-1	-1		E_m_p_t_y	Gene_symbol	Positive_for_at_least_one_child
1	Cellular communication	MBC:0000005	Molecular Biology of the Cell	THBS1	thrombospondin 1	-1	-1	-1	-1	-1		E_m_p_t_y	Gene_symbol	Positive_for_at_least_one_child
1	Cellular communication	MBC:0000005	Molecular Biology of the Cell	THBS2	thrombospondin 2	-1	-1	-1	-1	-1		E_m_p_t_y	Gene_symbol	Positive_for_at_least_one_child
1	Cellular communication	MBC:0000005	Molecular Biology of the Cell	THBS4	thrombospondin 4	-1	-1	-1	-1	-1		E_m_p_t_y	Gene_symbol	Positive_for_at_least_one_child
1	Cellular communication	MBC:0000005	Molecular Biology of the Cell	THPO	thrombopoietin	-1	14.61376	23	10	51.5	thrombopoietin	E_m_p_t_y	Gene_symbol	Positive_for_at_least_one_child
1	Cellular communication	MBC:0000005	Molecular Biology of the Cell	THRA	thyroid hormone receptor, alpha	-1	14.61376	22	10	51.5	thyroid hormone receptor,thyroid hormone receptors	E_m_p_t_y	Gene_symbol	Positive_for_at_least_one_child
1	Cellular communication	MBC:0000005	Molecular Biology of the Cell	THRB	thyroid hormone receptor, beta	-1	14.61376	22	10	51.5	thyroid hormone receptor,thyroid hormone receptors	E_m_p_t_y	Gene_symbol	Positive_for_at_least_one_child
1	Cellular communication	MBC:0000005	Molecular Biology of the Cell	TICAM1	toll-like receptor adaptor molecule 1	-1	19.00061	30	13	36.5	TRIF	E_m_p_t_y	Gene_symbol	Positive_for_at_least_one_child
1	Cellular communication	MBC:0000005	Molecular Biology of the Cell	TICAM2	toll-like receptor adaptor molecule 2	-1	-1	-1	-1	-1		E_m_p_t_y	Gene_symbol	Positive_for_at_least_one_child
1	Cellular communication	MBC:0000005	Molecular Biology of the Cell	TIE1	tyrosine kinase with immunoglobulin-like and EGF-like domains 1	-1	2.921638	5	2	204	Tie	E_m_p_t_y	Gene_symbol	Positive_for_at_least_one_child
1	Cellular communication	MBC:0000005	Molecular Biology of the Cell	TLR1	toll-like receptor 1	-1	2.921638	4	2	204	TLR1	E_m_p_t_y	Gene_symbol	Positive_for_at_least_one_child
1	Cellular communication	MBC:0000005	Molecular Biology of the Cell	TLR10	toll-like receptor 10	-1	-1	-1	-1	-1		E_m_p_t_y	Gene_symbol	Positive_for_at_least_one_child
1	Cellular communication	MBC:0000005	Molecular Biology of the Cell	TLR2	toll-like receptor 2	-1	33.63254	53	23	18	TLR2	E_m_p_t_y	Gene_symbol	Positive_for_at_least_one_child
1	Cellular communication	MBC:0000005	Molecular Biology of the Cell	TLR3	toll-like receptor 3	-1	29.24149	45	20	19	TLR3	E_m_p_t_y	Gene_symbol	Positive_for_at_least_one_child
1	Cellular communication	MBC:0000005	Molecular Biology of the Cell	TLR4	toll-like receptor 4	-1	177.7755	274	121	3	Toll	E_m_p_t_y	Gene_symbol	Positive_for_at_least_one_child
1	Cellular communication	MBC:0000005	Molecular Biology of the Cell	TLR5	toll-like receptor 5	-1	5.843832	10	4	116.5	TLR5	E_m_p_t_y	Gene_symbol	Positive_for_at_least_one_child
1	Cellular communication	MBC:0000005	Molecular Biology of the Cell	TLR6	toll-like receptor 6	-1	2.921638	4	2	204	TLR6	E_m_p_t_y	Gene_symbol	Positive_for_at_least_one_child
1	Cellular communication	MBC:0000005	Molecular Biology of the Cell	TLR7	toll-like receptor 7	-1	17.53819	27	12	40.5	TLR7	E_m_p_t_y	Gene_symbol	Positive_for_at_least_one_child
1	Cellular communication	MBC:0000005	Molecular Biology of the Cell	TLR8	toll-like receptor 8	-1	5.843832	10	4	116.5	TLR8	E_m_p_t_y	Gene_symbol	Positive_for_at_least_one_child
1	Cellular communication	MBC:0000005	Molecular Biology of the Cell	TLR9	toll-like receptor 9	-1	17.53819	27	12	40.5	TLR9	E_m_p_t_y	Gene_symbol	Positive_for_at_least_one_child
1	Cellular communication	MBC:0000005	Molecular Biology of the Cell	TLX2	T-cell leukemia homeobox 2	-1	-1	-1	-1	-1		E_m_p_t_y	Gene_symbol	Positive_for_at_least_one_child
1	Cellular communication	MBC:0000005	Molecular Biology of the Cell	TMEFF1	transmembrane protein with EGF-like and two follistatin-like domains 1	-1	-1	-1	-1	-1		E_m_p_t_y	Gene_symbol	Positive_for_at_least_one_child
1	Cellular communication	MBC:0000005	Molecular Biology of the Cell	TMEM173	transmembrane protein 173	-1	-1	-1	-1	-1		E_m_p_t_y	Gene_symbol	Positive_for_at_least_one_child
1	Cellular communication	MBC:0000005	Molecular Biology of the Cell	TNC	tenascin C	-1	-1	-1	-1	-1		E_m_p_t_y	Gene_symbol	Positive_for_at_least_one_child
1	Cellular communication	MBC:0000005	Molecular Biology of the Cell	TNF	tumor necrosis factor	-1	286.0509	438	194	1	tumor necrosis factor	E_m_p_t_y	Gene_symbol	Positive_for_at_least_one_child
1	Cellular communication	MBC:0000005	Molecular Biology of the Cell	TNFRSF10A	tumor necrosis factor receptor superfamily, member 10a	-1	5.843832	10	4	116.5	DR4	E_m_p_t_y	Gene_symbol	Positive_for_at_least_one_child
1	Cellular communication	MBC:0000005	Molecular Biology of the Cell	TNFRSF10B	tumor necrosis factor receptor superfamily, member 10b	-1	8.766584	14	6	76.5	death receptor 5 (DR5),DR5	E_m_p_t_y	Gene_symbol	Positive_for_at_least_one_child
1	Cellular communication	MBC:0000005	Molecular Biology of the Cell	TNFRSF11A	tumor necrosis factor receptor superfamily, member 11a, NFKB activator	-1	7.305139	11	5	87.5	RANK,RANK (RANKL),RANKL	E_m_p_t_y	Gene_symbol	Positive_for_at_least_one_child
1	Cellular communication	MBC:0000005	Molecular Biology of the Cell	TNFRSF12A	tumor necrosis factor receptor superfamily, member 12A	-1	5.843832	9	4	116.5	Fn14	E_m_p_t_y	Gene_symbol	Positive_for_at_least_one_child
1	Cellular communication	MBC:0000005	Molecular Biology of the Cell	TNFRSF13B	tumor necrosis factor receptor superfamily, member 13B	-1	-1	-1	-1	-1		E_m_p_t_y	Gene_symbol	Positive_for_at_least_one_child
1	Cellular communication	MBC:0000005	Molecular Biology of the Cell	TNFRSF13C	tumor necrosis factor receptor superfamily, member 13C	-1	-1	-1	-1	-1		E_m_p_t_y	Gene_symbol	Positive_for_at_least_one_child
1	Cellular communication	MBC:0000005	Molecular Biology of the Cell	TNFRSF14	tumor necrosis factor receptor superfamily, member 14	-1	-1	-1	-1	-1		E_m_p_t_y	Gene_symbol	Positive_for_at_least_one_child
1	Cellular communication	MBC:0000005	Molecular Biology of the Cell	TNFRSF17	tumor necrosis factor receptor superfamily, member 17	-1	-1	-1	-1	-1		E_m_p_t_y	Gene_symbol	Positive_for_at_least_one_child
1	Cellular communication	MBC:0000005	Molecular Biology of the Cell	TNFRSF18	tumor necrosis factor receptor superfamily, member 18	-1	-1	-1	-1	-1		E_m_p_t_y	Gene_symbol	Positive_for_at_least_one_child
1	Cellular communication	MBC:0000005	Molecular Biology of the Cell	TNFRSF19	tumor necrosis factor receptor superfamily, member 19	-1	-1	-1	-1	-1		E_m_p_t_y	Gene_symbol	Positive_for_at_least_one_child
1	Cellular communication	MBC:0000005	Molecular Biology of the Cell	TNFRSF1A	tumor necrosis factor receptor superfamily, member 1A	-1	16.0759	25	11	45.5	TNFR1	E_m_p_t_y	Gene_symbol	Positive_for_at_least_one_child
1	Cellular communication	MBC:0000005	Molecular Biology of the Cell	TNFRSF1B	tumor necrosis factor receptor superfamily, member 1B	-1	10.22817	16	7	69	TNFR2	E_m_p_t_y	Gene_symbol	Positive_for_at_least_one_child
1	Cellular communication	MBC:0000005	Molecular Biology of the Cell	TNFRSF8	tumor necrosis factor receptor superfamily, member 8	-1	-1	-1	-1	-1		E_m_p_t_y	Gene_symbol	Positive_for_at_least_one_child
1	Cellular communication	MBC:0000005	Molecular Biology of the Cell	TNFRSF9	tumor necrosis factor receptor superfamily, member 9	-1	-1	-1	-1	-1		E_m_p_t_y	Gene_symbol	Positive_for_at_least_one_child
1	Cellular communication	MBC:0000005	Molecular Biology of the Cell	TNFSF10	tumor necrosis factor (ligand) superfamily, member 10	-1	23.38872	37	16	27	TRAIL	E_m_p_t_y	Gene_symbol	Positive_for_at_least_one_child
1	Cellular communication	MBC:0000005	Molecular Biology of the Cell	TNFSF11	tumor necrosis factor (ligand) superfamily, member 11	-1	16.0759	24	11	45.5	RANKL	E_m_p_t_y	Gene_symbol	Positive_for_at_least_one_child
1	Cellular communication	MBC:0000005	Molecular Biology of the Cell	TNFSF13B	tumor necrosis factor (ligand) superfamily, member 13b	-1	-1	-1	-1	-1		E_m_p_t_y	Gene_symbol	Positive_for_at_least_one_child
1	Cellular communication	MBC:0000005	Molecular Biology of the Cell	TNFSF14	tumor necrosis factor (ligand) superfamily, member 14	-1	-1	-1	-1	-1		E_m_p_t_y	Gene_symbol	Positive_for_at_least_one_child
1	Cellular communication	MBC:0000005	Molecular Biology of the Cell	TNFSF15	tumor necrosis factor (ligand) superfamily, member 15	-1	-1	-1	-1	-1		E_m_p_t_y	Gene_symbol	Positive_for_at_least_one_child
1	Cellular communication	MBC:0000005	Molecular Biology of the Cell	TNK2	tyrosine kinase, non-receptor, 2	-1	-1	-1	-1	-1		E_m_p_t_y	Gene_symbol	Positive_for_at_least_one_child
1	Cellular communication	MBC:0000005	Molecular Biology of the Cell	TNR	tenascin R	-1	-1	-1	-1	-1		E_m_p_t_y	Gene_symbol	Positive_for_at_least_one_child
1	Cellular communication	MBC:0000005	Molecular Biology of the Cell	TNXA	tenascin XA (pseudogene)	-1	-1	-1	-1	-1		E_m_p_t_y	Gene_symbol	Positive_for_at_least_one_child
1	Cellular communication	MBC:0000005	Molecular Biology of the Cell	TNXB	tenascin XB	-1	-1	-1	-1	-1		E_m_p_t_y	Gene_symbol	Positive_for_at_least_one_child
1	Cellular communication	MBC:0000005	Molecular Biology of the Cell	TOLLIP	toll interacting protein	-1	-1	-1	-1	-1		E_m_p_t_y	Gene_symbol	Positive_for_at_least_one_child
1	Cellular communication	MBC:0000005	Molecular Biology of the Cell	TRADD	TNFRSF1A-associated via death domain	-1	2.921638	4	2	204	TRADD	E_m_p_t_y	Gene_symbol	Positive_for_at_least_one_child
1	Cellular communication	MBC:0000005	Molecular Biology of the Cell	TRAF1	TNF receptor-associated factor 1	-1	5.843832	8	4	116.5	TRAF1	E_m_p_t_y	Gene_symbol	Positive_for_at_least_one_child
1	Cellular communication	MBC:0000005	Molecular Biology of the Cell	TRAF3	TNF receptor-associated factor 3	-1	5.843832	10	4	116.5	TRAF3	E_m_p_t_y	Gene_symbol	Positive_for_at_least_one_child
1	Cellular communication	MBC:0000005	Molecular Biology of the Cell	TRAF3IP2	TRAF3 interacting protein 2	-1	-1	-1	-1	-1		E_m_p_t_y	Gene_symbol	Positive_for_at_least_one_child
1	Cellular communication	MBC:0000005	Molecular Biology of the Cell	TRAF4	TNF receptor-associated factor 4	-1	-1	-1	-1	-1		E_m_p_t_y	Gene_symbol	Positive_for_at_least_one_child
1	Cellular communication	MBC:0000005	Molecular Biology of the Cell	TRAF5	TNF receptor-associated factor 5	-1	5.843832	10	4	116.5	TRAF5	E_m_p_t_y	Gene_symbol	Positive_for_at_least_one_child
1	Cellular communication	MBC:0000005	Molecular Biology of the Cell	TRAF6	TNF receptor-associated factor 6, E3 ubiquitin protein ligase	-1	-1	-1	-1	-1		E_m_p_t_y	Gene_symbol	Positive_for_at_least_one_child
1	Cellular communication	MBC:0000005	Molecular Biology of the Cell	TRAFD1	TRAF-type zinc finger domain containing 1	-1	-1	-1	-1	-1		E_m_p_t_y	Gene_symbol	Positive_for_at_least_one_child
1	Cellular communication	MBC:0000005	Molecular Biology of the Cell	TREM1	triggering receptor expressed on myeloid cells 1	-1	2.921638	5	2	204	TREM	E_m_p_t_y	Gene_symbol	Positive_for_at_least_one_child
1	Cellular communication	MBC:0000005	Molecular Biology of the Cell	TRHR	thyrotropin-releasing hormone receptor	-1	-1	-1	-1	-1		E_m_p_t_y	Gene_symbol	Positive_for_at_least_one_child
1	Cellular communication	MBC:0000005	Molecular Biology of the Cell	TRIM21	tripartite motif containing 21	-1	-1	-1	-1	-1		E_m_p_t_y	Gene_symbol	Positive_for_at_least_one_child
1	Cellular communication	MBC:0000005	Molecular Biology of the Cell	TRIM24	tripartite motif containing 24	-1	-1	-1	-1	-1		E_m_p_t_y	Gene_symbol	Positive_for_at_least_one_child
1	Cellular communication	MBC:0000005	Molecular Biology of the Cell	TRIM45	tripartite motif containing 45	-1	-1	-1	-1	-1		E_m_p_t_y	Gene_symbol	Positive_for_at_least_one_child
1	Cellular communication	MBC:0000005	Molecular Biology of the Cell	TRIP6	thyroid hormone receptor interactor 6	-1	-1	-1	-1	-1		E_m_p_t_y	Gene_symbol	Positive_for_at_least_one_child
1	Cellular communication	MBC:0000005	Molecular Biology of the Cell	TSC1	tuberous sclerosis 1	-1	-1	-1	-1	-1		E_m_p_t_y	Gene_symbol	Positive_for_at_least_one_child
1	Cellular communication	MBC:0000005	Molecular Biology of the Cell	TSC2	tuberous sclerosis 2	-1	-1	-1	-1	-1		E_m_p_t_y	Gene_symbol	Positive_for_at_least_one_child
1	Cellular communication	MBC:0000005	Molecular Biology of the Cell	TSHB	thyroid stimulating hormone, beta	-1	11.68989	17	8	62.5	thyroid stimulating hormone (TSH),TSH	E_m_p_t_y	Gene_symbol	Positive_for_at_least_one_child
1	Cellular communication	MBC:0000005	Molecular Biology of the Cell	TSHR	thyroid stimulating hormone receptor	-1	2.921638	4	2	204	thyrotropin receptor (TSHR),TSHR	E_m_p_t_y	Gene_symbol	Positive_for_at_least_one_child
1	Cellular communication	MBC:0000005	Molecular Biology of the Cell	TSLP	thymic stromal lymphopoietin	-1	2.921638	4	2	204	Thymic stromal lymphopoietin,TSLP,TSLP receptor	E_m_p_t_y	Gene_symbol	Positive_for_at_least_one_child
1	Cellular communication	MBC:0000005	Molecular Biology of the Cell	TULP3	tubby like protein 3	-1	-1	-1	-1	-1		E_m_p_t_y	Gene_symbol	Positive_for_at_least_one_child
1	Cellular communication	MBC:0000005	Molecular Biology of the Cell	TWSG1	twisted gastrulation BMP signaling modulator 1	-1	-1	-1	-1	-1		E_m_p_t_y	Gene_symbol	Positive_for_at_least_one_child
1	Cellular communication	MBC:0000005	Molecular Biology of the Cell	TYK2	tyrosine kinase 2	-1	7.305139	11	5	87.5	Tyk2	E_m_p_t_y	Gene_symbol	Positive_for_at_least_one_child
1	Cellular communication	MBC:0000005	Molecular Biology of the Cell	TYRO3	TYRO3 protein tyrosine kinase	-1	-1	-1	-1	-1		E_m_p_t_y	Gene_symbol	Positive_for_at_least_one_child
1	Cellular communication	MBC:0000005	Molecular Biology of the Cell	TYROBP	TYRO protein tyrosine kinase binding protein	-1	-1	-1	-1	-1		E_m_p_t_y	Gene_symbol	Positive_for_at_least_one_child
1	Cellular communication	MBC:0000005	Molecular Biology of the Cell	UCN2	urocortin 2	-1	-1	-1	-1	-1		E_m_p_t_y	Gene_symbol	Positive_for_at_least_one_child
1	Cellular communication	MBC:0000005	Molecular Biology of the Cell	ULK3	unc-51 like kinase 3	-1	-1	-1	-1	-1		E_m_p_t_y	Gene_symbol	Positive_for_at_least_one_child
1	Cellular communication	MBC:0000005	Molecular Biology of the Cell	UNC5B	unc-5 netrin receptor B	-1	-1	-1	-1	-1		E_m_p_t_y	Gene_symbol	Positive_for_at_least_one_child
1	Cellular communication	MBC:0000005	Molecular Biology of the Cell	USP18	ubiquitin specific peptidase 18	-1	-1	-1	-1	-1		E_m_p_t_y	Gene_symbol	Positive_for_at_least_one_child
1	Cellular communication	MBC:0000005	Molecular Biology of the Cell	USP33	ubiquitin specific peptidase 33	-1	-1	-1	-1	-1		E_m_p_t_y	Gene_symbol	Positive_for_at_least_one_child
1	Cellular communication	MBC:0000005	Molecular Biology of the Cell	UXT	ubiquitously-expressed, prefoldin-like chaperone	-1	21.92588	33	15	29.5	androgen	E_m_p_t_y	Gene_symbol	Positive_for_at_least_one_child
1	Cellular communication	MBC:0000005	Molecular Biology of the Cell	VAV1	vav 1 guanine nucleotide exchange factor	-1	-1	-1	-1	-1		E_m_p_t_y	Gene_symbol	Positive_for_at_least_one_child
1	Cellular communication	MBC:0000005	Molecular Biology of the Cell	VCAN	versican	-1	-1	-1	-1	-1		E_m_p_t_y	Gene_symbol	Positive_for_at_least_one_child
1	Cellular communication	MBC:0000005	Molecular Biology of the Cell	VDR	vitamin D (1,25- dihydroxyvitamin D3) receptor	-1	16.0759	24	11	45.5	vitamin D receptor	E_m_p_t_y	Gene_symbol	Positive_for_at_least_one_child
1	Cellular communication	MBC:0000005	Molecular Biology of the Cell	VEGFA	vascular endothelial growth factor A	-1	5.843832	10	4	116.5	Vascular endothelial growth factor A,Vascular endothelial growth factor A (VEGFA)	E_m_p_t_y	Gene_symbol	Positive_for_at_least_one_child
1	Cellular communication	MBC:0000005	Molecular Biology of the Cell	VEGFB	vascular endothelial growth factor B	-1	-1	-1	-1	-1		E_m_p_t_y	Gene_symbol	Positive_for_at_least_one_child
1	Cellular communication	MBC:0000005	Molecular Biology of the Cell	VEGFC	vascular endothelial growth factor C	-1	-1	-1	-1	-1		E_m_p_t_y	Gene_symbol	Positive_for_at_least_one_child
1	Cellular communication	MBC:0000005	Molecular Biology of the Cell	VHL	von Hippel-Lindau tumor suppressor, E3 ubiquitin protein ligase	-1	4.047366	9	4	168	VHL,VHL gene,von Hippel Lindau (VHL)	E_m_p_t_y	Gene_symbol	Positive_for_at_least_one_child
1	Cellular communication	MBC:0000005	Molecular Biology of the Cell	VIP	vasoactive intestinal peptide	-1	10.22817	16	7	69	Vasoactive intestinal peptide,Vasoactive intestinal peptide (VIP),VIP	E_m_p_t_y	Gene_symbol	Positive_for_at_least_one_child
1	Cellular communication	MBC:0000005	Molecular Biology of the Cell	VIPR1	vasoactive intestinal peptide receptor 1	-1	-1	-1	-1	-1		E_m_p_t_y	Gene_symbol	Positive_for_at_least_one_child
1	Cellular communication	MBC:0000005	Molecular Biology of the Cell	VIPR2	vasoactive intestinal peptide receptor 2	-1	-1	-1	-1	-1		E_m_p_t_y	Gene_symbol	Positive_for_at_least_one_child
1	Cellular communication	MBC:0000005	Molecular Biology of the Cell	VSNL1	visinin-like 1	-1	-1	-1	-1	-1		E_m_p_t_y	Gene_symbol	Positive_for_at_least_one_child
1	Cellular communication	MBC:0000005	Molecular Biology of the Cell	VTN	vitronectin	-1	-1	-1	-1	-1		E_m_p_t_y	Gene_symbol	Positive_for_at_least_one_child
1	Cellular communication	MBC:0000005	Molecular Biology of the Cell	WIF1	WNT inhibitory factor 1	-1	4.382665	6	3	153	Wif1,Wnt inhibitory factor 1,Wnt inhibitory factor 1 (Wif1)	E_m_p_t_y	Gene_symbol	Positive_for_at_least_one_child
1	Cellular communication	MBC:0000005	Molecular Biology of the Cell	WISP1	WNT1 inducible signaling pathway protein 1	-1	-1	-1	-1	-1		E_m_p_t_y	Gene_symbol	Positive_for_at_least_one_child
1	Cellular communication	MBC:0000005	Molecular Biology of the Cell	WISP2	WNT1 inducible signaling pathway protein 2	-1	-1	-1	-1	-1		E_m_p_t_y	Gene_symbol	Positive_for_at_least_one_child
1	Cellular communication	MBC:0000005	Molecular Biology of the Cell	WISP3	WNT1 inducible signaling pathway protein 3	-1	-1	-1	-1	-1		E_m_p_t_y	Gene_symbol	Positive_for_at_least_one_child
1	Cellular communication	MBC:0000005	Molecular Biology of the Cell	WNK1	WNK lysine deficient protein kinase 1	-1	-1	-1	-1	-1		E_m_p_t_y	Gene_symbol	Positive_for_at_least_one_child
1	Cellular communication	MBC:0000005	Molecular Biology of the Cell	WNT1	wingless-type MMTV integration site family, member 1	-1	4.382665	7	3	153	Wnt1	E_m_p_t_y	Gene_symbol	Positive_for_at_least_one_child
1	Cellular communication	MBC:0000005	Molecular Biology of the Cell	WNT10A	wingless-type MMTV integration site family, member 10A	-1	-1	-1	-1	-1		E_m_p_t_y	Gene_symbol	Positive_for_at_least_one_child
1	Cellular communication	MBC:0000005	Molecular Biology of the Cell	WNT10B	wingless-type MMTV integration site family, member 10B	-1	-1	-1	-1	-1		E_m_p_t_y	Gene_symbol	Positive_for_at_least_one_child
1	Cellular communication	MBC:0000005	Molecular Biology of the Cell	WNT16	wingless-type MMTV integration site family, member 16	-1	-1	-1	-1	-1		E_m_p_t_y	Gene_symbol	Positive_for_at_least_one_child
1	Cellular communication	MBC:0000005	Molecular Biology of the Cell	WNT2	wingless-type MMTV integration site family member 2	-1	4.382665	7	3	153	WNT2	E_m_p_t_y	Gene_symbol	Positive_for_at_least_one_child
1	Cellular communication	MBC:0000005	Molecular Biology of the Cell	WNT2B	wingless-type MMTV integration site family, member 2B	-1	-1	-1	-1	-1		E_m_p_t_y	Gene_symbol	Positive_for_at_least_one_child
1	Cellular communication	MBC:0000005	Molecular Biology of the Cell	WNT3	wingless-type MMTV integration site family, member 3	-1	2.921638	4	2	204	WNT3	E_m_p_t_y	Gene_symbol	Positive_for_at_least_one_child
1	Cellular communication	MBC:0000005	Molecular Biology of the Cell	WNT3A	wingless-type MMTV integration site family, member 3A	-1	14.61376	23	10	51.5	Wnt3a	E_m_p_t_y	Gene_symbol	Positive_for_at_least_one_child
1	Cellular communication	MBC:0000005	Molecular Biology of the Cell	WNT4	wingless-type MMTV integration site family, member 4	-1	5.843832	10	4	116.5	WNT4	E_m_p_t_y	Gene_symbol	Positive_for_at_least_one_child
1	Cellular communication	MBC:0000005	Molecular Biology of the Cell	WNT5A	wingless-type MMTV integration site family, member 5A	-1	26.31483	41	18	23	Wnt5a	E_m_p_t_y	Gene_symbol	Positive_for_at_least_one_child
1	Cellular communication	MBC:0000005	Molecular Biology of the Cell	WNT6	wingless-type MMTV integration site family, member 6	-1	2.921638	4	2	204	Wnt6	E_m_p_t_y	Gene_symbol	Positive_for_at_least_one_child
1	Cellular communication	MBC:0000005	Molecular Biology of the Cell	WNT7A	wingless-type MMTV integration site family, member 7A	-1	4.382665	6	3	153	WNT7A	E_m_p_t_y	Gene_symbol	Positive_for_at_least_one_child
1	Cellular communication	MBC:0000005	Molecular Biology of the Cell	WNT7B	wingless-type MMTV integration site family, member 7B	-1	2.921638	4	2	204	Wnt7b	E_m_p_t_y	Gene_symbol	Positive_for_at_least_one_child
1	Cellular communication	MBC:0000005	Molecular Biology of the Cell	WNT8B	wingless-type MMTV integration site family, member 8B	-1	-1	-1	-1	-1		E_m_p_t_y	Gene_symbol	Positive_for_at_least_one_child
1	Cellular communication	MBC:0000005	Molecular Biology of the Cell	WNT9A	wingless-type MMTV integration site family, member 9A	-1	-1	-1	-1	-1		E_m_p_t_y	Gene_symbol	Positive_for_at_least_one_child
1	Cellular communication	MBC:0000005	Molecular Biology of the Cell	WWC1	WW and C2 domain containing 1	-1	-1	-1	-1	-1		E_m_p_t_y	Gene_symbol	Positive_for_at_least_one_child
1	Cellular communication	MBC:0000005	Molecular Biology of the Cell	WWTR1	WW domain containing transcription regulator 1	-1	-1	-1	-1	-1		E_m_p_t_y	Gene_symbol	Positive_for_at_least_one_child
1	Cellular communication	MBC:0000005	Molecular Biology of the Cell	YAP1	Yes-associated protein 1	-1	8.766584	13	6	76.5	YAP65,YAP65 protein	E_m_p_t_y	Gene_symbol	Positive_for_at_least_one_child
1	Cellular communication	MBC:0000005	Molecular Biology of the Cell	ZAK	sterile alpha motif and leucine zipper containing kinase AZK	-1	-1	-1	-1	-1		E_m_p_t_y	Gene_symbol	Positive_for_at_least_one_child
1	Cellular communication	MBC:0000005	Molecular Biology of the Cell	ZDHHC7	zinc finger, DHHC-type containing 7	-1	-1	-1	-1	-1		E_m_p_t_y	Gene_symbol	Positive_for_at_least_one_child
1	Cellular communication	MBC:0000005	Molecular Biology of the Cell	ZEB2	zinc finger E-box binding homeobox 2	-1	2.921638	5	2	204	ZEB2	E_m_p_t_y	Gene_symbol	Positive_for_at_least_one_child
1	Cellular communication	MBC:0000005	Molecular Biology of the Cell	ZFYVE16	zinc finger, FYVE domain containing 16	-1	-1	-1	-1	-1		E_m_p_t_y	Gene_symbol	Positive_for_at_least_one_child
1	Cellular communication	MBC:0000005	Molecular Biology of the Cell	ZIC3	Zic family member 3	-1	-1	-1	-1	-1		E_m_p_t_y	Gene_symbol	Positive_for_at_least_one_child
1	Cellular communication	MBC:0000005	Molecular Biology of the Cell	ZMIZ2	zinc finger, MIZ-type containing 2	-1	-1	-1	-1	-1		E_m_p_t_y	Gene_symbol	Positive_for_at_least_one_child
1	Cellular contraction	MBC:0000006	Molecular Biology of the Cell	ACTA1	actin, alpha 1, skeletal muscle	-1	-1	-1	-1	-1		E_m_p_t_y	Gene_symbol	Positive_for_at_least_one_child
1	Cellular contraction	MBC:0000006	Molecular Biology of the Cell	ACTC1	actin, alpha, cardiac muscle 1	-1	-1	-1	-1	-1		E_m_p_t_y	Gene_symbol	Positive_for_at_least_one_child
1	Cellular contraction	MBC:0000006	Molecular Biology of the Cell	ACTN2	actinin, alpha 2	-1	-1	-1	-1	-1		E_m_p_t_y	Gene_symbol	Positive_for_at_least_one_child
1	Cellular contraction	MBC:0000006	Molecular Biology of the Cell	ACTN3	actinin, alpha 3 (gene/pseudogene)	-1	-1	-1	-1	-1		E_m_p_t_y	Gene_symbol	Positive_for_at_least_one_child
1	Cellular contraction	MBC:0000006	Molecular Biology of the Cell	AGRN	agrin	-1	-1	-1	-1	-1		E_m_p_t_y	Gene_symbol	Positive_for_at_least_one_child
1	Cellular contraction	MBC:0000006	Molecular Biology of the Cell	ANK3	ankyrin 3, node of Ranvier (ankyrin G)	-1	-1	-1	-1	-1		E_m_p_t_y	Gene_symbol	Positive_for_at_least_one_child
1	Cellular contraction	MBC:0000006	Molecular Biology of the Cell	ANKRA2	ankyrin repeat, family A (RFXANK-like), 2	-1	-1	-1	-1	-1		E_m_p_t_y	Gene_symbol	Positive_for_at_least_one_child
1	Cellular contraction	MBC:0000006	Molecular Biology of the Cell	ANKRD1	ankyrin repeat domain 1 (cardiac muscle)	-1	-1	-1	-1	-1		E_m_p_t_y	Gene_symbol	Positive_for_at_least_one_child
1	Cellular contraction	MBC:0000006	Molecular Biology of the Cell	ANKRD2	ankyrin repeat domain 2 (stretch responsive muscle)	-1	-1	-1	-1	-1		E_m_p_t_y	Gene_symbol	Positive_for_at_least_one_child
1	Cellular contraction	MBC:0000006	Molecular Biology of the Cell	ATP2A1	ATPase, Ca++ transporting, cardiac muscle, fast twitch 1	-1	-1	-1	-1	-1		E_m_p_t_y	Gene_symbol	Positive_for_at_least_one_child
1	Cellular contraction	MBC:0000006	Molecular Biology of the Cell	ATP2A2	ATPase, Ca++ transporting, cardiac muscle, slow twitch 2	-1	-1	-1	-1	-1		E_m_p_t_y	Gene_symbol	Positive_for_at_least_one_child
1	Cellular contraction	MBC:0000006	Molecular Biology of the Cell	BAG3	BCL2-associated athanogene 3	-1	-1	-1	-1	-1		E_m_p_t_y	Gene_symbol	Positive_for_at_least_one_child
1	Cellular contraction	MBC:0000006	Molecular Biology of the Cell	CFL2	cofilin 2 (muscle)	-1	-1	-1	-1	-1		E_m_p_t_y	Gene_symbol	Positive_for_at_least_one_child
1	Cellular contraction	MBC:0000006	Molecular Biology of the Cell	CKM	creatine kinase, muscle	-1	-1	-1	-1	-1		E_m_p_t_y	Gene_symbol	Positive_for_at_least_one_child
1	Cellular contraction	MBC:0000006	Molecular Biology of the Cell	CRYAB	crystallin, alpha B	-1	-1	-1	-1	-1		E_m_p_t_y	Gene_symbol	Positive_for_at_least_one_child
1	Cellular contraction	MBC:0000006	Molecular Biology of the Cell	CSRP3	cysteine and glycine-rich protein 3 (cardiac LIM protein)	-1	-1	-1	-1	-1		E_m_p_t_y	Gene_symbol	Positive_for_at_least_one_child
1	Cellular contraction	MBC:0000006	Molecular Biology of the Cell	DAG1	dystroglycan 1 (dystrophin-associated glycoprotein 1)	-1	-1	-1	-1	-1		E_m_p_t_y	Gene_symbol	Positive_for_at_least_one_child
1	Cellular contraction	MBC:0000006	Molecular Biology of the Cell	DES	desmin	-1	-1	-1	-1	-1		E_m_p_t_y	Gene_symbol	Positive_for_at_least_one_child
1	Cellular contraction	MBC:0000006	Molecular Biology of the Cell	DMD	dystrophin	-1	-1	-1	-1	-1		E_m_p_t_y	Gene_symbol	Positive_for_at_least_one_child
1	Cellular contraction	MBC:0000006	Molecular Biology of the Cell	DMPK	dystrophia myotonica-protein kinase	-1	-1	-1	-1	-1		E_m_p_t_y	Gene_symbol	Positive_for_at_least_one_child
1	Cellular contraction	MBC:0000006	Molecular Biology of the Cell	DNAJB6	DnaJ (Hsp40) homolog, subfamily B, member 6	-1	-1	-1	-1	-1		E_m_p_t_y	Gene_symbol	Positive_for_at_least_one_child
1	Cellular contraction	MBC:0000006	Molecular Biology of the Cell	DTNA	dystrobrevin, alpha	-1	-1	-1	-1	-1		E_m_p_t_y	Gene_symbol	Positive_for_at_least_one_child
1	Cellular contraction	MBC:0000006	Molecular Biology of the Cell	DTNB	dystrobrevin, beta	-1	-1	-1	-1	-1		E_m_p_t_y	Gene_symbol	Positive_for_at_least_one_child
1	Cellular contraction	MBC:0000006	Molecular Biology of the Cell	DYSF	dysferlin	-1	-1	-1	-1	-1		E_m_p_t_y	Gene_symbol	Positive_for_at_least_one_child
1	Cellular contraction	MBC:0000006	Molecular Biology of the Cell	EMD	emerin	-1	-1	-1	-1	-1		E_m_p_t_y	Gene_symbol	Positive_for_at_least_one_child
1	Cellular contraction	MBC:0000006	Molecular Biology of the Cell	FHL1	four and a half LIM domains 1	-1	-1	-1	-1	-1		E_m_p_t_y	Gene_symbol	Positive_for_at_least_one_child
1	Cellular contraction	MBC:0000006	Molecular Biology of the Cell	FHL2	four and a half LIM domains 2	-1	-1	-1	-1	-1		E_m_p_t_y	Gene_symbol	Positive_for_at_least_one_child
1	Cellular contraction	MBC:0000006	Molecular Biology of the Cell	FKTN	fukutin	-1	-1	-1	-1	-1		E_m_p_t_y	Gene_symbol	Positive_for_at_least_one_child
1	Cellular contraction	MBC:0000006	Molecular Biology of the Cell	FLNC	filamin C, gamma	-1	-1	-1	-1	-1		E_m_p_t_y	Gene_symbol	Positive_for_at_least_one_child
1	Cellular contraction	MBC:0000006	Molecular Biology of the Cell	HSPB2	heat shock 27kDa protein 2	-1	-1	-1	-1	-1		E_m_p_t_y	Gene_symbol	Positive_for_at_least_one_child
1	Cellular contraction	MBC:0000006	Molecular Biology of the Cell	ILK	integrin-linked kinase	-1	-1	-1	-1	-1		E_m_p_t_y	Gene_symbol	Positive_for_at_least_one_child
1	Cellular contraction	MBC:0000006	Molecular Biology of the Cell	KLHL41	kelch-like family member 41	-1	-1	-1	-1	-1		E_m_p_t_y	Gene_symbol	Positive_for_at_least_one_child
1	Cellular contraction	MBC:0000006	Molecular Biology of the Cell	LDB3	LIM domain binding 3	-1	-1	-1	-1	-1		E_m_p_t_y	Gene_symbol	Positive_for_at_least_one_child
1	Cellular contraction	MBC:0000006	Molecular Biology of the Cell	LIMS1	LIM and senescent cell antigen-like domains 1	-1	-1	-1	-1	-1		E_m_p_t_y	Gene_symbol	Positive_for_at_least_one_child
1	Cellular contraction	MBC:0000006	Molecular Biology of the Cell	LIMS2	LIM and senescent cell antigen-like domains 2	-1	-1	-1	-1	-1		E_m_p_t_y	Gene_symbol	Positive_for_at_least_one_child
1	Cellular contraction	MBC:0000006	Molecular Biology of the Cell	LMOD3	leiomodin 3 (fetal)	-1	-1	-1	-1	-1		E_m_p_t_y	Gene_symbol	Positive_for_at_least_one_child
1	Cellular contraction	MBC:0000006	Molecular Biology of the Cell	MB	myoglobin	-1	-1	-1	-1	-1		E_m_p_t_y	Gene_symbol	Positive_for_at_least_one_child
1	Cellular contraction	MBC:0000006	Molecular Biology of the Cell	MEF2A	myocyte enhancer factor 2A	-1	-1	-1	-1	-1		E_m_p_t_y	Gene_symbol	Positive_for_at_least_one_child
1	Cellular contraction	MBC:0000006	Molecular Biology of the Cell	MEF2C	myocyte enhancer factor 2C	-1	-1	-1	-1	-1		E_m_p_t_y	Gene_symbol	Positive_for_at_least_one_child
1	Cellular contraction	MBC:0000006	Molecular Biology of the Cell	MEF2D	myocyte enhancer factor 2D	-1	-1	-1	-1	-1		E_m_p_t_y	Gene_symbol	Positive_for_at_least_one_child
1	Cellular contraction	MBC:0000006	Molecular Biology of the Cell	MTM1	myotubularin 1	-1	-1	-1	-1	-1		E_m_p_t_y	Gene_symbol	Positive_for_at_least_one_child
1	Cellular contraction	MBC:0000006	Molecular Biology of the Cell	MYBPC3	myosin binding protein C, cardiac	-1	-1	-1	-1	-1		E_m_p_t_y	Gene_symbol	Positive_for_at_least_one_child
1	Cellular contraction	MBC:0000006	Molecular Biology of the Cell	MYF5	myogenic factor 5	-1	-1	-1	-1	-1		E_m_p_t_y	Gene_symbol	Positive_for_at_least_one_child
1	Cellular contraction	MBC:0000006	Molecular Biology of the Cell	MYF6	myogenic factor 6 (herculin)	-1	-1	-1	-1	-1		E_m_p_t_y	Gene_symbol	Positive_for_at_least_one_child
1	Cellular contraction	MBC:0000006	Molecular Biology of the Cell	MYH14	myosin, heavy chain 14, non-muscle	-1	Infinity	9	482	2.5	Myosin	E_m_p_t_y	Gene_symbol	Positive_for_at_least_one_child
1	Cellular contraction	MBC:0000006	Molecular Biology of the Cell	MYH16	myosin, heavy chain 16 pseudogene	-1	-1	-1	-1	-1		E_m_p_t_y	Gene_symbol	Positive_for_at_least_one_child
1	Cellular contraction	MBC:0000006	Molecular Biology of the Cell	MYH4	myosin, heavy chain 4, skeletal muscle	-1	-1	-1	-1	-1		E_m_p_t_y	Gene_symbol	Positive_for_at_least_one_child
1	Cellular contraction	MBC:0000006	Molecular Biology of the Cell	MYH7	myosin, heavy chain 7, cardiac muscle, beta	-1	-1	-1	-1	-1		E_m_p_t_y	Gene_symbol	Positive_for_at_least_one_child
1	Cellular contraction	MBC:0000006	Molecular Biology of the Cell	MYL2	myosin, light chain 2, regulatory, cardiac, slow	-1	-1	-1	-1	-1		E_m_p_t_y	Gene_symbol	Positive_for_at_least_one_child
1	Cellular contraction	MBC:0000006	Molecular Biology of the Cell	MYL3	myosin, light chain 3, alkali; ventricular, skeletal, slow	-1	-1	-1	-1	-1		E_m_p_t_y	Gene_symbol	Positive_for_at_least_one_child
1	Cellular contraction	MBC:0000006	Molecular Biology of the Cell	MYLK	myosin light chain kinase	-1	Infinity	31	1661	2.5	myosin light chain kinase	E_m_p_t_y	Gene_symbol	Positive_for_at_least_one_child
1	Cellular contraction	MBC:0000006	Molecular Biology of the Cell	MYOCD	myocardin	-1	-1	-1	-1	-1		E_m_p_t_y	Gene_symbol	Positive_for_at_least_one_child
1	Cellular contraction	MBC:0000006	Molecular Biology of the Cell	MYOD1	myogenic differentiation 1	-1	-1	-1	-1	-1		E_m_p_t_y	Gene_symbol	Positive_for_at_least_one_child
1	Cellular contraction	MBC:0000006	Molecular Biology of the Cell	MYOG	myogenin (myogenic factor 4)	-1	-1	-1	-1	-1		E_m_p_t_y	Gene_symbol	Positive_for_at_least_one_child
1	Cellular contraction	MBC:0000006	Molecular Biology of the Cell	MYOM1	myomesin 1	-1	-1	-1	-1	-1		E_m_p_t_y	Gene_symbol	Positive_for_at_least_one_child
1	Cellular contraction	MBC:0000006	Molecular Biology of the Cell	MYOT	myotilin	-1	-1	-1	-1	-1		E_m_p_t_y	Gene_symbol	Positive_for_at_least_one_child
1	Cellular contraction	MBC:0000006	Molecular Biology of the Cell	MYOZ1	myozenin 1	-1	-1	-1	-1	-1		E_m_p_t_y	Gene_symbol	Positive_for_at_least_one_child
1	Cellular contraction	MBC:0000006	Molecular Biology of the Cell	MYPN	myopalladin	-1	-1	-1	-1	-1		E_m_p_t_y	Gene_symbol	Positive_for_at_least_one_child
1	Cellular contraction	MBC:0000006	Molecular Biology of the Cell	NEB	nebulin	-1	-1	-1	-1	-1		E_m_p_t_y	Gene_symbol	Positive_for_at_least_one_child
1	Cellular contraction	MBC:0000006	Molecular Biology of the Cell	NEBL	nebulette	-1	-1	-1	-1	-1		E_m_p_t_y	Gene_symbol	Positive_for_at_least_one_child
1	Cellular contraction	MBC:0000006	Molecular Biology of the Cell	NEURL2	neuralized E3 ubiquitin protein ligase 2	-1	-1	-1	-1	-1		E_m_p_t_y	Gene_symbol	Positive_for_at_least_one_child
1	Cellular contraction	MBC:0000006	Molecular Biology of the Cell	NEXN	nexilin (F actin binding protein)	-1	-1	-1	-1	-1		E_m_p_t_y	Gene_symbol	Positive_for_at_least_one_child
1	Cellular contraction	MBC:0000006	Molecular Biology of the Cell	PDLIM3	PDZ and LIM domain 3	-1	-1	-1	-1	-1		E_m_p_t_y	Gene_symbol	Positive_for_at_least_one_child
1	Cellular contraction	MBC:0000006	Molecular Biology of the Cell	PDLIM5	PDZ and LIM domain 5	-1	-1	-1	-1	-1		E_m_p_t_y	Gene_symbol	Positive_for_at_least_one_child
1	Cellular contraction	MBC:0000006	Molecular Biology of the Cell	PLN	phospholamban	-1	316.2701	4	214	5	phospholamban	E_m_p_t_y	Gene_symbol	Positive_for_at_least_one_child
1	Cellular contraction	MBC:0000006	Molecular Biology of the Cell	PPP1R12A	protein phosphatase 1, regulatory subunit 12A	-1	Infinity	6	321	2.5	MYPT1	E_m_p_t_y	Gene_symbol	Positive_for_at_least_one_child
1	Cellular contraction	MBC:0000006	Molecular Biology of the Cell	PVALB	parvalbumin	-1	-1	-1	-1	-1		E_m_p_t_y	Gene_symbol	Positive_for_at_least_one_child
1	Cellular contraction	MBC:0000006	Molecular Biology of the Cell	RYR1	ryanodine receptor 1 (skeletal)	-1	-1	-1	-1	-1		E_m_p_t_y	Gene_symbol	Positive_for_at_least_one_child
1	Cellular contraction	MBC:0000006	Molecular Biology of the Cell	S100A1	S100 calcium binding protein A1	-1	-1	-1	-1	-1		E_m_p_t_y	Gene_symbol	Positive_for_at_least_one_child
1	Cellular contraction	MBC:0000006	Molecular Biology of the Cell	SGCB	sarcoglycan, beta (43kDa dystrophin-associated glycoprotein)	-1	-1	-1	-1	-1		E_m_p_t_y	Gene_symbol	Positive_for_at_least_one_child
1	Cellular contraction	MBC:0000006	Molecular Biology of the Cell	SGCD	sarcoglycan, delta (35kDa dystrophin-associated glycoprotein)	-1	-1	-1	-1	-1		E_m_p_t_y	Gene_symbol	Positive_for_at_least_one_child
1	Cellular contraction	MBC:0000006	Molecular Biology of the Cell	SLN	sarcolipin	-1	-1	-1	-1	-1		E_m_p_t_y	Gene_symbol	Positive_for_at_least_one_child
1	Cellular contraction	MBC:0000006	Molecular Biology of the Cell	SMYD1	SET and MYND domain containing 1	-1	-1	-1	-1	-1		E_m_p_t_y	Gene_symbol	Positive_for_at_least_one_child
1	Cellular contraction	MBC:0000006	Molecular Biology of the Cell	SYNC	syncoilin, intermediate filament protein	-1	-1	-1	-1	-1		E_m_p_t_y	Gene_symbol	Positive_for_at_least_one_child
1	Cellular contraction	MBC:0000006	Molecular Biology of the Cell	SYNM	synemin, intermediate filament protein	-1	-1	-1	-1	-1		E_m_p_t_y	Gene_symbol	Positive_for_at_least_one_child
1	Cellular contraction	MBC:0000006	Molecular Biology of the Cell	TCAP	titin-cap	-1	-1	-1	-1	-1		E_m_p_t_y	Gene_symbol	Positive_for_at_least_one_child
1	Cellular contraction	MBC:0000006	Molecular Biology of the Cell	TLN1	talin 1	-1	-1	-1	-1	-1		E_m_p_t_y	Gene_symbol	Positive_for_at_least_one_child
1	Cellular contraction	MBC:0000006	Molecular Biology of the Cell	TLN2	talin 2	-1	-1	-1	-1	-1		E_m_p_t_y	Gene_symbol	Positive_for_at_least_one_child
1	Cellular contraction	MBC:0000006	Molecular Biology of the Cell	TMOD1	tropomodulin 1	-1	-1	-1	-1	-1		E_m_p_t_y	Gene_symbol	Positive_for_at_least_one_child
1	Cellular contraction	MBC:0000006	Molecular Biology of the Cell	TMOD3	tropomodulin 3 (ubiquitous)	-1	-1	-1	-1	-1		E_m_p_t_y	Gene_symbol	Positive_for_at_least_one_child
1	Cellular contraction	MBC:0000006	Molecular Biology of the Cell	TMOD4	tropomodulin 4 (muscle)	-1	-1	-1	-1	-1		E_m_p_t_y	Gene_symbol	Positive_for_at_least_one_child
1	Cellular contraction	MBC:0000006	Molecular Biology of the Cell	TNNI3	troponin I type 3 (cardiac)	-1	-1	-1	-1	-1		E_m_p_t_y	Gene_symbol	Positive_for_at_least_one_child
1	Cellular contraction	MBC:0000006	Molecular Biology of the Cell	TPM1	tropomyosin 1 (alpha)	-1	-1	-1	-1	-1		E_m_p_t_y	Gene_symbol	Positive_for_at_least_one_child
1	Cellular contraction	MBC:0000006	Molecular Biology of the Cell	TPM2	tropomyosin 2 (beta)	-1	-1	-1	-1	-1		E_m_p_t_y	Gene_symbol	Positive_for_at_least_one_child
1	Cellular contraction	MBC:0000006	Molecular Biology of the Cell	TPM3	tropomyosin 3	-1	-1	-1	-1	-1		E_m_p_t_y	Gene_symbol	Positive_for_at_least_one_child
1	Cellular contraction	MBC:0000006	Molecular Biology of the Cell	TPM4	tropomyosin 4	-1	-1	-1	-1	-1		E_m_p_t_y	Gene_symbol	Positive_for_at_least_one_child
1	Cellular contraction	MBC:0000006	Molecular Biology of the Cell	TRDN	triadin	-1	-1	-1	-1	-1		E_m_p_t_y	Gene_symbol	Positive_for_at_least_one_child
1	Cellular contraction	MBC:0000006	Molecular Biology of the Cell	TRIM63	tripartite motif containing 63, E3 ubiquitin protein ligase	-1	-1	-1	-1	-1		E_m_p_t_y	Gene_symbol	Positive_for_at_least_one_child
1	Cellular contraction	MBC:0000006	Molecular Biology of the Cell	TTN	titin	-1	-1	-1	-1	-1		E_m_p_t_y	Gene_symbol	Positive_for_at_least_one_child
1	Cellular contraction	MBC:0000006	Molecular Biology of the Cell	UNC45B	unc-45 myosin chaperone B	-1	-1	-1	-1	-1		E_m_p_t_y	Gene_symbol	Positive_for_at_least_one_child
1	Cellular contraction	MBC:0000006	Molecular Biology of the Cell	UTRN	utrophin	-1	-1	-1	-1	-1		E_m_p_t_y	Gene_symbol	Positive_for_at_least_one_child
1	Cellular contraction	MBC:0000006	Molecular Biology of the Cell	VCL	vinculin	-1	Infinity	6	321	2.5	vinculin	E_m_p_t_y	Gene_symbol	Positive_for_at_least_one_child
1	Cellular contraction	MBC:0000006	Molecular Biology of the Cell	XIRP1	xin actin binding repeat containing 1	-1	-1	-1	-1	-1		E_m_p_t_y	Gene_symbol	Positive_for_at_least_one_child
1	Cellular detoxification	MBC:0000007	Molecular Biology of the Cell	ABCA2	ATP-binding cassette, sub-family A (ABC1), member 2	-1	-1	-1	-1	-1		E_m_p_t_y	Gene_symbol	Positive_for_at_least_one_child
1	Cellular detoxification	MBC:0000007	Molecular Biology of the Cell	ABCA3	ATP-binding cassette, sub-family A (ABC1), member 3	-1	-1	-1	-1	-1		E_m_p_t_y	Gene_symbol	Positive_for_at_least_one_child
1	Cellular detoxification	MBC:0000007	Molecular Biology of the Cell	ABCB1	ATP-binding cassette, sub-family B (MDR/TAP), member 1	-1	115.9591	37	79	10	MDR1	E_m_p_t_y	Gene_symbol	Positive_for_at_least_one_child
1	Cellular detoxification	MBC:0000007	Molecular Biology of the Cell	ABCB6	ATP-binding cassette, sub-family B (MDR/TAP), member 6 (Langereis blood group)	-1	-1	-1	-1	-1		E_m_p_t_y	Gene_symbol	Positive_for_at_least_one_child
1	Cellular detoxification	MBC:0000007	Molecular Biology of the Cell	ABCC1	ATP-binding cassette, sub-family C (CFTR/MRP), member 1	-1	171.251	59	127	7	MRPs	E_m_p_t_y	Gene_symbol	Positive_for_at_least_one_child
1	Cellular detoxification	MBC:0000007	Molecular Biology of the Cell	ABCC10	ATP-binding cassette, sub-family C (CFTR/MRP), member 10	-1	-1	-1	-1	-1		E_m_p_t_y	Gene_symbol	Positive_for_at_least_one_child
1	Cellular detoxification	MBC:0000007	Molecular Biology of the Cell	ABCC11	ATP-binding cassette, sub-family C (CFTR/MRP), member 11	-1	-1	-1	-1	-1		E_m_p_t_y	Gene_symbol	Positive_for_at_least_one_child
1	Cellular detoxification	MBC:0000007	Molecular Biology of the Cell	ABCC12	ATP-binding cassette, sub-family C (CFTR/MRP), member 12	-1	-1	-1	-1	-1		E_m_p_t_y	Gene_symbol	Positive_for_at_least_one_child
1	Cellular detoxification	MBC:0000007	Molecular Biology of the Cell	ABCC13	ATP-binding cassette, sub-family C (CFTR/MRP), member 13, pseudogene	-1	-1	-1	-1	-1		E_m_p_t_y	Gene_symbol	Positive_for_at_least_one_child
1	Cellular detoxification	MBC:0000007	Molecular Biology of the Cell	ABCC2	ATP-binding cassette, sub-family C (CFTR/MRP), member 2	-1	82.1075	26	56	17.5	Abcc2,ABCC2	E_m_p_t_y	Gene_symbol	Positive_for_at_least_one_child
1	Cellular detoxification	MBC:0000007	Molecular Biology of the Cell	ABCC3	ATP-binding cassette, sub-family C (CFTR/MRP), member 3	-1	30.73851	10	21	29.5	Mrp3	E_m_p_t_y	Gene_symbol	Positive_for_at_least_one_child
1	Cellular detoxification	MBC:0000007	Molecular Biology of the Cell	ABCC4	ATP-binding cassette, sub-family C (CFTR/MRP), member 4	-1	13.16608	4	9	41	Mrp4	E_m_p_t_y	Gene_symbol	Positive_for_at_least_one_child
1	Cellular detoxification	MBC:0000007	Molecular Biology of the Cell	ABCC5	ATP-binding cassette, sub-family C (CFTR/MRP), member 5	-1	13.16608	4	9	41	MRP5,SMRP	E_m_p_t_y	Gene_symbol	Positive_for_at_least_one_child
1	Cellular detoxification	MBC:0000007	Molecular Biology of the Cell	ABCC6	ATP-binding cassette, sub-family C (CFTR/MRP), member 6	-1	-1	-1	-1	-1		E_m_p_t_y	Gene_symbol	Positive_for_at_least_one_child
1	Cellular detoxification	MBC:0000007	Molecular Biology of the Cell	ABCG2	ATP-binding cassette, sub-family G (WHITE), member 2 (Junior blood group)	-1	46.86438	15	32	22	multixenobiotic resistance (MXR)	E_m_p_t_y	Gene_symbol	Positive_for_at_least_one_child
1	Cellular detoxification	MBC:0000007	Molecular Biology of the Cell	ADH1B	alcohol dehydrogenase 1B (class I), beta polypeptide	-1	-1	-1	-1	-1		E_m_p_t_y	Gene_symbol	Positive_for_at_least_one_child
1	Cellular detoxification	MBC:0000007	Molecular Biology of the Cell	ADH1C	alcohol dehydrogenase 1C (class I), gamma polypeptide	-1	-1	-1	-1	-1		E_m_p_t_y	Gene_symbol	Positive_for_at_least_one_child
1	Cellular detoxification	MBC:0000007	Molecular Biology of the Cell	ALDH2	aldehyde dehydrogenase 2 family (mitochondrial)	-1	110.0665	35	75	11.5	aldehyde dehydrogenase 2,ALDH2	E_m_p_t_y	Gene_symbol	Positive_for_at_least_one_child
1	Cellular detoxification	MBC:0000007	Molecular Biology of the Cell	ALDH3A1	aldehyde dehydrogenase 3 family, member A1	-1	27.80837	9	19	32	ALDH3A1	E_m_p_t_y	Gene_symbol	Positive_for_at_least_one_child
1	Cellular detoxification	MBC:0000007	Molecular Biology of the Cell	ALDH9A1	aldehyde dehydrogenase 9 family, member A1	-1	-1	-1	-1	-1		E_m_p_t_y	Gene_symbol	Positive_for_at_least_one_child
1	Cellular detoxification	MBC:0000007	Molecular Biology of the Cell	CYP1A1	cytochrome P450, family 1, subfamily A, polypeptide 1	-1	Infinity	174	374	2.5	CYP1A1,CYP1A1 protein	E_m_p_t_y	Gene_symbol	Positive_for_at_least_one_child
1	Cellular detoxification	MBC:0000007	Molecular Biology of the Cell	CYP1A2	cytochrome P450, family 1, subfamily A, polypeptide 2	-1	278.9198	88	189	5	CYP1A2	E_m_p_t_y	Gene_symbol	Positive_for_at_least_one_child
1	Cellular detoxification	MBC:0000007	Molecular Biology of the Cell	CYP1B1	cytochrome P450, family 1, subfamily B, polypeptide 1	-1	104.1761	33	71	13	CYP1B1	E_m_p_t_y	Gene_symbol	Positive_for_at_least_one_child
1	Cellular detoxification	MBC:0000007	Molecular Biology of the Cell	CYP2A6	cytochrome P450, family 2, subfamily A, polypeptide 6	-1	24.87879	8	17	35	CYP2A6	E_m_p_t_y	Gene_symbol	Positive_for_at_least_one_child
1	Cellular detoxification	MBC:0000007	Molecular Biology of the Cell	CYP2B6	cytochrome P450, family 2, subfamily B, polypeptide 6	-1	82.1075	26	56	17.5	CYP2B6	E_m_p_t_y	Gene_symbol	Positive_for_at_least_one_child
1	Cellular detoxification	MBC:0000007	Molecular Biology of the Cell	CYP2C19	cytochrome P450, family 2, subfamily C, polypeptide 19	-1	43.93113	14	30	23.5	CYP2C19	E_m_p_t_y	Gene_symbol	Positive_for_at_least_one_child
1	Cellular detoxification	MBC:0000007	Molecular Biology of the Cell	CYP2C8	cytochrome P450, family 2, subfamily C, polypeptide 8	-1	16.09341	5	11	38.5	CYP2C8	E_m_p_t_y	Gene_symbol	Positive_for_at_least_one_child
1	Cellular detoxification	MBC:0000007	Molecular Biology of the Cell	CYP2C9	cytochrome P450, family 2, subfamily C, polypeptide 9	-1	35.13478	11	24	27.5	CYP2C9	E_m_p_t_y	Gene_symbol	Positive_for_at_least_one_child
1	Cellular detoxification	MBC:0000007	Molecular Biology of the Cell	CYP2D6	cytochrome P450, family 2, subfamily D, polypeptide 6	-1	90.93107	29	62	14.5	CYP2D6	E_m_p_t_y	Gene_symbol	Positive_for_at_least_one_child
1	Cellular detoxification	MBC:0000007	Molecular Biology of the Cell	CYP2E1	cytochrome P450, family 2, subfamily E, polypeptide 1	-1	121.0754	50	107	9	Cyp2e1	E_m_p_t_y	Gene_symbol	Positive_for_at_least_one_child
1	Cellular detoxification	MBC:0000007	Molecular Biology of the Cell	CYP3A	cytochrome P450, family 3, subfamily A	-1	19.02131	6	13	37	cytochrome P450 3A	E_m_p_t_y	Gene_symbol	Positive_for_at_least_one_child
1	Cellular detoxification	MBC:0000007	Molecular Biology of the Cell	CYP3A4	cytochrome P450, family 3, subfamily A, polypeptide 4	-1	183.891	58	125	6	CYP3A4	E_m_p_t_y	Gene_symbol	Positive_for_at_least_one_child
1	Cellular detoxification	MBC:0000007	Molecular Biology of the Cell	CYP3A5	cytochrome P450, family 3, subfamily A, polypeptide 5	-1	13.16608	4	9	41	CYP3A5	E_m_p_t_y	Gene_symbol	Positive_for_at_least_one_child
1	Cellular detoxification	MBC:0000007	Molecular Biology of the Cell	CYP4A11	cytochrome P450, family 4, subfamily A, polypeptide 11	-1	-1	-1	-1	-1		E_m_p_t_y	Gene_symbol	Positive_for_at_least_one_child
1	Cellular detoxification	MBC:0000007	Molecular Biology of the Cell	FMO1	flavin containing monooxygenase 1	-1	-1	-1	-1	-1		E_m_p_t_y	Gene_symbol	Positive_for_at_least_one_child
1	Cellular detoxification	MBC:0000007	Molecular Biology of the Cell	FMO3	flavin containing monooxygenase 3	-1	-1	-1	-1	-1		E_m_p_t_y	Gene_symbol	Positive_for_at_least_one_child
1	Cellular detoxification	MBC:0000007	Molecular Biology of the Cell	FMO5	flavin containing monooxygenase 5	-1	-1	-1	-1	-1		E_m_p_t_y	Gene_symbol	Positive_for_at_least_one_child
1	Cellular detoxification	MBC:0000007	Molecular Biology of the Cell	GSTA1	glutathione S-transferase alpha 1	-1	110.0665	35	75	11.5	Gsta1	E_m_p_t_y	Gene_symbol	Positive_for_at_least_one_child
1	Cellular detoxification	MBC:0000007	Molecular Biology of the Cell	GSTA2	glutathione S-transferase alpha 2	-1	57.13519	18	39	20	GSTA2	E_m_p_t_y	Gene_symbol	Positive_for_at_least_one_child
1	Cellular detoxification	MBC:0000007	Molecular Biology of the Cell	GSTM1	glutathione S-transferase mu 1	-1	Infinity	137	294	2.5	GSTM1,GSTM1 gene	E_m_p_t_y	Gene_symbol	Positive_for_at_least_one_child
1	Cellular detoxification	MBC:0000007	Molecular Biology of the Cell	GSTP1	glutathione S-transferase pi 1	-1	Infinity	131	281	2.5	GSTP1	E_m_p_t_y	Gene_symbol	Positive_for_at_least_one_child
1	Cellular detoxification	MBC:0000007	Molecular Biology of the Cell	GSTT1	glutathione S-transferase theta 1	-1	Infinity	115	247	2.5	GSTT1	E_m_p_t_y	Gene_symbol	Positive_for_at_least_one_child
1	Cellular detoxification	MBC:0000007	Molecular Biology of the Cell	SLC10A2	solute carrier family 10 (sodium/bile acid cotransporter), member 2	-1	-1	-1	-1	-1		E_m_p_t_y	Gene_symbol	Positive_for_at_least_one_child
1	Cellular detoxification	MBC:0000007	Molecular Biology of the Cell	SLC15A1	solute carrier family 15 (oligopeptide transporter), member 1	-1	-1	-1	-1	-1		E_m_p_t_y	Gene_symbol	Positive_for_at_least_one_child
1	Cellular detoxification	MBC:0000007	Molecular Biology of the Cell	SLC22A1	solute carrier family 22 (organic cation transporter), member 1	-1	-1	-1	-1	-1		E_m_p_t_y	Gene_symbol	Positive_for_at_least_one_child
1	Cellular detoxification	MBC:0000007	Molecular Biology of the Cell	SLC22A2	solute carrier family 22 (organic cation transporter), member 2	-1	-1	-1	-1	-1		E_m_p_t_y	Gene_symbol	Positive_for_at_least_one_child
1	Cellular detoxification	MBC:0000007	Molecular Biology of the Cell	SLC22A6	solute carrier family 22 (organic anion transporter), member 6	-1	-1	-1	-1	-1		E_m_p_t_y	Gene_symbol	Positive_for_at_least_one_child
1	Cellular detoxification	MBC:0000007	Molecular Biology of the Cell	SLC22A7	solute carrier family 22 (organic anion transporter), member 7	-1	-1	-1	-1	-1		E_m_p_t_y	Gene_symbol	Positive_for_at_least_one_child
1	Cellular detoxification	MBC:0000007	Molecular Biology of the Cell	SLC22A8	solute carrier family 22 (organic anion transporter), member 8	-1	-1	-1	-1	-1		E_m_p_t_y	Gene_symbol	Positive_for_at_least_one_child
1	Cellular detoxification	MBC:0000007	Molecular Biology of the Cell	SLCO1B1	solute carrier organic anion transporter family, member 1B1	-1	-1	-1	-1	-1		E_m_p_t_y	Gene_symbol	Positive_for_at_least_one_child
1	Cellular detoxification	MBC:0000007	Molecular Biology of the Cell	SULT1A1	sulfotransferase family, cytosolic, 1A, phenol-preferring, member 1	-1	87.98931	28	60	16	PST	E_m_p_t_y	Gene_symbol	Positive_for_at_least_one_child
1	Cellular detoxification	MBC:0000007	Molecular Biology of the Cell	SULT1A3	sulfotransferase family, cytosolic, 1A, phenol-preferring, member 3	-1	16.09341	5	11	38.5	SULT1A3	E_m_p_t_y	Gene_symbol	Positive_for_at_least_one_child
1	Cellular detoxification	MBC:0000007	Molecular Biology of the Cell	SULT1B1	sulfotransferase family, cytosolic, 1B, member 1	-1	-1	-1	-1	-1		E_m_p_t_y	Gene_symbol	Positive_for_at_least_one_child
1	Cellular detoxification	MBC:0000007	Molecular Biology of the Cell	SULT1C4	sulfotransferase family, cytosolic, 1C, member 4	-1	-1	-1	-1	-1		E_m_p_t_y	Gene_symbol	Positive_for_at_least_one_child
1	Cellular detoxification	MBC:0000007	Molecular Biology of the Cell	SULT1E1	sulfotransferase family 1E, estrogen-preferring, member 1	-1	-1	-1	-1	-1		E_m_p_t_y	Gene_symbol	Positive_for_at_least_one_child
1	Cellular detoxification	MBC:0000007	Molecular Biology of the Cell	SULT2A1	sulfotransferase family, cytosolic, 2A, dehydroepiandrosterone (DHEA)-preferring, member 1	-1	27.80837	9	19	32	SULT2A1	E_m_p_t_y	Gene_symbol	Positive_for_at_least_one_child
1	Cellular detoxification	MBC:0000007	Molecular Biology of the Cell	TPMT	thiopurine S-methyltransferase	-1	-1	-1	-1	-1		E_m_p_t_y	Gene_symbol	Positive_for_at_least_one_child
1	Cellular detoxification	MBC:0000007	Molecular Biology of the Cell	UGT1A1	UDP glucuronosyltransferase 1 family, polypeptide A1	-1	161.7056	51	110	8	UGT1A isoform	E_m_p_t_y	Gene_symbol	Positive_for_at_least_one_child
1	Cellular detoxification	MBC:0000007	Molecular Biology of the Cell	UGT1A10	UDP glucuronosyltransferase 1 family, polypeptide A10	-1	54.19996	17	37	21	UGT1A10	E_m_p_t_y	Gene_symbol	Positive_for_at_least_one_child
1	Cellular detoxification	MBC:0000007	Molecular Biology of the Cell	UGT1A3	UDP glucuronosyltransferase 1 family, polypeptide A3	-1	24.87879	8	17	35	UGT1A3	E_m_p_t_y	Gene_symbol	Positive_for_at_least_one_child
1	Cellular detoxification	MBC:0000007	Molecular Biology of the Cell	UGT1A4	UDP glucuronosyltransferase 1 family, polypeptide A4	-1	40.99845	13	28	25.5	UGT1A4	E_m_p_t_y	Gene_symbol	Positive_for_at_least_one_child
1	Cellular detoxification	MBC:0000007	Molecular Biology of the Cell	UGT1A6	UDP glucuronosyltransferase 1 family, polypeptide A6	-1	90.93107	29	62	14.5	UGT1A6	E_m_p_t_y	Gene_symbol	Positive_for_at_least_one_child
1	Cellular detoxification	MBC:0000007	Molecular Biology of the Cell	UGT1A7	UDP glucuronosyltransferase 1 family, polypeptide A7	-1	40.99845	13	28	25.5	UGT1A7,UGT1A7 gene,UGT1A7 proteins	E_m_p_t_y	Gene_symbol	Positive_for_at_least_one_child
1	Cellular detoxification	MBC:0000007	Molecular Biology of the Cell	UGT1A8	UDP glucuronosyltransferase 1 family, polypeptide A8	-1	35.13478	11	24	27.5	UGT1A8	E_m_p_t_y	Gene_symbol	Positive_for_at_least_one_child
1	Cellular detoxification	MBC:0000007	Molecular Biology of the Cell	UGT1A9	UDP glucuronosyltransferase 1 family, polypeptide A9	-1	43.93113	14	30	23.5	UGT1A9	E_m_p_t_y	Gene_symbol	Positive_for_at_least_one_child
1	Cellular detoxification	MBC:0000007	Molecular Biology of the Cell	UGT2A1	UDP glucuronosyltransferase 2 family, polypeptide A1, complex locus	-1	-1	-1	-1	-1		E_m_p_t_y	Gene_symbol	Positive_for_at_least_one_child
1	Cellular detoxification	MBC:0000007	Molecular Biology of the Cell	UGT2B10	UDP glucuronosyltransferase 2 family, polypeptide B10	-1	-1	-1	-1	-1		E_m_p_t_y	Gene_symbol	Positive_for_at_least_one_child
1	Cellular detoxification	MBC:0000007	Molecular Biology of the Cell	UGT2B15	UDP glucuronosyltransferase 2 family, polypeptide B15	-1	27.80837	9	19	32	UGT2B15	E_m_p_t_y	Gene_symbol	Positive_for_at_least_one_child
1	Cellular detoxification	MBC:0000007	Molecular Biology of the Cell	UGT2B17	UDP glucuronosyltransferase 2 family, polypeptide B17	-1	24.87879	8	17	35	UGT2B17,UGT2B17 gene	E_m_p_t_y	Gene_symbol	Positive_for_at_least_one_child
1	Cellular detoxification	MBC:0000007	Molecular Biology of the Cell	UGT2B4	UDP glucuronosyltransferase 2 family, polypeptide B4	-1	30.73851	10	21	29.5	UGT2B4	E_m_p_t_y	Gene_symbol	Positive_for_at_least_one_child
1	Cellular detoxification	MBC:0000007	Molecular Biology of the Cell	UGT2B7	UDP glucuronosyltransferase 2 family, polypeptide B7	-1	63.00733	20	43	19	UGT2B7	E_m_p_t_y	Gene_symbol	Positive_for_at_least_one_child
1	Cellular protrusion organization	MBC:0000008	Molecular Biology of the Cell	ABI1	abl-interactor 1	-1	94.49312	10	70	12	Abi,Abi protein,Abi proteins,Abl interactor (Abi)	E_m_p_t_y	Gene_symbol	Positive_for_at_least_one_child
1	Cellular protrusion organization	MBC:0000008	Molecular Biology of the Cell	ABI2	abl-interactor 2	-1	35.71214	4	28	24	Abi,Abi protein,Abi proteins,Abl interactor (Abi)	E_m_p_t_y	Gene_symbol	Positive_for_at_least_one_child
1	Cellular protrusion organization	MBC:0000008	Molecular Biology of the Cell	ACTN4	actinin, alpha 4	-1	-1	-1	-1	-1		E_m_p_t_y	Gene_symbol	Positive_for_at_least_one_child
1	Cellular protrusion organization	MBC:0000008	Molecular Biology of the Cell	ADCY10	adenylate cyclase 10 (soluble)	-1	-1	-1	-1	-1		E_m_p_t_y	Gene_symbol	Positive_for_at_least_one_child
1	Cellular protrusion organization	MBC:0000008	Molecular Biology of the Cell	ADGRV1	adhesion G protein-coupled receptor V1	-1	-1	-1	-1	-1		E_m_p_t_y	Gene_symbol	Positive_for_at_least_one_child
1	Cellular protrusion organization	MBC:0000008	Molecular Biology of the Cell	AHI1	Abelson helper integration site 1	-1	-1	-1	-1	-1		E_m_p_t_y	Gene_symbol	Positive_for_at_least_one_child
1	Cellular protrusion organization	MBC:0000008	Molecular Biology of the Cell	AK7	adenylate kinase 7	-1	-1	-1	-1	-1		E_m_p_t_y	Gene_symbol	Positive_for_at_least_one_child
1	Cellular protrusion organization	MBC:0000008	Molecular Biology of the Cell	AKAP3	A kinase (PRKA) anchor protein 3	-1	-1	-1	-1	-1		E_m_p_t_y	Gene_symbol	Positive_for_at_least_one_child
1	Cellular protrusion organization	MBC:0000008	Molecular Biology of the Cell	AKAP4	A kinase (PRKA) anchor protein 4	-1	-1	-1	-1	-1		E_m_p_t_y	Gene_symbol	Positive_for_at_least_one_child
1	Cellular protrusion organization	MBC:0000008	Molecular Biology of the Cell	AKT1	v-akt murine thymoma viral oncogene homolog 1	-1	-1	-1	-1	-1		E_m_p_t_y	Gene_symbol	Positive_for_at_least_one_child
1	Cellular protrusion organization	MBC:0000008	Molecular Biology of the Cell	ALMS1	Alstrom syndrome protein 1	-1	-1	-1	-1	-1		E_m_p_t_y	Gene_symbol	Positive_for_at_least_one_child
1	Cellular protrusion organization	MBC:0000008	Molecular Biology of the Cell	ANKS6	ankyrin repeat and sterile alpha motif domain containing 6	-1	-1	-1	-1	-1		E_m_p_t_y	Gene_symbol	Positive_for_at_least_one_child
1	Cellular protrusion organization	MBC:0000008	Molecular Biology of the Cell	ANO2	anoctamin 2, calcium activated chloride channel	-1	-1	-1	-1	-1		E_m_p_t_y	Gene_symbol	Positive_for_at_least_one_child
1	Cellular protrusion organization	MBC:0000008	Molecular Biology of the Cell	APBB1IP	amyloid beta (A4) precursor protein-binding, family B, member 1 interacting protein	-1	-1	-1	-1	-1		E_m_p_t_y	Gene_symbol	Positive_for_at_least_one_child
1	Cellular protrusion organization	MBC:0000008	Molecular Biology of the Cell	ARAP3	ArfGAP with RhoGAP domain, ankyrin repeat and PH domain 3	-1	-1	-1	-1	-1		E_m_p_t_y	Gene_symbol	Positive_for_at_least_one_child
1	Cellular protrusion organization	MBC:0000008	Molecular Biology of the Cell	ARF4	ADP-ribosylation factor 4	-1	-1	-1	-1	-1		E_m_p_t_y	Gene_symbol	Positive_for_at_least_one_child
1	Cellular protrusion organization	MBC:0000008	Molecular Biology of the Cell	ARF6	ADP-ribosylation factor 6	-1	67.61181	9	63	17	ARF6	E_m_p_t_y	Gene_symbol	Positive_for_at_least_one_child
1	Cellular protrusion organization	MBC:0000008	Molecular Biology of the Cell	ARHGAP8	Rho GTPase activating protein 8	-1	-1	-1	-1	-1		E_m_p_t_y	Gene_symbol	Positive_for_at_least_one_child
1	Cellular protrusion organization	MBC:0000008	Molecular Biology of the Cell	ARHGEF2	Rho/Rac guanine nucleotide exchange factor (GEF) 2	-1	195.8154	19	133	6	GEF	E_m_p_t_y	Gene_symbol	Positive_for_at_least_one_child
1	Cellular protrusion organization	MBC:0000008	Molecular Biology of the Cell	ARL13B	ADP-ribosylation factor-like 13B	-1	-1	-1	-1	-1		E_m_p_t_y	Gene_symbol	Positive_for_at_least_one_child
1	Cellular protrusion organization	MBC:0000008	Molecular Biology of the Cell	ARL3	ADP-ribosylation factor-like 3	-1	-1	-1	-1	-1		E_m_p_t_y	Gene_symbol	Positive_for_at_least_one_child
1	Cellular protrusion organization	MBC:0000008	Molecular Biology of the Cell	ARL6	ADP-ribosylation factor-like 6	-1	-1	-1	-1	-1		E_m_p_t_y	Gene_symbol	Positive_for_at_least_one_child
1	Cellular protrusion organization	MBC:0000008	Molecular Biology of the Cell	ARMC4	armadillo repeat containing 4	-1	-1	-1	-1	-1		E_m_p_t_y	Gene_symbol	Positive_for_at_least_one_child
1	Cellular protrusion organization	MBC:0000008	Molecular Biology of the Cell	ARPIN	actin-related protein 2/3 complex inhibitor	-1	-1	-1	-1	-1		E_m_p_t_y	Gene_symbol	Positive_for_at_least_one_child
1	Cellular protrusion organization	MBC:0000008	Molecular Biology of the Cell	ASAP1	ArfGAP with SH3 domain, ankyrin repeat and PH domain 1	-1	-1	-1	-1	-1		E_m_p_t_y	Gene_symbol	Positive_for_at_least_one_child
1	Cellular protrusion organization	MBC:0000008	Molecular Biology of the Cell	B9D1	B9 protein domain 1	-1	-1	-1	-1	-1		E_m_p_t_y	Gene_symbol	Positive_for_at_least_one_child
1	Cellular protrusion organization	MBC:0000008	Molecular Biology of the Cell	BAIAP2L1	BAI1-associated protein 2-like 1	-1	-1	-1	-1	-1		E_m_p_t_y	Gene_symbol	Positive_for_at_least_one_child
[truncated: 30,943 more rows]
