# Supplementary material for: A flexible ontology for inference of emergent whole cell function from relationships between subcellular processes
Source: Sci Rep. 2017 Dec 18;7:17689. doi: 10.1038/s41598-017-16627-4 (PMC5735158; doi:10.1038/s41598-017-16627-4)
Supplement: Supplementary file 35 — Supplementary Table S33 [file 41598_2017_16627_MOESM35_ESM.txt]

ChildrenProcessName	Real_parent	OverlapFraction_with_realParent_based_on_childrenProcessSize	OverlapFraction_with_optimalParent_based_on_childrenProcessSize	Quotient_between_real_and_max_overlap_based_on_childrenProcessSize	Difference_between_real_and_max_overlap_based_on_childrenProcessSize	ReadWrite_parents_with_highest_overlapFraction_based_on_childrenProcessSize	Length_parents_with_highest_overlapFraction_based_on_childrenProcessSize	OverlapFraction_with_realParent_based_on_minimumProcessSize	OverlapFraction_with_optimalParent_based_on_minimumProcessSize	Quotient_between_real_and_max_overlap_based_on_minimumProcessSize	Difference_between_real_and_max_overlap_based_on_minimumProcessSize	ReadWrite_parents_with_highest_overlapFraction_based_on_minimumProcessSize	Permutation_count	Real_parent_is_among_optimal_parents	Is_signaling_process
Acetylcholine-mediated control of postsynaptic potential	Control of postsynaptic potential	0.2857143	0.2857143	1	0	Control of postsynaptic potential	1	0.2857143	0.2857143	1	0	Control of postsynaptic potential	112	True	False
Acidic keratin dynamics	Epithelial intermediate filament dynamics	1	1	1	0	Epithelial intermediate filament dynamics	1	1	1	1	0	Epithelial intermediate filament dynamics	54	True	False
Actin filament branching	Actin filament nucleation and branching	1	1	1	0	Actin filament nucleation and branching	1	1	1	1	0	Actin filament nucleation and branching	54	True	False
Actin filament bundling and crosslinking	Actin filament dynamics	0.3043478	0.3043478	1	0	Actin filament dynamics	1	0.3043478	0.3043478	1	0	Actin filament dynamics	112	True	False
Actin filament capping	Actin filament dynamics	0.1333333	0.2	0.6666667	0	Filopodium and lamellipodium organization	1	0.1333333	0.2	0.6666667	0	Filopodium and lamellipodium organization	112	False	False
Actin filament depolymerization	Actin filament severing and depolymerization	1	1	1	0	Actin filament severing and depolymerization	1	1	1	1	0	Actin filament severing and depolymerization	54	True	False
Actin filament dynamics	Cytoskeleton dynamics	0.5961539	0.5961539	1	0	Cytoskeleton dynamics	1	0.5961539	0.5961539	1	0	Cytoskeleton dynamics	29	True	False
Actin filament minus end capping	Actin filament capping	1	1	1	0	Actin filament capping	1	1	1	1	0	Actin filament capping	54	True	False
Actin filament nucleation	Actin filament nucleation and branching	1	1	1	0	Actin filament nucleation and branching	1	1	1	1	0	Actin filament nucleation and branching	54	True	False
Actin filament nucleation and branching	Actin filament dynamics	0.3461539	0.3461539	1	0	Actin filament dynamics	1	0.3461539	0.3461539	1	0	Actin filament dynamics	112	True	False
Actin filament plus end capping	Actin filament capping	1	1	1	0	Actin filament capping	1	1	1	1	0	Actin filament capping	54	True	False
Actin filament severing	Actin filament severing and depolymerization	1	1	1	0	Actin filament severing and depolymerization	1	1	1	1	0	Actin filament severing and depolymerization	54	True	False
Actin filament severing and depolymerization	Actin filament dynamics	0.1428571	0.1428571	1	0	Actin filament dynamics	1	0.1428571	0.1428571	1	0	Actin filament dynamics	112	True	False
Actin polymerization	Actin filament dynamics	0.173913	0.3043478	0.5714286	0	Filopodium and lamellipodium organization	1	0.173913	0.3043478	0.5714286	0	Filopodium and lamellipodium organization	112	False	False
Activation of M-Cdk at the onset of mitosis	Restriction point	1	1	1	0	Restriction point	1	1	1	1	0	Restriction point	54	True	False
Activin receptor signaling	TGF-beta superfamily signaling	0.2307692	0.2307692	1	0	TGF-beta superfamily signaling	1	0.2307692	0.2307692	1	0	TGF-beta superfamily signaling	112	True	True
Acute-phase response	Blood protein dynamics	0.2857143	0.2857143	1	0	Amyloid generation and aggregation	1	0.4	0.4	1	0	Blood protein dynamics	112	False	False
Adenylyl cyclase signaling pathway	Intracellular common signaling cascades of multiple pathways	0.6666667	0.6666667	1	0	Intracellular common signaling cascades of multiple pathways	1	0.6666667	0.6666667	1	0	Intracellular common signaling cascades of multiple pathways	112	True	True
Adherens junction organization	Cell-cell junction organization	0.1836735	0.1836735	1	0	Cell-cell junction organization	1	0.1914894	0.25	0.7659575	0	Microtubule organization center dynamics	112	True	False
Adiponectin receptor signaling	Signaling pathways involved in glucose and lipid homeostasis	1	1	1	0	Signaling pathways involved in glucose and lipid homeostasis	1	1	1	1	0	Signaling pathways involved in glucose and lipid homeostasis	112	True	True
Adrenergic receptor signaling	Signaling pathways regulating cardiovascular homeostasis	0.8333333	0.8333333	1	0	Signaling pathways regulating cardiovascular homeostasis	1	0.8333333	0.8333333	1	0	Signaling pathways regulating cardiovascular homeostasis	112	True	True
Aggrecan synthesis	Proteoglycan synthesis	0	0	NaN	0		0	0	0	NaN	0		112	False	False
Albumin mediated blood protein transport	Blood protein dynamics	0	0	NaN	0		0	0	0	NaN	0		112	False	False
Alternative complement pathway	Complement pathway and regulation	0.1111111	0.1111111	1	0	Complement pathway and regulation	1	0.1111111	0.1111111	1	0	Complement pathway and regulation	112	True	False
Alternative end joining DSB repair	DNA double-strand break repair	0.1428571	0.4285714	0.3333333	0	DNA single-strand break repair	1	0.1428571	0.4285714	0.3333333	0	DNA single-strand break repair	112	False	False
Amination of alpha-keto acids and deamination of amino acids	Ammonium metabolism	0.75	0.75	1	0	Ammonium metabolism	1	0.75	0.75	1	0	Ammonium metabolism	112	True	False
Ammonium metabolism	Amino acid metabolism	0.5909091	0.5909091	1	0	Amino acid metabolism	1	0.5909091	0.5909091	1	0	Amino acid metabolism	29	True	False
Amyloid generation and aggregation	Extracellular matrix homeostasis	0.1052632	0.1052632	1	0	Extracellular matrix homeostasis	1	0.1052632	0.1052632	1	0	Extracellular matrix homeostasis	29	True	False
Amyloid plaque organization	Amyloid generation and aggregation	0.2857143	0.2857143	1	0	Amyloid generation and aggregation	1	0.2857143	0.2857143	1	0	Amyloid generation and aggregation	112	True	False
Amyloid precursor protein cleavage	Amyloid generation and aggregation	0.1428571	0.1428571	1	0	Amyloid generation and aggregation	1	0.1428571	0.1428571	1	0	Amyloid generation and aggregation	112	True	False
Anchoring of nuclear membrane to cytoskeleton	Interphase nucleus and nuclear chromatin organization	0.1428571	0.1428571	1	0	Cell-matrix adhesion organization	1	0.1428571	0.1428571	1	0	Cell-matrix adhesion organization	112	False	False
Androgen receptor signaling	Steroid and sex hormone signaling	0	0	NaN	0		0	0	0	NaN	0		112	False	True
Androgen synthesis	Steroid hormone synthesis	0.3636364	0.3636364	1	0	Steroid hormone synthesis	1	0.3636364	0.3636364	1	0	Steroid hormone synthesis	112	True	False
Angiotensin receptor signaling	Signaling pathways regulating cardiovascular homeostasis	0.8	0.8	1	0	Signaling pathways regulating cardiovascular homeostasis	1	0.8	0.8	1	0	Signaling pathways regulating cardiovascular homeostasis	112	True	True
Anterograde vesicle traffic from ER to Golgi	Vesicle traffic between ER and TGN	0.6363636	0.6363636	1	0	Vesicle traffic between ER and TGN	1	0.6363636	0.6363636	1	0	Vesicle traffic between ER and TGN	112	True	False
Antidiuretic hormone receptor signaling	Signaling pathways regulating water homeostasis	0.75	0.75	1	0	Signaling pathways regulating water homeostasis	1	0.75	0.75	1	0	Signaling pathways regulating water homeostasis	112	True	True
Antigen presentation	Intracellular vesicle traffic	0.2	0.2	1	0	Intracellular vesicle traffic	1	0.2	0.2	1	0	Intracellular vesicle traffic	29	True	False
Antigen presentation via MHC class I molecules	Antigen presentation	0.07692308	0.07692308	1	0	Antigen presentation	1	0.07692308	0.07692308	1	0	Antigen presentation	112	True	False
Antigen presentation via MHC class II molecules	Antigen presentation	0.5	0.5	1	0	Antigen presentation	1	0.5	0.5	1	0	Antigen presentation	112	True	False
Apoptosis	Regulated cell death	0	0.1803279	0	0	Cellular communication	1	0	0.1803279	0	0	Cellular communication	29	False	False
Apoptosis caspase pathway	Apoptosis	0.6	0.6	1	0	Apoptosis	1	0.6	0.6	1	0	Apoptosis	112	True	False
Apoptosis effector caspase cascade	Apoptosis caspase pathway	1	1	1	0	Apoptosis caspase pathway	1	1	1	1	0	Apoptosis caspase pathway	54	True	False
Apoptosis initator caspase cascade	Apoptosis caspase pathway	1	1	1	0	Apoptosis caspase pathway	1	1	1	1	0	Apoptosis caspase pathway	54	True	False
Apoptosome assembly	Apoptosis	0.2	0.4	0.5	0	Autophagy	1	0.2	0.4	0.5	0	Autophagy	112	False	False
Apoptotic DNA degradation and nuclear disassembly	Apoptosis	0.5	0.5	1	0	Apoptosis,Lipid droplet dynamics	2	0.5	0.5	1	0	Apoptosis,Lipid droplet dynamics	112	True	False
Aspartate and arginine metabolism	Metabolism of non-essential amino acids	0.7	0.7	1	0	Metabolism of non-essential amino acids	1	0.7	0.7	1	0	Metabolism of non-essential amino acids	112	True	False
Atrial natriuretic peptide receptor signaling	Natriuretic peptide receptor signaling	1	1	1	0	Natriuretic peptide receptor signaling	1	1	1	1	0	Natriuretic peptide receptor signaling	54	True	True
Autophagosome lysosome fusion	Macroautophagy	1	1	1	0	Macroautophagy	1	1	1	1	0	Macroautophagy	54	True	False
Autophagosome nucleation	Macroautophagy	1	1	1	0	Macroautophagy	1	1	1	1	0	Macroautophagy	54	True	False
Autophagy	Intracellular degradation pathways	0.3392857	0.3392857	1	0	Intracellular degradation pathways	1	0.4130435	0.4130435	1	0	Intracellular degradation pathways	29	True	False
Axonal intermediate filament dynamics	Cytoplasmic intermediate filament and septin dynamics	0.8571429	0.8571429	1	0	Cytoplasmic intermediate filament and septin dynamics	1	0.8571429	0.8571429	1	0	Cytoplasmic intermediate filament and septin dynamics	112	True	False
Base excision repair	DNA single-strand break repair	0.1875	0.1875	1	0	DNA single-strand break repair	1	0.3157895	0.3157895	1	0	DNA single-strand break repair	112	True	False
Basement membrane assembly and organization	Basement membrane dynamics	0.2	0.2	1	0	Basement membrane dynamics	1	0.2	0.2	1	0	Basement membrane dynamics	112	True	False
Basement membrane attachment to cell surface	Basement membrane dynamics	0.5714286	0.5714286	1	0	Basement membrane dynamics	1	0.5714286	0.5714286	1	0	Basement membrane dynamics	112	True	False
Basement membrane dynamics	Extracellular matrix homeostasis	0.4545455	0.4545455	1	0	Extracellular matrix homeostasis	1	0.4545455	0.4545455	1	0	Extracellular matrix homeostasis	29	True	False
Betaglycan signaling	TGF-beta superfamily signaling	0	0.2	0	0	Signaling pathways regulating cardiovascular homeostasis	1	0	0.2	0	0	Signaling pathways regulating cardiovascular homeostasis	112	False	True
Beta-oxidation	Fatty acid metabolism	0.1176471	0.1176471	1	0	Fatty acid metabolism	1	0.1176471	0.1176471	1	0	Fatty acid metabolism	112	True	False
Bicarbonate transmembrane transport	Transmembrane ion transport involved in membrane potential generation	0.04761905	0.04761905	1	0	Glycosaminoglycan synthesis	1	0.07142857	0.07142857	1	0	Transmembrane ion transport involved in membrane potential generation	112	False	False
Biglycan synthesis	Proteoglycan synthesis	0	1	0	0	Basement membrane dynamics,Glycosaminoglycan synthesis	2	0	1	0	0	Basement membrane dynamics,Glycosaminoglycan synthesis	112	False	False
Bile acid secretion and re-absorbtion	Metabolism and transport of cholesterol, steroids and bile acids	0.25	0.25	1	0	Metabolism and transport of cholesterol, steroids and bile acids	1	0.25	0.25	1	0	Metabolism and transport of cholesterol, steroids and bile acids	112	True	False
Bile acid synthesis from cholesterol	Metabolism and transport of cholesterol, steroids and bile acids	0.125	0.125	1	0	Lipid droplet dynamics,Metabolism and transport of cholesterol, steroids and bile acids,Steroid hormone synthesis	3	0.125	0.125	1	0	Lipid droplet dynamics,Metabolism and transport of cholesterol, steroids and bile acids,Steroid hormone synthesis	112	True	False
Bile acid synthesis from cholesterol via alternate pathway	Bile acid synthesis from cholesterol	1	1	1	0	Bile acid synthesis from cholesterol	1	1	1	1	0	Bile acid synthesis from cholesterol	54	True	False
Bile acid synthesis from cholesterol via classical pathway	Bile acid synthesis from cholesterol	1	1	1	0	Bile acid synthesis from cholesterol	1	1	1	1	0	Bile acid synthesis from cholesterol	54	True	False
Bilirubin conjugation	Heme and hemoglobin metabolism	0.25	0.25	1	0	Heme and hemoglobin metabolism,Phase II biotransformation	2	0.25	0.25	1	0	Heme and hemoglobin metabolism,Phase II biotransformation	112	True	False
Biotin metabolism	Metabolism of water-soluble vitamins	0	0	NaN	0		0	0	0	NaN	0		112	False	False
Blood protein dynamics	Coagulation cascade, complement system and blood protein dynamics	0.8	0.8	1	0	Coagulation cascade, complement system and blood protein dynamics	1	0.8	0.8	1	0	Coagulation cascade, complement system and blood protein dynamics	29	True	False
Bombesin receptor signaling	Cellular communication	0.3333333	0.3333333	1	0	Cell junction dynamics	1	0.3333333	0.3333333	1	0	Cell junction dynamics	29	False	True
Bone morphogenetic protein receptor signaling	TGF-beta superfamily signaling	0.173913	0.173913	1	0	TGF-beta superfamily signaling	1	0.2222222	0.2222222	1	0	TGF-beta superfamily signaling	112	True	True
Bradykinin receptor signaling	Kinin–kallikrein system	0	0	NaN	0		0	0	0	NaN	0		112	False	True
Brain derived neurotrophic factor receptor signaling	Neuronal signaling pathways	1	1	1	0	Cell-cell junction organization,Microtubule dynamics,Neuronal signaling pathways	3	1	1	1	0	Cell-cell junction organization,Microtubule dynamics,Neuronal signaling pathways	112	True	True
Brain natriuretic peptide receptor signaling	Natriuretic peptide receptor signaling	1	1	1	0	Natriuretic peptide receptor signaling	1	1	1	1	0	Natriuretic peptide receptor signaling	54	True	True
Calcineurin-NFAT signaling pathway	Intracellular common signaling cascades of multiple pathways	0	0.2	0	0	Pre-mRNA splicing	1	0	0.2	0	0	Pre-mRNA splicing	112	False	True
Calcitonin receptor signaling	Signaling pathways regulating calcium homeostasis	1	1	1	0	Signaling pathways regulating calcium homeostasis	1	1	1	1	0	Signaling pathways regulating calcium homeostasis	112	True	True
Calcium transmembrane transport	Transmembrane ion transport involved in membrane potential generation	0	0.1538462	0	0	Intracellular common signaling cascades of multiple pathways	1	0	0.1538462	0	0	Intracellular common signaling cascades of multiple pathways	112	False	False
CAM kinase signaling pathway	Intracellular common signaling cascades of multiple pathways	0.5	0.5	1	0	Intracellular common signaling cascades of multiple pathways	1	0.5	0.5	1	0	Intracellular common signaling cascades of multiple pathways	112	True	True
Cannabinoid receptor signaling	Neuronal signaling pathways	1	1	1	0	Neuronal signaling pathways	1	1	1	1	0	Neuronal signaling pathways	112	True	True
Carbohydrate metabolism and transport	Energy generation and metabolism of cellular monomers	0.02631579	0.05263158	0.5	0	Cellular communication	1	0.25	0.25	1	0	Energy generation and metabolism of cellular monomers	29	False	False
Cardiomyocyte action potential generation and propagation	Neurotransmission	0.1304348	0.2608696	0.5	0	Membrane transport of small molecules and electrical properties of membranes	1	0.1304348	0.2608696	0.5	0	Membrane transport of small molecules and electrical properties of membranes	29	False	False
Cardiomyocyte depolarization during action potential	Cardiomyocyte action potential generation and propagation	0	0.5	0	0	Myofibril formation and organization	1	0	0.5	0	0	Myofibril formation and organization	112	False	False
Cardiomyocyte pacemaker current generation	Cardiomyocyte action potential generation and propagation	0.7777778	0.7777778	1	0	Cardiomyocyte action potential generation and propagation	1	0.7777778	0.7777778	1	0	Cardiomyocyte action potential generation and propagation	112	True	False
Cardiomyocyte repolarization during action potential and hyperpolarization	Cardiomyocyte action potential generation and propagation	0.8666667	0.8666667	1	0	Cardiomyocyte action potential generation and propagation	1	0.8666667	0.8666667	1	0	Cardiomyocyte action potential generation and propagation	112	True	False
Carnitine biosynthesis and transport	Fatty acid metabolism	0.25	0.25	1	0	Fatty acid metabolism	1	0.25	0.25	1	0	Fatty acid metabolism	112	True	False
Catecholamine inactivation	Catecholamine metabolism	1	1	1	0	Catecholamine metabolism	1	1	1	1	0	Catecholamine metabolism	54	True	False
Catecholamine metabolism	Metabolism of phenylalanine products	0.1666667	0.1666667	1	0	Metabolism of phenylalanine products	1	0.1666667	0.1666667	1	0	Metabolism of phenylalanine products	112	True	False
Catecholamine synthesis	Catecholamine metabolism	1	1	1	0	Catecholamine metabolism	1	1	1	1	0	Catecholamine metabolism	54	True	False
Caveolin-mediated endocytosis	Endocytic pathway	0.5	0.5	1	0	Endocytic pathway	1	0.5	0.5	1	0	Endocytic pathway	112	True	False
CCN intercellular signaling protein family receptor signaling	Matricellular protein signaling	0	0	NaN	0		0	0	0	NaN	0		112	False	True
CD44-Mediated leukocyte rolling	Rolling cell adhesion	0.6666667	0.6666667	1	0	Rolling cell adhesion	1	0.6666667	0.6666667	1	0	Rolling cell adhesion	112	True	False
Cell cycle arrest in response to DNA damage	Mitotic cell cycle checkpoints	0.2916667	0.2916667	1	0	Mitotic cell cycle checkpoints	1	0.2916667	0.2916667	1	0	Mitotic cell cycle checkpoints	112	True	False
Cell-cell junction organization	Cell junction dynamics	0.5531915	0.5531915	1	0	Cell junction dynamics	1	0.5531915	0.5531915	1	0	Cell junction dynamics	29	True	False
Cell-matrix adhesion organization	Cell junction dynamics	0.2857143	0.2857143	1	0	Cell junction dynamics	1	0.2857143	0.2857143	1	0	Cell junction dynamics	29	True	False
Cellular antioxidant systems	Cellular redox homeostasis	0.9375	0.9375	1	0	Cellular redox homeostasis	1	0.9375	0.9375	1	0	Cellular redox homeostasis	29	True	False
Cellular cholesterol uptake and efflux	Metabolism and transport of cholesterol, steroids and bile acids	0.1875	0.1875	1	0	Metabolism and transport of cholesterol, steroids and bile acids	1	0.1875	0.1875	1	0	Metabolism and transport of cholesterol, steroids and bile acids	112	True	False
Cellular fatty acid uptake	Fatty acid metabolism	0	0	NaN	0		0	0	0	NaN	0		112	False	False
Cellular iron storage	Iron homeostasis	0	0	NaN	0		0	0	0	NaN	0		112	False	False
Cellular iron uptake	Iron homeostasis	0.3529412	0.3529412	1	0	Iron homeostasis	1	0.4	0.4	1	0	Iron homeostasis	112	True	False
Cellular response to energy deprivation	Cellular response to stress	0.7272727	0.7272727	1	0	Cellular response to stress	1	0.7272727	0.7272727	1	0	Cellular response to stress	29	True	False
Cellular response to hypoxia	Cellular response to stress	0.2857143	0.2857143	1	0	Cellular response to stress	1	0.3018868	0.3018868	1	0	Cellular response to stress	29	True	False
Cellular response to oxidative stress	Cellular response to stress	0.4897959	0.4897959	1	0	Cellular response to stress	1	0.4897959	0.4897959	1	0	Cellular response to stress	29	True	False
Cellular response to radiation	Cellular response to stress	0.2857143	0.2857143	1	0	Cellular response to stress	1	0.2857143	0.2857143	1	0	Cellular response to stress	29	True	False
Centriolar satelites organization	Microtubule organization center dynamics	0	0.2142857	0	0	Eukaryotic cilium and flagellum organization	1	0	0.2142857	0	0	Eukaryotic cilium and flagellum organization	112	False	False
Centriole organization	Centrosome organization	1	1	1	0	Centrosome organization	1	1	1	1	0	Centrosome organization	54	True	False
Centrosome cycle	Cell cycle and cell division	0.2878788	0.2878788	1	0	Cell cycle and cell division	1	0.2878788	0.2878788	1	0	Cell cycle and cell division	29	True	False
Centrosome duplication	Centrosome cycle	0.1851852	0.1851852	1	0	Centrosome cycle	1	0.1851852	0.1851852	1	0	Centrosome cycle	112	True	False
Centrosome maturation	Centrosome cycle	0.1538462	0.3076923	0.5	0	Microtubule dynamics	1	0.1538462	0.3076923	0.5	0	Microtubule dynamics	112	False	False
Centrosome organization	Microtubule organization center dynamics	0.01538462	0.1846154	0.08333333	0	Centrosome cycle	1	0.25	0.25	1	0	Microtubule organization center dynamics	112	False	False
Centrosome separation	Centrosome cycle	0.3636364	0.5454546	0.6666667	0	Chromosome segregation by mitotic spindle	1	0.3636364	0.5454546	0.6666667	0	Chromosome segregation by mitotic spindle	112	False	False
Ceramide biosynthesis	Sphingolipid metabolism	1	1	1	0	Sphingolipid metabolism	1	1	1	1	0	Sphingolipid metabolism	54	True	False
Chaperone mediated protein folding in ER	Post-translational protein modification and quality control during biosynthetic-secretory pathway	0.2857143	0.2857143	1	0	Post-translational protein modification and quality control during biosynthetic-secretory pathway	1	0.2857143	0.6666667	0.4285714	0	Endoplasmic reticulum and nuclear envelope organization	112	True	False
Chaperone-mediated autophagy	Autophagy	1	1	1	0	Autophagy,Cytoplasmic post-translational protein modification	2	1	1	1	0	Autophagy,Cytoplasmic post-translational protein modification	112	True	False
Chloride transmembrane transport	Transmembrane ion transport involved in membrane potential generation	0.1428571	0.1428571	1	0	Transmembrane ion transport involved in membrane potential generation	1	0.1428571	0.1428571	1	0	Transmembrane ion transport involved in membrane potential generation	112	True	False
Cholesterol esterification	Metabolism and transport of cholesterol, steroids and bile acids	0	0	NaN	0		0	0	0	NaN	0		112	False	False
Cholesterol metabolism	Cholesterol synthesis	1	1	1	0	Cholesterol synthesis	1	1	1	1	0	Cholesterol synthesis	54	True	False
Cholesterol synthesis	Metabolism and transport of cholesterol, steroids and bile acids	0.1	0.1	1	0	Metabolism and transport of cholesterol, steroids and bile acids	1	0.1	0.1	1	0	Metabolism and transport of cholesterol, steroids and bile acids	112	True	False
Cholesterol transport by HDL	Cholesterol transport by lipoproteins	1	1	1	0	Cholesterol transport by lipoproteins	1	1	1	1	0	Cholesterol transport by lipoproteins	54	True	False
Cholesterol transport by LDL	Cholesterol transport by lipoproteins	1	1	1	0	Cholesterol transport by lipoproteins	1	1	1	1	0	Cholesterol transport by lipoproteins	54	True	False
Cholesterol transport by lipoproteins	Metabolism and transport of cholesterol, steroids and bile acids	0.2666667	0.2666667	1	0	Metabolism and transport of cholesterol, steroids and bile acids	1	0.2666667	0.2666667	1	0	Metabolism and transport of cholesterol, steroids and bile acids	112	True	False
Cholesterol-sensitive control of SREBP activation	Metabolism and transport of cholesterol, steroids and bile acids	0.8333333	0.8333333	1	0	Metabolism and transport of cholesterol, steroids and bile acids	1	0.8333333	0.8333333	1	0	Metabolism and transport of cholesterol, steroids and bile acids	112	True	False
Chondroitin sulfate and dermatan sulfate synthesis	Glycosaminoglycan synthesis	0.5555556	0.5555556	1	0	Glycosaminoglycan synthesis	1	0.5555556	0.5555556	1	0	Glycosaminoglycan synthesis	112	True	False
Chromatin organization by insulator proteins	Interphase nucleus and nuclear chromatin organization	0.3333333	0.3333333	1	0	Histone modification	1	0.3333333	0.3333333	1	0	Histone modification	112	False	False
Chromatin organization by Polycomb repressive complexes	Interphase nucleus and nuclear chromatin organization	0.06666667	0.4666667	0.1428571	0	Histone modification	1	0.06666667	0.4666667	0.1428571	0	Histone modification	112	False	False
Chromatin remodeling	Chromatin and histone dynamics	0.6792453	0.6792453	1	0	Chromatin and histone dynamics	1	0.6792453	0.6792453	1	0	Chromatin and histone dynamics	29	True	False
Chromatin targeting to lamina	Interphase nucleus and nuclear chromatin organization	1	1	1	0	Histone modification,Interphase nucleus and nuclear chromatin organization	2	1	1	1	0	Histone modification,Interphase nucleus and nuclear chromatin organization	112	True	False
Chromosome segregation by mitotic spindle	Cell cycle and cell division	0.44	0.44	1	0	Cell cycle and cell division	1	0.44	0.44	1	0	Cell cycle and cell division	29	True	False
Ciliary transition zone organization	Eukaryotic cilium and flagellum organization	0.09090909	0.09090909	1	0	Eukaryotic cilium and flagellum organization	1	0.09090909	0.09090909	1	0	Eukaryotic cilium and flagellum organization	112	True	False
Citric acid cycle	Mitochondrial energy production	0.5714286	0.5714286	1	0	Mitochondrial energy production	1	0.5714286	0.5714286	1	0	Mitochondrial energy production	112	True	False
Class switch recombination	DNA recombination	0.2608696	0.2608696	1	0	DNA recombination	1	0.2857143	0.2857143	1	0	DNA recombination	112	True	False
Classical complement pathway	Complement pathway and regulation	0.375	0.375	1	0	Complement pathway and regulation	1	0.375	0.375	1	0	Complement pathway and regulation	112	True	False
Clathrin coated pit assembly	Clathrin-mediated endocytosis	1	1	1	0	Clathrin-mediated endocytosis	1	1	1	1	0	Clathrin-mediated endocytosis	54	True	False
Clathrin coated pit invagination and vesicle scission	Clathrin-mediated endocytosis	1	1	1	0	Clathrin-mediated endocytosis	1	1	1	1	0	Clathrin-mediated endocytosis	54	True	False
Clathrin-coated vesicle uncoating	Clathrin-mediated endocytosis	1	1	1	0	Clathrin-mediated endocytosis	1	1	1	1	0	Clathrin-mediated endocytosis	54	True	False
Clathrin-mediated endocytosis	Endocytic pathway	0.3	0.3	1	0	Endocytic pathway	1	0.3	0.3	1	0	Endocytic pathway	112	True	False
Clathrin-mediated vesicle traffic from TGN to endosomal lysosomal system	Vesicle traffic between TGN and endosome	0.7857143	0.7857143	1	0	Vesicle traffic between TGN and endosome	1	0.7857143	0.7857143	1	0	Vesicle traffic between TGN and endosome	112	True	False
Clathrin-mediated vesicle traffic from TGN to lysosome	Clathrin-mediated vesicle traffic from TGN to endosomal lysosomal system	1	1	1	0	Clathrin-mediated vesicle traffic from TGN to endosomal lysosomal system	1	1	1	1	0	Clathrin-mediated vesicle traffic from TGN to endosomal lysosomal system	54	True	False
Cleavage of ER signal peptide	Endoplasmic reticulum membrane protein insertion and import	1	1	1	0	Endoplasmic reticulum membrane protein insertion and import	1	1	1	1	0	Endoplasmic reticulum membrane protein insertion and import	112	True	False
Coagulation cascade	Coagulation cascade and its regulation	0.2	0.2	1	0	Coagulation cascade and its regulation	1	0.2307692	0.2307692	1	0	Coagulation cascade and its regulation	112	True	False
Coagulation cascade and its regulation	Coagulation cascade, complement system and blood protein dynamics	0.3846154	0.3846154	1	0	Coagulation cascade, complement system and blood protein dynamics	1	0.3846154	0.3846154	1	0	Coagulation cascade, complement system and blood protein dynamics	29	True	False
Coagulation factor synthesis and vitamin K metabolism	Coagulation cascade and its regulation	0	0	NaN	0		0	0	0	NaN	0		112	False	False
Cobalamin metabolism	Metabolism of water-soluble vitamins	0.1428571	0.1428571	1	0	Metabolism of water-soluble vitamins	1	0.1428571	0.1428571	1	0	Metabolism of water-soluble vitamins	112	True	False
Collagen biosynthesis	Extracellular matrix homeostasis	0.2222222	0.2222222	1	0	Extracellular matrix homeostasis	1	0.2222222	0.2222222	1	0	Extracellular matrix homeostasis	29	True	False
Collagen fiber crosslinking	Collagen biosynthesis	0	0.1666667	0	0	Cell-matrix adhesion organization	1	0	0.5	0	0	Fibronectin matrix dynamics	112	False	False
Collagen fibril organization by fibril-associated bridges	Collagen biosynthesis	0	0	NaN	0		0	0	0	NaN	0		112	False	False
Common coagulation pathway	Coagulation cascade	1	1	1	0	Coagulation cascade	1	1	1	1	0	Coagulation cascade	54	True	False
Complement pathway and regulation	Coagulation cascade, complement system and blood protein dynamics	0.6875	0.6875	1	0	Coagulation cascade, complement system and blood protein dynamics	1	0.6875	0.6875	1	0	Coagulation cascade, complement system and blood protein dynamics	29	True	False
Connection of muscle sarcomere to extracellular matrix	Myofibril formation and organization	0.5	0.5	1	0	Myofibril formation and organization	1	0.5	0.5	1	0	Myofibril formation and organization	112	True	False
Connection of muscle sarcomere to plasma membrane	Myofibril formation and organization	0.7	0.7	1	0	Myofibril formation and organization	1	0.7	0.7	1	0	Myofibril formation and organization	112	True	False
Contractile ring constriction	Cytokinesis	0.4	0.6	0.6666666	0	Actin filament dynamics	1	0.4	0.6	0.6666666	0	Actin filament dynamics	112	False	False
Contractile ring formation	Cytokinesis	0.6666667	0.6666667	1	0	Cytokinesis	1	0.6666667	0.6666667	1	0	Cytokinesis	112	True	False
Control of postsynaptic potential	Neurotransmission	0.7241379	0.7241379	1	0	Neurotransmission	1	0.7241379	0.7241379	1	0	Neurotransmission	29	True	False
Cortical cytoskeleton dynamics	Cytoskeleton dynamics	0.9375	0.9375	1	0	Cytoskeleton dynamics	1	0.9375	0.9375	1	0	Cytoskeleton dynamics	29	True	False
Co-translational translocation membrane protein insertion and import	Endoplasmic reticulum membrane protein insertion and import	0	0	NaN	0		0	0	0	NaN	0		112	False	False
C-type lectin receptor signaling	Pattern recognition signaling	0.1538462	0.1538462	1	0	Pattern recognition signaling	1	0.1538462	0.1538462	1	0	Pattern recognition signaling	112	True	True
C-type natriuretic peptide receptor signaling	Natriuretic peptide receptor signaling	1	1	1	0	Natriuretic peptide receptor signaling	1	1	1	1	0	Natriuretic peptide receptor signaling	54	True	True
Cut-and-paste transposition	Transpositional recombination	1	1	1	0	Transpositional recombination	1	1	1	1	0	Transpositional recombination	54	True	False
Cytokinesis	Cell cycle and cell division	0.368421	0.368421	1	0	Cell cycle and cell division	1	0.368421	0.368421	1	0	Cell cycle and cell division	29	True	False
Cytoplasmic core snRNP assembly	snRNA expression and spliceosome generation	0.25	0.4	0.625	0	Pre-mRNA splicing	1	0.25	0.4	0.625	0	Pre-mRNA splicing	112	False	False
Cytoplasmic Dicer-mediated microRNA and endogenous siRNA processing	miRNA and endogenous siRNA biogenesis	0	0.5	0	0	RNA surveillance and degradation	1	0	0.5	0	0	RNA surveillance and degradation	112	False	False
Cytoplasmic heme synthesis reactions	Heme synthesis	1	1	1	0	Heme synthesis	1	1	1	1	0	Heme synthesis	54	True	False
Cytoplasmic intermediate filament and septin dynamics	Cytoskeleton dynamics	0.2666667	0.2666667	1	0	Cytoskeleton dynamics	1	0.2666667	0.2666667	1	0	Cytoskeleton dynamics	29	True	False
Cytoplasmic post-translational protein modification	Posttranslational protein modification	0.4074074	0.4074074	1	0	Posttranslational protein modification	1	0.4074074	0.4074074	1	0	Posttranslational protein modification	29	True	False
Cytoplasmic protein acetylation	Cytoplasmic protein acetylation and deacetylation	1	1	1	0	Cytoplasmic protein acetylation and deacetylation	1	1	1	1	0	Cytoplasmic protein acetylation and deacetylation	54	True	False
Cytoplasmic protein acetylation and deacetylation	Cytoplasmic post-translational protein modification	0	0.3333333	0	0	Histone modification	1	0	0.3333333	0	0	Histone modification	112	False	False
Cytoplasmic protein deacetylation	Cytoplasmic protein acetylation and deacetylation	1	1	1	0	Cytoplasmic protein acetylation and deacetylation,Histone acetylation and deactylation	2	1	1	1	0	Cytoplasmic protein acetylation and deacetylation,Histone acetylation and deactylation	54	True	False
Cytoplasmic protein folding	Cytoplasmic post-translational protein modification	1	1	1	0	Cytoplasmic post-translational protein modification	1	1	1	1	0	Cytoplasmic post-translational protein modification	112	True	False
Cytoplasmic protein tyrosination and detyrosination	Cytoplasmic post-translational protein modification	0.5	0.5	1	0	Cytoplasmic post-translational protein modification,Eukaryotic cilium and flagellum organization,Microtubule dynamics	3	0.5	0.5	1	0	Cytoplasmic post-translational protein modification,Eukaryotic cilium and flagellum organization,Microtubule dynamics	112	True	False
Cytoplasmic RNA deadadenylation	RNA surveillance and degradation	0.0625	0.0625	1	0	mRNA translation,RNA surveillance and degradation	2	0.0625	0.0625	1	0	mRNA translation,RNA surveillance and degradation	112	True	False
Cytoplasmic urea cycle reactions	Urea cycle	1	1	1	0	Urea cycle	1	1	1	1	0	Urea cycle	54	True	False
Decorin synthesis	Proteoglycan synthesis	0	1	0	0	Glycosaminoglycan synthesis	1	0	1	0	0	Glycosaminoglycan synthesis	112	False	False
Degradation by lysosomal enzymes	Intracellular degradation pathways	0.1891892	0.1891892	1	0	Intracellular degradation pathways	1	0.1891892	0.1891892	1	0	Intracellular degradation pathways	29	True	False
De-novo synthesis of purines	Purine synthesis and salvage	1	1	1	0	Purine synthesis and salvage	1	1	1	1	0	Purine synthesis and salvage	54	True	False
De-novo synthesis of pyrimidines	Pyrimidine synthesis and salvage	1	1	1	0	Pyrimidine synthesis and salvage	1	1	1	1	0	Pyrimidine synthesis and salvage	54	True	False
Desaturation of fatty acids	Fatty acid metabolism	0	0	NaN	0		0	0	0	NaN	0		112	False	False
Desmin dynamics	Vimentin-like intermediate filament dynamics	1	1	1	0	Vimentin-like intermediate filament dynamics	1	1	1	1	0	Vimentin-like intermediate filament dynamics	54	True	False
Desmosome organization	Cell-cell junction organization	0.2	0.2	1	0	Cell-cell junction organization	1	0.2	0.2	1	0	Cell-cell junction organization	112	True	False
Direct lesion reversal	DNA single-strand break repair	0	1	0	0	Histone modification	1	0	1	0	0	Histone modification	112	False	False
Discoidin domain receptor signaling	Signaling by extracellular matrix components	1	1	1	0	Signaling by extracellular matrix components	1	1	1	1	0	Signaling by extracellular matrix components	112	True	True
DNA cleavage	Eukaryotic DNA replication	0.06666667	0.1333333	0.5	0	DNA single-strand break repair	1	0.06666667	0.1333333	0.5	0	DNA single-strand break repair	112	False	False
DNA damage response	G2 M transition checkpoint	1	1	1	0	G2 M transition checkpoint	1	1	1	1	0	G2 M transition checkpoint	54	True	False
DNA double-strand break repair	DNA replication, recombination and repair	0.55	0.55	1	0	DNA replication, recombination and repair	1	0.55	0.55	1	0	DNA replication, recombination and repair	29	True	False
DNA interstrand cross-links repair	DNA replication, recombination and repair	0.9230769	0.9230769	1	0	DNA replication, recombination and repair	1	0.9230769	0.9230769	1	0	DNA replication, recombination and repair	29	True	False
DNA polymerase assembly	DNA replication initiation	1	1	1	0	DNA replication initiation	1	1	1	1	0	DNA replication initiation	54	True	False
DNA recombination	DNA replication, recombination and repair	0.5714286	0.5714286	1	0	DNA replication, recombination and repair	1	0.5714286	0.5714286	1	0	DNA replication, recombination and repair	29	True	False
DNA replication elongation	Eukaryotic DNA replication	0.2	0.2	1	0	DNA single-strand break repair	1	0.2	0.2	1	0	DNA single-strand break repair	112	False	False
DNA replication fork assembly	DNA replication initiation	1	1	1	0	DNA replication initiation	1	1	1	1	0	DNA replication initiation	54	True	False
DNA replication initiation	Eukaryotic DNA replication	0.24	0.24	1	0	Eukaryotic DNA replication	1	0.24	0.24	1	0	Eukaryotic DNA replication	112	True	False
DNA single-strand break repair	DNA replication, recombination and repair	0.7894737	0.7894737	1	0	DNA replication, recombination and repair	1	0.7894737	0.7894737	1	0	DNA replication, recombination and repair	29	True	False
DNA supercoiling during transcription elongation	Transcription	0	1	0	0	DNA single-strand break repair,Eukaryotic DNA replication	2	0	1	0	0	DNA single-strand break repair,Eukaryotic DNA replication	112	False	False
Dolichol-mediated precursor oligosaccharide synthesis	Protein N-linked glycosylation in ER	1	1	1	0	Protein N-linked glycosylation in ER	1	1	1	1	0	Protein N-linked glycosylation in ER	54	True	False
Dopamine-mediated control of postsynaptic potential	Control of postsynaptic potential	0	0	NaN	0		0	0	0	NaN	0		112	False	False
Drug and toxin export	Cellular detoxification	1	1	1	0	Cellular detoxification	1	1	1	1	0	Cellular detoxification	29	True	False
Drug and toxin export via multidrug resistance-associated proteins	Drug and toxin export	0.04347826	0.08695652	0.5	0	Metabolism and transport of cholesterol, steroids and bile acids	1	1	1	1	0	Drug and toxin export	112	False	False
Early endosome dynamics	Endocytic pathway	0.0882353	0.0882353	1	0	Endocytic pathway	1	0.0882353	0.0882353	1	0	Endocytic pathway	112	True	False
Eicosanoid metabolism	Fatty acid metabolism	0.1052632	0.1052632	1	0	Fatty acid metabolism	1	0.1052632	0.25	0.4210526	0	Phase I biotransformation	112	True	False
Elastin cross-linking and assembly	Elastogenesis	0.3333333	0.3333333	1	0	Elastogenesis	1	0.3333333	0.3333333	1	0	Elastogenesis	112	True	False
Elastogenesis	Extracellular matrix homeostasis	0.75	0.75	1	0	Extracellular matrix homeostasis	1	0.75	0.75	1	0	Extracellular matrix homeostasis	29	True	False
Electron transport chain	Mitochondrial energy production	0.6153846	0.6153846	1	0	Mitochondrial energy production	1	0.6153846	0.6153846	1	0	Mitochondrial energy production	112	True	False
Electron transport chain for electrons from FADH	Electron transport chain	1	1	1	0	Electron transport chain	1	1	1	1	0	Electron transport chain	54	True	False
Electron transport chain for electrons from NADH	Electron transport chain	1	1	1	0	Electron transport chain	1	1	1	1	0	Electron transport chain	54	True	False
Endocytic clathrin coated vesicle organization	Clathrin-mediated endocytosis	1	1	1	0	Clathrin-mediated endocytosis	1	1	1	1	0	Clathrin-mediated endocytosis	54	True	False
Endocytic pathway	Intracellular vesicle traffic	0.1764706	0.1764706	1	0	Intracellular vesicle traffic	1	0.1764706	0.1764706	1	0	Intracellular vesicle traffic	29	True	False
Endogenous control of complement activity	Complement pathway and regulation	0.1538462	0.1538462	1	0	Complement pathway and regulation	1	0.1538462	0.1538462	1	0	Complement pathway and regulation	112	True	False
Endoplasmic reticulum and nuclear envelope organization	Organelle organization	0.6666667	0.6666667	1	0	Organelle organization	1	0.6666667	0.6666667	1	0	Organelle organization	29	True	False
Endoplasmic reticulum membrane protein insertion and import	Transmembrane protein import and translocation	0.4285714	0.4285714	1	0	Transmembrane protein import and translocation	1	0.4285714	0.4285714	1	0	Transmembrane protein import and translocation	29	True	False
Endoplasmic reticulum quality control system	Post-translational protein modification and quality control during biosynthetic-secretory pathway	0.2666667	0.2666667	1	0	Post-translational protein modification and quality control during biosynthetic-secretory pathway	1	0.2666667	0.2666667	1	0	Post-translational protein modification and quality control during biosynthetic-secretory pathway	112	True	False
Endoplasmic reticulum three way junctions stabalization	Endoplasmic reticulum tubulus maintenance	1	1	1	0	Endoplasmic reticulum tubulus maintenance	1	1	1	1	0	Endoplasmic reticulum tubulus maintenance	54	True	False
Endoplasmic reticulum tubular membrane shaping	Endoplasmic reticulum tubulus maintenance	1	1	1	0	Endoplasmic reticulum tubulus maintenance	1	1	1	1	0	Endoplasmic reticulum tubulus maintenance	54	True	False
Endoplasmic reticulum tubulus maintenance	Endoplasmic reticulum and nuclear envelope organization	0	0.25	0	0	Amyloid generation and aggregation	1	0	0.25	0	0	Amyloid generation and aggregation	112	False	False
Endothelin receptor signaling	Signaling pathways regulating cardiovascular homeostasis	1	1	1	0	Signaling pathways regulating cardiovascular homeostasis	1	1	1	1	0	Signaling pathways regulating cardiovascular homeostasis	112	True	True
Ephrin receptor signaling	Signaling pathways that control cell proliferation and differentiation	0	0	NaN	0		0	0	0	NaN	0		112	False	True
Epidermal growth factor family signaling	Cellular communication	0.6153846	0.6153846	1	0	Cellular communication	1	0.6153846	0.6153846	1	0	Cellular communication	29	True	True
Epidermal growth factor receptor signaling	Epidermal growth factor family signaling	0	0.07407407	0	0	Filopodium and lamellipodium organization	1	0	0.07407407	0	0	Filopodium and lamellipodium organization	112	False	True
Epithelial intermediate filament dynamics	Cytoplasmic intermediate filament and septin dynamics	0.8571429	0.8571429	1	0	Cytoplasmic intermediate filament and septin dynamics	1	0.8571429	0.8571429	1	0	Cytoplasmic intermediate filament and septin dynamics	112	True	False
Epoxide metabolism	Eicosanoid metabolism	1	1	1	0	Eicosanoid metabolism	1	1	1	1	0	Eicosanoid metabolism	54	True	False
Equatorial RhoA activation	Cytokinesis	0.1666667	0.6666667	0.25	0	Filopodium and lamellipodium organization	1	0.1666667	0.6666667	0.25	0	Filopodium and lamellipodium organization	112	False	False
ER unfolded protein response pathway	Post-translational protein modification and quality control during biosynthetic-secretory pathway	0.3333333	0.3333333	1	0	Post-translational protein modification and quality control during biosynthetic-secretory pathway	1	0.3333333	0.3333333	1	0	Endoplasmic reticulum and nuclear envelope organization	112	True	False
Erk signaling pathway	MAPK signaling pathway	1	1	1	0	MAPK signaling pathway	1	1	1	1	0	MAPK signaling pathway	54	True	True
Erythropoietin receptor signaling	Signaling pathways involved in hematopoiesis	0.25	0.25	1	0	Intracellular common signaling cascades of multiple pathways,Signaling pathways involved in hematopoiesis,Signaling pathways that control cell proliferation and differentiation	3	0.25	0.25	1	0	Intracellular common signaling cascades of multiple pathways,Signaling pathways involved in hematopoiesis,Signaling pathways that control cell proliferation and differentiation	112	True	True
Estrogen receptor signaling	Steroid and sex hormone signaling	0	0	NaN	0		0	0	0	NaN	0		112	False	True
Estrogen synthesis	Steroid hormone synthesis	0.2	0.2	1	0	Steroid hormone synthesis	1	0.2	0.2	1	0	Steroid hormone synthesis	112	True	False
Eukaryotic axoneme organization	Eukaryotic cilium and flagellum organization	0.2571429	0.2571429	1	0	Eukaryotic cilium and flagellum organization	1	0.2571429	0.2571429	1	0	Eukaryotic cilium and flagellum organization	112	True	False
Eukaryotic basal body organization	Eukaryotic cilium and flagellum organization	0.2857143	0.2857143	1	0	Eukaryotic cilium and flagellum organization	1	0.2857143	0.2857143	1	0	Eukaryotic cilium and flagellum organization	112	True	False
Eukaryotic cilium and flagellum organization	Cellular protrusion organization	0.03333334	0.07777778	0.4285714	0	Cytoskeleton dynamics	1	0.1111111	0.1111111	1	0	Cellular protrusion organization	29	False	False
Eukaryotic DNA replication	DNA replication, recombination and repair	0.64	0.64	1	0	DNA replication, recombination and repair	1	0.64	0.64	1	0	DNA replication, recombination and repair	29	True	False
Eukaryotic intraflagellar transport	Eukaryotic cilium and flagellum organization	0.3571429	0.3571429	1	0	Eukaryotic cilium and flagellum organization	1	0.3571429	0.3571429	1	0	Eukaryotic cilium and flagellum organization	112	True	False
Eukaryotic kinetochore dynamics	Chromosome segregation by mitotic spindle	0.06666667	0.06666667	1	0	Chromosome segregation by mitotic spindle	1	0.06666667	0.07692308	0.8666667	0	Mitotic cell cycle checkpoints	112	True	False
Eukaryotic transition zone organization	Eukaryotic cilium and flagellum organization	0	0	NaN	0		0	0	0	NaN	0		112	False	False
Exosome secretion	Vesicle exocytosis	0.25	0.25	1	0	Cytokinesis,Endocytic pathway,Vesicle exocytosis	3	0.25	0.25	1	0	Cytokinesis,Endocytic pathway,Vesicle exocytosis	112	True	False
Extracellular matrix breakdown	Extracellular matrix homeostasis	0.7	0.7	1	0	Extracellular matrix homeostasis	1	0.7	0.7	1	0	Extracellular matrix homeostasis	29	True	False
Extracellular matrix breakdown by adamalysins	Extracellular matrix breakdown	0.03333334	0.06666667	0.5	0	Amyloid generation and aggregation	1	0.05	0.1538462	0.325	0	Epidermal growth factor family signaling	112	False	False
Extracellular matrix breakdown by cathepsins	Extracellular matrix breakdown	0.08333334	0.5833333	0.1428571	0	Degradation by lysosomal enzymes	1	0.08333334	0.5833333	0.1428571	0	Degradation by lysosomal enzymes	112	False	False
Extracellular matrix breakdown by heparanases	Extracellular matrix breakdown	0.25	0.25	1	0	Extracellular matrix breakdown	1	0.25	0.25	1	0	Extracellular matrix breakdown	112	True	False
Extracellular matrix breakdown by matrix metalloproteases	Extracellular matrix breakdown	0.1818182	0.1818182	1	0	Extracellular matrix breakdown	1	0.1818182	0.1818182	1	0	Extracellular matrix breakdown	112	True	False
Extracellular matrix breakdown by meprins	Extracellular matrix breakdown	0	0	NaN	0		0	0	0	NaN	0		112	False	False
Extracellular matrix breakdown by serine proteases	Extracellular matrix breakdown	0.25	0.25	1	0	Extracellular matrix breakdown	1	0.25	0.25	1	0	Extracellular matrix breakdown	112	True	False
Extracellular triacylglycerol hydrolysis	Triacylglycerol hydrolysis and mobilization	1	1	1	0	Triacylglycerol hydrolysis and mobilization	1	1	1	1	0	Triacylglycerol hydrolysis and mobilization	54	True	False
Extrinsic apoptosis pathway	Apoptosis	0.8181818	0.8181818	1	0	Apoptosis	1	0.8181818	0.8181818	1	0	Apoptosis	112	True	False
Extrinsic coagulation pathway	Coagulation cascade	1	1	1	0	Coagulation cascade	1	1	1	1	0	Coagulation cascade	54	True	False
Fanconi anemia interstrand cross-link repair pathway	DNA interstrand cross-links repair	0.1153846	0.1153846	1	0	DNA interstrand cross-links repair	1	0.2307692	0.2307692	1	0	DNA interstrand cross-links repair	112	True	False
Fatty acid elongation	Fatty acid metabolism	0	0.1111111	0	0	Steroid hormone synthesis	1	0	0.1111111	0	0	Steroid hormone synthesis	112	False	False
Fatty acid metabolism	Lipid metabolism	0.375	0.375	1	0	Lipid metabolism	1	0.375	0.375	1	0	Lipid metabolism	29	True	False
Fatty acid omega-hydroxylation	Fatty acid metabolism	0.25	0.25	1	0	Fatty acid metabolism	1	0.25	0.25	1	0	Fatty acid metabolism,Phase I biotransformation	112	True	False
Fatty acid transfer between membranes	Fatty acid metabolism	0.3846154	0.3846154	1	0	Fatty acid metabolism	1	0.3846154	0.3846154	1	0	Fatty acid metabolism	112	True	False
Fatty acid transport by Carnitine shuttle	Fatty acid metabolism	0.5714286	0.5714286	1	0	Fatty acid metabolism	1	0.5714286	0.5714286	1	0	Fatty acid metabolism	112	True	False
Fibrillar collagen core structure organization	Collagen biosynthesis	0.1	0.1	1	0	Collagen biosynthesis	1	0.1111111	0.1111111	1	0	Collagen biosynthesis	112	True	False
Fibrillin synthesis	Elastogenesis	0	0	NaN	0		0	0	0	NaN	0		112	False	False
Fibroblast growth factor receptor signaling	Signaling pathways that control cell proliferation and differentiation	1	1	1	0	Signaling pathways that control cell proliferation and differentiation	1	1	1	1	0	Signaling pathways that control cell proliferation and differentiation	112	True	True
Fibronectin matrix dynamics	Extracellular matrix homeostasis	1	1	1	0	Extracellular matrix homeostasis	1	1	1	1	0	Extracellular matrix homeostasis	29	True	False
Fibronectin synthesis	Fibronectin matrix dynamics	0	0	NaN	0		0	0	0	NaN	0		112	False	False
Fibulin receptor signaling	Matricellular protein signaling	0	0.25	0	0	Elastogenesis	1	0	0.25	0	0	Elastogenesis	112	False	True
Filopodium and lamellipodium organization	Cellular protrusion organization	0.3015873	0.3333333	0.9047619	0	Cytoskeleton dynamics	1	0.7037037	0.7037037	1	0	Cellular protrusion organization	29	False	False
Filopodium organization	Filopodium and lamellipodium organization	0.40625	0.40625	1	0	Filopodium and lamellipodium organization	1	0.40625	0.40625	1	0	Filopodium and lamellipodium organization	112	True	False
Focal adhesion organization	Cell-matrix adhesion organization	0.4782609	0.4782609	1	0	Cell-matrix adhesion organization	1	0.4782609	0.4782609	1	0	Cell-matrix adhesion organization	112	True	False
Folate cycle	One carbon metabolism	0.3333333	0.3333333	1	0	One carbon metabolism	1	0.3333333	0.3333333	1	0	One carbon metabolism	112	True	False
Free radical generation by Myeloperoxidase	Free radical generation for respiratory burst	0	0	NaN	0		0	0	0	NaN	0		112	False	False
Free radical generation by NADPH oxidase	Free radical generation for respiratory burst	0	0	NaN	0		0	0	0	NaN	0		112	False	False
Free radical generation for respiratory burst	Cellular redox homeostasis	0.4	0.4	1	0	Cellular communication	1	0.4	0.4	1	0	Cellular communication	29	False	False
Fructose and mannose metabolism	Carbohydrate metabolism and transport	0	0	NaN	0		0	0	0	NaN	0		112	False	False
Fructose metabolism	Fructose and mannose metabolism	1	1	1	0	Fructose and mannose metabolism	1	1	1	1	0	Fructose and mannose metabolism	54	True	False
G2 M transition checkpoint	Mitotic cell cycle checkpoints	0.3076923	0.3076923	1	0	Mitotic cell cycle checkpoints	1	0.3076923	0.3076923	1	0	Mitotic cell cycle checkpoints	112	True	False
GABA metabolism	Metabolism of glutamate and histidine products	0.3333333	0.3333333	1	0	Metabolism of glutamate and histidine products	1	0.6666667	0.6666667	1	0	Metabolism of glutamate and histidine products	112	True	False
GABA-mediated control of postsynaptic potential	Control of postsynaptic potential	0.75	0.75	1	0	Control of postsynaptic potential	1	0.75	0.75	1	0	Control of postsynaptic potential	112	True	False
Galactose metabolism	Carbohydrate metabolism and transport	0.5	0.5	1	0	Carbohydrate metabolism and transport	1	0.5	0.5	1	0	Carbohydrate metabolism and transport	112	True	False
Ganglioside biosynthesis	Sphingolipid metabolism	1	1	1	0	Sphingolipid metabolism	1	1	1	1	0	Sphingolipid metabolism	54	True	False
Gap junction organization	Cell-cell junction organization	0	0.05	0	0	Cardiomyocyte action potential generation and propagation	1	0	0.05	0	0	Cardiomyocyte action potential generation and propagation	112	False	False
Gastric inhibitory polypeptide receptor signaling	Gastrointestinal hormone signaling	0	0.3333333	0	0	Centrosome cycle	1	0	0.3333333	0	0	Centrosome cycle	112	False	True
Gastrin and cholecystokinin B receptor signaling	Gastrointestinal hormone signaling	0	0	NaN	0		0	0	0	NaN	0		112	False	True
Gastrin-releasing peptide receptor signaling	Bombesin receptor signaling	0	0	NaN	0		0	0	0	NaN	0		112	False	True
Gastrointestinal hormone signaling	Cellular communication	0.25	0.25	1	0	Cellular communication	1	0.25	0.25	1	0	Cellular communication	29	True	True
Ghrelin receptor signaling	Gastrointestinal hormone signaling	0	0.3333333	0	0	Neuronal signaling pathways	1	0	0.3333333	0	0	Neuronal signaling pathways	112	False	True
Glial fibrillary acidic protein dynamics	Vimentin-like intermediate filament dynamics	1	1	1	0	Vimentin-like intermediate filament dynamics	1	1	1	1	0	Vimentin-like intermediate filament dynamics	54	True	False
Glucagon receptor signaling	Signaling pathways involved in glucose and lipid homeostasis	0	1	0	0	Gastrointestinal hormone signaling	1	0	1	0	0	Gastrointestinal hormone signaling	112	False	True
Glucagon-like peptide-1 receptor signaling	Signaling pathways involved in glucose and lipid homeostasis	1	1	1	0	Gastrointestinal hormone signaling,Signaling pathways involved in glucose and lipid homeostasis	2	1	1	1	0	Gastrointestinal hormone signaling,Signaling pathways involved in glucose and lipid homeostasis	112	True	True
Glucocorticoid and Mineralocorticoid synthesis	Steroid hormone synthesis	0	0.6666667	0	0	Metabolism and transport of cholesterol, steroids and bile acids	1	0	0.6666667	0	0	Metabolism and transport of cholesterol, steroids and bile acids	112	False	False
Glucocorticoid receptor signaling	Steroid and sex hormone signaling	0.4	0.4	1	0	Steroid and sex hormone signaling	1	0.4	0.4	1	0	Steroid and sex hormone signaling	112	True	True
Gluconeogenesis	Glycolysis and Gluconeogenesis	1	1	1	0	Glycolysis and Gluconeogenesis	1	1	1	1	0	Glycolysis and Gluconeogenesis	54	True	False
Glucuronidation	Phase II biotransformation	0.1666667	0.1666667	1	0	Phase II biotransformation	1	0.2222222	0.2222222	1	0	Phase II biotransformation	112	True	False
Glutamate and glutamine metabolism	Metabolism of non-essential amino acids	0.7692308	0.7692308	1	0	Metabolism of non-essential amino acids	1	0.7692308	0.7692308	1	0	Metabolism of non-essential amino acids	112	True	False
Glutamate-mediated control of postsynaptic potential	Control of postsynaptic potential	0.2758621	0.2758621	1	0	Control of postsynaptic potential	1	0.2758621	0.2758621	1	0	Control of postsynaptic potential	112	True	False
Gluthatione conjugation	Phase II biotransformation	0	0	NaN	0		0	0	0	NaN	0		112	False	False
Glycine-mediated control of postsynaptic potential	Control of postsynaptic potential	0	0	NaN	0		0	0	0	NaN	0		112	False	False
Glycogen synthesis	Glycogen synthesis and glycogenolysis	1	1	1	0	Glycogen synthesis and glycogenolysis	1	1	1	1	0	Glycogen synthesis and glycogenolysis	54	True	False
Glycogen synthesis and glycogenolysis	Carbohydrate metabolism and transport	0.25	0.25	1	0	Carbohydrate metabolism and transport	1	0.25	0.25	1	0	Carbohydrate metabolism and transport	112	True	False
Glycogenolysis	Glycogen synthesis and glycogenolysis	1	1	1	0	Glycogen synthesis and glycogenolysis	1	1	1	1	0	Glycogen synthesis and glycogenolysis	54	True	False
Glycolysis	Glycolysis and Gluconeogenesis	1	1	1	0	Glycolysis and Gluconeogenesis	1	1	1	1	0	Glycolysis and Gluconeogenesis	54	True	False
Glycolysis and Gluconeogenesis	Carbohydrate metabolism and transport	0.24	0.24	1	0	Carbohydrate metabolism and transport	1	0.24	0.24	1	0	Carbohydrate metabolism and transport	112	True	False
Glycosaminoglycan synthesis	Extracellular matrix homeostasis	0.1666667	0.1666667	1	0	Extracellular matrix homeostasis	1	0.1666667	0.1666667	1	0	Extracellular matrix homeostasis	29	True	False
Glyoxylate metabolism	Metabolism of non-essential amino acids	0.6666667	0.6666667	1	0	Metabolism of non-essential amino acids	1	0.6666667	0.6666667	1	0	Metabolism of non-essential amino acids	112	True	False
GPI-anchor synthesis and attachment to protein	Post-translational protein modification and quality control during biosynthetic-secretory pathway	0	0.08333334	0	0	Complement pathway and regulation	1	0	0.08333334	0	0	Complement pathway and regulation	112	False	False
G-protein coupled receptor signaling pathway	Intracellular common signaling cascades of multiple pathways	0.4285714	0.6190476	0.6923077	0	Signaling pathways regulating cardiovascular homeostasis	1	0.4285714	0.6190476	0.6923077	0	Signaling pathways regulating cardiovascular homeostasis	112	False	True
Granulocyte macrophage colony-stimulating factor receptor signaling	Signaling pathways involved in hematopoiesis	0.5	0.5	1	0	Epidermal growth factor family signaling,Signaling pathways involved in hematopoiesis	2	0.5	0.5	1	0	Epidermal growth factor family signaling,Signaling pathways involved in hematopoiesis	112	True	True
Granulocyte-colony stimulating factor receptor signaling	Signaling pathways involved in hematopoiesis	0.5555556	0.5555556	1	0	Signaling pathways involved in hematopoiesis	1	0.5555556	0.5555556	1	0	Signaling pathways involved in hematopoiesis	112	True	True
Growth differentiation factor receptor signaling	TGF-beta superfamily signaling	0.1	0.1	1	0	TGF-beta superfamily signaling	1	0.1	0.1	1	0	TGF-beta superfamily signaling	112	True	True
Growth hormone receptor signaling	Signaling pathways that control cell proliferation and differentiation	0.7142857	0.7142857	1	0	Signaling pathways that control cell proliferation and differentiation	1	0.7142857	0.7142857	1	0	Signaling pathways that control cell proliferation and differentiation	112	True	True
Hedgehog receptor signaling	Signaling pathways that control cell proliferation and differentiation	0.6315789	0.6315789	1	0	Signaling pathways that control cell proliferation and differentiation	1	0.6315789	0.6315789	1	0	Signaling pathways that control cell proliferation and differentiation	112	True	True
Heme and hemoglobin metabolism	Iron, heme and hemoglobin homeostasis	0.9230769	0.9230769	1	0	Iron, heme and hemoglobin homeostasis	1	0.9230769	0.9230769	1	0	Iron, heme and hemoglobin homeostasis	29	True	False
Heme degradation to bilirubin	Heme and hemoglobin metabolism	0	0	NaN	0		0	0	0	NaN	0		112	False	False
Heme synthesis	Heme and hemoglobin metabolism	0.2105263	0.2105263	1	0	Heme and hemoglobin metabolism	1	0.3076923	0.3076923	1	0	Heme and hemoglobin metabolism	112	True	False
Hemidesmosome organization	Cell-matrix adhesion organization	0.5714286	0.5714286	1	0	Cell-matrix adhesion organization	1	0.5714286	0.5714286	1	0	Cell-matrix adhesion organization	112	True	False
Hemoglobin and myoglobin synthesis	Heme and hemoglobin metabolism	0.07692308	0.07692308	1	0	Heme and hemoglobin metabolism	1	0.07692308	0.07692308	1	0	Heme and hemoglobin metabolism	112	True	False
Hemoglobin synthesis	Hemoglobin and myoglobin synthesis	1	1	1	0	Hemoglobin and myoglobin synthesis	1	1	1	1	0	Hemoglobin and myoglobin synthesis	54	True	False
Heparin and heparan sulfate synthesis	Glycosaminoglycan synthesis	0.1	0.1	1	0	Glycosaminoglycan synthesis	1	0.1	0.125	0.8	0	Proteoglycan synthesis	112	True	False
Heparin-binding EGF-like growth factor receptor signaling	Epidermal growth factor family signaling	0.6666667	0.6666667	1	0	Amyloid generation and aggregation	1	0.6666667	0.6666667	1	0	Amyloid generation and aggregation	112	False	True
Hepatocyte growth factor receptor signaling	Signaling pathways that control cell proliferation and differentiation	1	1	1	0	Signaling pathways that control cell proliferation and differentiation	1	1	1	1	0	Signaling pathways that control cell proliferation and differentiation	112	True	True
HIF-1 receptor signaling pathway	Signaling pathways that control cell proliferation and differentiation	0.4444444	0.4444444	1	0	Signaling pathways that control cell proliferation and differentiation	1	0.4444444	0.4444444	1	0	Signaling pathways that control cell proliferation and differentiation	112	True	True
Hippo signaling	Signaling pathways that control cell proliferation and differentiation	0.7037037	0.7037037	1	0	Signaling pathways that control cell proliferation and differentiation	1	0.7037037	0.7037037	1	0	Signaling pathways that control cell proliferation and differentiation	112	True	True
Histamine metabolism	Metabolism of glutamate and histidine products	0.3333333	0.3333333	1	0	Metabolism of glutamate and histidine products	1	0.3333333	0.3333333	1	0	Metabolism of glutamate and histidine products	112	True	False
Histone acetylation	Histone acetylation and deactylation	1	1	1	0	Histone acetylation and deactylation	1	1	1	1	0	Histone acetylation and deactylation	54	True	False
Histone acetylation and deactylation	Histone modification	0.2291667	0.2291667	1	0	Histone modification	1	0.2291667	0.2291667	1	0	Histone modification	112	True	False
Histone deacetylation	Histone acetylation and deactylation	1	1	1	0	Histone acetylation and deactylation	1	1	1	1	0	Histone acetylation and deactylation	54	True	False
Histone demethylation	Histone methylation and demethylation	1	1	1	0	Histone methylation and demethylation	1	1	1	1	0	Histone methylation and demethylation	54	True	False
Histone dephosphorylation	Histone phosphorylation and dephosphorylation	1	1	1	0	Histone phosphorylation and dephosphorylation	1	1	1	1	0	Histone phosphorylation and dephosphorylation	54	True	False
Histone deubiquitination	Histone ubiquitination and deubiquitination	1	1	1	0	Histone ubiquitination and deubiquitination	1	1	1	1	0	Histone ubiquitination and deubiquitination	54	True	False
Histone methylation	Histone methylation and demethylation	1	1	1	0	Histone methylation and demethylation	1	1	1	1	0	Histone methylation and demethylation	54	True	False
Histone methylation and demethylation	Histone modification	0.2380952	0.2380952	1	0	Histone modification	1	0.2597403	0.2597403	1	0	Histone modification	112	True	False
Histone modification	Chromatin and histone dynamics	0.6233766	0.6233766	1	0	Chromatin and histone dynamics	1	0.6233766	0.6233766	1	0	Chromatin and histone dynamics	29	True	False
Histone phosphorylation	Histone phosphorylation and dephosphorylation	1	1	1	0	Histone phosphorylation and dephosphorylation	1	1	1	1	0	Histone phosphorylation and dephosphorylation	54	True	False
Histone phosphorylation and dephosphorylation	Histone modification	0.3333333	0.3333333	1	0	Chromatin remodeling	1	0.3333333	0.3333333	1	0	Chromatin remodeling	112	False	False
Histone ubiquitination	Histone ubiquitination and deubiquitination	1	1	1	0	Histone ubiquitination and deubiquitination	1	1	1	1	0	Histone ubiquitination and deubiquitination	54	True	False
Histone ubiquitination and deubiquitination	Histone modification	0.2068966	0.2068966	1	0	Histone modification	1	0.2068966	0.2068966	1	0	Histone modification	112	True	False
Homologous recombination DSB repair	DNA double-strand break repair	0.25	0.25	1	0	DNA double-strand break repair	1	0.325	0.3846154	0.845	0	DNA interstrand cross-links repair	112	True	False
Hyaluronan receptor CD44 signaling	Signaling by extracellular matrix components	0.6666667	0.6666667	1	0	Signaling by extracellular matrix components	1	0.6666667	0.6666667	1	0	Signaling by extracellular matrix components	112	True	True
Hyaluronan synthesis	Glycosaminoglycan synthesis	0	0	NaN	0		0	0	0	NaN	0		112	False	False
Hyaluronan-mediated motility receptor signaling	Signaling by extracellular matrix components	0	0	NaN	0		0	0	0	NaN	0		112	False	True
Hydrogen transmembrane transport	Transmembrane ion transport involved in membrane potential generation	0	0.1111111	0	0	Iron homeostasis	1	0	0.1111111	0	0	Iron homeostasis	112	False	False
Hydroxyicosatetraenoic acid metabolism	Eicosanoid metabolism	1	1	1	0	Eicosanoid metabolism	1	1	1	1	0	Eicosanoid metabolism	54	True	False
Immunoproteasome organization	Ubiquitin mediated proteasomal degradation	0.375	0.625	0.6	0	Antigen presentation	1	0.375	0.625	0.6	0	Antigen presentation	112	False	False
Inhibin receptor signaling	TGF-beta superfamily signaling	0	0	NaN	0		0	0	0	NaN	0		112	False	True
Inhibition of amyloid aggregation, amyloid degradation and uptake	Amyloid generation and aggregation	0.3333333	0.3333333	1	0	Amyloid generation and aggregation	1	0.3333333	0.3333333	1	0	Amyloid generation and aggregation	112	True	False
Inhibition of apoptosis	Apoptosis	0.2307692	0.2307692	1	0	Apoptosis	1	0.2307692	0.2307692	1	0	Apoptosis	112	True	False
Inhibition of matrix metalloproteinase and adamalysin activity	Extracellular matrix breakdown	0.3333333	0.3333333	1	0	Basement membrane dynamics	1	0.3333333	0.3333333	1	0	Basement membrane dynamics	112	False	False
Inositol metabolism and transport	Carbohydrate metabolism and transport	0	0.3333333	0	0	Intracellular common signaling cascades of multiple pathways	1	0	0.3333333	0	0	Intracellular common signaling cascades of multiple pathways	112	False	False
Insulin receptor signaling	Signaling pathways involved in glucose and lipid homeostasis	0.125	0.125	1	0	Cell-cell junction organization,Signaling pathways involved in glucose and lipid homeostasis	2	0.125	0.125	1	0	Cell-cell junction organization,Signaling pathways involved in glucose and lipid homeostasis	112	True	True
Integrin receptor signaling	Signaling by extracellular matrix components	0.75	0.75	1	0	Signaling by extracellular matrix components	1	0.75	0.75	1	0	Signaling by extracellular matrix components	112	True	True
Integrin-mediated leukocyte rolling	Rolling cell adhesion	0.5	0.5	1	0	Rolling cell adhesion	1	0.5	0.5	1	0	Rolling cell adhesion	112	True	False
Interferon alpha receptor signaling	Interferon signaling	0.2727273	0.2727273	1	0	Interferon signaling	1	0.2727273	0.2727273	1	0	Interferon signaling	112	True	True
Interferon beta receptor signaling	Interferon signaling	0	0.125	0	0	Pattern recognition signaling,Ribonucleoprotein biogenesis	2	0	0.125	0	0	Pattern recognition signaling,Ribonucleoprotein biogenesis	112	False	True
Interferon gamma receptor signaling	Interferon signaling	0.1666667	0.5	0.3333333	0	Intracellular common signaling cascades of multiple pathways	1	0.1666667	0.5	0.3333333	0	Intracellular common signaling cascades of multiple pathways	112	False	True
Interferon receptor signaling	Interferon signaling	0.1666667	0.5	0.3333333	0	Intracellular common signaling cascades of multiple pathways	1	0.1666667	0.5	0.3333333	0	Intracellular common signaling cascades of multiple pathways	112	False	True
Interferon signaling	Cellular communication	0.5625	0.5625	1	0	Cellular communication	1	0.5625	0.5625	1	0	Cellular communication	29	True	True
Interleukin 1 receptor signaling	Interleukin receptor signaling	0.1	0.3	0.3333333	0	Pattern recognition signaling	1	0.1666667	0.3	0.5555555	0	Pattern recognition signaling	112	False	True
Interleukin 2 receptor signaling	Interleukin receptor signaling	0	0	NaN	0		0	0	0	NaN	0		112	False	True
Interleukin 4 receptor signaling	Interleukin receptor signaling	0.4	0.4	1	0	Interleukin receptor signaling	1	0.4	0.4	1	0	Interleukin receptor signaling	112	True	True
Interleukin 6 receptor signaling	Interleukin receptor signaling	0.5	1	0.5	0	Signaling pathways involved in hematopoiesis	1	0.5	1	0.5	0	Signaling pathways involved in hematopoiesis	112	False	True
Interleukin 7 receptor signaling	Interleukin receptor signaling	0.5	1	0.5	0	Signaling pathways involved in hematopoiesis	1	0.5	1	0.5	0	Signaling pathways involved in hematopoiesis	112	False	True
Interleukin receptor signaling	Cellular communication	1	1	1	0	Cellular communication	1	1	1	1	0	Cellular communication	29	True	True
Interphase nucleus and nuclear chromatin organization	Organelle organization	0.5625	0.5625	1	0	Organelle organization	1	0.5625	0.5625	1	0	Organelle organization	29	True	False
Intestinal absorption and excretion of cholesterol	Metabolism and transport of cholesterol, steroids and bile acids	0.3333333	0.3333333	1	0	Metabolism and transport of cholesterol, steroids and bile acids	1	0.3333333	0.3333333	1	0	Metabolism and transport of cholesterol, steroids and bile acids	112	True	False
Intracellular bridge abscission	Cytokinesis	0.4642857	0.4642857	1	0	Cytokinesis	1	0.4642857	0.4642857	1	0	Cytokinesis	112	True	False
Intracellular bridge assembly	Cytokinesis	0	0.6666667	0	0	Chromosome segregation by mitotic spindle	1	0	0.6666667	0	0	Chromosome segregation by mitotic spindle	112	False	False
Intracellular common signaling cascades of multiple pathways	Cellular communication	0.4408602	0.4408602	1	0	Cellular communication	1	0.4408602	0.4408602	1	0	Cellular communication	29	True	True
Intracellular triacylglycerol mobilization	Triacylglycerol hydrolysis and mobilization	1	1	1	0	Triacylglycerol hydrolysis and mobilization	1	1	1	1	0	Triacylglycerol hydrolysis and mobilization	54	True	False
Intrinsic and coagulation pathway	Coagulation cascade	1	1	1	0	Coagulation cascade	1	1	1	1	0	Coagulation cascade	54	True	False
Intrinsic apoptosis pathway	Apoptosis	0.2941177	0.2941177	1	0	Apoptosis	1	0.2941177	0.2941177	1	0	Apoptosis	112	True	False
Iron homeostasis	Iron, heme and hemoglobin homeostasis	0.9333333	0.9333333	1	0	Iron, heme and hemoglobin homeostasis	1	0.9333333	0.9333333	1	0	Iron, heme and hemoglobin homeostasis	29	True	False
Isoleucine catabolism	Metabolism of branched-chain amino acids	1	1	1	0	Metabolism of branched-chain amino acids	1	1	1	1	0	Metabolism of branched-chain amino acids	54	True	False
JAK-STAT signaling pathway	Intracellular common signaling cascades of multiple pathways	0.5714286	0.5714286	1	0	Intracellular common signaling cascades of multiple pathways	1	0.5714286	0.5714286	1	0	Intracellular common signaling cascades of multiple pathways	112	True	True
Kallidin receptor signaling	Kinin–kallikrein system	0	0	NaN	0		0	0	0	NaN	0		112	False	True
Ketogenesis	Keton body metabolism	1	1	1	0	Keton body metabolism	1	1	1	1	0	Keton body metabolism	54	True	False
Keton body metabolism	Fatty acid metabolism	0	0	NaN	0		0	0	0	NaN	0		112	False	False
Kinin–kallikrein system	Cellular communication	0.1111111	0.1111111	1	0	Cellular communication	1	0.1111111	0.1111111	1	0	Cellular communication	29	True	True
Lamellipodium organization	Filopodium and lamellipodium organization	0.4	0.4	1	0	Filopodium and lamellipodium organization	1	0.4	0.4	1	0	Filopodium and lamellipodium organization	112	True	False
Large ribosomal subunit organization	Ribonucleoprotein biogenesis	0.7857143	0.7857143	1	0	Ribonucleoprotein biogenesis	1	0.7857143	0.7857143	1	0	Ribonucleoprotein biogenesis	112	True	False
Late endosome dynamics	Endocytic pathway	0.2105263	0.2105263	1	0	Endocytic pathway	1	0.2105263	0.2105263	1	0	Endocytic pathway	112	True	False
Lectin complement pathway	Complement pathway and regulation	0.125	0.125	1	0	Complement pathway and regulation	1	0.125	0.125	1	0	Complement pathway and regulation	112	True	False
Leptin receptor signaling	Gastrointestinal hormone signaling	0	0.4	0	0	Interferon signaling	1	0	0.4	0	0	Interferon signaling	112	False	True
Leucine catabolism	Metabolism of branched-chain amino acids	1	1	1	0	Metabolism of branched-chain amino acids	1	1	1	1	0	Metabolism of branched-chain amino acids	54	True	False
Leukemia inhibitory factor receptor signaling	Signaling pathways involved in hematopoiesis	0.6	0.6	1	0	Signaling pathways involved in hematopoiesis	1	0.6	0.6	1	0	Signaling pathways involved in hematopoiesis	112	True	True
Leukocyte transmigration through endothelial cells	Rolling cell adhesion	0.375	0.375	1	0	Cell-cell junction organization,Rolling cell adhesion	2	0.375	0.375	1	0	Cell-cell junction organization,Rolling cell adhesion	112	True	False
Leukotriene metabolism	Eicosanoid metabolism	1	1	1	0	Eicosanoid metabolism	1	1	1	1	0	Eicosanoid metabolism	54	True	False
Linkage of nucleoskeleton and cytoskeleton	Interphase nucleus and nuclear chromatin organization	0.3333333	0.3333333	1	0	Interphase nucleus and nuclear chromatin organization	1	0.3333333	0.3333333	1	0	Interphase nucleus and nuclear chromatin organization	112	True	False
Lipid droplet biogenesis	Lipid droplet dynamics	0.09090909	0.09090909	1	0	Lipid droplet dynamics	1	0.09090909	0.09090909	1	0	Lipid droplet dynamics	112	True	False
Lipid droplet dynamics	Intracellular vesicle traffic	0	0.24	0	0	Lipid metabolism	1	0	0.24	0	0	Lipid metabolism	29	False	False
Lipid droplet fusion	Lipid droplet dynamics	0	0	NaN	0		0	0	0	NaN	0		112	False	False
Lipid droplet mitochondria interaction	Lipid droplet dynamics	0.5	0.5	1	0	Lipid droplet dynamics	1	0.5	0.5	1	0	Lipid droplet dynamics	112	True	False
Lipid transfer between membrane leaflets	Membrane lipid metabolism	0.6666667	0.6666667	1	0	Membrane lipid metabolism	1	0.6666667	0.6666667	1	0	Membrane lipid metabolism	112	True	False
Lipogenesis	Fatty acid metabolism	0	0.5	0	0	Mitochondrial energy production	1	0	0.5	0	0	Mitochondrial energy production	112	False	False
Lysine metabolism	Metabolism of essential amino acids	0.6666667	0.6666667	1	0	Metabolism of essential amino acids	1	0.6666667	0.6666667	1	0	Metabolism of essential amino acids	112	True	False
Lysosomal acidification	Degradation by lysosomal enzymes	0.25	0.25	1	0	Autophagy,Degradation by lysosomal enzymes,Endocytic pathway	3	0.25	0.25	1	0	Autophagy,Degradation by lysosomal enzymes,Endocytic pathway	112	True	False
Lysosomal glycoprotein degradation	Degradation by lysosomal enzymes	0.5	0.5	1	0	Degradation by lysosomal enzymes	1	0.5	0.5	1	0	Degradation by lysosomal enzymes	112	True	False
Lysosomal glycosaminoglycan degradation	Degradation by lysosomal enzymes	0.6153846	0.6153846	1	0	Degradation by lysosomal enzymes	1	0.6153846	0.6153846	1	0	Degradation by lysosomal enzymes	112	True	False
Lysosomal lipid degradation	Degradation by lysosomal enzymes	0.6666667	0.6666667	1	0	Degradation by lysosomal enzymes	1	0.6666667	0.6666667	1	0	Degradation by lysosomal enzymes	112	True	False
Macroautophagy	Autophagy	0.09090909	0.09090909	1	0	Autophagy	1	0.09090909	0.09090909	1	0	Autophagy	112	True	False
Macrophage migration inhibitory factor signaling	Epidermal growth factor family signaling	0.4285714	0.4285714	1	0	Epidermal growth factor family signaling	1	0.4285714	0.4285714	1	0	Epidermal growth factor family signaling	112	True	True
Mammalian target of rapamycin signaling pathway	Intracellular common signaling cascades of multiple pathways	0.25	0.25	1	0	Intracellular common signaling cascades of multiple pathways	1	0.25	0.25	1	0	Intracellular common signaling cascades of multiple pathways	112	True	True
MAPK signaling pathway	Intracellular common signaling cascades of multiple pathways	0.3870968	0.3870968	1	0	Intracellular common signaling cascades of multiple pathways	1	0.3870968	0.3870968	1	0	Intracellular common signaling cascades of multiple pathways	112	True	True
Matricellular protein signaling	Cellular communication	0.6666667	0.6666667	1	0	Cellular communication	1	0.6666667	0.6666667	1	0	Cellular communication	29	True	True
MDA-5 receptor signaling	Pattern recognition signaling	0.5	0.5	1	0	Interferon signaling,Pattern recognition signaling	2	0.5	0.5	1	0	Interferon signaling,Pattern recognition signaling	112	True	True
Membrane attack complex formation	Complement pathway and regulation	0	0	NaN	0		0	0	0	NaN	0		112	False	False
Membrane curvature generation during endocytosis	Clathrin-mediated endocytosis	1	1	1	0	Clathrin-mediated endocytosis	1	1	1	1	0	Clathrin-mediated endocytosis	54	True	False
Membrane lipid metabolism	Lipid metabolism	0.3157895	0.3157895	1	0	Lipid metabolism	1	0.3157895	0.3157895	1	0	Lipid metabolism	29	True	False
Metabolism and transport of cholesterol, steroids and bile acids	Lipid metabolism	0.625	0.625	1	0	Lipid metabolism	1	0.625	0.625	1	0	Lipid metabolism	29	True	False
Metabolism of branched-chain amino acids	Metabolism of essential amino acids	0.7142857	0.7142857	1	0	Metabolism of essential amino acids	1	0.7142857	0.7142857	1	0	Metabolism of essential amino acids	112	True	False
Metabolism of essential amino acids	Amino acid metabolism	0.1428571	0.1428571	1	0	Amino acid metabolism	1	0.1428571	0.1428571	1	0	Amino acid metabolism	29	True	False
Metabolism of glutamate and histidine products	Amino acid metabolism	0	0.3333333	0	0	Membrane transport of small molecules and electrical properties of membranes	1	0	0.3333333	0	0	Membrane transport of small molecules and electrical properties of membranes	29	False	False
Metabolism of non-essential amino acids	Amino acid metabolism	0.4102564	0.4102564	1	0	Amino acid metabolism	1	0.4324324	0.4324324	1	0	Amino acid metabolism	29	True	False
Metabolism of phenylalanine products	Amino acid metabolism	0	0	NaN	0		0	0	0	NaN	0		29	False	False
Metabolism of purines and pyrimidines	Nucleotide metabolism	0.5357143	0.5357143	1	0	Nucleotide metabolism	1	0.8823529	0.8823529	1	0	Nucleotide metabolism	29	True	False
Metabolism of tryptophan products	Amino acid metabolism	0	0	NaN	0		0	0	0	NaN	0		29	False	False
Metabolism of water-soluble vitamins	Vitamin metabolism	0.6666667	0.6666667	1	0	Vitamin metabolism	1	0.6666667	0.6666667	1	0	Vitamin metabolism	29	True	False
Metaphase to anaphase checkpoint	Mitotic cell cycle checkpoints	0.08571429	0.1714286	0.5	0	Ubiquitin mediated proteasomal degradation	1	0.1153846	0.1714286	0.6730769	0	Ubiquitin mediated proteasomal degradation	112	False	False
Methionine cycle	One carbon metabolism	0.5	0.5	1	0	One carbon metabolism	1	0.5	0.5	1	0	One carbon metabolism	112	True	False
Microfibril scaffold organization	Elastogenesis	0	0	NaN	0		0	0	0	NaN	0		112	False	False
Microtubule assistance of vesicle traffic between Golgi and ER	Vesicle traffic between ER and TGN	0	0.5	0	0	Microtubule dynamics	1	0	0.5	0	0	Microtubule dynamics	112	False	False
Microtubule catastrophe	Microtubule depolymerization, severing and catastrophe	1	1	1	0	Microtubule depolymerization, severing and catastrophe	1	1	1	1	0	Microtubule depolymerization, severing and catastrophe	54	True	False
Microtubule crosslinking and bundling	Microtubule dynamics	0.5714286	0.5714286	1	0	Microtubule dynamics	1	0.5714286	0.5714286	1	0	Microtubule dynamics	112	True	False
Microtubule depolymerization	Microtubule depolymerization, severing and catastrophe	1	1	1	0	Microtubule depolymerization, severing and catastrophe	1	1	1	1	0	Microtubule depolymerization, severing and catastrophe	54	True	False
Microtubule depolymerization, severing and catastrophe	Microtubule dynamics	0.5	0.5	1	0	Microtubule dynamics	1	0.5	0.5	1	0	Microtubule dynamics	112	True	False
Microtubule destabilization	Microtubule dynamics	1	1	1	0	Microtubule dynamics	1	1	1	1	0	Microtubule dynamics	112	True	False
Microtubule dynamics	Cytoskeleton dynamics	0.5217391	0.5217391	1	0	Cytoskeleton dynamics	1	0.5217391	0.5217391	1	0	Cytoskeleton dynamics	29	True	False
Microtubule nucleation	Microtubule nucleation and rescue	1	1	1	0	Microtubule nucleation and rescue	1	1	1	1	0	Microtubule nucleation and rescue	54	True	False
Microtubule nucleation and rescue	Microtubule dynamics	0.2941177	0.2941177	1	0	Microtubule dynamics	1	0.2941177	0.2941177	1	0	Microtubule dynamics	112	True	False
Microtubule organization center dynamics	Cytoskeleton dynamics	1	1	1	0	Cytoskeleton dynamics	1	1	1	1	0	Cytoskeleton dynamics	29	True	False
Microtubule plus-end tracking	Microtubule dynamics	0.8	0.8	1	0	Microtubule dynamics	1	0.8	0.8	1	0	Microtubule dynamics	112	True	False
Microtubule polymerization	Microtubule dynamics	0.5714286	0.5714286	1	0	Microtubule dynamics	1	0.5714286	0.5714286	1	0	Microtubule dynamics	112	True	False
Microtubule rescue	Microtubule nucleation and rescue	1	1	1	0	Microtubule nucleation and rescue	1	1	1	1	0	Microtubule nucleation and rescue	54	True	False
Microtubule severing	Microtubule depolymerization, severing and catastrophe	1	1	1	0	Microtubule depolymerization, severing and catastrophe	1	1	1	1	0	Microtubule depolymerization, severing and catastrophe	54	True	False
Microtubule stabilization	Microtubule dynamics	0.6666667	0.6666667	1	0	Microtubule dynamics	1	0.6666667	0.6666667	1	0	Microtubule dynamics	112	True	False
Microtubule-based secretory vesicle traffic	Vesicle exocytosis	0.5	0.5	1	0	Vesicle exocytosis	1	0.5	0.5	1	0	Vesicle exocytosis	112	True	False
Mineralocorticoid receptor signaling	Signaling pathways regulating water homeostasis	1	1	1	0	Signaling pathways regulating water homeostasis	1	1	1	1	0	Signaling pathways regulating water homeostasis	112	True	True
miRNA and endogenous siRNA biogenesis	Gene expression	0	0	NaN	0		0	0	0	NaN	0		29	False	False
Mismatch repair	DNA single-strand break repair	0.1538462	0.1538462	1	0	DNA interstrand cross-links repair	1	0.1538462	0.1538462	1	0	DNA interstrand cross-links repair	112	False	False
Mitochondrial ADP import and ATP export	Mitochondrial energy production	1	1	1	0	Mitochondrial energy production	1	1	1	1	0	Mitochondrial energy production	112	True	False
Mitochondrial ATP-synthesis	Mitochondrial energy production	0	0	NaN	0		0	0	0	NaN	0		112	False	False
Mitochondrial beta-oxidation	Beta-oxidation	1	1	1	0	Beta-oxidation	1	1	1	1	0	Beta-oxidation	54	True	False
Mitochondrial dynamics	Organelle organization	0.05263158	0.1578947	0.3333333	0	Intracellular degradation pathways	1	0.05263158	0.1578947	0.3333333	0	Intracellular degradation pathways	29	False	False
Mitochondrial energy production	Energy generation and metabolism of cellular monomers	0	0.05555556	0	0	Iron, heme and hemoglobin homeostasis	1	0	0.05555556	0	0	Iron, heme and hemoglobin homeostasis	29	False	False
Mitochondrial fission	Mitochondrial dynamics	0.1538462	0.1538462	1	0	Mitochondrial dynamics	1	0.1538462	0.1538462	1	0	Mitochondrial dynamics	112	True	False
Mitochondrial fusion	Mitochondrial dynamics	0.1666667	0.1666667	1	0	Mitochondrial dynamics	1	0.1666667	0.1666667	1	0	Mitochondrial dynamics	112	True	False
Mitochondrial heme synthesis reactions	Heme synthesis	1	1	1	0	Heme synthesis	1	1	1	1	0	Heme synthesis	54	True	False
Mitochondrial protein import machinery	Transmembrane protein import and translocation	0.2222222	0.2222222	1	0	Transmembrane protein import and translocation	1	0.2222222	0.2222222	1	0	Transmembrane protein import and translocation	29	True	False
Mitochondrial transcription	Mitochondrial gene expression	0.1818182	0.1818182	1	0	Mitochondrial gene expression	1	0.6666667	0.6666667	1	0	Mitochondrial gene expression	29	True	False
Mitochondrial translation	Mitochondrial gene expression	0.09090909	0.09090909	1	0	Mitochondrial gene expression	1	0.3333333	0.3333333	1	0	Mitochondrial gene expression	29	True	False
Mitochondrial transport	Mitochondrial dynamics	0.1818182	0.1818182	1	0	Chromosome segregation by mitotic spindle	1	0.1818182	0.1818182	1	0	Chromosome segregation by mitotic spindle	112	False	False
Mitochondrial uncoupling by mitochondrial anion carrier proteins	Mitochondrial energy production	0.6	0.6	1	0	Mitochondrial energy production	1	0.6	0.6	1	0	Mitochondrial energy production	112	True	False
Mitochondrial urea cycle reactions	Urea cycle	1	1	1	0	Urea cycle	1	1	1	1	0	Urea cycle	54	True	False
Mitotic cell cycle checkpoints	Cell cycle and cell division	0.6923077	0.6923077	1	0	Cell cycle and cell division	1	0.6923077	0.6923077	1	0	Cell cycle and cell division	29	True	False
Mitotic chromosome condensation	Chromosome segregation by mitotic spindle	0.1428571	0.1428571	1	0	Chromosome segregation by mitotic spindle	1	0.1428571	0.1428571	1	0	Chromosome segregation by mitotic spindle	112	True	False
Mitotic H3 phosphorylation	Chromosome segregation by mitotic spindle	0.4444444	0.4444444	1	0	Chromosome segregation by mitotic spindle	1	0.4444444	0.4444444	1	0	Chromosome segregation by mitotic spindle	112	True	False
Mitotic spindle assembly	Chromosome segregation by mitotic spindle	0	0.3076923	0	0	Centrosome cycle	1	0	0.3076923	0	0	Centrosome cycle	112	False	False
Mitotic spindle disassembly	Chromosome segregation by mitotic spindle	0.5	1	0.5	0	Mitotic cell cycle checkpoints	1	0.5	1	0.5	0	Mitotic cell cycle checkpoints	112	False	False
Motilin receptor signaling	Gastrointestinal hormone signaling	0.3333333	0.3333333	1	0	Gastrointestinal hormone signaling	1	0.3333333	0.3333333	1	0	Gastrointestinal hormone signaling	112	True	True
mRNA capping, editing, polyadenylation and nuclear export	Gene expression	0.1481481	0.1481481	1	0	Gene expression	1	0.1481481	0.1481481	1	0	Gene expression	29	True	False
mRNA decapping and 5' degradation	RNA surveillance and degradation	0	0.1	0	0	mRNA translation	1	0	0.1	0	0	mRNA translation	112	False	False
mRNA degradation, storing and translational repression by cytoplasmic processing bodies	RNA surveillance and degradation	0.1428571	0.2857143	0.5	0	miRNA and endogenous siRNA biogenesis	1	0.1428571	0.2857143	0.5	0	miRNA and endogenous siRNA biogenesis	112	False	False
mRNA translation	Gene expression	0.0212766	0.0212766	1	0	Nucleotide metabolism	1	0.02631579	0.05882353	0.4473684	0	Nucleotide metabolism	29	False	False
Multivesicular body dynamics	Endocytic pathway	0.2666667	0.2666667	1	0	Endocytic pathway	1	0.2666667	0.2666667	1	0	Endocytic pathway	112	True	False
Muscarinic receptor signaling	Signaling pathways regulating cardiovascular homeostasis	0.875	0.875	1	0	Signaling pathways regulating cardiovascular homeostasis	1	0.875	0.875	1	0	Signaling pathways regulating cardiovascular homeostasis	112	True	True
Myelin biogenesis and maturation	Neuronal action potential generation and propagation	0.7142857	0.7142857	1	0	Neuronal action potential generation and propagation	1	0.7142857	0.7142857	1	0	Neuronal action potential generation and propagation	112	True	False
Myofibril formation	Myofibril formation and organization	0.4	0.4	1	0	Myofibril formation and organization	1	0.4	0.4	1	0	Myofibril formation and organization	112	True	False
Myofibril formation and organization	Cellular contraction	0.08333334	0.2	0.4166667	0	Cytoskeleton dynamics	1	1	1	1	0	Cellular contraction	29	False	False
Myoglobin synthesis	Hemoglobin and myoglobin synthesis	1	1	1	0	Hemoglobin and myoglobin synthesis	1	1	1	1	0	Hemoglobin and myoglobin synthesis	54	True	False
Natriuretic peptide receptor signaling	Signaling pathways regulating water homeostasis	1	1	1	0	Signaling pathways regulating water homeostasis	1	1	1	1	0	Signaling pathways regulating water homeostasis	112	True	True
Necroptosis	Regulated cell death	0.07692308	0.1538462	0.5	0	Cellular communication	1	0.2	0.2	1	0	Regulated cell death	29	False	False
Necroptosis induction	Necroptosis	0	0.5	0	0	Apoptosis,Signaling by extracellular matrix components	2	0	0.5	0	0	Apoptosis,Signaling by extracellular matrix components	112	False	False
Necroptotic release of damage-associated molecular patterns	Necroptosis	0	0	NaN	0		0	0	0	NaN	0		112	False	False
Necrosome formation	Necroptosis	0	0.25	0	0	Apoptosis	1	0	0.25	0	0	Apoptosis	112	False	False
Nerve growth factor receptor signaling	Neuronal signaling pathways	0.6	0.6	1	0	Neuronal signaling pathways	1	0.6	0.6	1	0	Neuronal signaling pathways	112	True	True
Neuregulin receptor signaling	Epidermal growth factor family signaling	0	0.07692308	0	0	Cell-cell junction organization	1	0	0.07692308	0	0	Cell-cell junction organization	112	False	True
Neurofilament dynamics	Axonal intermediate filament dynamics	1	1	1	0	Axonal intermediate filament dynamics	1	1	1	1	0	Axonal intermediate filament dynamics	54	True	False
Neuromedin B receptor signaling	Bombesin receptor signaling	0	0	NaN	0		0	0	0	NaN	0		112	False	True
Neuronal action potential generation and propagation	Neurotransmission	0.1578947	0.1578947	1	0	Neurotransmission	1	0.1836735	0.1836735	1	0	Neurotransmission	29	True	False
Neuronal membrane depolarization during action potential	Neuronal action potential generation and propagation	0.6666667	0.6666667	1	0	Neuronal action potential generation and propagation	1	0.6666667	0.6666667	1	0	Neuronal action potential generation and propagation	112	True	False
Neuronal membrane repolarization during action potential and hyperpolarization	Neuronal action potential generation and propagation	0.75	0.75	1	0	Neuronal action potential generation and propagation	1	0.75	0.75	1	0	Neuronal action potential generation and propagation	112	True	False
Neuronal pacemaker current generation	Neuronal action potential generation and propagation	0.5555556	0.5555556	1	0	Neuronal action potential generation and propagation	1	0.5555556	0.5555556	1	0	Neuronal action potential generation and propagation	112	True	False
Neuronal signaling pathways	Cellular communication	0.1212121	0.1212121	1	0	Cellular communication	1	0.1212121	0.1212121	1	0	Cellular communication	29	True	True
Neutral and basic keratin dynamics	Epithelial intermediate filament dynamics	1	1	1	0	Epithelial intermediate filament dynamics	1	1	1	1	0	Epithelial intermediate filament dynamics	54	True	False
NFkB signaling pathway	Intracellular common signaling cascades of multiple pathways	0.1428571	0.1428571	1	0	Autophagy	1	0.1428571	0.1428571	1	0	Autophagy	112	False	True
Niacin metabolism	Metabolism of water-soluble vitamins	1	1	1	0	Metabolism of water-soluble vitamins	1	1	1	1	0	Metabolism of water-soluble vitamins	112	True	False
Nitric oxide signaling pathway	Intracellular common signaling cascades of multiple pathways	1	1	1	0	Intracellular common signaling cascades of multiple pathways	1	1	1	1	0	Intracellular common signaling cascades of multiple pathways	112	True	True
Nodal growth differentiation factor receptor signaling	TGF-beta superfamily signaling	0.1052632	0.1052632	1	0	TGF-beta superfamily signaling	1	0.1111111	0.1111111	1	0	TGF-beta superfamily signaling	112	True	True
NOD-like receptor signaling	Pattern recognition signaling	0	0.0625	0	0	Apoptosis,Autophagy,Signaling pathways regulating water homeostasis	3	0	0.0625	0	0	Apoptosis,Autophagy,Signaling pathways regulating water homeostasis	112	False	True
Non-homologous end joining DSB repair	DNA double-strand break repair	0.2777778	0.2777778	1	0	DNA double-strand break repair	1	0.2777778	0.2777778	1	0	DNA double-strand break repair	112	True	False
Nonsense-mediated mRNA decay pathway	RNA surveillance and degradation	0.4545455	0.4545455	1	0	RNA surveillance and degradation	1	0.4545455	0.4545455	1	0	RNA surveillance and degradation	112	True	False
Non-vesicular ceramide transport	Non-vesicular lipid transport	0.6666667	0.6666667	1	0	Non-vesicular lipid transport	1	0.6666667	0.6666667	1	0	Non-vesicular lipid transport	112	True	False
Non-vesicular lipid transport	Lipid metabolism	0.1666667	0.1666667	1	0	Lipid metabolism	1	0.1666667	0.1666667	1	0	Lipid metabolism	29	True	False
Non-vesicular oxysterol transport	Non-vesicular lipid transport	0	0.3333333	0	0	Lipid droplet dynamics	1	0	0.3333333	0	0	Lipid droplet dynamics	112	False	False
Non-vesicular phospholipid transport	Non-vesicular lipid transport	0.8571429	0.8571429	1	0	Non-vesicular lipid transport	1	0.8571429	0.8571429	1	0	Non-vesicular lipid transport	112	True	False
Notch receptor signaling	Signaling pathways that control cell proliferation and differentiation	0.5652174	0.5652174	1	0	Signaling pathways that control cell proliferation and differentiation	1	0.5652174	0.5652174	1	0	Signaling pathways that control cell proliferation and differentiation	112	True	True
Nuclear Drosha-mediated microRNA processing	miRNA and endogenous siRNA biogenesis	0.2	0.2	1	0	miRNA and endogenous siRNA biogenesis	1	0.2	0.2	1	0	miRNA and endogenous siRNA biogenesis	112	True	False
Nuclear envelope maintenance	Endoplasmic reticulum and nuclear envelope organization	0.1666667	0.3333333	0.5	0	Interphase nucleus and nuclear chromatin organization	1	0.3333333	0.3333333	1	0	Endoplasmic reticulum and nuclear envelope organization	112	False	False
Nuclear import of core snRNP	snRNA expression and spliceosome generation	0.5	0.5	1	0	Pre-mRNA splicing,Ribonucleoprotein biogenesis,snRNA expression and spliceosome generation	3	0.5	0.5	1	0	Pre-mRNA splicing,Ribonucleoprotein biogenesis,snRNA expression and spliceosome generation	112	True	False
Nuclear intermediate filaments	Interphase nucleus and nuclear chromatin organization	0.5454546	0.5454546	1	0	Interphase nucleus and nuclear chromatin organization	1	0.5454546	0.5454546	1	0	Interphase nucleus and nuclear chromatin organization	112	True	False
Nuclear mRNA export	mRNA capping, editing, polyadenylation and nuclear export	0.4736842	0.4736842	1	0	mRNA capping, editing, polyadenylation and nuclear export	1	0.4736842	0.4736842	1	0	mRNA capping, editing, polyadenylation and nuclear export	112	True	False
Nuclear pore complex organization	Protein transport across the nuclear membrane	0.4615385	0.4615385	1	0	Protein transport across the nuclear membrane	1	0.7058824	0.7058824	1	0	Protein transport across the nuclear membrane	112	True	False
Nuclear protein export	Protein transport across the nuclear membrane	0	0.5	0	0	mRNA capping, editing, polyadenylation and nuclear export	1	0	0.5	0	0	mRNA capping, editing, polyadenylation and nuclear export	112	False	False
Nuclear protein import	Protein transport across the nuclear membrane	0.5	0.5	1	0	Protein transport across the nuclear membrane	1	0.5	0.5	1	0	Protein transport across the nuclear membrane	112	True	False
Nucleosome assembly	Chromatin remodeling	0.5	0.5	1	0	Chromatin remodeling	1	0.5	0.5	1	0	Chromatin remodeling	112	True	False
Nucleosome disassembly	Chromatin remodeling	0.5	0.5	1	0	Chromatin remodeling	1	0.5	0.5	1	0	Chromatin remodeling	112	True	False
Nucleosome remodeling	Chromatin remodeling	0.3170732	0.3170732	1	0	Chromatin remodeling	1	0.3170732	0.3170732	1	0	Chromatin remodeling	112	True	False
Nucleotide excision repair	DNA single-strand break repair	0.24	0.24	1	0	DNA single-strand break repair	1	0.3157895	0.3157895	1	0	DNA single-strand break repair	112	True	False
Oncostatin-M receptor signaling	Signaling pathways involved in hematopoiesis	0.5	0.5	1	0	Intracellular common signaling cascades of multiple pathways,Signaling pathways involved in hematopoiesis	2	0.5	0.5	1	0	Intracellular common signaling cascades of multiple pathways,Signaling pathways involved in hematopoiesis	112	True	True
One carbon metabolism	Amino acid metabolism	0.2222222	0.2222222	1	0	Amino acid metabolism	1	0.2222222	0.2222222	1	0	Amino acid metabolism	29	True	False
Osteonectin receptor signaling	Matricellular protein signaling	0	0	NaN	0		0	0	0	NaN	0		112	False	True
Osteopontin receptor signaling	Matricellular protein signaling	0	1	0	0	Signaling by extracellular matrix components	1	0	1	0	0	Signaling by extracellular matrix components	112	False	True
Parathyroid hormone receptor signaling	Signaling pathways regulating calcium homeostasis	0.8	0.8	1	0	Signaling pathways regulating calcium homeostasis	1	0.8	0.8	1	0	Signaling pathways regulating calcium homeostasis	112	True	True
Pattern recognition signaling	Cellular communication	0.5238096	0.5238096	1	0	Cellular communication	1	0.5238096	0.5238096	1	0	Cellular communication	29	True	True
Pentose phosphate pathway	Carbohydrate metabolism and transport	0.1666667	0.1666667	1	0	Carbohydrate metabolism and transport	1	0.1666667	0.1666667	1	0	Carbohydrate metabolism and transport	112	True	False
Peripherin dynamics	Vimentin-like intermediate filament dynamics	1	1	1	0	Vimentin-like intermediate filament dynamics	1	1	1	1	0	Vimentin-like intermediate filament dynamics	54	True	False
Perlecan synthesis	Basement membrane dynamics	1	1	1	0	Basement membrane dynamics,Proteoglycan synthesis	2	1	1	1	0	Basement membrane dynamics,Proteoglycan synthesis	112	True	False
Peroxisomal beta-oxidation	Beta-oxidation	1	1	1	0	Beta-oxidation	1	1	1	1	0	Beta-oxidation	54	True	False
Peroxisomal protein import machinery	Transmembrane protein import and translocation	0	0	NaN	0		0	0	0	NaN	0		29	False	False
Peroxisome proliferator-activated receptor alpha signaling	Signaling pathways involved in glucose and lipid homeostasis	1	1	1	0	Signaling pathways involved in glucose and lipid homeostasis	1	1	1	1	0	Signaling pathways involved in glucose and lipid homeostasis	112	True	True
Peroxisome proliferator-activated receptor gamma signaling	Signaling pathways involved in glucose and lipid homeostasis	0.75	0.75	1	0	Signaling pathways involved in glucose and lipid homeostasis	1	0.75	0.75	1	0	Signaling pathways involved in glucose and lipid homeostasis	112	True	True
Phase I biotransformation	Cellular detoxification	0.5	0.5	1	0	Cellular detoxification	1	0.5	0.5	1	0	Cellular detoxification	29	True	False
Phase I biotransformation via alcohol dehydrogenases	Phase I biotransformation	0	0	NaN	0		0	0	0	NaN	0		112	False	False
Phase I biotransformation via cytochrome P450	Phase I biotransformation	0.1538462	0.1538462	1	0	Phase I biotransformation	1	0.5	0.5	1	0	Phase I biotransformation	112	True	False
Phase I biotransformation via flavin-containing monooxygenases	Phase I biotransformation	0.3333333	0.3333333	1	0	Phase I biotransformation	1	0.3333333	0.3333333	1	0	Phase I biotransformation	112	True	False
Phase II biotransformation	Cellular detoxification	0.7777778	0.7777778	1	0	Cellular detoxification	1	0.7777778	0.7777778	1	0	Cellular detoxification	29	True	False
Phenylalanine catabolism	Metabolism of essential amino acids	0.6666667	0.6666667	1	0	Metabolism of essential amino acids	1	0.6666667	0.6666667	1	0	Metabolism of essential amino acids	112	True	False
Phosphatidylcholine and phosphatidylethanolamine biosynthesis via Kennedy pathway	Phosphoglyceride biosynthesis	1	1	1	0	Phosphoglyceride biosynthesis	1	1	1	1	0	Phosphoglyceride biosynthesis	54	True	False
Phosphatidylcholine, phoshpatidylethanolamine and phosphatidylserine interconversion	Phosphoglyceride biosynthesis	1	1	1	0	Phosphoglyceride biosynthesis	1	1	1	1	0	Phosphoglyceride biosynthesis	54	True	False
Phosphatidylinositol biosynthesis	Phosphoglyceride biosynthesis	1	1	1	0	Phosphoglyceride biosynthesis	1	1	1	1	0	Phosphoglyceride biosynthesis	54	True	False
Phosphoglyceride biosynthesis	Membrane lipid metabolism	1	1	1	0	Membrane lipid metabolism	1	1	1	1	0	Membrane lipid metabolism	112	True	False
Phosphoglyceride remodelling via Lands cycle	Membrane lipid metabolism	1	1	1	0	Membrane lipid metabolism	1	1	1	1	0	Membrane lipid metabolism	112	True	False
PI3 kinase AKT signaling pathway	Intracellular common signaling cascades of multiple pathways	0.3571429	0.3571429	1	0	Intracellular common signaling cascades of multiple pathways	1	0.3571429	0.3571429	1	0	Intracellular common signaling cascades of multiple pathways	112	True	True
Platelet-derived growth factor receptor signaling	Signaling pathways that control cell proliferation and differentiation	0.6363636	0.6363636	1	0	Signaling pathways that control cell proliferation and differentiation	1	0.6363636	0.6363636	1	0	Signaling pathways that control cell proliferation and differentiation	112	True	True
Polyol pathway	Carbohydrate metabolism and transport	0.5	0.5	1	0	Carbohydrate metabolism and transport	1	0.5	0.5	1	0	Carbohydrate metabolism and transport	112	True	False
Post-translational protein modification and quality control during biosynthetic-secretory pathway	Posttranslational protein modification	0.09375	0.09375	1	0	Posttranslational protein modification	1	0.1363636	0.1363636	1	0	Posttranslational protein modification	29	True	False
Post-translational protein modification in Mitochondria	Posttranslational protein modification	0.25	0.25	1	0	Posttranslational protein modification	1	0.25	0.25	1	0	Posttranslational protein modification	29	True	False
Potassium transmembrane transport	Transmembrane ion transport involved in membrane potential generation	0.2857143	0.2857143	1	0	Transmembrane ion transport involved in membrane potential generation	1	0.5714286	0.5714286	1	0	Transmembrane ion transport involved in membrane potential generation	112	True	False
Pre-catalytic spliceosome assembly	Pre-mRNA splicing	0.7777778	0.7777778	1	0	Pre-mRNA splicing	1	0.7777778	0.7777778	1	0	Pre-mRNA splicing	112	True	False
Precursor oligosaccharide transfer from dolichol to protein	Protein N-linked glycosylation in ER	1	1	1	0	Protein N-linked glycosylation in ER	1	1	1	1	0	Protein N-linked glycosylation in ER	54	True	False
Pre-mRNA 3-end-cleavage and polyadenylation	mRNA capping, editing, polyadenylation and nuclear export	0.625	0.875	0.7142857	0	RNA surveillance and degradation	1	0.625	0.875	0.7142857	0	RNA surveillance and degradation	112	False	False
Pre-mRNA capping	mRNA capping, editing, polyadenylation and nuclear export	0.6666667	0.6666667	1	0	mRNA capping, editing, polyadenylation and nuclear export	1	0.6666667	0.6666667	1	0	mRNA capping, editing, polyadenylation and nuclear export	112	True	False
Pre-mRNA polyadenylation	Pre-mRNA 3-end-cleavage and polyadenylation	1	1	1	0	Pre-mRNA 3-end-cleavage and polyadenylation	1	1	1	1	0	Pre-mRNA 3-end-cleavage and polyadenylation	54	True	False
Pre-mRNA splicing	Gene expression	0.09722222	0.09722222	1	0	Gene expression	1	0.1842105	0.1842105	1	0	Gene expression	29	True	False
Prereplicative complex formation	DNA replication initiation	1	1	1	0	DNA replication initiation	1	1	1	1	0	DNA replication initiation	54	True	False
Pre-spliceosome assembly	Pre-mRNA splicing	0.5	0.5	1	0	Pre-mRNA splicing,snRNA expression and spliceosome generation	2	0.5	0.5	1	0	Pre-mRNA splicing,snRNA expression and spliceosome generation	112	True	False
Procollagen cleavage into collagen	Collagen biosynthesis	0	0.1666667	0	0	Post-translational protein modification and quality control during biosynthetic-secretory pathway	1	0	0.1666667	0	0	Post-translational protein modification and quality control during biosynthetic-secretory pathway	112	False	False
Procollagen processing in the ER	Collagen biosynthesis	0	0.3333333	0	0	Post-translational protein modification and quality control during biosynthetic-secretory pathway	1	0	0.3333333	0	0	Post-translational protein modification and quality control during biosynthetic-secretory pathway	112	False	False
Progestagen synthesis	Steroid hormone synthesis	0.2	0.2	1	0	Steroid hormone synthesis	1	0.2	0.2	1	0	Steroid hormone synthesis	112	True	False
Progesterone receptor signaling	Steroid and sex hormone signaling	0	0	NaN	0		0	0	0	NaN	0		112	False	True
Prolactin receptor signaling	Signaling pathways that control cell proliferation and differentiation	0.8333333	0.8333333	1	0	Signaling pathways that control cell proliferation and differentiation	1	0.8333333	0.8333333	1	0	Signaling pathways that control cell proliferation and differentiation	112	True	True
Proline metabolism	Metabolism of non-essential amino acids	0.5	0.5	1	0	Metabolism of non-essential amino acids	1	0.5	0.5	1	0	Metabolism of non-essential amino acids	112	True	False
Prostacycline receptor signaling	Prostanoid receptor signaling	0	0	NaN	0		0	0	0	NaN	0		112	False	True
Prostaglandin D2 receptor signaling	Prostanoid receptor signaling	0.5	0.5	1	0	Prostanoid receptor signaling	1	0.5	0.5	1	0	Prostanoid receptor signaling	112	True	True
Prostaglandin E2 receptor signaling	Prostanoid receptor signaling	0	0.1666667	0	0	Intracellular common signaling cascades of multiple pathways	1	0	0.1666667	0	0	Intracellular common signaling cascades of multiple pathways	112	False	True
Prostaglandin PGF2 alpha receptor signaling	Prostanoid receptor signaling	0.5	0.5	1	0	Prostanoid receptor signaling	1	0.5	0.5	1	0	Prostanoid receptor signaling	112	True	True
Prostanoid metabolism	Eicosanoid metabolism	1	1	1	0	Eicosanoid metabolism	1	1	1	1	0	Eicosanoid metabolism	54	True	False
Prostanoid receptor signaling	Cellular communication	0.5	0.5	1	0	Cellular communication	1	0.5	0.5	1	0	Cellular communication	29	True	True
Proteasomal core organization	Ubiquitin mediated proteasomal degradation	0	0	NaN	0		0	0	0	NaN	0		112	False	False
Proteasomal regulatory particle organization	Ubiquitin mediated proteasomal degradation	0.1428571	0.1428571	1	0	Ubiquitin mediated proteasomal degradation	1	0.1428571	0.1428571	1	0	Ubiquitin mediated proteasomal degradation	112	True	False
Protein acylation	Protein prenylation	0.6666667	0.6666667	1	0	Protein prenylation	1	0.6666667	0.6666667	1	0	Protein prenylation	112	True	False
Protein and carbohydrate sulfation in Golgi Apparatus	Post-translational protein modification and quality control during biosynthetic-secretory pathway	0	1	0	0	Cytoplasmic post-translational protein modification	1	0	1	0	0	Cytoplasmic post-translational protein modification	112	False	False
Protein farnesylation and geranylation	Protein prenylation	0.2	0.2	1	0	Protein prenylation	1	0.2	0.2	1	0	Protein prenylation	112	True	False
Protein folding in Mitochondria	Post-translational protein modification in Mitochondria	0.6666667	0.6666667	1	0	Post-translational protein modification in Mitochondria	1	0.6666667	0.6666667	1	0	Post-translational protein modification in Mitochondria	112	True	False
Protein import accross inner mitochondrial membrane machinery	Mitochondrial protein import machinery	0.3333333	0.3333333	1	0	Mitochondrial protein import machinery	1	0.3333333	0.3333333	1	0	Mitochondrial protein import machinery	112	True	False
Protein import accross outer mitochondrial membrane machinery	Mitochondrial protein import machinery	0	0	NaN	0		0	0	0	NaN	0		112	False	False
Protein import accross peroxisomal membrane	Peroxisomal protein import machinery	0.1428571	0.1428571	1	0	Peroxisomal protein import machinery	1	1	1	1	0	Peroxisomal protein import machinery	112	True	False
Protein myristoylation	Protein prenylation	1	1	1	0	Protein prenylation	1	1	1	1	0	Protein prenylation	112	True	False
Protein N-linked glycosylation in ER	Post-translational protein modification and quality control during biosynthetic-secretory pathway	0.09090909	0.2727273	0.3333333	0	Endoplasmic reticulum membrane protein insertion and import	1	0.09090909	0.2727273	0.3333333	0	Endoplasmic reticulum membrane protein insertion and import	112	False	False
Protein O-linked glycosylation in Golgi Apparatus	Post-translational protein modification and quality control during biosynthetic-secretory pathway	1	1	1	0	Post-translational protein modification and quality control during biosynthetic-secretory pathway	1	1	1	1	0	Post-translational protein modification and quality control during biosynthetic-secretory pathway	112	True	False
Protein palmitoylation	Protein prenylation	0.8	0.8	1	0	Protein prenylation	1	0.8	0.8	1	0	Protein prenylation	112	True	False
Protein polyubiquitination	Ubiquitin mediated proteasomal degradation	0.2352941	0.2352941	1	0	Ubiquitin mediated proteasomal degradation	1	0.2352941	0.2352941	1	0	Ubiquitin mediated proteasomal degradation	112	True	False
Protein prenylation	Posttranslational protein modification	0.5882353	0.5882353	1	0	Posttranslational protein modification	1	0.5882353	0.5882353	1	0	Posttranslational protein modification	29	True	False
Protein transport across the nuclear membrane	Transmembrane protein import and translocation	0.05882353	0.05882353	1	0	Intracellular vesicle traffic	1	0.05882353	0.05882353	1	0	Intracellular vesicle traffic	29	False	False
Proteoglycan synthesis	Extracellular matrix homeostasis	0.25	0.25	1	0	Extracellular matrix homeostasis	1	0.25	0.25	1	0	Extracellular matrix homeostasis	29	True	False
Purine catabolism	Metabolism of purines and pyrimidines	1	1	1	0	Metabolism of purines and pyrimidines	1	1	1	1	0	Metabolism of purines and pyrimidines	112	True	False
Purine salvage	Purine synthesis and salvage	1	1	1	0	Purine synthesis and salvage	1	1	1	1	0	Purine synthesis and salvage	54	True	False
Purine synthesis and salvage	Metabolism of purines and pyrimidines	0.5	0.5	1	0	Metabolism of purines and pyrimidines	1	0.5	0.5	1	0	Metabolism of purines and pyrimidines	112	True	False
Purinergic P1 receptor signaling	Purinergic signaling	0	0	NaN	0		0	0	0	NaN	0		112	False	True
Purinergic P2X receptor signaling	Purinergic signaling	0.1428571	0.1428571	1	0	Purinergic signaling	1	0.25	0.25	1	0	Purinergic signaling	112	True	True
Purinergic P2Y receptor signaling	Purinergic signaling	0.375	0.375	1	0	Purinergic signaling	1	0.75	0.75	1	0	Purinergic signaling	112	True	True
Purinergic signaling	Cellular communication	0	0	NaN	0		0	0	0	NaN	0		29	False	True
Pyrimidine catabolism	Metabolism of purines and pyrimidines	0	0	NaN	0		0	0	0	NaN	0		112	False	False
Pyrimidine salvage	Pyrimidine synthesis and salvage	1	1	1	0	Pyrimidine synthesis and salvage	1	1	1	1	0	Pyrimidine synthesis and salvage	54	True	False
Pyrimidine synthesis and salvage	Metabolism of purines and pyrimidines	0.7777778	0.7777778	1	0	Metabolism of purines and pyrimidines	1	0.7777778	0.7777778	1	0	Metabolism of purines and pyrimidines	112	True	False
Rank signaling	TNF superfamily signaling	0.2	0.2	1	0	Pattern recognition signaling	1	0.2	0.2	1	0	Pattern recognition signaling	112	False	True
Ras signaling pathway	Intracellular common signaling cascades of multiple pathways	0.2857143	0.2857143	1	0	Intracellular common signaling cascades of multiple pathways	1	0.2857143	0.2857143	1	0	Intracellular common signaling cascades of multiple pathways	112	True	True
Recognition of lysosomal enzymes by mannose 6-phosphate receptor	Vesicle traffic between TGN and endosome	0	0	NaN	0		0	0	0	NaN	0		112	False	False
Recycling endosome dynamics	Endocytic pathway	0.15625	0.15625	1	0	Endocytic pathway	1	0.15625	0.15625	1	0	Endocytic pathway	112	True	False
Regulation of coagulation cascade by protein C	Coagulation cascade and its regulation	0	0	NaN	0		0	0	0	NaN	0		112	False	False
Regulation of iron homeostasis	Iron homeostasis	0.2	0.2	1	0	Iron homeostasis	1	0.2	0.2	1	0	Iron homeostasis	112	True	False
Regulation of mRNA fate by exon-junction complex	Gene expression	0.1666667	0.1666667	1	0	Gene expression	1	0.1666667	0.1666667	1	0	Gene expression	29	True	False
Regulation of proteasomal proteolysis by signalosome	Ubiquitin mediated proteasomal degradation	0.875	0.875	1	0	Ubiquitin mediated proteasomal degradation	1	0.875	0.875	1	0	Ubiquitin mediated proteasomal degradation	112	True	False
Regulation of RNA polymerase II by elongation factors	Transcription	0.3243243	0.3243243	1	0	Transcription	1	0.3243243	0.3243243	1	0	Transcription	112	True	False
Restriction point	Mitotic cell cycle checkpoints	0.3	0.3	1	0	Mitotic cell cycle checkpoints	1	0.3	0.3	1	0	Mitotic cell cycle checkpoints	112	True	False
Retinoic acid receptor signaling	Signaling pathways that control cell proliferation and differentiation	0.8	0.8	1	0	Signaling pathways that control cell proliferation and differentiation	1	0.8	0.8	1	0	Signaling pathways that control cell proliferation and differentiation	112	True	True
Retrograde vesicle traffic from endosome to TGN	Vesicle traffic between TGN and endosome	0.08	0.16	0.5	0	Vesicle exocytosis	1	0.1333333	0.16	0.8333334	0	Vesicle exocytosis	112	False	False
Retrograde vesicle traffic from Golgi to ER	Vesicle traffic between ER and TGN	0.8888889	0.8888889	1	0	Vesicle traffic between ER and TGN	1	0.8888889	0.8888889	1	0	Vesicle traffic between ER and TGN	112	True	False
Riboflavin metabolism	Metabolism of water-soluble vitamins	0	0	NaN	0		0	0	0	NaN	0		112	False	False
Ribonucleoprotein assembly	Ribonucleoprotein biogenesis	0.6666667	0.6666667	1	0	Ribonucleoprotein biogenesis	1	0.6666667	0.6666667	1	0	Ribonucleoprotein biogenesis	112	True	False
Ribonucleoprotein biogenesis	Gene expression	0.07627118	0.07627118	1	0	Gene expression	1	0.2368421	0.2368421	1	0	Gene expression	29	True	False
Ribonucleoprotein nuclear export	Ribonucleoprotein biogenesis	0.6	0.6	1	0	Ribonucleoprotein biogenesis	1	0.6	0.6	1	0	Ribonucleoprotein biogenesis	112	True	False
Ribonucleoprotein nuclear re-import	Ribonucleoprotein biogenesis	0.5	0.5	1	0	Ribonucleoprotein biogenesis	1	0.5	0.5	1	0	Ribonucleoprotein biogenesis	112	True	False
Ribonucleotide reduction	Metabolism of purines and pyrimidines	0	0	NaN	0		0	0	0	NaN	0		112	False	False
RIG-I-like receptor signaling	Pattern recognition signaling	0	0	NaN	0		0	0	0	NaN	0		112	False	True
RNA 3' degradation by exosome	RNA surveillance and degradation	0.3333333	0.3333333	1	0	RNA surveillance and degradation	1	0.3333333	0.3333333	1	0	RNA surveillance and degradation	112	True	False
RNA cleavage by exosome	RNA 3' degradation by exosome	1	1	1	0	RNA 3' degradation by exosome	1	1	1	1	0	RNA 3' degradation by exosome	54	True	False
RNA editing	mRNA capping, editing, polyadenylation and nuclear export	0.3571429	0.3571429	1	0	mRNA capping, editing, polyadenylation and nuclear export	1	0.3571429	0.3571429	1	0	mRNA capping, editing, polyadenylation and nuclear export	112	True	False
RNA surveillance and degradation	Gene expression	0.03448276	0.03448276	1	0	Gene expression	1	0.03448276	0.03448276	1	0	Gene expression	29	True	False
Rolling cell adhesion	Cell junction dynamics	0.6428571	0.6428571	1	0	Cell junction dynamics	1	0.6428571	0.6428571	1	0	Cell junction dynamics	29	True	False
Roundabout signaling	Neuronal signaling pathways	0.7142857	0.7142857	1	0	Neuronal signaling pathways	1	0.7142857	0.7142857	1	0	Neuronal signaling pathways	112	True	True
rRNA processing	Ribonucleoprotein biogenesis	0.25	0.25	1	0	Ribonucleoprotein biogenesis	1	0.25	0.25	1	0	Ribonucleoprotein biogenesis	112	True	False
rRNA transcription	Ribonucleoprotein biogenesis	0.5294118	0.5294118	1	0	Ribonucleoprotein biogenesis	1	0.5294118	0.5294118	1	0	Ribonucleoprotein biogenesis	112	True	False
SAPK-JNK signaling pathway	MAPK signaling pathway	1	1	1	0	MAPK signaling pathway	1	1	1	1	0	MAPK signaling pathway	54	True	True
Sarcoplasmic reticulum organization	Myofibril formation and organization	0.6666667	0.6666667	1	0	Myofibril formation and organization	1	0.6666667	0.6666667	1	0	Myofibril formation and organization	112	True	False
Secretin receptor signaling	Signaling pathways regulating water homeostasis	1	1	1	0	Gastrointestinal hormone signaling,Signaling pathways regulating water homeostasis	2	1	1	1	0	Gastrointestinal hormone signaling,Signaling pathways regulating water homeostasis	112	True	True
Selectin-mediated Leukocyte rolling	Rolling cell adhesion	0.5	0.5	1	0	Rolling cell adhesion	1	0.5	0.5	1	0	Rolling cell adhesion	112	True	False
Semaphorin signaling	Neuronal signaling pathways	0.7777778	0.7777778	1	0	Neuronal signaling pathways	1	0.7777778	0.7777778	1	0	Neuronal signaling pathways	112	True	True
Serine and glycine metabolism	Metabolism of non-essential amino acids	0.8333333	0.8333333	1	0	Metabolism of non-essential amino acids	1	0.8333333	0.8333333	1	0	Metabolism of non-essential amino acids	112	True	False
Serotonin and melatonin synthesis	Metabolism of tryptophan products	0.8	0.8	1	0	Metabolism of tryptophan products	1	0.8	0.8	1	0	Metabolism of tryptophan products	112	True	False
Serotonin inactivation	Metabolism of tryptophan products	0	0	NaN	0		0	0	0	NaN	0		112	False	False
Serotonin-mediated control of postsynaptic potential	Control of postsynaptic potential	0.3333333	0.3333333	1	0	Control of postsynaptic potential	1	0.3333333	0.3333333	1	0	Control of postsynaptic potential	112	True	False
Signaling by extracellular matrix components	Cellular communication	0.5384616	0.5384616	1	0	Cellular communication	1	0.5384616	0.5384616	1	0	Cellular communication	29	True	True
Signaling pathways involved in glucose and lipid homeostasis	Cellular communication	0.3461539	0.3461539	1	0	Cellular communication	1	0.3461539	0.3461539	1	0	Cellular communication	29	True	True
Signaling pathways involved in hematopoiesis	Cellular communication	0.4328358	0.4328358	1	0	Cellular communication	1	0.4328358	0.4328358	1	0	Cellular communication	29	True	True
Signaling pathways regulating calcium homeostasis	Cellular communication	0.2352941	0.2352941	1	0	Cellular communication	1	0.2352941	0.2352941	1	0	Cellular communication	29	True	True
Signaling pathways regulating cardiovascular homeostasis	Cellular communication	0.1587302	0.1587302	1	0	Cellular communication	1	0.1587302	0.1587302	1	0	Cellular communication	29	True	True
Signaling pathways regulating water homeostasis	Cellular communication	0.1052632	0.1052632	1	0	Cellular communication	1	0.1052632	0.1052632	1	0	Cellular communication	29	True	True
Signaling pathways that control cell proliferation and differentiation	Cellular communication	0.392638	0.392638	1	0	Cellular communication	1	0.392638	0.392638	1	0	Cellular communication	29	True	True
Single strand annealing DSB repair	DNA double-strand break repair	1	1	1	0	DNA double-strand break repair,DNA recombination	2	1	1	1	0	DNA double-strand break repair,DNA recombination	112	True	False
Sister chromatid attachment to mitotic spindle	Chromosome segregation by mitotic spindle	0	0.6666667	0	0	Centrosome cycle	1	0	0.6666667	0	0	Centrosome cycle	112	False	False
Sister chromatid cohesion	Chromosome segregation by mitotic spindle	0.05882353	0.05882353	1	0	Centrosome cycle	1	0.05882353	0.0952381	0.6176471	0	DNA recombination	112	False	False
Sister chromatid segregation	Chromosome segregation by mitotic spindle	0.3333333	0.3333333	1	0	Chromosome segregation by mitotic spindle	1	0.3333333	0.3333333	1	0	Chromosome segregation by mitotic spindle	112	True	False
Smac-mediated removal of caspase inhibition	Apoptosis	1	1	1	0	Apoptosis	1	1	1	1	0	Apoptosis	112	True	False
Small ribosomal subunit organization	Ribonucleoprotein biogenesis	0.84375	0.84375	1	0	Ribonucleoprotein biogenesis	1	0.84375	0.84375	1	0	Ribonucleoprotein biogenesis	112	True	False
snRNA expression and spliceosome generation	Gene expression	0	0	NaN	0		0	0	0	NaN	0		29	False	False
snRNA transcription	snRNA expression and spliceosome generation	0	0.2222222	0	0	Transcription	1	0	0.2222222	0	0	Transcription	112	False	False
Sodium transmembrane transport	Transmembrane ion transport involved in membrane potential generation	0.02564103	0.1538462	0.1666667	0	Neuronal action potential generation and propagation	1	0.07142857	0.3333333	0.2142857	0	Metabolism of glutamate and histidine products	112	False	False
Somatostatin receptor signaling	Neuronal signaling pathways	1	1	1	0	Neuronal signaling pathways	1	1	1	1	0	Neuronal signaling pathways	112	True	True
Sphingolipid metabolism	Membrane lipid metabolism	0.7307692	0.7307692	1	0	Membrane lipid metabolism	1	0.7307692	0.7307692	1	0	Membrane lipid metabolism	112	True	False
Sphingomyelin metabolism	Sphingolipid metabolism	1	1	1	0	Sphingolipid metabolism	1	1	1	1	0	Sphingolipid metabolism	54	True	False
Spliceosome disassembly and mRNA release	Pre-mRNA splicing	0	0	NaN	0		0	0	0	NaN	0		112	False	False
Step 1 and step 2 catalysis during pre-mRNA splicing	Pre-mRNA splicing	0	0.25	0	0	snRNA expression and spliceosome generation	1	0	0.25	0	0	snRNA expression and spliceosome generation	112	False	False
Steroid and sex hormone signaling	Cellular communication	0.4615385	0.4615385	1	0	Cellular communication	1	0.4615385	0.4615385	1	0	Cellular communication	29	True	True
Steroid hormone synthesis	Lipid metabolism	0.07692308	0.07692308	1	0	Cellular detoxification	1	0.07692308	0.07692308	1	0	Cellular detoxification	29	False	False
Structural golgi apparatus organization	Organelle organization	0.7142857	0.7142857	1	0	Organelle organization	1	0.7142857	0.7142857	1	0	Organelle organization	29	True	False
Structural organization of exosome core	RNA 3' degradation by exosome	1	1	1	0	RNA 3' degradation by exosome	1	1	1	1	0	RNA 3' degradation by exosome	54	True	False
Sulfonation	Phase II biotransformation	0.3333333	0.3333333	1	0	Phase II biotransformation	1	0.3333333	0.3333333	1	0	Phase II biotransformation	112	True	False
Syndecan ectodomain shedding	Signaling by extracellular matrix components	0.5	0.5	1	0	Signaling by extracellular matrix components	1	0.5	0.5	1	0	Signaling by extracellular matrix components	112	True	True
Syndecan receptor signaling	Signaling by extracellular matrix components	0.75	0.75	1	0	Signaling by extracellular matrix components	1	0.75	0.75	1	0	Signaling by extracellular matrix components	112	True	True
Target RNA degradation, inhibition or destabilization by RICS or RITS	RNA surveillance and degradation	0.1666667	0.1666667	1	0	RNA surveillance and degradation	1	0.1666667	0.1666667	1	0	RNA surveillance and degradation	112	True	False
Telomere replication	Eukaryotic DNA replication	0.2941177	0.2941177	1	0	Eukaryotic DNA replication	1	0.2941177	0.2941177	1	0	Eukaryotic DNA replication	112	True	False
Tenascin receptor signaling	Matricellular protein signaling	0	0	NaN	0		0	0	0	NaN	0		112	False	True
TGF-beta superfamily signaling	Cellular communication	0.4444444	0.4444444	1	0	Cellular communication	1	0.4444444	0.4444444	1	0	Cellular communication	29	True	True
Thiamine metabolism	Metabolism of water-soluble vitamins	0.6666667	0.6666667	1	0	Metabolism of water-soluble vitamins	1	0.6666667	0.6666667	1	0	Metabolism of water-soluble vitamins	112	True	False
Thick myofilament organization	Myofibril formation and organization	0	0	NaN	0		0	0	0	NaN	0		112	False	False
Thin myofilament organization	Myofibril formation and organization	0.1111111	0.2222222	0.5	0	Actin filament dynamics	1	0.1111111	0.2222222	0.5	0	Actin filament dynamics	112	False	False
Thrombopoietin receptor signaling	Signaling pathways involved in hematopoiesis	0	0.25	0	0	Signaling pathways that control cell proliferation and differentiation	1	0	0.25	0	0	Signaling pathways that control cell proliferation and differentiation	112	False	True
Thrombospondin receptor signaling	Matricellular protein signaling	0	0	NaN	0		0	0	0	NaN	0		112	False	True
Thromboxane receptor signaling	Prostanoid receptor signaling	0.5	0.5	1	0	Prostanoid receptor signaling	1	0.5	0.5	1	0	Prostanoid receptor signaling	112	True	True
Thyroid hormone receptor signaling	Thyroid hormone related signaling	0.25	0.25	1	0	Signaling pathways that control cell proliferation and differentiation,Thyroid hormone related signaling	2	0.25	0.25	1	0	Signaling pathways that control cell proliferation and differentiation,Thyroid hormone related signaling	112	True	True
Thyroid hormone related signaling	Cellular communication	0.375	0.375	1	0	Cellular communication	1	0.375	0.375	1	0	Cellular communication	29	True	True
Thyroid-hormone synthesis	Metabolism of phenylalanine products	0.25	0.25	1	0	Free radical generation for respiratory burst,Metabolism of phenylalanine products	2	0.2857143	0.4	0.7142857	0	Free radical generation for respiratory burst	112	True	False
Thyroid-stimulating hormone receptor signaling	Thyroid hormone related signaling	0.75	0.75	1	0	Thyroid hormone related signaling	1	0.75	0.75	1	0	Thyroid hormone related signaling	112	True	True
Thyrotropin-releasing hormone receptor signaling	Thyroid hormone related signaling	1	1	1	0	Thyroid hormone related signaling	1	1	1	1	0	Thyroid hormone related signaling	112	True	True
Tight junction organization	Cell-cell junction organization	0.15	0.15	1	0	Cell-cell junction organization	1	0.15	0.25	0.6	0	Microtubule organization center dynamics	112	True	False
TNF superfamily signaling	Cellular communication	0.475	0.475	1	0	Cellular communication	1	0.475	0.475	1	0	Cellular communication	29	True	True
Toll-like receptor signaling	Pattern recognition signaling	0.15	0.15	1	0	Pattern recognition signaling	1	0.15	0.1666667	0.9	0	Interleukin receptor signaling	112	True	True
Transamination pathways	Ammonium metabolism	1	1	1	0	Ammonium metabolism	1	1	1	1	0	Ammonium metabolism	112	True	False
Transcription	Gene expression	0.3181818	0.3181818	1	0	Gene expression	1	0.368421	0.368421	1	0	Gene expression	29	True	False
Transcription by rna polymerase II	Transcription	0.1304348	0.1304348	1	0	Transcription	1	0.1304348	0.1304348	1	0	Transcription	112	True	False
Transcription initiation by general transcription factors	Transcription	0.3333333	0.3333333	1	0	Transcription	1	0.3333333	0.3333333	1	0	Transcription	112	True	False
Transcription regulation by chromatin remodeling	Transcription	0.3703704	0.3703704	1	0	Transcription	1	0.3703704	0.3703704	1	0	Transcription	112	True	False
Transcription regulation by mediator	Transcription	0.1923077	0.1923077	1	0	Transcription	1	0.1923077	0.1923077	1	0	Transcription	112	True	False
Transcription repression	Transcription	0.2307692	0.2307692	1	0	Transcription	1	0.2307692	0.2307692	1	0	Transcription	112	True	False
Transcription termination	Transcription	0	0.3333333	0	0	DNA single-strand break repair	1	0	0.3333333	0	0	DNA single-strand break repair	112	False	False
Transforming growth factor alpha receptor signaling	TGF-beta superfamily signaling	1	1	1	0	TGF-beta superfamily signaling	1	1	1	1	0	TGF-beta superfamily signaling	112	True	True
Transforming growth factor beta receptor signaling	TGF-beta superfamily signaling	0.3	0.3	1	0	TGF-beta superfamily signaling	1	0.3	0.3	1	0	TGF-beta superfamily signaling	112	True	True
Translation elongation	mRNA translation	0.3076923	0.3076923	1	0	mRNA translation	1	0.3076923	0.3076923	1	0	mRNA translation	112	True	False
Translation initiation	mRNA translation	0.4166667	0.4166667	1	0	mRNA translation	1	0.4255319	0.4255319	1	0	mRNA translation	112	True	False
Translation termination	mRNA translation	0	0	NaN	0		0	0	0	NaN	0		112	False	False
Transmembrane fatty acid translocation	Fatty acid metabolism	0	0.5	0	0	Mitochondrial energy production	1	0	0.5	0	0	Mitochondrial energy production	112	False	False
Transmembrane glucose transport	Carbohydrate metabolism and transport	0.5	0.5	1	0	Carbohydrate metabolism and transport	1	0.5	0.5	1	0	Carbohydrate metabolism and transport	112	True	False
Transmembrane ion transport involved in membrane potential generation	Membrane transport of small molecules and electrical properties of membranes	0.9285714	0.9285714	1	0	Membrane transport of small molecules and electrical properties of membranes	1	0.9285714	0.9285714	1	0	Membrane transport of small molecules and electrical properties of membranes	29	True	False
Transpositional recombination	DNA recombination	0	1	0	0	DNA double-strand break repair	1	0	1	0	0	DNA double-strand break repair	112	False	False
Transsulfuration pathway	One carbon metabolism	1	1	1	0	One carbon metabolism	1	1	1	1	0	One carbon metabolism	112	True	False
Triacylglycerol biosynthesis	Triacylglycerol metabolism	1	1	1	0	Triacylglycerol metabolism	1	1	1	1	0	Triacylglycerol metabolism	54	True	False
Triacylglycerol hydrolysis and mobilization	Triacylglycerol metabolism and transport	0.5	0.5	1	0	Triacylglycerol metabolism and transport	1	0.5	0.5	1	0	Triacylglycerol metabolism and transport	112	True	False
Triacylglycerol metabolism	Triacylglycerol metabolism and transport	0.375	0.5	0.75	0	Fatty acid metabolism	1	0.375	0.5	0.75	0	Fatty acid metabolism	112	False	False
Triacylglycerol metabolism and transport	Lipid metabolism	0.6	0.6	1	0	Lipid metabolism	1	0.6	0.6	1	0	Lipid metabolism	29	True	False
Triacylglycerol transport by chylomicrons	Triacylglycerol transport by lipoproteins	1	1	1	0	Triacylglycerol transport by lipoproteins	1	1	1	1	0	Triacylglycerol transport by lipoproteins	54	True	False
Triacylglycerol transport by lipoproteins	Triacylglycerol metabolism and transport	0.4	0.6	0.6666666	0	Non-vesicular lipid transport	1	0.4	0.6	0.6666666	0	Non-vesicular lipid transport	112	False	False
Triacylglycerol transport by VLDL	Triacylglycerol transport by lipoproteins	1	1	1	0	Triacylglycerol transport by lipoproteins	1	1	1	1	0	Triacylglycerol transport by lipoproteins	54	True	False
Tropoelastin synthesis	Elastogenesis	0	0	NaN	0		0	0	0	NaN	0		112	False	False
Tryptophan metabolism	Metabolism of essential amino acids	1	1	1	0	Metabolism of essential amino acids	1	1	1	1	0	Metabolism of essential amino acids	112	True	False
Tumor necrosis factor alpha receptor signaling	TNF superfamily signaling	0	1	0	0	Apoptosis,Signaling by extracellular matrix components	2	0	1	0	0	Apoptosis,Signaling by extracellular matrix components	112	False	True
Tumor necrosis factor beta receptor signaling	TNF superfamily signaling	0	0.3333333	0	0	Apoptosis	1	0	0.3333333	0	0	Apoptosis	112	False	True
Tyrosine metabolism	Metabolism of non-essential amino acids	0.8	0.8	1	0	Metabolism of non-essential amino acids	1	0.8	0.8	1	0	Metabolism of non-essential amino acids	112	True	False
U1 snRNP assembly	Pre-mRNA splicing	1	1	1	0	Pre-mRNA splicing	1	1	1	1	0	Pre-mRNA splicing	112	True	False
U2 snRNP assembly	Pre-mRNA splicing	0.7333333	0.7333333	1	0	Pre-mRNA splicing	1	0.7333333	0.7333333	1	0	Pre-mRNA splicing	112	True	False
U4-U6-U5 tri-snRNP assembly	Pre-mRNA splicing	0.4	0.4	1	0	Pre-mRNA splicing	1	0.4	0.4	1	0	Pre-mRNA splicing	112	True	False
Ubiquinone biosynthesis	Mitochondrial energy production	0.5	0.5	1	0	Mitochondrial energy production	1	0.5	0.5	1	0	Mitochondrial energy production	112	True	False
Ubiquitin activation	Protein polyubiquitination	1	1	1	0	Protein polyubiquitination	1	1	1	1	0	Protein polyubiquitination	54	True	False
Ubiquitin conjugation	Protein polyubiquitination	1	1	1	0	Protein polyubiquitination	1	1	1	1	0	Protein polyubiquitination	54	True	False
Ubiquitin ligation	Protein polyubiquitination	1	1	1	0	Protein polyubiquitination	1	1	1	1	0	Protein polyubiquitination	54	True	False
Ubiquitin mediated proteasomal degradation	Intracellular degradation pathways	0.1097561	0.1097561	1	0	Intracellular degradation pathways	1	0.1956522	0.1956522	1	0	Intracellular degradation pathways	29	True	False
Urea cycle	Ammonium metabolism	0.375	0.375	1	0	Ammonium metabolism,Metabolism of non-essential amino acids	2	0.375	0.375	1	0	Ammonium metabolism,Metabolism of non-essential amino acids	112	True	False
Valine catabolism	Metabolism of branched-chain amino acids	1	1	1	0	Metabolism of branched-chain amino acids	1	1	1	1	0	Metabolism of branched-chain amino acids	54	True	False
Vascular endothelial growth factor receptor signaling	Signaling pathways that control cell proliferation and differentiation	0.7142857	0.7142857	1	0	Signaling pathways that control cell proliferation and differentiation	1	0.7142857	0.7142857	1	0	Signaling pathways that control cell proliferation and differentiation	112	True	True
Vasoactive intestinal peptide receptor signaling	Gastrointestinal hormone signaling	0	0	NaN	0		0	0	0	NaN	0		112	False	True
VDJ recombination	DNA recombination	0.5714286	0.5714286	1	0	DNA recombination	1	0.5714286	0.5714286	1	0	DNA recombination	112	True	False
Versican receptor signaling	Signaling by extracellular matrix components	0.5	0.5	1	0	Elastogenesis,Signaling by extracellular matrix components	2	0.5	0.5	1	0	Elastogenesis,Signaling by extracellular matrix components	112	True	True
Versican synthesis	Proteoglycan synthesis	0	1	0	0	Elastogenesis,Signaling by extracellular matrix components	2	0	1	0	0	Elastogenesis,Signaling by extracellular matrix components	112	False	False
Vesicle biogenesis at cis-Golgi membrane	Retrograde vesicle traffic from Golgi to ER	1	1	1	0	Retrograde vesicle traffic from Golgi to ER	1	1	1	1	0	Retrograde vesicle traffic from Golgi to ER	54	True	False
Vesicle biogenesis at ER membrane	Anterograde vesicle traffic from ER to Golgi	1	1	1	0	Anterograde vesicle traffic from ER to Golgi	1	1	1	1	0	Anterograde vesicle traffic from ER to Golgi	54	True	False
Vesicle exocytosis	Intracellular vesicle traffic	0.1777778	0.1777778	1	0	Intracellular vesicle traffic	1	0.1777778	0.1777778	1	0	Intracellular vesicle traffic	29	True	False
Vesicle fusion with plasma membrane	Vesicle exocytosis	0.09375	0.09375	1	0	Vesicle exocytosis	1	0.09375	0.09375	1	0	Vesicle exocytosis	112	True	False
Vesicle tethering at plasma membrane	Vesicle exocytosis	0.25	0.6666667	0.375	0	Cytokinesis	1	0.25	0.6666667	0.375	0	Cytokinesis	112	False	False
Vesicle traffic between ER and TGN	Intracellular vesicle traffic	1	1	1	0	Intracellular vesicle traffic	1	1	1	1	0	Intracellular vesicle traffic	29	True	False
Vesicle traffic between TGN and endosome	Intracellular vesicle traffic	1	1	1	0	Intracellular vesicle traffic	1	1	1	1	0	Intracellular vesicle traffic	29	True	False
Vesicle traffic from TGN to lysosome-related organelles	Clathrin-mediated vesicle traffic from TGN to endosomal lysosomal system	1	1	1	0	Clathrin-mediated endocytosis,Clathrin-mediated vesicle traffic from TGN to endosomal lysosomal system	2	1	1	1	0	Clathrin-mediated endocytosis,Clathrin-mediated vesicle traffic from TGN to endosomal lysosomal system	54	True	False
Vimentin dynamics	Vimentin-like intermediate filament dynamics	1	1	1	0	Vimentin-like intermediate filament dynamics	1	1	1	1	0	Vimentin-like intermediate filament dynamics	54	True	False
Vimentin-like intermediate filament dynamics	Cytoplasmic intermediate filament and septin dynamics	0.8	0.8	1	0	Cytoplasmic intermediate filament and septin dynamics	1	0.8	0.8	1	0	Cytoplasmic intermediate filament and septin dynamics	112	True	False
Vitamin C metabolism	Metabolism of water-soluble vitamins	0	0.5	0	0	Collagen biosynthesis	1	0	0.5	0	0	Collagen biosynthesis	112	False	False
Vitamin D metabolism	Metabolism and transport of cholesterol, steroids and bile acids	0	0	NaN	0		0	0	0	NaN	0		112	False	False
Vitamin D receptor signaling	Signaling pathways regulating calcium homeostasis	1	1	1	0	Signaling pathways regulating calcium homeostasis	1	1	1	1	0	Signaling pathways regulating calcium homeostasis	112	True	True
WNT-Beta-catenin signaling pathway	Signaling pathways that control cell proliferation and differentiation	0.5	0.5	1	0	Signaling pathways that control cell proliferation and differentiation	1	0.5	0.5	1	0	Signaling pathways that control cell proliferation and differentiation	112	True	True
Z-disc organization	Myofibril formation and organization	0.375	0.375	1	0	Myofibril formation and organization	1	0.375	0.375	1	0	Myofibril formation and organization	112	True	False
