# Supplementary material for: A flexible ontology for inference of emergent whole cell function from relationships between subcellular processes
Source: Sci Rep. 2017 Dec 18;7:17689. doi: 10.1038/s41598-017-16627-4 (PMC5735158; doi:10.1038/s41598-017-16627-4)
Supplement: Supplementary file 36 — Supplementary Table S34 [file 41598_2017_16627_MOESM36_ESM.txt]

Parent_process	Left_out_children_processes_count	Parent_genes_among_children_processes_count	Parent_genes_count	Children_genes_count	ReadWrite_left_out_children_processes
Actin filament dynamics	0	117	142	208
Actin filament dynamics	1	105	142	189	Actin filament bundling and crosslinking
Actin filament dynamics	2	93	142	165	Actin filament bundling and crosslinking,Actin filament capping
Actin filament dynamics	3	81	142	147	Actin filament bundling and crosslinking,Actin filament capping,Actin filament nucleation and branching
Actin filament dynamics	4	70	142	129	Actin filament bundling and crosslinking,Actin filament capping,Actin filament nucleation and branching,Actin filament severing and depolymerization
Actin filament dynamics	5	0	142	0	Actin filament bundling and crosslinking,Actin filament capping,Actin filament nucleation and branching,Actin filament severing and depolymerization,Actin polymerization
Actin filament dynamics	4	20	142	30	Actin filament bundling and crosslinking,Actin filament capping,Actin filament nucleation and branching,Actin polymerization
Actin filament dynamics	3	83	142	148	Actin filament bundling and crosslinking,Actin filament capping,Actin filament severing and depolymerization
Actin filament dynamics	4	37	142	44	Actin filament bundling and crosslinking,Actin filament capping,Actin filament severing and depolymerization,Actin polymerization
Actin filament dynamics	3	51	142	67	Actin filament bundling and crosslinking,Actin filament capping,Actin polymerization
Actin filament dynamics	2	94	142	172	Actin filament bundling and crosslinking,Actin filament nucleation and branching
Actin filament dynamics	3	84	142	155	Actin filament bundling and crosslinking,Actin filament nucleation and branching,Actin filament severing and depolymerization
Actin filament dynamics	4	22	142	34	Actin filament bundling and crosslinking,Actin filament nucleation and branching,Actin filament severing and depolymerization,Actin polymerization
Actin filament dynamics	3	39	142	61	Actin filament bundling and crosslinking,Actin filament nucleation and branching,Actin polymerization
Actin filament dynamics	2	96	142	173	Actin filament bundling and crosslinking,Actin filament severing and depolymerization
Actin filament dynamics	3	56	142	75	Actin filament bundling and crosslinking,Actin filament severing and depolymerization,Actin polymerization
Actin filament dynamics	2	68	142	96	Actin filament bundling and crosslinking,Actin polymerization
Actin filament dynamics	1	106	142	185	Actin filament capping
Actin filament dynamics	2	95	142	168	Actin filament capping,Actin filament nucleation and branching
Actin filament dynamics	3	85	142	151	Actin filament capping,Actin filament nucleation and branching,Actin filament severing and depolymerization
Actin filament dynamics	4	28	142	37	Actin filament capping,Actin filament nucleation and branching,Actin filament severing and depolymerization,Actin polymerization
Actin filament dynamics	3	45	142	64	Actin filament capping,Actin filament nucleation and branching,Actin polymerization
Actin filament dynamics	2	96	142	168	Actin filament capping,Actin filament severing and depolymerization
Actin filament dynamics	3	56	142	72	Actin filament capping,Actin filament severing and depolymerization,Actin polymerization
Actin filament dynamics	2	69	142	94	Actin filament capping,Actin polymerization
Actin filament dynamics	1	106	142	191	Actin filament nucleation and branching
Actin filament dynamics	2	97	142	175	Actin filament nucleation and branching,Actin filament severing and depolymerization
Actin filament dynamics	3	46	142	67	Actin filament nucleation and branching,Actin filament severing and depolymerization,Actin polymerization
Actin filament dynamics	2	61	142	92	Actin filament nucleation and branching,Actin polymerization
Actin filament dynamics	1	108	142	192	Actin filament severing and depolymerization
Actin filament dynamics	2	72	142	100	Actin filament severing and depolymerization,Actin polymerization
Actin filament dynamics	1	84	142	121	Actin polymerization
Ammonium metabolism	0	23	28	34
Ammonium metabolism	1	18	28	20	Amination of alpha-keto acids and deamination of amino acids
Ammonium metabolism	2	9	28	10	Amination of alpha-keto acids and deamination of amino acids,Transamination pathways
Ammonium metabolism	3	0	28	0	Amination of alpha-keto acids and deamination of amino acids,Transamination pathways,Urea cycle
Ammonium metabolism	2	9	28	10	Amination of alpha-keto acids and deamination of amino acids,Urea cycle
Ammonium metabolism	1	15	28	25	Transamination pathways
Ammonium metabolism	2	6	28	15	Transamination pathways,Urea cycle
Ammonium metabolism	1	14	28	24	Urea cycle
Amyloid generation and aggregation	0	41	65	61
Amyloid generation and aggregation	1	33	65	47	Amyloid plaque organization
Amyloid generation and aggregation	2	7	65	10	Amyloid plaque organization,Amyloid precursor protein cleavage
Amyloid generation and aggregation	3	0	65	0	Amyloid plaque organization,Amyloid precursor protein cleavage,Inhibition of amyloid aggregation, amyloid degradation and uptake
Amyloid generation and aggregation	2	28	65	39	Amyloid plaque organization,Inhibition of amyloid aggregation, amyloid degradation and uptake
Amyloid generation and aggregation	1	24	65	34	Amyloid precursor protein cleavage
Amyloid generation and aggregation	2	21	65	28	Amyloid precursor protein cleavage,Inhibition of amyloid aggregation, amyloid degradation and uptake
Amyloid generation and aggregation	1	38	65	55	Inhibition of amyloid aggregation, amyloid degradation and uptake
Antigen presentation	0	19	45	20
Antigen presentation	1	6	45	7	Antigen presentation via MHC class I molecules
Antigen presentation	2	0	45	0	Antigen presentation via MHC class I molecules,Antigen presentation via MHC class II molecules
Antigen presentation	1	13	45	14	Antigen presentation via MHC class II molecules
Apoptosis	0	53	91	86
Apoptosis	1	50	91	80	Apoptosis caspase pathway
Apoptosis	2	46	91	74	Apoptosis caspase pathway,Apoptosome assembly
Apoptosis	3	44	91	70	Apoptosis caspase pathway,Apoptosome assembly,Apoptotic DNA degradation and nuclear disassembly
Apoptosis	4	38	91	64	Apoptosis caspase pathway,Apoptosome assembly,Apoptotic DNA degradation and nuclear disassembly,Extrinsic apoptosis pathway
Apoptosis	5	31	91	42	Apoptosis caspase pathway,Apoptosome assembly,Apoptotic DNA degradation and nuclear disassembly,Extrinsic apoptosis pathway,Inhibition of apoptosis
Apoptosis	6	13	91	17	Apoptosis caspase pathway,Apoptosome assembly,Apoptotic DNA degradation and nuclear disassembly,Extrinsic apoptosis pathway,Inhibition of apoptosis,Intrinsic apoptosis pathway
Apoptosis	7	0	91	0	Apoptosis caspase pathway,Apoptosome assembly,Apoptotic DNA degradation and nuclear disassembly,Extrinsic apoptosis pathway,Inhibition of apoptosis,Intrinsic apoptosis pathway,Smac-mediated removal of caspase inhibition
Apoptosis	6	25	91	32	Apoptosis caspase pathway,Apoptosome assembly,Apoptotic DNA degradation and nuclear disassembly,Extrinsic apoptosis pathway,Inhibition of apoptosis,Smac-mediated removal of caspase inhibition
Apoptosis	5	25	91	44	Apoptosis caspase pathway,Apoptosome assembly,Apoptotic DNA degradation and nuclear disassembly,Extrinsic apoptosis pathway,Intrinsic apoptosis pathway
Apoptosis	6	23	91	40	Apoptosis caspase pathway,Apoptosome assembly,Apoptotic DNA degradation and nuclear disassembly,Extrinsic apoptosis pathway,Intrinsic apoptosis pathway,Smac-mediated removal of caspase inhibition
Apoptosis	5	37	91	61	Apoptosis caspase pathway,Apoptosome assembly,Apoptotic DNA degradation and nuclear disassembly,Extrinsic apoptosis pathway,Smac-mediated removal of caspase inhibition
Apoptosis	4	37	91	48	Apoptosis caspase pathway,Apoptosome assembly,Apoptotic DNA degradation and nuclear disassembly,Inhibition of apoptosis
Apoptosis	5	24	91	28	Apoptosis caspase pathway,Apoptosome assembly,Apoptotic DNA degradation and nuclear disassembly,Inhibition of apoptosis,Intrinsic apoptosis pathway
Apoptosis	6	19	91	19	Apoptosis caspase pathway,Apoptosome assembly,Apoptotic DNA degradation and nuclear disassembly,Inhibition of apoptosis,Intrinsic apoptosis pathway,Smac-mediated removal of caspase inhibition
Apoptosis	5	34	91	41	Apoptosis caspase pathway,Apoptosome assembly,Apoptotic DNA degradation and nuclear disassembly,Inhibition of apoptosis,Smac-mediated removal of caspase inhibition
Apoptosis	4	34	91	53	Apoptosis caspase pathway,Apoptosome assembly,Apoptotic DNA degradation and nuclear disassembly,Intrinsic apoptosis pathway
Apoptosis	5	33	91	50	Apoptosis caspase pathway,Apoptosome assembly,Apoptotic DNA degradation and nuclear disassembly,Intrinsic apoptosis pathway,Smac-mediated removal of caspase inhibition
Apoptosis	4	44	91	68	Apoptosis caspase pathway,Apoptosome assembly,Apoptotic DNA degradation and nuclear disassembly,Smac-mediated removal of caspase inhibition
Apoptosis	3	41	91	69	Apoptosis caspase pathway,Apoptosome assembly,Extrinsic apoptosis pathway
Apoptosis	4	34	91	47	Apoptosis caspase pathway,Apoptosome assembly,Extrinsic apoptosis pathway,Inhibition of apoptosis
Apoptosis	5	16	91	22	Apoptosis caspase pathway,Apoptosome assembly,Extrinsic apoptosis pathway,Inhibition of apoptosis,Intrinsic apoptosis pathway
Apoptosis	6	3	91	5	Apoptosis caspase pathway,Apoptosome assembly,Extrinsic apoptosis pathway,Inhibition of apoptosis,Intrinsic apoptosis pathway,Smac-mediated removal of caspase inhibition
Apoptosis	5	28	91	37	Apoptosis caspase pathway,Apoptosome assembly,Extrinsic apoptosis pathway,Inhibition of apoptosis,Smac-mediated removal of caspase inhibition
Apoptosis	4	28	91	49	Apoptosis caspase pathway,Apoptosome assembly,Extrinsic apoptosis pathway,Intrinsic apoptosis pathway
Apoptosis	5	26	91	45	Apoptosis caspase pathway,Apoptosome assembly,Extrinsic apoptosis pathway,Intrinsic apoptosis pathway,Smac-mediated removal of caspase inhibition
Apoptosis	4	40	91	66	Apoptosis caspase pathway,Apoptosome assembly,Extrinsic apoptosis pathway,Smac-mediated removal of caspase inhibition
Apoptosis	3	39	91	52	Apoptosis caspase pathway,Apoptosome assembly,Inhibition of apoptosis
Apoptosis	4	26	91	32	Apoptosis caspase pathway,Apoptosome assembly,Inhibition of apoptosis,Intrinsic apoptosis pathway
Apoptosis	5	21	91	23	Apoptosis caspase pathway,Apoptosome assembly,Inhibition of apoptosis,Intrinsic apoptosis pathway,Smac-mediated removal of caspase inhibition
Apoptosis	4	36	91	45	Apoptosis caspase pathway,Apoptosome assembly,Inhibition of apoptosis,Smac-mediated removal of caspase inhibition
Apoptosis	3	36	91	57	Apoptosis caspase pathway,Apoptosome assembly,Intrinsic apoptosis pathway
Apoptosis	4	35	91	54	Apoptosis caspase pathway,Apoptosome assembly,Intrinsic apoptosis pathway,Smac-mediated removal of caspase inhibition
Apoptosis	3	46	91	72	Apoptosis caspase pathway,Apoptosome assembly,Smac-mediated removal of caspase inhibition
Apoptosis	2	48	91	76	Apoptosis caspase pathway,Apoptotic DNA degradation and nuclear disassembly
Apoptosis	3	43	91	71	Apoptosis caspase pathway,Apoptotic DNA degradation and nuclear disassembly,Extrinsic apoptosis pathway
Apoptosis	4	36	91	49	Apoptosis caspase pathway,Apoptotic DNA degradation and nuclear disassembly,Extrinsic apoptosis pathway,Inhibition of apoptosis
Apoptosis	5	20	91	26	Apoptosis caspase pathway,Apoptotic DNA degradation and nuclear disassembly,Extrinsic apoptosis pathway,Inhibition of apoptosis,Intrinsic apoptosis pathway
Apoptosis	6	13	91	16	Apoptosis caspase pathway,Apoptotic DNA degradation and nuclear disassembly,Extrinsic apoptosis pathway,Inhibition of apoptosis,Intrinsic apoptosis pathway,Smac-mediated removal of caspase inhibition
Apoptosis	5	31	91	41	Apoptosis caspase pathway,Apoptotic DNA degradation and nuclear disassembly,Extrinsic apoptosis pathway,Inhibition of apoptosis,Smac-mediated removal of caspase inhibition
Apoptosis	4	31	91	52	Apoptosis caspase pathway,Apoptotic DNA degradation and nuclear disassembly,Extrinsic apoptosis pathway,Intrinsic apoptosis pathway
Apoptosis	5	30	91	50	Apoptosis caspase pathway,Apoptotic DNA degradation and nuclear disassembly,Extrinsic apoptosis pathway,Intrinsic apoptosis pathway,Smac-mediated removal of caspase inhibition
Apoptosis	4	43	91	70	Apoptosis caspase pathway,Apoptotic DNA degradation and nuclear disassembly,Extrinsic apoptosis pathway,Smac-mediated removal of caspase inhibition
Apoptosis	3	41	91	54	Apoptosis caspase pathway,Apoptotic DNA degradation and nuclear disassembly,Inhibition of apoptosis
Apoptosis	4	28	91	34	Apoptosis caspase pathway,Apoptotic DNA degradation and nuclear disassembly,Inhibition of apoptosis,Intrinsic apoptosis pathway
Apoptosis	5	24	91	27	Apoptosis caspase pathway,Apoptotic DNA degradation and nuclear disassembly,Inhibition of apoptosis,Intrinsic apoptosis pathway,Smac-mediated removal of caspase inhibition
Apoptosis	4	38	91	48	Apoptosis caspase pathway,Apoptotic DNA degradation and nuclear disassembly,Inhibition of apoptosis,Smac-mediated removal of caspase inhibition
Apoptosis	3	38	91	59	Apoptosis caspase pathway,Apoptotic DNA degradation and nuclear disassembly,Intrinsic apoptosis pathway
Apoptosis	4	37	91	57	Apoptosis caspase pathway,Apoptotic DNA degradation and nuclear disassembly,Intrinsic apoptosis pathway,Smac-mediated removal of caspase inhibition
Apoptosis	3	48	91	75	Apoptosis caspase pathway,Apoptotic DNA degradation and nuclear disassembly,Smac-mediated removal of caspase inhibition
Apoptosis	2	45	91	75	Apoptosis caspase pathway,Extrinsic apoptosis pathway
Apoptosis	3	38	91	53	Apoptosis caspase pathway,Extrinsic apoptosis pathway,Inhibition of apoptosis
Apoptosis	4	22	91	30	Apoptosis caspase pathway,Extrinsic apoptosis pathway,Inhibition of apoptosis,Intrinsic apoptosis pathway
Apoptosis	5	15	91	20	Apoptosis caspase pathway,Extrinsic apoptosis pathway,Inhibition of apoptosis,Intrinsic apoptosis pathway,Smac-mediated removal of caspase inhibition
Apoptosis	4	33	91	45	Apoptosis caspase pathway,Extrinsic apoptosis pathway,Inhibition of apoptosis,Smac-mediated removal of caspase inhibition
Apoptosis	3	33	91	56	Apoptosis caspase pathway,Extrinsic apoptosis pathway,Intrinsic apoptosis pathway
Apoptosis	4	32	91	54	Apoptosis caspase pathway,Extrinsic apoptosis pathway,Intrinsic apoptosis pathway,Smac-mediated removal of caspase inhibition
Apoptosis	3	45	91	74	Apoptosis caspase pathway,Extrinsic apoptosis pathway,Smac-mediated removal of caspase inhibition
Apoptosis	2	43	91	58	Apoptosis caspase pathway,Inhibition of apoptosis
Apoptosis	3	30	91	38	Apoptosis caspase pathway,Inhibition of apoptosis,Intrinsic apoptosis pathway
Apoptosis	4	26	91	31	Apoptosis caspase pathway,Inhibition of apoptosis,Intrinsic apoptosis pathway,Smac-mediated removal of caspase inhibition
Apoptosis	3	40	91	52	Apoptosis caspase pathway,Inhibition of apoptosis,Smac-mediated removal of caspase inhibition
Apoptosis	2	40	91	63	Apoptosis caspase pathway,Intrinsic apoptosis pathway
Apoptosis	3	39	91	61	Apoptosis caspase pathway,Intrinsic apoptosis pathway,Smac-mediated removal of caspase inhibition
Apoptosis	2	50	91	79	Apoptosis caspase pathway,Smac-mediated removal of caspase inhibition
Apoptosis	1	50	91	81	Apoptosome assembly
Apoptosis	2	48	91	77	Apoptosome assembly,Apoptotic DNA degradation and nuclear disassembly
Apoptosis	3	42	91	71	Apoptosome assembly,Apoptotic DNA degradation and nuclear disassembly,Extrinsic apoptosis pathway
Apoptosis	4	35	91	49	Apoptosome assembly,Apoptotic DNA degradation and nuclear disassembly,Extrinsic apoptosis pathway,Inhibition of apoptosis
Apoptosis	5	22	91	29	Apoptosome assembly,Apoptotic DNA degradation and nuclear disassembly,Extrinsic apoptosis pathway,Inhibition of apoptosis,Intrinsic apoptosis pathway
Apoptosis	6	18	91	22	Apoptosome assembly,Apoptotic DNA degradation and nuclear disassembly,Extrinsic apoptosis pathway,Inhibition of apoptosis,Intrinsic apoptosis pathway,Smac-mediated removal of caspase inhibition
Apoptosis	5	32	91	43	Apoptosome assembly,Apoptotic DNA degradation and nuclear disassembly,Extrinsic apoptosis pathway,Inhibition of apoptosis,Smac-mediated removal of caspase inhibition
Apoptosis	4	31	91	53	Apoptosome assembly,Apoptotic DNA degradation and nuclear disassembly,Extrinsic apoptosis pathway,Intrinsic apoptosis pathway
Apoptosis	5	30	91	51	Apoptosome assembly,Apoptotic DNA degradation and nuclear disassembly,Extrinsic apoptosis pathway,Intrinsic apoptosis pathway,Smac-mediated removal of caspase inhibition
Apoptosis	4	42	91	70	Apoptosome assembly,Apoptotic DNA degradation and nuclear disassembly,Extrinsic apoptosis pathway,Smac-mediated removal of caspase inhibition
Apoptosis	3	41	91	55	Apoptosome assembly,Apoptotic DNA degradation and nuclear disassembly,Inhibition of apoptosis
Apoptosis	4	32	91	39	Apoptosome assembly,Apoptotic DNA degradation and nuclear disassembly,Inhibition of apoptosis,Intrinsic apoptosis pathway
Apoptosis	5	29	91	33	Apoptosome assembly,Apoptotic DNA degradation and nuclear disassembly,Inhibition of apoptosis,Intrinsic apoptosis pathway,Smac-mediated removal of caspase inhibition
Apoptosis	4	39	91	50	Apoptosome assembly,Apoptotic DNA degradation and nuclear disassembly,Inhibition of apoptosis,Smac-mediated removal of caspase inhibition
Apoptosis	3	40	91	62	Apoptosome assembly,Apoptotic DNA degradation and nuclear disassembly,Intrinsic apoptosis pathway
Apoptosis	4	39	91	60	Apoptosome assembly,Apoptotic DNA degradation and nuclear disassembly,Intrinsic apoptosis pathway,Smac-mediated removal of caspase inhibition
Apoptosis	3	48	91	76	Apoptosome assembly,Apoptotic DNA degradation and nuclear disassembly,Smac-mediated removal of caspase inhibition
Apoptosis	2	45	91	76	Apoptosome assembly,Extrinsic apoptosis pathway
Apoptosis	3	38	91	54	Apoptosome assembly,Extrinsic apoptosis pathway,Inhibition of apoptosis
Apoptosis	4	25	91	34	Apoptosome assembly,Extrinsic apoptosis pathway,Inhibition of apoptosis,Intrinsic apoptosis pathway
Apoptosis	5	21	91	27	Apoptosome assembly,Extrinsic apoptosis pathway,Inhibition of apoptosis,Intrinsic apoptosis pathway,Smac-mediated removal of caspase inhibition
Apoptosis	4	35	91	48	Apoptosome assembly,Extrinsic apoptosis pathway,Inhibition of apoptosis,Smac-mediated removal of caspase inhibition
Apoptosis	3	34	91	58	Apoptosome assembly,Extrinsic apoptosis pathway,Intrinsic apoptosis pathway
Apoptosis	4	33	91	56	Apoptosome assembly,Extrinsic apoptosis pathway,Intrinsic apoptosis pathway,Smac-mediated removal of caspase inhibition
Apoptosis	3	45	91	75	Apoptosome assembly,Extrinsic apoptosis pathway,Smac-mediated removal of caspase inhibition
Apoptosis	2	43	91	59	Apoptosome assembly,Inhibition of apoptosis
Apoptosis	3	34	91	43	Apoptosome assembly,Inhibition of apoptosis,Intrinsic apoptosis pathway
Apoptosis	4	31	91	37	Apoptosome assembly,Inhibition of apoptosis,Intrinsic apoptosis pathway,Smac-mediated removal of caspase inhibition
Apoptosis	3	41	91	54	Apoptosome assembly,Inhibition of apoptosis,Smac-mediated removal of caspase inhibition
Apoptosis	2	42	91	66	Apoptosome assembly,Intrinsic apoptosis pathway
Apoptosis	3	41	91	64	Apoptosome assembly,Intrinsic apoptosis pathway,Smac-mediated removal of caspase inhibition
Apoptosis	2	50	91	80	Apoptosome assembly,Smac-mediated removal of caspase inhibition
Apoptosis	1	51	91	82	Apoptotic DNA degradation and nuclear disassembly
Apoptosis	2	46	91	77	Apoptotic DNA degradation and nuclear disassembly,Extrinsic apoptosis pathway
Apoptosis	3	39	91	55	Apoptotic DNA degradation and nuclear disassembly,Extrinsic apoptosis pathway,Inhibition of apoptosis
Apoptosis	4	28	91	37	Apoptotic DNA degradation and nuclear disassembly,Extrinsic apoptosis pathway,Inhibition of apoptosis,Intrinsic apoptosis pathway
Apoptosis	5	24	91	30	Apoptotic DNA degradation and nuclear disassembly,Extrinsic apoptosis pathway,Inhibition of apoptosis,Intrinsic apoptosis pathway,Smac-mediated removal of caspase inhibition
Apoptosis	4	36	91	49	Apoptotic DNA degradation and nuclear disassembly,Extrinsic apoptosis pathway,Inhibition of apoptosis,Smac-mediated removal of caspase inhibition
Apoptosis	3	36	91	60	Apoptotic DNA degradation and nuclear disassembly,Extrinsic apoptosis pathway,Intrinsic apoptosis pathway
Apoptosis	4	35	91	58	Apoptotic DNA degradation and nuclear disassembly,Extrinsic apoptosis pathway,Intrinsic apoptosis pathway,Smac-mediated removal of caspase inhibition
Apoptosis	3	46	91	76	Apoptotic DNA degradation and nuclear disassembly,Extrinsic apoptosis pathway,Smac-mediated removal of caspase inhibition
Apoptosis	2	44	91	60	Apoptotic DNA degradation and nuclear disassembly,Inhibition of apoptosis
Apoptosis	3	35	91	44	Apoptotic DNA degradation and nuclear disassembly,Inhibition of apoptosis,Intrinsic apoptosis pathway
Apoptosis	4	32	91	38	Apoptotic DNA degradation and nuclear disassembly,Inhibition of apoptosis,Intrinsic apoptosis pathway,Smac-mediated removal of caspase inhibition
Apoptosis	3	42	91	55	Apoptotic DNA degradation and nuclear disassembly,Inhibition of apoptosis,Smac-mediated removal of caspase inhibition
Apoptosis	2	43	91	67	Apoptotic DNA degradation and nuclear disassembly,Intrinsic apoptosis pathway
Apoptosis	3	42	91	65	Apoptotic DNA degradation and nuclear disassembly,Intrinsic apoptosis pathway,Smac-mediated removal of caspase inhibition
Apoptosis	2	51	91	81	Apoptotic DNA degradation and nuclear disassembly,Smac-mediated removal of caspase inhibition
Apoptosis	1	48	91	81	Extrinsic apoptosis pathway
Apoptosis	2	41	91	59	Extrinsic apoptosis pathway,Inhibition of apoptosis
Apoptosis	3	30	91	41	Extrinsic apoptosis pathway,Inhibition of apoptosis,Intrinsic apoptosis pathway
Apoptosis	4	26	91	34	Extrinsic apoptosis pathway,Inhibition of apoptosis,Intrinsic apoptosis pathway,Smac-mediated removal of caspase inhibition
Apoptosis	3	38	91	53	Extrinsic apoptosis pathway,Inhibition of apoptosis,Smac-mediated removal of caspase inhibition
Apoptosis	2	38	91	64	Extrinsic apoptosis pathway,Intrinsic apoptosis pathway
Apoptosis	3	37	91	62	Extrinsic apoptosis pathway,Intrinsic apoptosis pathway,Smac-mediated removal of caspase inhibition
Apoptosis	2	48	91	80	Extrinsic apoptosis pathway,Smac-mediated removal of caspase inhibition
Apoptosis	1	46	91	64	Inhibition of apoptosis
Apoptosis	2	37	91	48	Inhibition of apoptosis,Intrinsic apoptosis pathway
Apoptosis	3	34	91	42	Inhibition of apoptosis,Intrinsic apoptosis pathway,Smac-mediated removal of caspase inhibition
Apoptosis	2	44	91	59	Inhibition of apoptosis,Smac-mediated removal of caspase inhibition
Apoptosis	1	45	91	71	Intrinsic apoptosis pathway
Apoptosis	2	44	91	69	Intrinsic apoptosis pathway,Smac-mediated removal of caspase inhibition
Apoptosis	1	53	91	85	Smac-mediated removal of caspase inhibition
Autophagy	0	31	76	34
Autophagy	1	29	76	30	Chaperone-mediated autophagy
Autophagy	2	0	76	0	Chaperone-mediated autophagy,Macroautophagy
Autophagy	1	7	76	9	Macroautophagy
Basement membrane dynamics	0	17	32	24
Basement membrane dynamics	1	8	32	11	Basement membrane assembly and organization
Basement membrane dynamics	2	1	32	2	Basement membrane assembly and organization,Basement membrane attachment to cell surface
Basement membrane dynamics	3	0	32	0	Basement membrane assembly and organization,Basement membrane attachment to cell surface,Perlecan synthesis
Basement membrane dynamics	2	7	32	9	Basement membrane assembly and organization,Perlecan synthesis
Basement membrane dynamics	1	11	32	16	Basement membrane attachment to cell surface
Basement membrane dynamics	2	11	32	15	Basement membrane attachment to cell surface,Perlecan synthesis
Basement membrane dynamics	1	17	32	23	Perlecan synthesis
Blood protein dynamics	0	8	11	11
Blood protein dynamics	1	1	11	2	Acute-phase response
Blood protein dynamics	2	1	11	2	Acute-phase response,Albumin mediated blood protein transport
Blood protein dynamics	1	8	11	11	Albumin mediated blood protein transport
Bombesin receptor signaling	0	4	6	11
Bombesin receptor signaling	1	4	6	6	Gastrin-releasing peptide receptor signaling
Bombesin receptor signaling	2	0	6	0	Gastrin-releasing peptide receptor signaling,Neuromedin B receptor signaling
Bombesin receptor signaling	1	2	6	7	Neuromedin B receptor signaling
Carbohydrate metabolism and transport	0	67	85	110
Carbohydrate metabolism and transport	1	65	85	106	Fructose and mannose metabolism
Carbohydrate metabolism and transport	2	60	85	101	Fructose and mannose metabolism,Galactose metabolism
Carbohydrate metabolism and transport	3	48	85	84	Fructose and mannose metabolism,Galactose metabolism,Glycogen synthesis and glycogenolysis
Carbohydrate metabolism and transport	4	23	85	36	Fructose and mannose metabolism,Galactose metabolism,Glycogen synthesis and glycogenolysis,Glycolysis and Gluconeogenesis
Carbohydrate metabolism and transport	5	20	85	27	Fructose and mannose metabolism,Galactose metabolism,Glycogen synthesis and glycogenolysis,Glycolysis and Gluconeogenesis,Inositol metabolism and transport
Carbohydrate metabolism and transport	6	9	85	11	Fructose and mannose metabolism,Galactose metabolism,Glycogen synthesis and glycogenolysis,Glycolysis and Gluconeogenesis,Inositol metabolism and transport,Pentose phosphate pathway
Carbohydrate metabolism and transport	7	4	85	6	Fructose and mannose metabolism,Galactose metabolism,Glycogen synthesis and glycogenolysis,Glycolysis and Gluconeogenesis,Inositol metabolism and transport,Pentose phosphate pathway,Polyol pathway
Carbohydrate metabolism and transport	8	0	85	0	Fructose and mannose metabolism,Galactose metabolism,Glycogen synthesis and glycogenolysis,Glycolysis and Gluconeogenesis,Inositol metabolism and transport,Pentose phosphate pathway,Polyol pathway,Transmembrane glucose transport
Carbohydrate metabolism and transport	7	5	85	5	Fructose and mannose metabolism,Galactose metabolism,Glycogen synthesis and glycogenolysis,Glycolysis and Gluconeogenesis,Inositol metabolism and transport,Pentose phosphate pathway,Transmembrane glucose transport
Carbohydrate metabolism and transport	6	17	85	24	Fructose and mannose metabolism,Galactose metabolism,Glycogen synthesis and glycogenolysis,Glycolysis and Gluconeogenesis,Inositol metabolism and transport,Polyol pathway
Carbohydrate metabolism and transport	7	13	85	18	Fructose and mannose metabolism,Galactose metabolism,Glycogen synthesis and glycogenolysis,Glycolysis and Gluconeogenesis,Inositol metabolism and transport,Polyol pathway,Transmembrane glucose transport
Carbohydrate metabolism and transport	6	16	85	21	Fructose and mannose metabolism,Galactose metabolism,Glycogen synthesis and glycogenolysis,Glycolysis and Gluconeogenesis,Inositol metabolism and transport,Transmembrane glucose transport
Carbohydrate metabolism and transport	5	12	85	20	Fructose and mannose metabolism,Galactose metabolism,Glycogen synthesis and glycogenolysis,Glycolysis and Gluconeogenesis,Pentose phosphate pathway
Carbohydrate metabolism and transport	6	8	85	16	Fructose and mannose metabolism,Galactose metabolism,Glycogen synthesis and glycogenolysis,Glycolysis and Gluconeogenesis,Pentose phosphate pathway,Polyol pathway
Carbohydrate metabolism and transport	7	4	85	10	Fructose and mannose metabolism,Galactose metabolism,Glycogen synthesis and glycogenolysis,Glycolysis and Gluconeogenesis,Pentose phosphate pathway,Polyol pathway,Transmembrane glucose transport
Carbohydrate metabolism and transport	6	8	85	14	Fructose and mannose metabolism,Galactose metabolism,Glycogen synthesis and glycogenolysis,Glycolysis and Gluconeogenesis,Pentose phosphate pathway,Transmembrane glucose transport
Carbohydrate metabolism and transport	5	20	85	33	Fructose and mannose metabolism,Galactose metabolism,Glycogen synthesis and glycogenolysis,Glycolysis and Gluconeogenesis,Polyol pathway
Carbohydrate metabolism and transport	6	16	85	27	Fructose and mannose metabolism,Galactose metabolism,Glycogen synthesis and glycogenolysis,Glycolysis and Gluconeogenesis,Polyol pathway,Transmembrane glucose transport
Carbohydrate metabolism and transport	5	19	85	30	Fructose and mannose metabolism,Galactose metabolism,Glycogen synthesis and glycogenolysis,Glycolysis and Gluconeogenesis,Transmembrane glucose transport
Carbohydrate metabolism and transport	4	45	85	75	Fructose and mannose metabolism,Galactose metabolism,Glycogen synthesis and glycogenolysis,Inositol metabolism and transport
Carbohydrate metabolism and transport	5	41	85	67	Fructose and mannose metabolism,Galactose metabolism,Glycogen synthesis and glycogenolysis,Inositol metabolism and transport,Pentose phosphate pathway
Carbohydrate metabolism and transport	6	38	85	64	Fructose and mannose metabolism,Galactose metabolism,Glycogen synthesis and glycogenolysis,Inositol metabolism and transport,Pentose phosphate pathway,Polyol pathway
Carbohydrate metabolism and transport	7	35	85	59	Fructose and mannose metabolism,Galactose metabolism,Glycogen synthesis and glycogenolysis,Inositol metabolism and transport,Pentose phosphate pathway,Polyol pathway,Transmembrane glucose transport
Carbohydrate metabolism and transport	6	38	85	62	Fructose and mannose metabolism,Galactose metabolism,Glycogen synthesis and glycogenolysis,Inositol metabolism and transport,Pentose phosphate pathway,Transmembrane glucose transport
Carbohydrate metabolism and transport	5	42	85	72	Fructose and mannose metabolism,Galactose metabolism,Glycogen synthesis and glycogenolysis,Inositol metabolism and transport,Polyol pathway
Carbohydrate metabolism and transport	6	39	85	67	Fructose and mannose metabolism,Galactose metabolism,Glycogen synthesis and glycogenolysis,Inositol metabolism and transport,Polyol pathway,Transmembrane glucose transport
Carbohydrate metabolism and transport	5	42	85	70	Fructose and mannose metabolism,Galactose metabolism,Glycogen synthesis and glycogenolysis,Inositol metabolism and transport,Transmembrane glucose transport
Carbohydrate metabolism and transport	4	44	85	76	Fructose and mannose metabolism,Galactose metabolism,Glycogen synthesis and glycogenolysis,Pentose phosphate pathway
Carbohydrate metabolism and transport	5	41	85	73	Fructose and mannose metabolism,Galactose metabolism,Glycogen synthesis and glycogenolysis,Pentose phosphate pathway,Polyol pathway
Carbohydrate metabolism and transport	6	38	85	68	Fructose and mannose metabolism,Galactose metabolism,Glycogen synthesis and glycogenolysis,Pentose phosphate pathway,Polyol pathway,Transmembrane glucose transport
Carbohydrate metabolism and transport	5	41	85	71	Fructose and mannose metabolism,Galactose metabolism,Glycogen synthesis and glycogenolysis,Pentose phosphate pathway,Transmembrane glucose transport
Carbohydrate metabolism and transport	4	45	85	81	Fructose and mannose metabolism,Galactose metabolism,Glycogen synthesis and glycogenolysis,Polyol pathway
Carbohydrate metabolism and transport	5	42	85	76	Fructose and mannose metabolism,Galactose metabolism,Glycogen synthesis and glycogenolysis,Polyol pathway,Transmembrane glucose transport
Carbohydrate metabolism and transport	4	45	85	79	Fructose and mannose metabolism,Galactose metabolism,Glycogen synthesis and glycogenolysis,Transmembrane glucose transport
Carbohydrate metabolism and transport	3	39	85	59	Fructose and mannose metabolism,Galactose metabolism,Glycolysis and Gluconeogenesis
Carbohydrate metabolism and transport	4	36	85	50	Fructose and mannose metabolism,Galactose metabolism,Glycolysis and Gluconeogenesis,Inositol metabolism and transport
Carbohydrate metabolism and transport	5	27	85	36	Fructose and mannose metabolism,Galactose metabolism,Glycolysis and Gluconeogenesis,Inositol metabolism and transport,Pentose phosphate pathway
Carbohydrate metabolism and transport	6	22	85	31	Fructose and mannose metabolism,Galactose metabolism,Glycolysis and Gluconeogenesis,Inositol metabolism and transport,Pentose phosphate pathway,Polyol pathway
Carbohydrate metabolism and transport	7	19	85	26	Fructose and mannose metabolism,Galactose metabolism,Glycolysis and Gluconeogenesis,Inositol metabolism and transport,Pentose phosphate pathway,Polyol pathway,Transmembrane glucose transport
Carbohydrate metabolism and transport	6	24	85	31	Fructose and mannose metabolism,Galactose metabolism,Glycolysis and Gluconeogenesis,Inositol metabolism and transport,Pentose phosphate pathway,Transmembrane glucose transport
Carbohydrate metabolism and transport	5	33	85	47	Fructose and mannose metabolism,Galactose metabolism,Glycolysis and Gluconeogenesis,Inositol metabolism and transport,Polyol pathway
Carbohydrate metabolism and transport	6	30	85	42	Fructose and mannose metabolism,Galactose metabolism,Glycolysis and Gluconeogenesis,Inositol metabolism and transport,Polyol pathway,Transmembrane glucose transport
Carbohydrate metabolism and transport	5	33	85	45	Fructose and mannose metabolism,Galactose metabolism,Glycolysis and Gluconeogenesis,Inositol metabolism and transport,Transmembrane glucose transport
Carbohydrate metabolism and transport	4	30	85	45	Fructose and mannose metabolism,Galactose metabolism,Glycolysis and Gluconeogenesis,Pentose phosphate pathway
Carbohydrate metabolism and transport	5	26	85	41	Fructose and mannose metabolism,Galactose metabolism,Glycolysis and Gluconeogenesis,Pentose phosphate pathway,Polyol pathway
Carbohydrate metabolism and transport	6	23	85	36	Fructose and mannose metabolism,Galactose metabolism,Glycolysis and Gluconeogenesis,Pentose phosphate pathway,Polyol pathway,Transmembrane glucose transport
Carbohydrate metabolism and transport	5	27	85	40	Fructose and mannose metabolism,Galactose metabolism,Glycolysis and Gluconeogenesis,Pentose phosphate pathway,Transmembrane glucose transport
Carbohydrate metabolism and transport	4	36	85	56	Fructose and mannose metabolism,Galactose metabolism,Glycolysis and Gluconeogenesis,Polyol pathway
Carbohydrate metabolism and transport	5	33	85	51	Fructose and mannose metabolism,Galactose metabolism,Glycolysis and Gluconeogenesis,Polyol pathway,Transmembrane glucose transport
Carbohydrate metabolism and transport	4	36	85	54	Fructose and mannose metabolism,Galactose metabolism,Glycolysis and Gluconeogenesis,Transmembrane glucose transport
Carbohydrate metabolism and transport	3	57	85	92	Fructose and mannose metabolism,Galactose metabolism,Inositol metabolism and transport
Carbohydrate metabolism and transport	4	53	85	84	Fructose and mannose metabolism,Galactose metabolism,Inositol metabolism and transport,Pentose phosphate pathway
Carbohydrate metabolism and transport	5	50	85	81	Fructose and mannose metabolism,Galactose metabolism,Inositol metabolism and transport,Pentose phosphate pathway,Polyol pathway
Carbohydrate metabolism and transport	6	47	85	76	Fructose and mannose metabolism,Galactose metabolism,Inositol metabolism and transport,Pentose phosphate pathway,Polyol pathway,Transmembrane glucose transport
Carbohydrate metabolism and transport	5	50	85	79	Fructose and mannose metabolism,Galactose metabolism,Inositol metabolism and transport,Pentose phosphate pathway,Transmembrane glucose transport
Carbohydrate metabolism and transport	4	54	85	89	Fructose and mannose metabolism,Galactose metabolism,Inositol metabolism and transport,Polyol pathway
Carbohydrate metabolism and transport	5	51	85	84	Fructose and mannose metabolism,Galactose metabolism,Inositol metabolism and transport,Polyol pathway,Transmembrane glucose transport
Carbohydrate metabolism and transport	4	54	85	87	Fructose and mannose metabolism,Galactose metabolism,Inositol metabolism and transport,Transmembrane glucose transport
Carbohydrate metabolism and transport	3	56	85	93	Fructose and mannose metabolism,Galactose metabolism,Pentose phosphate pathway
Carbohydrate metabolism and transport	4	53	85	90	Fructose and mannose metabolism,Galactose metabolism,Pentose phosphate pathway,Polyol pathway
Carbohydrate metabolism and transport	5	50	85	85	Fructose and mannose metabolism,Galactose metabolism,Pentose phosphate pathway,Polyol pathway,Transmembrane glucose transport
Carbohydrate metabolism and transport	4	53	85	88	Fructose and mannose metabolism,Galactose metabolism,Pentose phosphate pathway,Transmembrane glucose transport
Carbohydrate metabolism and transport	3	57	85	98	Fructose and mannose metabolism,Galactose metabolism,Polyol pathway
Carbohydrate metabolism and transport	4	54	85	93	Fructose and mannose metabolism,Galactose metabolism,Polyol pathway,Transmembrane glucose transport
Carbohydrate metabolism and transport	3	57	85	96	Fructose and mannose metabolism,Galactose metabolism,Transmembrane glucose transport
Carbohydrate metabolism and transport	2	53	85	89	Fructose and mannose metabolism,Glycogen synthesis and glycogenolysis
Carbohydrate metabolism and transport	3	28	85	41	Fructose and mannose metabolism,Glycogen synthesis and glycogenolysis,Glycolysis and Gluconeogenesis
Carbohydrate metabolism and transport	4	25	85	32	Fructose and mannose metabolism,Glycogen synthesis and glycogenolysis,Glycolysis and Gluconeogenesis,Inositol metabolism and transport
Carbohydrate metabolism and transport	5	14	85	16	Fructose and mannose metabolism,Glycogen synthesis and glycogenolysis,Glycolysis and Gluconeogenesis,Inositol metabolism and transport,Pentose phosphate pathway
Carbohydrate metabolism and transport	6	9	85	11	Fructose and mannose metabolism,Glycogen synthesis and glycogenolysis,Glycolysis and Gluconeogenesis,Inositol metabolism and transport,Pentose phosphate pathway,Polyol pathway
Carbohydrate metabolism and transport	7	5	85	5	Fructose and mannose metabolism,Glycogen synthesis and glycogenolysis,Glycolysis and Gluconeogenesis,Inositol metabolism and transport,Pentose phosphate pathway,Polyol pathway,Transmembrane glucose transport
Carbohydrate metabolism and transport	6	10	85	10	Fructose and mannose metabolism,Glycogen synthesis and glycogenolysis,Glycolysis and Gluconeogenesis,Inositol metabolism and transport,Pentose phosphate pathway,Transmembrane glucose transport
Carbohydrate metabolism and transport	5	22	85	29	Fructose and mannose metabolism,Glycogen synthesis and glycogenolysis,Glycolysis and Gluconeogenesis,Inositol metabolism and transport,Polyol pathway
Carbohydrate metabolism and transport	6	18	85	23	Fructose and mannose metabolism,Glycogen synthesis and glycogenolysis,Glycolysis and Gluconeogenesis,Inositol metabolism and transport,Polyol pathway,Transmembrane glucose transport
Carbohydrate metabolism and transport	5	21	85	26	Fructose and mannose metabolism,Glycogen synthesis and glycogenolysis,Glycolysis and Gluconeogenesis,Inositol metabolism and transport,Transmembrane glucose transport
Carbohydrate metabolism and transport	4	17	85	25	Fructose and mannose metabolism,Glycogen synthesis and glycogenolysis,Glycolysis and Gluconeogenesis,Pentose phosphate pathway
Carbohydrate metabolism and transport	5	13	85	21	Fructose and mannose metabolism,Glycogen synthesis and glycogenolysis,Glycolysis and Gluconeogenesis,Pentose phosphate pathway,Polyol pathway
Carbohydrate metabolism and transport	6	9	85	15	Fructose and mannose metabolism,Glycogen synthesis and glycogenolysis,Glycolysis and Gluconeogenesis,Pentose phosphate pathway,Polyol pathway,Transmembrane glucose transport
Carbohydrate metabolism and transport	5	13	85	19	Fructose and mannose metabolism,Glycogen synthesis and glycogenolysis,Glycolysis and Gluconeogenesis,Pentose phosphate pathway,Transmembrane glucose transport
Carbohydrate metabolism and transport	4	25	85	38	Fructose and mannose metabolism,Glycogen synthesis and glycogenolysis,Glycolysis and Gluconeogenesis,Polyol pathway
Carbohydrate metabolism and transport	5	21	85	32	Fructose and mannose metabolism,Glycogen synthesis and glycogenolysis,Glycolysis and Gluconeogenesis,Polyol pathway,Transmembrane glucose transport
Carbohydrate metabolism and transport	4	24	85	35	Fructose and mannose metabolism,Glycogen synthesis and glycogenolysis,Glycolysis and Gluconeogenesis,Transmembrane glucose transport
Carbohydrate metabolism and transport	3	50	85	80	Fructose and mannose metabolism,Glycogen synthesis and glycogenolysis,Inositol metabolism and transport
Carbohydrate metabolism and transport	4	46	85	72	Fructose and mannose metabolism,Glycogen synthesis and glycogenolysis,Inositol metabolism and transport,Pentose phosphate pathway
Carbohydrate metabolism and transport	5	43	85	69	Fructose and mannose metabolism,Glycogen synthesis and glycogenolysis,Inositol metabolism and transport,Pentose phosphate pathway,Polyol pathway
Carbohydrate metabolism and transport	6	40	85	64	Fructose and mannose metabolism,Glycogen synthesis and glycogenolysis,Inositol metabolism and transport,Pentose phosphate pathway,Polyol pathway,Transmembrane glucose transport
Carbohydrate metabolism and transport	5	43	85	67	Fructose and mannose metabolism,Glycogen synthesis and glycogenolysis,Inositol metabolism and transport,Pentose phosphate pathway,Transmembrane glucose transport
Carbohydrate metabolism and transport	4	47	85	77	Fructose and mannose metabolism,Glycogen synthesis and glycogenolysis,Inositol metabolism and transport,Polyol pathway
Carbohydrate metabolism and transport	5	44	85	72	Fructose and mannose metabolism,Glycogen synthesis and glycogenolysis,Inositol metabolism and transport,Polyol pathway,Transmembrane glucose transport
Carbohydrate metabolism and transport	4	47	85	75	Fructose and mannose metabolism,Glycogen synthesis and glycogenolysis,Inositol metabolism and transport,Transmembrane glucose transport
Carbohydrate metabolism and transport	3	49	85	81	Fructose and mannose metabolism,Glycogen synthesis and glycogenolysis,Pentose phosphate pathway
Carbohydrate metabolism and transport	4	46	85	78	Fructose and mannose metabolism,Glycogen synthesis and glycogenolysis,Pentose phosphate pathway,Polyol pathway
Carbohydrate metabolism and transport	5	43	85	73	Fructose and mannose metabolism,Glycogen synthesis and glycogenolysis,Pentose phosphate pathway,Polyol pathway,Transmembrane glucose transport
Carbohydrate metabolism and transport	4	46	85	76	Fructose and mannose metabolism,Glycogen synthesis and glycogenolysis,Pentose phosphate pathway,Transmembrane glucose transport
Carbohydrate metabolism and transport	3	50	85	86	Fructose and mannose metabolism,Glycogen synthesis and glycogenolysis,Polyol pathway
Carbohydrate metabolism and transport	4	47	85	81	Fructose and mannose metabolism,Glycogen synthesis and glycogenolysis,Polyol pathway,Transmembrane glucose transport
Carbohydrate metabolism and transport	3	50	85	84	Fructose and mannose metabolism,Glycogen synthesis and glycogenolysis,Transmembrane glucose transport
Carbohydrate metabolism and transport	2	44	85	64	Fructose and mannose metabolism,Glycolysis and Gluconeogenesis
Carbohydrate metabolism and transport	3	41	85	55	Fructose and mannose metabolism,Glycolysis and Gluconeogenesis,Inositol metabolism and transport
Carbohydrate metabolism and transport	4	32	85	41	Fructose and mannose metabolism,Glycolysis and Gluconeogenesis,Inositol metabolism and transport,Pentose phosphate pathway
Carbohydrate metabolism and transport	5	27	85	36	Fructose and mannose metabolism,Glycolysis and Gluconeogenesis,Inositol metabolism and transport,Pentose phosphate pathway,Polyol pathway
Carbohydrate metabolism and transport	6	24	85	31	Fructose and mannose metabolism,Glycolysis and Gluconeogenesis,Inositol metabolism and transport,Pentose phosphate pathway,Polyol pathway,Transmembrane glucose transport
Carbohydrate metabolism and transport	5	29	85	36	Fructose and mannose metabolism,Glycolysis and Gluconeogenesis,Inositol metabolism and transport,Pentose phosphate pathway,Transmembrane glucose transport
Carbohydrate metabolism and transport	4	38	85	52	Fructose and mannose metabolism,Glycolysis and Gluconeogenesis,Inositol metabolism and transport,Polyol pathway
Carbohydrate metabolism and transport	5	35	85	47	Fructose and mannose metabolism,Glycolysis and Gluconeogenesis,Inositol metabolism and transport,Polyol pathway,Transmembrane glucose transport
Carbohydrate metabolism and transport	4	38	85	50	Fructose and mannose metabolism,Glycolysis and Gluconeogenesis,Inositol metabolism and transport,Transmembrane glucose transport
Carbohydrate metabolism and transport	3	35	85	50	Fructose and mannose metabolism,Glycolysis and Gluconeogenesis,Pentose phosphate pathway
Carbohydrate metabolism and transport	4	31	85	46	Fructose and mannose metabolism,Glycolysis and Gluconeogenesis,Pentose phosphate pathway,Polyol pathway
Carbohydrate metabolism and transport	5	28	85	41	Fructose and mannose metabolism,Glycolysis and Gluconeogenesis,Pentose phosphate pathway,Polyol pathway,Transmembrane glucose transport
Carbohydrate metabolism and transport	4	32	85	45	Fructose and mannose metabolism,Glycolysis and Gluconeogenesis,Pentose phosphate pathway,Transmembrane glucose transport
Carbohydrate metabolism and transport	3	41	85	61	Fructose and mannose metabolism,Glycolysis and Gluconeogenesis,Polyol pathway
Carbohydrate metabolism and transport	4	38	85	56	Fructose and mannose metabolism,Glycolysis and Gluconeogenesis,Polyol pathway,Transmembrane glucose transport
Carbohydrate metabolism and transport	3	41	85	59	Fructose and mannose metabolism,Glycolysis and Gluconeogenesis,Transmembrane glucose transport
Carbohydrate metabolism and transport	2	62	85	97	Fructose and mannose metabolism,Inositol metabolism and transport
Carbohydrate metabolism and transport	3	58	85	89	Fructose and mannose metabolism,Inositol metabolism and transport,Pentose phosphate pathway
Carbohydrate metabolism and transport	4	55	85	86	Fructose and mannose metabolism,Inositol metabolism and transport,Pentose phosphate pathway,Polyol pathway
Carbohydrate metabolism and transport	5	52	85	81	Fructose and mannose metabolism,Inositol metabolism and transport,Pentose phosphate pathway,Polyol pathway,Transmembrane glucose transport
Carbohydrate metabolism and transport	4	55	85	84	Fructose and mannose metabolism,Inositol metabolism and transport,Pentose phosphate pathway,Transmembrane glucose transport
Carbohydrate metabolism and transport	3	59	85	94	Fructose and mannose metabolism,Inositol metabolism and transport,Polyol pathway
Carbohydrate metabolism and transport	4	56	85	89	Fructose and mannose metabolism,Inositol metabolism and transport,Polyol pathway,Transmembrane glucose transport
Carbohydrate metabolism and transport	3	59	85	92	Fructose and mannose metabolism,Inositol metabolism and transport,Transmembrane glucose transport
Carbohydrate metabolism and transport	2	61	85	98	Fructose and mannose metabolism,Pentose phosphate pathway
Carbohydrate metabolism and transport	3	58	85	95	Fructose and mannose metabolism,Pentose phosphate pathway,Polyol pathway
Carbohydrate metabolism and transport	4	55	85	90	Fructose and mannose metabolism,Pentose phosphate pathway,Polyol pathway,Transmembrane glucose transport
Carbohydrate metabolism and transport	3	58	85	93	Fructose and mannose metabolism,Pentose phosphate pathway,Transmembrane glucose transport
Carbohydrate metabolism and transport	2	62	85	103	Fructose and mannose metabolism,Polyol pathway
Carbohydrate metabolism and transport	3	59	85	98	Fructose and mannose metabolism,Polyol pathway,Transmembrane glucose transport
Carbohydrate metabolism and transport	2	62	85	101	Fructose and mannose metabolism,Transmembrane glucose transport
Carbohydrate metabolism and transport	1	62	85	105	Galactose metabolism
Carbohydrate metabolism and transport	2	50	85	88	Galactose metabolism,Glycogen synthesis and glycogenolysis
Carbohydrate metabolism and transport	3	26	85	42	Galactose metabolism,Glycogen synthesis and glycogenolysis,Glycolysis and Gluconeogenesis
Carbohydrate metabolism and transport	4	23	85	33	Galactose metabolism,Glycogen synthesis and glycogenolysis,Glycolysis and Gluconeogenesis,Inositol metabolism and transport
Carbohydrate metabolism and transport	5	11	85	16	Galactose metabolism,Glycogen synthesis and glycogenolysis,Glycolysis and Gluconeogenesis,Inositol metabolism and transport,Pentose phosphate pathway
Carbohydrate metabolism and transport	6	8	85	13	Galactose metabolism,Glycogen synthesis and glycogenolysis,Glycolysis and Gluconeogenesis,Inositol metabolism and transport,Pentose phosphate pathway,Polyol pathway
Carbohydrate metabolism and transport	7	4	85	7	Galactose metabolism,Glycogen synthesis and glycogenolysis,Glycolysis and Gluconeogenesis,Inositol metabolism and transport,Pentose phosphate pathway,Polyol pathway,Transmembrane glucose transport
Carbohydrate metabolism and transport	6	7	85	10	Galactose metabolism,Glycogen synthesis and glycogenolysis,Glycolysis and Gluconeogenesis,Inositol metabolism and transport,Pentose phosphate pathway,Transmembrane glucose transport
Carbohydrate metabolism and transport	5	20	85	30	Galactose metabolism,Glycogen synthesis and glycogenolysis,Glycolysis and Gluconeogenesis,Inositol metabolism and transport,Polyol pathway
Carbohydrate metabolism and transport	6	16	85	24	Galactose metabolism,Glycogen synthesis and glycogenolysis,Glycolysis and Gluconeogenesis,Inositol metabolism and transport,Polyol pathway,Transmembrane glucose transport
Carbohydrate metabolism and transport	5	18	85	26	Galactose metabolism,Glycogen synthesis and glycogenolysis,Glycolysis and Gluconeogenesis,Inositol metabolism and transport,Transmembrane glucose transport
Carbohydrate metabolism and transport	4	14	85	25	Galactose metabolism,Glycogen synthesis and glycogenolysis,Glycolysis and Gluconeogenesis,Pentose phosphate pathway
Carbohydrate metabolism and transport	5	11	85	22	Galactose metabolism,Glycogen synthesis and glycogenolysis,Glycolysis and Gluconeogenesis,Pentose phosphate pathway,Polyol pathway
Carbohydrate metabolism and transport	6	7	85	16	Galactose metabolism,Glycogen synthesis and glycogenolysis,Glycolysis and Gluconeogenesis,Pentose phosphate pathway,Polyol pathway,Transmembrane glucose transport
Carbohydrate metabolism and transport	5	10	85	19	Galactose metabolism,Glycogen synthesis and glycogenolysis,Glycolysis and Gluconeogenesis,Pentose phosphate pathway,Transmembrane glucose transport
Carbohydrate metabolism and transport	4	23	85	39	Galactose metabolism,Glycogen synthesis and glycogenolysis,Glycolysis and Gluconeogenesis,Polyol pathway
Carbohydrate metabolism and transport	5	19	85	33	Galactose metabolism,Glycogen synthesis and glycogenolysis,Glycolysis and Gluconeogenesis,Polyol pathway,Transmembrane glucose transport
Carbohydrate metabolism and transport	4	21	85	35	Galactose metabolism,Glycogen synthesis and glycogenolysis,Glycolysis and Gluconeogenesis,Transmembrane glucose transport
Carbohydrate metabolism and transport	3	47	85	79	Galactose metabolism,Glycogen synthesis and glycogenolysis,Inositol metabolism and transport
Carbohydrate metabolism and transport	4	43	85	71	Galactose metabolism,Glycogen synthesis and glycogenolysis,Inositol metabolism and transport,Pentose phosphate pathway
Carbohydrate metabolism and transport	5	41	85	69	Galactose metabolism,Glycogen synthesis and glycogenolysis,Inositol metabolism and transport,Pentose phosphate pathway,Polyol pathway
Carbohydrate metabolism and transport	6	38	85	64	Galactose metabolism,Glycogen synthesis and glycogenolysis,Inositol metabolism and transport,Pentose phosphate pathway,Polyol pathway,Transmembrane glucose transport
Carbohydrate metabolism and transport	5	40	85	66	Galactose metabolism,Glycogen synthesis and glycogenolysis,Inositol metabolism and transport,Pentose phosphate pathway,Transmembrane glucose transport
Carbohydrate metabolism and transport	4	45	85	77	Galactose metabolism,Glycogen synthesis and glycogenolysis,Inositol metabolism and transport,Polyol pathway
Carbohydrate metabolism and transport	5	42	85	72	Galactose metabolism,Glycogen synthesis and glycogenolysis,Inositol metabolism and transport,Polyol pathway,Transmembrane glucose transport
Carbohydrate metabolism and transport	4	44	85	74	Galactose metabolism,Glycogen synthesis and glycogenolysis,Inositol metabolism and transport,Transmembrane glucose transport
Carbohydrate metabolism and transport	3	46	85	80	Galactose metabolism,Glycogen synthesis and glycogenolysis,Pentose phosphate pathway
Carbohydrate metabolism and transport	4	44	85	78	Galactose metabolism,Glycogen synthesis and glycogenolysis,Pentose phosphate pathway,Polyol pathway
Carbohydrate metabolism and transport	5	41	85	73	Galactose metabolism,Glycogen synthesis and glycogenolysis,Pentose phosphate pathway,Polyol pathway,Transmembrane glucose transport
Carbohydrate metabolism and transport	4	43	85	75	Galactose metabolism,Glycogen synthesis and glycogenolysis,Pentose phosphate pathway,Transmembrane glucose transport
Carbohydrate metabolism and transport	3	48	85	86	Galactose metabolism,Glycogen synthesis and glycogenolysis,Polyol pathway
Carbohydrate metabolism and transport	4	45	85	81	Galactose metabolism,Glycogen synthesis and glycogenolysis,Polyol pathway,Transmembrane glucose transport
Carbohydrate metabolism and transport	3	47	85	83	Galactose metabolism,Glycogen synthesis and glycogenolysis,Transmembrane glucose transport
Carbohydrate metabolism and transport	2	41	85	64	Galactose metabolism,Glycolysis and Gluconeogenesis
Carbohydrate metabolism and transport	3	38	85	55	Galactose metabolism,Glycolysis and Gluconeogenesis,Inositol metabolism and transport
Carbohydrate metabolism and transport	4	29	85	41	Galactose metabolism,Glycolysis and Gluconeogenesis,Inositol metabolism and transport,Pentose phosphate pathway
Carbohydrate metabolism and transport	5	26	85	38	Galactose metabolism,Glycolysis and Gluconeogenesis,Inositol metabolism and transport,Pentose phosphate pathway,Polyol pathway
Carbohydrate metabolism and transport	6	23	85	33	Galactose metabolism,Glycolysis and Gluconeogenesis,Inositol metabolism and transport,Pentose phosphate pathway,Polyol pathway,Transmembrane glucose transport
Carbohydrate metabolism and transport	5	26	85	36	Galactose metabolism,Glycolysis and Gluconeogenesis,Inositol metabolism and transport,Pentose phosphate pathway,Transmembrane glucose transport
Carbohydrate metabolism and transport	4	36	85	53	Galactose metabolism,Glycolysis and Gluconeogenesis,Inositol metabolism and transport,Polyol pathway
Carbohydrate metabolism and transport	5	33	85	48	Galactose metabolism,Glycolysis and Gluconeogenesis,Inositol metabolism and transport,Polyol pathway,Transmembrane glucose transport
Carbohydrate metabolism and transport	4	35	85	50	Galactose metabolism,Glycolysis and Gluconeogenesis,Inositol metabolism and transport,Transmembrane glucose transport
Carbohydrate metabolism and transport	3	32	85	50	Galactose metabolism,Glycolysis and Gluconeogenesis,Pentose phosphate pathway
Carbohydrate metabolism and transport	4	29	85	47	Galactose metabolism,Glycolysis and Gluconeogenesis,Pentose phosphate pathway,Polyol pathway
Carbohydrate metabolism and transport	5	26	85	42	Galactose metabolism,Glycolysis and Gluconeogenesis,Pentose phosphate pathway,Polyol pathway,Transmembrane glucose transport
Carbohydrate metabolism and transport	4	29	85	45	Galactose metabolism,Glycolysis and Gluconeogenesis,Pentose phosphate pathway,Transmembrane glucose transport
Carbohydrate metabolism and transport	3	39	85	62	Galactose metabolism,Glycolysis and Gluconeogenesis,Polyol pathway
Carbohydrate metabolism and transport	4	36	85	57	Galactose metabolism,Glycolysis and Gluconeogenesis,Polyol pathway,Transmembrane glucose transport
Carbohydrate metabolism and transport	3	38	85	59	Galactose metabolism,Glycolysis and Gluconeogenesis,Transmembrane glucose transport
Carbohydrate metabolism and transport	2	59	85	96	Galactose metabolism,Inositol metabolism and transport
Carbohydrate metabolism and transport	3	55	85	88	Galactose metabolism,Inositol metabolism and transport,Pentose phosphate pathway
Carbohydrate metabolism and transport	4	53	85	86	Galactose metabolism,Inositol metabolism and transport,Pentose phosphate pathway,Polyol pathway
Carbohydrate metabolism and transport	5	50	85	81	Galactose metabolism,Inositol metabolism and transport,Pentose phosphate pathway,Polyol pathway,Transmembrane glucose transport
Carbohydrate metabolism and transport	4	52	85	83	Galactose metabolism,Inositol metabolism and transport,Pentose phosphate pathway,Transmembrane glucose transport
Carbohydrate metabolism and transport	3	57	85	94	Galactose metabolism,Inositol metabolism and transport,Polyol pathway
Carbohydrate metabolism and transport	4	54	85	89	Galactose metabolism,Inositol metabolism and transport,Polyol pathway,Transmembrane glucose transport
Carbohydrate metabolism and transport	3	56	85	91	Galactose metabolism,Inositol metabolism and transport,Transmembrane glucose transport
Carbohydrate metabolism and transport	2	58	85	97	Galactose metabolism,Pentose phosphate pathway
Carbohydrate metabolism and transport	3	56	85	95	Galactose metabolism,Pentose phosphate pathway,Polyol pathway
Carbohydrate metabolism and transport	4	53	85	90	Galactose metabolism,Pentose phosphate pathway,Polyol pathway,Transmembrane glucose transport
Carbohydrate metabolism and transport	3	55	85	92	Galactose metabolism,Pentose phosphate pathway,Transmembrane glucose transport
Carbohydrate metabolism and transport	2	60	85	103	Galactose metabolism,Polyol pathway
Carbohydrate metabolism and transport	3	57	85	98	Galactose metabolism,Polyol pathway,Transmembrane glucose transport
Carbohydrate metabolism and transport	2	59	85	100	Galactose metabolism,Transmembrane glucose transport
Carbohydrate metabolism and transport	1	55	85	93	Glycogen synthesis and glycogenolysis
Carbohydrate metabolism and transport	2	31	85	47	Glycogen synthesis and glycogenolysis,Glycolysis and Gluconeogenesis
Carbohydrate metabolism and transport	3	28	85	38	Glycogen synthesis and glycogenolysis,Glycolysis and Gluconeogenesis,Inositol metabolism and transport
Carbohydrate metabolism and transport	4	16	85	21	Glycogen synthesis and glycogenolysis,Glycolysis and Gluconeogenesis,Inositol metabolism and transport,Pentose phosphate pathway
Carbohydrate metabolism and transport	5	13	85	18	Glycogen synthesis and glycogenolysis,Glycolysis and Gluconeogenesis,Inositol metabolism and transport,Pentose phosphate pathway,Polyol pathway
Carbohydrate metabolism and transport	6	9	85	12	Glycogen synthesis and glycogenolysis,Glycolysis and Gluconeogenesis,Inositol metabolism and transport,Pentose phosphate pathway,Polyol pathway,Transmembrane glucose transport
Carbohydrate metabolism and transport	5	12	85	15	Glycogen synthesis and glycogenolysis,Glycolysis and Gluconeogenesis,Inositol metabolism and transport,Pentose phosphate pathway,Transmembrane glucose transport
Carbohydrate metabolism and transport	4	25	85	35	Glycogen synthesis and glycogenolysis,Glycolysis and Gluconeogenesis,Inositol metabolism and transport,Polyol pathway
Carbohydrate metabolism and transport	5	21	85	29	Glycogen synthesis and glycogenolysis,Glycolysis and Gluconeogenesis,Inositol metabolism and transport,Polyol pathway,Transmembrane glucose transport
Carbohydrate metabolism and transport	4	23	85	31	Glycogen synthesis and glycogenolysis,Glycolysis and Gluconeogenesis,Inositol metabolism and transport,Transmembrane glucose transport
Carbohydrate metabolism and transport	3	19	85	30	Glycogen synthesis and glycogenolysis,Glycolysis and Gluconeogenesis,Pentose phosphate pathway
Carbohydrate metabolism and transport	4	16	85	27	Glycogen synthesis and glycogenolysis,Glycolysis and Gluconeogenesis,Pentose phosphate pathway,Polyol pathway
Carbohydrate metabolism and transport	5	12	85	21	Glycogen synthesis and glycogenolysis,Glycolysis and Gluconeogenesis,Pentose phosphate pathway,Polyol pathway,Transmembrane glucose transport
Carbohydrate metabolism and transport	4	15	85	24	Glycogen synthesis and glycogenolysis,Glycolysis and Gluconeogenesis,Pentose phosphate pathway,Transmembrane glucose transport
Carbohydrate metabolism and transport	3	28	85	44	Glycogen synthesis and glycogenolysis,Glycolysis and Gluconeogenesis,Polyol pathway
Carbohydrate metabolism and transport	4	24	85	38	Glycogen synthesis and glycogenolysis,Glycolysis and Gluconeogenesis,Polyol pathway,Transmembrane glucose transport
Carbohydrate metabolism and transport	3	26	85	40	Glycogen synthesis and glycogenolysis,Glycolysis and Gluconeogenesis,Transmembrane glucose transport
Carbohydrate metabolism and transport	2	52	85	84	Glycogen synthesis and glycogenolysis,Inositol metabolism and transport
Carbohydrate metabolism and transport	3	48	85	76	Glycogen synthesis and glycogenolysis,Inositol metabolism and transport,Pentose phosphate pathway
Carbohydrate metabolism and transport	4	46	85	74	Glycogen synthesis and glycogenolysis,Inositol metabolism and transport,Pentose phosphate pathway,Polyol pathway
Carbohydrate metabolism and transport	5	43	85	69	Glycogen synthesis and glycogenolysis,Inositol metabolism and transport,Pentose phosphate pathway,Polyol pathway,Transmembrane glucose transport
Carbohydrate metabolism and transport	4	45	85	71	Glycogen synthesis and glycogenolysis,Inositol metabolism and transport,Pentose phosphate pathway,Transmembrane glucose transport
Carbohydrate metabolism and transport	3	50	85	82	Glycogen synthesis and glycogenolysis,Inositol metabolism and transport,Polyol pathway
Carbohydrate metabolism and transport	4	47	85	77	Glycogen synthesis and glycogenolysis,Inositol metabolism and transport,Polyol pathway,Transmembrane glucose transport
Carbohydrate metabolism and transport	3	49	85	79	Glycogen synthesis and glycogenolysis,Inositol metabolism and transport,Transmembrane glucose transport
Carbohydrate metabolism and transport	2	51	85	85	Glycogen synthesis and glycogenolysis,Pentose phosphate pathway
Carbohydrate metabolism and transport	3	49	85	83	Glycogen synthesis and glycogenolysis,Pentose phosphate pathway,Polyol pathway
Carbohydrate metabolism and transport	4	46	85	78	Glycogen synthesis and glycogenolysis,Pentose phosphate pathway,Polyol pathway,Transmembrane glucose transport
Carbohydrate metabolism and transport	3	48	85	80	Glycogen synthesis and glycogenolysis,Pentose phosphate pathway,Transmembrane glucose transport
Carbohydrate metabolism and transport	2	53	85	91	Glycogen synthesis and glycogenolysis,Polyol pathway
Carbohydrate metabolism and transport	3	50	85	86	Glycogen synthesis and glycogenolysis,Polyol pathway,Transmembrane glucose transport
Carbohydrate metabolism and transport	2	52	85	88	Glycogen synthesis and glycogenolysis,Transmembrane glucose transport
Carbohydrate metabolism and transport	1	46	85	69	Glycolysis and Gluconeogenesis
Carbohydrate metabolism and transport	2	43	85	60	Glycolysis and Gluconeogenesis,Inositol metabolism and transport
Carbohydrate metabolism and transport	3	34	85	46	Glycolysis and Gluconeogenesis,Inositol metabolism and transport,Pentose phosphate pathway
Carbohydrate metabolism and transport	4	31	85	43	Glycolysis and Gluconeogenesis,Inositol metabolism and transport,Pentose phosphate pathway,Polyol pathway
Carbohydrate metabolism and transport	5	28	85	38	Glycolysis and Gluconeogenesis,Inositol metabolism and transport,Pentose phosphate pathway,Polyol pathway,Transmembrane glucose transport
Carbohydrate metabolism and transport	4	31	85	41	Glycolysis and Gluconeogenesis,Inositol metabolism and transport,Pentose phosphate pathway,Transmembrane glucose transport
Carbohydrate metabolism and transport	3	41	85	58	Glycolysis and Gluconeogenesis,Inositol metabolism and transport,Polyol pathway
Carbohydrate metabolism and transport	4	38	85	53	Glycolysis and Gluconeogenesis,Inositol metabolism and transport,Polyol pathway,Transmembrane glucose transport
Carbohydrate metabolism and transport	3	40	85	55	Glycolysis and Gluconeogenesis,Inositol metabolism and transport,Transmembrane glucose transport
Carbohydrate metabolism and transport	2	37	85	55	Glycolysis and Gluconeogenesis,Pentose phosphate pathway
Carbohydrate metabolism and transport	3	34	85	52	Glycolysis and Gluconeogenesis,Pentose phosphate pathway,Polyol pathway
Carbohydrate metabolism and transport	4	31	85	47	Glycolysis and Gluconeogenesis,Pentose phosphate pathway,Polyol pathway,Transmembrane glucose transport
Carbohydrate metabolism and transport	3	34	85	50	Glycolysis and Gluconeogenesis,Pentose phosphate pathway,Transmembrane glucose transport
Carbohydrate metabolism and transport	2	44	85	67	Glycolysis and Gluconeogenesis,Polyol pathway
Carbohydrate metabolism and transport	3	41	85	62	Glycolysis and Gluconeogenesis,Polyol pathway,Transmembrane glucose transport
Carbohydrate metabolism and transport	2	43	85	64	Glycolysis and Gluconeogenesis,Transmembrane glucose transport
Carbohydrate metabolism and transport	1	64	85	101	Inositol metabolism and transport
Carbohydrate metabolism and transport	2	60	85	93	Inositol metabolism and transport,Pentose phosphate pathway
Carbohydrate metabolism and transport	3	58	85	91	Inositol metabolism and transport,Pentose phosphate pathway,Polyol pathway
Carbohydrate metabolism and transport	4	55	85	86	Inositol metabolism and transport,Pentose phosphate pathway,Polyol pathway,Transmembrane glucose transport
Carbohydrate metabolism and transport	3	57	85	88	Inositol metabolism and transport,Pentose phosphate pathway,Transmembrane glucose transport
Carbohydrate metabolism and transport	2	62	85	99	Inositol metabolism and transport,Polyol pathway
Carbohydrate metabolism and transport	3	59	85	94	Inositol metabolism and transport,Polyol pathway,Transmembrane glucose transport
Carbohydrate metabolism and transport	2	61	85	96	Inositol metabolism and transport,Transmembrane glucose transport
Carbohydrate metabolism and transport	1	63	85	102	Pentose phosphate pathway
Carbohydrate metabolism and transport	2	61	85	100	Pentose phosphate pathway,Polyol pathway
Carbohydrate metabolism and transport	3	58	85	95	Pentose phosphate pathway,Polyol pathway,Transmembrane glucose transport
Carbohydrate metabolism and transport	2	60	85	97	Pentose phosphate pathway,Transmembrane glucose transport
Carbohydrate metabolism and transport	1	65	85	108	Polyol pathway
Carbohydrate metabolism and transport	2	62	85	103	Polyol pathway,Transmembrane glucose transport
Carbohydrate metabolism and transport	1	64	85	105	Transmembrane glucose transport
Cardiomyocyte action potential generation and propagation	0	26	29	31
Cardiomyocyte action potential generation and propagation	1	26	29	31	Cardiomyocyte depolarization during action potential
Cardiomyocyte action potential generation and propagation	2	18	29	21	Cardiomyocyte depolarization during action potential,Cardiomyocyte pacemaker current generation
Cardiomyocyte action potential generation and propagation	3	0	29	0	Cardiomyocyte depolarization during action potential,Cardiomyocyte pacemaker current generation,Cardiomyocyte repolarization during action potential and hyperpolarization
Cardiomyocyte action potential generation and propagation	2	15	29	18	Cardiomyocyte depolarization during action potential,Cardiomyocyte repolarization during action potential and hyperpolarization
Cardiomyocyte action potential generation and propagation	1	20	29	23	Cardiomyocyte pacemaker current generation
Cardiomyocyte action potential generation and propagation	2	7	29	7	Cardiomyocyte pacemaker current generation,Cardiomyocyte repolarization during action potential and hyperpolarization
Cardiomyocyte action potential generation and propagation	1	17	29	20	Cardiomyocyte repolarization during action potential and hyperpolarization
Cell-cell junction organization	0	125	154	189
Cell-cell junction organization	1	89	154	140	Adherens junction organization
Cell-cell junction organization	2	71	154	107	Adherens junction organization,Desmosome organization
Cell-cell junction organization	3	52	154	77	Adherens junction organization,Desmosome organization,Gap junction organization
Cell-cell junction organization	4	0	154	0	Adherens junction organization,Desmosome organization,Gap junction organization,Tight junction organization
Cell-cell junction organization	3	26	154	40	Adherens junction organization,Desmosome organization,Tight junction organization
Cell-cell junction organization	2	72	154	113	Adherens junction organization,Gap junction organization
Cell-cell junction organization	3	31	154	48	Adherens junction organization,Gap junction organization,Tight junction organization
Cell-cell junction organization	2	53	154	83	Adherens junction organization,Tight junction organization
Cell-cell junction organization	1	113	154	162	Desmosome organization
Cell-cell junction organization	2	96	154	134	Desmosome organization,Gap junction organization
Cell-cell junction organization	3	69	154	89	Desmosome organization,Gap junction organization,Tight junction organization
Cell-cell junction organization	2	89	154	122	Desmosome organization,Tight junction organization
Cell-cell junction organization	1	108	154	162	Gap junction organization
Cell-cell junction organization	2	84	154	121	Gap junction organization,Tight junction organization
Cell-cell junction organization	1	103	154	152	Tight junction organization
Cell-matrix adhesion organization	0	56	76	91
Cell-matrix adhesion organization	1	8	76	17	Focal adhesion organization
Cell-matrix adhesion organization	2	0	76	0	Focal adhesion organization,Hemidesmosome organization
Cell-matrix adhesion organization	1	48	76	74	Hemidesmosome organization
Centrosome cycle	0	55	104	65
Centrosome cycle	1	27	104	33	Centrosome duplication
Centrosome cycle	2	14	104	16	Centrosome duplication,Centrosome maturation
Centrosome cycle	3	0	104	0	Centrosome duplication,Centrosome maturation,Centrosome separation
Centrosome cycle	2	19	104	23	Centrosome duplication,Centrosome separation
Centrosome cycle	1	46	104	52	Centrosome maturation
Centrosome cycle	2	35	104	39	Centrosome maturation,Centrosome separation
Centrosome cycle	1	48	104	56	Centrosome separation
Chromatin remodeling	0	86	150	118
Chromatin remodeling	1	74	150	97	Nucleosome assembly
Chromatin remodeling	2	63	150	79	Nucleosome assembly,Nucleosome disassembly
Chromatin remodeling	3	0	150	0	Nucleosome assembly,Nucleosome disassembly,Nucleosome remodeling
Chromatin remodeling	2	46	150	54	Nucleosome assembly,Nucleosome remodeling
Chromatin remodeling	1	84	150	115	Nucleosome disassembly
Chromatin remodeling	2	57	150	75	Nucleosome disassembly,Nucleosome remodeling
Chromatin remodeling	1	62	150	81	Nucleosome remodeling
Chromosome segregation by mitotic spindle	0	118	149	171
Chromosome segregation by mitotic spindle	1	82	149	125	Eukaryotic kinetochore dynamics
Chromosome segregation by mitotic spindle	2	81	149	122	Eukaryotic kinetochore dynamics,Mitotic chromosome condensation
Chromosome segregation by mitotic spindle	3	72	149	106	Eukaryotic kinetochore dynamics,Mitotic chromosome condensation,Mitotic H3 phosphorylation
Chromosome segregation by mitotic spindle	4	58	149	88	Eukaryotic kinetochore dynamics,Mitotic chromosome condensation,Mitotic H3 phosphorylation,Mitotic spindle assembly
Chromosome segregation by mitotic spindle	5	56	149	84	Eukaryotic kinetochore dynamics,Mitotic chromosome condensation,Mitotic H3 phosphorylation,Mitotic spindle assembly,Mitotic spindle disassembly
Chromosome segregation by mitotic spindle	6	51	149	76	Eukaryotic kinetochore dynamics,Mitotic chromosome condensation,Mitotic H3 phosphorylation,Mitotic spindle assembly,Mitotic spindle disassembly,Sister chromatid attachment to mitotic spindle
Chromosome segregation by mitotic spindle	7	33	149	52	Eukaryotic kinetochore dynamics,Mitotic chromosome condensation,Mitotic H3 phosphorylation,Mitotic spindle assembly,Mitotic spindle disassembly,Sister chromatid attachment to mitotic spindle,Sister chromatid cohesion
Chromosome segregation by mitotic spindle	8	0	149	0	Eukaryotic kinetochore dynamics,Mitotic chromosome condensation,Mitotic H3 phosphorylation,Mitotic spindle assembly,Mitotic spindle disassembly,Sister chromatid attachment to mitotic spindle,Sister chromatid cohesion,Sister chromatid segregation
Chromosome segregation by mitotic spindle	7	42	149	51	Eukaryotic kinetochore dynamics,Mitotic chromosome condensation,Mitotic H3 phosphorylation,Mitotic spindle assembly,Mitotic spindle disassembly,Sister chromatid attachment to mitotic spindle,Sister chromatid segregation
Chromosome segregation by mitotic spindle	6	39	149	61	Eukaryotic kinetochore dynamics,Mitotic chromosome condensation,Mitotic H3 phosphorylation,Mitotic spindle assembly,Mitotic spindle disassembly,Sister chromatid cohesion
Chromosome segregation by mitotic spindle	7	13	149	24	Eukaryotic kinetochore dynamics,Mitotic chromosome condensation,Mitotic H3 phosphorylation,Mitotic spindle assembly,Mitotic spindle disassembly,Sister chromatid cohesion,Sister chromatid segregation
Chromosome segregation by mitotic spindle	6	50	149	70	Eukaryotic kinetochore dynamics,Mitotic chromosome condensation,Mitotic H3 phosphorylation,Mitotic spindle assembly,Mitotic spindle disassembly,Sister chromatid segregation
Chromosome segregation by mitotic spindle	5	53	149	82	Eukaryotic kinetochore dynamics,Mitotic chromosome condensation,Mitotic H3 phosphorylation,Mitotic spindle assembly,Sister chromatid attachment to mitotic spindle
Chromosome segregation by mitotic spindle	6	35	149	58	Eukaryotic kinetochore dynamics,Mitotic chromosome condensation,Mitotic H3 phosphorylation,Mitotic spindle assembly,Sister chromatid attachment to mitotic spindle,Sister chromatid cohesion
Chromosome segregation by mitotic spindle	7	3	149	7	Eukaryotic kinetochore dynamics,Mitotic chromosome condensation,Mitotic H3 phosphorylation,Mitotic spindle assembly,Sister chromatid attachment to mitotic spindle,Sister chromatid cohesion,Sister chromatid segregation
Chromosome segregation by mitotic spindle	6	45	149	58	Eukaryotic kinetochore dynamics,Mitotic chromosome condensation,Mitotic H3 phosphorylation,Mitotic spindle assembly,Sister chromatid attachment to mitotic spindle,Sister chromatid segregation
Chromosome segregation by mitotic spindle	5	41	149	65	Eukaryotic kinetochore dynamics,Mitotic chromosome condensation,Mitotic H3 phosphorylation,Mitotic spindle assembly,Sister chromatid cohesion
Chromosome segregation by mitotic spindle	6	15	149	28	Eukaryotic kinetochore dynamics,Mitotic chromosome condensation,Mitotic H3 phosphorylation,Mitotic spindle assembly,Sister chromatid cohesion,Sister chromatid segregation
Chromosome segregation by mitotic spindle	5	52	149	74	Eukaryotic kinetochore dynamics,Mitotic chromosome condensation,Mitotic H3 phosphorylation,Mitotic spindle assembly,Sister chromatid segregation
Chromosome segregation by mitotic spindle	4	70	149	102	Eukaryotic kinetochore dynamics,Mitotic chromosome condensation,Mitotic H3 phosphorylation,Mitotic spindle disassembly
Chromosome segregation by mitotic spindle	5	66	149	95	Eukaryotic kinetochore dynamics,Mitotic chromosome condensation,Mitotic H3 phosphorylation,Mitotic spindle disassembly,Sister chromatid attachment to mitotic spindle
Chromosome segregation by mitotic spindle	6	48	149	71	Eukaryotic kinetochore dynamics,Mitotic chromosome condensation,Mitotic H3 phosphorylation,Mitotic spindle disassembly,Sister chromatid attachment to mitotic spindle,Sister chromatid cohesion
Chromosome segregation by mitotic spindle	7	15	149	19	Eukaryotic kinetochore dynamics,Mitotic chromosome condensation,Mitotic H3 phosphorylation,Mitotic spindle disassembly,Sister chromatid attachment to mitotic spindle,Sister chromatid cohesion,Sister chromatid segregation
Chromosome segregation by mitotic spindle	6	57	149	70	Eukaryotic kinetochore dynamics,Mitotic chromosome condensation,Mitotic H3 phosphorylation,Mitotic spindle disassembly,Sister chromatid attachment to mitotic spindle,Sister chromatid segregation
Chromosome segregation by mitotic spindle	5	53	149	79	Eukaryotic kinetochore dynamics,Mitotic chromosome condensation,Mitotic H3 phosphorylation,Mitotic spindle disassembly,Sister chromatid cohesion
Chromosome segregation by mitotic spindle	6	27	149	42	Eukaryotic kinetochore dynamics,Mitotic chromosome condensation,Mitotic H3 phosphorylation,Mitotic spindle disassembly,Sister chromatid cohesion,Sister chromatid segregation
Chromosome segregation by mitotic spindle	5	64	149	88	Eukaryotic kinetochore dynamics,Mitotic chromosome condensation,Mitotic H3 phosphorylation,Mitotic spindle disassembly,Sister chromatid segregation
Chromosome segregation by mitotic spindle	4	68	149	101	Eukaryotic kinetochore dynamics,Mitotic chromosome condensation,Mitotic H3 phosphorylation,Sister chromatid attachment to mitotic spindle
Chromosome segregation by mitotic spindle	5	50	149	77	Eukaryotic kinetochore dynamics,Mitotic chromosome condensation,Mitotic H3 phosphorylation,Sister chromatid attachment to mitotic spindle,Sister chromatid cohesion
Chromosome segregation by mitotic spindle	6	18	149	26	Eukaryotic kinetochore dynamics,Mitotic chromosome condensation,Mitotic H3 phosphorylation,Sister chromatid attachment to mitotic spindle,Sister chromatid cohesion,Sister chromatid segregation
Chromosome segregation by mitotic spindle	5	60	149	77	Eukaryotic kinetochore dynamics,Mitotic chromosome condensation,Mitotic H3 phosphorylation,Sister chromatid attachment to mitotic spindle,Sister chromatid segregation
Chromosome segregation by mitotic spindle	4	55	149	83	Eukaryotic kinetochore dynamics,Mitotic chromosome condensation,Mitotic H3 phosphorylation,Sister chromatid cohesion
Chromosome segregation by mitotic spindle	5	29	149	46	Eukaryotic kinetochore dynamics,Mitotic chromosome condensation,Mitotic H3 phosphorylation,Sister chromatid cohesion,Sister chromatid segregation
Chromosome segregation by mitotic spindle	4	66	149	92	Eukaryotic kinetochore dynamics,Mitotic chromosome condensation,Mitotic H3 phosphorylation,Sister chromatid segregation
Chromosome segregation by mitotic spindle	3	67	149	104	Eukaryotic kinetochore dynamics,Mitotic chromosome condensation,Mitotic spindle assembly
Chromosome segregation by mitotic spindle	4	66	149	101	Eukaryotic kinetochore dynamics,Mitotic chromosome condensation,Mitotic spindle assembly,Mitotic spindle disassembly
Chromosome segregation by mitotic spindle	5	61	149	93	Eukaryotic kinetochore dynamics,Mitotic chromosome condensation,Mitotic spindle assembly,Mitotic spindle disassembly,Sister chromatid attachment to mitotic spindle
Chromosome segregation by mitotic spindle	6	43	149	69	Eukaryotic kinetochore dynamics,Mitotic chromosome condensation,Mitotic spindle assembly,Mitotic spindle disassembly,Sister chromatid attachment to mitotic spindle,Sister chromatid cohesion
Chromosome segregation by mitotic spindle	7	11	149	19	Eukaryotic kinetochore dynamics,Mitotic chromosome condensation,Mitotic spindle assembly,Mitotic spindle disassembly,Sister chromatid attachment to mitotic spindle,Sister chromatid cohesion,Sister chromatid segregation
Chromosome segregation by mitotic spindle	6	52	149	68	Eukaryotic kinetochore dynamics,Mitotic chromosome condensation,Mitotic spindle assembly,Mitotic spindle disassembly,Sister chromatid attachment to mitotic spindle,Sister chromatid segregation
Chromosome segregation by mitotic spindle	5	49	149	78	Eukaryotic kinetochore dynamics,Mitotic chromosome condensation,Mitotic spindle assembly,Mitotic spindle disassembly,Sister chromatid cohesion
Chromosome segregation by mitotic spindle	6	24	149	43	Eukaryotic kinetochore dynamics,Mitotic chromosome condensation,Mitotic spindle assembly,Mitotic spindle disassembly,Sister chromatid cohesion,Sister chromatid segregation
Chromosome segregation by mitotic spindle	5	60	149	87	Eukaryotic kinetochore dynamics,Mitotic chromosome condensation,Mitotic spindle assembly,Mitotic spindle disassembly,Sister chromatid segregation
Chromosome segregation by mitotic spindle	4	62	149	98	Eukaryotic kinetochore dynamics,Mitotic chromosome condensation,Mitotic spindle assembly,Sister chromatid attachment to mitotic spindle
Chromosome segregation by mitotic spindle	5	44	149	74	Eukaryotic kinetochore dynamics,Mitotic chromosome condensation,Mitotic spindle assembly,Sister chromatid attachment to mitotic spindle,Sister chromatid cohesion
Chromosome segregation by mitotic spindle	6	13	149	25	Eukaryotic kinetochore dynamics,Mitotic chromosome condensation,Mitotic spindle assembly,Sister chromatid attachment to mitotic spindle,Sister chromatid cohesion,Sister chromatid segregation
Chromosome segregation by mitotic spindle	5	54	149	74	Eukaryotic kinetochore dynamics,Mitotic chromosome condensation,Mitotic spindle assembly,Sister chromatid attachment to mitotic spindle,Sister chromatid segregation
Chromosome segregation by mitotic spindle	4	50	149	81	Eukaryotic kinetochore dynamics,Mitotic chromosome condensation,Mitotic spindle assembly,Sister chromatid cohesion
Chromosome segregation by mitotic spindle	5	25	149	46	Eukaryotic kinetochore dynamics,Mitotic chromosome condensation,Mitotic spindle assembly,Sister chromatid cohesion,Sister chromatid segregation
Chromosome segregation by mitotic spindle	4	61	149	90	Eukaryotic kinetochore dynamics,Mitotic chromosome condensation,Mitotic spindle assembly,Sister chromatid segregation
Chromosome segregation by mitotic spindle	3	80	149	119	Eukaryotic kinetochore dynamics,Mitotic chromosome condensation,Mitotic spindle disassembly
Chromosome segregation by mitotic spindle	4	76	149	112	Eukaryotic kinetochore dynamics,Mitotic chromosome condensation,Mitotic spindle disassembly,Sister chromatid attachment to mitotic spindle
Chromosome segregation by mitotic spindle	5	58	149	88	Eukaryotic kinetochore dynamics,Mitotic chromosome condensation,Mitotic spindle disassembly,Sister chromatid attachment to mitotic spindle,Sister chromatid cohesion
Chromosome segregation by mitotic spindle	6	26	149	38	Eukaryotic kinetochore dynamics,Mitotic chromosome condensation,Mitotic spindle disassembly,Sister chromatid attachment to mitotic spindle,Sister chromatid cohesion,Sister chromatid segregation
Chromosome segregation by mitotic spindle	5	67	149	87	Eukaryotic kinetochore dynamics,Mitotic chromosome condensation,Mitotic spindle disassembly,Sister chromatid attachment to mitotic spindle,Sister chromatid segregation
Chromosome segregation by mitotic spindle	4	63	149	96	Eukaryotic kinetochore dynamics,Mitotic chromosome condensation,Mitotic spindle disassembly,Sister chromatid cohesion
Chromosome segregation by mitotic spindle	5	38	149	61	Eukaryotic kinetochore dynamics,Mitotic chromosome condensation,Mitotic spindle disassembly,Sister chromatid cohesion,Sister chromatid segregation
Chromosome segregation by mitotic spindle	4	74	149	105	Eukaryotic kinetochore dynamics,Mitotic chromosome condensation,Mitotic spindle disassembly,Sister chromatid segregation
Chromosome segregation by mitotic spindle	3	77	149	117	Eukaryotic kinetochore dynamics,Mitotic chromosome condensation,Sister chromatid attachment to mitotic spindle
Chromosome segregation by mitotic spindle	4	59	149	93	Eukaryotic kinetochore dynamics,Mitotic chromosome condensation,Sister chromatid attachment to mitotic spindle,Sister chromatid cohesion
Chromosome segregation by mitotic spindle	5	28	149	44	Eukaryotic kinetochore dynamics,Mitotic chromosome condensation,Sister chromatid attachment to mitotic spindle,Sister chromatid cohesion,Sister chromatid segregation
Chromosome segregation by mitotic spindle	4	69	149	93	Eukaryotic kinetochore dynamics,Mitotic chromosome condensation,Sister chromatid attachment to mitotic spindle,Sister chromatid segregation
Chromosome segregation by mitotic spindle	3	64	149	99	Eukaryotic kinetochore dynamics,Mitotic chromosome condensation,Sister chromatid cohesion
Chromosome segregation by mitotic spindle	4	39	149	64	Eukaryotic kinetochore dynamics,Mitotic chromosome condensation,Sister chromatid cohesion,Sister chromatid segregation
Chromosome segregation by mitotic spindle	3	75	149	108	Eukaryotic kinetochore dynamics,Mitotic chromosome condensation,Sister chromatid segregation
Chromosome segregation by mitotic spindle	2	74	149	110	Eukaryotic kinetochore dynamics,Mitotic H3 phosphorylation
Chromosome segregation by mitotic spindle	3	60	149	92	Eukaryotic kinetochore dynamics,Mitotic H3 phosphorylation,Mitotic spindle assembly
Chromosome segregation by mitotic spindle	4	58	149	88	Eukaryotic kinetochore dynamics,Mitotic H3 phosphorylation,Mitotic spindle assembly,Mitotic spindle disassembly
Chromosome segregation by mitotic spindle	5	53	149	80	Eukaryotic kinetochore dynamics,Mitotic H3 phosphorylation,Mitotic spindle assembly,Mitotic spindle disassembly,Sister chromatid attachment to mitotic spindle
Chromosome segregation by mitotic spindle	6	35	149	56	Eukaryotic kinetochore dynamics,Mitotic H3 phosphorylation,Mitotic spindle assembly,Mitotic spindle disassembly,Sister chromatid attachment to mitotic spindle,Sister chromatid cohesion
Chromosome segregation by mitotic spindle	7	7	149	9	Eukaryotic kinetochore dynamics,Mitotic H3 phosphorylation,Mitotic spindle assembly,Mitotic spindle disassembly,Sister chromatid attachment to mitotic spindle,Sister chromatid cohesion,Sister chromatid segregation
Chromosome segregation by mitotic spindle	6	47	149	58	Eukaryotic kinetochore dynamics,Mitotic H3 phosphorylation,Mitotic spindle assembly,Mitotic spindle disassembly,Sister chromatid attachment to mitotic spindle,Sister chromatid segregation
Chromosome segregation by mitotic spindle	5	41	149	65	Eukaryotic kinetochore dynamics,Mitotic H3 phosphorylation,Mitotic spindle assembly,Mitotic spindle disassembly,Sister chromatid cohesion
Chromosome segregation by mitotic spindle	6	18	149	31	Eukaryotic kinetochore dynamics,Mitotic H3 phosphorylation,Mitotic spindle assembly,Mitotic spindle disassembly,Sister chromatid cohesion,Sister chromatid segregation
Chromosome segregation by mitotic spindle	5	55	149	77	Eukaryotic kinetochore dynamics,Mitotic H3 phosphorylation,Mitotic spindle assembly,Mitotic spindle disassembly,Sister chromatid segregation
Chromosome segregation by mitotic spindle	4	55	149	86	Eukaryotic kinetochore dynamics,Mitotic H3 phosphorylation,Mitotic spindle assembly,Sister chromatid attachment to mitotic spindle
Chromosome segregation by mitotic spindle	5	37	149	62	Eukaryotic kinetochore dynamics,Mitotic H3 phosphorylation,Mitotic spindle assembly,Sister chromatid attachment to mitotic spindle,Sister chromatid cohesion
Chromosome segregation by mitotic spindle	6	10	149	16	Eukaryotic kinetochore dynamics,Mitotic H3 phosphorylation,Mitotic spindle assembly,Sister chromatid attachment to mitotic spindle,Sister chromatid cohesion,Sister chromatid segregation
Chromosome segregation by mitotic spindle	5	50	149	65	Eukaryotic kinetochore dynamics,Mitotic H3 phosphorylation,Mitotic spindle assembly,Sister chromatid attachment to mitotic spindle,Sister chromatid segregation
Chromosome segregation by mitotic spindle	4	43	149	69	Eukaryotic kinetochore dynamics,Mitotic H3 phosphorylation,Mitotic spindle assembly,Sister chromatid cohesion
Chromosome segregation by mitotic spindle	5	20	149	35	Eukaryotic kinetochore dynamics,Mitotic H3 phosphorylation,Mitotic spindle assembly,Sister chromatid cohesion,Sister chromatid segregation
Chromosome segregation by mitotic spindle	4	57	149	81	Eukaryotic kinetochore dynamics,Mitotic H3 phosphorylation,Mitotic spindle assembly,Sister chromatid segregation
Chromosome segregation by mitotic spindle	3	72	149	106	Eukaryotic kinetochore dynamics,Mitotic H3 phosphorylation,Mitotic spindle disassembly
Chromosome segregation by mitotic spindle	4	68	149	99	Eukaryotic kinetochore dynamics,Mitotic H3 phosphorylation,Mitotic spindle disassembly,Sister chromatid attachment to mitotic spindle
Chromosome segregation by mitotic spindle	5	50	149	75	Eukaryotic kinetochore dynamics,Mitotic H3 phosphorylation,Mitotic spindle disassembly,Sister chromatid attachment to mitotic spindle,Sister chromatid cohesion
Chromosome segregation by mitotic spindle	6	22	149	28	Eukaryotic kinetochore dynamics,Mitotic H3 phosphorylation,Mitotic spindle disassembly,Sister chromatid attachment to mitotic spindle,Sister chromatid cohesion,Sister chromatid segregation
Chromosome segregation by mitotic spindle	5	62	149	77	Eukaryotic kinetochore dynamics,Mitotic H3 phosphorylation,Mitotic spindle disassembly,Sister chromatid attachment to mitotic spindle,Sister chromatid segregation
Chromosome segregation by mitotic spindle	4	55	149	83	Eukaryotic kinetochore dynamics,Mitotic H3 phosphorylation,Mitotic spindle disassembly,Sister chromatid cohesion
Chromosome segregation by mitotic spindle	5	32	149	49	Eukaryotic kinetochore dynamics,Mitotic H3 phosphorylation,Mitotic spindle disassembly,Sister chromatid cohesion,Sister chromatid segregation
Chromosome segregation by mitotic spindle	4	69	149	95	Eukaryotic kinetochore dynamics,Mitotic H3 phosphorylation,Mitotic spindle disassembly,Sister chromatid segregation
Chromosome segregation by mitotic spindle	3	70	149	105	Eukaryotic kinetochore dynamics,Mitotic H3 phosphorylation,Sister chromatid attachment to mitotic spindle
Chromosome segregation by mitotic spindle	4	52	149	81	Eukaryotic kinetochore dynamics,Mitotic H3 phosphorylation,Sister chromatid attachment to mitotic spindle,Sister chromatid cohesion
Chromosome segregation by mitotic spindle	5	25	149	35	Eukaryotic kinetochore dynamics,Mitotic H3 phosphorylation,Sister chromatid attachment to mitotic spindle,Sister chromatid cohesion,Sister chromatid segregation
Chromosome segregation by mitotic spindle	4	65	149	84	Eukaryotic kinetochore dynamics,Mitotic H3 phosphorylation,Sister chromatid attachment to mitotic spindle,Sister chromatid segregation
Chromosome segregation by mitotic spindle	3	57	149	87	Eukaryotic kinetochore dynamics,Mitotic H3 phosphorylation,Sister chromatid cohesion
Chromosome segregation by mitotic spindle	4	34	149	53	Eukaryotic kinetochore dynamics,Mitotic H3 phosphorylation,Sister chromatid cohesion,Sister chromatid segregation
Chromosome segregation by mitotic spindle	3	71	149	99	Eukaryotic kinetochore dynamics,Mitotic H3 phosphorylation,Sister chromatid segregation
Chromosome segregation by mitotic spindle	2	68	149	107	Eukaryotic kinetochore dynamics,Mitotic spindle assembly
Chromosome segregation by mitotic spindle	3	67	149	104	Eukaryotic kinetochore dynamics,Mitotic spindle assembly,Mitotic spindle disassembly
Chromosome segregation by mitotic spindle	4	62	149	96	Eukaryotic kinetochore dynamics,Mitotic spindle assembly,Mitotic spindle disassembly,Sister chromatid attachment to mitotic spindle
Chromosome segregation by mitotic spindle	5	44	149	72	Eukaryotic kinetochore dynamics,Mitotic spindle assembly,Mitotic spindle disassembly,Sister chromatid attachment to mitotic spindle,Sister chromatid cohesion
Chromosome segregation by mitotic spindle	6	17	149	27	Eukaryotic kinetochore dynamics,Mitotic spindle assembly,Mitotic spindle disassembly,Sister chromatid attachment to mitotic spindle,Sister chromatid cohesion,Sister chromatid segregation
Chromosome segregation by mitotic spindle	5	56	149	74	Eukaryotic kinetochore dynamics,Mitotic spindle assembly,Mitotic spindle disassembly,Sister chromatid attachment to mitotic spindle,Sister chromatid segregation
Chromosome segregation by mitotic spindle	4	50	149	81	Eukaryotic kinetochore dynamics,Mitotic spindle assembly,Mitotic spindle disassembly,Sister chromatid cohesion
Chromosome segregation by mitotic spindle	5	28	149	49	Eukaryotic kinetochore dynamics,Mitotic spindle assembly,Mitotic spindle disassembly,Sister chromatid cohesion,Sister chromatid segregation
Chromosome segregation by mitotic spindle	4	64	149	93	Eukaryotic kinetochore dynamics,Mitotic spindle assembly,Mitotic spindle disassembly,Sister chromatid segregation
Chromosome segregation by mitotic spindle	3	63	149	101	Eukaryotic kinetochore dynamics,Mitotic spindle assembly,Sister chromatid attachment to mitotic spindle
Chromosome segregation by mitotic spindle	4	45	149	77	Eukaryotic kinetochore dynamics,Mitotic spindle assembly,Sister chromatid attachment to mitotic spindle,Sister chromatid cohesion
Chromosome segregation by mitotic spindle	5	19	149	33	Eukaryotic kinetochore dynamics,Mitotic spindle assembly,Sister chromatid attachment to mitotic spindle,Sister chromatid cohesion,Sister chromatid segregation
Chromosome segregation by mitotic spindle	4	58	149	80	Eukaryotic kinetochore dynamics,Mitotic spindle assembly,Sister chromatid attachment to mitotic spindle,Sister chromatid segregation
Chromosome segregation by mitotic spindle	3	51	149	84	Eukaryotic kinetochore dynamics,Mitotic spindle assembly,Sister chromatid cohesion
Chromosome segregation by mitotic spindle	4	29	149	52	Eukaryotic kinetochore dynamics,Mitotic spindle assembly,Sister chromatid cohesion,Sister chromatid segregation
Chromosome segregation by mitotic spindle	3	65	149	96	Eukaryotic kinetochore dynamics,Mitotic spindle assembly,Sister chromatid segregation
Chromosome segregation by mitotic spindle	2	81	149	122	Eukaryotic kinetochore dynamics,Mitotic spindle disassembly
Chromosome segregation by mitotic spindle	3	77	149	115	Eukaryotic kinetochore dynamics,Mitotic spindle disassembly,Sister chromatid attachment to mitotic spindle
Chromosome segregation by mitotic spindle	4	59	149	91	Eukaryotic kinetochore dynamics,Mitotic spindle disassembly,Sister chromatid attachment to mitotic spindle,Sister chromatid cohesion
Chromosome segregation by mitotic spindle	5	32	149	46	Eukaryotic kinetochore dynamics,Mitotic spindle disassembly,Sister chromatid attachment to mitotic spindle,Sister chromatid cohesion,Sister chromatid segregation
Chromosome segregation by mitotic spindle	4	71	149	93	Eukaryotic kinetochore dynamics,Mitotic spindle disassembly,Sister chromatid attachment to mitotic spindle,Sister chromatid segregation
Chromosome segregation by mitotic spindle	3	64	149	99	Eukaryotic kinetochore dynamics,Mitotic spindle disassembly,Sister chromatid cohesion
Chromosome segregation by mitotic spindle	4	42	149	67	Eukaryotic kinetochore dynamics,Mitotic spindle disassembly,Sister chromatid cohesion,Sister chromatid segregation
Chromosome segregation by mitotic spindle	3	78	149	111	Eukaryotic kinetochore dynamics,Mitotic spindle disassembly,Sister chromatid segregation
Chromosome segregation by mitotic spindle	2	78	149	120	Eukaryotic kinetochore dynamics,Sister chromatid attachment to mitotic spindle
Chromosome segregation by mitotic spindle	3	60	149	96	Eukaryotic kinetochore dynamics,Sister chromatid attachment to mitotic spindle,Sister chromatid cohesion
Chromosome segregation by mitotic spindle	4	34	149	52	Eukaryotic kinetochore dynamics,Sister chromatid attachment to mitotic spindle,Sister chromatid cohesion,Sister chromatid segregation
Chromosome segregation by mitotic spindle	3	73	149	99	Eukaryotic kinetochore dynamics,Sister chromatid attachment to mitotic spindle,Sister chromatid segregation
Chromosome segregation by mitotic spindle	2	65	149	102	Eukaryotic kinetochore dynamics,Sister chromatid cohesion
Chromosome segregation by mitotic spindle	3	43	149	70	Eukaryotic kinetochore dynamics,Sister chromatid cohesion,Sister chromatid segregation
Chromosome segregation by mitotic spindle	2	79	149	114	Eukaryotic kinetochore dynamics,Sister chromatid segregation
Chromosome segregation by mitotic spindle	1	117	149	168	Mitotic chromosome condensation
Chromosome segregation by mitotic spindle	2	109	149	154	Mitotic chromosome condensation,Mitotic H3 phosphorylation
Chromosome segregation by mitotic spindle	3	99	149	140	Mitotic chromosome condensation,Mitotic H3 phosphorylation,Mitotic spindle assembly
Chromosome segregation by mitotic spindle	4	97	149	136	Mitotic chromosome condensation,Mitotic H3 phosphorylation,Mitotic spindle assembly,Mitotic spindle disassembly
Chromosome segregation by mitotic spindle	5	96	149	134	Mitotic chromosome condensation,Mitotic H3 phosphorylation,Mitotic spindle assembly,Mitotic spindle disassembly,Sister chromatid attachment to mitotic spindle
Chromosome segregation by mitotic spindle	6	83	149	115	Mitotic chromosome condensation,Mitotic H3 phosphorylation,Mitotic spindle assembly,Mitotic spindle disassembly,Sister chromatid attachment to mitotic spindle,Sister chromatid cohesion
Chromosome segregation by mitotic spindle	7	56	149	70	Mitotic chromosome condensation,Mitotic H3 phosphorylation,Mitotic spindle assembly,Mitotic spindle disassembly,Sister chromatid attachment to mitotic spindle,Sister chromatid cohesion,Sister chromatid segregation
Chromosome segregation by mitotic spindle	6	90	149	112	Mitotic chromosome condensation,Mitotic H3 phosphorylation,Mitotic spindle assembly,Mitotic spindle disassembly,Sister chromatid attachment to mitotic spindle,Sister chromatid segregation
Chromosome segregation by mitotic spindle	5	84	149	117	Mitotic chromosome condensation,Mitotic H3 phosphorylation,Mitotic spindle assembly,Mitotic spindle disassembly,Sister chromatid cohesion
Chromosome segregation by mitotic spindle	6	64	149	87	Mitotic chromosome condensation,Mitotic H3 phosphorylation,Mitotic spindle assembly,Mitotic spindle disassembly,Sister chromatid cohesion,Sister chromatid segregation
Chromosome segregation by mitotic spindle	5	94	149	125	Mitotic chromosome condensation,Mitotic H3 phosphorylation,Mitotic spindle assembly,Mitotic spindle disassembly,Sister chromatid segregation
Chromosome segregation by mitotic spindle	4	98	149	139	Mitotic chromosome condensation,Mitotic H3 phosphorylation,Mitotic spindle assembly,Sister chromatid attachment to mitotic spindle
Chromosome segregation by mitotic spindle	5	85	149	120	Mitotic chromosome condensation,Mitotic H3 phosphorylation,Mitotic spindle assembly,Sister chromatid attachment to mitotic spindle,Sister chromatid cohesion
Chromosome segregation by mitotic spindle	6	59	149	76	Mitotic chromosome condensation,Mitotic H3 phosphorylation,Mitotic spindle assembly,Sister chromatid attachment to mitotic spindle,Sister chromatid cohesion,Sister chromatid segregation
Chromosome segregation by mitotic spindle	5	93	149	118	Mitotic chromosome condensation,Mitotic H3 phosphorylation,Mitotic spindle assembly,Sister chromatid attachment to mitotic spindle,Sister chromatid segregation
Chromosome segregation by mitotic spindle	4	86	149	121	Mitotic chromosome condensation,Mitotic H3 phosphorylation,Mitotic spindle assembly,Sister chromatid cohesion
Chromosome segregation by mitotic spindle	5	66	149	91	Mitotic chromosome condensation,Mitotic H3 phosphorylation,Mitotic spindle assembly,Sister chromatid cohesion,Sister chromatid segregation
Chromosome segregation by mitotic spindle	4	96	149	129	Mitotic chromosome condensation,Mitotic H3 phosphorylation,Mitotic spindle assembly,Sister chromatid segregation
Chromosome segregation by mitotic spindle	3	107	149	150	Mitotic chromosome condensation,Mitotic H3 phosphorylation,Mitotic spindle disassembly
Chromosome segregation by mitotic spindle	4	107	149	149	Mitotic chromosome condensation,Mitotic H3 phosphorylation,Mitotic spindle disassembly,Sister chromatid attachment to mitotic spindle
Chromosome segregation by mitotic spindle	5	94	149	130	Mitotic chromosome condensation,Mitotic H3 phosphorylation,Mitotic spindle disassembly,Sister chromatid attachment to mitotic spindle,Sister chromatid cohesion
Chromosome segregation by mitotic spindle	6	67	149	85	Mitotic chromosome condensation,Mitotic H3 phosphorylation,Mitotic spindle disassembly,Sister chromatid attachment to mitotic spindle,Sister chromatid cohesion,Sister chromatid segregation
Chromosome segregation by mitotic spindle	5	101	149	127	Mitotic chromosome condensation,Mitotic H3 phosphorylation,Mitotic spindle disassembly,Sister chromatid attachment to mitotic spindle,Sister chromatid segregation
Chromosome segregation by mitotic spindle	4	94	149	131	Mitotic chromosome condensation,Mitotic H3 phosphorylation,Mitotic spindle disassembly,Sister chromatid cohesion
Chromosome segregation by mitotic spindle	5	74	149	101	Mitotic chromosome condensation,Mitotic H3 phosphorylation,Mitotic spindle disassembly,Sister chromatid cohesion,Sister chromatid segregation
Chromosome segregation by mitotic spindle	4	104	149	139	Mitotic chromosome condensation,Mitotic H3 phosphorylation,Mitotic spindle disassembly,Sister chromatid segregation
Chromosome segregation by mitotic spindle	3	109	149	154	Mitotic chromosome condensation,Mitotic H3 phosphorylation,Sister chromatid attachment to mitotic spindle
Chromosome segregation by mitotic spindle	4	96	149	135	Mitotic chromosome condensation,Mitotic H3 phosphorylation,Sister chromatid attachment to mitotic spindle,Sister chromatid cohesion
Chromosome segregation by mitotic spindle	5	70	149	91	Mitotic chromosome condensation,Mitotic H3 phosphorylation,Sister chromatid attachment to mitotic spindle,Sister chromatid cohesion,Sister chromatid segregation
Chromosome segregation by mitotic spindle	4	104	149	133	Mitotic chromosome condensation,Mitotic H3 phosphorylation,Sister chromatid attachment to mitotic spindle,Sister chromatid segregation
Chromosome segregation by mitotic spindle	3	96	149	135	Mitotic chromosome condensation,Mitotic H3 phosphorylation,Sister chromatid cohesion
Chromosome segregation by mitotic spindle	4	76	149	105	Mitotic chromosome condensation,Mitotic H3 phosphorylation,Sister chromatid cohesion,Sister chromatid segregation
Chromosome segregation by mitotic spindle	3	106	149	143	Mitotic chromosome condensation,Mitotic H3 phosphorylation,Sister chromatid segregation
Chromosome segregation by mitotic spindle	2	107	149	154	Mitotic chromosome condensation,Mitotic spindle assembly
Chromosome segregation by mitotic spindle	3	106	149	151	Mitotic chromosome condensation,Mitotic spindle assembly,Mitotic spindle disassembly
Chromosome segregation by mitotic spindle	4	105	149	149	Mitotic chromosome condensation,Mitotic spindle assembly,Mitotic spindle disassembly,Sister chromatid attachment to mitotic spindle
Chromosome segregation by mitotic spindle	5	92	149	130	Mitotic chromosome condensation,Mitotic spindle assembly,Mitotic spindle disassembly,Sister chromatid attachment to mitotic spindle,Sister chromatid cohesion
Chromosome segregation by mitotic spindle	6	65	149	85	Mitotic chromosome condensation,Mitotic spindle assembly,Mitotic spindle disassembly,Sister chromatid attachment to mitotic spindle,Sister chromatid cohesion,Sister chromatid segregation
Chromosome segregation by mitotic spindle	5	99	149	127	Mitotic chromosome condensation,Mitotic spindle assembly,Mitotic spindle disassembly,Sister chromatid attachment to mitotic spindle,Sister chromatid segregation
Chromosome segregation by mitotic spindle	4	93	149	132	Mitotic chromosome condensation,Mitotic spindle assembly,Mitotic spindle disassembly,Sister chromatid cohesion
Chromosome segregation by mitotic spindle	5	73	149	102	Mitotic chromosome condensation,Mitotic spindle assembly,Mitotic spindle disassembly,Sister chromatid cohesion,Sister chromatid segregation
Chromosome segregation by mitotic spindle	4	103	149	140	Mitotic chromosome condensation,Mitotic spindle assembly,Mitotic spindle disassembly,Sister chromatid segregation
Chromosome segregation by mitotic spindle	3	106	149	153	Mitotic chromosome condensation,Mitotic spindle assembly,Sister chromatid attachment to mitotic spindle
Chromosome segregation by mitotic spindle	4	93	149	134	Mitotic chromosome condensation,Mitotic spindle assembly,Sister chromatid attachment to mitotic spindle,Sister chromatid cohesion
Chromosome segregation by mitotic spindle	5	67	149	90	Mitotic chromosome condensation,Mitotic spindle assembly,Sister chromatid attachment to mitotic spindle,Sister chromatid cohesion,Sister chromatid segregation
Chromosome segregation by mitotic spindle	4	101	149	132	Mitotic chromosome condensation,Mitotic spindle assembly,Sister chromatid attachment to mitotic spindle,Sister chromatid segregation
Chromosome segregation by mitotic spindle	3	94	149	135	Mitotic chromosome condensation,Mitotic spindle assembly,Sister chromatid cohesion
Chromosome segregation by mitotic spindle	4	74	149	105	Mitotic chromosome condensation,Mitotic spindle assembly,Sister chromatid cohesion,Sister chromatid segregation
Chromosome segregation by mitotic spindle	3	104	149	143	Mitotic chromosome condensation,Mitotic spindle assembly,Sister chromatid segregation
Chromosome segregation by mitotic spindle	2	116	149	165	Mitotic chromosome condensation,Mitotic spindle disassembly
Chromosome segregation by mitotic spindle	3	116	149	164	Mitotic chromosome condensation,Mitotic spindle disassembly,Sister chromatid attachment to mitotic spindle
Chromosome segregation by mitotic spindle	4	103	149	145	Mitotic chromosome condensation,Mitotic spindle disassembly,Sister chromatid attachment to mitotic spindle,Sister chromatid cohesion
Chromosome segregation by mitotic spindle	5	76	149	100	Mitotic chromosome condensation,Mitotic spindle disassembly,Sister chromatid attachment to mitotic spindle,Sister chromatid cohesion,Sister chromatid segregation
Chromosome segregation by mitotic spindle	4	110	149	142	Mitotic chromosome condensation,Mitotic spindle disassembly,Sister chromatid attachment to mitotic spindle,Sister chromatid segregation
Chromosome segregation by mitotic spindle	3	103	149	146	Mitotic chromosome condensation,Mitotic spindle disassembly,Sister chromatid cohesion
Chromosome segregation by mitotic spindle	4	83	149	116	Mitotic chromosome condensation,Mitotic spindle disassembly,Sister chromatid cohesion,Sister chromatid segregation
Chromosome segregation by mitotic spindle	3	113	149	154	Mitotic chromosome condensation,Mitotic spindle disassembly,Sister chromatid segregation
Chromosome segregation by mitotic spindle	2	117	149	168	Mitotic chromosome condensation,Sister chromatid attachment to mitotic spindle
Chromosome segregation by mitotic spindle	3	104	149	149	Mitotic chromosome condensation,Sister chromatid attachment to mitotic spindle,Sister chromatid cohesion
Chromosome segregation by mitotic spindle	4	78	149	105	Mitotic chromosome condensation,Sister chromatid attachment to mitotic spindle,Sister chromatid cohesion,Sister chromatid segregation
Chromosome segregation by mitotic spindle	3	112	149	147	Mitotic chromosome condensation,Sister chromatid attachment to mitotic spindle,Sister chromatid segregation
Chromosome segregation by mitotic spindle	2	104	149	149	Mitotic chromosome condensation,Sister chromatid cohesion
Chromosome segregation by mitotic spindle	3	84	149	119	Mitotic chromosome condensation,Sister chromatid cohesion,Sister chromatid segregation
Chromosome segregation by mitotic spindle	2	114	149	157	Mitotic chromosome condensation,Sister chromatid segregation
Chromosome segregation by mitotic spindle	1	111	149	158	Mitotic H3 phosphorylation
Chromosome segregation by mitotic spindle	2	101	149	144	Mitotic H3 phosphorylation,Mitotic spindle assembly
Chromosome segregation by mitotic spindle	3	99	149	140	Mitotic H3 phosphorylation,Mitotic spindle assembly,Mitotic spindle disassembly
Chromosome segregation by mitotic spindle	4	98	149	138	Mitotic H3 phosphorylation,Mitotic spindle assembly,Mitotic spindle disassembly,Sister chromatid attachment to mitotic spindle
Chromosome segregation by mitotic spindle	5	85	149	119	Mitotic H3 phosphorylation,Mitotic spindle assembly,Mitotic spindle disassembly,Sister chromatid attachment to mitotic spindle,Sister chromatid cohesion
Chromosome segregation by mitotic spindle	6	60	149	76	Mitotic H3 phosphorylation,Mitotic spindle assembly,Mitotic spindle disassembly,Sister chromatid attachment to mitotic spindle,Sister chromatid cohesion,Sister chromatid segregation
Chromosome segregation by mitotic spindle	5	92	149	116	Mitotic H3 phosphorylation,Mitotic spindle assembly,Mitotic spindle disassembly,Sister chromatid attachment to mitotic spindle,Sister chromatid segregation
Chromosome segregation by mitotic spindle	4	86	149	121	Mitotic H3 phosphorylation,Mitotic spindle assembly,Mitotic spindle disassembly,Sister chromatid cohesion
Chromosome segregation by mitotic spindle	5	66	149	91	Mitotic H3 phosphorylation,Mitotic spindle assembly,Mitotic spindle disassembly,Sister chromatid cohesion,Sister chromatid segregation
Chromosome segregation by mitotic spindle	4	96	149	129	Mitotic H3 phosphorylation,Mitotic spindle assembly,Mitotic spindle disassembly,Sister chromatid segregation
Chromosome segregation by mitotic spindle	3	100	149	143	Mitotic H3 phosphorylation,Mitotic spindle assembly,Sister chromatid attachment to mitotic spindle
Chromosome segregation by mitotic spindle	4	87	149	124	Mitotic H3 phosphorylation,Mitotic spindle assembly,Sister chromatid attachment to mitotic spindle,Sister chromatid cohesion
Chromosome segregation by mitotic spindle	5	63	149	82	Mitotic H3 phosphorylation,Mitotic spindle assembly,Sister chromatid attachment to mitotic spindle,Sister chromatid cohesion,Sister chromatid segregation
Chromosome segregation by mitotic spindle	4	95	149	122	Mitotic H3 phosphorylation,Mitotic spindle assembly,Sister chromatid attachment to mitotic spindle,Sister chromatid segregation
Chromosome segregation by mitotic spindle	3	88	149	125	Mitotic H3 phosphorylation,Mitotic spindle assembly,Sister chromatid cohesion
Chromosome segregation by mitotic spindle	4	68	149	95	Mitotic H3 phosphorylation,Mitotic spindle assembly,Sister chromatid cohesion,Sister chromatid segregation
Chromosome segregation by mitotic spindle	3	98	149	133	Mitotic H3 phosphorylation,Mitotic spindle assembly,Sister chromatid segregation
Chromosome segregation by mitotic spindle	2	109	149	154	Mitotic H3 phosphorylation,Mitotic spindle disassembly
Chromosome segregation by mitotic spindle	3	109	149	153	Mitotic H3 phosphorylation,Mitotic spindle disassembly,Sister chromatid attachment to mitotic spindle
Chromosome segregation by mitotic spindle	4	96	149	134	Mitotic H3 phosphorylation,Mitotic spindle disassembly,Sister chromatid attachment to mitotic spindle,Sister chromatid cohesion
Chromosome segregation by mitotic spindle	5	71	149	91	Mitotic H3 phosphorylation,Mitotic spindle disassembly,Sister chromatid attachment to mitotic spindle,Sister chromatid cohesion,Sister chromatid segregation
Chromosome segregation by mitotic spindle	4	103	149	131	Mitotic H3 phosphorylation,Mitotic spindle disassembly,Sister chromatid attachment to mitotic spindle,Sister chromatid segregation
Chromosome segregation by mitotic spindle	3	96	149	135	Mitotic H3 phosphorylation,Mitotic spindle disassembly,Sister chromatid cohesion
Chromosome segregation by mitotic spindle	4	76	149	105	Mitotic H3 phosphorylation,Mitotic spindle disassembly,Sister chromatid cohesion,Sister chromatid segregation
Chromosome segregation by mitotic spindle	3	106	149	143	Mitotic H3 phosphorylation,Mitotic spindle disassembly,Sister chromatid segregation
Chromosome segregation by mitotic spindle	2	111	149	158	Mitotic H3 phosphorylation,Sister chromatid attachment to mitotic spindle
Chromosome segregation by mitotic spindle	3	98	149	139	Mitotic H3 phosphorylation,Sister chromatid attachment to mitotic spindle,Sister chromatid cohesion
Chromosome segregation by mitotic spindle	4	74	149	97	Mitotic H3 phosphorylation,Sister chromatid attachment to mitotic spindle,Sister chromatid cohesion,Sister chromatid segregation
Chromosome segregation by mitotic spindle	3	106	149	137	Mitotic H3 phosphorylation,Sister chromatid attachment to mitotic spindle,Sister chromatid segregation
Chromosome segregation by mitotic spindle	2	98	149	139	Mitotic H3 phosphorylation,Sister chromatid cohesion
Chromosome segregation by mitotic spindle	3	78	149	109	Mitotic H3 phosphorylation,Sister chromatid cohesion,Sister chromatid segregation
Chromosome segregation by mitotic spindle	2	108	149	147	Mitotic H3 phosphorylation,Sister chromatid segregation
Chromosome segregation by mitotic spindle	1	108	149	157	Mitotic spindle assembly
Chromosome segregation by mitotic spindle	2	107	149	154	Mitotic spindle assembly,Mitotic spindle disassembly
Chromosome segregation by mitotic spindle	3	106	149	152	Mitotic spindle assembly,Mitotic spindle disassembly,Sister chromatid attachment to mitotic spindle
Chromosome segregation by mitotic spindle	4	93	149	133	Mitotic spindle assembly,Mitotic spindle disassembly,Sister chromatid attachment to mitotic spindle,Sister chromatid cohesion
Chromosome segregation by mitotic spindle	5	68	149	90	Mitotic spindle assembly,Mitotic spindle disassembly,Sister chromatid attachment to mitotic spindle,Sister chromatid cohesion,Sister chromatid segregation
Chromosome segregation by mitotic spindle	4	100	149	130	Mitotic spindle assembly,Mitotic spindle disassembly,Sister chromatid attachment to mitotic spindle,Sister chromatid segregation
Chromosome segregation by mitotic spindle	3	94	149	135	Mitotic spindle assembly,Mitotic spindle disassembly,Sister chromatid cohesion
Chromosome segregation by mitotic spindle	4	74	149	105	Mitotic spindle assembly,Mitotic spindle disassembly,Sister chromatid cohesion,Sister chromatid segregation
Chromosome segregation by mitotic spindle	3	104	149	143	Mitotic spindle assembly,Mitotic spindle disassembly,Sister chromatid segregation
Chromosome segregation by mitotic spindle	2	107	149	156	Mitotic spindle assembly,Sister chromatid attachment to mitotic spindle
Chromosome segregation by mitotic spindle	3	94	149	137	Mitotic spindle assembly,Sister chromatid attachment to mitotic spindle,Sister chromatid cohesion
Chromosome segregation by mitotic spindle	4	70	149	95	Mitotic spindle assembly,Sister chromatid attachment to mitotic spindle,Sister chromatid cohesion,Sister chromatid segregation
Chromosome segregation by mitotic spindle	3	102	149	135	Mitotic spindle assembly,Sister chromatid attachment to mitotic spindle,Sister chromatid segregation
Chromosome segregation by mitotic spindle	2	95	149	138	Mitotic spindle assembly,Sister chromatid cohesion
Chromosome segregation by mitotic spindle	3	75	149	108	Mitotic spindle assembly,Sister chromatid cohesion,Sister chromatid segregation
Chromosome segregation by mitotic spindle	2	105	149	146	Mitotic spindle assembly,Sister chromatid segregation
Chromosome segregation by mitotic spindle	1	117	149	168	Mitotic spindle disassembly
Chromosome segregation by mitotic spindle	2	117	149	167	Mitotic spindle disassembly,Sister chromatid attachment to mitotic spindle
Chromosome segregation by mitotic spindle	3	104	149	148	Mitotic spindle disassembly,Sister chromatid attachment to mitotic spindle,Sister chromatid cohesion
Chromosome segregation by mitotic spindle	4	79	149	105	Mitotic spindle disassembly,Sister chromatid attachment to mitotic spindle,Sister chromatid cohesion,Sister chromatid segregation
Chromosome segregation by mitotic spindle	3	111	149	145	Mitotic spindle disassembly,Sister chromatid attachment to mitotic spindle,Sister chromatid segregation
Chromosome segregation by mitotic spindle	2	104	149	149	Mitotic spindle disassembly,Sister chromatid cohesion
Chromosome segregation by mitotic spindle	3	84	149	119	Mitotic spindle disassembly,Sister chromatid cohesion,Sister chromatid segregation
Chromosome segregation by mitotic spindle	2	114	149	157	Mitotic spindle disassembly,Sister chromatid segregation
Chromosome segregation by mitotic spindle	1	118	149	171	Sister chromatid attachment to mitotic spindle
Chromosome segregation by mitotic spindle	2	105	149	152	Sister chromatid attachment to mitotic spindle,Sister chromatid cohesion
Chromosome segregation by mitotic spindle	3	81	149	110	Sister chromatid attachment to mitotic spindle,Sister chromatid cohesion,Sister chromatid segregation
Chromosome segregation by mitotic spindle	2	113	149	150	Sister chromatid attachment to mitotic spindle,Sister chromatid segregation
Chromosome segregation by mitotic spindle	1	105	149	152	Sister chromatid cohesion
Chromosome segregation by mitotic spindle	2	85	149	122	Sister chromatid cohesion,Sister chromatid segregation
Chromosome segregation by mitotic spindle	1	115	149	160	Sister chromatid segregation
Coagulation cascade and its regulation	0	21	29	23
Coagulation cascade and its regulation	1	14	29	16	Coagulation cascade
Coagulation cascade and its regulation	2	10	29	11	Coagulation cascade,Coagulation factor synthesis and vitamin K metabolism
Coagulation cascade and its regulation	3	0	29	0	Coagulation cascade,Coagulation factor synthesis and vitamin K metabolism,Regulation of coagulation cascade by protein C
Coagulation cascade and its regulation	2	9	29	10	Coagulation cascade,Regulation of coagulation cascade by protein C
Coagulation cascade and its regulation	1	21	29	22	Coagulation factor synthesis and vitamin K metabolism
Coagulation cascade and its regulation	2	19	29	19	Coagulation factor synthesis and vitamin K metabolism,Regulation of coagulation cascade by protein C
Coagulation cascade and its regulation	1	21	29	22	Regulation of coagulation cascade by protein C
Collagen biosynthesis	0	33	39	54
Collagen biosynthesis	1	27	39	45	Collagen fiber crosslinking
Collagen biosynthesis	2	20	39	35	Collagen fiber crosslinking,Collagen fibril organization by fibril-associated bridges
Collagen biosynthesis	3	13	39	20	Collagen fiber crosslinking,Collagen fibril organization by fibril-associated bridges,Fibrillar collagen core structure organization
Collagen biosynthesis	4	6	39	7	Collagen fiber crosslinking,Collagen fibril organization by fibril-associated bridges,Fibrillar collagen core structure organization,Procollagen cleavage into collagen
Collagen biosynthesis	5	0	39	0	Collagen fiber crosslinking,Collagen fibril organization by fibril-associated bridges,Fibrillar collagen core structure organization,Procollagen cleavage into collagen,Procollagen processing in the ER
Collagen biosynthesis	4	10	39	16	Collagen fiber crosslinking,Collagen fibril organization by fibril-associated bridges,Fibrillar collagen core structure organization,Procollagen processing in the ER
Collagen biosynthesis	3	15	39	25	Collagen fiber crosslinking,Collagen fibril organization by fibril-associated bridges,Procollagen cleavage into collagen
Collagen biosynthesis	4	13	39	23	Collagen fiber crosslinking,Collagen fibril organization by fibril-associated bridges,Procollagen cleavage into collagen,Procollagen processing in the ER
Collagen biosynthesis	3	18	39	33	Collagen fiber crosslinking,Collagen fibril organization by fibril-associated bridges,Procollagen processing in the ER
Collagen biosynthesis	2	20	39	30	Collagen fiber crosslinking,Fibrillar collagen core structure organization
Collagen biosynthesis	3	13	39	18	Collagen fiber crosslinking,Fibrillar collagen core structure organization,Procollagen cleavage into collagen
Collagen biosynthesis	4	9	39	13	Collagen fiber crosslinking,Fibrillar collagen core structure organization,Procollagen cleavage into collagen,Procollagen processing in the ER
Collagen biosynthesis	3	17	39	26	Collagen fiber crosslinking,Fibrillar collagen core structure organization,Procollagen processing in the ER
Collagen biosynthesis	2	22	39	36	Collagen fiber crosslinking,Procollagen cleavage into collagen
Collagen biosynthesis	3	20	39	34	Collagen fiber crosslinking,Procollagen cleavage into collagen,Procollagen processing in the ER
Collagen biosynthesis	2	25	39	43	Collagen fiber crosslinking,Procollagen processing in the ER
Collagen biosynthesis	1	26	39	44	Collagen fibril organization by fibril-associated bridges
Collagen biosynthesis	2	20	39	30	Collagen fibril organization by fibril-associated bridges,Fibrillar collagen core structure organization
Collagen biosynthesis	3	13	39	17	Collagen fibril organization by fibril-associated bridges,Fibrillar collagen core structure organization,Procollagen cleavage into collagen
Collagen biosynthesis	4	7	39	10	Collagen fibril organization by fibril-associated bridges,Fibrillar collagen core structure organization,Procollagen cleavage into collagen,Procollagen processing in the ER
Collagen biosynthesis	3	17	39	26	Collagen fibril organization by fibril-associated bridges,Fibrillar collagen core structure organization,Procollagen processing in the ER
Collagen biosynthesis	2	21	39	34	Collagen fibril organization by fibril-associated bridges,Procollagen cleavage into collagen
Collagen biosynthesis	3	19	39	32	Collagen fibril organization by fibril-associated bridges,Procollagen cleavage into collagen,Procollagen processing in the ER
Collagen biosynthesis	2	24	39	42	Collagen fibril organization by fibril-associated bridges,Procollagen processing in the ER
Collagen biosynthesis	1	27	39	40	Fibrillar collagen core structure organization
Collagen biosynthesis	2	20	39	28	Fibrillar collagen core structure organization,Procollagen cleavage into collagen
Collagen biosynthesis	3	16	39	23	Fibrillar collagen core structure organization,Procollagen cleavage into collagen,Procollagen processing in the ER
Collagen biosynthesis	2	24	39	36	Fibrillar collagen core structure organization,Procollagen processing in the ER
Collagen biosynthesis	1	28	39	45	Procollagen cleavage into collagen
Collagen biosynthesis	2	26	39	43	Procollagen cleavage into collagen,Procollagen processing in the ER
Collagen biosynthesis	1	31	39	52	Procollagen processing in the ER
Complement pathway and regulation	0	44	46	69
Complement pathway and regulation	1	43	46	66	Alternative complement pathway
Complement pathway and regulation	2	37	46	55	Alternative complement pathway,Classical complement pathway
Complement pathway and regulation	3	31	46	43	Alternative complement pathway,Classical complement pathway,Endogenous control of complement activity
Complement pathway and regulation	4	22	46	32	Alternative complement pathway,Classical complement pathway,Endogenous control of complement activity,Lectin complement pathway
Complement pathway and regulation	5	0	46	0	Alternative complement pathway,Classical complement pathway,Endogenous control of complement activity,Lectin complement pathway,Membrane attack complex formation
Complement pathway and regulation	4	19	46	21	Alternative complement pathway,Classical complement pathway,Endogenous control of complement activity,Membrane attack complex formation
Complement pathway and regulation	3	30	46	46	Alternative complement pathway,Classical complement pathway,Lectin complement pathway
Complement pathway and regulation	4	26	46	33	Alternative complement pathway,Classical complement pathway,Lectin complement pathway,Membrane attack complex formation
Complement pathway and regulation	3	34	46	43	Alternative complement pathway,Classical complement pathway,Membrane attack complex formation
Complement pathway and regulation	2	39	46	56	Alternative complement pathway,Endogenous control of complement activity
Complement pathway and regulation	3	32	46	47	Alternative complement pathway,Endogenous control of complement activity,Lectin complement pathway
Complement pathway and regulation	4	24	46	29	Alternative complement pathway,Endogenous control of complement activity,Lectin complement pathway,Membrane attack complex formation
Complement pathway and regulation	3	31	46	38	Alternative complement pathway,Endogenous control of complement activity,Membrane attack complex formation
Complement pathway and regulation	2	37	46	58	Alternative complement pathway,Lectin complement pathway
Complement pathway and regulation	3	35	46	47	Alternative complement pathway,Lectin complement pathway,Membrane attack complex formation
Complement pathway and regulation	2	41	46	55	Alternative complement pathway,Membrane attack complex formation
Complement pathway and regulation	1	40	46	60	Classical complement pathway
Complement pathway and regulation	2	35	46	49	Classical complement pathway,Endogenous control of complement activity
Complement pathway and regulation	3	29	46	42	Classical complement pathway,Endogenous control of complement activity,Lectin complement pathway
Complement pathway and regulation	4	25	46	31	Classical complement pathway,Endogenous control of complement activity,Lectin complement pathway,Membrane attack complex formation
Complement pathway and regulation	3	32	46	39	Classical complement pathway,Endogenous control of complement activity,Membrane attack complex formation
Complement pathway and regulation	2	34	46	53	Classical complement pathway,Lectin complement pathway
Complement pathway and regulation	3	31	46	43	Classical complement pathway,Lectin complement pathway,Membrane attack complex formation
Complement pathway and regulation	2	38	46	51	Classical complement pathway,Membrane attack complex formation
Complement pathway and regulation	1	41	46	60	Endogenous control of complement activity
Complement pathway and regulation	2	35	46	53	Endogenous control of complement activity,Lectin complement pathway
Complement pathway and regulation	3	32	46	43	Endogenous control of complement activity,Lectin complement pathway,Membrane attack complex formation
Complement pathway and regulation	2	38	46	50	Endogenous control of complement activity,Membrane attack complex formation
Complement pathway and regulation	1	38	46	62	Lectin complement pathway
Complement pathway and regulation	2	36	46	53	Lectin complement pathway,Membrane attack complex formation
Complement pathway and regulation	1	42	46	60	Membrane attack complex formation
Control of postsynaptic potential	0	53	68	123
Control of postsynaptic potential	1	46	68	112	Acetylcholine-mediated control of postsynaptic potential
Control of postsynaptic potential	2	42	68	93	Acetylcholine-mediated control of postsynaptic potential,Dopamine-mediated control of postsynaptic potential
Control of postsynaptic potential	3	41	68	83	Acetylcholine-mediated control of postsynaptic potential,Dopamine-mediated control of postsynaptic potential,GABA-mediated control of postsynaptic potential
Control of postsynaptic potential	4	12	68	21	Acetylcholine-mediated control of postsynaptic potential,Dopamine-mediated control of postsynaptic potential,GABA-mediated control of postsynaptic potential,Glutamate-mediated control of postsynaptic potential
Control of postsynaptic potential	5	3	68	9	Acetylcholine-mediated control of postsynaptic potential,Dopamine-mediated control of postsynaptic potential,GABA-mediated control of postsynaptic potential,Glutamate-mediated control of postsynaptic potential,Glycine-mediated control of postsynaptic potential
Control of postsynaptic potential	6	0	68	0	Acetylcholine-mediated control of postsynaptic potential,Dopamine-mediated control of postsynaptic potential,GABA-mediated control of postsynaptic potential,Glutamate-mediated control of postsynaptic potential,Glycine-mediated control of postsynaptic potential,Serotonin-mediated control of postsynaptic potential
Control of postsynaptic potential	5	9	68	12	Acetylcholine-mediated control of postsynaptic potential,Dopamine-mediated control of postsynaptic potential,GABA-mediated control of postsynaptic potential,Glutamate-mediated control of postsynaptic potential,Serotonin-mediated control of postsynaptic potential
Control of postsynaptic potential	4	34	68	73	Acetylcholine-mediated control of postsynaptic potential,Dopamine-mediated control of postsynaptic potential,GABA-mediated control of postsynaptic potential,Glycine-mediated control of postsynaptic potential
Control of postsynaptic potential	5	31	68	64	Acetylcholine-mediated control of postsynaptic potential,Dopamine-mediated control of postsynaptic potential,GABA-mediated control of postsynaptic potential,Glycine-mediated control of postsynaptic potential,Serotonin-mediated control of postsynaptic potential
Control of postsynaptic potential	4	38	68	74	Acetylcholine-mediated control of postsynaptic potential,Dopamine-mediated control of postsynaptic potential,GABA-mediated control of postsynaptic potential,Serotonin-mediated control of postsynaptic potential
Control of postsynaptic potential	3	13	68	33	Acetylcholine-mediated control of postsynaptic potential,Dopamine-mediated control of postsynaptic potential,Glutamate-mediated control of postsynaptic potential
Control of postsynaptic potential	4	8	68	25	Acetylcholine-mediated control of postsynaptic potential,Dopamine-mediated control of postsynaptic potential,Glutamate-mediated control of postsynaptic potential,Glycine-mediated control of postsynaptic potential
Control of postsynaptic potential	5	5	68	16	Acetylcholine-mediated control of postsynaptic potential,Dopamine-mediated control of postsynaptic potential,Glutamate-mediated control of postsynaptic potential,Glycine-mediated control of postsynaptic potential,Serotonin-mediated control of postsynaptic potential
Control of postsynaptic potential	4	10	68	24	Acetylcholine-mediated control of postsynaptic potential,Dopamine-mediated control of postsynaptic potential,Glutamate-mediated control of postsynaptic potential,Serotonin-mediated control of postsynaptic potential
Control of postsynaptic potential	3	38	68	86	Acetylcholine-mediated control of postsynaptic potential,Dopamine-mediated control of postsynaptic potential,Glycine-mediated control of postsynaptic potential
Control of postsynaptic potential	4	35	68	77	Acetylcholine-mediated control of postsynaptic potential,Dopamine-mediated control of postsynaptic potential,Glycine-mediated control of postsynaptic potential,Serotonin-mediated control of postsynaptic potential
Control of postsynaptic potential	3	39	68	84	Acetylcholine-mediated control of postsynaptic potential,Dopamine-mediated control of postsynaptic potential,Serotonin-mediated control of postsynaptic potential
Control of postsynaptic potential	2	45	68	103	Acetylcholine-mediated control of postsynaptic potential,GABA-mediated control of postsynaptic potential
Control of postsynaptic potential	3	20	68	48	Acetylcholine-mediated control of postsynaptic potential,GABA-mediated control of postsynaptic potential,Glutamate-mediated control of postsynaptic potential
Control of postsynaptic potential	4	12	68	37	Acetylcholine-mediated control of postsynaptic potential,GABA-mediated control of postsynaptic potential,Glutamate-mediated control of postsynaptic potential,Glycine-mediated control of postsynaptic potential
Control of postsynaptic potential	5	10	68	29	Acetylcholine-mediated control of postsynaptic potential,GABA-mediated control of postsynaptic potential,Glutamate-mediated control of postsynaptic potential,Glycine-mediated control of postsynaptic potential,Serotonin-mediated control of postsynaptic potential
Control of postsynaptic potential	4	18	68	40	Acetylcholine-mediated control of postsynaptic potential,GABA-mediated control of postsynaptic potential,Glutamate-mediated control of postsynaptic potential,Serotonin-mediated control of postsynaptic potential
Control of postsynaptic potential	3	38	68	93	Acetylcholine-mediated control of postsynaptic potential,GABA-mediated control of postsynaptic potential,Glycine-mediated control of postsynaptic potential
Control of postsynaptic potential	4	36	68	85	Acetylcholine-mediated control of postsynaptic potential,GABA-mediated control of postsynaptic potential,Glycine-mediated control of postsynaptic potential,Serotonin-mediated control of postsynaptic potential
Control of postsynaptic potential	3	43	68	95	Acetylcholine-mediated control of postsynaptic potential,GABA-mediated control of postsynaptic potential,Serotonin-mediated control of postsynaptic potential
Control of postsynaptic potential	2	21	68	58	Acetylcholine-mediated control of postsynaptic potential,Glutamate-mediated control of postsynaptic potential
Control of postsynaptic potential	3	16	68	50	Acetylcholine-mediated control of postsynaptic potential,Glutamate-mediated control of postsynaptic potential,Glycine-mediated control of postsynaptic potential
Control of postsynaptic potential	4	14	68	42	Acetylcholine-mediated control of postsynaptic potential,Glutamate-mediated control of postsynaptic potential,Glycine-mediated control of postsynaptic potential,Serotonin-mediated control of postsynaptic potential
Control of postsynaptic potential	3	19	68	50	Acetylcholine-mediated control of postsynaptic potential,Glutamate-mediated control of postsynaptic potential,Serotonin-mediated control of postsynaptic potential
Control of postsynaptic potential	2	42	68	105	Acetylcholine-mediated control of postsynaptic potential,Glycine-mediated control of postsynaptic potential
Control of postsynaptic potential	3	40	68	97	Acetylcholine-mediated control of postsynaptic potential,Glycine-mediated control of postsynaptic potential,Serotonin-mediated control of postsynaptic potential
Control of postsynaptic potential	2	44	68	104	Acetylcholine-mediated control of postsynaptic potential,Serotonin-mediated control of postsynaptic potential
Control of postsynaptic potential	1	49	68	105	Dopamine-mediated control of postsynaptic potential
Control of postsynaptic potential	2	48	68	95	Dopamine-mediated control of postsynaptic potential,GABA-mediated control of postsynaptic potential
Control of postsynaptic potential	3	19	68	33	Dopamine-mediated control of postsynaptic potential,GABA-mediated control of postsynaptic potential,Glutamate-mediated control of postsynaptic potential
Control of postsynaptic potential	4	11	68	22	Dopamine-mediated control of postsynaptic potential,GABA-mediated control of postsynaptic potential,Glutamate-mediated control of postsynaptic potential,Glycine-mediated control of postsynaptic potential
Control of postsynaptic potential	5	8	68	13	Dopamine-mediated control of postsynaptic potential,GABA-mediated control of postsynaptic potential,Glutamate-mediated control of postsynaptic potential,Glycine-mediated control of postsynaptic potential,Serotonin-mediated control of postsynaptic potential
Control of postsynaptic potential	4	16	68	24	Dopamine-mediated control of postsynaptic potential,GABA-mediated control of postsynaptic potential,Glutamate-mediated control of postsynaptic potential,Serotonin-mediated control of postsynaptic potential
Control of postsynaptic potential	3	41	68	85	Dopamine-mediated control of postsynaptic potential,GABA-mediated control of postsynaptic potential,Glycine-mediated control of postsynaptic potential
Control of postsynaptic potential	4	38	68	76	Dopamine-mediated control of postsynaptic potential,GABA-mediated control of postsynaptic potential,Glycine-mediated control of postsynaptic potential,Serotonin-mediated control of postsynaptic potential
Control of postsynaptic potential	3	45	68	86	Dopamine-mediated control of postsynaptic potential,GABA-mediated control of postsynaptic potential,Serotonin-mediated control of postsynaptic potential
Control of postsynaptic potential	2	20	68	45	Dopamine-mediated control of postsynaptic potential,Glutamate-mediated control of postsynaptic potential
Control of postsynaptic potential	3	15	68	37	Dopamine-mediated control of postsynaptic potential,Glutamate-mediated control of postsynaptic potential,Glycine-mediated control of postsynaptic potential
Control of postsynaptic potential	4	12	68	28	Dopamine-mediated control of postsynaptic potential,Glutamate-mediated control of postsynaptic potential,Glycine-mediated control of postsynaptic potential,Serotonin-mediated control of postsynaptic potential
Control of postsynaptic potential	3	17	68	36	Dopamine-mediated control of postsynaptic potential,Glutamate-mediated control of postsynaptic potential,Serotonin-mediated control of postsynaptic potential
Control of postsynaptic potential	2	45	68	98	Dopamine-mediated control of postsynaptic potential,Glycine-mediated control of postsynaptic potential
Control of postsynaptic potential	3	42	68	89	Dopamine-mediated control of postsynaptic potential,Glycine-mediated control of postsynaptic potential,Serotonin-mediated control of postsynaptic potential
Control of postsynaptic potential	2	46	68	96	Dopamine-mediated control of postsynaptic potential,Serotonin-mediated control of postsynaptic potential
Control of postsynaptic potential	1	52	68	114	GABA-mediated control of postsynaptic potential
Control of postsynaptic potential	2	27	68	59	GABA-mediated control of postsynaptic potential,Glutamate-mediated control of postsynaptic potential
Control of postsynaptic potential	3	19	68	48	GABA-mediated control of postsynaptic potential,Glutamate-mediated control of postsynaptic potential,Glycine-mediated control of postsynaptic potential
Control of postsynaptic potential	4	17	68	40	GABA-mediated control of postsynaptic potential,Glutamate-mediated control of postsynaptic potential,Glycine-mediated control of postsynaptic potential,Serotonin-mediated control of postsynaptic potential
Control of postsynaptic potential	3	25	68	51	GABA-mediated control of postsynaptic potential,Glutamate-mediated control of postsynaptic potential,Serotonin-mediated control of postsynaptic potential
Control of postsynaptic potential	2	45	68	104	GABA-mediated control of postsynaptic potential,Glycine-mediated control of postsynaptic potential
Control of postsynaptic potential	3	43	68	96	GABA-mediated control of postsynaptic potential,Glycine-mediated control of postsynaptic potential,Serotonin-mediated control of postsynaptic potential
Control of postsynaptic potential	2	50	68	106	GABA-mediated control of postsynaptic potential,Serotonin-mediated control of postsynaptic potential
Control of postsynaptic potential	1	28	68	69	Glutamate-mediated control of postsynaptic potential
Control of postsynaptic potential	2	23	68	61	Glutamate-mediated control of postsynaptic potential,Glycine-mediated control of postsynaptic potential
Control of postsynaptic potential	3	21	68	53	Glutamate-mediated control of postsynaptic potential,Glycine-mediated control of postsynaptic potential,Serotonin-mediated control of postsynaptic potential
Control of postsynaptic potential	2	26	68	61	Glutamate-mediated control of postsynaptic potential,Serotonin-mediated control of postsynaptic potential
Control of postsynaptic potential	1	49	68	116	Glycine-mediated control of postsynaptic potential
Control of postsynaptic potential	2	47	68	108	Glycine-mediated control of postsynaptic potential,Serotonin-mediated control of postsynaptic potential
Control of postsynaptic potential	1	51	68	115	Serotonin-mediated control of postsynaptic potential
Cytokinesis	0	47	63	57
Cytokinesis	1	47	63	57	Contractile ring constriction
Cytokinesis	2	40	63	47	Contractile ring constriction,Contractile ring formation
Cytokinesis	3	36	63	43	Contractile ring constriction,Contractile ring formation,Equatorial RhoA activation
Cytokinesis	4	7	63	11	Contractile ring constriction,Contractile ring formation,Equatorial RhoA activation,Intracellular bridge abscission
Cytokinesis	5	0	63	0	Contractile ring constriction,Contractile ring formation,Equatorial RhoA activation,Intracellular bridge abscission,Intracellular bridge assembly
Cytokinesis	4	31	63	34	Contractile ring constriction,Contractile ring formation,Equatorial RhoA activation,Intracellular bridge assembly
Cytokinesis	3	12	63	16	Contractile ring constriction,Contractile ring formation,Intracellular bridge abscission
Cytokinesis	4	7	63	7	Contractile ring constriction,Contractile ring formation,Intracellular bridge abscission,Intracellular bridge assembly
Cytokinesis	3	36	63	39	Contractile ring constriction,Contractile ring formation,Intracellular bridge assembly
Cytokinesis	2	44	63	54	Contractile ring constriction,Equatorial RhoA activation
Cytokinesis	3	16	63	23	Contractile ring constriction,Equatorial RhoA activation,Intracellular bridge abscission
Cytokinesis	4	11	63	14	Contractile ring constriction,Equatorial RhoA activation,Intracellular bridge abscission,Intracellular bridge assembly
Cytokinesis	3	39	63	45	Contractile ring constriction,Equatorial RhoA activation,Intracellular bridge assembly
Cytokinesis	2	19	63	26	Contractile ring constriction,Intracellular bridge abscission
Cytokinesis	3	15	63	18	Contractile ring constriction,Intracellular bridge abscission,Intracellular bridge assembly
Cytokinesis	2	43	63	49	Contractile ring constriction,Intracellular bridge assembly
Cytokinesis	1	42	63	50	Contractile ring formation
Cytokinesis	2	39	63	47	Contractile ring formation,Equatorial RhoA activation
Cytokinesis	3	11	63	16	Contractile ring formation,Equatorial RhoA activation,Intracellular bridge abscission
Cytokinesis	4	5	63	6	Contractile ring formation,Equatorial RhoA activation,Intracellular bridge abscission,Intracellular bridge assembly
Cytokinesis	3	34	63	38	Contractile ring formation,Equatorial RhoA activation,Intracellular bridge assembly
Cytokinesis	2	14	63	19	Contractile ring formation,Intracellular bridge abscission
Cytokinesis	3	10	63	11	Contractile ring formation,Intracellular bridge abscission,Intracellular bridge assembly
Cytokinesis	2	38	63	42	Contractile ring formation,Intracellular bridge assembly
Cytokinesis	1	44	63	54	Equatorial RhoA activation
Cytokinesis	2	16	63	23	Equatorial RhoA activation,Intracellular bridge abscission
Cytokinesis	3	11	63	14	Equatorial RhoA activation,Intracellular bridge abscission,Intracellular bridge assembly
Cytokinesis	2	39	63	45	Equatorial RhoA activation,Intracellular bridge assembly
Cytokinesis	1	19	63	26	Intracellular bridge abscission
Cytokinesis	2	15	63	18	Intracellular bridge abscission,Intracellular bridge assembly
Cytokinesis	1	43	63	49	Intracellular bridge assembly
Cytoplasmic intermediate filament and septin dynamics	0	25	49	33
Cytoplasmic intermediate filament and septin dynamics	1	20	49	26	Axonal intermediate filament dynamics
Cytoplasmic intermediate filament and septin dynamics	2	9	49	10	Axonal intermediate filament dynamics,Epithelial intermediate filament dynamics
Cytoplasmic intermediate filament and septin dynamics	3	0	49	0	Axonal intermediate filament dynamics,Epithelial intermediate filament dynamics,Vimentin-like intermediate filament dynamics
Cytoplasmic intermediate filament and septin dynamics	2	16	49	21	Axonal intermediate filament dynamics,Vimentin-like intermediate filament dynamics
Cytoplasmic intermediate filament and septin dynamics	1	14	49	18	Epithelial intermediate filament dynamics
Cytoplasmic intermediate filament and septin dynamics	2	9	49	12	Epithelial intermediate filament dynamics,Vimentin-like intermediate filament dynamics
Cytoplasmic intermediate filament and septin dynamics	1	22	49	29	Vimentin-like intermediate filament dynamics
Cytoplasmic post-translational protein modification	0	10	34	19
Cytoplasmic post-translational protein modification	1	4	34	6	Cytoplasmic protein acetylation and deacetylation
Cytoplasmic post-translational protein modification	2	2	34	3	Cytoplasmic protein acetylation and deacetylation,Cytoplasmic protein folding
Cytoplasmic post-translational protein modification	3	0	34	0	Cytoplasmic protein acetylation and deacetylation,Cytoplasmic protein folding,Cytoplasmic protein tyrosination and detyrosination
Cytoplasmic post-translational protein modification	2	2	34	3	Cytoplasmic protein acetylation and deacetylation,Cytoplasmic protein tyrosination and detyrosination
Cytoplasmic post-translational protein modification	1	8	34	16	Cytoplasmic protein folding
Cytoplasmic post-translational protein modification	2	6	34	13	Cytoplasmic protein folding,Cytoplasmic protein tyrosination and detyrosination
Cytoplasmic post-translational protein modification	1	8	34	16	Cytoplasmic protein tyrosination and detyrosination
Degradation by lysosomal enzymes	0	37	52	141
Degradation by lysosomal enzymes	1	33	52	134	Lysosomal acidification
Degradation by lysosomal enzymes	2	28	52	80	Lysosomal acidification,Lysosomal glycoprotein degradation
Degradation by lysosomal enzymes	3	18	52	66	Lysosomal acidification,Lysosomal glycoprotein degradation,Lysosomal glycosaminoglycan degradation
Degradation by lysosomal enzymes	4	0	52	0	Lysosomal acidification,Lysosomal glycoprotein degradation,Lysosomal glycosaminoglycan degradation,Lysosomal lipid degradation
Degradation by lysosomal enzymes	3	15	52	19	Lysosomal acidification,Lysosomal glycoprotein degradation,Lysosomal lipid degradation
Degradation by lysosomal enzymes	2	23	52	120	Lysosomal acidification,Lysosomal glycosaminoglycan degradation
Degradation by lysosomal enzymes	3	15	52	83	Lysosomal acidification,Lysosomal glycosaminoglycan degradation,Lysosomal lipid degradation
Degradation by lysosomal enzymes	2	25	52	97	Lysosomal acidification,Lysosomal lipid degradation
Degradation by lysosomal enzymes	1	33	52	89	Lysosomal glycoprotein degradation
Degradation by lysosomal enzymes	2	23	52	76	Lysosomal glycoprotein degradation,Lysosomal glycosaminoglycan degradation
Degradation by lysosomal enzymes	3	7	52	13	Lysosomal glycoprotein degradation,Lysosomal glycosaminoglycan degradation,Lysosomal lipid degradation
Degradation by lysosomal enzymes	2	22	52	31	Lysosomal glycoprotein degradation,Lysosomal lipid degradation
Degradation by lysosomal enzymes	1	27	52	128	Lysosomal glycosaminoglycan degradation
Degradation by lysosomal enzymes	2	20	52	92	Lysosomal glycosaminoglycan degradation,Lysosomal lipid degradation
Degradation by lysosomal enzymes	1	30	52	105	Lysosomal lipid degradation
DNA double-strand break repair	0	75	92	101
DNA double-strand break repair	1	73	92	99	Alternative end joining DSB repair
DNA double-strand break repair	2	30	92	38	Alternative end joining DSB repair,Homologous recombination DSB repair
DNA double-strand break repair	3	4	92	7	Alternative end joining DSB repair,Homologous recombination DSB repair,Non-homologous end joining DSB repair
DNA double-strand break repair	4	0	92	0	Alternative end joining DSB repair,Homologous recombination DSB repair,Non-homologous end joining DSB repair,Single strand annealing DSB repair
DNA double-strand break repair	3	29	92	34	Alternative end joining DSB repair,Homologous recombination DSB repair,Single strand annealing DSB repair
DNA double-strand break repair	2	62	92	84	Alternative end joining DSB repair,Non-homologous end joining DSB repair
DNA double-strand break repair	3	60	92	79	Alternative end joining DSB repair,Non-homologous end joining DSB repair,Single strand annealing DSB repair
DNA double-strand break repair	2	73	92	96	Alternative end joining DSB repair,Single strand annealing DSB repair
DNA double-strand break repair	1	33	92	41	Homologous recombination DSB repair
DNA double-strand break repair	2	12	92	15	Homologous recombination DSB repair,Non-homologous end joining DSB repair
DNA double-strand break repair	3	10	92	10	Homologous recombination DSB repair,Non-homologous end joining DSB repair,Single strand annealing DSB repair
DNA double-strand break repair	2	32	92	37	Homologous recombination DSB repair,Single strand annealing DSB repair
DNA double-strand break repair	1	65	92	87	Non-homologous end joining DSB repair
DNA double-strand break repair	2	65	92	84	Non-homologous end joining DSB repair,Single strand annealing DSB repair
DNA double-strand break repair	1	75	92	98	Single strand annealing DSB repair
DNA interstrand cross-links repair	0	26	36	27
DNA interstrand cross-links repair	1	0	36	0	Fanconi anemia interstrand cross-link repair pathway
DNA recombination	0	31	42	81
DNA recombination	1	10	42	33	Class switch recombination
DNA recombination	2	9	42	30	Class switch recombination,Transpositional recombination
DNA recombination	3	2	42	16	Class switch recombination,Transpositional recombination,VDJ recombination
DNA recombination	2	3	42	19	Class switch recombination,VDJ recombination
DNA recombination	1	30	42	78	Transpositional recombination
DNA recombination	2	27	42	69	Transpositional recombination,VDJ recombination
DNA recombination	1	28	42	72	VDJ recombination
DNA single-strand break repair	0	66	74	98
DNA single-strand break repair	1	46	74	72	Base excision repair
DNA single-strand break repair	2	46	74	71	Base excision repair,Direct lesion reversal
DNA single-strand break repair	3	32	74	49	Base excision repair,Direct lesion reversal,Mismatch repair
DNA single-strand break repair	4	0	74	0	Base excision repair,Direct lesion reversal,Mismatch repair,Nucleotide excision repair
DNA single-strand break repair	3	26	74	38	Base excision repair,Direct lesion reversal,Nucleotide excision repair
DNA single-strand break repair	2	33	74	51	Base excision repair,Mismatch repair
DNA single-strand break repair	3	1	74	2	Base excision repair,Mismatch repair,Nucleotide excision repair
DNA single-strand break repair	2	26	74	39	Base excision repair,Nucleotide excision repair
DNA single-strand break repair	1	66	74	97	Direct lesion reversal
DNA single-strand break repair	2	58	74	83	Direct lesion reversal,Mismatch repair
DNA single-strand break repair	3	42	74	54	Direct lesion reversal,Mismatch repair,Nucleotide excision repair
DNA single-strand break repair	2	52	74	71	Direct lesion reversal,Nucleotide excision repair
DNA single-strand break repair	1	58	74	84	Mismatch repair
DNA single-strand break repair	2	42	74	55	Mismatch repair,Nucleotide excision repair
DNA single-strand break repair	1	52	74	72	Nucleotide excision repair
Drug and toxin export	0	23	23	38
Drug and toxin export	1	0	23	0	Drug and toxin export via multidrug resistance-associated proteins
Elastogenesis	0	9	11	21
Elastogenesis	1	6	11	17	Elastin cross-linking and assembly
Elastogenesis	2	3	11	4	Elastin cross-linking and assembly,Fibrillin synthesis
Elastogenesis	3	1	11	2	Elastin cross-linking and assembly,Fibrillin synthesis,Microfibril scaffold organization
Elastogenesis	4	0	11	0	Elastin cross-linking and assembly,Fibrillin synthesis,Microfibril scaffold organization,Tropoelastin synthesis
Elastogenesis	3	3	11	4	Elastin cross-linking and assembly,Fibrillin synthesis,Tropoelastin synthesis
Elastogenesis	2	6	11	17	Elastin cross-linking and assembly,Microfibril scaffold organization
Elastogenesis	3	6	11	16	Elastin cross-linking and assembly,Microfibril scaffold organization,Tropoelastin synthesis
Elastogenesis	2	6	11	17	Elastin cross-linking and assembly,Tropoelastin synthesis
Elastogenesis	1	6	11	8	Fibrillin synthesis
Elastogenesis	2	4	11	6	Fibrillin synthesis,Microfibril scaffold organization
Elastogenesis	3	4	11	5	Fibrillin synthesis,Microfibril scaffold organization,Tropoelastin synthesis
Elastogenesis	2	6	11	8	Fibrillin synthesis,Tropoelastin synthesis
Elastogenesis	1	9	11	21	Microfibril scaffold organization
Elastogenesis	2	9	11	20	Microfibril scaffold organization,Tropoelastin synthesis
Elastogenesis	1	9	11	21	Tropoelastin synthesis
Endocytic pathway	0	170	186	282
Endocytic pathway	1	167	186	275	Caveolin-mediated endocytosis
Endocytic pathway	2	134	186	234	Caveolin-mediated endocytosis,Clathrin-mediated endocytosis
Endocytic pathway	3	113	186	187	Caveolin-mediated endocytosis,Clathrin-mediated endocytosis,Early endosome dynamics
Endocytic pathway	4	76	186	129	Caveolin-mediated endocytosis,Clathrin-mediated endocytosis,Early endosome dynamics,Late endosome dynamics
Endocytic pathway	5	45	186	77	Caveolin-mediated endocytosis,Clathrin-mediated endocytosis,Early endosome dynamics,Late endosome dynamics,Multivesicular body dynamics
Endocytic pathway	6	0	186	0	Caveolin-mediated endocytosis,Clathrin-mediated endocytosis,Early endosome dynamics,Late endosome dynamics,Multivesicular body dynamics,Recycling endosome dynamics
Endocytic pathway	5	37	186	66	Caveolin-mediated endocytosis,Clathrin-mediated endocytosis,Early endosome dynamics,Late endosome dynamics,Recycling endosome dynamics
Endocytic pathway	4	87	186	143	Caveolin-mediated endocytosis,Clathrin-mediated endocytosis,Early endosome dynamics,Multivesicular body dynamics
Endocytic pathway	5	55	186	88	Caveolin-mediated endocytosis,Clathrin-mediated endocytosis,Early endosome dynamics,Multivesicular body dynamics,Recycling endosome dynamics
Endocytic pathway	4	83	186	134	Caveolin-mediated endocytosis,Clathrin-mediated endocytosis,Early endosome dynamics,Recycling endosome dynamics
Endocytic pathway	3	105	186	185	Caveolin-mediated endocytosis,Clathrin-mediated endocytosis,Late endosome dynamics
Endocytic pathway	4	82	186	143	Caveolin-mediated endocytosis,Clathrin-mediated endocytosis,Late endosome dynamics,Multivesicular body dynamics
Endocytic pathway	5	59	186	98	Caveolin-mediated endocytosis,Clathrin-mediated endocytosis,Late endosome dynamics,Multivesicular body dynamics,Recycling endosome dynamics
Endocytic pathway	4	82	186	140	Caveolin-mediated endocytosis,Clathrin-mediated endocytosis,Late endosome dynamics,Recycling endosome dynamics
Endocytic pathway	3	111	186	194	Caveolin-mediated endocytosis,Clathrin-mediated endocytosis,Multivesicular body dynamics
Endocytic pathway	4	89	186	151	Caveolin-mediated endocytosis,Clathrin-mediated endocytosis,Multivesicular body dynamics,Recycling endosome dynamics
Endocytic pathway	3	112	186	191	Caveolin-mediated endocytosis,Clathrin-mediated endocytosis,Recycling endosome dynamics
Endocytic pathway	2	147	186	229	Caveolin-mediated endocytosis,Early endosome dynamics
Endocytic pathway	3	111	186	172	Caveolin-mediated endocytosis,Early endosome dynamics,Late endosome dynamics
Endocytic pathway	4	80	186	120	Caveolin-mediated endocytosis,Early endosome dynamics,Late endosome dynamics,Multivesicular body dynamics
Endocytic pathway	5	42	186	51	Caveolin-mediated endocytosis,Early endosome dynamics,Late endosome dynamics,Multivesicular body dynamics,Recycling endosome dynamics
Endocytic pathway	4	74	186	112	Caveolin-mediated endocytosis,Early endosome dynamics,Late endosome dynamics,Recycling endosome dynamics
Endocytic pathway	3	121	186	185	Caveolin-mediated endocytosis,Early endosome dynamics,Multivesicular body dynamics
Endocytic pathway	4	92	186	134	Caveolin-mediated endocytosis,Early endosome dynamics,Multivesicular body dynamics,Recycling endosome dynamics
Endocytic pathway	3	119	186	179	Caveolin-mediated endocytosis,Early endosome dynamics,Recycling endosome dynamics
Endocytic pathway	2	138	186	226	Caveolin-mediated endocytosis,Late endosome dynamics
Endocytic pathway	3	115	186	184	Caveolin-mediated endocytosis,Late endosome dynamics,Multivesicular body dynamics
Endocytic pathway	4	93	186	141	Caveolin-mediated endocytosis,Late endosome dynamics,Multivesicular body dynamics,Recycling endosome dynamics
Endocytic pathway	3	116	186	183	Caveolin-mediated endocytosis,Late endosome dynamics,Recycling endosome dynamics
Endocytic pathway	2	144	186	235	Caveolin-mediated endocytosis,Multivesicular body dynamics
Endocytic pathway	3	123	186	194	Caveolin-mediated endocytosis,Multivesicular body dynamics,Recycling endosome dynamics
Endocytic pathway	2	146	186	234	Caveolin-mediated endocytosis,Recycling endosome dynamics
Endocytic pathway	1	141	186	245	Clathrin-mediated endocytosis
Endocytic pathway	2	120	186	198	Clathrin-mediated endocytosis,Early endosome dynamics
Endocytic pathway	3	83	186	140	Clathrin-mediated endocytosis,Early endosome dynamics,Late endosome dynamics
Endocytic pathway	4	52	186	88	Clathrin-mediated endocytosis,Early endosome dynamics,Late endosome dynamics,Multivesicular body dynamics
Endocytic pathway	5	7	186	11	Clathrin-mediated endocytosis,Early endosome dynamics,Late endosome dynamics,Multivesicular body dynamics,Recycling endosome dynamics
Endocytic pathway	4	44	186	77	Clathrin-mediated endocytosis,Early endosome dynamics,Late endosome dynamics,Recycling endosome dynamics
Endocytic pathway	3	94	186	154	Clathrin-mediated endocytosis,Early endosome dynamics,Multivesicular body dynamics
Endocytic pathway	4	62	186	99	Clathrin-mediated endocytosis,Early endosome dynamics,Multivesicular body dynamics,Recycling endosome dynamics
Endocytic pathway	3	90	186	145	Clathrin-mediated endocytosis,Early endosome dynamics,Recycling endosome dynamics
Endocytic pathway	2	112	186	196	Clathrin-mediated endocytosis,Late endosome dynamics
Endocytic pathway	3	89	186	154	Clathrin-mediated endocytosis,Late endosome dynamics,Multivesicular body dynamics
Endocytic pathway	4	66	186	109	Clathrin-mediated endocytosis,Late endosome dynamics,Multivesicular body dynamics,Recycling endosome dynamics
Endocytic pathway	3	89	186	151	Clathrin-mediated endocytosis,Late endosome dynamics,Recycling endosome dynamics
Endocytic pathway	2	118	186	205	Clathrin-mediated endocytosis,Multivesicular body dynamics
Endocytic pathway	3	96	186	162	Clathrin-mediated endocytosis,Multivesicular body dynamics,Recycling endosome dynamics
Endocytic pathway	2	119	186	202	Clathrin-mediated endocytosis,Recycling endosome dynamics
Endocytic pathway	1	150	186	236	Early endosome dynamics
Endocytic pathway	2	114	186	179	Early endosome dynamics,Late endosome dynamics
Endocytic pathway	3	83	186	127	Early endosome dynamics,Late endosome dynamics,Multivesicular body dynamics
Endocytic pathway	4	45	186	58	Early endosome dynamics,Late endosome dynamics,Multivesicular body dynamics,Recycling endosome dynamics
Endocytic pathway	3	77	186	119	Early endosome dynamics,Late endosome dynamics,Recycling endosome dynamics
Endocytic pathway	2	124	186	192	Early endosome dynamics,Multivesicular body dynamics
Endocytic pathway	3	95	186	141	Early endosome dynamics,Multivesicular body dynamics,Recycling endosome dynamics
Endocytic pathway	2	122	186	186	Early endosome dynamics,Recycling endosome dynamics
Endocytic pathway	1	141	186	233	Late endosome dynamics
Endocytic pathway	2	118	186	191	Late endosome dynamics,Multivesicular body dynamics
Endocytic pathway	3	96	186	148	Late endosome dynamics,Multivesicular body dynamics,Recycling endosome dynamics
Endocytic pathway	2	119	186	190	Late endosome dynamics,Recycling endosome dynamics
Endocytic pathway	1	147	186	242	Multivesicular body dynamics
Endocytic pathway	2	126	186	201	Multivesicular body dynamics,Recycling endosome dynamics
Endocytic pathway	1	149	186	241	Recycling endosome dynamics
Endoplasmic reticulum and nuclear envelope organization	0	16	16	27
Endoplasmic reticulum and nuclear envelope organization	1	8	16	17	Endoplasmic reticulum tubulus maintenance
Endoplasmic reticulum and nuclear envelope organization	2	2	16	8	Endoplasmic reticulum tubulus maintenance,Nuclear envelope maintenance
Endoplasmic reticulum and nuclear envelope organization	1	10	16	18	Nuclear envelope maintenance
Endoplasmic reticulum membrane protein insertion and import	0	4	15	8
Endoplasmic reticulum membrane protein insertion and import	1	1	15	2	Cleavage of ER signal peptide
Endoplasmic reticulum membrane protein insertion and import	2	0	15	0	Cleavage of ER signal peptide,Co-translational translocation membrane protein insertion and import
Endoplasmic reticulum membrane protein insertion and import	1	4	15	7	Co-translational translocation membrane protein insertion and import
Epidermal growth factor family signaling	0	53	58	87
Epidermal growth factor family signaling	1	30	58	51	Epidermal growth factor receptor signaling
Epidermal growth factor family signaling	2	24	58	41	Epidermal growth factor receptor signaling,Heparin-binding EGF-like growth factor receptor signaling
Epidermal growth factor family signaling	3	17	58	30	Epidermal growth factor receptor signaling,Heparin-binding EGF-like growth factor receptor signaling,Macrophage migration inhibitory factor signaling
Epidermal growth factor family signaling	4	0	58	0	Epidermal growth factor receptor signaling,Heparin-binding EGF-like growth factor receptor signaling,Macrophage migration inhibitory factor signaling,Neuregulin receptor signaling
Epidermal growth factor family signaling	3	7	58	11	Epidermal growth factor receptor signaling,Heparin-binding EGF-like growth factor receptor signaling,Neuregulin receptor signaling
Epidermal growth factor family signaling	2	23	58	40	Epidermal growth factor receptor signaling,Macrophage migration inhibitory factor signaling
Epidermal growth factor family signaling	3	9	58	13	Epidermal growth factor receptor signaling,Macrophage migration inhibitory factor signaling,Neuregulin receptor signaling
Epidermal growth factor family signaling	2	16	58	24	Epidermal growth factor receptor signaling,Neuregulin receptor signaling
Epidermal growth factor family signaling	1	50	58	80	Heparin-binding EGF-like growth factor receptor signaling
Epidermal growth factor family signaling	2	43	58	69	Heparin-binding EGF-like growth factor receptor signaling,Macrophage migration inhibitory factor signaling
Epidermal growth factor family signaling	3	29	58	42	Heparin-binding EGF-like growth factor receptor signaling,Macrophage migration inhibitory factor signaling,Neuregulin receptor signaling
Epidermal growth factor family signaling	2	36	58	53	Heparin-binding EGF-like growth factor receptor signaling,Neuregulin receptor signaling
Epidermal growth factor family signaling	1	46	58	76	Macrophage migration inhibitory factor signaling
Epidermal growth factor family signaling	2	34	58	51	Macrophage migration inhibitory factor signaling,Neuregulin receptor signaling
Epidermal growth factor family signaling	1	41	58	62	Neuregulin receptor signaling
Eukaryotic cilium and flagellum organization	0	116	166	135
Eukaryotic cilium and flagellum organization	1	114	166	131	Ciliary transition zone organization
Eukaryotic cilium and flagellum organization	2	87	166	98	Ciliary transition zone organization,Eukaryotic axoneme organization
Eukaryotic cilium and flagellum organization	3	53	166	59	Ciliary transition zone organization,Eukaryotic axoneme organization,Eukaryotic basal body organization
Eukaryotic cilium and flagellum organization	4	16	166	19	Ciliary transition zone organization,Eukaryotic axoneme organization,Eukaryotic basal body organization,Eukaryotic intraflagellar transport
Eukaryotic cilium and flagellum organization	5	0	166	0	Ciliary transition zone organization,Eukaryotic axoneme organization,Eukaryotic basal body organization,Eukaryotic intraflagellar transport,Eukaryotic transition zone organization
Eukaryotic cilium and flagellum organization	4	41	166	44	Ciliary transition zone organization,Eukaryotic axoneme organization,Eukaryotic basal body organization,Eukaryotic transition zone organization
Eukaryotic cilium and flagellum organization	3	66	166	74	Ciliary transition zone organization,Eukaryotic axoneme organization,Eukaryotic intraflagellar transport
Eukaryotic cilium and flagellum organization	4	63	166	68	Ciliary transition zone organization,Eukaryotic axoneme organization,Eukaryotic intraflagellar transport,Eukaryotic transition zone organization
Eukaryotic cilium and flagellum organization	3	84	166	92	Ciliary transition zone organization,Eukaryotic axoneme organization,Eukaryotic transition zone organization
Eukaryotic cilium and flagellum organization	2	86	166	98	Ciliary transition zone organization,Eukaryotic basal body organization
Eukaryotic cilium and flagellum organization	3	59	166	68	Ciliary transition zone organization,Eukaryotic basal body organization,Eukaryotic intraflagellar transport
Eukaryotic cilium and flagellum organization	4	49	166	55	Ciliary transition zone organization,Eukaryotic basal body organization,Eukaryotic intraflagellar transport,Eukaryotic transition zone organization
Eukaryotic cilium and flagellum organization	3	77	166	86	Ciliary transition zone organization,Eukaryotic basal body organization,Eukaryotic transition zone organization
Eukaryotic cilium and flagellum organization	2	94	166	108	Ciliary transition zone organization,Eukaryotic intraflagellar transport
Eukaryotic cilium and flagellum organization	3	92	166	103	Ciliary transition zone organization,Eukaryotic intraflagellar transport,Eukaryotic transition zone organization
Eukaryotic cilium and flagellum organization	2	112	166	126	Ciliary transition zone organization,Eukaryotic transition zone organization
Eukaryotic cilium and flagellum organization	1	89	166	102	Eukaryotic axoneme organization
Eukaryotic cilium and flagellum organization	2	57	166	66	Eukaryotic axoneme organization,Eukaryotic basal body organization
Eukaryotic cilium and flagellum organization	3	22	166	28	Eukaryotic axoneme organization,Eukaryotic basal body organization,Eukaryotic intraflagellar transport
Eukaryotic cilium and flagellum organization	4	21	166	26	Eukaryotic axoneme organization,Eukaryotic basal body organization,Eukaryotic intraflagellar transport,Eukaryotic transition zone organization
Eukaryotic cilium and flagellum organization	3	56	166	64	Eukaryotic axoneme organization,Eukaryotic basal body organization,Eukaryotic transition zone organization
Eukaryotic cilium and flagellum organization	2	68	166	78	Eukaryotic axoneme organization,Eukaryotic intraflagellar transport
Eukaryotic cilium and flagellum organization	3	67	166	76	Eukaryotic axoneme organization,Eukaryotic intraflagellar transport,Eukaryotic transition zone organization
Eukaryotic cilium and flagellum organization	2	88	166	100	Eukaryotic axoneme organization,Eukaryotic transition zone organization
Eukaryotic cilium and flagellum organization	1	90	166	105	Eukaryotic basal body organization
Eukaryotic cilium and flagellum organization	2	63	166	75	Eukaryotic basal body organization,Eukaryotic intraflagellar transport
Eukaryotic cilium and flagellum organization	3	62	166	73	Eukaryotic basal body organization,Eukaryotic intraflagellar transport,Eukaryotic transition zone organization
Eukaryotic cilium and flagellum organization	2	89	166	103	Eukaryotic basal body organization,Eukaryotic transition zone organization
Eukaryotic cilium and flagellum organization	1	96	166	112	Eukaryotic intraflagellar transport
Eukaryotic cilium and flagellum organization	2	95	166	110	Eukaryotic intraflagellar transport,Eukaryotic transition zone organization
Eukaryotic cilium and flagellum organization	1	115	166	133	Eukaryotic transition zone organization
Eukaryotic DNA replication	0	57	69	83
Eukaryotic DNA replication	1	42	69	57	DNA cleavage
Eukaryotic DNA replication	2	40	69	54	DNA cleavage,DNA replication elongation
Eukaryotic DNA replication	3	23	69	34	DNA cleavage,DNA replication elongation,DNA replication initiation
Eukaryotic DNA replication	4	0	69	0	DNA cleavage,DNA replication elongation,DNA replication initiation,Telomere replication
Eukaryotic DNA replication	3	25	69	28	DNA cleavage,DNA replication elongation,Telomere replication
Eukaryotic DNA replication	2	38	69	50	DNA cleavage,DNA replication initiation
Eukaryotic DNA replication	3	21	69	22	DNA cleavage,DNA replication initiation,Telomere replication
Eukaryotic DNA replication	2	27	69	31	DNA cleavage,Telomere replication
Eukaryotic DNA replication	1	55	69	80	DNA replication elongation
Eukaryotic DNA replication	2	38	69	60	DNA replication elongation,DNA replication initiation
Eukaryotic DNA replication	3	15	69	26	DNA replication elongation,DNA replication initiation,Telomere replication
Eukaryotic DNA replication	2	40	69	54	DNA replication elongation,Telomere replication
Eukaryotic DNA replication	1	53	69	76	DNA replication initiation
Eukaryotic DNA replication	2	36	69	48	DNA replication initiation,Telomere replication
Eukaryotic DNA replication	1	42	69	57	Telomere replication
Extracellular matrix breakdown	0	87	91	128
Extracellular matrix breakdown	1	59	91	95	Extracellular matrix breakdown by adamalysins
Extracellular matrix breakdown	2	48	91	77	Extracellular matrix breakdown by adamalysins,Extracellular matrix breakdown by cathepsins
Extracellular matrix breakdown	3	44	91	69	Extracellular matrix breakdown by adamalysins,Extracellular matrix breakdown by cathepsins,Extracellular matrix breakdown by heparanases
Extracellular matrix breakdown	4	31	91	40	Extracellular matrix breakdown by adamalysins,Extracellular matrix breakdown by cathepsins,Extracellular matrix breakdown by heparanases,Extracellular matrix breakdown by matrix metalloproteases
Extracellular matrix breakdown	5	31	91	39	Extracellular matrix breakdown by adamalysins,Extracellular matrix breakdown by cathepsins,Extracellular matrix breakdown by heparanases,Extracellular matrix breakdown by matrix metalloproteases,Extracellular matrix breakdown by meprins
Extracellular matrix breakdown	6	8	91	9	Extracellular matrix breakdown by adamalysins,Extracellular matrix breakdown by cathepsins,Extracellular matrix breakdown by heparanases,Extracellular matrix breakdown by matrix metalloproteases,Extracellular matrix breakdown by meprins,Extracellular matrix breakdown by serine proteases
Extracellular matrix breakdown	7	3	91	4	Extracellular matrix breakdown by adamalysins,Extracellular matrix breakdown by cathepsins,Extracellular matrix breakdown by heparanases,Extracellular matrix breakdown by matrix metalloproteases,Extracellular matrix breakdown by meprins,Extracellular matrix breakdown by serine proteases,Inhibition of matrix metalloproteinase and adamalysin activity
Extracellular matrix breakdown	6	27	91	35	Extracellular matrix breakdown by adamalysins,Extracellular matrix breakdown by cathepsins,Extracellular matrix breakdown by heparanases,Extracellular matrix breakdown by matrix metalloproteases,Extracellular matrix breakdown by meprins,Inhibition of matrix metalloproteinase and adamalysin activity
Extracellular matrix breakdown	5	8	91	10	Extracellular matrix breakdown by adamalysins,Extracellular matrix breakdown by cathepsins,Extracellular matrix breakdown by heparanases,Extracellular matrix breakdown by matrix metalloproteases,Extracellular matrix breakdown by serine proteases
Extracellular matrix breakdown	6	3	91	5	Extracellular matrix breakdown by adamalysins,Extracellular matrix breakdown by cathepsins,Extracellular matrix breakdown by heparanases,Extracellular matrix breakdown by matrix metalloproteases,Extracellular matrix breakdown by serine proteases,Inhibition of matrix metalloproteinase and adamalysin activity
Extracellular matrix breakdown	5	27	91	36	Extracellular matrix breakdown by adamalysins,Extracellular matrix breakdown by cathepsins,Extracellular matrix breakdown by heparanases,Extracellular matrix breakdown by matrix metalloproteases,Inhibition of matrix metalloproteinase and adamalysin activity
Extracellular matrix breakdown	4	44	91	68	Extracellular matrix breakdown by adamalysins,Extracellular matrix breakdown by cathepsins,Extracellular matrix breakdown by heparanases,Extracellular matrix breakdown by meprins
Extracellular matrix breakdown	5	21	91	40	Extracellular matrix breakdown by adamalysins,Extracellular matrix breakdown by cathepsins,Extracellular matrix breakdown by heparanases,Extracellular matrix breakdown by meprins,Extracellular matrix breakdown by serine proteases
Extracellular matrix breakdown	6	17	91	36	Extracellular matrix breakdown by adamalysins,Extracellular matrix breakdown by cathepsins,Extracellular matrix breakdown by heparanases,Extracellular matrix breakdown by meprins,Extracellular matrix breakdown by serine proteases,Inhibition of matrix metalloproteinase and adamalysin activity
Extracellular matrix breakdown	5	41	91	65	Extracellular matrix breakdown by adamalysins,Extracellular matrix breakdown by cathepsins,Extracellular matrix breakdown by heparanases,Extracellular matrix breakdown by meprins,Inhibition of matrix metalloproteinase and adamalysin activity
Extracellular matrix breakdown	4	21	91	41	Extracellular matrix breakdown by adamalysins,Extracellular matrix breakdown by cathepsins,Extracellular matrix breakdown by heparanases,Extracellular matrix breakdown by serine proteases
Extracellular matrix breakdown	5	17	91	37	Extracellular matrix breakdown by adamalysins,Extracellular matrix breakdown by cathepsins,Extracellular matrix breakdown by heparanases,Extracellular matrix breakdown by serine proteases,Inhibition of matrix metalloproteinase and adamalysin activity
Extracellular matrix breakdown	4	41	91	66	Extracellular matrix breakdown by adamalysins,Extracellular matrix breakdown by cathepsins,Extracellular matrix breakdown by heparanases,Inhibition of matrix metalloproteinase and adamalysin activity
Extracellular matrix breakdown	3	35	91	48	Extracellular matrix breakdown by adamalysins,Extracellular matrix breakdown by cathepsins,Extracellular matrix breakdown by matrix metalloproteases
Extracellular matrix breakdown	4	35	91	47	Extracellular matrix breakdown by adamalysins,Extracellular matrix breakdown by cathepsins,Extracellular matrix breakdown by matrix metalloproteases,Extracellular matrix breakdown by meprins
Extracellular matrix breakdown	5	12	91	17	Extracellular matrix breakdown by adamalysins,Extracellular matrix breakdown by cathepsins,Extracellular matrix breakdown by matrix metalloproteases,Extracellular matrix breakdown by meprins,Extracellular matrix breakdown by serine proteases
Extracellular matrix breakdown	6	7	91	12	Extracellular matrix breakdown by adamalysins,Extracellular matrix breakdown by cathepsins,Extracellular matrix breakdown by matrix metalloproteases,Extracellular matrix breakdown by meprins,Extracellular matrix breakdown by serine proteases,Inhibition of matrix metalloproteinase and adamalysin activity
Extracellular matrix breakdown	5	31	91	43	Extracellular matrix breakdown by adamalysins,Extracellular matrix breakdown by cathepsins,Extracellular matrix breakdown by matrix metalloproteases,Extracellular matrix breakdown by meprins,Inhibition of matrix metalloproteinase and adamalysin activity
Extracellular matrix breakdown	4	12	91	18	Extracellular matrix breakdown by adamalysins,Extracellular matrix breakdown by cathepsins,Extracellular matrix breakdown by matrix metalloproteases,Extracellular matrix breakdown by serine proteases
Extracellular matrix breakdown	5	7	91	13	Extracellular matrix breakdown by adamalysins,Extracellular matrix breakdown by cathepsins,Extracellular matrix breakdown by matrix metalloproteases,Extracellular matrix breakdown by serine proteases,Inhibition of matrix metalloproteinase and adamalysin activity
Extracellular matrix breakdown	4	31	91	44	Extracellular matrix breakdown by adamalysins,Extracellular matrix breakdown by cathepsins,Extracellular matrix breakdown by matrix metalloproteases,Inhibition of matrix metalloproteinase and adamalysin activity
Extracellular matrix breakdown	3	48	91	76	Extracellular matrix breakdown by adamalysins,Extracellular matrix breakdown by cathepsins,Extracellular matrix breakdown by meprins
Extracellular matrix breakdown	4	25	91	48	Extracellular matrix breakdown by adamalysins,Extracellular matrix breakdown by cathepsins,Extracellular matrix breakdown by meprins,Extracellular matrix breakdown by serine proteases
Extracellular matrix breakdown	5	21	91	44	Extracellular matrix breakdown by adamalysins,Extracellular matrix breakdown by cathepsins,Extracellular matrix breakdown by meprins,Extracellular matrix breakdown by serine proteases,Inhibition of matrix metalloproteinase and adamalysin activity
Extracellular matrix breakdown	4	45	91	73	Extracellular matrix breakdown by adamalysins,Extracellular matrix breakdown by cathepsins,Extracellular matrix breakdown by meprins,Inhibition of matrix metalloproteinase and adamalysin activity
Extracellular matrix breakdown	3	25	91	49	Extracellular matrix breakdown by adamalysins,Extracellular matrix breakdown by cathepsins,Extracellular matrix breakdown by serine proteases
Extracellular matrix breakdown	4	21	91	45	Extracellular matrix breakdown by adamalysins,Extracellular matrix breakdown by cathepsins,Extracellular matrix breakdown by serine proteases,Inhibition of matrix metalloproteinase and adamalysin activity
Extracellular matrix breakdown	3	45	91	74	Extracellular matrix breakdown by adamalysins,Extracellular matrix breakdown by cathepsins,Inhibition of matrix metalloproteinase and adamalysin activity
Extracellular matrix breakdown	2	55	91	87	Extracellular matrix breakdown by adamalysins,Extracellular matrix breakdown by heparanases
Extracellular matrix breakdown	3	43	91	59	Extracellular matrix breakdown by adamalysins,Extracellular matrix breakdown by heparanases,Extracellular matrix breakdown by matrix metalloproteases
Extracellular matrix breakdown	4	43	91	58	Extracellular matrix breakdown by adamalysins,Extracellular matrix breakdown by heparanases,Extracellular matrix breakdown by matrix metalloproteases,Extracellular matrix breakdown by meprins
Extracellular matrix breakdown	5	24	91	32	Extracellular matrix breakdown by adamalysins,Extracellular matrix breakdown by heparanases,Extracellular matrix breakdown by matrix metalloproteases,Extracellular matrix breakdown by meprins,Extracellular matrix breakdown by serine proteases
Extracellular matrix breakdown	6	19	91	27	Extracellular matrix breakdown by adamalysins,Extracellular matrix breakdown by heparanases,Extracellular matrix breakdown by matrix metalloproteases,Extracellular matrix breakdown by meprins,Extracellular matrix breakdown by serine proteases,Inhibition of matrix metalloproteinase and adamalysin activity
Extracellular matrix breakdown	5	39	91	54	Extracellular matrix breakdown by adamalysins,Extracellular matrix breakdown by heparanases,Extracellular matrix breakdown by matrix metalloproteases,Extracellular matrix breakdown by meprins,Inhibition of matrix metalloproteinase and adamalysin activity
Extracellular matrix breakdown	4	24	91	33	Extracellular matrix breakdown by adamalysins,Extracellular matrix breakdown by heparanases,Extracellular matrix breakdown by matrix metalloproteases,Extracellular matrix breakdown by serine proteases
Extracellular matrix breakdown	5	19	91	28	Extracellular matrix breakdown by adamalysins,Extracellular matrix breakdown by heparanases,Extracellular matrix breakdown by matrix metalloproteases,Extracellular matrix breakdown by serine proteases,Inhibition of matrix metalloproteinase and adamalysin activity
Extracellular matrix breakdown	4	39	91	55	Extracellular matrix breakdown by adamalysins,Extracellular matrix breakdown by heparanases,Extracellular matrix breakdown by matrix metalloproteases,Inhibition of matrix metalloproteinase and adamalysin activity
Extracellular matrix breakdown	3	55	91	86	Extracellular matrix breakdown by adamalysins,Extracellular matrix breakdown by heparanases,Extracellular matrix breakdown by meprins
Extracellular matrix breakdown	4	36	91	62	Extracellular matrix breakdown by adamalysins,Extracellular matrix breakdown by heparanases,Extracellular matrix breakdown by meprins,Extracellular matrix breakdown by serine proteases
Extracellular matrix breakdown	5	32	91	58	Extracellular matrix breakdown by adamalysins,Extracellular matrix breakdown by heparanases,Extracellular matrix breakdown by meprins,Extracellular matrix breakdown by serine proteases,Inhibition of matrix metalloproteinase and adamalysin activity
Extracellular matrix breakdown	4	52	91	83	Extracellular matrix breakdown by adamalysins,Extracellular matrix breakdown by heparanases,Extracellular matrix breakdown by meprins,Inhibition of matrix metalloproteinase and adamalysin activity
Extracellular matrix breakdown	3	36	91	63	Extracellular matrix breakdown by adamalysins,Extracellular matrix breakdown by heparanases,Extracellular matrix breakdown by serine proteases
Extracellular matrix breakdown	4	32	91	59	Extracellular matrix breakdown by adamalysins,Extracellular matrix breakdown by heparanases,Extracellular matrix breakdown by serine proteases,Inhibition of matrix metalloproteinase and adamalysin activity
Extracellular matrix breakdown	3	52	91	84	Extracellular matrix breakdown by adamalysins,Extracellular matrix breakdown by heparanases,Inhibition of matrix metalloproteinase and adamalysin activity
Extracellular matrix breakdown	2	47	91	67	Extracellular matrix breakdown by adamalysins,Extracellular matrix breakdown by matrix metalloproteases
Extracellular matrix breakdown	3	47	91	66	Extracellular matrix breakdown by adamalysins,Extracellular matrix breakdown by matrix metalloproteases,Extracellular matrix breakdown by meprins
Extracellular matrix breakdown	4	28	91	40	Extracellular matrix breakdown by adamalysins,Extracellular matrix breakdown by matrix metalloproteases,Extracellular matrix breakdown by meprins,Extracellular matrix breakdown by serine proteases
Extracellular matrix breakdown	5	23	91	35	Extracellular matrix breakdown by adamalysins,Extracellular matrix breakdown by matrix metalloproteases,Extracellular matrix breakdown by meprins,Extracellular matrix breakdown by serine proteases,Inhibition of matrix metalloproteinase and adamalysin activity
Extracellular matrix breakdown	4	43	91	62	Extracellular matrix breakdown by adamalysins,Extracellular matrix breakdown by matrix metalloproteases,Extracellular matrix breakdown by meprins,Inhibition of matrix metalloproteinase and adamalysin activity
Extracellular matrix breakdown	3	28	91	41	Extracellular matrix breakdown by adamalysins,Extracellular matrix breakdown by matrix metalloproteases,Extracellular matrix breakdown by serine proteases
Extracellular matrix breakdown	4	23	91	36	Extracellular matrix breakdown by adamalysins,Extracellular matrix breakdown by matrix metalloproteases,Extracellular matrix breakdown by serine proteases,Inhibition of matrix metalloproteinase and adamalysin activity
Extracellular matrix breakdown	3	43	91	63	Extracellular matrix breakdown by adamalysins,Extracellular matrix breakdown by matrix metalloproteases,Inhibition of matrix metalloproteinase and adamalysin activity
Extracellular matrix breakdown	2	59	91	94	Extracellular matrix breakdown by adamalysins,Extracellular matrix breakdown by meprins
Extracellular matrix breakdown	3	40	91	70	Extracellular matrix breakdown by adamalysins,Extracellular matrix breakdown by meprins,Extracellular matrix breakdown by serine proteases
Extracellular matrix breakdown	4	36	91	66	Extracellular matrix breakdown by adamalysins,Extracellular matrix breakdown by meprins,Extracellular matrix breakdown by serine proteases,Inhibition of matrix metalloproteinase and adamalysin activity
Extracellular matrix breakdown	3	56	91	91	Extracellular matrix breakdown by adamalysins,Extracellular matrix breakdown by meprins,Inhibition of matrix metalloproteinase and adamalysin activity
Extracellular matrix breakdown	2	40	91	71	Extracellular matrix breakdown by adamalysins,Extracellular matrix breakdown by serine proteases
Extracellular matrix breakdown	3	36	91	67	Extracellular matrix breakdown by adamalysins,Extracellular matrix breakdown by serine proteases,Inhibition of matrix metalloproteinase and adamalysin activity
Extracellular matrix breakdown	2	56	91	92	Extracellular matrix breakdown by adamalysins,Inhibition of matrix metalloproteinase and adamalysin activity
Extracellular matrix breakdown	1	76	91	110	Extracellular matrix breakdown by cathepsins
Extracellular matrix breakdown	2	72	91	102	Extracellular matrix breakdown by cathepsins,Extracellular matrix breakdown by heparanases
Extracellular matrix breakdown	3	60	91	74	Extracellular matrix breakdown by cathepsins,Extracellular matrix breakdown by heparanases,Extracellular matrix breakdown by matrix metalloproteases
Extracellular matrix breakdown	4	60	91	73	Extracellular matrix breakdown by cathepsins,Extracellular matrix breakdown by heparanases,Extracellular matrix breakdown by matrix metalloproteases,Extracellular matrix breakdown by meprins
Extracellular matrix breakdown	5	37	91	43	Extracellular matrix breakdown by cathepsins,Extracellular matrix breakdown by heparanases,Extracellular matrix breakdown by matrix metalloproteases,Extracellular matrix breakdown by meprins,Extracellular matrix breakdown by serine proteases
Extracellular matrix breakdown	6	37	91	43	Extracellular matrix breakdown by cathepsins,Extracellular matrix breakdown by heparanases,Extracellular matrix breakdown by matrix metalloproteases,Extracellular matrix breakdown by meprins,Extracellular matrix breakdown by serine proteases,Inhibition of matrix metalloproteinase and adamalysin activity
Extracellular matrix breakdown	5	60	91	73	Extracellular matrix breakdown by cathepsins,Extracellular matrix breakdown by heparanases,Extracellular matrix breakdown by matrix metalloproteases,Extracellular matrix breakdown by meprins,Inhibition of matrix metalloproteinase and adamalysin activity
Extracellular matrix breakdown	4	37	91	44	Extracellular matrix breakdown by cathepsins,Extracellular matrix breakdown by heparanases,Extracellular matrix breakdown by matrix metalloproteases,Extracellular matrix breakdown by serine proteases
Extracellular matrix breakdown	5	37	91	44	Extracellular matrix breakdown by cathepsins,Extracellular matrix breakdown by heparanases,Extracellular matrix breakdown by matrix metalloproteases,Extracellular matrix breakdown by serine proteases,Inhibition of matrix metalloproteinase and adamalysin activity
Extracellular matrix breakdown	4	60	91	74	Extracellular matrix breakdown by cathepsins,Extracellular matrix breakdown by heparanases,Extracellular matrix breakdown by matrix metalloproteases,Inhibition of matrix metalloproteinase and adamalysin activity
Extracellular matrix breakdown	3	72	91	101	Extracellular matrix breakdown by cathepsins,Extracellular matrix breakdown by heparanases,Extracellular matrix breakdown by meprins
Extracellular matrix breakdown	4	49	91	73	Extracellular matrix breakdown by cathepsins,Extracellular matrix breakdown by heparanases,Extracellular matrix breakdown by meprins,Extracellular matrix breakdown by serine proteases
Extracellular matrix breakdown	5	49	91	73	Extracellular matrix breakdown by cathepsins,Extracellular matrix breakdown by heparanases,Extracellular matrix breakdown by meprins,Extracellular matrix breakdown by serine proteases,Inhibition of matrix metalloproteinase and adamalysin activity
Extracellular matrix breakdown	4	72	91	101	Extracellular matrix breakdown by cathepsins,Extracellular matrix breakdown by heparanases,Extracellular matrix breakdown by meprins,Inhibition of matrix metalloproteinase and adamalysin activity
Extracellular matrix breakdown	3	49	91	74	Extracellular matrix breakdown by cathepsins,Extracellular matrix breakdown by heparanases,Extracellular matrix breakdown by serine proteases
Extracellular matrix breakdown	4	49	91	74	Extracellular matrix breakdown by cathepsins,Extracellular matrix breakdown by heparanases,Extracellular matrix breakdown by serine proteases,Inhibition of matrix metalloproteinase and adamalysin activity
Extracellular matrix breakdown	3	72	91	102	Extracellular matrix breakdown by cathepsins,Extracellular matrix breakdown by heparanases,Inhibition of matrix metalloproteinase and adamalysin activity
Extracellular matrix breakdown	2	64	91	82	Extracellular matrix breakdown by cathepsins,Extracellular matrix breakdown by matrix metalloproteases
Extracellular matrix breakdown	3	64	91	81	Extracellular matrix breakdown by cathepsins,Extracellular matrix breakdown by matrix metalloproteases,Extracellular matrix breakdown by meprins
Extracellular matrix breakdown	4	41	91	51	Extracellular matrix breakdown by cathepsins,Extracellular matrix breakdown by matrix metalloproteases,Extracellular matrix breakdown by meprins,Extracellular matrix breakdown by serine proteases
Extracellular matrix breakdown	5	41	91	51	Extracellular matrix breakdown by cathepsins,Extracellular matrix breakdown by matrix metalloproteases,Extracellular matrix breakdown by meprins,Extracellular matrix breakdown by serine proteases,Inhibition of matrix metalloproteinase and adamalysin activity
Extracellular matrix breakdown	4	64	91	81	Extracellular matrix breakdown by cathepsins,Extracellular matrix breakdown by matrix metalloproteases,Extracellular matrix breakdown by meprins,Inhibition of matrix metalloproteinase and adamalysin activity
Extracellular matrix breakdown	3	41	91	52	Extracellular matrix breakdown by cathepsins,Extracellular matrix breakdown by matrix metalloproteases,Extracellular matrix breakdown by serine proteases
Extracellular matrix breakdown	4	41	91	52	Extracellular matrix breakdown by cathepsins,Extracellular matrix breakdown by matrix metalloproteases,Extracellular matrix breakdown by serine proteases,Inhibition of matrix metalloproteinase and adamalysin activity
Extracellular matrix breakdown	3	64	91	82	Extracellular matrix breakdown by cathepsins,Extracellular matrix breakdown by matrix metalloproteases,Inhibition of matrix metalloproteinase and adamalysin activity
Extracellular matrix breakdown	2	76	91	109	Extracellular matrix breakdown by cathepsins,Extracellular matrix breakdown by meprins
Extracellular matrix breakdown	3	53	91	81	Extracellular matrix breakdown by cathepsins,Extracellular matrix breakdown by meprins,Extracellular matrix breakdown by serine proteases
Extracellular matrix breakdown	4	53	91	81	Extracellular matrix breakdown by cathepsins,Extracellular matrix breakdown by meprins,Extracellular matrix breakdown by serine proteases,Inhibition of matrix metalloproteinase and adamalysin activity
Extracellular matrix breakdown	3	76	91	109	Extracellular matrix breakdown by cathepsins,Extracellular matrix breakdown by meprins,Inhibition of matrix metalloproteinase and adamalysin activity
Extracellular matrix breakdown	2	53	91	82	Extracellular matrix breakdown by cathepsins,Extracellular matrix breakdown by serine proteases
Extracellular matrix breakdown	3	53	91	82	Extracellular matrix breakdown by cathepsins,Extracellular matrix breakdown by serine proteases,Inhibition of matrix metalloproteinase and adamalysin activity
Extracellular matrix breakdown	2	76	91	110	Extracellular matrix breakdown by cathepsins,Inhibition of matrix metalloproteinase and adamalysin activity
Extracellular matrix breakdown	1	83	91	120	Extracellular matrix breakdown by heparanases
Extracellular matrix breakdown	2	72	91	93	Extracellular matrix breakdown by heparanases,Extracellular matrix breakdown by matrix metalloproteases
Extracellular matrix breakdown	3	72	91	92	Extracellular matrix breakdown by heparanases,Extracellular matrix breakdown by matrix metalloproteases,Extracellular matrix breakdown by meprins
Extracellular matrix breakdown	4	53	91	66	Extracellular matrix breakdown by heparanases,Extracellular matrix breakdown by matrix metalloproteases,Extracellular matrix breakdown by meprins,Extracellular matrix breakdown by serine proteases
Extracellular matrix breakdown	5	53	91	66	Extracellular matrix breakdown by heparanases,Extracellular matrix breakdown by matrix metalloproteases,Extracellular matrix breakdown by meprins,Extracellular matrix breakdown by serine proteases,Inhibition of matrix metalloproteinase and adamalysin activity
Extracellular matrix breakdown	4	72	91	92	Extracellular matrix breakdown by heparanases,Extracellular matrix breakdown by matrix metalloproteases,Extracellular matrix breakdown by meprins,Inhibition of matrix metalloproteinase and adamalysin activity
Extracellular matrix breakdown	3	53	91	67	Extracellular matrix breakdown by heparanases,Extracellular matrix breakdown by matrix metalloproteases,Extracellular matrix breakdown by serine proteases
Extracellular matrix breakdown	4	53	91	67	Extracellular matrix breakdown by heparanases,Extracellular matrix breakdown by matrix metalloproteases,Extracellular matrix breakdown by serine proteases,Inhibition of matrix metalloproteinase and adamalysin activity
Extracellular matrix breakdown	3	72	91	93	Extracellular matrix breakdown by heparanases,Extracellular matrix breakdown by matrix metalloproteases,Inhibition of matrix metalloproteinase and adamalysin activity
Extracellular matrix breakdown	2	83	91	119	Extracellular matrix breakdown by heparanases,Extracellular matrix breakdown by meprins
Extracellular matrix breakdown	3	64	91	95	Extracellular matrix breakdown by heparanases,Extracellular matrix breakdown by meprins,Extracellular matrix breakdown by serine proteases
Extracellular matrix breakdown	4	64	91	95	Extracellular matrix breakdown by heparanases,Extracellular matrix breakdown by meprins,Extracellular matrix breakdown by serine proteases,Inhibition of matrix metalloproteinase and adamalysin activity
Extracellular matrix breakdown	3	83	91	119	Extracellular matrix breakdown by heparanases,Extracellular matrix breakdown by meprins,Inhibition of matrix metalloproteinase and adamalysin activity
Extracellular matrix breakdown	2	64	91	96	Extracellular matrix breakdown by heparanases,Extracellular matrix breakdown by serine proteases
Extracellular matrix breakdown	3	64	91	96	Extracellular matrix breakdown by heparanases,Extracellular matrix breakdown by serine proteases,Inhibition of matrix metalloproteinase and adamalysin activity
Extracellular matrix breakdown	2	83	91	120	Extracellular matrix breakdown by heparanases,Inhibition of matrix metalloproteinase and adamalysin activity
Extracellular matrix breakdown	1	76	91	101	Extracellular matrix breakdown by matrix metalloproteases
Extracellular matrix breakdown	2	76	91	100	Extracellular matrix breakdown by matrix metalloproteases,Extracellular matrix breakdown by meprins
Extracellular matrix breakdown	3	57	91	74	Extracellular matrix breakdown by matrix metalloproteases,Extracellular matrix breakdown by meprins,Extracellular matrix breakdown by serine proteases
Extracellular matrix breakdown	4	57	91	74	Extracellular matrix breakdown by matrix metalloproteases,Extracellular matrix breakdown by meprins,Extracellular matrix breakdown by serine proteases,Inhibition of matrix metalloproteinase and adamalysin activity
Extracellular matrix breakdown	3	76	91	100	Extracellular matrix breakdown by matrix metalloproteases,Extracellular matrix breakdown by meprins,Inhibition of matrix metalloproteinase and adamalysin activity
Extracellular matrix breakdown	2	57	91	75	Extracellular matrix breakdown by matrix metalloproteases,Extracellular matrix breakdown by serine proteases
Extracellular matrix breakdown	3	57	91	75	Extracellular matrix breakdown by matrix metalloproteases,Extracellular matrix breakdown by serine proteases,Inhibition of matrix metalloproteinase and adamalysin activity
Extracellular matrix breakdown	2	76	91	101	Extracellular matrix breakdown by matrix metalloproteases,Inhibition of matrix metalloproteinase and adamalysin activity
Extracellular matrix breakdown	1	87	91	127	Extracellular matrix breakdown by meprins
Extracellular matrix breakdown	2	68	91	103	Extracellular matrix breakdown by meprins,Extracellular matrix breakdown by serine proteases
Extracellular matrix breakdown	3	68	91	103	Extracellular matrix breakdown by meprins,Extracellular matrix breakdown by serine proteases,Inhibition of matrix metalloproteinase and adamalysin activity
Extracellular matrix breakdown	2	87	91	127	Extracellular matrix breakdown by meprins,Inhibition of matrix metalloproteinase and adamalysin activity
Extracellular matrix breakdown	1	68	91	104	Extracellular matrix breakdown by serine proteases
Extracellular matrix breakdown	2	68	91	104	Extracellular matrix breakdown by serine proteases,Inhibition of matrix metalloproteinase and adamalysin activity
Extracellular matrix breakdown	1	87	91	128	Inhibition of matrix metalloproteinase and adamalysin activity
Fibronectin matrix dynamics	0	3	4	26
Fibronectin matrix dynamics	1	1	4	9	Fibronectin synthesis
Filopodium and lamellipodium organization	0	64	97	101
Filopodium and lamellipodium organization	1	47	97	74	Filopodium organization
Filopodium and lamellipodium organization	2	0	97	0	Filopodium organization,Lamellipodium organization
Filopodium and lamellipodium organization	1	51	97	77	Lamellipodium organization
Free radical generation for respiratory burst	0	7	11	14
Free radical generation for respiratory burst	1	6	11	10	Free radical generation by Myeloperoxidase
Free radical generation for respiratory burst	2	0	11	0	Free radical generation by Myeloperoxidase,Free radical generation by NADPH oxidase
Free radical generation for respiratory burst	1	3	11	7	Free radical generation by NADPH oxidase
Gastrointestinal hormone signaling	0	21	24	34
Gastrointestinal hormone signaling	1	18	24	30	Gastric inhibitory polypeptide receptor signaling
Gastrointestinal hormone signaling	2	14	24	25	Gastric inhibitory polypeptide receptor signaling,Gastrin and cholecystokinin B receptor signaling
Gastrointestinal hormone signaling	3	12	24	16	Gastric inhibitory polypeptide receptor signaling,Gastrin and cholecystokinin B receptor signaling,Ghrelin receptor signaling
Gastrointestinal hormone signaling	4	7	24	10	Gastric inhibitory polypeptide receptor signaling,Gastrin and cholecystokinin B receptor signaling,Ghrelin receptor signaling,Leptin receptor signaling
Gastrointestinal hormone signaling	5	3	24	6	Gastric inhibitory polypeptide receptor signaling,Gastrin and cholecystokinin B receptor signaling,Ghrelin receptor signaling,Leptin receptor signaling,Motilin receptor signaling
Gastrointestinal hormone signaling	6	0	24	0	Gastric inhibitory polypeptide receptor signaling,Gastrin and cholecystokinin B receptor signaling,Ghrelin receptor signaling,Leptin receptor signaling,Motilin receptor signaling,Vasoactive intestinal peptide receptor signaling
Gastrointestinal hormone signaling	5	4	24	4	Gastric inhibitory polypeptide receptor signaling,Gastrin and cholecystokinin B receptor signaling,Ghrelin receptor signaling,Leptin receptor signaling,Vasoactive intestinal peptide receptor signaling
Gastrointestinal hormone signaling	4	8	24	12	Gastric inhibitory polypeptide receptor signaling,Gastrin and cholecystokinin B receptor signaling,Ghrelin receptor signaling,Motilin receptor signaling
Gastrointestinal hormone signaling	5	5	24	6	Gastric inhibitory polypeptide receptor signaling,Gastrin and cholecystokinin B receptor signaling,Ghrelin receptor signaling,Motilin receptor signaling,Vasoactive intestinal peptide receptor signaling
Gastrointestinal hormone signaling	4	9	24	10	Gastric inhibitory polypeptide receptor signaling,Gastrin and cholecystokinin B receptor signaling,Ghrelin receptor signaling,Vasoactive intestinal peptide receptor signaling
Gastrointestinal hormone signaling	3	10	24	21	Gastric inhibitory polypeptide receptor signaling,Gastrin and cholecystokinin B receptor signaling,Leptin receptor signaling
Gastrointestinal hormone signaling	4	10	24	21	Gastric inhibitory polypeptide receptor signaling,Gastrin and cholecystokinin B receptor signaling,Leptin receptor signaling,Motilin receptor signaling
Gastrointestinal hormone signaling	5	7	24	15	Gastric inhibitory polypeptide receptor signaling,Gastrin and cholecystokinin B receptor signaling,Leptin receptor signaling,Motilin receptor signaling,Vasoactive intestinal peptide receptor signaling
Gastrointestinal hormone signaling	4	7	24	15	Gastric inhibitory polypeptide receptor signaling,Gastrin and cholecystokinin B receptor signaling,Leptin receptor signaling,Vasoactive intestinal peptide receptor signaling
Gastrointestinal hormone signaling	3	14	24	25	Gastric inhibitory polypeptide receptor signaling,Gastrin and cholecystokinin B receptor signaling,Motilin receptor signaling
Gastrointestinal hormone signaling	4	11	24	19	Gastric inhibitory polypeptide receptor signaling,Gastrin and cholecystokinin B receptor signaling,Motilin receptor signaling,Vasoactive intestinal peptide receptor signaling
Gastrointestinal hormone signaling	3	11	24	19	Gastric inhibitory polypeptide receptor signaling,Gastrin and cholecystokinin B receptor signaling,Vasoactive intestinal peptide receptor signaling
Gastrointestinal hormone signaling	2	16	24	21	Gastric inhibitory polypeptide receptor signaling,Ghrelin receptor signaling
Gastrointestinal hormone signaling	3	11	24	15	Gastric inhibitory polypeptide receptor signaling,Ghrelin receptor signaling,Leptin receptor signaling
Gastrointestinal hormone signaling	4	7	24	11	Gastric inhibitory polypeptide receptor signaling,Ghrelin receptor signaling,Leptin receptor signaling,Motilin receptor signaling
Gastrointestinal hormone signaling	5	4	24	5	Gastric inhibitory polypeptide receptor signaling,Ghrelin receptor signaling,Leptin receptor signaling,Motilin receptor signaling,Vasoactive intestinal peptide receptor signaling
Gastrointestinal hormone signaling	4	8	24	9	Gastric inhibitory polypeptide receptor signaling,Ghrelin receptor signaling,Leptin receptor signaling,Vasoactive intestinal peptide receptor signaling
Gastrointestinal hormone signaling	3	12	24	17	Gastric inhibitory polypeptide receptor signaling,Ghrelin receptor signaling,Motilin receptor signaling
Gastrointestinal hormone signaling	4	9	24	11	Gastric inhibitory polypeptide receptor signaling,Ghrelin receptor signaling,Motilin receptor signaling,Vasoactive intestinal peptide receptor signaling
Gastrointestinal hormone signaling	3	13	24	15	Gastric inhibitory polypeptide receptor signaling,Ghrelin receptor signaling,Vasoactive intestinal peptide receptor signaling
Gastrointestinal hormone signaling	2	14	24	26	Gastric inhibitory polypeptide receptor signaling,Leptin receptor signaling
Gastrointestinal hormone signaling	3	14	24	26	Gastric inhibitory polypeptide receptor signaling,Leptin receptor signaling,Motilin receptor signaling
Gastrointestinal hormone signaling	4	11	24	20	Gastric inhibitory polypeptide receptor signaling,Leptin receptor signaling,Motilin receptor signaling,Vasoactive intestinal peptide receptor signaling
Gastrointestinal hormone signaling	3	11	24	20	Gastric inhibitory polypeptide receptor signaling,Leptin receptor signaling,Vasoactive intestinal peptide receptor signaling
Gastrointestinal hormone signaling	2	18	24	30	Gastric inhibitory polypeptide receptor signaling,Motilin receptor signaling
Gastrointestinal hormone signaling	3	15	24	24	Gastric inhibitory polypeptide receptor signaling,Motilin receptor signaling,Vasoactive intestinal peptide receptor signaling
Gastrointestinal hormone signaling	2	15	24	24	Gastric inhibitory polypeptide receptor signaling,Vasoactive intestinal peptide receptor signaling
Gastrointestinal hormone signaling	1	17	24	29	Gastrin and cholecystokinin B receptor signaling
Gastrointestinal hormone signaling	2	15	24	20	Gastrin and cholecystokinin B receptor signaling,Ghrelin receptor signaling
Gastrointestinal hormone signaling	3	10	24	14	Gastrin and cholecystokinin B receptor signaling,Ghrelin receptor signaling,Leptin receptor signaling
Gastrointestinal hormone signaling	4	6	24	10	Gastrin and cholecystokinin B receptor signaling,Ghrelin receptor signaling,Leptin receptor signaling,Motilin receptor signaling
Gastrointestinal hormone signaling	5	3	24	4	Gastrin and cholecystokinin B receptor signaling,Ghrelin receptor signaling,Leptin receptor signaling,Motilin receptor signaling,Vasoactive intestinal peptide receptor signaling
Gastrointestinal hormone signaling	4	7	24	8	Gastrin and cholecystokinin B receptor signaling,Ghrelin receptor signaling,Leptin receptor signaling,Vasoactive intestinal peptide receptor signaling
Gastrointestinal hormone signaling	3	11	24	16	Gastrin and cholecystokinin B receptor signaling,Ghrelin receptor signaling,Motilin receptor signaling
Gastrointestinal hormone signaling	4	8	24	10	Gastrin and cholecystokinin B receptor signaling,Ghrelin receptor signaling,Motilin receptor signaling,Vasoactive intestinal peptide receptor signaling
Gastrointestinal hormone signaling	3	12	24	14	Gastrin and cholecystokinin B receptor signaling,Ghrelin receptor signaling,Vasoactive intestinal peptide receptor signaling
Gastrointestinal hormone signaling	2	13	24	25	Gastrin and cholecystokinin B receptor signaling,Leptin receptor signaling
Gastrointestinal hormone signaling	3	13	24	25	Gastrin and cholecystokinin B receptor signaling,Leptin receptor signaling,Motilin receptor signaling
Gastrointestinal hormone signaling	4	10	24	19	Gastrin and cholecystokinin B receptor signaling,Leptin receptor signaling,Motilin receptor signaling,Vasoactive intestinal peptide receptor signaling
Gastrointestinal hormone signaling	3	10	24	19	Gastrin and cholecystokinin B receptor signaling,Leptin receptor signaling,Vasoactive intestinal peptide receptor signaling
Gastrointestinal hormone signaling	2	17	24	29	Gastrin and cholecystokinin B receptor signaling,Motilin receptor signaling
Gastrointestinal hormone signaling	3	14	24	23	Gastrin and cholecystokinin B receptor signaling,Motilin receptor signaling,Vasoactive intestinal peptide receptor signaling
Gastrointestinal hormone signaling	2	14	24	23	Gastrin and cholecystokinin B receptor signaling,Vasoactive intestinal peptide receptor signaling
Gastrointestinal hormone signaling	1	19	24	25	Ghrelin receptor signaling
Gastrointestinal hormone signaling	2	14	24	19	Ghrelin receptor signaling,Leptin receptor signaling
Gastrointestinal hormone signaling	3	10	24	15	Ghrelin receptor signaling,Leptin receptor signaling,Motilin receptor signaling
Gastrointestinal hormone signaling	4	7	24	9	Ghrelin receptor signaling,Leptin receptor signaling,Motilin receptor signaling,Vasoactive intestinal peptide receptor signaling
Gastrointestinal hormone signaling	3	11	24	13	Ghrelin receptor signaling,Leptin receptor signaling,Vasoactive intestinal peptide receptor signaling
Gastrointestinal hormone signaling	2	15	24	21	Ghrelin receptor signaling,Motilin receptor signaling
Gastrointestinal hormone signaling	3	12	24	15	Ghrelin receptor signaling,Motilin receptor signaling,Vasoactive intestinal peptide receptor signaling
Gastrointestinal hormone signaling	2	16	24	19	Ghrelin receptor signaling,Vasoactive intestinal peptide receptor signaling
Gastrointestinal hormone signaling	1	17	24	30	Leptin receptor signaling
Gastrointestinal hormone signaling	2	17	24	30	Leptin receptor signaling,Motilin receptor signaling
Gastrointestinal hormone signaling	3	14	24	24	Leptin receptor signaling,Motilin receptor signaling,Vasoactive intestinal peptide receptor signaling
Gastrointestinal hormone signaling	2	14	24	24	Leptin receptor signaling,Vasoactive intestinal peptide receptor signaling
Gastrointestinal hormone signaling	1	21	24	34	Motilin receptor signaling
Gastrointestinal hormone signaling	2	18	24	28	Motilin receptor signaling,Vasoactive intestinal peptide receptor signaling
Gastrointestinal hormone signaling	1	18	24	28	Vasoactive intestinal peptide receptor signaling
Glycosaminoglycan synthesis	0	25	34	46
Glycosaminoglycan synthesis	1	16	34	36	Chondroitin sulfate and dermatan sulfate synthesis
Glycosaminoglycan synthesis	2	6	34	21	Chondroitin sulfate and dermatan sulfate synthesis,Heparin and heparan sulfate synthesis
Glycosaminoglycan synthesis	3	0	34	0	Chondroitin sulfate and dermatan sulfate synthesis,Heparin and heparan sulfate synthesis,Hyaluronan synthesis
Glycosaminoglycan synthesis	2	10	34	16	Chondroitin sulfate and dermatan sulfate synthesis,Hyaluronan synthesis
Glycosaminoglycan synthesis	1	15	34	31	Heparin and heparan sulfate synthesis
Glycosaminoglycan synthesis	2	10	34	11	Heparin and heparan sulfate synthesis,Hyaluronan synthesis
Glycosaminoglycan synthesis	1	20	34	27	Hyaluronan synthesis
Heme and hemoglobin metabolism	0	43	47	59
Heme and hemoglobin metabolism	1	39	47	52	Bilirubin conjugation
Heme and hemoglobin metabolism	2	37	47	50	Bilirubin conjugation,Heme degradation to bilirubin
Heme and hemoglobin metabolism	3	16	47	21	Bilirubin conjugation,Heme degradation to bilirubin,Heme synthesis
Heme and hemoglobin metabolism	4	0	47	0	Bilirubin conjugation,Heme degradation to bilirubin,Heme synthesis,Hemoglobin and myoglobin synthesis
Heme and hemoglobin metabolism	3	24	47	35	Bilirubin conjugation,Heme degradation to bilirubin,Hemoglobin and myoglobin synthesis
Heme and hemoglobin metabolism	2	21	47	26	Bilirubin conjugation,Heme synthesis
Heme and hemoglobin metabolism	3	6	47	6	Bilirubin conjugation,Heme synthesis,Hemoglobin and myoglobin synthesis
Heme and hemoglobin metabolism	2	26	47	37	Bilirubin conjugation,Hemoglobin and myoglobin synthesis
Heme and hemoglobin metabolism	1	41	47	57	Heme degradation to bilirubin
Heme and hemoglobin metabolism	2	23	47	31	Heme degradation to bilirubin,Heme synthesis
Heme and hemoglobin metabolism	3	7	47	10	Heme degradation to bilirubin,Heme synthesis,Hemoglobin and myoglobin synthesis
Heme and hemoglobin metabolism	2	28	47	42	Heme degradation to bilirubin,Hemoglobin and myoglobin synthesis
Heme and hemoglobin metabolism	1	25	47	33	Heme synthesis
Heme and hemoglobin metabolism	2	10	47	13	Heme synthesis,Hemoglobin and myoglobin synthesis
Heme and hemoglobin metabolism	1	30	47	44	Hemoglobin and myoglobin synthesis
Histone modification	0	170	201	342
Histone modification	1	134	201	277	Histone acetylation and deactylation
Histone modification	2	60	201	129	Histone acetylation and deactylation,Histone methylation and demethylation
Histone modification	3	46	201	73	Histone acetylation and deactylation,Histone methylation and demethylation,Histone phosphorylation and dephosphorylation
Histone modification	4	0	201	0	Histone acetylation and deactylation,Histone methylation and demethylation,Histone phosphorylation and dephosphorylation,Histone ubiquitination and deubiquitination
Histone modification	3	23	201	67	Histone acetylation and deactylation,Histone methylation and demethylation,Histone ubiquitination and deubiquitination
Histone modification	2	129	201	235	Histone acetylation and deactylation,Histone phosphorylation and dephosphorylation
Histone modification	3	99	201	182	Histone acetylation and deactylation,Histone phosphorylation and dephosphorylation,Histone ubiquitination and deubiquitination
Histone modification	2	106	201	227	Histone acetylation and deactylation,Histone ubiquitination and deubiquitination
Histone modification	1	106	201	214	Histone methylation and demethylation
Histone modification	2	98	201	170	Histone methylation and demethylation,Histone phosphorylation and dephosphorylation
Histone modification	3	62	201	109	Histone methylation and demethylation,Histone phosphorylation and dephosphorylation,Histone ubiquitination and deubiquitination
Histone modification	2	74	201	158	Histone methylation and demethylation,Histone ubiquitination and deubiquitination
Histone modification	1	167	201	307	Histone phosphorylation and dephosphorylation
Histone modification	2	141	201	259	Histone phosphorylation and dephosphorylation,Histone ubiquitination and deubiquitination
Histone modification	1	145	201	295	Histone ubiquitination and deubiquitination
Interferon signaling	0	23	34	63
Interferon signaling	1	20	34	59	Interferon alpha receptor signaling
Interferon signaling	2	10	34	19	Interferon alpha receptor signaling,Interferon beta receptor signaling
Interferon signaling	3	10	34	16	Interferon alpha receptor signaling,Interferon beta receptor signaling,Interferon gamma receptor signaling
Interferon signaling	4	0	34	0	Interferon alpha receptor signaling,Interferon beta receptor signaling,Interferon gamma receptor signaling,Interferon receptor signaling
Interferon signaling	3	9	34	17	Interferon alpha receptor signaling,Interferon beta receptor signaling,Interferon receptor signaling
Interferon signaling	2	20	34	56	Interferon alpha receptor signaling,Interferon gamma receptor signaling
Interferon signaling	3	14	34	45	Interferon alpha receptor signaling,Interferon gamma receptor signaling,Interferon receptor signaling
Interferon signaling	2	20	34	58	Interferon alpha receptor signaling,Interferon receptor signaling
Interferon signaling	1	15	34	25	Interferon beta receptor signaling
Interferon signaling	2	15	34	23	Interferon beta receptor signaling,Interferon gamma receptor signaling
Interferon signaling	3	12	34	14	Interferon beta receptor signaling,Interferon gamma receptor signaling,Interferon receptor signaling
Interferon signaling	2	15	34	24	Interferon beta receptor signaling,Interferon receptor signaling
Interferon signaling	1	23	34	61	Interferon gamma receptor signaling
Interferon signaling	2	20	34	53	Interferon gamma receptor signaling,Interferon receptor signaling
Interferon signaling	1	23	34	62	Interferon receptor signaling
Interleukin receptor signaling	0	18	21	47
Interleukin receptor signaling	1	8	21	33	Interleukin 1 receptor signaling
Interleukin receptor signaling	2	7	21	32	Interleukin 1 receptor signaling,Interleukin 2 receptor signaling
Interleukin receptor signaling	3	6	21	30	Interleukin 1 receptor signaling,Interleukin 2 receptor signaling,Interleukin 4 receptor signaling
Interleukin receptor signaling	4	6	21	30	Interleukin 1 receptor signaling,Interleukin 2 receptor signaling,Interleukin 4 receptor signaling,Interleukin 6 receptor signaling
Interleukin receptor signaling	5	5	21	26	Interleukin 1 receptor signaling,Interleukin 2 receptor signaling,Interleukin 4 receptor signaling,Interleukin 6 receptor signaling,Interleukin 7 receptor signaling
Interleukin receptor signaling	4	5	21	26	Interleukin 1 receptor signaling,Interleukin 2 receptor signaling,Interleukin 4 receptor signaling,Interleukin 7 receptor signaling
Interleukin receptor signaling	3	7	21	32	Interleukin 1 receptor signaling,Interleukin 2 receptor signaling,Interleukin 6 receptor signaling
Interleukin receptor signaling	4	7	21	31	Interleukin 1 receptor signaling,Interleukin 2 receptor signaling,Interleukin 6 receptor signaling,Interleukin 7 receptor signaling
Interleukin receptor signaling	3	7	21	31	Interleukin 1 receptor signaling,Interleukin 2 receptor signaling,Interleukin 7 receptor signaling
Interleukin receptor signaling	2	7	21	31	Interleukin 1 receptor signaling,Interleukin 4 receptor signaling
Interleukin receptor signaling	3	7	21	31	Interleukin 1 receptor signaling,Interleukin 4 receptor signaling,Interleukin 6 receptor signaling
Interleukin receptor signaling	4	6	21	27	Interleukin 1 receptor signaling,Interleukin 4 receptor signaling,Interleukin 6 receptor signaling,Interleukin 7 receptor signaling
Interleukin receptor signaling	3	6	21	27	Interleukin 1 receptor signaling,Interleukin 4 receptor signaling,Interleukin 7 receptor signaling
Interleukin receptor signaling	2	8	21	33	Interleukin 1 receptor signaling,Interleukin 6 receptor signaling
Interleukin receptor signaling	3	8	21	32	Interleukin 1 receptor signaling,Interleukin 6 receptor signaling,Interleukin 7 receptor signaling
Interleukin receptor signaling	2	8	21	32	Interleukin 1 receptor signaling,Interleukin 7 receptor signaling
Interleukin receptor signaling	1	17	21	46	Interleukin 2 receptor signaling
Interleukin receptor signaling	2	16	21	44	Interleukin 2 receptor signaling,Interleukin 4 receptor signaling
Interleukin receptor signaling	3	16	21	44	Interleukin 2 receptor signaling,Interleukin 4 receptor signaling,Interleukin 6 receptor signaling
Interleukin receptor signaling	4	15	21	40	Interleukin 2 receptor signaling,Interleukin 4 receptor signaling,Interleukin 6 receptor signaling,Interleukin 7 receptor signaling
Interleukin receptor signaling	3	15	21	40	Interleukin 2 receptor signaling,Interleukin 4 receptor signaling,Interleukin 7 receptor signaling
Interleukin receptor signaling	2	17	21	46	Interleukin 2 receptor signaling,Interleukin 6 receptor signaling
Interleukin receptor signaling	3	17	21	45	Interleukin 2 receptor signaling,Interleukin 6 receptor signaling,Interleukin 7 receptor signaling
Interleukin receptor signaling	2	17	21	45	Interleukin 2 receptor signaling,Interleukin 7 receptor signaling
Interleukin receptor signaling	1	17	21	45	Interleukin 4 receptor signaling
Interleukin receptor signaling	2	17	21	45	Interleukin 4 receptor signaling,Interleukin 6 receptor signaling
Interleukin receptor signaling	3	16	21	41	Interleukin 4 receptor signaling,Interleukin 6 receptor signaling,Interleukin 7 receptor signaling
Interleukin receptor signaling	2	16	21	41	Interleukin 4 receptor signaling,Interleukin 7 receptor signaling
Interleukin receptor signaling	1	18	21	47	Interleukin 6 receptor signaling
Interleukin receptor signaling	2	18	21	46	Interleukin 6 receptor signaling,Interleukin 7 receptor signaling
Interleukin receptor signaling	1	18	21	46	Interleukin 7 receptor signaling
Interphase nucleus and nuclear chromatin organization	0	37	44	103
Interphase nucleus and nuclear chromatin organization	1	35	44	101	Anchoring of nuclear membrane to cytoskeleton
Interphase nucleus and nuclear chromatin organization	2	33	44	89	Anchoring of nuclear membrane to cytoskeleton,Chromatin organization by insulator proteins
Interphase nucleus and nuclear chromatin organization	3	18	44	64	Anchoring of nuclear membrane to cytoskeleton,Chromatin organization by insulator proteins,Chromatin organization by Polycomb repressive complexes
Interphase nucleus and nuclear chromatin organization	4	18	44	64	Anchoring of nuclear membrane to cytoskeleton,Chromatin organization by insulator proteins,Chromatin organization by Polycomb repressive complexes,Chromatin targeting to lamina
Interphase nucleus and nuclear chromatin organization	5	16	44	58	Anchoring of nuclear membrane to cytoskeleton,Chromatin organization by insulator proteins,Chromatin organization by Polycomb repressive complexes,Chromatin targeting to lamina,Linkage of nucleoskeleton and cytoskeleton
Interphase nucleus and nuclear chromatin organization	6	1	44	9	Anchoring of nuclear membrane to cytoskeleton,Chromatin organization by insulator proteins,Chromatin organization by Polycomb repressive complexes,Chromatin targeting to lamina,Linkage of nucleoskeleton and cytoskeleton,Nuclear intermediate filaments
Interphase nucleus and nuclear chromatin organization	5	8	44	20	Anchoring of nuclear membrane to cytoskeleton,Chromatin organization by insulator proteins,Chromatin organization by Polycomb repressive complexes,Chromatin targeting to lamina,Nuclear intermediate filaments
Interphase nucleus and nuclear chromatin organization	4	16	44	58	Anchoring of nuclear membrane to cytoskeleton,Chromatin organization by insulator proteins,Chromatin organization by Polycomb repressive complexes,Linkage of nucleoskeleton and cytoskeleton
Interphase nucleus and nuclear chromatin organization	5	3	44	11	Anchoring of nuclear membrane to cytoskeleton,Chromatin organization by insulator proteins,Chromatin organization by Polycomb repressive complexes,Linkage of nucleoskeleton and cytoskeleton,Nuclear intermediate filaments
Interphase nucleus and nuclear chromatin organization	4	10	44	22	Anchoring of nuclear membrane to cytoskeleton,Chromatin organization by insulator proteins,Chromatin organization by Polycomb repressive complexes,Nuclear intermediate filaments
Interphase nucleus and nuclear chromatin organization	3	33	44	89	Anchoring of nuclear membrane to cytoskeleton,Chromatin organization by insulator proteins,Chromatin targeting to lamina
Interphase nucleus and nuclear chromatin organization	4	31	44	83	Anchoring of nuclear membrane to cytoskeleton,Chromatin organization by insulator proteins,Chromatin targeting to lamina,Linkage of nucleoskeleton and cytoskeleton
Interphase nucleus and nuclear chromatin organization	5	16	44	34	Anchoring of nuclear membrane to cytoskeleton,Chromatin organization by insulator proteins,Chromatin targeting to lamina,Linkage of nucleoskeleton and cytoskeleton,Nuclear intermediate filaments
Interphase nucleus and nuclear chromatin organization	4	23	44	45	Anchoring of nuclear membrane to cytoskeleton,Chromatin organization by insulator proteins,Chromatin targeting to lamina,Nuclear intermediate filaments
Interphase nucleus and nuclear chromatin organization	3	31	44	83	Anchoring of nuclear membrane to cytoskeleton,Chromatin organization by insulator proteins,Linkage of nucleoskeleton and cytoskeleton
Interphase nucleus and nuclear chromatin organization	4	18	44	36	Anchoring of nuclear membrane to cytoskeleton,Chromatin organization by insulator proteins,Linkage of nucleoskeleton and cytoskeleton,Nuclear intermediate filaments
Interphase nucleus and nuclear chromatin organization	3	25	44	47	Anchoring of nuclear membrane to cytoskeleton,Chromatin organization by insulator proteins,Nuclear intermediate filaments
Interphase nucleus and nuclear chromatin organization	2	20	44	76	Anchoring of nuclear membrane to cytoskeleton,Chromatin organization by Polycomb repressive complexes
Interphase nucleus and nuclear chromatin organization	3	20	44	76	Anchoring of nuclear membrane to cytoskeleton,Chromatin organization by Polycomb repressive complexes,Chromatin targeting to lamina
Interphase nucleus and nuclear chromatin organization	4	18	44	70	Anchoring of nuclear membrane to cytoskeleton,Chromatin organization by Polycomb repressive complexes,Chromatin targeting to lamina,Linkage of nucleoskeleton and cytoskeleton
Interphase nucleus and nuclear chromatin organization	5	3	44	21	Anchoring of nuclear membrane to cytoskeleton,Chromatin organization by Polycomb repressive complexes,Chromatin targeting to lamina,Linkage of nucleoskeleton and cytoskeleton,Nuclear intermediate filaments
Interphase nucleus and nuclear chromatin organization	4	10	44	32	Anchoring of nuclear membrane to cytoskeleton,Chromatin organization by Polycomb repressive complexes,Chromatin targeting to lamina,Nuclear intermediate filaments
Interphase nucleus and nuclear chromatin organization	3	18	44	70	Anchoring of nuclear membrane to cytoskeleton,Chromatin organization by Polycomb repressive complexes,Linkage of nucleoskeleton and cytoskeleton
Interphase nucleus and nuclear chromatin organization	4	5	44	23	Anchoring of nuclear membrane to cytoskeleton,Chromatin organization by Polycomb repressive complexes,Linkage of nucleoskeleton and cytoskeleton,Nuclear intermediate filaments
Interphase nucleus and nuclear chromatin organization	3	12	44	34	Anchoring of nuclear membrane to cytoskeleton,Chromatin organization by Polycomb repressive complexes,Nuclear intermediate filaments
Interphase nucleus and nuclear chromatin organization	2	35	44	101	Anchoring of nuclear membrane to cytoskeleton,Chromatin targeting to lamina
Interphase nucleus and nuclear chromatin organization	3	33	44	95	Anchoring of nuclear membrane to cytoskeleton,Chromatin targeting to lamina,Linkage of nucleoskeleton and cytoskeleton
Interphase nucleus and nuclear chromatin organization	4	18	44	46	Anchoring of nuclear membrane to cytoskeleton,Chromatin targeting to lamina,Linkage of nucleoskeleton and cytoskeleton,Nuclear intermediate filaments
Interphase nucleus and nuclear chromatin organization	3	25	44	57	Anchoring of nuclear membrane to cytoskeleton,Chromatin targeting to lamina,Nuclear intermediate filaments
Interphase nucleus and nuclear chromatin organization	2	33	44	95	Anchoring of nuclear membrane to cytoskeleton,Linkage of nucleoskeleton and cytoskeleton
Interphase nucleus and nuclear chromatin organization	3	20	44	48	Anchoring of nuclear membrane to cytoskeleton,Linkage of nucleoskeleton and cytoskeleton,Nuclear intermediate filaments
Interphase nucleus and nuclear chromatin organization	2	27	44	59	Anchoring of nuclear membrane to cytoskeleton,Nuclear intermediate filaments
Interphase nucleus and nuclear chromatin organization	1	35	44	91	Chromatin organization by insulator proteins
Interphase nucleus and nuclear chromatin organization	2	20	44	66	Chromatin organization by insulator proteins,Chromatin organization by Polycomb repressive complexes
Interphase nucleus and nuclear chromatin organization	3	20	44	66	Chromatin organization by insulator proteins,Chromatin organization by Polycomb repressive complexes,Chromatin targeting to lamina
Interphase nucleus and nuclear chromatin organization	4	20	44	62	Chromatin organization by insulator proteins,Chromatin organization by Polycomb repressive complexes,Chromatin targeting to lamina,Linkage of nucleoskeleton and cytoskeleton
Interphase nucleus and nuclear chromatin organization	5	9	44	17	Chromatin organization by insulator proteins,Chromatin organization by Polycomb repressive complexes,Chromatin targeting to lamina,Linkage of nucleoskeleton and cytoskeleton,Nuclear intermediate filaments
Interphase nucleus and nuclear chromatin organization	4	10	44	22	Chromatin organization by insulator proteins,Chromatin organization by Polycomb repressive complexes,Chromatin targeting to lamina,Nuclear intermediate filaments
Interphase nucleus and nuclear chromatin organization	3	20	44	62	Chromatin organization by insulator proteins,Chromatin organization by Polycomb repressive complexes,Linkage of nucleoskeleton and cytoskeleton
Interphase nucleus and nuclear chromatin organization	4	11	44	19	Chromatin organization by insulator proteins,Chromatin organization by Polycomb repressive complexes,Linkage of nucleoskeleton and cytoskeleton,Nuclear intermediate filaments
Interphase nucleus and nuclear chromatin organization	3	12	44	24	Chromatin organization by insulator proteins,Chromatin organization by Polycomb repressive complexes,Nuclear intermediate filaments
Interphase nucleus and nuclear chromatin organization	2	35	44	91	Chromatin organization by insulator proteins,Chromatin targeting to lamina
Interphase nucleus and nuclear chromatin organization	3	35	44	87	Chromatin organization by insulator proteins,Chromatin targeting to lamina,Linkage of nucleoskeleton and cytoskeleton
Interphase nucleus and nuclear chromatin organization	4	24	44	42	Chromatin organization by insulator proteins,Chromatin targeting to lamina,Linkage of nucleoskeleton and cytoskeleton,Nuclear intermediate filaments
Interphase nucleus and nuclear chromatin organization	3	25	44	47	Chromatin organization by insulator proteins,Chromatin targeting to lamina,Nuclear intermediate filaments
Interphase nucleus and nuclear chromatin organization	2	35	44	87	Chromatin organization by insulator proteins,Linkage of nucleoskeleton and cytoskeleton
Interphase nucleus and nuclear chromatin organization	3	26	44	44	Chromatin organization by insulator proteins,Linkage of nucleoskeleton and cytoskeleton,Nuclear intermediate filaments
Interphase nucleus and nuclear chromatin organization	2	27	44	49	Chromatin organization by insulator proteins,Nuclear intermediate filaments
Interphase nucleus and nuclear chromatin organization	1	22	44	78	Chromatin organization by Polycomb repressive complexes
Interphase nucleus and nuclear chromatin organization	2	22	44	78	Chromatin organization by Polycomb repressive complexes,Chromatin targeting to lamina
Interphase nucleus and nuclear chromatin organization	3	22	44	74	Chromatin organization by Polycomb repressive complexes,Chromatin targeting to lamina,Linkage of nucleoskeleton and cytoskeleton
Interphase nucleus and nuclear chromatin organization	4	11	44	29	Chromatin organization by Polycomb repressive complexes,Chromatin targeting to lamina,Linkage of nucleoskeleton and cytoskeleton,Nuclear intermediate filaments
Interphase nucleus and nuclear chromatin organization	3	12	44	34	Chromatin organization by Polycomb repressive complexes,Chromatin targeting to lamina,Nuclear intermediate filaments
Interphase nucleus and nuclear chromatin organization	2	22	44	74	Chromatin organization by Polycomb repressive complexes,Linkage of nucleoskeleton and cytoskeleton
Interphase nucleus and nuclear chromatin organization	3	13	44	31	Chromatin organization by Polycomb repressive complexes,Linkage of nucleoskeleton and cytoskeleton,Nuclear intermediate filaments
Interphase nucleus and nuclear chromatin organization	2	14	44	36	Chromatin organization by Polycomb repressive complexes,Nuclear intermediate filaments
Interphase nucleus and nuclear chromatin organization	1	37	44	103	Chromatin targeting to lamina
Interphase nucleus and nuclear chromatin organization	2	37	44	99	Chromatin targeting to lamina,Linkage of nucleoskeleton and cytoskeleton
Interphase nucleus and nuclear chromatin organization	3	26	44	54	Chromatin targeting to lamina,Linkage of nucleoskeleton and cytoskeleton,Nuclear intermediate filaments
Interphase nucleus and nuclear chromatin organization	2	27	44	59	Chromatin targeting to lamina,Nuclear intermediate filaments
Interphase nucleus and nuclear chromatin organization	1	37	44	99	Linkage of nucleoskeleton and cytoskeleton
Interphase nucleus and nuclear chromatin organization	2	28	44	56	Linkage of nucleoskeleton and cytoskeleton,Nuclear intermediate filaments
Interphase nucleus and nuclear chromatin organization	1	29	44	61	Nuclear intermediate filaments
Iron homeostasis	0	33	38	66
Iron homeostasis	1	31	38	59	Cellular iron storage
Iron homeostasis	2	20	38	37	Cellular iron storage,Cellular iron uptake
Iron homeostasis	3	0	38	0	Cellular iron storage,Cellular iron uptake,Regulation of iron homeostasis
Iron homeostasis	2	26	38	38	Cellular iron storage,Regulation of iron homeostasis
Iron homeostasis	1	23	38	46	Cellular iron uptake
Iron homeostasis	2	18	38	24	Cellular iron uptake,Regulation of iron homeostasis
Iron homeostasis	1	30	38	47	Regulation of iron homeostasis
Kinin–kallikrein system	0	5	12	10
Kinin–kallikrein system	1	2	12	3	Bradykinin receptor signaling
Kinin–kallikrein system	2	0	12	0	Bradykinin receptor signaling,Kallidin receptor signaling
Kinin–kallikrein system	1	5	12	10	Kallidin receptor signaling
Lipid droplet dynamics	0	20	37	31
Lipid droplet dynamics	1	8	37	12	Lipid droplet biogenesis
Lipid droplet dynamics	2	7	37	11	Lipid droplet biogenesis,Lipid droplet fusion
Lipid droplet dynamics	3	0	37	0	Lipid droplet biogenesis,Lipid droplet fusion,Lipid droplet mitochondria interaction
Lipid droplet dynamics	2	2	37	2	Lipid droplet biogenesis,Lipid droplet mitochondria interaction
Lipid droplet dynamics	1	20	37	31	Lipid droplet fusion
Lipid droplet dynamics	2	18	37	25	Lipid droplet fusion,Lipid droplet mitochondria interaction
Lipid droplet dynamics	1	18	37	25	Lipid droplet mitochondria interaction
Matricellular protein signaling	0	26	28	114
Matricellular protein signaling	1	24	28	103	CCN intercellular signaling protein family receptor signaling
Matricellular protein signaling	2	17	28	94	CCN intercellular signaling protein family receptor signaling,Fibulin receptor signaling
Matricellular protein signaling	3	14	28	80	CCN intercellular signaling protein family receptor signaling,Fibulin receptor signaling,Osteonectin receptor signaling
Matricellular protein signaling	4	12	28	50	CCN intercellular signaling protein family receptor signaling,Fibulin receptor signaling,Osteonectin receptor signaling,Osteopontin receptor signaling
Matricellular protein signaling	5	6	28	35	CCN intercellular signaling protein family receptor signaling,Fibulin receptor signaling,Osteonectin receptor signaling,Osteopontin receptor signaling,Tenascin receptor signaling
Matricellular protein signaling	6	0	28	0	CCN intercellular signaling protein family receptor signaling,Fibulin receptor signaling,Osteonectin receptor signaling,Osteopontin receptor signaling,Tenascin receptor signaling,Thrombospondin receptor signaling
Matricellular protein signaling	5	9	28	18	CCN intercellular signaling protein family receptor signaling,Fibulin receptor signaling,Osteonectin receptor signaling,Osteopontin receptor signaling,Thrombospondin receptor signaling
Matricellular protein signaling	4	8	28	65	CCN intercellular signaling protein family receptor signaling,Fibulin receptor signaling,Osteonectin receptor signaling,Tenascin receptor signaling
Matricellular protein signaling	5	3	28	34	CCN intercellular signaling protein family receptor signaling,Fibulin receptor signaling,Osteonectin receptor signaling,Tenascin receptor signaling,Thrombospondin receptor signaling
Matricellular protein signaling	4	11	28	51	CCN intercellular signaling protein family receptor signaling,Fibulin receptor signaling,Osteonectin receptor signaling,Thrombospondin receptor signaling
Matricellular protein signaling	3	16	28	68	CCN intercellular signaling protein family receptor signaling,Fibulin receptor signaling,Osteopontin receptor signaling
Matricellular protein signaling	4	12	28	55	CCN intercellular signaling protein family receptor signaling,Fibulin receptor signaling,Osteopontin receptor signaling,Tenascin receptor signaling
Matricellular protein signaling	5	8	28	23	CCN intercellular signaling protein family receptor signaling,Fibulin receptor signaling,Osteopontin receptor signaling,Tenascin receptor signaling,Thrombospondin receptor signaling
Matricellular protein signaling	4	13	28	37	CCN intercellular signaling protein family receptor signaling,Fibulin receptor signaling,Osteopontin receptor signaling,Thrombospondin receptor signaling
Matricellular protein signaling	3	13	28	81	CCN intercellular signaling protein family receptor signaling,Fibulin receptor signaling,Tenascin receptor signaling
Matricellular protein signaling	4	10	28	53	CCN intercellular signaling protein family receptor signaling,Fibulin receptor signaling,Tenascin receptor signaling,Thrombospondin receptor signaling
Matricellular protein signaling	3	14	28	66	CCN intercellular signaling protein family receptor signaling,Fibulin receptor signaling,Thrombospondin receptor signaling
Matricellular protein signaling	2	21	28	89	CCN intercellular signaling protein family receptor signaling,Osteonectin receptor signaling
Matricellular protein signaling	3	19	28	59	CCN intercellular signaling protein family receptor signaling,Osteonectin receptor signaling,Osteopontin receptor signaling
Matricellular protein signaling	4	14	28	45	CCN intercellular signaling protein family receptor signaling,Osteonectin receptor signaling,Osteopontin receptor signaling,Tenascin receptor signaling
Matricellular protein signaling	5	8	28	10	CCN intercellular signaling protein family receptor signaling,Osteonectin receptor signaling,Osteopontin receptor signaling,Tenascin receptor signaling,Thrombospondin receptor signaling
Matricellular protein signaling	4	16	28	27	CCN intercellular signaling protein family receptor signaling,Osteonectin receptor signaling,Osteopontin receptor signaling,Thrombospondin receptor signaling
Matricellular protein signaling	3	16	28	75	CCN intercellular signaling protein family receptor signaling,Osteonectin receptor signaling,Tenascin receptor signaling
Matricellular protein signaling	4	11	28	44	CCN intercellular signaling protein family receptor signaling,Osteonectin receptor signaling,Tenascin receptor signaling,Thrombospondin receptor signaling
Matricellular protein signaling	3	18	28	60	CCN intercellular signaling protein family receptor signaling,Osteonectin receptor signaling,Thrombospondin receptor signaling
Matricellular protein signaling	2	23	28	77	CCN intercellular signaling protein family receptor signaling,Osteopontin receptor signaling
Matricellular protein signaling	3	19	28	64	CCN intercellular signaling protein family receptor signaling,Osteopontin receptor signaling,Tenascin receptor signaling
Matricellular protein signaling	4	15	28	32	CCN intercellular signaling protein family receptor signaling,Osteopontin receptor signaling,Tenascin receptor signaling,Thrombospondin receptor signaling
Matricellular protein signaling	3	20	28	46	CCN intercellular signaling protein family receptor signaling,Osteopontin receptor signaling,Thrombospondin receptor signaling
Matricellular protein signaling	2	20	28	90	CCN intercellular signaling protein family receptor signaling,Tenascin receptor signaling
Matricellular protein signaling	3	17	28	62	CCN intercellular signaling protein family receptor signaling,Tenascin receptor signaling,Thrombospondin receptor signaling
Matricellular protein signaling	2	21	28	75	CCN intercellular signaling protein family receptor signaling,Thrombospondin receptor signaling
Matricellular protein signaling	1	22	28	109	Fibulin receptor signaling
Matricellular protein signaling	2	19	28	96	Fibulin receptor signaling,Osteonectin receptor signaling
Matricellular protein signaling	3	17	28	66	Fibulin receptor signaling,Osteonectin receptor signaling,Osteopontin receptor signaling
Matricellular protein signaling	4	12	28	52	Fibulin receptor signaling,Osteonectin receptor signaling,Osteopontin receptor signaling,Tenascin receptor signaling
Matricellular protein signaling	5	10	28	22	Fibulin receptor signaling,Osteonectin receptor signaling,Osteopontin receptor signaling,Tenascin receptor signaling,Thrombospondin receptor signaling
Matricellular protein signaling	4	15	28	36	Fibulin receptor signaling,Osteonectin receptor signaling,Osteopontin receptor signaling,Thrombospondin receptor signaling
Matricellular protein signaling	3	14	28	82	Fibulin receptor signaling,Osteonectin receptor signaling,Tenascin receptor signaling
Matricellular protein signaling	4	12	28	54	Fibulin receptor signaling,Osteonectin receptor signaling,Tenascin receptor signaling,Thrombospondin receptor signaling
Matricellular protein signaling	3	17	28	68	Fibulin receptor signaling,Osteonectin receptor signaling,Thrombospondin receptor signaling
Matricellular protein signaling	2	21	28	83	Fibulin receptor signaling,Osteopontin receptor signaling
Matricellular protein signaling	3	17	28	70	Fibulin receptor signaling,Osteopontin receptor signaling,Tenascin receptor signaling
Matricellular protein signaling	4	15	28	41	Fibulin receptor signaling,Osteopontin receptor signaling,Tenascin receptor signaling,Thrombospondin receptor signaling
Matricellular protein signaling	3	19	28	54	Fibulin receptor signaling,Osteopontin receptor signaling,Thrombospondin receptor signaling
Matricellular protein signaling	2	18	28	96	Fibulin receptor signaling,Tenascin receptor signaling
Matricellular protein signaling	3	16	28	69	Fibulin receptor signaling,Tenascin receptor signaling,Thrombospondin receptor signaling
Matricellular protein signaling	2	20	28	82	Fibulin receptor signaling,Thrombospondin receptor signaling
Matricellular protein signaling	1	23	28	101	Osteonectin receptor signaling
Matricellular protein signaling	2	21	28	71	Osteonectin receptor signaling,Osteopontin receptor signaling
Matricellular protein signaling	3	16	28	57	Osteonectin receptor signaling,Osteopontin receptor signaling,Tenascin receptor signaling
Matricellular protein signaling	4	14	28	27	Osteonectin receptor signaling,Osteopontin receptor signaling,Tenascin receptor signaling,Thrombospondin receptor signaling
Matricellular protein signaling	3	19	28	41	Osteonectin receptor signaling,Osteopontin receptor signaling,Thrombospondin receptor signaling
Matricellular protein signaling	2	18	28	87	Osteonectin receptor signaling,Tenascin receptor signaling
Matricellular protein signaling	3	16	28	59	Osteonectin receptor signaling,Tenascin receptor signaling,Thrombospondin receptor signaling
Matricellular protein signaling	2	21	28	73	Osteonectin receptor signaling,Thrombospondin receptor signaling
Matricellular protein signaling	1	25	28	88	Osteopontin receptor signaling
Matricellular protein signaling	2	21	28	75	Osteopontin receptor signaling,Tenascin receptor signaling
Matricellular protein signaling	3	19	28	46	Osteopontin receptor signaling,Tenascin receptor signaling,Thrombospondin receptor signaling
Matricellular protein signaling	2	23	28	59	Osteopontin receptor signaling,Thrombospondin receptor signaling
Matricellular protein signaling	1	22	28	101	Tenascin receptor signaling
Matricellular protein signaling	2	20	28	74	Tenascin receptor signaling,Thrombospondin receptor signaling
Matricellular protein signaling	1	24	28	87	Thrombospondin receptor signaling
Membrane lipid metabolism	0	44	46	56
Membrane lipid metabolism	1	41	46	48	Lipid transfer between membrane leaflets
Membrane lipid metabolism	2	29	46	33	Lipid transfer between membrane leaflets,Phosphoglyceride biosynthesis
Membrane lipid metabolism	3	26	46	27	Lipid transfer between membrane leaflets,Phosphoglyceride biosynthesis,Phosphoglyceride remodelling via Lands cycle
Membrane lipid metabolism	4	0	46	0	Lipid transfer between membrane leaflets,Phosphoglyceride biosynthesis,Phosphoglyceride remodelling via Lands cycle,Sphingolipid metabolism
Membrane lipid metabolism	3	3	46	6	Lipid transfer between membrane leaflets,Phosphoglyceride biosynthesis,Sphingolipid metabolism
Membrane lipid metabolism	2	38	46	42	Lipid transfer between membrane leaflets,Phosphoglyceride remodelling via Lands cycle
Membrane lipid metabolism	3	12	46	15	Lipid transfer between membrane leaflets,Phosphoglyceride remodelling via Lands cycle,Sphingolipid metabolism
Membrane lipid metabolism	2	15	46	21	Lipid transfer between membrane leaflets,Sphingolipid metabolism
Membrane lipid metabolism	1	32	46	41	Phosphoglyceride biosynthesis
Membrane lipid metabolism	2	29	46	35	Phosphoglyceride biosynthesis,Phosphoglyceride remodelling via Lands cycle
Membrane lipid metabolism	3	3	46	8	Phosphoglyceride biosynthesis,Phosphoglyceride remodelling via Lands cycle,Sphingolipid metabolism
Membrane lipid metabolism	2	6	46	14	Phosphoglyceride biosynthesis,Sphingolipid metabolism
Membrane lipid metabolism	1	41	46	50	Phosphoglyceride remodelling via Lands cycle
Membrane lipid metabolism	2	15	46	23	Phosphoglyceride remodelling via Lands cycle,Sphingolipid metabolism
Membrane lipid metabolism	1	18	46	29	Sphingolipid metabolism
Metabolism of essential amino acids	0	22	25	31
Metabolism of essential amino acids	1	18	25	27	Lysine metabolism
Metabolism of essential amino acids	2	11	25	16	Lysine metabolism,Metabolism of branched-chain amino acids
Metabolism of essential amino acids	3	8	25	12	Lysine metabolism,Metabolism of branched-chain amino acids,Phenylalanine catabolism
Metabolism of essential amino acids	4	0	25	0	Lysine metabolism,Metabolism of branched-chain amino acids,Phenylalanine catabolism,Tryptophan metabolism
Metabolism of essential amino acids	3	3	25	4	Lysine metabolism,Metabolism of branched-chain amino acids,Tryptophan metabolism
Metabolism of essential amino acids	2	15	25	23	Lysine metabolism,Phenylalanine catabolism
Metabolism of essential amino acids	3	7	25	11	Lysine metabolism,Phenylalanine catabolism,Tryptophan metabolism
Metabolism of essential amino acids	2	10	25	15	Lysine metabolism,Tryptophan metabolism
Metabolism of essential amino acids	1	15	25	20	Metabolism of branched-chain amino acids
Metabolism of essential amino acids	2	12	25	16	Metabolism of branched-chain amino acids,Phenylalanine catabolism
Metabolism of essential amino acids	3	4	25	4	Metabolism of branched-chain amino acids,Phenylalanine catabolism,Tryptophan metabolism
Metabolism of essential amino acids	2	7	25	8	Metabolism of branched-chain amino acids,Tryptophan metabolism
Metabolism of essential amino acids	1	19	25	27	Phenylalanine catabolism
Metabolism of essential amino acids	2	11	25	15	Phenylalanine catabolism,Tryptophan metabolism
Metabolism of essential amino acids	1	14	25	19	Tryptophan metabolism
Metabolism of fat-soluble vitamins	0	20	20	31
Metabolism of fat-soluble vitamins	1	1	20	6	Retinol metabolism
Metabolism of fat-soluble vitamins	2	0	20	0	Retinol metabolism,Vitamin K metabolism
Metabolism of fat-soluble vitamins	1	19	20	25	Vitamin K metabolism
Metabolism of glutamate and histidine products	0	9	9	15
Metabolism of glutamate and histidine products	1	3	9	5	GABA metabolism
Metabolism of glutamate and histidine products	2	0	9	0	GABA metabolism,Histamine metabolism
Metabolism of glutamate and histidine products	1	7	9	11	Histamine metabolism
Metabolism of non-essential amino acids	0	51	52	58
Metabolism of non-essential amino acids	1	40	52	45	Aspartate and arginine metabolism
Metabolism of non-essential amino acids	2	28	52	30	Aspartate and arginine metabolism,Glutamate and glutamine metabolism
Metabolism of non-essential amino acids	3	25	52	27	Aspartate and arginine metabolism,Glutamate and glutamine metabolism,Glyoxylate metabolism
Metabolism of non-essential amino acids	4	19	52	20	Aspartate and arginine metabolism,Glutamate and glutamine metabolism,Glyoxylate metabolism,Proline metabolism
Metabolism of non-essential amino acids	5	5	52	5	Aspartate and arginine metabolism,Glutamate and glutamine metabolism,Glyoxylate metabolism,Proline metabolism,Serine and glycine metabolism
Metabolism of non-essential amino acids	6	0	52	0	Aspartate and arginine metabolism,Glutamate and glutamine metabolism,Glyoxylate metabolism,Proline metabolism,Serine and glycine metabolism,Tyrosine metabolism
Metabolism of non-essential amino acids	5	14	52	15	Aspartate and arginine metabolism,Glutamate and glutamine metabolism,Glyoxylate metabolism,Proline metabolism,Tyrosine metabolism
Metabolism of non-essential amino acids	4	11	52	12	Aspartate and arginine metabolism,Glutamate and glutamine metabolism,Glyoxylate metabolism,Serine and glycine metabolism
Metabolism of non-essential amino acids	5	6	52	7	Aspartate and arginine metabolism,Glutamate and glutamine metabolism,Glyoxylate metabolism,Serine and glycine metabolism,Tyrosine metabolism
Metabolism of non-essential amino acids	4	20	52	22	Aspartate and arginine metabolism,Glutamate and glutamine metabolism,Glyoxylate metabolism,Tyrosine metabolism
Metabolism of non-essential amino acids	3	22	52	23	Aspartate and arginine metabolism,Glutamate and glutamine metabolism,Proline metabolism
Metabolism of non-essential amino acids	4	8	52	8	Aspartate and arginine metabolism,Glutamate and glutamine metabolism,Proline metabolism,Serine and glycine metabolism
Metabolism of non-essential amino acids	5	3	52	3	Aspartate and arginine metabolism,Glutamate and glutamine metabolism,Proline metabolism,Serine and glycine metabolism,Tyrosine metabolism
Metabolism of non-essential amino acids	4	17	52	18	Aspartate and arginine metabolism,Glutamate and glutamine metabolism,Proline metabolism,Tyrosine metabolism
Metabolism of non-essential amino acids	3	14	52	15	Aspartate and arginine metabolism,Glutamate and glutamine metabolism,Serine and glycine metabolism
Metabolism of non-essential amino acids	4	9	52	10	Aspartate and arginine metabolism,Glutamate and glutamine metabolism,Serine and glycine metabolism,Tyrosine metabolism
Metabolism of non-essential amino acids	3	23	52	25	Aspartate and arginine metabolism,Glutamate and glutamine metabolism,Tyrosine metabolism
Metabolism of non-essential amino acids	2	37	52	42	Aspartate and arginine metabolism,Glyoxylate metabolism
Metabolism of non-essential amino acids	3	31	52	35	Aspartate and arginine metabolism,Glyoxylate metabolism,Proline metabolism
Metabolism of non-essential amino acids	4	18	52	21	Aspartate and arginine metabolism,Glyoxylate metabolism,Proline metabolism,Serine and glycine metabolism
Metabolism of non-essential amino acids	5	13	52	16	Aspartate and arginine metabolism,Glyoxylate metabolism,Proline metabolism,Serine and glycine metabolism,Tyrosine metabolism
Metabolism of non-essential amino acids	4	26	52	30	Aspartate and arginine metabolism,Glyoxylate metabolism,Proline metabolism,Tyrosine metabolism
Metabolism of non-essential amino acids	3	24	52	28	Aspartate and arginine metabolism,Glyoxylate metabolism,Serine and glycine metabolism
Metabolism of non-essential amino acids	4	19	52	23	Aspartate and arginine metabolism,Glyoxylate metabolism,Serine and glycine metabolism,Tyrosine metabolism
Metabolism of non-essential amino acids	3	32	52	37	Aspartate and arginine metabolism,Glyoxylate metabolism,Tyrosine metabolism
Metabolism of non-essential amino acids	2	34	52	38	Aspartate and arginine metabolism,Proline metabolism
Metabolism of non-essential amino acids	3	21	52	24	Aspartate and arginine metabolism,Proline metabolism,Serine and glycine metabolism
Metabolism of non-essential amino acids	4	16	52	19	Aspartate and arginine metabolism,Proline metabolism,Serine and glycine metabolism,Tyrosine metabolism
Metabolism of non-essential amino acids	3	29	52	33	Aspartate and arginine metabolism,Proline metabolism,Tyrosine metabolism
Metabolism of non-essential amino acids	2	27	52	31	Aspartate and arginine metabolism,Serine and glycine metabolism
Metabolism of non-essential amino acids	3	22	52	26	Aspartate and arginine metabolism,Serine and glycine metabolism,Tyrosine metabolism
Metabolism of non-essential amino acids	2	35	52	40	Aspartate and arginine metabolism,Tyrosine metabolism
Metabolism of non-essential amino acids	1	39	52	43	Glutamate and glutamine metabolism
Metabolism of non-essential amino acids	2	36	52	40	Glutamate and glutamine metabolism,Glyoxylate metabolism
Metabolism of non-essential amino acids	3	31	52	34	Glutamate and glutamine metabolism,Glyoxylate metabolism,Proline metabolism
Metabolism of non-essential amino acids	4	17	52	19	Glutamate and glutamine metabolism,Glyoxylate metabolism,Proline metabolism,Serine and glycine metabolism
Metabolism of non-essential amino acids	5	12	52	14	Glutamate and glutamine metabolism,Glyoxylate metabolism,Proline metabolism,Serine and glycine metabolism,Tyrosine metabolism
Metabolism of non-essential amino acids	4	26	52	29	Glutamate and glutamine metabolism,Glyoxylate metabolism,Proline metabolism,Tyrosine metabolism
Metabolism of non-essential amino acids	3	22	52	25	Glutamate and glutamine metabolism,Glyoxylate metabolism,Serine and glycine metabolism
Metabolism of non-essential amino acids	4	17	52	20	Glutamate and glutamine metabolism,Glyoxylate metabolism,Serine and glycine metabolism,Tyrosine metabolism
Metabolism of non-essential amino acids	3	31	52	35	Glutamate and glutamine metabolism,Glyoxylate metabolism,Tyrosine metabolism
Metabolism of non-essential amino acids	2	34	52	37	Glutamate and glutamine metabolism,Proline metabolism
Metabolism of non-essential amino acids	3	20	52	22	Glutamate and glutamine metabolism,Proline metabolism,Serine and glycine metabolism
Metabolism of non-essential amino acids	4	15	52	17	Glutamate and glutamine metabolism,Proline metabolism,Serine and glycine metabolism,Tyrosine metabolism
Metabolism of non-essential amino acids	3	29	52	32	Glutamate and glutamine metabolism,Proline metabolism,Tyrosine metabolism
Metabolism of non-essential amino acids	2	25	52	28	Glutamate and glutamine metabolism,Serine and glycine metabolism
Metabolism of non-essential amino acids	3	20	52	23	Glutamate and glutamine metabolism,Serine and glycine metabolism,Tyrosine metabolism
Metabolism of non-essential amino acids	2	34	52	38	Glutamate and glutamine metabolism,Tyrosine metabolism
Metabolism of non-essential amino acids	1	48	52	55	Glyoxylate metabolism
Metabolism of non-essential amino acids	2	43	52	49	Glyoxylate metabolism,Proline metabolism
Metabolism of non-essential amino acids	3	30	52	35	Glyoxylate metabolism,Proline metabolism,Serine and glycine metabolism
Metabolism of non-essential amino acids	4	25	52	30	Glyoxylate metabolism,Proline metabolism,Serine and glycine metabolism,Tyrosine metabolism
Metabolism of non-essential amino acids	3	38	52	44	Glyoxylate metabolism,Proline metabolism,Tyrosine metabolism
Metabolism of non-essential amino acids	2	35	52	41	Glyoxylate metabolism,Serine and glycine metabolism
Metabolism of non-essential amino acids	3	30	52	36	Glyoxylate metabolism,Serine and glycine metabolism,Tyrosine metabolism
Metabolism of non-essential amino acids	2	43	52	50	Glyoxylate metabolism,Tyrosine metabolism
Metabolism of non-essential amino acids	1	46	52	52	Proline metabolism
Metabolism of non-essential amino acids	2	33	52	38	Proline metabolism,Serine and glycine metabolism
Metabolism of non-essential amino acids	3	28	52	33	Proline metabolism,Serine and glycine metabolism,Tyrosine metabolism
Metabolism of non-essential amino acids	2	41	52	47	Proline metabolism,Tyrosine metabolism
Metabolism of non-essential amino acids	1	38	52	44	Serine and glycine metabolism
Metabolism of non-essential amino acids	2	33	52	39	Serine and glycine metabolism,Tyrosine metabolism
Metabolism of non-essential amino acids	1	46	52	53	Tyrosine metabolism
Metabolism of phenylalanine products	0	14	18	16
Metabolism of phenylalanine products	1	8	18	10	Catecholamine metabolism
Metabolism of phenylalanine products	2	0	18	0	Catecholamine metabolism,Thyroid-hormone synthesis
Metabolism of phenylalanine products	1	6	18	6	Thyroid-hormone synthesis
Metabolism of purines and pyrimidines	0	39	43	47
Metabolism of purines and pyrimidines	1	38	43	44	Purine catabolism
Metabolism of purines and pyrimidines	2	22	43	27	Purine catabolism,Purine synthesis and salvage
Metabolism of purines and pyrimidines	3	20	43	25	Purine catabolism,Purine synthesis and salvage,Pyrimidine catabolism
Metabolism of purines and pyrimidines	4	15	43	20	Purine catabolism,Purine synthesis and salvage,Pyrimidine catabolism,Pyrimidine synthesis and salvage
Metabolism of purines and pyrimidines	5	0	43	0	Purine catabolism,Purine synthesis and salvage,Pyrimidine catabolism,Pyrimidine synthesis and salvage,Ribonucleotide reduction
Metabolism of purines and pyrimidines	4	13	43	13	Purine catabolism,Purine synthesis and salvage,Pyrimidine catabolism,Ribonucleotide reduction
Metabolism of purines and pyrimidines	3	18	43	23	Purine catabolism,Purine synthesis and salvage,Pyrimidine synthesis and salvage
Metabolism of purines and pyrimidines	4	5	43	5	Purine catabolism,Purine synthesis and salvage,Pyrimidine synthesis and salvage,Ribonucleotide reduction
Metabolism of purines and pyrimidines	3	15	43	15	Purine catabolism,Purine synthesis and salvage,Ribonucleotide reduction
Metabolism of purines and pyrimidines	2	36	43	42	Purine catabolism,Pyrimidine catabolism
Metabolism of purines and pyrimidines	3	31	43	37	Purine catabolism,Pyrimidine catabolism,Pyrimidine synthesis and salvage
Metabolism of purines and pyrimidines	4	22	43	23	Purine catabolism,Pyrimidine catabolism,Pyrimidine synthesis and salvage,Ribonucleotide reduction
Metabolism of purines and pyrimidines	3	33	43	34	Purine catabolism,Pyrimidine catabolism,Ribonucleotide reduction
Metabolism of purines and pyrimidines	2	34	43	40	Purine catabolism,Pyrimidine synthesis and salvage
Metabolism of purines and pyrimidines	3	27	43	28	Purine catabolism,Pyrimidine synthesis and salvage,Ribonucleotide reduction
Metabolism of purines and pyrimidines	2	35	43	36	Purine catabolism,Ribonucleotide reduction
Metabolism of purines and pyrimidines	1	26	43	33	Purine synthesis and salvage
Metabolism of purines and pyrimidines	2	24	43	31	Purine synthesis and salvage,Pyrimidine catabolism
Metabolism of purines and pyrimidines	3	19	43	26	Purine synthesis and salvage,Pyrimidine catabolism,Pyrimidine synthesis and salvage
Metabolism of purines and pyrimidines	4	6	43	8	Purine synthesis and salvage,Pyrimidine catabolism,Pyrimidine synthesis and salvage,Ribonucleotide reduction
Metabolism of purines and pyrimidines	3	19	43	21	Purine synthesis and salvage,Pyrimidine catabolism,Ribonucleotide reduction
Metabolism of purines and pyrimidines	2	22	43	29	Purine synthesis and salvage,Pyrimidine synthesis and salvage
Metabolism of purines and pyrimidines	3	11	43	13	Purine synthesis and salvage,Pyrimidine synthesis and salvage,Ribonucleotide reduction
Metabolism of purines and pyrimidines	2	21	43	23	Purine synthesis and salvage,Ribonucleotide reduction
Metabolism of purines and pyrimidines	1	37	43	45	Pyrimidine catabolism
Metabolism of purines and pyrimidines	2	32	43	40	Pyrimidine catabolism,Pyrimidine synthesis and salvage
Metabolism of purines and pyrimidines	3	23	43	26	Pyrimidine catabolism,Pyrimidine synthesis and salvage,Ribonucleotide reduction
Metabolism of purines and pyrimidines	2	34	43	37	Pyrimidine catabolism,Ribonucleotide reduction
Metabolism of purines and pyrimidines	1	35	43	43	Pyrimidine synthesis and salvage
Metabolism of purines and pyrimidines	2	28	43	31	Pyrimidine synthesis and salvage,Ribonucleotide reduction
Metabolism of purines and pyrimidines	1	36	43	39	Ribonucleotide reduction
Metabolism of tryptophan products	0	7	8	19
Metabolism of tryptophan products	1	2	8	2	Serotonin and melatonin synthesis
Metabolism of tryptophan products	2	0	8	0	Serotonin and melatonin synthesis,Serotonin inactivation
Metabolism of tryptophan products	1	5	8	17	Serotonin inactivation
Metabolism of water-soluble vitamins	0	23	23	59
Metabolism of water-soluble vitamins	1	22	23	57	Biotin metabolism
Metabolism of water-soluble vitamins	2	15	23	48	Biotin metabolism,Cobalamin metabolism
Metabolism of water-soluble vitamins	3	9	23	34	Biotin metabolism,Cobalamin metabolism,Niacin metabolism
Metabolism of water-soluble vitamins	4	5	23	10	Biotin metabolism,Cobalamin metabolism,Niacin metabolism,Riboflavin metabolism
Metabolism of water-soluble vitamins	5	2	23	5	Biotin metabolism,Cobalamin metabolism,Niacin metabolism,Riboflavin metabolism,Thiamine metabolism
Metabolism of water-soluble vitamins	6	0	23	0	Biotin metabolism,Cobalamin metabolism,Niacin metabolism,Riboflavin metabolism,Thiamine metabolism,Vitamin C metabolism
Metabolism of water-soluble vitamins	5	3	23	5	Biotin metabolism,Cobalamin metabolism,Niacin metabolism,Riboflavin metabolism,Vitamin C metabolism
Metabolism of water-soluble vitamins	4	6	23	29	Biotin metabolism,Cobalamin metabolism,Niacin metabolism,Thiamine metabolism
Metabolism of water-soluble vitamins	5	4	23	24	Biotin metabolism,Cobalamin metabolism,Niacin metabolism,Thiamine metabolism,Vitamin C metabolism
Metabolism of water-soluble vitamins	4	7	23	29	Biotin metabolism,Cobalamin metabolism,Niacin metabolism,Vitamin C metabolism
Metabolism of water-soluble vitamins	3	11	23	24	Biotin metabolism,Cobalamin metabolism,Riboflavin metabolism
Metabolism of water-soluble vitamins	4	8	23	19	Biotin metabolism,Cobalamin metabolism,Riboflavin metabolism,Thiamine metabolism
Metabolism of water-soluble vitamins	5	6	23	14	Biotin metabolism,Cobalamin metabolism,Riboflavin metabolism,Thiamine metabolism,Vitamin C metabolism
Metabolism of water-soluble vitamins	4	9	23	19	Biotin metabolism,Cobalamin metabolism,Riboflavin metabolism,Vitamin C metabolism
Metabolism of water-soluble vitamins	3	12	23	43	Biotin metabolism,Cobalamin metabolism,Thiamine metabolism
Metabolism of water-soluble vitamins	4	10	23	38	Biotin metabolism,Cobalamin metabolism,Thiamine metabolism,Vitamin C metabolism
Metabolism of water-soluble vitamins	3	13	23	43	Biotin metabolism,Cobalamin metabolism,Vitamin C metabolism
Metabolism of water-soluble vitamins	2	16	23	43	Biotin metabolism,Niacin metabolism
Metabolism of water-soluble vitamins	3	12	23	19	Biotin metabolism,Niacin metabolism,Riboflavin metabolism
Metabolism of water-soluble vitamins	4	9	23	14	Biotin metabolism,Niacin metabolism,Riboflavin metabolism,Thiamine metabolism
Metabolism of water-soluble vitamins	5	7	23	10	Biotin metabolism,Niacin metabolism,Riboflavin metabolism,Thiamine metabolism,Vitamin C metabolism
Metabolism of water-soluble vitamins	4	10	23	15	Biotin metabolism,Niacin metabolism,Riboflavin metabolism,Vitamin C metabolism
Metabolism of water-soluble vitamins	3	13	23	38	Biotin metabolism,Niacin metabolism,Thiamine metabolism
Metabolism of water-soluble vitamins	4	11	23	34	Biotin metabolism,Niacin metabolism,Thiamine metabolism,Vitamin C metabolism
Metabolism of water-soluble vitamins	3	14	23	39	Biotin metabolism,Niacin metabolism,Vitamin C metabolism
Metabolism of water-soluble vitamins	2	18	23	33	Biotin metabolism,Riboflavin metabolism
Metabolism of water-soluble vitamins	3	15	23	28	Biotin metabolism,Riboflavin metabolism,Thiamine metabolism
Metabolism of water-soluble vitamins	4	13	23	24	Biotin metabolism,Riboflavin metabolism,Thiamine metabolism,Vitamin C metabolism
Metabolism of water-soluble vitamins	3	16	23	29	Biotin metabolism,Riboflavin metabolism,Vitamin C metabolism
Metabolism of water-soluble vitamins	2	19	23	52	Biotin metabolism,Thiamine metabolism
Metabolism of water-soluble vitamins	3	17	23	48	Biotin metabolism,Thiamine metabolism,Vitamin C metabolism
Metabolism of water-soluble vitamins	2	20	23	53	Biotin metabolism,Vitamin C metabolism
Metabolism of water-soluble vitamins	1	16	23	50	Cobalamin metabolism
Metabolism of water-soluble vitamins	2	10	23	36	Cobalamin metabolism,Niacin metabolism
Metabolism of water-soluble vitamins	3	6	23	12	Cobalamin metabolism,Niacin metabolism,Riboflavin metabolism
Metabolism of water-soluble vitamins	4	3	23	7	Cobalamin metabolism,Niacin metabolism,Riboflavin metabolism,Thiamine metabolism
Metabolism of water-soluble vitamins	5	1	23	2	Cobalamin metabolism,Niacin metabolism,Riboflavin metabolism,Thiamine metabolism,Vitamin C metabolism
Metabolism of water-soluble vitamins	4	4	23	7	Cobalamin metabolism,Niacin metabolism,Riboflavin metabolism,Vitamin C metabolism
Metabolism of water-soluble vitamins	3	7	23	31	Cobalamin metabolism,Niacin metabolism,Thiamine metabolism
Metabolism of water-soluble vitamins	4	5	23	26	Cobalamin metabolism,Niacin metabolism,Thiamine metabolism,Vitamin C metabolism
Metabolism of water-soluble vitamins	3	8	23	31	Cobalamin metabolism,Niacin metabolism,Vitamin C metabolism
Metabolism of water-soluble vitamins	2	12	23	26	Cobalamin metabolism,Riboflavin metabolism
Metabolism of water-soluble vitamins	3	9	23	21	Cobalamin metabolism,Riboflavin metabolism,Thiamine metabolism
Metabolism of water-soluble vitamins	4	7	23	16	Cobalamin metabolism,Riboflavin metabolism,Thiamine metabolism,Vitamin C metabolism
Metabolism of water-soluble vitamins	3	10	23	21	Cobalamin metabolism,Riboflavin metabolism,Vitamin C metabolism
Metabolism of water-soluble vitamins	2	13	23	45	Cobalamin metabolism,Thiamine metabolism
Metabolism of water-soluble vitamins	3	11	23	40	Cobalamin metabolism,Thiamine metabolism,Vitamin C metabolism
Metabolism of water-soluble vitamins	2	14	23	45	Cobalamin metabolism,Vitamin C metabolism
Metabolism of water-soluble vitamins	1	17	23	45	Niacin metabolism
Metabolism of water-soluble vitamins	2	13	23	21	Niacin metabolism,Riboflavin metabolism
Metabolism of water-soluble vitamins	3	10	23	16	Niacin metabolism,Riboflavin metabolism,Thiamine metabolism
Metabolism of water-soluble vitamins	4	8	23	12	Niacin metabolism,Riboflavin metabolism,Thiamine metabolism,Vitamin C metabolism
Metabolism of water-soluble vitamins	3	11	23	17	Niacin metabolism,Riboflavin metabolism,Vitamin C metabolism
Metabolism of water-soluble vitamins	2	14	23	40	Niacin metabolism,Thiamine metabolism
Metabolism of water-soluble vitamins	3	12	23	36	Niacin metabolism,Thiamine metabolism,Vitamin C metabolism
Metabolism of water-soluble vitamins	2	15	23	41	Niacin metabolism,Vitamin C metabolism
Metabolism of water-soluble vitamins	1	19	23	35	Riboflavin metabolism
Metabolism of water-soluble vitamins	2	16	23	30	Riboflavin metabolism,Thiamine metabolism
Metabolism of water-soluble vitamins	3	14	23	26	Riboflavin metabolism,Thiamine metabolism,Vitamin C metabolism
Metabolism of water-soluble vitamins	2	17	23	31	Riboflavin metabolism,Vitamin C metabolism
Metabolism of water-soluble vitamins	1	20	23	54	Thiamine metabolism
Metabolism of water-soluble vitamins	2	18	23	50	Thiamine metabolism,Vitamin C metabolism
Metabolism of water-soluble vitamins	1	21	23	55	Vitamin C metabolism
Microtubule dynamics	0	63	97	80
Microtubule dynamics	1	60	97	75	Microtubule crosslinking and bundling
Microtubule dynamics	2	49	97	60	Microtubule crosslinking and bundling,Microtubule depolymerization, severing and catastrophe
Microtubule dynamics	3	47	97	56	Microtubule crosslinking and bundling,Microtubule depolymerization, severing and catastrophe,Microtubule destabilization
Microtubule dynamics	4	30	97	37	Microtubule crosslinking and bundling,Microtubule depolymerization, severing and catastrophe,Microtubule destabilization,Microtubule nucleation and rescue
Microtubule dynamics	5	23	97	27	Microtubule crosslinking and bundling,Microtubule depolymerization, severing and catastrophe,Microtubule destabilization,Microtubule nucleation and rescue,Microtubule plus-end tracking
Microtubule dynamics	6	18	97	20	Microtubule crosslinking and bundling,Microtubule depolymerization, severing and catastrophe,Microtubule destabilization,Microtubule nucleation and rescue,Microtubule plus-end tracking,Microtubule polymerization
Microtubule dynamics	7	0	97	0	Microtubule crosslinking and bundling,Microtubule depolymerization, severing and catastrophe,Microtubule destabilization,Microtubule nucleation and rescue,Microtubule plus-end tracking,Microtubule polymerization,Microtubule stabilization
Microtubule dynamics	6	14	97	16	Microtubule crosslinking and bundling,Microtubule depolymerization, severing and catastrophe,Microtubule destabilization,Microtubule nucleation and rescue,Microtubule plus-end tracking,Microtubule stabilization
Microtubule dynamics	5	27	97	32	Microtubule crosslinking and bundling,Microtubule depolymerization, severing and catastrophe,Microtubule destabilization,Microtubule nucleation and rescue,Microtubule polymerization
Microtubule dynamics	6	14	97	17	Microtubule crosslinking and bundling,Microtubule depolymerization, severing and catastrophe,Microtubule destabilization,Microtubule nucleation and rescue,Microtubule polymerization,Microtubule stabilization
Microtubule dynamics	5	24	97	29	Microtubule crosslinking and bundling,Microtubule depolymerization, severing and catastrophe,Microtubule destabilization,Microtubule nucleation and rescue,Microtubule stabilization
Microtubule dynamics	4	41	97	47	Microtubule crosslinking and bundling,Microtubule depolymerization, severing and catastrophe,Microtubule destabilization,Microtubule plus-end tracking
Microtubule dynamics	5	37	97	41	Microtubule crosslinking and bundling,Microtubule depolymerization, severing and catastrophe,Microtubule destabilization,Microtubule plus-end tracking,Microtubule polymerization
Microtubule dynamics	6	23	97	25	Microtubule crosslinking and bundling,Microtubule depolymerization, severing and catastrophe,Microtubule destabilization,Microtubule plus-end tracking,Microtubule polymerization,Microtubule stabilization
Microtubule dynamics	5	32	97	36	Microtubule crosslinking and bundling,Microtubule depolymerization, severing and catastrophe,Microtubule destabilization,Microtubule plus-end tracking,Microtubule stabilization
Microtubule dynamics	4	44	97	51	Microtubule crosslinking and bundling,Microtubule depolymerization, severing and catastrophe,Microtubule destabilization,Microtubule polymerization
Microtubule dynamics	5	34	97	39	Microtubule crosslinking and bundling,Microtubule depolymerization, severing and catastrophe,Microtubule destabilization,Microtubule polymerization,Microtubule stabilization
Microtubule dynamics	4	41	97	48	Microtubule crosslinking and bundling,Microtubule depolymerization, severing and catastrophe,Microtubule destabilization,Microtubule stabilization
Microtubule dynamics	3	32	97	41	Microtubule crosslinking and bundling,Microtubule depolymerization, severing and catastrophe,Microtubule nucleation and rescue
Microtubule dynamics	4	25	97	31	Microtubule crosslinking and bundling,Microtubule depolymerization, severing and catastrophe,Microtubule nucleation and rescue,Microtubule plus-end tracking
Microtubule dynamics	5	20	97	24	Microtubule crosslinking and bundling,Microtubule depolymerization, severing and catastrophe,Microtubule nucleation and rescue,Microtubule plus-end tracking,Microtubule polymerization
Microtubule dynamics	6	10	97	12	Microtubule crosslinking and bundling,Microtubule depolymerization, severing and catastrophe,Microtubule nucleation and rescue,Microtubule plus-end tracking,Microtubule polymerization,Microtubule stabilization
Microtubule dynamics	5	19	97	23	Microtubule crosslinking and bundling,Microtubule depolymerization, severing and catastrophe,Microtubule nucleation and rescue,Microtubule plus-end tracking,Microtubule stabilization
Microtubule dynamics	4	29	97	36	Microtubule crosslinking and bundling,Microtubule depolymerization, severing and catastrophe,Microtubule nucleation and rescue,Microtubule polymerization
Microtubule dynamics	5	21	97	26	Microtubule crosslinking and bundling,Microtubule depolymerization, severing and catastrophe,Microtubule nucleation and rescue,Microtubule polymerization,Microtubule stabilization
Microtubule dynamics	4	26	97	33	Microtubule crosslinking and bundling,Microtubule depolymerization, severing and catastrophe,Microtubule nucleation and rescue,Microtubule stabilization
Microtubule dynamics	3	43	97	51	Microtubule crosslinking and bundling,Microtubule depolymerization, severing and catastrophe,Microtubule plus-end tracking
Microtubule dynamics	4	39	97	45	Microtubule crosslinking and bundling,Microtubule depolymerization, severing and catastrophe,Microtubule plus-end tracking,Microtubule polymerization
Microtubule dynamics	5	30	97	34	Microtubule crosslinking and bundling,Microtubule depolymerization, severing and catastrophe,Microtubule plus-end tracking,Microtubule polymerization,Microtubule stabilization
Microtubule dynamics	4	37	97	43	Microtubule crosslinking and bundling,Microtubule depolymerization, severing and catastrophe,Microtubule plus-end tracking,Microtubule stabilization
Microtubule dynamics	3	46	97	55	Microtubule crosslinking and bundling,Microtubule depolymerization, severing and catastrophe,Microtubule polymerization
Microtubule dynamics	4	38	97	45	Microtubule crosslinking and bundling,Microtubule depolymerization, severing and catastrophe,Microtubule polymerization,Microtubule stabilization
Microtubule dynamics	3	43	97	52	Microtubule crosslinking and bundling,Microtubule depolymerization, severing and catastrophe,Microtubule stabilization
Microtubule dynamics	2	58	97	71	Microtubule crosslinking and bundling,Microtubule destabilization
Microtubule dynamics	3	41	97	52	Microtubule crosslinking and bundling,Microtubule destabilization,Microtubule nucleation and rescue
Microtubule dynamics	4	34	97	42	Microtubule crosslinking and bundling,Microtubule destabilization,Microtubule nucleation and rescue,Microtubule plus-end tracking
Microtubule dynamics	5	29	97	35	Microtubule crosslinking and bundling,Microtubule destabilization,Microtubule nucleation and rescue,Microtubule plus-end tracking,Microtubule polymerization
Microtubule dynamics	6	17	97	21	Microtubule crosslinking and bundling,Microtubule destabilization,Microtubule nucleation and rescue,Microtubule plus-end tracking,Microtubule polymerization,Microtubule stabilization
Microtubule dynamics	5	26	97	32	Microtubule crosslinking and bundling,Microtubule destabilization,Microtubule nucleation and rescue,Microtubule plus-end tracking,Microtubule stabilization
Microtubule dynamics	4	38	97	47	Microtubule crosslinking and bundling,Microtubule destabilization,Microtubule nucleation and rescue,Microtubule polymerization
Microtubule dynamics	5	30	97	37	Microtubule crosslinking and bundling,Microtubule destabilization,Microtubule nucleation and rescue,Microtubule polymerization,Microtubule stabilization
Microtubule dynamics	4	35	97	44	Microtubule crosslinking and bundling,Microtubule destabilization,Microtubule nucleation and rescue,Microtubule stabilization
Microtubule dynamics	3	52	97	62	Microtubule crosslinking and bundling,Microtubule destabilization,Microtubule plus-end tracking
Microtubule dynamics	4	48	97	56	Microtubule crosslinking and bundling,Microtubule destabilization,Microtubule plus-end tracking,Microtubule polymerization
Microtubule dynamics	5	38	97	44	Microtubule crosslinking and bundling,Microtubule destabilization,Microtubule plus-end tracking,Microtubule polymerization,Microtubule stabilization
Microtubule dynamics	4	44	97	52	Microtubule crosslinking and bundling,Microtubule destabilization,Microtubule plus-end tracking,Microtubule stabilization
Microtubule dynamics	3	55	97	66	Microtubule crosslinking and bundling,Microtubule destabilization,Microtubule polymerization
Microtubule dynamics	4	48	97	57	Microtubule crosslinking and bundling,Microtubule destabilization,Microtubule polymerization,Microtubule stabilization
Microtubule dynamics	3	52	97	63	Microtubule crosslinking and bundling,Microtubule destabilization,Microtubule stabilization
Microtubule dynamics	2	43	97	56	Microtubule crosslinking and bundling,Microtubule nucleation and rescue
Microtubule dynamics	3	36	97	46	Microtubule crosslinking and bundling,Microtubule nucleation and rescue,Microtubule plus-end tracking
Microtubule dynamics	4	31	97	39	Microtubule crosslinking and bundling,Microtubule nucleation and rescue,Microtubule plus-end tracking,Microtubule polymerization
Microtubule dynamics	5	22	97	28	Microtubule crosslinking and bundling,Microtubule nucleation and rescue,Microtubule plus-end tracking,Microtubule polymerization,Microtubule stabilization
Microtubule dynamics	4	30	97	38	Microtubule crosslinking and bundling,Microtubule nucleation and rescue,Microtubule plus-end tracking,Microtubule stabilization
Microtubule dynamics	3	40	97	51	Microtubule crosslinking and bundling,Microtubule nucleation and rescue,Microtubule polymerization
Microtubule dynamics	4	33	97	42	Microtubule crosslinking and bundling,Microtubule nucleation and rescue,Microtubule polymerization,Microtubule stabilization
Microtubule dynamics	3	37	97	48	Microtubule crosslinking and bundling,Microtubule nucleation and rescue,Microtubule stabilization
Microtubule dynamics	2	54	97	66	Microtubule crosslinking and bundling,Microtubule plus-end tracking
Microtubule dynamics	3	50	97	60	Microtubule crosslinking and bundling,Microtubule plus-end tracking,Microtubule polymerization
Microtubule dynamics	4	42	97	50	Microtubule crosslinking and bundling,Microtubule plus-end tracking,Microtubule polymerization,Microtubule stabilization
Microtubule dynamics	3	48	97	58	Microtubule crosslinking and bundling,Microtubule plus-end tracking,Microtubule stabilization
Microtubule dynamics	2	57	97	70	Microtubule crosslinking and bundling,Microtubule polymerization
Microtubule dynamics	3	50	97	61	Microtubule crosslinking and bundling,Microtubule polymerization,Microtubule stabilization
Microtubule dynamics	2	54	97	67	Microtubule crosslinking and bundling,Microtubule stabilization
Microtubule dynamics	1	52	97	65	Microtubule depolymerization, severing and catastrophe
Microtubule dynamics	2	50	97	61	Microtubule depolymerization, severing and catastrophe,Microtubule destabilization
Microtubule dynamics	3	36	97	45	Microtubule depolymerization, severing and catastrophe,Microtubule destabilization,Microtubule nucleation and rescue
Microtubule dynamics	4	29	97	35	Microtubule depolymerization, severing and catastrophe,Microtubule destabilization,Microtubule nucleation and rescue,Microtubule plus-end tracking
Microtubule dynamics	5	26	97	30	Microtubule depolymerization, severing and catastrophe,Microtubule destabilization,Microtubule nucleation and rescue,Microtubule plus-end tracking,Microtubule polymerization
Microtubule dynamics	6	13	97	15	Microtubule depolymerization, severing and catastrophe,Microtubule destabilization,Microtubule nucleation and rescue,Microtubule plus-end tracking,Microtubule polymerization,Microtubule stabilization
Microtubule dynamics	5	20	97	24	Microtubule depolymerization, severing and catastrophe,Microtubule destabilization,Microtubule nucleation and rescue,Microtubule plus-end tracking,Microtubule stabilization
Microtubule dynamics	4	35	97	42	Microtubule depolymerization, severing and catastrophe,Microtubule destabilization,Microtubule nucleation and rescue,Microtubule polymerization
Microtubule dynamics	5	26	97	31	Microtubule depolymerization, severing and catastrophe,Microtubule destabilization,Microtubule nucleation and rescue,Microtubule polymerization,Microtubule stabilization
Microtubule dynamics	4	30	97	37	Microtubule depolymerization, severing and catastrophe,Microtubule destabilization,Microtubule nucleation and rescue,Microtubule stabilization
Microtubule dynamics	3	44	97	52	Microtubule depolymerization, severing and catastrophe,Microtubule destabilization,Microtubule plus-end tracking
Microtubule dynamics	4	42	97	48	Microtubule depolymerization, severing and catastrophe,Microtubule destabilization,Microtubule plus-end tracking,Microtubule polymerization
Microtubule dynamics	5	30	97	34	Microtubule depolymerization, severing and catastrophe,Microtubule destabilization,Microtubule plus-end tracking,Microtubule polymerization,Microtubule stabilization
Microtubule dynamics	4	35	97	41	Microtubule depolymerization, severing and catastrophe,Microtubule destabilization,Microtubule plus-end tracking,Microtubule stabilization
Microtubule dynamics	3	49	97	58	Microtubule depolymerization, severing and catastrophe,Microtubule destabilization,Microtubule polymerization
Microtubule dynamics	4	40	97	47	Microtubule depolymerization, severing and catastrophe,Microtubule destabilization,Microtubule polymerization,Microtubule stabilization
Microtubule dynamics	3	44	97	53	Microtubule depolymerization, severing and catastrophe,Microtubule destabilization,Microtubule stabilization
Microtubule dynamics	2	38	97	49	Microtubule depolymerization, severing and catastrophe,Microtubule nucleation and rescue
Microtubule dynamics	3	31	97	39	Microtubule depolymerization, severing and catastrophe,Microtubule nucleation and rescue,Microtubule plus-end tracking
Microtubule dynamics	4	28	97	34	Microtubule depolymerization, severing and catastrophe,Microtubule nucleation and rescue,Microtubule plus-end tracking,Microtubule polymerization
Microtubule dynamics	5	20	97	24	Microtubule depolymerization, severing and catastrophe,Microtubule nucleation and rescue,Microtubule plus-end tracking,Microtubule polymerization,Microtubule stabilization
Microtubule dynamics	4	25	97	31	Microtubule depolymerization, severing and catastrophe,Microtubule nucleation and rescue,Microtubule plus-end tracking,Microtubule stabilization
Microtubule dynamics	3	37	97	46	Microtubule depolymerization, severing and catastrophe,Microtubule nucleation and rescue,Microtubule polymerization
Microtubule dynamics	4	30	97	37	Microtubule depolymerization, severing and catastrophe,Microtubule nucleation and rescue,Microtubule polymerization,Microtubule stabilization
Microtubule dynamics	3	32	97	41	Microtubule depolymerization, severing and catastrophe,Microtubule nucleation and rescue,Microtubule stabilization
Microtubule dynamics	2	46	97	56	Microtubule depolymerization, severing and catastrophe,Microtubule plus-end tracking
Microtubule dynamics	3	44	97	52	Microtubule depolymerization, severing and catastrophe,Microtubule plus-end tracking,Microtubule polymerization
Microtubule dynamics	4	37	97	43	Microtubule depolymerization, severing and catastrophe,Microtubule plus-end tracking,Microtubule polymerization,Microtubule stabilization
Microtubule dynamics	3	40	97	48	Microtubule depolymerization, severing and catastrophe,Microtubule plus-end tracking,Microtubule stabilization
Microtubule dynamics	2	51	97	62	Microtubule depolymerization, severing and catastrophe,Microtubule polymerization
Microtubule dynamics	3	44	97	53	Microtubule depolymerization, severing and catastrophe,Microtubule polymerization,Microtubule stabilization
Microtubule dynamics	2	46	97	57	Microtubule depolymerization, severing and catastrophe,Microtubule stabilization
Microtubule dynamics	1	61	97	76	Microtubule destabilization
Microtubule dynamics	2	47	97	60	Microtubule destabilization,Microtubule nucleation and rescue
Microtubule dynamics	3	40	97	50	Microtubule destabilization,Microtubule nucleation and rescue,Microtubule plus-end tracking
Microtubule dynamics	4	37	97	45	Microtubule destabilization,Microtubule nucleation and rescue,Microtubule plus-end tracking,Microtubule polymerization
Microtubule dynamics	5	28	97	34	Microtubule destabilization,Microtubule nucleation and rescue,Microtubule plus-end tracking,Microtubule polymerization,Microtubule stabilization
Microtubule dynamics	4	32	97	40	Microtubule destabilization,Microtubule nucleation and rescue,Microtubule plus-end tracking,Microtubule stabilization
Microtubule dynamics	3	46	97	57	Microtubule destabilization,Microtubule nucleation and rescue,Microtubule polymerization
Microtubule dynamics	4	40	97	49	Microtubule destabilization,Microtubule nucleation and rescue,Microtubule polymerization,Microtubule stabilization
Microtubule dynamics	3	41	97	52	Microtubule destabilization,Microtubule nucleation and rescue,Microtubule stabilization
Microtubule dynamics	2	55	97	67	Microtubule destabilization,Microtubule plus-end tracking
Microtubule dynamics	3	53	97	63	Microtubule destabilization,Microtubule plus-end tracking,Microtubule polymerization
Microtubule dynamics	4	45	97	53	Microtubule destabilization,Microtubule plus-end tracking,Microtubule polymerization,Microtubule stabilization
Microtubule dynamics	3	47	97	57	Microtubule destabilization,Microtubule plus-end tracking,Microtubule stabilization
Microtubule dynamics	2	60	97	73	Microtubule destabilization,Microtubule polymerization
Microtubule dynamics	3	54	97	65	Microtubule destabilization,Microtubule polymerization,Microtubule stabilization
Microtubule dynamics	2	55	97	68	Microtubule destabilization,Microtubule stabilization
Microtubule dynamics	1	49	97	64	Microtubule nucleation and rescue
Microtubule dynamics	2	42	97	54	Microtubule nucleation and rescue,Microtubule plus-end tracking
Microtubule dynamics	3	39	97	49	Microtubule nucleation and rescue,Microtubule plus-end tracking,Microtubule polymerization
Microtubule dynamics	4	32	97	40	Microtubule nucleation and rescue,Microtubule plus-end tracking,Microtubule polymerization,Microtubule stabilization
Microtubule dynamics	3	36	97	46	Microtubule nucleation and rescue,Microtubule plus-end tracking,Microtubule stabilization
Microtubule dynamics	2	48	97	61	Microtubule nucleation and rescue,Microtubule polymerization
Microtubule dynamics	3	42	97	53	Microtubule nucleation and rescue,Microtubule polymerization,Microtubule stabilization
Microtubule dynamics	2	43	97	56	Microtubule nucleation and rescue,Microtubule stabilization
Microtubule dynamics	1	57	97	71	Microtubule plus-end tracking
Microtubule dynamics	2	55	97	67	Microtubule plus-end tracking,Microtubule polymerization
Microtubule dynamics	3	49	97	59	Microtubule plus-end tracking,Microtubule polymerization,Microtubule stabilization
Microtubule dynamics	2	51	97	63	Microtubule plus-end tracking,Microtubule stabilization
Microtubule dynamics	1	62	97	77	Microtubule polymerization
Microtubule dynamics	2	56	97	69	Microtubule polymerization,Microtubule stabilization
Microtubule dynamics	1	57	97	72	Microtubule stabilization
Microtubule organization center dynamics	0	76	79	122
Microtubule organization center dynamics	1	70	79	116	Centriolar satelites organization
Microtubule organization center dynamics	2	0	79	0	Centriolar satelites organization,Centrosome organization
Microtubule organization center dynamics	1	17	79	17	Centrosome organization
miRNA and endogenous siRNA biogenesis	0	8	19	19
miRNA and endogenous siRNA biogenesis	1	7	19	13	Cytoplasmic Dicer-mediated microRNA and endogenous siRNA processing
miRNA and endogenous siRNA biogenesis	2	0	19	0	Cytoplasmic Dicer-mediated microRNA and endogenous siRNA processing,Nuclear Drosha-mediated microRNA processing
miRNA and endogenous siRNA biogenesis	1	5	19	14	Nuclear Drosha-mediated microRNA processing
Mitochondrial dynamics	0	37	46	69
Mitochondrial dynamics	1	31	46	50	Mitochondrial fission
Mitochondrial dynamics	2	15	46	21	Mitochondrial fission,Mitochondrial fusion
Mitochondrial dynamics	3	0	46	0	Mitochondrial fission,Mitochondrial fusion,Mitochondrial transport
Mitochondrial dynamics	2	20	46	33	Mitochondrial fission,Mitochondrial transport
Mitochondrial dynamics	1	34	46	55	Mitochondrial fusion
Mitochondrial dynamics	2	23	46	38	Mitochondrial fusion,Mitochondrial transport
Mitochondrial dynamics	1	27	46	53	Mitochondrial transport
Mitochondrial energy production	0	36	49	81
Mitochondrial energy production	1	27	49	72	Citric acid cycle
Mitochondrial energy production	2	15	49	56	Citric acid cycle,Electron transport chain
Mitochondrial energy production	3	15	49	51	Citric acid cycle,Electron transport chain,Mitochondrial ADP import and ATP export
Mitochondrial energy production	4	11	49	42	Citric acid cycle,Electron transport chain,Mitochondrial ADP import and ATP export,Mitochondrial ATP-synthesis
Mitochondrial energy production	5	4	49	5	Citric acid cycle,Electron transport chain,Mitochondrial ADP import and ATP export,Mitochondrial ATP-synthesis,Mitochondrial uncoupling by mitochondrial anion carrier proteins
Mitochondrial energy production	6	0	49	0	Citric acid cycle,Electron transport chain,Mitochondrial ADP import and ATP export,Mitochondrial ATP-synthesis,Mitochondrial uncoupling by mitochondrial anion carrier proteins,Ubiquinone biosynthesis
Mitochondrial energy production	5	7	49	37	Citric acid cycle,Electron transport chain,Mitochondrial ADP import and ATP export,Mitochondrial ATP-synthesis,Ubiquinone biosynthesis
Mitochondrial energy production	4	10	49	16	Citric acid cycle,Electron transport chain,Mitochondrial ADP import and ATP export,Mitochondrial uncoupling by mitochondrial anion carrier proteins
Mitochondrial energy production	5	6	49	11	Citric acid cycle,Electron transport chain,Mitochondrial ADP import and ATP export,Mitochondrial uncoupling by mitochondrial anion carrier proteins,Ubiquinone biosynthesis
Mitochondrial energy production	4	11	49	46	Citric acid cycle,Electron transport chain,Mitochondrial ADP import and ATP export,Ubiquinone biosynthesis
Mitochondrial energy production	3	11	49	47	Citric acid cycle,Electron transport chain,Mitochondrial ATP-synthesis
Mitochondrial energy production	4	5	49	11	Citric acid cycle,Electron transport chain,Mitochondrial ATP-synthesis,Mitochondrial uncoupling by mitochondrial anion carrier proteins
Mitochondrial energy production	5	1	49	6	Citric acid cycle,Electron transport chain,Mitochondrial ATP-synthesis,Mitochondrial uncoupling by mitochondrial anion carrier proteins,Ubiquinone biosynthesis
Mitochondrial energy production	4	7	49	42	Citric acid cycle,Electron transport chain,Mitochondrial ATP-synthesis,Ubiquinone biosynthesis
Mitochondrial energy production	3	11	49	22	Citric acid cycle,Electron transport chain,Mitochondrial uncoupling by mitochondrial anion carrier proteins
Mitochondrial energy production	4	7	49	17	Citric acid cycle,Electron transport chain,Mitochondrial uncoupling by mitochondrial anion carrier proteins,Ubiquinone biosynthesis
Mitochondrial energy production	3	11	49	51	Citric acid cycle,Electron transport chain,Ubiquinone biosynthesis
Mitochondrial energy production	2	27	49	67	Citric acid cycle,Mitochondrial ADP import and ATP export
Mitochondrial energy production	3	26	49	61	Citric acid cycle,Mitochondrial ADP import and ATP export,Mitochondrial ATP-synthesis
Mitochondrial energy production	4	21	49	26	Citric acid cycle,Mitochondrial ADP import and ATP export,Mitochondrial ATP-synthesis,Mitochondrial uncoupling by mitochondrial anion carrier proteins
Mitochondrial energy production	5	17	49	21	Citric acid cycle,Mitochondrial ADP import and ATP export,Mitochondrial ATP-synthesis,Mitochondrial uncoupling by mitochondrial anion carrier proteins,Ubiquinone biosynthesis
Mitochondrial energy production	4	22	49	56	Citric acid cycle,Mitochondrial ADP import and ATP export,Mitochondrial ATP-synthesis,Ubiquinone biosynthesis
Mitochondrial energy production	3	24	49	34	Citric acid cycle,Mitochondrial ADP import and ATP export,Mitochondrial uncoupling by mitochondrial anion carrier proteins
Mitochondrial energy production	4	20	49	29	Citric acid cycle,Mitochondrial ADP import and ATP export,Mitochondrial uncoupling by mitochondrial anion carrier proteins,Ubiquinone biosynthesis
Mitochondrial energy production	3	23	49	62	Citric acid cycle,Mitochondrial ADP import and ATP export,Ubiquinone biosynthesis
Mitochondrial energy production	2	26	49	66	Citric acid cycle,Mitochondrial ATP-synthesis
Mitochondrial energy production	3	22	49	32	Citric acid cycle,Mitochondrial ATP-synthesis,Mitochondrial uncoupling by mitochondrial anion carrier proteins
Mitochondrial energy production	4	18	49	27	Citric acid cycle,Mitochondrial ATP-synthesis,Mitochondrial uncoupling by mitochondrial anion carrier proteins,Ubiquinone biosynthesis
Mitochondrial energy production	3	22	49	61	Citric acid cycle,Mitochondrial ATP-synthesis,Ubiquinone biosynthesis
Mitochondrial energy production	2	25	49	40	Citric acid cycle,Mitochondrial uncoupling by mitochondrial anion carrier proteins
Mitochondrial energy production	3	21	49	35	Citric acid cycle,Mitochondrial uncoupling by mitochondrial anion carrier proteins,Ubiquinone biosynthesis
Mitochondrial energy production	2	23	49	67	Citric acid cycle,Ubiquinone biosynthesis
Mitochondrial energy production	1	29	49	70	Electron transport chain
Mitochondrial energy production	2	29	49	65	Electron transport chain,Mitochondrial ADP import and ATP export
Mitochondrial energy production	3	25	49	56	Electron transport chain,Mitochondrial ADP import and ATP export,Mitochondrial ATP-synthesis
Mitochondrial energy production	4	18	49	19	Electron transport chain,Mitochondrial ADP import and ATP export,Mitochondrial ATP-synthesis,Mitochondrial uncoupling by mitochondrial anion carrier proteins
Mitochondrial energy production	5	14	49	14	Electron transport chain,Mitochondrial ADP import and ATP export,Mitochondrial ATP-synthesis,Mitochondrial uncoupling by mitochondrial anion carrier proteins,Ubiquinone biosynthesis
Mitochondrial energy production	4	21	49	51	Electron transport chain,Mitochondrial ADP import and ATP export,Mitochondrial ATP-synthesis,Ubiquinone biosynthesis
Mitochondrial energy production	3	24	49	30	Electron transport chain,Mitochondrial ADP import and ATP export,Mitochondrial uncoupling by mitochondrial anion carrier proteins
Mitochondrial energy production	4	20	49	25	Electron transport chain,Mitochondrial ADP import and ATP export,Mitochondrial uncoupling by mitochondrial anion carrier proteins,Ubiquinone biosynthesis
Mitochondrial energy production	3	25	49	60	Electron transport chain,Mitochondrial ADP import and ATP export,Ubiquinone biosynthesis
Mitochondrial energy production	2	25	49	61	Electron transport chain,Mitochondrial ATP-synthesis
Mitochondrial energy production	3	19	49	25	Electron transport chain,Mitochondrial ATP-synthesis,Mitochondrial uncoupling by mitochondrial anion carrier proteins
Mitochondrial energy production	4	15	49	20	Electron transport chain,Mitochondrial ATP-synthesis,Mitochondrial uncoupling by mitochondrial anion carrier proteins,Ubiquinone biosynthesis
Mitochondrial energy production	3	21	49	56	Electron transport chain,Mitochondrial ATP-synthesis,Ubiquinone biosynthesis
Mitochondrial energy production	2	25	49	36	Electron transport chain,Mitochondrial uncoupling by mitochondrial anion carrier proteins
Mitochondrial energy production	3	21	49	31	Electron transport chain,Mitochondrial uncoupling by mitochondrial anion carrier proteins,Ubiquinone biosynthesis
Mitochondrial energy production	2	25	49	65	Electron transport chain,Ubiquinone biosynthesis
Mitochondrial energy production	1	36	49	76	Mitochondrial ADP import and ATP export
Mitochondrial energy production	2	35	49	70	Mitochondrial ADP import and ATP export,Mitochondrial ATP-synthesis
Mitochondrial energy production	3	30	49	35	Mitochondrial ADP import and ATP export,Mitochondrial ATP-synthesis,Mitochondrial uncoupling by mitochondrial anion carrier proteins
Mitochondrial energy production	4	26	49	30	Mitochondrial ADP import and ATP export,Mitochondrial ATP-synthesis,Mitochondrial uncoupling by mitochondrial anion carrier proteins,Ubiquinone biosynthesis
Mitochondrial energy production	3	31	49	65	Mitochondrial ADP import and ATP export,Mitochondrial ATP-synthesis,Ubiquinone biosynthesis
Mitochondrial energy production	2	33	49	43	Mitochondrial ADP import and ATP export,Mitochondrial uncoupling by mitochondrial anion carrier proteins
Mitochondrial energy production	3	29	49	38	Mitochondrial ADP import and ATP export,Mitochondrial uncoupling by mitochondrial anion carrier proteins,Ubiquinone biosynthesis
Mitochondrial energy production	2	32	49	71	Mitochondrial ADP import and ATP export,Ubiquinone biosynthesis
[truncated: 1,911 more rows]
