# Supplementary material for: A flexible ontology for inference of emergent whole cell function from relationships between subcellular processes
Source: Sci Rep. 2017 Dec 18;7:17689. doi: 10.1038/s41598-017-16627-4 (PMC5735158; doi:10.1038/s41598-017-16627-4)
Supplement: Supplementary file 37 — Supplementary Table S35 [file 41598_2017_16627_MOESM37_ESM.txt]

ProcessLevel	Left_out_processName	ProcessID	ProcessName	Original_process_size	Process_size_after_left_out	New_symbols_count	New_symbols_count_divided_by_original_process_size	New_symbols_rank_increase	New_symbols_rank_increase_divided_by_original_process_size
3	Acetylcholine-mediated control of postsynaptic potential	MBC:0000250	Connection of muscle sarcomere to extracellular matrix	5	6	1	0.2	2	0.4
3	Acetylcholine-mediated control of postsynaptic potential	MBC:0000475	Neuregulin receptor signaling	25	26	1	0.04	12.5	0.5
3	Actin filament bundling and crosslinking	MBC:0000158	Actin filament capping	29	29	0	0	10.5	0.362069
3	Actin filament bundling and crosslinking	MBC:0000160	Actin filament severing and depolymerization	20	22	2	0.1	15	0.75
3	Actin filament bundling and crosslinking	MBC:0000161	Actin polymerization	92	101	6	0.06521739	303.5	3.298913
3	Actin filament bundling and crosslinking	MBC:0000179	Angiotensin receptor signaling	15	16	1	0.06666667	3.5	0.2333333
3	Actin filament bundling and crosslinking	MBC:0000224	Centrosome organization	86	87	1	0.01162791	20	0.2325581
3	Actin filament bundling and crosslinking	MBC:0000318	Filopodium organization	36	42	1	0.02777778	7.5	0.2083333
3	Actin filament bundling and crosslinking	MBC:0000319	Focal adhesion organization	61	62	1	0.01639344	32	0.5245901
3	Actin filament bundling and crosslinking	MBC:0000406	Intestinal absorption and excretion of cholesterol	18	19	1	0.05555556	5.5	0.3055556
3	Actin filament bundling and crosslinking	MBC:0000413	Lamellipodium organization	52	56	4	0.07692308	74	1.423077
3	Actin filament bundling and crosslinking	MBC:0000562	Rank signaling	36	37	1	0.02777778	10.5	0.2916667
3	Actin filament bundling and crosslinking	MBC:0000565	Recycling endosome dynamics	52	53	1	0.01923077	41.5	0.7980769
3	Actin filament bundling and crosslinking	MBC:0000616	Thrombospondin receptor signaling	30	31	1	0.03333334	1	0.03333334
3	Actin filament capping	MBC:0000157	Actin filament bundling and crosslinking	29	29	0	0	3	0.1034483
3	Actin filament capping	MBC:0000161	Actin polymerization	92	96	3	0.0326087	153	1.663043
3	Actin filament capping	MBC:0000165	Adherens junction organization	47	48	1	0.0212766	30	0.6382979
3	Actin filament capping	MBC:0000286	Epidermal growth factor receptor signaling	33	35	1	0.03030303	23.5	0.7121212
3	Actin filament capping	MBC:0000318	Filopodium organization	36	37	1	0.02777778	2	0.05555556
3	Actin filament capping	MBC:0000413	Lamellipodium organization	52	55	1	0.01923077	16	0.3076923
3	Actin filament capping	MBC:0000415	Late endosome dynamics	63	64	1	0.01587302	24	0.3809524
3	Actin filament capping	MBC:0000466	Multivesicular body dynamics	51	49	1	0.01960784	8.5	0.1666667
3	Actin filament capping	MBC:0000469	Myofibril formation	11	11	0	0	1	0.09090909
3	Actin filament capping	MBC:0000470	Natriuretic peptide receptor signaling	28	29	1	0.03571429	22	0.7857143
3	Actin filament capping	MBC:0000521	PI3 kinase AKT signaling pathway	24	25	1	0.04166667	1	0.04166667
3	Actin filament capping	MBC:0000586	Sarcoplasmic reticulum organization	13	14	1	0.07692308	3	0.2307692
3	Actin filament nucleation and branching	MBC:0000157	Actin filament bundling and crosslinking	29	28	0	0	1	0.03448276
3	Actin filament nucleation and branching	MBC:0000160	Actin filament severing and depolymerization	20	22	2	0.1	10	0.5
3	Actin filament nucleation and branching	MBC:0000161	Actin polymerization	92	100	8	0.08695652	498.5	5.418478
3	Actin filament nucleation and branching	MBC:0000165	Adherens junction organization	47	48	1	0.0212766	14	0.2978723
3	Actin filament nucleation and branching	MBC:0000216	Cell cycle arrest in response to DNA damage	14	15	1	0.07142857	4	0.2857143
3	Actin filament nucleation and branching	MBC:0000242	Clathrin-mediated endocytosis	42	43	0	0	0.5	0.01190476
3	Actin filament nucleation and branching	MBC:0000251	Connection of muscle sarcomere to plasma membrane	14	15	1	0.07142857	1	0.07142857
3	Actin filament nucleation and branching	MBC:0000254	Contractile ring formation	10	11	2	0.2	17	1.7
3	Actin filament nucleation and branching	MBC:0000318	Filopodium organization	36	48	1	0.02777778	18	0.5
3	Actin filament nucleation and branching	MBC:0000413	Lamellipodium organization	52	56	3	0.05769231	128	2.461539
3	Actin filament nucleation and branching	MBC:0000442	Microtubule assistance of vesicle traffic between Golgi and ER	14	14	0	0	1.5	0.1071429
3	Actin filament severing and depolymerization	MBC:0000158	Actin filament capping	29	30	2	0.06896552	45.5	1.568966
3	Actin filament severing and depolymerization	MBC:0000161	Actin polymerization	92	96	3	0.0326087	163	1.771739
3	Actin filament severing and depolymerization	MBC:0000165	Adherens junction organization	47	48	1	0.0212766	34	0.7234042
3	Actin filament severing and depolymerization	MBC:0000254	Contractile ring formation	10	11	1	0.1	9	0.9
3	Actin filament severing and depolymerization	MBC:0000315	Fibronectin assembly	9	9	0	0	2.5	0.2777778
3	Actin filament severing and depolymerization	MBC:0000319	Focal adhesion organization	61	62	1	0.01639344	12	0.1967213
3	Actin filament severing and depolymerization	MBC:0000413	Lamellipodium organization	52	53	1	0.01923077	16	0.3076923
3	Actin filament severing and depolymerization	MBC:0000475	Neuregulin receptor signaling	25	26	1	0.04	3.5	0.14
3	Actin polymerization	MBC:0000157	Actin filament bundling and crosslinking	29	30	1	0.03448276	4	0.137931
3	Actin polymerization	MBC:0000159	Actin filament nucleation and branching	33	36	2	0.06060606	33	1
3	Actin polymerization	MBC:0000160	Actin filament severing and depolymerization	20	24	2	0.1	18	0.9
3	Actin polymerization	MBC:0000224	Centrosome organization	86	86	0	0	2	0.02325581
3	Actin polymerization	MBC:0000242	Clathrin-mediated endocytosis	42	42	0	0	0.5	0.01190476
3	Actin polymerization	MBC:0000318	Filopodium organization	36	35	0	0	5.5	0.1527778
3	Actin polymerization	MBC:0000413	Lamellipodium organization	52	54	2	0.03846154	91	1.75
3	Actin polymerization	MBC:0000541	Protein acylation	18	19	1	0.05555556	1	0.05555556
3	Activin receptor signaling	MBC:0000179	Angiotensin receptor signaling	15	15	0	0	2	0.1333333
3	Activin receptor signaling	MBC:0000192	Betaglycan signaling	13	14	1	0.07692308	2	0.1538462
3	Activin receptor signaling	MBC:0000200	Bone morphogenetic protein receptor signaling	42	45	2	0.04761905	23.5	0.5595238
3	Activin receptor signaling	MBC:0000350	Growth differentiation factor receptor signaling	25	29	4	0.16	42	1.68
3	Activin receptor signaling	MBC:0000359	Hepatocyte growth factor receptor signaling	7	7	1	0.1428571	5	0.7142857
3	Activin receptor signaling	MBC:0000374	Inhibin receptor signaling	13	15	2	0.1538462	3	0.2307692
3	Activin receptor signaling	MBC:0000483	Nodal growth differentiation factor receptor signaling	56	56	1	0.01785714	48.5	0.8660714
3	Activin receptor signaling	MBC:0000553	Protein polyubiquitination	19	20	1	0.05263158	3	0.1578947
3	Activin receptor signaling	MBC:0000668	Z-disc organization	23	24	1	0.04347826	2	0.08695652
3	Acute-phase response	MBC:0000217	Cellular cholesterol uptake and efflux	28	29	1	0.03571429	17	0.6071429
3	Acute-phase response	MBC:0000229	Cholesterol esterification	9	9	1	0.1111111	5	0.5555556
3	Acute-phase response	MBC:0000429	Lysosomal glycoprotein degradation	67	68	2	0.02985075	127	1.895522
3	Acute-phase response	MBC:0000451	Mineralocorticoid receptor signaling	10	12	2	0.2	2	0.2
3	Acute-phase response	MBC:0000572	Retinol metabolism	23	23	0	0	0.5	0.02173913
3	Acute-phase response	MBC:0000640	Triacylglycerol hydrolysis and mobilization	35	36	1	0.02857143	20.5	0.5857143
3	Adenylyl cyclase signaling pathway	MBC:0000167	Adrenergic receptor signaling	32	35	4	0.125	92.5	2.890625
3	Adenylyl cyclase signaling pathway	MBC:0000181	Antidiuretic hormone receptor signaling	10	10	0	0	0.5	0.05
3	Adenylyl cyclase signaling pathway	MBC:0000208	Cardiomyocyte depolarization during action potential	4	7	3	0.75	3	0.75
3	Adenylyl cyclase signaling pathway	MBC:0000321	Follicle stimulating hormone receptor signaling	7	10	3	0.4285714	5	0.7142857
3	Adenylyl cyclase signaling pathway	MBC:0000343	Glycogen synthesis and glycogenolysis	19	21	2	0.1052632	9.5	0.5
3	Adenylyl cyclase signaling pathway	MBC:0000347	G-protein coupled receptor signaling pathway	31	32	1	0.03225806	21	0.6774194
3	Adenylyl cyclase signaling pathway	MBC:0000467	Muscarinic receptor signaling	25	26	1	0.04	3	0.12
3	Adenylyl cyclase signaling pathway	MBC:0000535	Prostacycline receptor signaling	6	9	3	0.5	13.5	2.25
3	Adenylyl cyclase signaling pathway	MBC:0000557	Purinergic P1 receptor signaling	8	11	3	0.375	15	1.875
3	Adherens junction organization	MBC:0000157	Actin filament bundling and crosslinking	29	30	1	0.03448276	1	0.03448276
3	Adherens junction organization	MBC:0000161	Actin polymerization	92	91	0	0	2	0.02173913
3	Adherens junction organization	MBC:0000175	Amyloid precursor protein cleavage	33	34	1	0.03030303	28	0.8484849
3	Adherens junction organization	MBC:0000242	Clathrin-mediated endocytosis	42	43	1	0.02380952	4.5	0.1071429
3	Adherens junction organization	MBC:0000256	Corticotropin-releasing hormone receptor signaling	9	10	1	0.1111111	1	0.1111111
3	Adherens junction organization	MBC:0000267	Desmosome organization	39	41	2	0.05128205	38.5	0.9871795
3	Adherens junction organization	MBC:0000281	Endoplasmic reticulum quality control system	64	65	1	0.015625	3	0.046875
3	Adherens junction organization	MBC:0000303	Extracellular matrix breakdown by matrix metalloproteases	27	27	0	0	0.5	0.01851852
3	Adherens junction organization	MBC:0000316	Fibronectin synthesis	17	18	1	0.05882353	16	0.9411765
3	Adherens junction organization	MBC:0000318	Filopodium organization	36	36	1	0.02777778	15.5	0.4305556
3	Adherens junction organization	MBC:0000413	Lamellipodium organization	52	53	1	0.01923077	32	0.6153846
3	Adherens junction organization	MBC:0000565	Recycling endosome dynamics	52	53	1	0.01923077	6	0.1153846
3	Adherens junction organization	MBC:0000622	Tight junction organization	64	67	4	0.0625	127	1.984375
3	Adherens junction organization	MBC:0000654	Vascular endothelial growth factor receptor signaling	37	38	1	0.02702703	13	0.3513514
3	Adiponectin receptor signaling	MBC:0000511	Peroxisome proliferator-activated receptor alpha signaling	6	8	2	0.3333333	9	1.5
3	Adiponectin receptor signaling	MBC:0000512	Peroxisome proliferator-activated receptor gamma signaling	30	33	3	0.1	83.5	2.783333
3	Adrenergic receptor signaling	MBC:0000164	Adenylyl cyclase signaling pathway	20	20	0	0	3	0.15
3	Adrenergic receptor signaling	MBC:0000181	Antidiuretic hormone receptor signaling	10	11	1	0.1	3	0.3
3	Adrenergic receptor signaling	MBC:0000274	Dopamine-mediated control of postsynaptic potential	21	21	0	0	3	0.1428571
3	Adrenergic receptor signaling	MBC:0000332	Gastrin-releasing peptide receptor signaling	5	6	1	0.2	1	0.2
3	Adrenergic receptor signaling	MBC:0000347	G-protein coupled receptor signaling pathway	31	32	1	0.03225806	33.5	1.080645
3	Adrenergic receptor signaling	MBC:0000458	Mitochondrial uncoupling by mitochondrial anion carrier proteins	36	38	2	0.05555556	19.5	0.5416667
3	Adrenergic receptor signaling	MBC:0000467	Muscarinic receptor signaling	25	25	0	0	6	0.24
3	Adrenergic receptor signaling	MBC:0000535	Prostacycline receptor signaling	6	6	0	0	1	0.1666667
3	Adrenergic receptor signaling	MBC:0000562	Rank signaling	36	37	1	0.02777778	10.5	0.2916667
3	Adrenocorticotropic hormone receptor signaling	MBC:0000333	Ghrelin receptor signaling	11	11	0	0	4.5	0.4090909
3	Adrenocorticotropic hormone receptor signaling	MBC:0000336	Glucocorticoid and Mineralocorticoid synthesis	6	8	2	0.3333333	5.5	0.9166667
3	Aggrecan synthesis	MBC:0000248	Collagen fiber crosslinking	10	11	1	0.1	6	0.6
3	Aggrecan synthesis	MBC:0000300	Extracellular matrix breakdown by adamalysins	34	34	1	0.02941176	34	1
3	Aggrecan synthesis	MBC:0000529	Procollagen cleavage into collagen	11	12	1	0.09090909	9	0.8181818
3	Albumin mediated blood protein transport	MBC:0000372	Immunglobulin dynamics	1	2	1	1	1	1
3	Alternative complement pathway	MBC:0000165	Adherens junction organization	47	48	1	0.0212766	30	0.6382979
3	Alternative complement pathway	MBC:0000241	Classical complement pathway	17	23	3	0.1764706	18.5	1.088235
3	Alternative complement pathway	MBC:0000280	Endogenous control of complement activity	19	21	2	0.1052632	21.5	1.131579
3	Alternative complement pathway	MBC:0000290	Erythropoietin receptor signaling	6	7	1	0.1666667	1	0.1666667
3	Alternative complement pathway	MBC:0000308	Fatty acid elongation	14	15	1	0.07142857	3	0.2142857
3	Alternative complement pathway	MBC:0000316	Fibronectin synthesis	17	18	1	0.05882353	14	0.8235294
3	Alternative complement pathway	MBC:0000318	Filopodium organization	36	36	1	0.02777778	8	0.2222222
3	Alternative complement pathway	MBC:0000319	Focal adhesion organization	61	62	1	0.01639344	42	0.6885246
3	Alternative end joining DSB repair	MBC:0000189	Base excision repair	39	41	1	0.02564103	1	0.02564103
3	Alternative end joining DSB repair	MBC:0000240	Class switch recombination	42	43	1	0.02380952	1.5	0.03571429
3	Alternative end joining DSB repair	MBC:0000367	Homologous recombination DSB repair	55	55	0	0	2	0.03636364
3	Alternative end joining DSB repair	MBC:0000383	Integrin-mediated leukocyte rolling	16	17	1	0.0625	8	0.5
3	Alternative end joining DSB repair	MBC:0000485	Non-homologous end joining DSB repair	22	26	3	0.1363636	24.5	1.113636
3	Alternative end joining DSB repair	MBC:0000656	VDJ recombination	14	14	0	0	3	0.2142857
3	Amination of alpha-keto acids and deamination of amino acids	MBC:0000174	Amyloid plaque organization	18	19	1	0.05555556	10.5	0.5833333
3	Amination of alpha-keto acids and deamination of amino acids	MBC:0000248	Collagen fiber crosslinking	10	10	0	0	0.5	0.05
3	Amyloid plaque organization	MBC:0000161	Actin polymerization	92	93	1	0.01086957	49.5	0.5380435
3	Amyloid plaque organization	MBC:0000175	Amyloid precursor protein cleavage	33	36	2	0.06060606	57	1.727273
3	Amyloid plaque organization	MBC:0000432	Macroautophagy	26	26	0	0	0.5	0.01923077
3	Amyloid plaque organization	MBC:0000470	Natriuretic peptide receptor signaling	28	28	0	0	4.5	0.1607143
3	Amyloid plaque organization	MBC:0000562	Rank signaling	36	36	0	0	1	0.02777778
3	Amyloid plaque organization	MBC:0000589	Semaphorin signaling	51	51	0	0	1.5	0.02941176
3	Amyloid precursor protein cleavage	MBC:0000174	Amyloid plaque organization	18	23	4	0.2222222	30.5	1.694444
3	Amyloid precursor protein cleavage	MBC:0000200	Bone morphogenetic protein receptor signaling	42	42	0	0	0.5	0.01190476
3	Amyloid precursor protein cleavage	MBC:0000375	Inhibition of amyloid aggregation, amyloid degradation and uptake	7	8	1	0.1428571	3	0.4285714
3	Amyloid precursor protein cleavage	MBC:0000377	Inhibition of matrix metalloproteinase and adamalysin activity	5	6	1	0.2	1	0.2
3	Amyloid precursor protein cleavage	MBC:0000419	Leukocyte transmigration through endothelial cells	11	12	1	0.09090909	6.5	0.5909091
3	Amyloid precursor protein cleavage	MBC:0000429	Lysosomal glycoprotein degradation	67	68	1	0.01492537	15.5	0.2313433
3	Amyloid precursor protein cleavage	MBC:0000491	Notch receptor signaling	31	34	3	0.09677419	67.5	2.177419
3	Amyloid precursor protein cleavage	MBC:0000607	Syndecan ectodomain shedding	7	8	1	0.1428571	1	0.1428571
3	Anchoring of nuclear membrane to cytoskeleton	MBC:0000420	Linkage of nucleoskeleton and cytoskeleton	8	11	3	0.375	17.5	2.1875
3	Androgen receptor signaling	MBC:0000160	Actin filament severing and depolymerization	20	21	1	0.05	1	0.05
3	Androgen receptor signaling	MBC:0000318	Filopodium organization	36	36	1	0.02777778	27.5	0.7638889
3	Androgen receptor signaling	MBC:0000337	Glucocorticoid receptor signaling	21	22	1	0.04761905	16.5	0.7857143
3	Androgen synthesis	MBC:0000292	Estrogen synthesis	8	10	2	0.25	5	0.625
3	Androgen synthesis	MBC:0000421	Lipid droplet biogenesis	19	19	0	0	4	0.2105263
3	Androgen synthesis	MBC:0000425	Lipogenesis	12	13	1	0.08333334	6	0.5
3	Androgen synthesis	MBC:0000531	Progestagen synthesis	10	10	0	0	3.5	0.35
3	Angiotensin receptor signaling	MBC:0000201	Bradykinin receptor signaling	9	10	1	0.1111111	1	0.1111111
3	Angiotensin receptor signaling	MBC:0000286	Epidermal growth factor receptor signaling	33	34	1	0.03030303	11.5	0.3484848
3	Angiotensin receptor signaling	MBC:0000317	Fibulin receptor signaling	6	7	1	0.1666667	1	0.1666667
3	Angiotensin receptor signaling	MBC:0000431	Lysosomal lipid degradation	50	51	1	0.02	28	0.56
3	Angiotensin receptor signaling	MBC:0000435	MAPK signaling pathway	54	54	0	0	0.5	0.009259259
3	Angiotensin receptor signaling	MBC:0000467	Muscarinic receptor signaling	25	25	0	0	12	0.48
3	Angiotensin receptor signaling	MBC:0000470	Natriuretic peptide receptor signaling	28	29	1	0.03571429	13	0.4642857
3	Angiotensin receptor signaling	MBC:0000483	Nodal growth differentiation factor receptor signaling	56	57	1	0.01785714	10.5	0.1875
3	Angiotensin receptor signaling	MBC:0000512	Peroxisome proliferator-activated receptor gamma signaling	30	31	1	0.03333334	8	0.2666667
3	Angiotensin receptor signaling	MBC:0000520	Phospholipase C signaling pathway	5	6	1	0.2	5	1
3	Angiotensin receptor signaling	MBC:0000640	Triacylglycerol hydrolysis and mobilization	35	36	1	0.02857143	7	0.2
3	Anterograde vesicle traffic from ER to Golgi	MBC:0000442	Microtubule assistance of vesicle traffic between Golgi and ER	14	14	0	0	6	0.4285714
3	Anterograde vesicle traffic from ER to Golgi	MBC:0000497	Nuclear pore complex organization	70	71	1	0.01428571	67	0.9571428
3	Anterograde vesicle traffic from ER to Golgi	MBC:0000574	Retrograde vesicle traffic from Golgi to ER	6	15	9	1.5	9	1.5
3	Antidiuretic hormone receptor signaling	MBC:0000164	Adenylyl cyclase signaling pathway	20	21	1	0.05	12.5	0.625
3	Antidiuretic hormone receptor signaling	MBC:0000167	Adrenergic receptor signaling	32	33	1	0.03125	27	0.84375
3	Antidiuretic hormone receptor signaling	MBC:0000426	Luteinizing hormone hormone receptor signaling	6	7	1	0.1666667	1	0.1666667
3	Antidiuretic hormone receptor signaling	MBC:0000656	VDJ recombination	14	15	1	0.07142857	4	0.2857143
3	Antidiuretic hormone receptor signaling	MBC:0000666	Water transmembrane transport	19	21	1	0.05263158	17	0.8947368
3	Antigen presentation via MHC class I molecules	MBC:0000205	Calcium transmembrane transport	31	31	0	0	1	0.03225806
3	Antigen presentation via MHC class I molecules	MBC:0000244	Cleavage of ER signal peptide	5	7	2	0.4	2	0.4
3	Antigen presentation via MHC class I molecules	MBC:0000373	Immunoproteasome organization	11	17	8	0.7272727	41	3.727273
3	Antigen presentation via MHC class I molecules	MBC:0000429	Lysosomal glycoprotein degradation	67	68	1	0.01492537	32.5	0.4850746
3	Antigen presentation via MHC class I molecules	MBC:0000539	Proteasomal core organization	15	15	1	0.06666667	1	0.06666667
3	Antigen presentation via MHC class I molecules	MBC:0000550	Protein N-linked glycosylation in ER	13	15	2	0.1538462	7	0.5384616
3	Antigen presentation via MHC class II molecules	MBC:0000299	Exosome secretion	17	22	5	0.2941177	40	2.352941
3	Apoptosis caspase pathway	MBC:0000185	Apoptosome assembly	8	9	1	0.125	1	0.125
3	Apoptosis caspase pathway	MBC:0000226	Chaperone mediated protein folding in ER	33	33	0	0	3	0.09090909
3	Apoptosis caspase pathway	MBC:0000306	Extrinsic apoptosis pathway	10	10	0	0	0.5	0.05
3	Apoptosis caspase pathway	MBC:0000376	Inhibition of apoptosis	31	32	1	0.03225806	24	0.7741935
3	Apoptosome assembly	MBC:0000184	Apoptosis caspase pathway	11	13	1	0.09090909	4	0.3636364
3	Apoptosome assembly	MBC:0000409	Intrinsic apoptosis pathway	26	27	1	0.03846154	21.5	0.8269231
3	Apoptosome assembly	MBC:0000629	Transcription repression	87	86	1	0.01149425	66.5	0.7643678
3	Apoptosome assembly	MBC:0000668	Z-disc organization	23	23	1	0.04347826	12	0.5217391
3	Apoptotic DNA degradation and nuclear disassembly	MBC:0000270	DNA cleavage	22	24	2	0.09090909	39	1.772727
3	Aspartate and arginine metabolism	MBC:0000179	Angiotensin receptor signaling	15	16	1	0.06666667	3.5	0.2333333
3	Aspartate and arginine metabolism	MBC:0000319	Focal adhesion organization	61	62	1	0.01639344	12	0.1967213
3	Aspartate and arginine metabolism	MBC:0000406	Intestinal absorption and excretion of cholesterol	18	19	1	0.05555556	2	0.1111111
3	Aspartate and arginine metabolism	MBC:0000456	Mitochondrial fusion	23	24	1	0.04347826	1	0.04347826
3	Aspartate and arginine metabolism	MBC:0000509	Pentose phosphate pathway	16	17	1	0.0625	2.5	0.15625
3	Aspartate and arginine metabolism	MBC:0000512	Peroxisome proliferator-activated receptor gamma signaling	30	31	1	0.03333334	24	0.8
3	Aspartate and arginine metabolism	MBC:0000653	Urea cycle	10	10	0	0	0.5	0.05
3	Axonal intermediate filament dynamics	MBC:0000223	Centrosome maturation	19	19	0	0	4.5	0.2368421
3	Axonal intermediate filament dynamics	MBC:0000661	Vimentin-like intermediate filament dynamics	7	8	0	0	2.5	0.3571429
3	Axonal intermediate filament dynamics	MBC:0000667	WNT-Beta-catenin signaling pathway	83	84	1	0.01204819	27	0.3253012
3	Base excision repair	MBC:0000172	Alternative end joining DSB repair	7	8	1	0.1428571	2.5	0.3571429
3	Base excision repair	MBC:0000240	Class switch recombination	42	43	1	0.02380952	37.5	0.8928571
3	Base excision repair	MBC:0000270	DNA cleavage	22	24	2	0.09090909	25	1.136364
3	Base excision repair	MBC:0000367	Homologous recombination DSB repair	55	56	0	0	11	0.2
3	Base excision repair	MBC:0000452	Mismatch repair	20	26	4	0.2	31	1.55
3	Base excision repair	MBC:0000485	Non-homologous end joining DSB repair	22	25	2	0.09090909	9.5	0.4318182
3	Base excision repair	MBC:0000497	Nuclear pore complex organization	70	70	0	0	8	0.1142857
3	Base excision repair	MBC:0000504	Nucleotide excision repair	35	41	5	0.1428571	53	1.514286
3	Base excision repair	MBC:0000579	Ribonucleotide reduction	13	12	1	0.07692308	8.5	0.6538461
3	Base excision repair	MBC:0000630	Transcription termination	32	33	1	0.03125	4	0.125
3	Basement membrane assembly and organization	MBC:0000191	Basement membrane attachment to cell surface	7	7	0	0	1.5	0.2142857
3	Basement membrane assembly and organization	MBC:0000248	Collagen fiber crosslinking	10	11	1	0.1	10	1
3	Basement membrane assembly and organization	MBC:0000262	Cytoplasmic protein folding	3	4	1	0.3333333	1	0.3333333
3	Basement membrane assembly and organization	MBC:0000316	Fibronectin synthesis	17	18	1	0.05882353	6.5	0.3823529
3	Basement membrane assembly and organization	MBC:0000382	Integrin receptor signaling	9	10	1	0.1111111	8.5	0.9444444
3	Basement membrane assembly and organization	MBC:0000506	Osteonectin receptor signaling	15	15	0	0	3	0.2
3	Basement membrane attachment to cell surface	MBC:0000190	Basement membrane assembly and organization	11	12	1	0.09090909	8	0.7272727
3	Basement membrane attachment to cell surface	MBC:0000451	Mineralocorticoid receptor signaling	10	11	1	0.1	2	0.2
3	Betaglycan signaling	MBC:0000200	Bone morphogenetic protein receptor signaling	42	43	1	0.02380952	31	0.7380952
3	Betaglycan signaling	MBC:0000374	Inhibin receptor signaling	13	15	1	0.07692308	6.5	0.5
3	Betaglycan signaling	MBC:0000432	Macroautophagy	26	27	1	0.03846154	18	0.6923077
3	Betaglycan signaling	MBC:0000632	Transforming growth factor beta receptor signaling	8	9	0	0	0.5	0.0625
3	Beta-oxidation	MBC:0000310	Fatty acid transfer between membranes	34	36	1	0.02941176	6	0.1764706
3	Beta-oxidation	MBC:0000458	Mitochondrial uncoupling by mitochondrial anion carrier proteins	36	37	1	0.02777778	10	0.2777778
3	Bicarbonate transmembrane transport	MBC:0000190	Basement membrane assembly and organization	11	12	1	0.09090909	1	0.09090909
3	Bicarbonate transmembrane transport	MBC:0000205	Calcium transmembrane transport	31	34	1	0.03225806	1	0.03225806
3	Bicarbonate transmembrane transport	MBC:0000228	Chloride transmembrane transport	17	29	8	0.4705882	61.5	3.617647
3	Bicarbonate transmembrane transport	MBC:0000287	Epithelial intermediate filament dynamics	16	17	1	0.0625	14.5	0.90625
3	Bicarbonate transmembrane transport	MBC:0000371	Hydrogen transmembrane transport	66	70	3	0.04545455	42	0.6363636
3	Bicarbonate transmembrane transport	MBC:0000379	Inositol metabolism and transport	9	9	0	0	1	0.1111111
3	Bicarbonate transmembrane transport	MBC:0000423	Lipid droplet mitochondria interaction	9	10	1	0.1111111	1	0.1111111
3	Bicarbonate transmembrane transport	MBC:0000537	Prostaglandin E2 receptor signaling	8	9	1	0.125	3	0.375
3	Bicarbonate transmembrane transport	MBC:0000601	Sodium transmembrane transport	53	59	5	0.09433962	27	0.509434
3	Biglycan synthesis	MBC:0000265	Decorin synthesis	1	2	1	1	1	1
3	Bile acid secretion and re-absorbtion	MBC:0000197	Bile acid synthesis from cholesterol	16	20	3	0.1875	23.5	1.46875
3	Bile acid secretion and re-absorbtion	MBC:0000275	Drug and toxin export via multidrug resistance-associated proteins	25	28	1	0.04	22.5	0.9
3	Bile acid secretion and re-absorbtion	MBC:0000406	Intestinal absorption and excretion of cholesterol	18	21	1	0.05555556	12	0.6666667
3	Bile acid synthesis from cholesterol	MBC:0000196	Bile acid secretion and re-absorbtion	14	17	3	0.2142857	19	1.357143
3	Bile acid synthesis from cholesterol	MBC:0000406	Intestinal absorption and excretion of cholesterol	18	20	1	0.05555556	1.5	0.08333334
3	Bilirubin conjugation	MBC:0000338	Glucuronidation	13	13	1	0.07692308	11.5	0.8846154
3	Bilirubin conjugation	MBC:0000606	Sulfonation	10	11	1	0.1	1	0.1
3	Biotin metabolism	MBC:0000364	Histone methylation and demethylation	141	142	1	0.007092198	30	0.212766
3	Bone morphogenetic protein receptor signaling	MBC:0000162	Activin receptor signaling	12	17	3	0.25	7.5	0.625
3	Bone morphogenetic protein receptor signaling	MBC:0000192	Betaglycan signaling	13	15	2	0.1538462	4	0.3076923
3	Bone morphogenetic protein receptor signaling	MBC:0000276	Early endosome dynamics	58	59	1	0.01724138	20	0.3448276
3	Bone morphogenetic protein receptor signaling	MBC:0000296	Eukaryotic kinetochore dynamics	56	57	1	0.01785714	8	0.1428571
3	Bone morphogenetic protein receptor signaling	MBC:0000350	Growth differentiation factor receptor signaling	25	29	4	0.16	32.5	1.3
3	Bone morphogenetic protein receptor signaling	MBC:0000366	Histone ubiquitination and deubiquitination	55	56	1	0.01818182	37	0.6727273
3	Bone morphogenetic protein receptor signaling	MBC:0000374	Inhibin receptor signaling	13	14	1	0.07692308	2	0.1538462
3	Bone morphogenetic protein receptor signaling	MBC:0000466	Multivesicular body dynamics	51	49	1	0.01960784	7	0.1372549
3	Bone morphogenetic protein receptor signaling	MBC:0000483	Nodal growth differentiation factor receptor signaling	56	58	2	0.03571429	95	1.696429
3	Bone morphogenetic protein receptor signaling	MBC:0000486	Nonsense-mediated mRNA decay pathway	18	19	1	0.05555556	3	0.1666667
3	Bone morphogenetic protein receptor signaling	MBC:0000507	Osteopontin receptor signaling	30	33	1	0.03333334	26	0.8666667
3	Bone morphogenetic protein receptor signaling	MBC:0000567	Regulation of iron homeostasis	28	30	0	0	1	0.03571429
3	Bone morphogenetic protein receptor signaling	MBC:0000632	Transforming growth factor beta receptor signaling	8	8	0	0	0.5	0.0625
3	Bone morphogenetic protein receptor signaling	MBC:0000667	WNT-Beta-catenin signaling pathway	83	84	1	0.01204819	11.5	0.1385542
3	Bradykinin receptor signaling	MBC:0000411	Kallidin receptor signaling	1	2	1	1	1	1
3	Bradykinin receptor signaling	MBC:0000429	Lysosomal glycoprotein degradation	67	68	1	0.01492537	15.5	0.2313433
3	Brain derived neurotrophic factor receptor signaling	MBC:0000400	Interleukin 4 receptor signaling	12	13	1	0.08333334	1	0.08333334
3	Brain derived neurotrophic factor receptor signaling	MBC:0000402	Interleukin 6 receptor signaling	14	14	1	0.07142857	8.5	0.6071429
3	Brain derived neurotrophic factor receptor signaling	MBC:0000403	Interleukin 7 receptor signaling	11	11	1	0.09090909	8	0.7272727
3	Brain derived neurotrophic factor receptor signaling	MBC:0000468	Myelin biogenesis and maturation	9	10	1	0.1111111	1	0.1111111
3	Brain derived neurotrophic factor receptor signaling	MBC:0000552	Protein palmitoylation	16	17	1	0.0625	1	0.0625
3	Calcineurin-NFAT signaling pathway	MBC:0000361	Hippo signaling	38	39	1	0.02631579	1.5	0.03947368
3	Calcineurin-NFAT signaling pathway	MBC:0000363	Histone acetylation and deactylation	73	74	1	0.01369863	30	0.4109589
3	Calcineurin-NFAT signaling pathway	MBC:0000409	Intrinsic apoptosis pathway	26	27	1	0.03846154	14	0.5384616
3	Calcineurin-NFAT signaling pathway	MBC:0000562	Rank signaling	36	37	1	0.02777778	33.5	0.9305556
3	Calcineurin-NFAT signaling pathway	MBC:0000668	Z-disc organization	23	24	1	0.04347826	3	0.1304348
3	Calcitonin receptor signaling	MBC:0000174	Amyloid plaque organization	18	19	1	0.05555556	14	0.7777778
3	Calcitonin receptor signaling	MBC:0000179	Angiotensin receptor signaling	15	16	1	0.06666667	5	0.3333333
3	Calcitonin receptor signaling	MBC:0000205	Calcium transmembrane transport	31	32	1	0.03225806	2	0.06451613
3	Calcitonin receptor signaling	MBC:0000470	Natriuretic peptide receptor signaling	28	32	2	0.07142857	16.5	0.5892857
3	Calcitonin receptor signaling	MBC:0000587	Secretin receptor signaling	5	6	1	0.2	3	0.6
3	Calcium transmembrane transport	MBC:0000201	Bradykinin receptor signaling	9	10	1	0.1111111	1	0.1111111
3	Calcium transmembrane transport	MBC:0000277	Eicosanoid metabolism	18	19	1	0.05555556	1	0.05555556
3	Calcium transmembrane transport	MBC:0000340	Glutamate-mediated control of postsynaptic potential	55	56	1	0.01818182	7.5	0.1363636
3	Calcium transmembrane transport	MBC:0000371	Hydrogen transmembrane transport	66	72	3	0.04545455	140.5	2.128788
3	Calcium transmembrane transport	MBC:0000467	Muscarinic receptor signaling	25	26	1	0.04	7	0.28
3	Calcium transmembrane transport	MBC:0000479	Neuronal pacemaker current generation	19	19	0	0	1	0.05263158
3	Calcium transmembrane transport	MBC:0000517	Phosphate transmembrane transport	32	32	0	0	2	0.0625
3	Calcium transmembrane transport	MBC:0000524	Potassium transmembrane transport	26	29	1	0.03846154	14.5	0.5576923
3	Calcium transmembrane transport	MBC:0000586	Sarcoplasmic reticulum organization	13	13	0	0	0.5	0.03846154
3	Calcium transmembrane transport	MBC:0000601	Sodium transmembrane transport	53	57	3	0.05660377	70.5	1.330189
3	CAM kinase signaling pathway	MBC:0000423	Lipid droplet mitochondria interaction	9	9	0	0	1	0.1111111
3	Cannabinoid receptor signaling	MBC:0000274	Dopamine-mediated control of postsynaptic potential	21	25	2	0.0952381	31	1.47619
3	Cannabinoid receptor signaling	MBC:0000275	Drug and toxin export via multidrug resistance-associated proteins	25	26	1	0.04	10.5	0.42
3	Cannabinoid receptor signaling	MBC:0000477	Neuronal membrane depolarization during action potential	16	17	1	0.0625	1	0.0625
3	Cardiomyocyte depolarization during action potential	MBC:0000209	Cardiomyocyte pacemaker current generation	11	12	1	0.09090909	1	0.09090909
3	Cardiomyocyte depolarization during action potential	MBC:0000210	Cardiomyocyte repolarization during action potential and hyperpolarization	12	15	1	0.08333334	8	0.6666667
3	Cardiomyocyte depolarization during action potential	MBC:0000586	Sarcoplasmic reticulum organization	13	14	1	0.07692308	4	0.3076923
3	Cardiomyocyte pacemaker current generation	MBC:0000208	Cardiomyocyte depolarization during action potential	4	5	1	0.25	1	0.25
3	Cardiomyocyte pacemaker current generation	MBC:0000210	Cardiomyocyte repolarization during action potential and hyperpolarization	12	15	2	0.1666667	10.5	0.875
3	Cardiomyocyte pacemaker current generation	MBC:0000329	Gap junction organization	36	36	0	0	0.5	0.01388889
3	Cardiomyocyte pacemaker current generation	MBC:0000467	Muscarinic receptor signaling	25	26	1	0.04	7	0.28
3	Cardiomyocyte pacemaker current generation	MBC:0000479	Neuronal pacemaker current generation	19	20	2	0.1052632	30	1.578947
3	Cardiomyocyte pacemaker current generation	MBC:0000524	Potassium transmembrane transport	26	27	1	0.03846154	18	0.6923077
3	Cardiomyocyte repolarization during action potential and hyperpolarization	MBC:0000208	Cardiomyocyte depolarization during action potential	4	6	2	0.5	5	1.25
3	Cardiomyocyte repolarization during action potential and hyperpolarization	MBC:0000209	Cardiomyocyte pacemaker current generation	11	13	2	0.1818182	5	0.4545455
3	Cardiomyocyte repolarization during action potential and hyperpolarization	MBC:0000371	Hydrogen transmembrane transport	66	67	2	0.03030303	83.5	1.265152
3	Cardiomyocyte repolarization during action potential and hyperpolarization	MBC:0000477	Neuronal membrane depolarization during action potential	16	16	0	0	1.5	0.09375
3	Cardiomyocyte repolarization during action potential and hyperpolarization	MBC:0000478	Neuronal membrane repolarization during action potential and hyperpolarization	18	18	0	0	1.5	0.08333334
3	Cardiomyocyte repolarization during action potential and hyperpolarization	MBC:0000524	Potassium transmembrane transport	26	26	2	0.07692308	39.5	1.519231
3	Carnitine biosynthesis and transport	MBC:0000193	Beta-oxidation	40	41	1	0.025	1	0.025
3	Carnitine biosynthesis and transport	MBC:0000194	Bicarbonate transmembrane transport	33	33	1	0.03030303	8	0.2424242
3	Carnitine biosynthesis and transport	MBC:0000311	Fatty acid transport by Carnitine shuttle	15	18	3	0.2	10.5	0.7
3	Carnitine biosynthesis and transport	MBC:0000535	Prostacycline receptor signaling	6	7	1	0.1666667	1	0.1666667
3	Carnitine biosynthesis and transport	MBC:0000601	Sodium transmembrane transport	53	54	1	0.01886792	2.5	0.04716981
3	Catecholamine metabolism	MBC:0000173	Amination of alpha-keto acids and deamination of amino acids	14	15	1	0.07142857	10	0.7142857
3	Catecholamine metabolism	MBC:0000274	Dopamine-mediated control of postsynaptic potential	21	24	3	0.1428571	51.5	2.452381
3	Catecholamine metabolism	MBC:0000326	GABA metabolism	10	11	1	0.1	1	0.1
3	Catecholamine metabolism	MBC:0000371	Hydrogen transmembrane transport	66	66	1	0.01515152	52	0.7878788
3	Catecholamine metabolism	MBC:0000648	Tyrosine metabolism	4	5	1	0.25	1	0.25
3	Caveolin-mediated endocytosis	MBC:0000474	Nerve growth factor receptor signaling	15	16	1	0.06666667	3.5	0.2333333
3	Caveolin-mediated endocytosis	MBC:0000511	Peroxisome proliferator-activated receptor alpha signaling	6	7	1	0.1666667	1	0.1666667
3	Caveolin-mediated endocytosis	MBC:0000630	Transcription termination	32	33	1	0.03125	13	0.40625
3	CCN intercellular signaling protein family receptor signaling	MBC:0000317	Fibulin receptor signaling	6	9	3	0.5	3	0.5
3	CCN intercellular signaling protein family receptor signaling	MBC:0000382	Integrin receptor signaling	9	11	2	0.2222222	7	0.7777778
3	CCN intercellular signaling protein family receptor signaling	MBC:0000616	Thrombospondin receptor signaling	30	32	1	0.03333334	7.5	0.25
3	CCN intercellular signaling protein family receptor signaling	MBC:0000667	WNT-Beta-catenin signaling pathway	83	88	1	0.01204819	60.5	0.7289157
3	CD44-Mediated leukocyte rolling	MBC:0000588	Selectin-mediated Leukocyte rolling	14	16	2	0.1428571	19	1.357143
3	Cell cycle arrest in response to DNA damage	MBC:0000299	Exosome secretion	17	17	0	0	0.5	0.02941176
3	Cell cycle arrest in response to DNA damage	MBC:0000325	G2 M transition checkpoint	16	18	2	0.125	21	1.3125
3	Cell cycle arrest in response to DNA damage	MBC:0000367	Homologous recombination DSB repair	55	56	1	0.01818182	53	0.9636363
3	Cell cycle arrest in response to DNA damage	MBC:0000376	Inhibition of apoptosis	31	32	1	0.03225806	20.5	0.6612903
3	Cell cycle arrest in response to DNA damage	MBC:0000414	Large ribosomal subunit organization	36	37	1	0.02777778	12	0.3333333
3	Cell cycle arrest in response to DNA damage	MBC:0000439	Metaphase to anaphase checkpoint	36	37	0	0	0.5	0.01388889
3	Cell cycle arrest in response to DNA damage	MBC:0000485	Non-homologous end joining DSB repair	22	21	0	0	1.5	0.06818182
3	Cell cycle arrest in response to DNA damage	MBC:0000553	Protein polyubiquitination	19	20	1	0.05263158	13	0.6842105
3	Cell cycle arrest in response to DNA damage	MBC:0000570	Restriction point	15	15	0	0	3.5	0.2333333
3	Cell cycle arrest in response to DNA damage	MBC:0000584	rRNA processing	39	40	1	0.02564103	33	0.8461539
3	Cellular cholesterol uptake and efflux	MBC:0000196	Bile acid secretion and re-absorbtion	14	14	0	0	1	0.07142857
3	Cellular cholesterol uptake and efflux	MBC:0000230	Cholesterol synthesis	27	27	1	0.03703704	4.5	0.1666667
3	Cellular cholesterol uptake and efflux	MBC:0000231	Cholesterol transport by lipoproteins	20	22	3	0.15	30.5	1.525
3	Cellular cholesterol uptake and efflux	MBC:0000267	Desmosome organization	39	40	1	0.02564103	20	0.5128205
3	Cellular cholesterol uptake and efflux	MBC:0000406	Intestinal absorption and excretion of cholesterol	18	17	1	0.05555556	2	0.1111111
3	Cellular cholesterol uptake and efflux	MBC:0000489	Non-vesicular oxysterol transport	8	9	1	0.125	3.5	0.4375
3	Cellular cholesterol uptake and efflux	MBC:0000531	Progestagen synthesis	10	11	1	0.1	1	0.1
3	Cellular cholesterol uptake and efflux	MBC:0000640	Triacylglycerol hydrolysis and mobilization	35	36	1	0.02857143	34	0.9714286
3	Cellular fatty acid uptake	MBC:0000636	Transmembrane fatty acid translocation	3	3	0	0	0.5	0.1666667
3	Cellular iron storage	MBC:0000220	Cellular iron uptake	19	21	1	0.05263158	9	0.4736842
3	Cellular iron storage	MBC:0000280	Endogenous control of complement activity	19	20	1	0.05263158	1	0.05263158
3	Cellular iron storage	MBC:0000354	Heme synthesis	26	27	1	0.03846154	2	0.07692308
3	Cellular iron storage	MBC:0000567	Regulation of iron homeostasis	28	31	2	0.07142857	22	0.7857143
3	Cellular iron storage	MBC:0000633	Translation elongation	33	34	1	0.03030303	3	0.09090909
3	Cellular iron uptake	MBC:0000219	Cellular iron storage	12	15	2	0.1666667	13	1.083333
3	Cellular iron uptake	MBC:0000567	Regulation of iron homeostasis	28	28	2	0.07142857	56.5	2.017857
3	Cellular iron uptake	MBC:0000575	Riboflavin metabolism	24	24	0	0	2.5	0.1041667
3	Centriolar satelites organization	MBC:0000165	Adherens junction organization	47	48	1	0.0212766	34	0.7234042
3	Centriolar satelites organization	MBC:0000222	Centrosome duplication	30	31	1	0.03333334	18	0.6
3	Centriolar satelites organization	MBC:0000224	Centrosome organization	86	44	4	0.04651163	266	3.093023
3	Centriolar satelites organization	MBC:0000238	Ciliary transition zone organization	15	15	1	0.06666667	4	0.2666667
3	Centriolar satelites organization	MBC:0000287	Epithelial intermediate filament dynamics	16	17	1	0.0625	8	0.5
3	Centriolar satelites organization	MBC:0000294	Eukaryotic basal body organization	41	41	3	0.07317073	103	2.512195
3	Centriolar satelites organization	MBC:0000352	Hedgehog receptor signaling	28	29	1	0.03571429	3.5	0.125
3	Centriolar satelites organization	MBC:0000491	Notch receptor signaling	31	32	1	0.03225806	16.5	0.5322581
3	Centrosome duplication	MBC:0000161	Actin polymerization	92	92	1	0.01086957	22	0.2391304
3	Centrosome duplication	MBC:0000223	Centrosome maturation	19	20	1	0.05263158	17	0.8947368
3	Centrosome duplication	MBC:0000224	Centrosome organization	86	95	8	0.09302326	450	5.232558
3	Centrosome duplication	MBC:0000294	Eukaryotic basal body organization	41	43	2	0.04878049	20	0.4878049
3	Centrosome duplication	MBC:0000439	Metaphase to anaphase checkpoint	36	37	1	0.02777778	13.5	0.375
3	Centrosome duplication	MBC:0000460	Mitotic H3 phosphorylation	19	19	0	0	0.5	0.02631579
3	Centrosome duplication	MBC:0000461	Mitotic spindle assembly	13	14	1	0.07692308	1	0.07692308
3	Centrosome duplication	MBC:0000553	Protein polyubiquitination	19	19	0	0	1	0.05263158
3	Centrosome duplication	MBC:0000584	rRNA processing	39	39	1	0.02564103	37	0.948718
3	Centrosome maturation	MBC:0000222	Centrosome duplication	30	32	2	0.06666667	34	1.133333
3	Centrosome maturation	MBC:0000224	Centrosome organization	86	90	2	0.02325581	146.5	1.703488
3	Centrosome maturation	MBC:0000225	Centrosome separation	12	14	2	0.1666667	17.5	1.458333
3	Centrosome maturation	MBC:0000296	Eukaryotic kinetochore dynamics	56	57	1	0.01785714	8	0.1428571
3	Centrosome maturation	MBC:0000325	G2 M transition checkpoint	16	17	1	0.0625	4.5	0.28125
3	Centrosome maturation	MBC:0000439	Metaphase to anaphase checkpoint	36	38	1	0.02777778	1	0.02777778
3	Centrosome maturation	MBC:0000446	Microtubule nucleation and rescue	17	20	3	0.1764706	19.5	1.147059
3	Centrosome maturation	MBC:0000447	Microtubule plus-end tracking	13	13	0	0	0.5	0.03846154
3	Centrosome maturation	MBC:0000461	Mitotic spindle assembly	13	14	1	0.07692308	1	0.07692308
3	Centrosome organization	MBC:0000221	Centriolar satelites organization	14	12	2	0.1428571	25	1.785714
3	Centrosome organization	MBC:0000294	Eukaryotic basal body organization	41	41	0	0	2.5	0.06097561
3	Centrosome organization	MBC:0000296	Eukaryotic kinetochore dynamics	56	56	0	0	15	0.2678571
3	Centrosome organization	MBC:0000407	Intracellular bridge abscission	30	30	0	0	1.5	0.05
3	Centrosome organization	MBC:0000439	Metaphase to anaphase checkpoint	36	37	0	0	6	0.1666667
3	Centrosome organization	MBC:0000447	Microtubule plus-end tracking	13	13	0	0	0.5	0.03846154
3	Centrosome organization	MBC:0000503	Nucleosome remodeling	43	43	0	0	0.5	0.01162791
3	Centrosome organization	MBC:0000521	PI3 kinase AKT signaling pathway	24	24	0	0	2	0.08333334
3	Centrosome separation	MBC:0000222	Centrosome duplication	30	32	2	0.06666667	13	0.4333333
3	Centrosome separation	MBC:0000223	Centrosome maturation	19	19	1	0.05263158	19.5	1.026316
3	Centrosome separation	MBC:0000224	Centrosome organization	86	87	1	0.01162791	78	0.9069768
3	Centrosome separation	MBC:0000296	Eukaryotic kinetochore dynamics	56	57	1	0.01785714	27	0.4821429
3	Centrosome separation	MBC:0000461	Mitotic spindle assembly	13	16	3	0.2307692	26	2
3	Centrosome separation	MBC:0000596	Sister chromatid cohesion	41	42	1	0.02439024	7	0.1707317
3	Centrosome separation	MBC:0000597	Sister chromatid segregation	17	19	1	0.05882353	1	0.05882353
3	Chaperone mediated protein folding in ER	MBC:0000165	Adherens junction organization	47	48	1	0.0212766	14	0.2978723
3	Chaperone mediated protein folding in ER	MBC:0000205	Calcium transmembrane transport	31	31	0	0	1	0.03225806
3	Chaperone mediated protein folding in ER	MBC:0000281	Endoplasmic reticulum quality control system	64	66	1	0.015625	43	0.671875
3	Chaperone mediated protein folding in ER	MBC:0000283	Endoplasmic sheet maintenance	8	8	0	0	1	0.125
3	Chaperone mediated protein folding in ER	MBC:0000289	ER unfolded protein response pathway	8	9	1	0.125	4	0.5
3	Chaperone mediated protein folding in ER	MBC:0000539	Proteasomal core organization	15	15	0	0	2	0.1333333
3	Chaperone mediated protein folding in ER	MBC:0000550	Protein N-linked glycosylation in ER	13	15	2	0.1538462	9	0.6923077
3	Chaperone mediated protein folding in ER	MBC:0000629	Transcription repression	87	86	1	0.01149425	29.5	0.3390805
3	Chaperone mediated protein folding in ER	MBC:0000634	Translation initiation	95	97	1	0.01052632	25	0.2631579
3	Chaperone-mediated autophagy	MBC:0000549	Protein myristoylation	4	5	1	0.25	1	0.25
3	Chloride transmembrane transport	MBC:0000194	Bicarbonate transmembrane transport	33	35	2	0.06060606	61	1.848485
3	Chloride transmembrane transport	MBC:0000205	Calcium transmembrane transport	31	32	1	0.03225806	25.5	0.8225806
3	Chloride transmembrane transport	MBC:0000276	Early endosome dynamics	58	59	1	0.01724138	51	0.8793104
3	Chloride transmembrane transport	MBC:0000371	Hydrogen transmembrane transport	66	68	2	0.03030303	113.5	1.719697
3	Chloride transmembrane transport	MBC:0000415	Late endosome dynamics	63	64	1	0.01587302	11.5	0.1825397
3	Chloride transmembrane transport	MBC:0000429	Lysosomal glycoprotein degradation	67	68	1	0.01492537	15.5	0.2313433
3	Chloride transmembrane transport	MBC:0000524	Potassium transmembrane transport	26	26	0	0	2.5	0.09615385
3	Chloride transmembrane transport	MBC:0000562	Rank signaling	36	38	1	0.02777778	10	0.2777778
3	Chloride transmembrane transport	MBC:0000565	Recycling endosome dynamics	52	53	1	0.01923077	37	0.7115384
3	Chloride transmembrane transport	MBC:0000601	Sodium transmembrane transport	53	55	2	0.03773585	70	1.320755
3	Cholesterol esterification	MBC:0000230	Cholesterol synthesis	27	27	1	0.03703704	27	1
3	Cholesterol esterification	MBC:0000231	Cholesterol transport by lipoproteins	20	21	1	0.05	16	0.8
3	Cholesterol esterification	MBC:0000406	Intestinal absorption and excretion of cholesterol	18	18	0	0	3	0.1666667
3	Cholesterol esterification	MBC:0000421	Lipid droplet biogenesis	19	20	1	0.05263158	13	0.6842105
3	Cholesterol esterification	MBC:0000490	Non-vesicular phospholipid transport	22	23	1	0.04545455	18	0.8181818
3	Cholesterol esterification	MBC:0000642	Triacylglycerol transport by lipoproteins	13	14	1	0.07692308	11	0.8461539
3	Cholesterol synthesis	MBC:0000196	Bile acid secretion and re-absorbtion	14	15	1	0.07142857	1	0.07142857
3	Cholesterol synthesis	MBC:0000197	Bile acid synthesis from cholesterol	16	17	1	0.0625	7	0.4375
3	Cholesterol synthesis	MBC:0000205	Calcium transmembrane transport	31	32	1	0.03225806	2	0.06451613
3	Cholesterol synthesis	MBC:0000217	Cellular cholesterol uptake and efflux	28	29	3	0.1071429	40	1.428571
3	Cholesterol synthesis	MBC:0000281	Endoplasmic reticulum quality control system	64	64	0	0	1	0.015625
3	Cholesterol synthesis	MBC:0000286	Epidermal growth factor receptor signaling	33	35	2	0.06060606	22	0.6666667
3	Cholesterol synthesis	MBC:0000406	Intestinal absorption and excretion of cholesterol	18	22	2	0.1111111	4	0.2222222
3	Cholesterol synthesis	MBC:0000468	Myelin biogenesis and maturation	9	9	0	0	1	0.1111111
3	Cholesterol synthesis	MBC:0000490	Non-vesicular phospholipid transport	22	23	1	0.04545455	1	0.04545455
3	Cholesterol synthesis	MBC:0000531	Progestagen synthesis	10	11	1	0.1	1	0.1
3	Cholesterol synthesis	MBC:0000543	Protein farnesylation and geranylation	8	8	0	0	0.5	0.0625
3	Cholesterol synthesis	MBC:0000640	Triacylglycerol hydrolysis and mobilization	35	36	1	0.02857143	14	0.4
3	Cholesterol synthesis	MBC:0000663	Vitamin D metabolism	16	17	1	0.0625	1	0.0625
3	Cholesterol transport by lipoproteins	MBC:0000163	Acute-phase response	9	11	2	0.2222222	12.5	1.388889
3	Cholesterol transport by lipoproteins	MBC:0000196	Bile acid secretion and re-absorbtion	14	14	0	0	1	0.07142857
3	Cholesterol transport by lipoproteins	MBC:0000217	Cellular cholesterol uptake and efflux	28	30	3	0.1071429	53	1.892857
3	Cholesterol transport by lipoproteins	MBC:0000229	Cholesterol esterification	9	12	3	0.3333333	18	2
3	Cholesterol transport by lipoproteins	MBC:0000230	Cholesterol synthesis	27	26	0	0	2	0.07407407
3	Cholesterol transport by lipoproteins	MBC:0000406	Intestinal absorption and excretion of cholesterol	18	19	1	0.05555556	1	0.05555556
3	Cholesterol transport by lipoproteins	MBC:0000490	Non-vesicular phospholipid transport	22	23	1	0.04545455	19.5	0.8863636
3	Cholesterol transport by lipoproteins	MBC:0000640	Triacylglycerol hydrolysis and mobilization	35	36	1	0.02857143	7	0.2
3	Cholesterol transport by lipoproteins	MBC:0000642	Triacylglycerol transport by lipoproteins	13	15	2	0.1538462	22	1.692308
3	Cholesterol-sensitive control of SREBP activation	MBC:0000230	Cholesterol synthesis	27	31	4	0.1481481	89.5	3.314815
3	Cholesterol-sensitive control of SREBP activation	MBC:0000267	Desmosome organization	39	40	1	0.02564103	17	0.4358974
3	Cholesterol-sensitive control of SREBP activation	MBC:0000355	Hemidesmosome organization	17	18	1	0.05882353	4	0.2352941
3	Cholesterol-sensitive control of SREBP activation	MBC:0000425	Lipogenesis	12	14	2	0.1666667	18	1.5
3	Chondroitin sulfate and dermatan sulfate synthesis	MBC:0000566	Regulation of coagulation cascade by protein C	9	10	1	0.1111111	2	0.2222222
3	Chromatin organization by insulator proteins	MBC:0000236	Chromatin organization by transcription factories	8	9	1	0.125	4	0.5
3	Chromatin organization by insulator proteins	MBC:0000237	Chromatin targeting to lamina	2	3	1	0.5	1	0.5
3	Chromatin organization by insulator proteins	MBC:0000364	Histone methylation and demethylation	141	144	1	0.007092198	28	0.1985816
3	Chromatin organization by insulator proteins	MBC:0000565	Recycling endosome dynamics	52	53	1	0.01923077	31.5	0.6057692
3	Chromatin organization by Polycomb repressive complexes	MBC:0000216	Cell cycle arrest in response to DNA damage	14	15	1	0.07142857	3.5	0.25
3	Chromatin organization by Polycomb repressive complexes	MBC:0000270	DNA cleavage	22	23	1	0.04545455	10.5	0.4772727
3	Chromatin organization by Polycomb repressive complexes	MBC:0000363	Histone acetylation and deactylation	73	79	1	0.01369863	52	0.7123288
3	Chromatin organization by Polycomb repressive complexes	MBC:0000364	Histone methylation and demethylation	141	145	5	0.03546099	470	3.333333
3	Chromatin organization by Polycomb repressive complexes	MBC:0000366	Histone ubiquitination and deubiquitination	55	60	7	0.1272727	287	5.218182
3	Chromatin organization by Polycomb repressive complexes	MBC:0000501	Nucleosome assembly	46	47	1	0.02173913	9	0.1956522
3	Ciliary transition zone organization	MBC:0000165	Adherens junction organization	47	48	1	0.0212766	14	0.2978723
3	Ciliary transition zone organization	MBC:0000294	Eukaryotic basal body organization	41	43	2	0.04878049	40.5	0.9878049
3	Ciliary transition zone organization	MBC:0000297	Eukaryotic transition zone organization	15	18	2	0.1333333	16.5	1.1
3	Ciliary transition zone organization	MBC:0000318	Filopodium organization	36	36	1	0.02777778	15.5	0.4305556
3	Ciliary transition zone organization	MBC:0000415	Late endosome dynamics	63	64	1	0.01587302	11.5	0.1825397
3	Ciliary transition zone organization	MBC:0000667	WNT-Beta-catenin signaling pathway	83	84	1	0.01204819	67.5	0.813253
3	Citric acid cycle	MBC:0000279	Electron transport chain	17	19	1	0.05882353	7	0.4117647
3	Citric acid cycle	MBC:0000339	Glutamate and glutamine metabolism	13	15	2	0.1538462	5.5	0.4230769
3	Citric acid cycle	MBC:0000344	Glycolysis and Gluconeogenesis	45	46	1	0.02222222	38	0.8444445
3	Citric acid cycle	MBC:0000360	HIF-1 receptor signaling pathway	32	33	1	0.03125	16	0.5
3	Citric acid cycle	MBC:0000612	Thiamine metabolism	5	10	5	1	5	1
3	Citric acid cycle	MBC:0000653	Urea cycle	10	11	1	0.1	1	0.1
3	Class switch recombination	MBC:0000161	Actin polymerization	92	92	1	0.01086957	63	0.6847826
3	Class switch recombination	MBC:0000172	Alternative end joining DSB repair	7	8	1	0.1428571	6	0.8571429
3	Class switch recombination	MBC:0000173	Amination of alpha-keto acids and deamination of amino acids	14	15	1	0.07142857	14	1
3	Class switch recombination	MBC:0000189	Base excision repair	39	40	1	0.02564103	20	0.5128205
3	Class switch recombination	MBC:0000216	Cell cycle arrest in response to DNA damage	14	15	1	0.07142857	3	0.2142857
3	Class switch recombination	MBC:0000258	C-type lectin receptor signaling	20	22	1	0.05	1	0.05
3	Class switch recombination	MBC:0000290	Erythropoietin receptor signaling	6	7	1	0.1666667	1	0.1666667
3	Class switch recombination	MBC:0000364	Histone methylation and demethylation	141	143	1	0.007092198	64	0.4539007
3	Class switch recombination	MBC:0000385	Interferon beta receptor signaling	42	44	2	0.04761905	17	0.4047619
3	Class switch recombination	MBC:0000483	Nodal growth differentiation factor receptor signaling	56	57	1	0.01785714	21	0.375
3	Class switch recombination	MBC:0000485	Non-homologous end joining DSB repair	22	24	1	0.04545455	1	0.04545455
3	Class switch recombination	MBC:0000561	Pyrimidine synthesis and salvage	8	9	1	0.125	2.5	0.3125
3	Class switch recombination	MBC:0000562	Rank signaling	36	40	2	0.05555556	47	1.305556
3	Class switch recombination	MBC:0000582	RNA editing	23	25	2	0.08695652	26.5	1.152174
3	Class switch recombination	MBC:0000623	Toll-like receptor signaling	33	35	1	0.03030303	1	0.03030303
3	Class switch recombination	MBC:0000629	Transcription repression	87	89	2	0.02298851	72.5	0.8333333
3	Class switch recombination	MBC:0000656	VDJ recombination	14	13	0	0	3	0.2142857
3	Classical complement pathway	MBC:0000171	Alternative complement pathway	15	15	0	0	0.5	0.03333334
3	Classical complement pathway	MBC:0000280	Endogenous control of complement activity	19	22	3	0.1578947	20	1.052632
3	Classical complement pathway	MBC:0000416	Lectin complement pathway	11	14	3	0.2727273	12	1.090909
3	Clathrin-mediated endocytosis	MBC:0000159	Actin filament nucleation and branching	33	34	1	0.03030303	3	0.09090909
3	Clathrin-mediated endocytosis	MBC:0000160	Actin filament severing and depolymerization	20	20	0	0	3	0.15
3	Clathrin-mediated endocytosis	MBC:0000161	Actin polymerization	92	92	1	0.01086957	54.5	0.5923913
3	Clathrin-mediated endocytosis	MBC:0000171	Alternative complement pathway	15	15	1	0.06666667	6	0.4
3	Clathrin-mediated endocytosis	MBC:0000174	Amyloid plaque organization	18	19	1	0.05555556	4	0.2222222
3	Clathrin-mediated endocytosis	MBC:0000213	Caveolin-mediated endocytosis	11	11	0	0	0.5	0.04545455
3	Clathrin-mediated endocytosis	MBC:0000224	Centrosome organization	86	86	0	0	12.5	0.1453488
3	Clathrin-mediated endocytosis	MBC:0000276	Early endosome dynamics	58	57	0	0	1	0.01724138
3	Clathrin-mediated endocytosis	MBC:0000319	Focal adhesion organization	61	62	1	0.01639344	32	0.5245901
3	Clathrin-mediated endocytosis	MBC:0000352	Hedgehog receptor signaling	28	29	1	0.03571429	7.5	0.2678571
3	Clathrin-mediated endocytosis	MBC:0000413	Lamellipodium organization	52	54	2	0.03846154	28.5	0.5480769
3	Clathrin-mediated endocytosis	MBC:0000565	Recycling endosome dynamics	52	56	4	0.07692308	107	2.057692
3	Clathrin-mediated endocytosis	MBC:0000567	Regulation of iron homeostasis	28	29	1	0.03571429	1	0.03571429
3	Clathrin-mediated endocytosis	MBC:0000654	Vascular endothelial growth factor receptor signaling	37	38	1	0.02702703	6.5	0.1756757
3	Clathrin-mediated endocytosis	MBC:0000659	Vesicle fusion with plasma membrane	34	34	0	0	3	0.0882353
3	Clathrin-mediated vesicle traffic from TGN to endosomal lysosomal system	MBC:0000565	Recycling endosome dynamics	52	63	9	0.1730769	335	6.442307
3	Clathrin-mediated vesicle traffic from TGN to endosomal lysosomal system	MBC:0000573	Retrograde vesicle traffic from endosome to TGN	35	36	1	0.02857143	5.5	0.1571429
3	Cleavage of ER signal peptide	MBC:0000550	Protein N-linked glycosylation in ER	13	16	3	0.2307692	9	0.6923077
3	Coagulation cascade	MBC:0000231	Cholesterol transport by lipoproteins	20	21	1	0.05	10.5	0.525
3	Coagulation cascade	MBC:0000241	Classical complement pathway	17	18	1	0.05882353	7	0.4117647
3	Coagulation cascade	MBC:0000246	Coagulation factor synthesis and vitamin K metabolism	7	7	1	0.1428571	3	0.4285714
3	Coagulation cascade	MBC:0000283	Endoplasmic sheet maintenance	8	8	0	0	1	0.125
3	Coagulation cascade	MBC:0000347	G-protein coupled receptor signaling pathway	31	32	1	0.03225806	12.5	0.4032258
3	Coagulation cascade	MBC:0000566	Regulation of coagulation cascade by protein C	9	10	1	0.1111111	4.5	0.5
3	Coagulation factor synthesis and vitamin K metabolism	MBC:0000245	Coagulation cascade	10	13	3	0.3	24	2.4
3	Coagulation factor synthesis and vitamin K metabolism	MBC:0000566	Regulation of coagulation cascade by protein C	9	7	0	0	0.5	0.05555556
3	Cobalamin metabolism	MBC:0000429	Lysosomal glycoprotein degradation	67	70	3	0.04477612	83.5	1.246269
3	Collagen fiber crosslinking	MBC:0000173	Amination of alpha-keto acids and deamination of amino acids	14	15	1	0.07142857	1	0.07142857
3	Collagen fiber crosslinking	MBC:0000313	Fibrillin synthesis	14	15	1	0.07142857	9	0.6428571
3	Collagen fiber crosslinking	MBC:0000316	Fibronectin synthesis	17	18	1	0.05882353	16	0.9411765
3	Collagen fiber crosslinking	MBC:0000429	Lysosomal glycoprotein degradation	67	68	1	0.01492537	15.5	0.2313433
3	Collagen fiber crosslinking	MBC:0000608	Syndecan receptor signaling	9	9	1	0.1111111	4	0.4444444
3	Collagen fibril organization by fibril-associated bridges	MBC:0000635	Translation termination	18	19	1	0.05555556	3	0.1666667
3	Connection of muscle sarcomere to extracellular matrix	MBC:0000156	Acetylcholine-mediated control of postsynaptic potential	11	13	2	0.1818182	13	1.181818
3	Connection of muscle sarcomere to extracellular matrix	MBC:0000251	Connection of muscle sarcomere to plasma membrane	14	17	3	0.2142857	28.5	2.035714
3	Connection of muscle sarcomere to extracellular matrix	MBC:0000495	Nuclear intermediate filaments	41	42	1	0.02439024	9	0.2195122
3	Connection of muscle sarcomere to extracellular matrix	MBC:0000551	Protein O-linked glycosylation in Golgi Apparatus	8	9	1	0.125	1	0.125
3	Connection of muscle sarcomere to plasma membrane	MBC:0000315	Fibronectin assembly	9	10	1	0.1111111	1	0.1111111
3	Connection of muscle sarcomere to plasma membrane	MBC:0000319	Focal adhesion organization	61	66	5	0.08196721	241	3.95082
3	Connection of muscle sarcomere to plasma membrane	MBC:0000383	Integrin-mediated leukocyte rolling	16	18	2	0.125	23.5	1.46875
3	Connection of muscle sarcomere to plasma membrane	MBC:0000469	Myofibril formation	11	12	1	0.09090909	11	1
3	Connection of muscle sarcomere to plasma membrane	MBC:0000668	Z-disc organization	23	22	0	0	8	0.3478261
3	Contractile ring constriction	MBC:0000206	CAM kinase signaling pathway	13	14	1	0.07692308	10.5	0.8076923
3	Contractile ring constriction	MBC:0000254	Contractile ring formation	10	13	2	0.2	16	1.6
3	Contractile ring constriction	MBC:0000288	Equatorial RhoA activation	5	6	1	0.2	3.5	0.7
3	Contractile ring constriction	MBC:0000613	Thick myofilament organization	6	7	1	0.1666667	2	0.3333333
3	Contractile ring formation	MBC:0000253	Contractile ring constriction	4	5	1	0.25	1	0.25
3	Contractile ring formation	MBC:0000491	Notch receptor signaling	31	32	1	0.03225806	15	0.483871
3	Contractile ring formation	MBC:0000553	Protein polyubiquitination	19	20	1	0.05263158	6	0.3157895
3	Copper transmembrane transport	MBC:0000220	Cellular iron uptake	19	20	1	0.05263158	9	0.4736842
3	Copper transmembrane transport	MBC:0000517	Phosphate transmembrane transport	32	33	1	0.03125	16	0.5
3	Copper transmembrane transport	MBC:0000567	Regulation of iron homeostasis	28	30	2	0.07142857	30	1.071429
3	Copper transmembrane transport	MBC:0000669	Zinc transmembrane transport	21	21	1	0.04761905	4	0.1904762
3	Corticotropin-releasing hormone receptor signaling	MBC:0000274	Dopamine-mediated control of postsynaptic potential	21	23	1	0.04761905	9	0.4285714
3	Corticotropin-releasing hormone receptor signaling	MBC:0000336	Glucocorticoid and Mineralocorticoid synthesis	6	7	1	0.1666667	4.5	0.75
3	Corticotropin-releasing hormone receptor signaling	MBC:0000548	Protein kinase C signaling pathway	18	19	2	0.1111111	22	1.222222
3	Co-translational translocation membrane protein insertion and import	MBC:0000244	Cleavage of ER signal peptide	5	5	1	0.2	2.5	0.5
3	C-type lectin receptor signaling	MBC:0000222	Centrosome duplication	30	31	1	0.03333334	18.5	0.6166667
3	C-type lectin receptor signaling	MBC:0000299	Exosome secretion	17	17	0	0	1	0.05882353
3	C-type lectin receptor signaling	MBC:0000366	Histone ubiquitination and deubiquitination	55	55	0	0	0.5	0.009090909
3	C-type lectin receptor signaling	MBC:0000383	Integrin-mediated leukocyte rolling	16	17	1	0.0625	15.5	0.96875
3	C-type lectin receptor signaling	MBC:0000429	Lysosomal glycoprotein degradation	67	71	1	0.01492537	16.5	0.2462687
3	C-type lectin receptor signaling	MBC:0000506	Osteonectin receptor signaling	15	16	1	0.06666667	2.5	0.1666667
3	C-type lectin receptor signaling	MBC:0000539	Proteasomal core organization	15	16	1	0.06666667	1	0.06666667
3	C-type lectin receptor signaling	MBC:0000623	Toll-like receptor signaling	33	35	1	0.03030303	16.5	0.5
3	C-type lectin receptor signaling	MBC:0000632	Transforming growth factor beta receptor signaling	8	9	1	0.125	1.5	0.1875
3	C-type lectin receptor signaling	MBC:0000654	Vascular endothelial growth factor receptor signaling	37	38	1	0.02702703	26	0.7027027
3	Cytoplasmic core snRNP assembly	MBC:0000364	Histone methylation and demethylation	141	141	0	0	1	0.007092198
3	Cytoplasmic core snRNP assembly	MBC:0000494	Nuclear import of core snRNP	12	12	0	0	4	0.3333333
3	Cytoplasmic core snRNP assembly	MBC:0000576	Ribonucleoprotein assembly	23	23	0	0	8	0.3478261
3	Cytoplasmic core snRNP assembly	MBC:0000634	Translation initiation	95	97	2	0.02105263	93	0.9789473
3	Cytoplasmic Dicer-mediated microRNA and endogenous siRNA processing	MBC:0000609	Target RNA degradation, inhibition or destabilization by RICS or RITS	24	24	0	0	2	0.08333334
3	Cytoplasmic protein acetylation and deacetylation	MBC:0000156	Acetylcholine-mediated control of postsynaptic potential	11	12	1	0.09090909	1	0.09090909
3	Cytoplasmic protein acetylation and deacetylation	MBC:0000443	Microtubule crosslinking and bundling	11	12	1	0.09090909	1.5	0.1363636
3	Cytoplasmic protein acetylation and deacetylation	MBC:0000449	Microtubule stabilization	10	11	1	0.1	4	0.4
3	Cytoplasmic protein acetylation and deacetylation	MBC:0000541	Protein acylation	18	21	1	0.05555556	14	0.7777778
3	Cytoplasmic protein acetylation and deacetylation	MBC:0000569	Regulation of RNA polymerase II by elongation factors	39	43	4	0.1025641	42	1.076923
3	Cytoplasmic protein acetylation and deacetylation	MBC:0000625	Transcription by rna polymerase II	56	56	4	0.07142857	72	1.285714
3	Cytoplasmic protein folding	MBC:0000544	Protein folding in Mitochondria	5	8	1	0.2	1	0.2
3	Cytoplasmic protein tyrosination and detyrosination	MBC:0000501	Nucleosome assembly	46	47	1	0.02173913	23.5	0.5108696
3	Cytoplasmic RNA deadadenylation	MBC:0000376	Inhibition of apoptosis	31	32	1	0.03225806	7	0.2258064
3	Cytoplasmic RNA deadadenylation	MBC:0000406	Intestinal absorption and excretion of cholesterol	18	19	1	0.05555556	2	0.1111111
3	Cytoplasmic RNA deadadenylation	MBC:0000629	Transcription repression	87	92	7	0.08045977	286	3.287356
3	Cytoplasmic RNA deadadenylation	MBC:0000634	Translation initiation	95	96	1	0.01052632	26	0.2736842
3	Cytoplasmic RNA deadadenylation	MBC:0000635	Translation termination	18	19	1	0.05555556	1	0.05555556
3	Decorin synthesis	MBC:0000195	Biglycan synthesis	1	2	1	1	1	1
3	Desaturation of fatty acids	MBC:0000193	Beta-oxidation	40	40	0	0	0.5	0.0125
3	Desaturation of fatty acids	MBC:0000308	Fatty acid elongation	14	18	4	0.2857143	27	1.928571
3	Desaturation of fatty acids	MBC:0000425	Lipogenesis	12	13	1	0.08333334	11	0.9166667
3	Desaturation of fatty acids	MBC:0000468	Myelin biogenesis and maturation	9	10	1	0.1111111	2	0.2222222
3	Desmosome organization	MBC:0000165	Adherens junction organization	47	53	6	0.1276596	149	3.170213
3	Desmosome organization	MBC:0000248	Collagen fiber crosslinking	10	11	1	0.1	9	0.9
3	Desmosome organization	MBC:0000276	Early endosome dynamics	58	59	1	0.01724138	20	0.3448276
3	Desmosome organization	MBC:0000287	Epithelial intermediate filament dynamics	16	21	4	0.25	25	1.5625
3	Desmosome organization	MBC:0000355	Hemidesmosome organization	17	19	2	0.1176471	22	1.294118
3	Desmosome organization	MBC:0000363	Histone acetylation and deactylation	73	74	1	0.01369863	30	0.4109589
3	Desmosome organization	MBC:0000409	Intrinsic apoptosis pathway	26	27	1	0.03846154	9	0.3461539
3	Desmosome organization	MBC:0000431	Lysosomal lipid degradation	50	51	1	0.02	14	0.28
3	Desmosome organization	MBC:0000622	Tight junction organization	64	67	2	0.03125	39.5	0.6171875
3	Direct lesion reversal	MBC:0000452	Mismatch repair	20	21	1	0.05	14.5	0.725
3	Discoidin domain receptor signaling	MBC:0000191	Basement membrane attachment to cell surface	7	8	1	0.1428571	6	0.8571429
3	Discoidin domain receptor signaling	MBC:0000312	Fibrillar collagen core structure organization	15	17	2	0.1333333	22	1.466667
3	DNA cleavage	MBC:0000161	Actin polymerization	92	92	0	0	1	0.01086957
3	DNA cleavage	MBC:0000189	Base excision repair	39	41	1	0.02564103	15	0.3846154
3	DNA cleavage	MBC:0000501	Nucleosome assembly	46	46	0	0	2.5	0.05434782
3	DNA cleavage	MBC:0000504	Nucleotide excision repair	35	36	1	0.02857143	14	0.4
3	DNA cleavage	MBC:0000584	rRNA processing	39	39	0	0	8	0.2051282
3	DNA replication elongation	MBC:0000272	DNA replication initiation	22	25	1	0.04545455	24	1.090909
3	DNA replication initiation	MBC:0000185	Apoptosome assembly	8	8	0	0	1.5	0.1875
3	DNA replication initiation	MBC:0000190	Basement membrane assembly and organization	11	12	1	0.09090909	1	0.09090909
3	DNA replication initiation	MBC:0000271	DNA replication elongation	13	20	7	0.5384616	9.5	0.7307692
3	DNA replication initiation	MBC:0000367	Homologous recombination DSB repair	55	56	1	0.01818182	35	0.6363636
3	DNA replication initiation	MBC:0000371	Hydrogen transmembrane transport	66	66	1	0.01515152	34	0.5151515
3	DNA replication initiation	MBC:0000504	Nucleotide excision repair	35	35	0	0	1	0.02857143
3	DNA replication initiation	MBC:0000524	Potassium transmembrane transport	26	27	1	0.03846154	2	0.07692308
3	DNA replication initiation	MBC:0000610	Telomere replication	24	24	0	0	4.5	0.1875
3	DNA supercoiling during transcription elongation	MBC:0000270	DNA cleavage	22	21	1	0.04545455	22	1
3	Dopamine-mediated control of postsynaptic potential	MBC:0000333	Ghrelin receptor signaling	11	12	1	0.09090909	7	0.6363636
3	Dopamine-mediated control of postsynaptic potential	MBC:0000522	Platelet-derived growth factor receptor signaling	20	21	1	0.05	1.5	0.075
3	Drug and toxin export via multidrug resistance-associated proteins	MBC:0000196	Bile acid secretion and re-absorbtion	14	16	2	0.1428571	17	1.214286
3	Drug and toxin export via multidrug resistance-associated proteins	MBC:0000197	Bile acid synthesis from cholesterol	16	17	1	0.0625	6.5	0.40625
3	Drug and toxin export via multidrug resistance-associated proteins	MBC:0000198	Bilirubin conjugation	7	8	1	0.1428571	2.5	0.3571429
3	Drug and toxin export via multidrug resistance-associated proteins	MBC:0000246	Coagulation factor synthesis and vitamin K metabolism	7	8	1	0.1428571	3.5	0.5
3	Drug and toxin export via multidrug resistance-associated proteins	MBC:0000255	Copper transmembrane transport	7	8	1	0.1428571	1	0.1428571
3	Drug and toxin export via multidrug resistance-associated proteins	MBC:0000341	Gluthatione conjugation	8	8	0	0	1	0.125
3	Drug and toxin export via multidrug resistance-associated proteins	MBC:0000371	Hydrogen transmembrane transport	66	66	3	0.04545455	107	1.621212
3	Drug and toxin export via multidrug resistance-associated proteins	MBC:0000466	Multivesicular body dynamics	51	51	0	0	0.5	0.009803922
3	Drug and toxin export via multidrug resistance-associated proteins	MBC:0000550	Protein N-linked glycosylation in ER	13	13	0	0	1	0.07692308
3	Drug and toxin export via multidrug resistance-associated proteins	MBC:0000601	Sodium transmembrane transport	53	55	1	0.01886792	11	0.2075472
3	Drug and toxin export via multidrug resistance-associated proteins	MBC:0000622	Tight junction organization	64	65	1	0.015625	32	0.5
3	Drug and toxin export via multidrug resistance-associated proteins	MBC:0000629	Transcription repression	87	87	1	0.01149425	29	0.3333333
3	Early endosome dynamics	MBC:0000243	Clathrin-mediated vesicle traffic from TGN to endosomal lysosomal system	15	16	1	0.06666667	4	0.2666667
3	Early endosome dynamics	MBC:0000413	Lamellipodium organization	52	53	1	0.01923077	4.5	0.08653846
3	Early endosome dynamics	MBC:0000415	Late endosome dynamics	63	67	4	0.06349207	164.5	2.611111
3	Early endosome dynamics	MBC:0000466	Multivesicular body dynamics	51	52	0	0	18.5	0.3627451
3	Early endosome dynamics	MBC:0000565	Recycling endosome dynamics	52	56	3	0.05769231	90.5	1.740385
3	Eicosanoid metabolism	MBC:0000189	Base excision repair	39	40	1	0.02564103	15	0.3846154
3	Eicosanoid metabolism	MBC:0000217	Cellular cholesterol uptake and efflux	28	29	1	0.03571429	8.5	0.3035714
3	Eicosanoid metabolism	MBC:0000270	DNA cleavage	22	23	1	0.04545455	10.5	0.4772727
3	Eicosanoid metabolism	MBC:0000286	Epidermal growth factor receptor signaling	33	34	1	0.03030303	11.5	0.3484848
3	Eicosanoid metabolism	MBC:0000421	Lipid droplet biogenesis	19	20	1	0.05263158	1	0.05263158
3	Eicosanoid metabolism	MBC:0000470	Natriuretic peptide receptor signaling	28	29	1	0.03571429	8.5	0.3035714
3	Eicosanoid metabolism	MBC:0000488	Non-vesicular ceramide transport	16	16	0	0	0.5	0.03125
3	Eicosanoid metabolism	MBC:0000512	Peroxisome proliferator-activated receptor gamma signaling	30	31	1	0.03333334	3	0.1
3	Eicosanoid metabolism	MBC:0000535	Prostacycline receptor signaling	6	6	0	0	0.5	0.08333334
3	Eicosanoid metabolism	MBC:0000538	Prostaglandin PGF2 alpha receptor signaling	7	7	0	0	0.5	0.07142857
3	Elastin cross-linking and assembly	MBC:0000248	Collagen fiber crosslinking	10	11	1	0.1	10	1
3	Electron transport chain	MBC:0000239	Citric acid cycle	13	13	0	0	6	0.4615385
3	Electron transport chain	MBC:0000344	Glycolysis and Gluconeogenesis	45	47	1	0.02222222	6	0.1333333
3	Electron transport chain	MBC:0000454	Mitochondrial ATP-synthesis	9	9	0	0	18.5	2.055556
3	Electron transport chain	MBC:0000575	Riboflavin metabolism	24	24	0	0	0.5	0.02083333
3	Endogenous control of complement activity	MBC:0000171	Alternative complement pathway	15	19	4	0.2666667	15.5	1.033333
3	Endogenous control of complement activity	MBC:0000241	Classical complement pathway	17	19	2	0.1176471	11.5	0.6764706
3	Endogenous control of complement activity	MBC:0000437	Membrane attack complex formation	14	17	3	0.2142857	6	0.4285714
3	Endoplasmic reticulum quality control system	MBC:0000226	Chaperone mediated protein folding in ER	33	33	0	0	10.5	0.3181818
3	Endoplasmic reticulum quality control system	MBC:0000230	Cholesterol synthesis	27	28	1	0.03703704	7	0.2592593
3	Endoplasmic reticulum quality control system	MBC:0000289	ER unfolded protein response pathway	8	9	1	0.125	1	0.125
3	Endoplasmic reticulum quality control system	MBC:0000329	Gap junction organization	36	37	1	0.02777778	4	0.1111111
3	Endoplasmic reticulum quality control system	MBC:0000371	Hydrogen transmembrane transport	66	67	0	0	6	0.09090909
3	Endoplasmic reticulum quality control system	MBC:0000385	Interferon beta receptor signaling	42	43	1	0.02380952	15.5	0.3690476
3	Endoplasmic reticulum quality control system	MBC:0000406	Intestinal absorption and excretion of cholesterol	18	19	1	0.05555556	5	0.2777778
3	Endoplasmic reticulum quality control system	MBC:0000421	Lipid droplet biogenesis	19	19	0	0	6	0.3157895
3	Endoplasmic reticulum quality control system	MBC:0000429	Lysosomal glycoprotein degradation	67	73	1	0.01492537	14.5	0.2164179
3	Endoplasmic reticulum quality control system	MBC:0000455	Mitochondrial fission	31	31	0	0	1.5	0.0483871
3	Endoplasmic reticulum quality control system	MBC:0000456	Mitochondrial fusion	23	24	1	0.04347826	3.5	0.1521739
3	Endoplasmic reticulum quality control system	MBC:0000497	Nuclear pore complex organization	70	72	2	0.02857143	72	1.028571
3	Endoplasmic reticulum quality control system	MBC:0000539	Proteasomal core organization	15	16	1	0.06666667	7	0.4666667
3	Endoplasmic reticulum quality control system	MBC:0000550	Protein N-linked glycosylation in ER	13	14	1	0.07692308	4	0.3076923
3	Endoplasmic reticulum tubulus maintenance	MBC:0000174	Amyloid plaque organization	18	19	1	0.05555556	4	0.2222222
3	Endoplasmic reticulum tubulus maintenance	MBC:0000415	Late endosome dynamics	63	64	1	0.01587302	11.5	0.1825397
3	Endoplasmic reticulum tubulus maintenance	MBC:0000444	Microtubule depolymerization, severing and catastrophe	16	19	2	0.125	14	0.875
3	Endoplasmic reticulum tubulus maintenance	MBC:0000452	Mismatch repair	20	21	1	0.05	7	0.35
3	Endoplasmic reticulum tubulus maintenance	MBC:0000474	Nerve growth factor receptor signaling	15	16	1	0.06666667	12	0.8
3	Endothelin receptor signaling	MBC:0000174	Amyloid plaque organization	18	19	1	0.05555556	1.5	0.08333334
3	Endothelin receptor signaling	MBC:0000470	Natriuretic peptide receptor signaling	28	29	2	0.07142857	51	1.821429
3	Endothelin receptor signaling	MBC:0000535	Prostacycline receptor signaling	6	9	3	0.5	6	1
3	Endothelin receptor signaling	MBC:0000617	Thromboxane receptor signaling	6	7	1	0.1666667	1	0.1666667
3	Epidermal growth factor receptor signaling	MBC:0000358	Heparin-binding EGF-like growth factor receptor signaling	9	10	1	0.1111111	8	0.8888889
3	Epidermal growth factor receptor signaling	MBC:0000413	Lamellipodium organization	52	52	0	0	13.5	0.2596154
3	Epidermal growth factor receptor signaling	MBC:0000431	Lysosomal lipid degradation	50	50	0	0	12.5	0.25
3	Epidermal growth factor receptor signaling	MBC:0000466	Multivesicular body dynamics	51	51	0	0	0.5	0.009803922
3	Epidermal growth factor receptor signaling	MBC:0000475	Neuregulin receptor signaling	25	26	1	0.04	7	0.28
3	Epidermal growth factor receptor signaling	MBC:0000522	Platelet-derived growth factor receptor signaling	20	20	0	0	0.5	0.025
3	Epidermal growth factor receptor signaling	MBC:0000583	Roundabout signaling	14	14	0	0	0.5	0.03571429
3	Epidermal growth factor receptor signaling	MBC:0000628	Transcription regulation by mediator	76	78	1	0.01315789	29.5	0.3881579
3	Epithelial intermediate filament dynamics	MBC:0000190	Basement membrane assembly and organization	11	12	1	0.09090909	1	0.09090909
3	Epithelial intermediate filament dynamics	MBC:0000267	Desmosome organization	39	46	7	0.1794872	73.5	1.884615
3	Epithelial intermediate filament dynamics	MBC:0000316	Fibronectin synthesis	17	18	1	0.05882353	6.5	0.3823529
3	Epithelial intermediate filament dynamics	MBC:0000495	Nuclear intermediate filaments	41	43	2	0.04878049	49	1.195122
3	Epithelial intermediate filament dynamics	MBC:0000512	Peroxisome proliferator-activated receptor gamma signaling	30	31	1	0.03333334	3	0.1
3	Epithelial intermediate filament dynamics	MBC:0000562	Rank signaling	36	37	1	0.02777778	10.5	0.2916667
3	Epithelial intermediate filament dynamics	MBC:0000640	Triacylglycerol hydrolysis and mobilization	35	36	1	0.02857143	14	0.4
3	Epithelial intermediate filament dynamics	MBC:0000661	Vimentin-like intermediate filament dynamics	7	8	1	0.1428571	6.5	0.9285714
3	Equatorial RhoA activation	MBC:0000161	Actin polymerization	92	92	1	0.01086957	83	0.9021739
3	Equatorial RhoA activation	MBC:0000253	Contractile ring constriction	4	5	1	0.25	4	1
3	Equatorial RhoA activation	MBC:0000254	Contractile ring formation	10	11	1	0.1	9.5	0.95
3	Equatorial RhoA activation	MBC:0000413	Lamellipodium organization	52	56	1	0.01923077	34	0.6538461
3	ER unfolded protein response pathway	MBC:0000226	Chaperone mediated protein folding in ER	33	37	4	0.1212121	101.5	3.075758
3	ER unfolded protein response pathway	MBC:0000281	Endoplasmic reticulum quality control system	64	65	2	0.03125	112	1.75
3	ER unfolded protein response pathway	MBC:0000283	Endoplasmic sheet maintenance	8	9	1	0.125	2	0.25
3	ER unfolded protein response pathway	MBC:0000634	Translation initiation	95	96	1	0.01052632	79	0.831579
3	Erythropoietin receptor signaling	MBC:0000179	Angiotensin receptor signaling	15	15	0	0	0.5	0.03333334
3	Erythropoietin receptor signaling	MBC:0000348	Granulocyte macrophage colony-stimulating factor receptor signaling	9	10	1	0.1111111	2	0.2222222
3	Erythropoietin receptor signaling	MBC:0000349	Granulocyte-colony stimulating factor receptor signaling	15	16	1	0.06666667	5	0.3333333
3	Erythropoietin receptor signaling	MBC:0000435	MAPK signaling pathway	54	54	0	0	2	0.03703704
3	Erythropoietin receptor signaling	MBC:0000667	WNT-Beta-catenin signaling pathway	83	83	0	0	0.5	0.006024096
3	Estrogen receptor signaling	MBC:0000292	Estrogen synthesis	8	12	3	0.375	12	1.5
3	Estrogen receptor signaling	MBC:0000456	Mitochondrial fusion	23	24	1	0.04347826	8.5	0.3695652
3	Estrogen synthesis	MBC:0000178	Androgen synthesis	14	14	0	0	1	0.07142857
3	Estrogen synthesis	MBC:0000291	Estrogen receptor signaling	13	14	1	0.07692308	1	0.07692308
3	Estrogen synthesis	MBC:0000321	Follicle stimulating hormone receptor signaling	7	8	1	0.1428571	2	0.2857143
3	Estrogen synthesis	MBC:0000344	Glycolysis and Gluconeogenesis	45	46	1	0.02222222	18	0.4
3	Estrogen synthesis	MBC:0000365	Histone phosphorylation and dephosphorylation	53	54	1	0.01886792	31.5	0.5943396
3	Estrogen synthesis	MBC:0000374	Inhibin receptor signaling	13	14	1	0.07692308	5	0.3846154
3	Estrogen synthesis	MBC:0000426	Luteinizing hormone hormone receptor signaling	6	7	1	0.1666667	2	0.3333333
3	Estrogen synthesis	MBC:0000531	Progestagen synthesis	10	11	1	0.1	7	0.7
3	Eukaryotic axoneme organization	MBC:0000175	Amyloid precursor protein cleavage	33	35	1	0.03030303	22	0.6666667
3	Eukaryotic axoneme organization	MBC:0000238	Ciliary transition zone organization	15	15	1	0.06666667	3	0.2
3	Eukaryotic axoneme organization	MBC:0000294	Eukaryotic basal body organization	41	41	0	0	7.5	0.1829268
3	Eukaryotic axoneme organization	MBC:0000295	Eukaryotic intraflagellar transport	36	36	0	0	13.5	0.375
3	Eukaryotic axoneme organization	MBC:0000415	Late endosome dynamics	63	66	3	0.04761905	31.5	0.5
3	Eukaryotic axoneme organization	MBC:0000608	Syndecan receptor signaling	9	9	1	0.1111111	3	0.3333333
3	Eukaryotic basal body organization	MBC:0000165	Adherens junction organization	47	48	1	0.0212766	30	0.6382979
3	Eukaryotic basal body organization	MBC:0000222	Centrosome duplication	30	30	1	0.03333334	9.5	0.3166667
3	Eukaryotic basal body organization	MBC:0000224	Centrosome organization	86	92	6	0.06976745	304	3.534884
3	Eukaryotic basal body organization	MBC:0000238	Ciliary transition zone organization	15	14	0	0	5	0.3333333
3	Eukaryotic basal body organization	MBC:0000293	Eukaryotic axoneme organization	36	42	4	0.1111111	23	0.6388889
3	Eukaryotic basal body organization	MBC:0000295	Eukaryotic intraflagellar transport	36	38	2	0.05555556	21.5	0.5972222
3	Eukaryotic basal body organization	MBC:0000297	Eukaryotic transition zone organization	15	16	1	0.06666667	7	0.4666667
3	Eukaryotic basal body organization	MBC:0000318	Filopodium organization	36	36	1	0.02777778	1	0.02777778
3	Eukaryotic basal body organization	MBC:0000358	Heparin-binding EGF-like growth factor receptor signaling	9	10	1	0.1111111	1.5	0.1666667
3	Eukaryotic basal body organization	MBC:0000413	Lamellipodium organization	52	53	1	0.01923077	9	0.1730769
3	Eukaryotic basal body organization	MBC:0000415	Late endosome dynamics	63	64	1	0.01587302	33	0.5238096
3	Eukaryotic basal body organization	MBC:0000667	WNT-Beta-catenin signaling pathway	83	85	2	0.02409638	36	0.433735
3	Eukaryotic intraflagellar transport	MBC:0000238	Ciliary transition zone organization	15	15	1	0.06666667	1	0.06666667
3	Eukaryotic intraflagellar transport	MBC:0000293	Eukaryotic axoneme organization	36	42	5	0.1388889	7	0.1944444
3	Eukaryotic intraflagellar transport	MBC:0000294	Eukaryotic basal body organization	41	52	9	0.2195122	101.5	2.47561
3	Eukaryotic intraflagellar transport	MBC:0000296	Eukaryotic kinetochore dynamics	56	56	0	0	2	0.03571429
3	Eukaryotic intraflagellar transport	MBC:0000352	Hedgehog receptor signaling	28	31	2	0.07142857	20.5	0.7321429
3	Eukaryotic intraflagellar transport	MBC:0000457	Mitochondrial transport	19	20	1	0.05263158	2	0.1052632
3	Eukaryotic kinetochore dynamics	MBC:0000193	Beta-oxidation	40	41	1	0.025	1	0.025
3	Eukaryotic kinetochore dynamics	MBC:0000224	Centrosome organization	86	91	5	0.05813954	119	1.383721
3	Eukaryotic kinetochore dynamics	MBC:0000295	Eukaryotic intraflagellar transport	36	36	0	0	1	0.02777778
3	Eukaryotic kinetochore dynamics	MBC:0000363	Histone acetylation and deactylation	73	74	1	0.01369863	30	0.4109589
3	Eukaryotic kinetochore dynamics	MBC:0000366	Histone ubiquitination and deubiquitination	55	55	0	0	1	0.01818182
3	Eukaryotic kinetochore dynamics	MBC:0000367	Homologous recombination DSB repair	55	55	0	0	2.5	0.04545455
3	Eukaryotic kinetochore dynamics	MBC:0000415	Late endosome dynamics	63	64	1	0.01587302	11.5	0.1825397
3	Eukaryotic kinetochore dynamics	MBC:0000439	Metaphase to anaphase checkpoint	36	46	10	0.2777778	203.5	5.652778
3	Eukaryotic kinetochore dynamics	MBC:0000461	Mitotic spindle assembly	13	14	1	0.07692308	6.5	0.5
3	Eukaryotic kinetochore dynamics	MBC:0000595	Sister chromatid attachment to mitotic spindle	18	18	0	0	16	0.8888889
3	Eukaryotic kinetochore dynamics	MBC:0000596	Sister chromatid cohesion	41	44	3	0.07317073	11	0.2682927
3	Eukaryotic transition zone organization	MBC:0000238	Ciliary transition zone organization	15	23	5	0.3333333	30	2
3	Exosome secretion	MBC:0000255	Copper transmembrane transport	7	8	1	0.1428571	2	0.2857143
3	Exosome secretion	MBC:0000415	Late endosome dynamics	63	64	1	0.01587302	61	0.968254
3	Exosome secretion	MBC:0000450	Microtubule-based secretory vesicle traffic	8	10	2	0.25	8	1
3	Exosome secretion	MBC:0000466	Multivesicular body dynamics	51	50	1	0.01960784	47	0.9215686
3	Exosome secretion	MBC:0000552	Protein palmitoylation	16	17	1	0.0625	1	0.0625
3	Extracellular matrix breakdown by adamalysins	MBC:0000165	Adherens junction organization	47	48	1	0.0212766	14	0.2978723
3	Extracellular matrix breakdown by adamalysins	MBC:0000171	Alternative complement pathway	15	15	1	0.06666667	5	0.3333333
3	Extracellular matrix breakdown by adamalysins	MBC:0000175	Amyloid precursor protein cleavage	33	35	2	0.06060606	9	0.2727273
3	Extracellular matrix breakdown by adamalysins	MBC:0000190	Basement membrane assembly and organization	11	12	1	0.09090909	10	0.9090909
3	Extracellular matrix breakdown by adamalysins	MBC:0000245	Coagulation cascade	10	11	1	0.1	1	0.1
3	Extracellular matrix breakdown by adamalysins	MBC:0000286	Epidermal growth factor receptor signaling	33	35	2	0.06060606	22	0.6666667
3	Extracellular matrix breakdown by adamalysins	MBC:0000313	Fibrillin synthesis	14	16	2	0.1428571	8	0.5714286
3	Extracellular matrix breakdown by adamalysins	MBC:0000377	Inhibition of matrix metalloproteinase and adamalysin activity	5	6	1	0.2	1	0.2
3	Extracellular matrix breakdown by adamalysins	MBC:0000475	Neuregulin receptor signaling	25	26	1	0.04	11.5	0.46
3	Extracellular matrix breakdown by adamalysins	MBC:0000529	Procollagen cleavage into collagen	11	12	1	0.09090909	6	0.5454546
3	Extracellular matrix breakdown by adamalysins	MBC:0000607	Syndecan ectodomain shedding	7	8	1	0.1428571	1	0.1428571
3	Extracellular matrix breakdown by cathepsins	MBC:0000183	Antigen presentation via MHC class II molecules	6	7	1	0.1666667	1	0.1666667
3	Extracellular matrix breakdown by cathepsins	MBC:0000204	Calcitonin receptor signaling	12	13	1	0.08333334	5	0.4166667
3	Extracellular matrix breakdown by cathepsins	MBC:0000305	Extracellular matrix breakdown by serine proteases	28	30	1	0.03571429	20.5	0.7321429
3	Extracellular matrix breakdown by cathepsins	MBC:0000382	Integrin receptor signaling	9	10	1	0.1111111	2	0.2222222
3	Extracellular matrix breakdown by cathepsins	MBC:0000428	Lysosomal acidification	14	17	3	0.2142857	25	1.785714
3	Extracellular matrix breakdown by cathepsins	MBC:0000429	Lysosomal glycoprotein degradation	67	74	3	0.04477612	105	1.567164
3	Extracellular matrix breakdown by cathepsins	MBC:0000430	Lysosomal glycosaminoglycan degradation	16	18	2	0.125	5	0.3125
3	Extracellular matrix breakdown by cathepsins	MBC:0000431	Lysosomal lipid degradation	50	50	1	0.02	24	0.48
3	Extracellular matrix breakdown by cathepsins	MBC:0000562	Rank signaling	36	37	1	0.02777778	34	0.9444444
3	Extracellular matrix breakdown by heparanases	MBC:0000607	Syndecan ectodomain shedding	7	7	1	0.1428571	6.5	0.9285714
3	Extracellular matrix breakdown by matrix metalloproteases	MBC:0000189	Base excision repair	39	40	1	0.02564103	3	0.07692308
3	Extracellular matrix breakdown by matrix metalloproteases	MBC:0000269	Discoidin domain receptor signaling	2	3	1	0.5	1	0.5
3	Extracellular matrix breakdown by matrix metalloproteases	MBC:0000300	Extracellular matrix breakdown by adamalysins	34	36	2	0.05882353	25.5	0.75
3	Extracellular matrix breakdown by matrix metalloproteases	MBC:0000301	Extracellular matrix breakdown by cathepsins	20	22	1	0.05	1.5	0.075
3	Extracellular matrix breakdown by matrix metalloproteases	MBC:0000312	Fibrillar collagen core structure organization	15	16	1	0.06666667	1	0.06666667
3	Extracellular matrix breakdown by matrix metalloproteases	MBC:0000377	Inhibition of matrix metalloproteinase and adamalysin activity	5	6	1	0.2	1	0.2
3	Extracellular matrix breakdown by matrix metalloproteases	MBC:0000506	Osteonectin receptor signaling	15	17	1	0.06666667	2	0.1333333
3	Extracellular matrix breakdown by serine proteases	MBC:0000171	Alternative complement pathway	15	15	1	0.06666667	4	0.2666667
3	Extracellular matrix breakdown by serine proteases	MBC:0000201	Bradykinin receptor signaling	9	10	1	0.1111111	4.5	0.5
3	Extracellular matrix breakdown by serine proteases	MBC:0000267	Desmosome organization	39	41	2	0.05128205	20.5	0.525641
3	Extracellular matrix breakdown by serine proteases	MBC:0000281	Endoplasmic reticulum quality control system	64	65	1	0.015625	3	0.046875
3	Extracellular matrix breakdown by serine proteases	MBC:0000301	Extracellular matrix breakdown by cathepsins	20	22	2	0.1	17	0.85
3	Extracellular matrix breakdown by serine proteases	MBC:0000318	Filopodium organization	36	36	1	0.02777778	15.5	0.4305556
3	Extracellular matrix breakdown by serine proteases	MBC:0000340	Glutamate-mediated control of postsynaptic potential	55	56	1	0.01818182	17	0.3090909
3	Extracellular matrix breakdown by serine proteases	MBC:0000349	Granulocyte-colony stimulating factor receptor signaling	15	15	0	0	0.5	0.03333334
3	Extracellular matrix breakdown by serine proteases	MBC:0000350	Growth differentiation factor receptor signaling	25	26	1	0.04	1	0.04
3	Extracellular matrix breakdown by serine proteases	MBC:0000402	Interleukin 6 receptor signaling	14	14	0	0	1	0.07142857
3	Extracellular matrix breakdown by serine proteases	MBC:0000562	Rank signaling	36	37	1	0.02777778	10.5	0.2916667
3	Extracellular matrix breakdown by serine proteases	MBC:0000567	Regulation of iron homeostasis	28	29	1	0.03571429	19	0.6785714
3	Extracellular matrix breakdown by serine proteases	MBC:0000601	Sodium transmembrane transport	53	54	1	0.01886792	36	0.6792453
3	Extrinsic apoptosis pathway	MBC:0000184	Apoptosis caspase pathway	11	13	4	0.3636364	26.5	2.409091
3	Extrinsic apoptosis pathway	MBC:0000376	Inhibition of apoptosis	31	33	2	0.06451613	48	1.548387
3	Extrinsic apoptosis pathway	MBC:0000409	Intrinsic apoptosis pathway	26	29	3	0.1153846	58	2.230769
3	Extrinsic apoptosis pathway	MBC:0000455	Mitochondrial fission	31	31	0	0	1	0.03225806
3	Extrinsic apoptosis pathway	MBC:0000480	NFkB signaling pathway	14	15	1	0.07142857	4	0.2857143
3	Extrinsic apoptosis pathway	MBC:0000497	Nuclear pore complex organization	70	71	1	0.01428571	43	0.6142857
3	Extrinsic apoptosis pathway	MBC:0000571	Retinoic acid receptor signaling	46	46	1	0.02173913	41	0.8913044
3	Fanconi anemia interstrand cross-link repair pathway	MBC:0000219	Cellular iron storage	12	13	1	0.08333334	6	0.5
3	Fanconi anemia interstrand cross-link repair pathway	MBC:0000220	Cellular iron uptake	19	20	1	0.05263158	9	0.4736842
3	Fanconi anemia interstrand cross-link repair pathway	MBC:0000240	Class switch recombination	42	43	1	0.02380952	16.5	0.3928571
3	Fanconi anemia interstrand cross-link repair pathway	MBC:0000266	Desaturation of fatty acids	9	10	1	0.1111111	4.5	0.5
3	Fanconi anemia interstrand cross-link repair pathway	MBC:0000270	DNA cleavage	22	24	2	0.09090909	6	0.2727273
3	Fanconi anemia interstrand cross-link repair pathway	MBC:0000310	Fatty acid transfer between membranes	34	35	1	0.02941176	17	0.5
3	Fanconi anemia interstrand cross-link repair pathway	MBC:0000366	Histone ubiquitination and deubiquitination	55	57	2	0.03636364	85	1.545455
3	Fanconi anemia interstrand cross-link repair pathway	MBC:0000367	Homologous recombination DSB repair	55	70	16	0.2909091	449	8.163636
3	Fanconi anemia interstrand cross-link repair pathway	MBC:0000485	Non-homologous end joining DSB repair	22	22	1	0.04545455	6	0.2727273
3	Fanconi anemia interstrand cross-link repair pathway	MBC:0000504	Nucleotide excision repair	35	36	1	0.02857143	15	0.4285714
3	Fanconi anemia interstrand cross-link repair pathway	MBC:0000553	Protein polyubiquitination	19	20	1	0.05263158	11	0.5789474
3	Fatty acid elongation	MBC:0000193	Beta-oxidation	40	41	1	0.025	26	0.65
3	Fatty acid elongation	MBC:0000266	Desaturation of fatty acids	9	11	2	0.2222222	9	1
3	Fatty acid elongation	MBC:0000425	Lipogenesis	12	13	1	0.08333334	10	0.8333333
3	Fatty acid elongation	MBC:0000603	Sphingolipid metabolism	25	26	1	0.04	1	0.04
3	Fatty acid omega-hydroxylation	MBC:0000266	Desaturation of fatty acids	9	10	1	0.1111111	3.5	0.3888889
3	Fatty acid omega-hydroxylation	MBC:0000277	Eicosanoid metabolism	18	22	4	0.2222222	34	1.888889
3	Fatty acid omega-hydroxylation	MBC:0000468	Myelin biogenesis and maturation	9	10	1	0.1111111	2	0.2222222
3	Fatty acid omega-hydroxylation	MBC:0000511	Peroxisome proliferator-activated receptor alpha signaling	6	8	2	0.3333333	9	1.5
3	Fatty acid omega-hydroxylation	MBC:0000575	Riboflavin metabolism	24	25	1	0.04166667	19	0.7916667
3	Fatty acid transfer between membranes	MBC:0000193	Beta-oxidation	40	42	1	0.025	20.5	0.5125
3	Fatty acid transfer between membranes	MBC:0000196	Bile acid secretion and re-absorbtion	14	15	1	0.07142857	6	0.4285714
3	Fatty acid transfer between membranes	MBC:0000197	Bile acid synthesis from cholesterol	16	17	1	0.0625	6	0.375
3	Fatty acid transfer between membranes	MBC:0000220	Cellular iron uptake	19	20	1	0.05263158	12	0.6315789
3	Fatty acid transfer between membranes	MBC:0000406	Intestinal absorption and excretion of cholesterol	18	19	1	0.05555556	5.5	0.3055556
3	Fatty acid transfer between membranes	MBC:0000421	Lipid droplet biogenesis	19	22	3	0.1578947	29	1.526316
3	Fatty acid transfer between membranes	MBC:0000425	Lipogenesis	12	13	1	0.08333334	6	0.5
3	Fatty acid transfer between membranes	MBC:0000458	Mitochondrial uncoupling by mitochondrial anion carrier proteins	36	37	1	0.02777778	31.5	0.875
3	Fatty acid transfer between membranes	MBC:0000475	Neuregulin receptor signaling	25	26	1	0.04	7	0.28
3	Fatty acid transfer between membranes	MBC:0000512	Peroxisome proliferator-activated receptor gamma signaling	30	31	1	0.03333334	32.5	1.083333
3	Fatty acid transfer between membranes	MBC:0000640	Triacylglycerol hydrolysis and mobilization	35	37	2	0.05714286	43	1.228571
3	Fatty acid transport by Carnitine shuttle	MBC:0000193	Beta-oxidation	40	48	7	0.175	195.5	4.8875
3	Fatty acid transport by Carnitine shuttle	MBC:0000412	Keton body metabolism	7	8	1	0.1428571	1	0.1428571
3	Fibrillar collagen core structure organization	MBC:0000249	Collagen fibril organization by fibril-associated bridges	12	12	0	0	1.5	0.125
3	Fibrillar collagen core structure organization	MBC:0000303	Extracellular matrix breakdown by matrix metalloproteases	27	27	0	0	0.5	0.01851852
3	Fibrillar collagen core structure organization	MBC:0000316	Fibronectin synthesis	17	18	1	0.05882353	6.5	0.3823529
3	Fibrillar collagen core structure organization	MBC:0000529	Procollagen cleavage into collagen	11	12	1	0.09090909	1	0.09090909
3	Fibrillar collagen core structure organization	MBC:0000530	Procollagen processing in the ER	5	5	0	0	1	0.2
3	Fibrillar collagen core structure organization	MBC:0000628	Transcription regulation by mediator	76	77	1	0.01315789	73	0.9605263
3	Fibrillin synthesis	MBC:0000441	Microfibril scaffold organization	1	2	1	1	1	1
3	Fibroblast growth factor receptor signaling	MBC:0000190	Basement membrane assembly and organization	11	12	1	0.09090909	7	0.6363636
3	Fibroblast growth factor receptor signaling	MBC:0000197	Bile acid synthesis from cholesterol	16	17	1	0.0625	9	0.5625
3	Fibroblast growth factor receptor signaling	MBC:0000233	Chondroitin sulfate and dermatan sulfate synthesis	7	8	1	0.1428571	1	0.1428571
3	Fibroblast growth factor receptor signaling	MBC:0000270	DNA cleavage	22	23	1	0.04545455	2.5	0.1136364
3	Fibroblast growth factor receptor signaling	MBC:0000357	Heparin and heparan sulfate synthesis	16	18	2	0.125	4	0.25
3	Fibroblast growth factor receptor signaling	MBC:0000406	Intestinal absorption and excretion of cholesterol	18	19	1	0.05555556	5	0.2777778
3	Fibroblast growth factor receptor signaling	MBC:0000410	JAK-STAT signaling pathway	19	20	1	0.05263158	1	0.05263158
3	Fibroblast growth factor receptor signaling	MBC:0000435	MAPK signaling pathway	54	55	1	0.01851852	11.5	0.212963
3	Fibroblast growth factor receptor signaling	MBC:0000470	Natriuretic peptide receptor signaling	28	29	1	0.03571429	3.5	0.125
3	Fibroblast growth factor receptor signaling	MBC:0000483	Nodal growth differentiation factor receptor signaling	56	57	1	0.01785714	40	0.7142857
3	Fibroblast growth factor receptor signaling	MBC:0000522	Platelet-derived growth factor receptor signaling	20	20	1	0.05	7.5	0.375
3	Fibroblast growth factor receptor signaling	MBC:0000571	Retinoic acid receptor signaling	46	47	1	0.02173913	12	0.2608696
3	Fibroblast growth factor receptor signaling	MBC:0000608	Syndecan receptor signaling	9	11	3	0.3333333	9	1
3	Fibroblast growth factor receptor signaling	MBC:0000657	Versican receptor signaling	6	7	1	0.1666667	1	0.1666667
3	Fibroblast growth factor receptor signaling	MBC:0000667	WNT-Beta-catenin signaling pathway	83	85	1	0.01204819	9	0.1084337
3	Fibulin receptor signaling	MBC:0000278	Elastin cross-linking and assembly	3	3	0	0	0.5	0.1666667
3	Fibulin receptor signaling	MBC:0000313	Fibrillin synthesis	14	16	2	0.1428571	13.5	0.9642857
3	Fibulin receptor signaling	MBC:0000364	Histone methylation and demethylation	141	142	1	0.007092198	30	0.212766
3	Filopodium organization	MBC:0000157	Actin filament bundling and crosslinking	29	29	0	0	0.5	0.01724138
3	Filopodium organization	MBC:0000161	Actin polymerization	92	92	0	0	2	0.02173913
3	Filopodium organization	MBC:0000200	Bone morphogenetic protein receptor signaling	42	42	0	0	1	0.02380952
3	Filopodium organization	MBC:0000206	CAM kinase signaling pathway	13	13	0	0	1	0.07692308
3	Filopodium organization	MBC:0000413	Lamellipodium organization	52	54	3	0.05769231	111.5	2.144231
3	Filopodium organization	MBC:0000466	Multivesicular body dynamics	51	51	0	0	0.5	0.009803922
3	Filopodium organization	MBC:0000470	Natriuretic peptide receptor signaling	28	28	0	0	1.5	0.05357143
3	Focal adhesion organization	MBC:0000160	Actin filament severing and depolymerization	20	21	1	0.05	1	0.05
3	Focal adhesion organization	MBC:0000161	Actin polymerization	92	92	1	0.01086957	61	0.6630435
3	Focal adhesion organization	MBC:0000165	Adherens junction organization	47	48	1	0.0212766	14	0.2978723
3	Focal adhesion organization	MBC:0000251	Connection of muscle sarcomere to plasma membrane	14	14	1	0.07142857	9	0.6428571
3	Focal adhesion organization	MBC:0000340	Glutamate-mediated control of postsynaptic potential	55	55	0	0	3	0.05454545
3	Focal adhesion organization	MBC:0000402	Interleukin 6 receptor signaling	14	14	0	0	2	0.1428571
3	Focal adhesion organization	MBC:0000413	Lamellipodium organization	52	56	3	0.05769231	75.5	1.451923
3	Focal adhesion organization	MBC:0000420	Linkage of nucleoskeleton and cytoskeleton	8	9	1	0.125	4	0.5
3	Focal adhesion organization	MBC:0000469	Myofibril formation	11	12	1	0.09090909	1	0.09090909
3	Focal adhesion organization	MBC:0000563	Ras signaling pathway	16	17	1	0.0625	1	0.0625
3	Focal adhesion organization	MBC:0000618	Thyroid hormone receptor signaling	10	10	0	0	1.5	0.15
3	Focal adhesion organization	MBC:0000622	Tight junction organization	64	65	1	0.015625	22	0.34375
3	Folate cycle	MBC:0000247	Cobalamin metabolism	8	9	1	0.125	4.5	0.5625
3	Folate cycle	MBC:0000252	Conservative site-specific recombination	13	14	1	0.07692308	8	0.6153846
3	Folate cycle	MBC:0000440	Methionine cycle	5	5	0	0	1	0.2
3	Folate cycle	MBC:0000556	Purine synthesis and salvage	17	18	1	0.05882353	8	0.4705882
3	Folate cycle	MBC:0000561	Pyrimidine synthesis and salvage	8	9	1	0.125	2	0.25
3	Follicle stimulating hormone receptor signaling	MBC:0000347	G-protein coupled receptor signaling pathway	31	31	0	0	3	0.09677419
3	Follicle stimulating hormone receptor signaling	MBC:0000426	Luteinizing hormone hormone receptor signaling	6	8	1	0.1666667	4	0.6666667
3	Follicle stimulating hormone receptor signaling	MBC:0000467	Muscarinic receptor signaling	25	25	0	0	2	0.08
3	Free radical generation by Myeloperoxidase	MBC:0000323	Free radical generation by NADPH oxidase	8	4	1	0.125	8	1
3	Free radical generation by NADPH oxidase	MBC:0000179	Angiotensin receptor signaling	15	16	1	0.06666667	7	0.4666667
3	Free radical generation by NADPH oxidase	MBC:0000216	Cell cycle arrest in response to DNA damage	14	15	1	0.07142857	1	0.07142857
3	Free radical generation by NADPH oxidase	MBC:0000279	Electron transport chain	17	18	1	0.05882353	1	0.05882353
3	Free radical generation by NADPH oxidase	MBC:0000300	Extracellular matrix breakdown by adamalysins	34	35	1	0.02941176	1	0.02941176
3	Free radical generation by NADPH oxidase	MBC:0000303	Extracellular matrix breakdown by matrix metalloproteases	27	28	1	0.03703704	1	0.03703704
3	Free radical generation by NADPH oxidase	MBC:0000322	Free radical generation by Myeloperoxidase	6	3	1	0.1666667	6	1
3	Free radical generation by NADPH oxidase	MBC:0000360	HIF-1 receptor signaling pathway	32	34	2	0.0625	17	0.53125
3	Free radical generation by NADPH oxidase	MBC:0000470	Natriuretic peptide receptor signaling	28	29	1	0.03571429	19	0.6785714
3	Free radical generation by NADPH oxidase	MBC:0000552	Protein palmitoylation	16	17	1	0.0625	1	0.0625
3	Fructose and mannose metabolism	MBC:0000517	Phosphate transmembrane transport	32	33	1	0.03125	11	0.34375
3	Fructose and mannose metabolism	MBC:0000523	Polyol pathway	3	4	1	0.3333333	1	0.3333333
3	G2 M transition checkpoint	MBC:0000216	Cell cycle arrest in response to DNA damage	14	16	2	0.1428571	15	1.071429
3	G2 M transition checkpoint	MBC:0000460	Mitotic H3 phosphorylation	19	21	2	0.1052632	17	0.8947368
3	GABA metabolism	MBC:0000274	Dopamine-mediated control of postsynaptic potential	21	23	1	0.04761905	1	0.04761905
3	GABA metabolism	MBC:0000339	Glutamate and glutamine metabolism	13	14	1	0.07692308	1	0.07692308
3	GABA metabolism	MBC:0000340	Glutamate-mediated control of postsynaptic potential	55	57	1	0.01818182	1	0.01818182
3	GABA-mediated control of postsynaptic potential	MBC:0000342	Glycine-mediated control of postsynaptic potential	9	12	3	0.3333333	14.5	1.611111
3	GABA-mediated control of postsynaptic potential	MBC:0000432	Macroautophagy	26	27	1	0.03846154	15	0.5769231
3	Galactose metabolism	MBC:0000240	Class switch recombination	42	43	1	0.02380952	28	0.6666667
3	Galactose metabolism	MBC:0000630	Transcription termination	32	34	2	0.0625	36	1.125
3	Gap junction organization	MBC:0000165	Adherens junction organization	47	47	0	0	0.5	0.0106383
3	Gap junction organization	MBC:0000191	Basement membrane attachment to cell surface	7	8	1	0.1428571	3	0.4285714
3	Gap junction organization	MBC:0000201	Bradykinin receptor signaling	9	10	1	0.1111111	1	0.1111111
3	Gap junction organization	MBC:0000209	Cardiomyocyte pacemaker current generation	11	13	2	0.1818182	6	0.5454546
3	Gap junction organization	MBC:0000214	CCN intercellular signaling protein family receptor signaling	16	17	1	0.0625	5.5	0.34375
3	Gap junction organization	MBC:0000267	Desmosome organization	39	40	1	0.02564103	1	0.02564103
3	Gap junction organization	MBC:0000274	Dopamine-mediated control of postsynaptic potential	21	23	1	0.04761905	9	0.4285714
3	Gap junction organization	MBC:0000371	Hydrogen transmembrane transport	66	67	2	0.03030303	110.5	1.674242
3	Gap junction organization	MBC:0000376	Inhibition of apoptosis	31	32	1	0.03225806	25	0.8064516
3	Gap junction organization	MBC:0000447	Microtubule plus-end tracking	13	14	1	0.07692308	3	0.2307692
3	Gap junction organization	MBC:0000483	Nodal growth differentiation factor receptor signaling	56	57	1	0.01785714	10.5	0.1875
3	Gap junction organization	MBC:0000571	Retinoic acid receptor signaling	46	47	1	0.02173913	5	0.1086956
3	Gap junction organization	MBC:0000598	Smac-mediated removal of caspase inhibition	8	9	1	0.125	4	0.5
3	Gap junction organization	MBC:0000622	Tight junction organization	64	66	2	0.03125	50.5	0.7890625
3	Gastric inhibitory polypeptide receptor signaling	MBC:0000168	Adrenocorticotropic hormone receptor signaling	10	12	2	0.2	7	0.7
3	Gastric inhibitory polypeptide receptor signaling	MBC:0000335	Glucagon-like peptide-1 receptor signaling	5	6	1	0.2	4	0.8
3	Gastrin and cholecystokinin B receptor signaling	MBC:0000196	Bile acid secretion and re-absorbtion	14	15	1	0.07142857	6.5	0.4642857
3	Gastrin and cholecystokinin B receptor signaling	MBC:0000303	Extracellular matrix breakdown by matrix metalloproteases	27	29	2	0.07407407	40	1.481481
3	Gastrin and cholecystokinin B receptor signaling	MBC:0000520	Phospholipase C signaling pathway	5	3	1	0.2	5	1
3	Ghrelin receptor signaling	MBC:0000207	Cannabinoid receptor signaling	15	16	1	0.06666667	3	0.2
3	Ghrelin receptor signaling	MBC:0000458	Mitochondrial uncoupling by mitochondrial anion carrier proteins	36	38	1	0.02777778	19.5	0.5416667
3	Ghrelin receptor signaling	MBC:0000463	Motilin receptor signaling	3	4	1	0.3333333	1	0.3333333
3	Glucagon receptor signaling	MBC:0000587	Secretin receptor signaling	5	6	1	0.2	3	0.6
3	Glucagon-like peptide-1 receptor signaling	MBC:0000334	Glucagon receptor signaling	2	3	1	0.5	2	1
3	Glucocorticoid and Mineralocorticoid synthesis	MBC:0000168	Adrenocorticotropic hormone receptor signaling	10	11	1	0.1	4.5	0.45
3	Glucocorticoid and Mineralocorticoid synthesis	MBC:0000451	Mineralocorticoid receptor signaling	10	11	1	0.1	5	0.5
3	Glucocorticoid receptor signaling	MBC:0000177	Androgen receptor signaling	14	15	1	0.07142857	4	0.2857143
3	Glucocorticoid receptor signaling	MBC:0000336	Glucocorticoid and Mineralocorticoid synthesis	6	7	1	0.1666667	5	0.8333333
3	Glucocorticoid receptor signaling	MBC:0000451	Mineralocorticoid receptor signaling	10	11	1	0.1	10	1
3	Glucocorticoid receptor signaling	MBC:0000627	Transcription regulation by chromatin remodeling	53	54	1	0.01886792	35	0.6603774
3	Glucuronidation	MBC:0000197	Bile acid synthesis from cholesterol	16	17	1	0.0625	4.5	0.28125
3	Glucuronidation	MBC:0000198	Bilirubin conjugation	7	10	3	0.4285714	7.5	1.071429
3	Glucuronidation	MBC:0000275	Drug and toxin export via multidrug resistance-associated proteins	25	26	1	0.04	9	0.36
3	Glucuronidation	MBC:0000606	Sulfonation	10	11	1	0.1	2	0.2
3	Glutamate and glutamine metabolism	MBC:0000173	Amination of alpha-keto acids and deamination of amino acids	14	15	1	0.07142857	8	0.5714286
3	Glutamate and glutamine metabolism	MBC:0000310	Fatty acid transfer between membranes	34	35	1	0.02941176	23	0.6764706
3	Glutamate and glutamine metabolism	MBC:0000326	GABA metabolism	10	11	1	0.1	2	0.2
3	Glutamate and glutamine metabolism	MBC:0000340	Glutamate-mediated control of postsynaptic potential	55	56	1	0.01818182	34	0.6181818
3	Glutamate and glutamine metabolism	MBC:0000371	Hydrogen transmembrane transport	66	65	0	0	8	0.1212121
3	Glutamate and glutamine metabolism	MBC:0000452	Mismatch repair	20	21	1	0.05	10	0.5
3	Glutamate and glutamine metabolism	MBC:0000461	Mitotic spindle assembly	13	13	0	0	0.5	0.03846154
3	Glutamate and glutamine metabolism	MBC:0000590	Serine and glycine metabolism	15	15	0	0	1	0.06666667
3	Glutamate and glutamine metabolism	MBC:0000601	Sodium transmembrane transport	53	54	2	0.03773585	62.5	1.179245
3	Glutamate-mediated control of postsynaptic potential	MBC:0000159	Actin filament nucleation and branching	33	33	0	0	3	0.09090909
3	Glutamate-mediated control of postsynaptic potential	MBC:0000160	Actin filament severing and depolymerization	20	21	1	0.05	9.5	0.475
3	Glutamate-mediated control of postsynaptic potential	MBC:0000203	Calcineurin-NFAT signaling pathway	12	12	0	0	0.5	0.04166667
3	Glutamate-mediated control of postsynaptic potential	MBC:0000206	CAM kinase signaling pathway	13	15	2	0.1538462	11	0.8461539
3	Glutamate-mediated control of postsynaptic potential	MBC:0000274	Dopamine-mediated control of postsynaptic potential	21	26	4	0.1904762	46.5	2.214286
3	Glutamate-mediated control of postsynaptic potential	MBC:0000318	Filopodium organization	36	37	2	0.05555556	38.5	1.069444
3	Glutamate-mediated control of postsynaptic potential	MBC:0000364	Histone methylation and demethylation	141	142	1	0.007092198	66	0.4680851
3	Glutamate-mediated control of postsynaptic potential	MBC:0000503	Nucleosome remodeling	43	44	1	0.02325581	1	0.02325581
3	Glutamate-mediated control of postsynaptic potential	MBC:0000565	Recycling endosome dynamics	52	52	0	0	11	0.2115385
3	Glutamate-mediated control of postsynaptic potential	MBC:0000590	Serine and glycine metabolism	15	16	1	0.06666667	2	0.1333333
3	Glutamate-mediated control of postsynaptic potential	MBC:0000660	Vesicle tethering at plasma membrane	16	17	1	0.0625	5	0.3125
3	Glutamate-mediated control of postsynaptic potential	MBC:0000669	Zinc transmembrane transport	21	21	0	0	1	0.04761905
3	Gluthatione conjugation	MBC:0000219	Cellular iron storage	12	13	1	0.08333334	6.5	0.5416667
3	Gluthatione conjugation	MBC:0000275	Drug and toxin export via multidrug resistance-associated proteins	25	24	1	0.04	22.5	0.9
3	Gluthatione conjugation	MBC:0000653	Urea cycle	10	11	1	0.1	1	0.1
3	Glycine-mediated control of postsynaptic potential	MBC:0000318	Filopodium organization	36	36	1	0.02777778	32	0.8888889
3	Glycine-mediated control of postsynaptic potential	MBC:0000327	GABA-mediated control of postsynaptic potential	14	15	1	0.07142857	10	0.7142857
3	Glycine-mediated control of postsynaptic potential	MBC:0000340	Glutamate-mediated control of postsynaptic potential	55	56	1	0.01818182	17	0.3090909
3	Glycogen synthesis and glycogenolysis	MBC:0000310	Fatty acid transfer between membranes	34	34	0	0	0.5	0.01470588
3	Glycogen synthesis and glycogenolysis	MBC:0000344	Glycolysis and Gluconeogenesis	45	46	1	0.02222222	25.5	0.5666667
3	Glycogen synthesis and glycogenolysis	MBC:0000352	Hedgehog receptor signaling	28	29	1	0.03571429	11.5	0.4107143
3	Glycogen synthesis and glycogenolysis	MBC:0000425	Lipogenesis	12	13	1	0.08333334	4	0.3333333
3	Glycogen synthesis and glycogenolysis	MBC:0000509	Pentose phosphate pathway	16	16	0	0	1	0.0625
3	Glycolysis and Gluconeogenesis	MBC:0000158	Actin filament capping	29	30	1	0.03448276	4	0.137931
3	Glycolysis and Gluconeogenesis	MBC:0000220	Cellular iron uptake	19	20	1	0.05263158	12	0.6315789
3	Glycolysis and Gluconeogenesis	MBC:0000239	Citric acid cycle	13	14	1	0.07692308	1	0.07692308
3	Glycolysis and Gluconeogenesis	MBC:0000343	Glycogen synthesis and glycogenolysis	19	22	1	0.05263158	16	0.8421053
3	Glycolysis and Gluconeogenesis	MBC:0000360	HIF-1 receptor signaling pathway	32	32	0	0	1.5	0.046875
3	Glycolysis and Gluconeogenesis	MBC:0000412	Keton body metabolism	7	8	1	0.1428571	2.5	0.3571429
3	Glycolysis and Gluconeogenesis	MBC:0000456	Mitochondrial fusion	23	23	0	0	2.5	0.1086956
3	Glycolysis and Gluconeogenesis	MBC:0000509	Pentose phosphate pathway	16	18	2	0.125	21	1.3125
3	Glycolysis and Gluconeogenesis	MBC:0000548	Protein kinase C signaling pathway	18	18	1	0.05555556	9	0.5
3	Glycolysis and Gluconeogenesis	MBC:0000599	Small ribosomal subunit organization	37	38	1	0.02702703	1	0.02702703
3	Glycolysis and Gluconeogenesis	MBC:0000633	Translation elongation	33	35	2	0.06060606	22.5	0.6818182
3	Glycolysis and Gluconeogenesis	MBC:0000634	Translation initiation	95	96	1	0.01052632	26	0.2736842
3	Glyoxylate metabolism	MBC:0000624	Transamination pathways	10	12	2	0.2	2	0.2
3	GPI-anchor synthesis and attachment to protein	MBC:0000171	Alternative complement pathway	15	15	1	0.06666667	7	0.4666667
3	GPI-anchor synthesis and attachment to protein	MBC:0000437	Membrane attack complex formation	14	15	1	0.07142857	9	0.6428571
3	GPI-anchor synthesis and attachment to protein	MBC:0000654	Vascular endothelial growth factor receptor signaling	37	38	1	0.02702703	22	0.5945946
3	G-protein coupled receptor signaling pathway	MBC:0000164	Adenylyl cyclase signaling pathway	20	22	2	0.1	10	0.5
3	G-protein coupled receptor signaling pathway	MBC:0000167	Adrenergic receptor signaling	32	35	3	0.09375	39.5	1.234375
3	G-protein coupled receptor signaling pathway	MBC:0000181	Antidiuretic hormone receptor signaling	10	10	0	0	1	0.1
3	G-protein coupled receptor signaling pathway	MBC:0000206	CAM kinase signaling pathway	13	14	1	0.07692308	3.5	0.2692308
3	G-protein coupled receptor signaling pathway	MBC:0000224	Centrosome organization	86	87	1	0.01162791	49	0.5697674
3	G-protein coupled receptor signaling pathway	MBC:0000274	Dopamine-mediated control of postsynaptic potential	21	24	1	0.04761905	3	0.1428571
3	G-protein coupled receptor signaling pathway	MBC:0000321	Follicle stimulating hormone receptor signaling	7	7	0	0	1	0.1428571
3	G-protein coupled receptor signaling pathway	MBC:0000333	Ghrelin receptor signaling	11	11	0	0	4	0.3636364
3	G-protein coupled receptor signaling pathway	MBC:0000364	Histone methylation and demethylation	141	142	1	0.007092198	30	0.212766
3	G-protein coupled receptor signaling pathway	MBC:0000467	Muscarinic receptor signaling	25	26	1	0.04	25.5	1.02
3	G-protein coupled receptor signaling pathway	MBC:0000520	Phospholipase C signaling pathway	5	5	0	0	1.5	0.3
3	Granulocyte macrophage colony-stimulating factor receptor signaling	MBC:0000402	Interleukin 6 receptor signaling	14	14	1	0.07142857	7	0.5
3	Granulocyte macrophage colony-stimulating factor receptor signaling	MBC:0000435	MAPK signaling pathway	54	56	2	0.03703704	101	1.87037
3	Granulocyte macrophage colony-stimulating factor receptor signaling	MBC:0000536	Prostaglandin D2 receptor signaling	15	16	1	0.06666667	11	0.7333333
3	Granulocyte macrophage colony-stimulating factor receptor signaling	MBC:0000563	Ras signaling pathway	16	17	1	0.0625	8	0.5
3	Granulocyte-colony stimulating factor receptor signaling	MBC:0000170	Albumin mediated blood protein transport	2	3	1	0.5	1	0.5
3	Granulocyte-colony stimulating factor receptor signaling	MBC:0000226	Chaperone mediated protein folding in ER	33	34	1	0.03030303	7.5	0.2272727
3	Granulocyte-colony stimulating factor receptor signaling	MBC:0000290	Erythropoietin receptor signaling	6	7	1	0.1666667	4	0.6666667
3	Granulocyte-colony stimulating factor receptor signaling	MBC:0000418	Leukemia inhibitory factor receptor signaling	10	11	1	0.1	2	0.2
3	Granulocyte-colony stimulating factor receptor signaling	MBC:0000470	Natriuretic peptide receptor signaling	28	29	1	0.03571429	20.5	0.7321429
3	Granulocyte-colony stimulating factor receptor signaling	MBC:0000475	Neuregulin receptor signaling	25	26	1	0.04	13.5	0.54
3	Granulocyte-colony stimulating factor receptor signaling	MBC:0000505	Oncostatin-M receptor signaling	6	8	2	0.3333333	4	0.6666667
3	Granulocyte-colony stimulating factor receptor signaling	MBC:0000557	Purinergic P1 receptor signaling	8	9	1	0.125	1	0.125
3	Granulocyte-colony stimulating factor receptor signaling	MBC:0000563	Ras signaling pathway	16	18	1	0.0625	2.5	0.15625
3	Granulocyte-colony stimulating factor receptor signaling	MBC:0000615	Thrombopoietin receptor signaling	7	8	1	0.1428571	1	0.1428571
3	Growth differentiation factor receptor signaling	MBC:0000162	Activin receptor signaling	12	17	4	0.3333333	10	0.8333333
3	Growth differentiation factor receptor signaling	MBC:0000200	Bone morphogenetic protein receptor signaling	42	44	1	0.02380952	30	0.7142857
3	Growth differentiation factor receptor signaling	MBC:0000374	Inhibin receptor signaling	13	15	1	0.07692308	10	0.7692308
3	Growth differentiation factor receptor signaling	MBC:0000483	Nodal growth differentiation factor receptor signaling	56	57	2	0.03571429	89.5	1.598214
3	Growth differentiation factor receptor signaling	MBC:0000567	Regulation of iron homeostasis	28	29	1	0.03571429	17	0.6071429
3	Growth hormone receptor signaling	MBC:0000333	Ghrelin receptor signaling	11	13	2	0.1818182	17	1.545455
3	Growth hormone receptor signaling	MBC:0000350	Growth differentiation factor receptor signaling	25	25	0	0	5	0.2
3	Growth hormone receptor signaling	MBC:0000410	JAK-STAT signaling pathway	19	20	1	0.05263158	11.5	0.6052632
3	Growth hormone receptor signaling	MBC:0000463	Motilin receptor signaling	3	5	2	0.6666667	2	0.6666667
3	Growth hormone receptor signaling	MBC:0000533	Prolactin receptor signaling	8	10	1	0.125	6	0.75
3	Growth hormone receptor signaling	MBC:0000571	Retinoic acid receptor signaling	46	46	0	0	4	0.08695652
3	Growth hormone receptor signaling	MBC:0000602	Somatostatin receptor signaling	10	12	1	0.1	6	0.6
3	Hedgehog receptor signaling	MBC:0000291	Estrogen receptor signaling	13	14	1	0.07692308	2	0.1538462
3	Hedgehog receptor signaling	MBC:0000295	Eukaryotic intraflagellar transport	36	39	3	0.08333334	47	1.305556
3	Hedgehog receptor signaling	MBC:0000297	Eukaryotic transition zone organization	15	16	1	0.06666667	9.5	0.6333333
3	Hedgehog receptor signaling	MBC:0000305	Extracellular matrix breakdown by serine proteases	28	28	0	0	2.5	0.08928572
3	Hedgehog receptor signaling	MBC:0000316	Fibronectin synthesis	17	18	1	0.05882353	6.5	0.3823529
3	Hedgehog receptor signaling	MBC:0000357	Heparin and heparan sulfate synthesis	16	17	1	0.0625	7	0.4375
3	Hedgehog receptor signaling	MBC:0000477	Neuronal membrane depolarization during action potential	16	18	2	0.125	4	0.25
3	Hedgehog receptor signaling	MBC:0000507	Osteopontin receptor signaling	30	31	1	0.03333334	24	0.8
3	Hedgehog receptor signaling	MBC:0000508	Parathyroid hormone receptor signaling	9	10	1	0.1111111	5	0.5555556
3	Heme degradation to bilirubin	MBC:0000198	Bilirubin conjugation	7	9	2	0.2857143	6	0.8571429
3	Heme degradation to bilirubin	MBC:0000354	Heme synthesis	26	28	2	0.07692308	44.5	1.711538
3	Heme synthesis	MBC:0000219	Cellular iron storage	12	12	0	0	1.5	0.125
3	Heme synthesis	MBC:0000220	Cellular iron uptake	19	20	1	0.05263158	12	0.6315789
3	Heme synthesis	MBC:0000356	Hemoglobin and myoglobin synthesis	17	20	3	0.1764706	27	1.588235
3	Heme synthesis	MBC:0000410	JAK-STAT signaling pathway	19	20	1	0.05263158	12	0.6315789
3	Heme synthesis	MBC:0000567	Regulation of iron homeostasis	28	34	5	0.1785714	35	1.25
3	Heme synthesis	MBC:0000575	Riboflavin metabolism	24	25	1	0.04166667	3.5	0.1458333
3	Hemidesmosome organization	MBC:0000176	Anchoring of nuclear membrane to cytoskeleton	5	7	2	0.4	2	0.4
3	Hemidesmosome organization	MBC:0000188	Axonal intermediate filament dynamics	11	12	1	0.09090909	7	0.6363636
3	Hemidesmosome organization	MBC:0000191	Basement membrane attachment to cell surface	7	8	1	0.1428571	6	0.8571429
3	Hemidesmosome organization	MBC:0000267	Desmosome organization	39	44	2	0.05128205	20	0.5128205
3	Hemidesmosome organization	MBC:0000628	Transcription regulation by mediator	76	78	1	0.01315789	51	0.6710526
3	Hemidesmosome organization	MBC:0000629	Transcription repression	87	86	1	0.01149425	62	0.7126437
3	Hemoglobin and myoglobin synthesis	MBC:0000231	Cholesterol transport by lipoproteins	20	21	1	0.05	10	0.5
3	Hemoglobin and myoglobin synthesis	MBC:0000240	Class switch recombination	42	43	1	0.02380952	4	0.0952381
3	Hemoglobin and myoglobin synthesis	MBC:0000430	Lysosomal glycosaminoglycan degradation	16	17	1	0.0625	3.5	0.21875
3	Hemoglobin and myoglobin synthesis	MBC:0000617	Thromboxane receptor signaling	6	7	1	0.1666667	2	0.3333333
3	Hemoglobin and myoglobin synthesis	MBC:0000634	Translation initiation	95	96	1	0.01052632	26	0.2736842
3	Heparin and heparan sulfate synthesis	MBC:0000302	Extracellular matrix breakdown by heparanases	8	9	1	0.125	1	0.125
3	Heparin and heparan sulfate synthesis	MBC:0000608	Syndecan receptor signaling	9	9	1	0.1111111	1	0.1111111
3	Heparin-binding EGF-like growth factor receptor signaling	MBC:0000286	Epidermal growth factor receptor signaling	33	35	1	0.03030303	29	0.8787879
3	Heparin-binding EGF-like growth factor receptor signaling	MBC:0000300	Extracellular matrix breakdown by adamalysins	34	34	0	0	0.5	0.01470588
3	Hepatocyte growth factor receptor signaling	MBC:0000315	Fibronectin assembly	9	9	0	0	2	0.2222222
3	Hepatocyte growth factor receptor signaling	MBC:0000522	Platelet-derived growth factor receptor signaling	20	21	1	0.05	14	0.7
3	HIF-1 receptor signaling pathway	MBC:0000219	Cellular iron storage	12	13	1	0.08333334	1	0.08333334
3	HIF-1 receptor signaling pathway	MBC:0000290	Erythropoietin receptor signaling	6	8	1	0.1666667	1	0.1666667
3	HIF-1 receptor signaling pathway	MBC:0000344	Glycolysis and Gluconeogenesis	45	47	2	0.04444445	42.5	0.9444444
3	HIF-1 receptor signaling pathway	MBC:0000366	Histone ubiquitination and deubiquitination	55	56	1	0.01818182	7	0.1272727
3	HIF-1 receptor signaling pathway	MBC:0000376	Inhibition of apoptosis	31	32	1	0.03225806	19	0.6129032
3	HIF-1 receptor signaling pathway	MBC:0000435	MAPK signaling pathway	54	55	1	0.01851852	22	0.4074074
3	HIF-1 receptor signaling pathway	MBC:0000449	Microtubule stabilization	10	11	1	0.1	9	0.9
3	HIF-1 receptor signaling pathway	MBC:0000521	PI3 kinase AKT signaling pathway	24	25	1	0.04166667	16	0.6666667
3	HIF-1 receptor signaling pathway	MBC:0000567	Regulation of iron homeostasis	28	30	1	0.03571429	1	0.03571429
3	HIF-1 receptor signaling pathway	MBC:0000568	Regulation of proteasomal proteolysis by signalosome	20	20	0	0	1	0.05
3	Hippo signaling	MBC:0000158	Actin filament capping	29	30	1	0.03448276	3	0.1034483
3	Hippo signaling	MBC:0000161	Actin polymerization	92	92	1	0.01086957	22	0.2391304
3	Hippo signaling	MBC:0000165	Adherens junction organization	47	50	1	0.0212766	12.5	0.2659574
3	Hippo signaling	MBC:0000222	Centrosome duplication	30	31	1	0.03333334	15	0.5
3	Hippo signaling	MBC:0000224	Centrosome organization	86	88	2	0.02325581	113	1.313954
3	Hippo signaling	MBC:0000254	Contractile ring formation	10	11	1	0.1	4	0.4
3	Hippo signaling	MBC:0000275	Drug and toxin export via multidrug resistance-associated proteins	25	26	1	0.04	10.5	0.42
3	Hippo signaling	MBC:0000296	Eukaryotic kinetochore dynamics	56	57	1	0.01785714	5	0.08928572
3	Hippo signaling	MBC:0000318	Filopodium organization	36	34	2	0.05555556	36	1
3	Hippo signaling	MBC:0000319	Focal adhesion organization	61	63	1	0.01639344	32	0.5245901
3	Hippo signaling	MBC:0000347	G-protein coupled receptor signaling pathway	31	33	2	0.06451613	33	1.064516
3	Hippo signaling	MBC:0000352	Hedgehog receptor signaling	28	28	0	0	4.5	0.1607143
3	Hippo signaling	MBC:0000413	Lamellipodium organization	52	57	1	0.01923077	11	0.2115385
3	Hippo signaling	MBC:0000512	Peroxisome proliferator-activated receptor gamma signaling	30	31	1	0.03333334	23	0.7666667
3	Hippo signaling	MBC:0000522	Platelet-derived growth factor receptor signaling	20	20	0	0	1	0.05
3	Hippo signaling	MBC:0000622	Tight junction organization	64	67	1	0.015625	13	0.203125
3	Hippo signaling	MBC:0000628	Transcription regulation by mediator	76	78	1	0.01315789	3	0.03947368
3	Hippo signaling	MBC:0000629	Transcription repression	87	86	1	0.01149425	4	0.04597701
3	Hippo signaling	MBC:0000654	Vascular endothelial growth factor receptor signaling	37	37	0	0	10.5	0.2837838
3	Histamine metabolism	MBC:0000326	GABA metabolism	10	5	1	0.1	7.5	0.75
3	Histamine metabolism	MBC:0000331	Gastrin and cholecystokinin B receptor signaling	5	6	1	0.2	1	0.2
3	Histamine metabolism	MBC:0000357	Heparin and heparan sulfate synthesis	16	17	1	0.0625	3	0.1875
3	Histamine metabolism	MBC:0000634	Translation initiation	95	96	1	0.01052632	26	0.2736842
3	Histone acetylation and deactylation	MBC:0000216	Cell cycle arrest in response to DNA damage	14	15	1	0.07142857	5	0.3571429
3	Histone acetylation and deactylation	MBC:0000364	Histone methylation and demethylation	141	154	3	0.0212766	87.5	0.6205674
3	Histone acetylation and deactylation	MBC:0000365	Histone phosphorylation and dephosphorylation	53	57	3	0.05660377	106	2
3	Histone acetylation and deactylation	MBC:0000366	Histone ubiquitination and deubiquitination	55	58	4	0.07272727	110.5	2.009091
3	Histone acetylation and deactylation	MBC:0000501	Nucleosome assembly	46	49	3	0.06521739	45	0.9782609
3	Histone acetylation and deactylation	MBC:0000502	Nucleosome disassembly	35	35	0	0	1.5	0.04285714
3	Histone acetylation and deactylation	MBC:0000503	Nucleosome remodeling	43	43	0	0	2.5	0.05813954
3	Histone acetylation and deactylation	MBC:0000541	Protein acylation	18	18	0	0	1	0.05555556
3	Histone acetylation and deactylation	MBC:0000569	Regulation of RNA polymerase II by elongation factors	39	42	3	0.07692308	9	0.2307692
3	Histone acetylation and deactylation	MBC:0000627	Transcription regulation by chromatin remodeling	53	57	3	0.05660377	8.5	0.1603774
3	Histone methylation and demethylation	MBC:0000189	Base excision repair	39	40	1	0.02564103	6	0.1538462
3	Histone methylation and demethylation	MBC:0000235	Chromatin organization by Polycomb repressive complexes	25	26	1	0.04	1	0.04
3	Histone methylation and demethylation	MBC:0000240	Class switch recombination	42	42	0	0	9	0.2142857
3	Histone methylation and demethylation	MBC:0000242	Clathrin-mediated endocytosis	42	42	0	0	0.5	0.01190476
3	Histone methylation and demethylation	MBC:0000260	Cytoplasmic Dicer-mediated microRNA and endogenous siRNA processing	11	12	1	0.09090909	2	0.1818182
3	Histone methylation and demethylation	MBC:0000270	DNA cleavage	22	23	1	0.04545455	20	0.9090909
3	Histone methylation and demethylation	MBC:0000314	Fibroblast growth factor receptor signaling	17	17	0	0	0.5	0.02941176
3	Histone methylation and demethylation	MBC:0000363	Histone acetylation and deactylation	73	81	9	0.1232877	347	4.753425
3	Histone methylation and demethylation	MBC:0000365	Histone phosphorylation and dephosphorylation	53	58	8	0.1509434	130	2.45283
3	Histone methylation and demethylation	MBC:0000366	Histone ubiquitination and deubiquitination	55	60	5	0.09090909	97	1.763636
3	Histone methylation and demethylation	MBC:0000410	JAK-STAT signaling pathway	19	20	1	0.05263158	1	0.05263158
3	Histone methylation and demethylation	MBC:0000460	Mitotic H3 phosphorylation	19	19	0	0	2	0.1052632
3	Histone methylation and demethylation	MBC:0000497	Nuclear pore complex organization	70	70	0	0	9	0.1285714
3	Histone methylation and demethylation	MBC:0000501	Nucleosome assembly	46	48	3	0.06521739	35	0.7608696
3	Histone methylation and demethylation	MBC:0000502	Nucleosome disassembly	35	41	4	0.1142857	38	1.085714
3	Histone methylation and demethylation	MBC:0000503	Nucleosome remodeling	43	47	3	0.06976745	52.5	1.22093
3	Histone methylation and demethylation	MBC:0000512	Peroxisome proliferator-activated receptor gamma signaling	30	31	1	0.03333334	20	0.6666667
3	Histone methylation and demethylation	MBC:0000569	Regulation of RNA polymerase II by elongation factors	39	42	3	0.07692308	36	0.9230769
3	Histone methylation and demethylation	MBC:0000571	Retinoic acid receptor signaling	46	46	0	0	1	0.02173913
3	Histone methylation and demethylation	MBC:0000577	Ribonucleoprotein nuclear export	28	29	1	0.03571429	2	0.07142857
3	Histone methylation and demethylation	MBC:0000582	RNA editing	23	23	0	0	1	0.04347826
3	Histone methylation and demethylation	MBC:0000610	Telomere replication	24	25	1	0.04166667	13	0.5416667
3	Histone methylation and demethylation	MBC:0000625	Transcription by rna polymerase II	56	52	0	0	1	0.01785714
3	Histone methylation and demethylation	MBC:0000627	Transcription regulation by chromatin remodeling	53	58	6	0.1132075	127	2.396226
3	Histone methylation and demethylation	MBC:0000629	Transcription repression	87	90	1	0.01149425	67	0.770115
3	Histone methylation and demethylation	MBC:0000640	Triacylglycerol hydrolysis and mobilization	35	36	1	0.02857143	7	0.2
3	Histone methylation and demethylation	MBC:0000667	WNT-Beta-catenin signaling pathway	83	84	1	0.01204819	34	0.4096386
3	Histone phosphorylation and dephosphorylation	MBC:0000363	Histone acetylation and deactylation	73	76	1	0.01369863	23.5	0.3219178
3	Histone phosphorylation and dephosphorylation	MBC:0000502	Nucleosome disassembly	35	36	1	0.02857143	5	0.1428571
3	Histone phosphorylation and dephosphorylation	MBC:0000627	Transcription regulation by chromatin remodeling	53	52	1	0.01886792	47	0.8867925
3	Histone ubiquitination and deubiquitination	MBC:0000189	Base excision repair	39	40	1	0.02564103	15	0.3846154
3	Histone ubiquitination and deubiquitination	MBC:0000224	Centrosome organization	86	88	2	0.02325581	68	0.7906977
3	Histone ubiquitination and deubiquitination	MBC:0000325	G2 M transition checkpoint	16	17	1	0.0625	9	0.5625
3	Histone ubiquitination and deubiquitination	MBC:0000363	Histone acetylation and deactylation	73	74	1	0.01369863	17.5	0.239726
3	Histone ubiquitination and deubiquitination	MBC:0000364	Histone methylation and demethylation	141	148	1	0.007092198	77	0.5460993
3	Histone ubiquitination and deubiquitination	MBC:0000365	Histone phosphorylation and dephosphorylation	53	57	2	0.03773585	34	0.6415094
3	Histone ubiquitination and deubiquitination	MBC:0000485	Non-homologous end joining DSB repair	22	23	1	0.04545455	12	0.5454546
3	Histone ubiquitination and deubiquitination	MBC:0000569	Regulation of RNA polymerase II by elongation factors	39	41	1	0.02564103	19	0.4871795
3	Histone ubiquitination and deubiquitination	MBC:0000577	Ribonucleoprotein nuclear export	28	28	0	0	1	0.03571429
3	Homologous recombination DSB repair	MBC:0000172	Alternative end joining DSB repair	7	8	1	0.1428571	2	0.2857143
3	Homologous recombination DSB repair	MBC:0000179	Angiotensin receptor signaling	15	15	0	0	2	0.1333333
3	Homologous recombination DSB repair	MBC:0000189	Base excision repair	39	40	1	0.02564103	24	0.6153846
3	Homologous recombination DSB repair	MBC:0000224	Centrosome organization	86	88	2	0.02325581	97	1.127907
3	Homologous recombination DSB repair	MBC:0000240	Class switch recombination	42	42	0	0	3	0.07142857
3	Homologous recombination DSB repair	MBC:0000270	DNA cleavage	22	23	1	0.04545455	6	0.2727273
3	Homologous recombination DSB repair	MBC:0000296	Eukaryotic kinetochore dynamics	56	56	0	0	3.5	0.0625
3	Homologous recombination DSB repair	MBC:0000325	G2 M transition checkpoint	16	17	1	0.0625	15.5	0.96875
3	Homologous recombination DSB repair	MBC:0000366	Histone ubiquitination and deubiquitination	55	55	0	0	1	0.01818182
3	Homologous recombination DSB repair	MBC:0000485	Non-homologous end joining DSB repair	22	24	2	0.09090909	31	1.409091
3	Homologous recombination DSB repair	MBC:0000504	Nucleotide excision repair	35	37	0	0	1	0.02857143
3	Homologous recombination DSB repair	MBC:0000539	Proteasomal core organization	15	15	0	0	0.5	0.03333334
3	Homologous recombination DSB repair	MBC:0000597	Sister chromatid segregation	17	17	0	0	1	0.05882353
3	Homologous recombination DSB repair	MBC:0000610	Telomere replication	24	24	0	0	4	0.1666667
3	Homologous recombination DSB repair	MBC:0000622	Tight junction organization	64	65	1	0.015625	31.5	0.4921875
3	Hyaluronan receptor CD44 signaling	MBC:0000389	Interleukin 11 receptor signaling	2	3	1	0.5	2	1
3	Hyaluronan receptor CD44 signaling	MBC:0000390	Interleukin 12 receptor signaling	2	3	1	0.5	2	1
3	Hyaluronan receptor CD44 signaling	MBC:0000391	Interleukin 13 receptor signaling	2	3	1	0.5	2	1
3	Hyaluronan receptor CD44 signaling	MBC:0000392	Interleukin 15 receptor signaling	2	3	1	0.5	2	1
3	Hyaluronan receptor CD44 signaling	MBC:0000393	Interleukin 18 receptor signaling	2	3	1	0.5	2	1
3	Hyaluronan receptor CD44 signaling	MBC:0000394	Interleukin 2 receptor signaling	2	3	1	0.5	2	1
3	Hyaluronan receptor CD44 signaling	MBC:0000395	Interleukin 21 receptor signaling	2	3	1	0.5	2	1
3	Hyaluronan receptor CD44 signaling	MBC:0000396	Interleukin 23 receptor signaling	2	3	1	0.5	2	1
3	Hyaluronan receptor CD44 signaling	MBC:0000397	Interleukin 27 receptor signaling	2	3	1	0.5	2	1
3	Hyaluronan receptor CD44 signaling	MBC:0000398	Interleukin 3 receptor signaling	2	3	1	0.5	2	1
3	Hyaluronan receptor CD44 signaling	MBC:0000399	Interleukin 33 receptor signaling	2	3	1	0.5	2	1
3	Hyaluronan receptor CD44 signaling	MBC:0000401	Interleukin 5 receptor signaling	2	3	1	0.5	2	1
3	Hyaluronan receptor CD44 signaling	MBC:0000402	Interleukin 6 receptor signaling	14	13	1	0.07142857	7	0.5
3	Hyaluronan receptor CD44 signaling	MBC:0000404	Interleukin 8 receptor signaling	2	3	1	0.5	2	1
3	Hyaluronan receptor CD44 signaling	MBC:0000405	Interleukin 9 receptor signaling	2	3	1	0.5	2	1
3	Hyaluronan receptor CD44 signaling	MBC:0000647	Tumor necrosis factor beta receptor signaling	3	4	1	0.3333333	1	0.3333333
3	Hyaluronan synthesis	MBC:0000233	Chondroitin sulfate and dermatan sulfate synthesis	7	8	1	0.1428571	1	0.1428571
3	Hyaluronan synthesis	MBC:0000370	Hyaluronan-mediated motility receptor signaling	3	4	1	0.3333333	1	0.3333333
3	Hyaluronan-mediated motility receptor signaling	MBC:0000368	Hyaluronan receptor CD44 signaling	7	8	1	0.1428571	4	0.5714286
3	Hydrogen transmembrane transport	MBC:0000194	Bicarbonate transmembrane transport	33	33	0	0	13.5	0.4090909
3	Hydrogen transmembrane transport	MBC:0000601	Sodium transmembrane transport	53	59	0	0	6	0.1132075
3	Hydrogen transmembrane transport	MBC:0000669	Zinc transmembrane transport	21	21	0	0	1	0.04761905
3	Immunoproteasome organization	MBC:0000539	Proteasomal core organization	15	18	3	0.2	17	1.133333
3	Immunoproteasome organization	MBC:0000553	Protein polyubiquitination	19	21	2	0.1052632	18	0.9473684
3	Inhibin receptor signaling	MBC:0000162	Activin receptor signaling	12	14	1	0.08333334	12	1
3	Inhibin receptor signaling	MBC:0000192	Betaglycan signaling	13	14	0	0	1	0.07692308
3	Inhibin receptor signaling	MBC:0000350	Growth differentiation factor receptor signaling	25	29	3	0.12	22	0.88
3	Inhibin receptor signaling	MBC:0000426	Luteinizing hormone hormone receptor signaling	6	7	1	0.1666667	1	0.1666667
3	Inhibin receptor signaling	MBC:0000632	Transforming growth factor beta receptor signaling	8	8	0	0	1	0.125
3	Inhibition of amyloid aggregation, amyloid degradation and uptake	MBC:0000174	Amyloid plaque organization	18	20	1	0.05555556	9.5	0.5277778
3	Inhibition of amyloid aggregation, amyloid degradation and uptake	MBC:0000244	Cleavage of ER signal peptide	5	6	1	0.2	1	0.2
3	Inhibition of amyloid aggregation, amyloid degradation and uptake	MBC:0000252	Conservative site-specific recombination	13	14	1	0.07692308	4	0.3076923
3	Inhibition of apoptosis	MBC:0000184	Apoptosis caspase pathway	11	11	0	0	3	0.2727273
3	Inhibition of apoptosis	MBC:0000306	Extrinsic apoptosis pathway	10	10	0	0	1	0.1
3	Inhibition of apoptosis	MBC:0000598	Smac-mediated removal of caspase inhibition	8	11	3	0.375	14	1.75
3	Inhibition of matrix metalloproteinase and adamalysin activity	MBC:0000300	Extracellular matrix breakdown by adamalysins	34	37	3	0.0882353	65.5	1.926471
3	Inhibition of matrix metalloproteinase and adamalysin activity	MBC:0000303	Extracellular matrix breakdown by matrix metalloproteases	27	28	1	0.03703704	27	1
3	Inositol metabolism and transport	MBC:0000402	Interleukin 6 receptor signaling	14	13	1	0.07142857	3	0.2142857
3	Inositol metabolism and transport	MBC:0000403	Interleukin 7 receptor signaling	11	11	1	0.09090909	2	0.1818182
3	Inositol metabolism and transport	MBC:0000601	Sodium transmembrane transport	53	54	1	0.01886792	20	0.3773585
3	Insulin receptor signaling	MBC:0000167	Adrenergic receptor signaling	32	38	7	0.21875	194	6.0625
3	Insulin receptor signaling	MBC:0000285	Ephrin receptor signaling	7	8	1	0.1428571	1	0.1428571
3	Insulin receptor signaling	MBC:0000286	Epidermal growth factor receptor signaling	33	34	1	0.03030303	11.5	0.3484848
3	Insulin receptor signaling	MBC:0000291	Estrogen receptor signaling	13	14	1	0.07692308	1	0.07692308
3	Insulin receptor signaling	MBC:0000314	Fibroblast growth factor receptor signaling	17	17	0	0	1	0.05882353
3	Insulin receptor signaling	MBC:0000343	Glycogen synthesis and glycogenolysis	19	20	1	0.05263158	18	0.9473684
3	Insulin receptor signaling	MBC:0000344	Glycolysis and Gluconeogenesis	45	46	1	0.02222222	7	0.1555556
3	Insulin receptor signaling	MBC:0000358	Heparin-binding EGF-like growth factor receptor signaling	9	10	1	0.1111111	5	0.5555556
3	Insulin receptor signaling	MBC:0000383	Integrin-mediated leukocyte rolling	16	17	1	0.0625	4	0.25
3	Insulin receptor signaling	MBC:0000407	Intracellular bridge abscission	30	31	1	0.03333334	1	0.03333334
3	Insulin receptor signaling	MBC:0000410	JAK-STAT signaling pathway	19	20	1	0.05263158	1	0.05263158
3	Insulin receptor signaling	MBC:0000413	Lamellipodium organization	52	28	7	0.1346154	343	6.596154
3	Insulin receptor signaling	MBC:0000432	Macroautophagy	26	27	1	0.03846154	21	0.8076923
3	Insulin receptor signaling	MBC:0000451	Mineralocorticoid receptor signaling	10	11	1	0.1	1	0.1
3	Insulin receptor signaling	MBC:0000522	Platelet-derived growth factor receptor signaling	20	21	1	0.05	1	0.05
3	Insulin receptor signaling	MBC:0000536	Prostaglandin D2 receptor signaling	15	16	1	0.06666667	1	0.06666667
3	Insulin receptor signaling	MBC:0000583	Roundabout signaling	14	15	1	0.07142857	1	0.07142857
3	Insulin receptor signaling	MBC:0000608	Syndecan receptor signaling	9	9	1	0.1111111	3	0.3333333
3	Insulin receptor signaling	MBC:0000617	Thromboxane receptor signaling	6	7	1	0.1666667	1	0.1666667
3	Insulin receptor signaling	MBC:0000620	Thyroid-stimulating hormone receptor signaling	7	8	1	0.1428571	4	0.5714286
3	Insulin receptor signaling	MBC:0000654	Vascular endothelial growth factor receptor signaling	37	38	1	0.02702703	1	0.02702703
3	Integrin receptor signaling	MBC:0000269	Discoidin domain receptor signaling	2	3	1	0.5	1	0.5
3	Integrin receptor signaling	MBC:0000470	Natriuretic peptide receptor signaling	28	29	1	0.03571429	8.5	0.3035714
3	Integrin-mediated leukocyte rolling	MBC:0000157	Actin filament bundling and crosslinking	29	30	1	0.03448276	1	0.03448276
3	Integrin-mediated leukocyte rolling	MBC:0000158	Actin filament capping	29	30	1	0.03448276	1	0.03448276
3	Integrin-mediated leukocyte rolling	MBC:0000161	Actin polymerization	92	92	1	0.01086957	60	0.6521739
3	Integrin-mediated leukocyte rolling	MBC:0000258	C-type lectin receptor signaling	20	20	0	0	1.5	0.075
3	Integrin-mediated leukocyte rolling	MBC:0000269	Discoidin domain receptor signaling	2	3	1	0.5	1	0.5
3	Integrin-mediated leukocyte rolling	MBC:0000318	Filopodium organization	36	36	1	0.02777778	29	0.8055556
3	Integrin-mediated leukocyte rolling	MBC:0000419	Leukocyte transmigration through endothelial cells	11	13	1	0.09090909	4	0.3636364
3	Integrin-mediated leukocyte rolling	MBC:0000588	Selectin-mediated Leukocyte rolling	14	19	2	0.1428571	15.5	1.107143
3	Integrin-mediated leukocyte rolling	MBC:0000647	Tumor necrosis factor beta receptor signaling	3	4	1	0.3333333	1	0.3333333
3	Interferon alpha receptor signaling	MBC:0000258	C-type lectin receptor signaling	20	20	0	0	1	0.05
3	Interferon alpha receptor signaling	MBC:0000349	Granulocyte-colony stimulating factor receptor signaling	15	16	1	0.06666667	5	0.3333333
3	Interferon alpha receptor signaling	MBC:0000385	Interferon beta receptor signaling	42	42	1	0.02380952	48	1.142857
3	Interferon alpha receptor signaling	MBC:0000387	Interferon receptor signaling	2	6	3	1.5	4	2
3	Interferon alpha receptor signaling	MBC:0000410	JAK-STAT signaling pathway	19	21	2	0.1052632	29	1.526316
3	Interferon alpha receptor signaling	MBC:0000615	Thrombopoietin receptor signaling	7	8	1	0.1428571	1	0.1428571
3	Interferon beta receptor signaling	MBC:0000287	Epithelial intermediate filament dynamics	16	17	1	0.0625	2	0.125
3	Interferon beta receptor signaling	MBC:0000384	Interferon alpha receptor signaling	7	8	1	0.1428571	2	0.2857143
3	Interferon beta receptor signaling	MBC:0000410	JAK-STAT signaling pathway	19	20	0	0	2.5	0.131579
3	Interferon beta receptor signaling	MBC:0000577	Ribonucleoprotein nuclear export	28	28	0	0	2.5	0.08928572
3	Interferon beta receptor signaling	MBC:0000580	RIG-I-like receptor signaling	13	14	0	0	0.5	0.03846154
3	Interferon beta receptor signaling	MBC:0000629	Transcription repression	87	87	0	0	2	0.02298851
3	Interferon gamma receptor signaling	MBC:0000187	Aspartate and arginine metabolism	12	13	1	0.08333334	1	0.08333334
3	Interferon gamma receptor signaling	MBC:0000385	Interferon beta receptor signaling	42	44	1	0.02380952	23	0.547619
3	Interferon gamma receptor signaling	MBC:0000387	Interferon receptor signaling	2	11	4	2	4	2
3	Interferon gamma receptor signaling	MBC:0000627	Transcription regulation by chromatin remodeling	53	53	1	0.01886792	41	0.7735849
3	Interferon gamma receptor signaling	MBC:0000640	Triacylglycerol hydrolysis and mobilization	35	36	1	0.02857143	32	0.9142857
3	Interferon receptor signaling	MBC:0000386	Interferon gamma receptor signaling	14	14	0	0	1	0.07142857
3	Interleukin 1 receptor signaling	MBC:0000366	Histone ubiquitination and deubiquitination	55	56	1	0.01818182	52	0.9454545
3	Interleukin 1 receptor signaling	MBC:0000623	Toll-like receptor signaling	33	38	5	0.1515152	112	3.393939
3	Interleukin 4 receptor signaling	MBC:0000389	Interleukin 11 receptor signaling	2	4	1	0.5	1	0.5
3	Interleukin 4 receptor signaling	MBC:0000390	Interleukin 12 receptor signaling	2	4	1	0.5	1	0.5
3	Interleukin 4 receptor signaling	MBC:0000391	Interleukin 13 receptor signaling	2	4	1	0.5	1	0.5
3	Interleukin 4 receptor signaling	MBC:0000392	Interleukin 15 receptor signaling	2	4	1	0.5	1	0.5
3	Interleukin 4 receptor signaling	MBC:0000393	Interleukin 18 receptor signaling	2	4	1	0.5	1	0.5
3	Interleukin 4 receptor signaling	MBC:0000394	Interleukin 2 receptor signaling	2	4	1	0.5	1	0.5
3	Interleukin 4 receptor signaling	MBC:0000395	Interleukin 21 receptor signaling	2	4	1	0.5	1	0.5
3	Interleukin 4 receptor signaling	MBC:0000396	Interleukin 23 receptor signaling	2	4	1	0.5	1	0.5
3	Interleukin 4 receptor signaling	MBC:0000397	Interleukin 27 receptor signaling	2	4	1	0.5	1	0.5
3	Interleukin 4 receptor signaling	MBC:0000398	Interleukin 3 receptor signaling	2	4	1	0.5	1	0.5
3	Interleukin 4 receptor signaling	MBC:0000399	Interleukin 33 receptor signaling	2	4	1	0.5	1	0.5
3	Interleukin 4 receptor signaling	MBC:0000401	Interleukin 5 receptor signaling	2	4	1	0.5	1	0.5
3	Interleukin 4 receptor signaling	MBC:0000402	Interleukin 6 receptor signaling	14	18	2	0.1428571	9	0.6428571
3	Interleukin 4 receptor signaling	MBC:0000403	Interleukin 7 receptor signaling	11	18	3	0.2727273	5	0.4545455
3	Interleukin 4 receptor signaling	MBC:0000404	Interleukin 8 receptor signaling	2	4	1	0.5	1	0.5
3	Interleukin 4 receptor signaling	MBC:0000405	Interleukin 9 receptor signaling	2	4	1	0.5	1	0.5
3	Interleukin 6 receptor signaling	MBC:0000389	Interleukin 11 receptor signaling	2	10	1	0.5	1	0.5
3	Interleukin 6 receptor signaling	MBC:0000390	Interleukin 12 receptor signaling	2	10	1	0.5	1	0.5
3	Interleukin 6 receptor signaling	MBC:0000391	Interleukin 13 receptor signaling	2	10	1	0.5	1	0.5
3	Interleukin 6 receptor signaling	MBC:0000392	Interleukin 15 receptor signaling	2	10	1	0.5	1	0.5
3	Interleukin 6 receptor signaling	MBC:0000393	Interleukin 18 receptor signaling	2	10	1	0.5	1	0.5
3	Interleukin 6 receptor signaling	MBC:0000394	Interleukin 2 receptor signaling	2	10	1	0.5	1	0.5
3	Interleukin 6 receptor signaling	MBC:0000395	Interleukin 21 receptor signaling	2	10	1	0.5	1	0.5
3	Interleukin 6 receptor signaling	MBC:0000396	Interleukin 23 receptor signaling	2	10	1	0.5	1	0.5
3	Interleukin 6 receptor signaling	MBC:0000397	Interleukin 27 receptor signaling	2	10	1	0.5	1	0.5
3	Interleukin 6 receptor signaling	MBC:0000398	Interleukin 3 receptor signaling	2	10	1	0.5	1	0.5
3	Interleukin 6 receptor signaling	MBC:0000399	Interleukin 33 receptor signaling	2	10	1	0.5	1	0.5
3	Interleukin 6 receptor signaling	MBC:0000401	Interleukin 5 receptor signaling	2	10	1	0.5	1	0.5
3	Interleukin 6 receptor signaling	MBC:0000404	Interleukin 8 receptor signaling	2	10	1	0.5	1	0.5
3	Interleukin 6 receptor signaling	MBC:0000405	Interleukin 9 receptor signaling	2	10	1	0.5	1	0.5
3	Interleukin 7 receptor signaling	MBC:0000402	Interleukin 6 receptor signaling	14	14	0	0	2.5	0.1785714
3	Intestinal absorption and excretion of cholesterol	MBC:0000196	Bile acid secretion and re-absorbtion	14	17	2	0.1428571	11	0.7857143
3	Intestinal absorption and excretion of cholesterol	MBC:0000217	Cellular cholesterol uptake and efflux	28	30	1	0.03571429	23.5	0.8392857
3	Intestinal absorption and excretion of cholesterol	MBC:0000230	Cholesterol synthesis	27	28	2	0.07407407	27	1
3	Intestinal absorption and excretion of cholesterol	MBC:0000270	DNA cleavage	22	23	1	0.04545455	1	0.04545455
3	Intestinal absorption and excretion of cholesterol	MBC:0000281	Endoplasmic reticulum quality control system	64	65	1	0.015625	5	0.078125
3	Intestinal absorption and excretion of cholesterol	MBC:0000415	Late endosome dynamics	63	64	1	0.01587302	33	0.5238096
3	Intestinal absorption and excretion of cholesterol	MBC:0000550	Protein N-linked glycosylation in ER	13	14	1	0.07692308	1.5	0.1153846
3	Intestinal absorption and excretion of cholesterol	MBC:0000628	Transcription regulation by mediator	76	77	1	0.01315789	54	0.7105263
3	Intestinal absorption and excretion of cholesterol	MBC:0000642	Triacylglycerol transport by lipoproteins	13	15	2	0.1538462	10	0.7692308
3	Intracellular bridge abscission	MBC:0000213	Caveolin-mediated endocytosis	11	11	0	0	0.5	0.04545455
3	Intracellular bridge abscission	MBC:0000224	Centrosome organization	86	88	1	0.01162791	80	0.9302326
3	Intracellular bridge abscission	MBC:0000415	Late endosome dynamics	63	65	1	0.01587302	53	0.8412699
3	Intracellular bridge abscission	MBC:0000446	Microtubule nucleation and rescue	17	18	1	0.05882353	1	0.05882353
3	Intracellular bridge abscission	MBC:0000466	Multivesicular body dynamics	51	53	5	0.09803922	163.5	3.205882
3	Intracellular bridge abscission	MBC:0000565	Recycling endosome dynamics	52	54	2	0.03846154	98.5	1.894231
3	Intracellular bridge abscission	MBC:0000659	Vesicle fusion with plasma membrane	34	35	1	0.02941176	11	0.3235294
3	Intracellular bridge assembly	MBC:0000225	Centrosome separation	12	13	1	0.08333334	9	0.75
3	Intracellular bridge assembly	MBC:0000460	Mitotic H3 phosphorylation	19	19	0	0	0.5	0.02631579
3	Intrinsic apoptosis pathway	MBC:0000184	Apoptosis caspase pathway	11	14	2	0.1818182	14	1.272727
3	Intrinsic apoptosis pathway	MBC:0000185	Apoptosome assembly	8	9	1	0.125	1	0.125
3	Intrinsic apoptosis pathway	MBC:0000306	Extrinsic apoptosis pathway	10	12	2	0.2	6	0.6
3	Intrinsic apoptosis pathway	MBC:0000363	Histone acetylation and deactylation	73	74	1	0.01369863	13	0.1780822
3	Intrinsic apoptosis pathway	MBC:0000376	Inhibition of apoptosis	31	33	2	0.06451613	26	0.8387097
3	Intrinsic apoptosis pathway	MBC:0000435	MAPK signaling pathway	54	55	0	0	0.5	0.009259259
3	Intrinsic apoptosis pathway	MBC:0000439	Metaphase to anaphase checkpoint	36	37	1	0.02777778	7.5	0.2083333
3	Intrinsic apoptosis pathway	MBC:0000455	Mitochondrial fission	31	31	0	0	1	0.03225806
3	Intrinsic apoptosis pathway	MBC:0000501	Nucleosome assembly	46	46	0	0	2.5	0.05434782
3	Intrinsic apoptosis pathway	MBC:0000628	Transcription regulation by mediator	76	77	1	0.01315789	29.5	0.3881579
3	JAK-STAT signaling pathway	MBC:0000240	Class switch recombination	42	43	1	0.02380952	30	0.7142857
3	JAK-STAT signaling pathway	MBC:0000365	Histone phosphorylation and dephosphorylation	53	54	1	0.01886792	7	0.1320755
3	JAK-STAT signaling pathway	MBC:0000385	Interferon beta receptor signaling	42	44	3	0.07142857	83.5	1.988095
3	JAK-STAT signaling pathway	MBC:0000386	Interferon gamma receptor signaling	14	15	1	0.07142857	7	0.5
3	JAK-STAT signaling pathway	MBC:0000409	Intrinsic apoptosis pathway	26	27	1	0.03846154	9	0.3461539
3	JAK-STAT signaling pathway	MBC:0000623	Toll-like receptor signaling	33	34	1	0.03030303	8	0.2424242
3	JAK-STAT signaling pathway	MBC:0000627	Transcription regulation by chromatin remodeling	53	52	1	0.01886792	40	0.754717
3	Kallidin receptor signaling	MBC:0000201	Bradykinin receptor signaling	9	9	0	0	0.5	0.05555556
3	Keton body metabolism	MBC:0000193	Beta-oxidation	40	42	1	0.025	9	0.225
3	Keton body metabolism	MBC:0000344	Glycolysis and Gluconeogenesis	45	48	1	0.02222222	23	0.5111111
3	Lamellipodium organization	MBC:0000157	Actin filament bundling and crosslinking	29	29	0	0	0.5	0.01724138
3	Lamellipodium organization	MBC:0000161	Actin polymerization	92	94	2	0.02173913	111.5	1.211957
3	Lamellipodium organization	MBC:0000165	Adherens junction organization	47	48	1	0.0212766	40	0.8510638
3	Lamellipodium organization	MBC:0000200	Bone morphogenetic protein receptor signaling	42	42	0	0	1	0.02380952
3	Lamellipodium organization	MBC:0000224	Centrosome organization	86	86	0	0	2	0.02325581
3	Lamellipodium organization	MBC:0000318	Filopodium organization	36	38	6	0.1666667	133.5	3.708333
3	Lamellipodium organization	MBC:0000319	Focal adhesion organization	61	63	2	0.03278688	58	0.9508197
3	Lamellipodium organization	MBC:0000340	Glutamate-mediated control of postsynaptic potential	55	55	0	0	2.5	0.04545455
3	Lamellipodium organization	MBC:0000470	Natriuretic peptide receptor signaling	28	28	0	0	1.5	0.05357143
3	Lamellipodium organization	MBC:0000522	Platelet-derived growth factor receptor signaling	20	20	0	0	0.5	0.025
3	Lamellipodium organization	MBC:0000565	Recycling endosome dynamics	52	52	0	0	1.5	0.02884615
3	Lamellipodium organization	MBC:0000589	Semaphorin signaling	51	51	0	0	1	0.01960784
3	Lamellipodium organization	MBC:0000608	Syndecan receptor signaling	9	9	1	0.1111111	3	0.3333333
3	Large ribosomal subunit organization	MBC:0000453	Mitochondrial ADP import and ATP export	6	6	0	0	0.5	0.08333334
3	Large ribosomal subunit organization	MBC:0000566	Regulation of coagulation cascade by protein C	9	12	1	0.1111111	1	0.1111111
3	Large ribosomal subunit organization	MBC:0000578	Ribonucleoprotein nuclear re-import	18	19	1	0.05555556	7	0.3888889
3	Large ribosomal subunit organization	MBC:0000584	rRNA processing	39	50	10	0.2564103	168	4.307693
3	Large ribosomal subunit organization	MBC:0000599	Small ribosomal subunit organization	37	39	2	0.05405406	13	0.3513514
3	Large ribosomal subunit organization	MBC:0000633	Translation elongation	33	35	2	0.06060606	7.5	0.2272727
3	Large ribosomal subunit organization	MBC:0000634	Translation initiation	95	99	2	0.02105263	47	0.4947369
3	Late endosome dynamics	MBC:0000224	Centrosome organization	86	87	1	0.01162791	49	0.5697674
3	Late endosome dynamics	MBC:0000228	Chloride transmembrane transport	17	18	1	0.05882353	3	0.1764706
3	Late endosome dynamics	MBC:0000276	Early endosome dynamics	58	67	7	0.1206897	157.5	2.715517
3	Late endosome dynamics	MBC:0000286	Epidermal growth factor receptor signaling	33	34	1	0.03030303	11.5	0.3484848
3	Late endosome dynamics	MBC:0000376	Inhibition of apoptosis	31	31	0	0	2.5	0.08064516
3	Late endosome dynamics	MBC:0000429	Lysosomal glycoprotein degradation	67	78	7	0.1044776	109.5	1.634328
3	Late endosome dynamics	MBC:0000431	Lysosomal lipid degradation	50	54	4	0.08	72.5	1.45
3	Late endosome dynamics	MBC:0000488	Non-vesicular ceramide transport	16	16	0	0	1	0.0625
3	Late endosome dynamics	MBC:0000565	Recycling endosome dynamics	52	54	1	0.01923077	9.5	0.1826923
3	Late endosome dynamics	MBC:0000573	Retrograde vesicle traffic from endosome to TGN	35	35	0	0	1	0.02857143
3	Late endosome dynamics	MBC:0000629	Transcription repression	87	86	1	0.01149425	29.5	0.3390805
3	Late endosome dynamics	MBC:0000659	Vesicle fusion with plasma membrane	34	34	0	0	3.5	0.1029412
3	Lectin complement pathway	MBC:0000171	Alternative complement pathway	15	16	1	0.06666667	9	0.6
3	Lectin complement pathway	MBC:0000241	Classical complement pathway	17	18	1	0.05882353	15	0.8823529
3	Lectin complement pathway	MBC:0000364	Histone methylation and demethylation	141	142	1	0.007092198	83	0.5886525
3	Leptin receptor signaling	MBC:0000333	Ghrelin receptor signaling	11	12	1	0.09090909	7.5	0.6818182
3	Leptin receptor signaling	MBC:0000380	Insulin receptor signaling	14	15	1	0.07142857	1.5	0.1071429
3	Leptin receptor signaling	MBC:0000458	Mitochondrial uncoupling by mitochondrial anion carrier proteins	36	37	1	0.02777778	33	0.9166667
3	Leukemia inhibitory factor receptor signaling	MBC:0000175	Amyloid precursor protein cleavage	33	34	1	0.03030303	17.5	0.530303
3	Leukemia inhibitory factor receptor signaling	MBC:0000410	JAK-STAT signaling pathway	19	20	1	0.05263158	10	0.5263158
3	Leukemia inhibitory factor receptor signaling	MBC:0000505	Oncostatin-M receptor signaling	6	9	2	0.3333333	5	0.8333333
3	Leukocyte transmigration through endothelial cells	MBC:0000287	Epithelial intermediate filament dynamics	16	17	1	0.0625	4.5	0.28125
3	Leukocyte transmigration through endothelial cells	MBC:0000303	Extracellular matrix breakdown by matrix metalloproteases	27	28	1	0.03703704	4	0.1481481
3	Leukocyte transmigration through endothelial cells	MBC:0000377	Inhibition of matrix metalloproteinase and adamalysin activity	5	6	1	0.2	1	0.2
3	Leukocyte transmigration through endothelial cells	MBC:0000383	Integrin-mediated leukocyte rolling	16	17	1	0.0625	16	1
3	Leukocyte transmigration through endothelial cells	MBC:0000588	Selectin-mediated Leukocyte rolling	14	16	1	0.07142857	13	0.9285714
3	Leukocyte transmigration through endothelial cells	MBC:0000622	Tight junction organization	64	65	2	0.03125	125	1.953125
3	Linkage of nucleoskeleton and cytoskeleton	MBC:0000176	Anchoring of nuclear membrane to cytoskeleton	5	6	1	0.2	2	0.4
3	Lipid droplet biogenesis	MBC:0000355	Hemidesmosome organization	17	18	1	0.05882353	4	0.2352941
3	Lipid droplet biogenesis	MBC:0000423	Lipid droplet mitochondria interaction	9	9	0	0	4	0.4444444
3	Lipid droplet biogenesis	MBC:0000425	Lipogenesis	12	13	1	0.08333334	4	0.3333333
3	Lipid droplet biogenesis	MBC:0000640	Triacylglycerol hydrolysis and mobilization	35	37	1	0.02857143	6	0.1714286
3	Lipid droplet fusion	MBC:0000423	Lipid droplet mitochondria interaction	9	9	1	0.1111111	3.5	0.3888889
3	Lipid droplet mitochondria interaction	MBC:0000421	Lipid droplet biogenesis	19	22	1	0.05263158	5	0.2631579
3	Lipid droplet mitochondria interaction	MBC:0000659	Vesicle fusion with plasma membrane	34	34	0	0	4	0.1176471
3	Lipid transfer between membrane leaflets	MBC:0000196	Bile acid secretion and re-absorbtion	14	16	2	0.1428571	19	1.357143
3	Lipid transfer between membrane leaflets	MBC:0000490	Non-vesicular phospholipid transport	22	26	2	0.09090909	25	1.136364
3	Lipogenesis	MBC:0000308	Fatty acid elongation	14	15	1	0.07142857	10.5	0.75
3	Luteinizing hormone hormone receptor signaling	MBC:0000321	Follicle stimulating hormone receptor signaling	7	9	1	0.1428571	6	0.8571429
3	Luteinizing hormone hormone receptor signaling	MBC:0000467	Muscarinic receptor signaling	25	25	0	0	1.5	0.06
3	Lysine metabolism	MBC:0000248	Collagen fiber crosslinking	10	11	1	0.1	10	1
3	Lysosomal acidification	MBC:0000415	Late endosome dynamics	63	66	1	0.01587302	59	0.9365079
3	Lysosomal acidification	MBC:0000429	Lysosomal glycoprotein degradation	67	67	1	0.01492537	16.5	0.2462687
3	Lysosomal acidification	MBC:0000431	Lysosomal lipid degradation	50	52	1	0.02	44	0.88
3	Lysosomal acidification	MBC:0000562	Rank signaling	36	37	1	0.02777778	10.5	0.2916667
3	Lysosomal acidification	MBC:0000659	Vesicle fusion with plasma membrane	34	35	1	0.02941176	1	0.02941176
3	Lysosomal glycoprotein degradation	MBC:0000431	Lysosomal lipid degradation	50	61	1	0.02	23	0.46
3	Lysosomal glycosaminoglycan degradation	MBC:0000233	Chondroitin sulfate and dermatan sulfate synthesis	7	8	1	0.1428571	1	0.1428571
3	Lysosomal glycosaminoglycan degradation	MBC:0000301	Extracellular matrix breakdown by cathepsins	20	21	1	0.05	2.5	0.125
3	Lysosomal glycosaminoglycan degradation	MBC:0000369	Hyaluronan synthesis	19	20	1	0.05263158	9	0.4736842
3	Lysosomal glycosaminoglycan degradation	MBC:0000429	Lysosomal glycoprotein degradation	67	67	1	0.01492537	52	0.7761194
3	Lysosomal glycosaminoglycan degradation	MBC:0000431	Lysosomal lipid degradation	50	50	2	0.04	47.5	0.95
3	Lysosomal glycosaminoglycan degradation	MBC:0000635	Translation termination	18	19	1	0.05555556	7	0.3888889
3	Lysosomal lipid degradation	MBC:0000266	Desaturation of fatty acids	9	10	1	0.1111111	1	0.1111111
3	Lysosomal lipid degradation	MBC:0000429	Lysosomal glycoprotein degradation	67	75	1	0.01492537	69	1.029851
3	Lysosomal lipid degradation	MBC:0000430	Lysosomal glycosaminoglycan degradation	16	17	1	0.0625	8	0.5
3	Lysosomal lipid degradation	MBC:0000486	Nonsense-mediated mRNA decay pathway	18	18	0	0	2	0.1111111
3	Lysosomal lipid degradation	MBC:0000573	Retrograde vesicle traffic from endosome to TGN	35	36	1	0.02857143	1	0.02857143
3	Lysosomal lipid degradation	MBC:0000603	Sphingolipid metabolism	25	26	1	0.04	7.5	0.3
3	Macroautophagy	MBC:0000184	Apoptosis caspase pathway	11	12	1	0.09090909	3	0.2727273
3	Macroautophagy	MBC:0000187	Aspartate and arginine metabolism	12	13	1	0.08333334	1	0.08333334
3	Macroautophagy	MBC:0000227	Chaperone-mediated autophagy	6	6	2	0.3333333	7.5	1.25
3	Macroautophagy	MBC:0000360	HIF-1 receptor signaling pathway	32	32	0	0	3.5	0.109375
3	Macroautophagy	MBC:0000431	Lysosomal lipid degradation	50	54	4	0.08	123	2.46
3	Macroautophagy	MBC:0000442	Microtubule assistance of vesicle traffic between Golgi and ER	14	14	0	0	4.5	0.3214286
3	Macroautophagy	MBC:0000455	Mitochondrial fission	31	34	3	0.09677419	28	0.9032258
3	Macroautophagy	MBC:0000633	Translation elongation	33	34	1	0.03030303	3	0.09090909
3	Macrophage migration inhibitory factor signaling	MBC:0000161	Actin polymerization	92	92	1	0.01086957	92	1
3	Macrophage migration inhibitory factor signaling	MBC:0000276	Early endosome dynamics	58	59	1	0.01724138	20	0.3448276
3	Macrophage migration inhibitory factor signaling	MBC:0000347	G-protein coupled receptor signaling pathway	31	32	1	0.03225806	16	0.516129
3	Macrophage migration inhibitory factor signaling	MBC:0000349	Granulocyte-colony stimulating factor receptor signaling	15	16	1	0.06666667	5	0.3333333
3	Macrophage migration inhibitory factor signaling	MBC:0000360	HIF-1 receptor signaling pathway	32	33	1	0.03125	23	0.71875
3	Macrophage migration inhibitory factor signaling	MBC:0000383	Integrin-mediated leukocyte rolling	16	16	0	0	0.5	0.03125
3	Macrophage migration inhibitory factor signaling	MBC:0000523	Polyol pathway	3	4	1	0.3333333	1	0.3333333
3	Macrophage migration inhibitory factor signaling	MBC:0000583	Roundabout signaling	14	15	1	0.07142857	8	0.5714286
3	Macrophage migration inhibitory factor signaling	MBC:0000607	Syndecan ectodomain shedding	7	8	1	0.1428571	1	0.1428571
3	Mammalian target of rapamycin signaling pathway	MBC:0000162	Activin receptor signaling	12	12	0	0	0.5	0.04166667
3	Mammalian target of rapamycin signaling pathway	MBC:0000274	Dopamine-mediated control of postsynaptic potential	21	23	1	0.04761905	9	0.4285714
3	Mammalian target of rapamycin signaling pathway	MBC:0000333	Ghrelin receptor signaling	11	12	1	0.09090909	1	0.09090909
3	Mammalian target of rapamycin signaling pathway	MBC:0000344	Glycolysis and Gluconeogenesis	45	46	1	0.02222222	7	0.1555556
3	Mammalian target of rapamycin signaling pathway	MBC:0000360	HIF-1 receptor signaling pathway	32	32	0	0	0.5	0.015625
3	Mammalian target of rapamycin signaling pathway	MBC:0000361	Hippo signaling	38	39	1	0.02631579	1	0.02631579
3	Mammalian target of rapamycin signaling pathway	MBC:0000432	Macroautophagy	26	27	1	0.03846154	1	0.03846154
3	Mammalian target of rapamycin signaling pathway	MBC:0000435	MAPK signaling pathway	54	55	1	0.01851852	31.5	0.5833333
3	Mammalian target of rapamycin signaling pathway	MBC:0000521	PI3 kinase AKT signaling pathway	24	24	1	0.04166667	3	0.125
3	Mammalian target of rapamycin signaling pathway	MBC:0000623	Toll-like receptor signaling	33	33	0	0	8	0.2424242
3	Mammalian target of rapamycin signaling pathway	MBC:0000633	Translation elongation	33	34	1	0.03030303	5.5	0.1666667
3	Mammalian target of rapamycin signaling pathway	MBC:0000634	Translation initiation	95	96	1	0.01052632	82	0.8631579
3	Mammalian target of rapamycin signaling pathway	MBC:0000640	Triacylglycerol hydrolysis and mobilization	35	36	1	0.02857143	35	1
3	Mammalian target of rapamycin signaling pathway	MBC:0000643	tRNA amino acid activation	3	4	1	0.3333333	1	0.3333333
3	MAPK signaling pathway	MBC:0000161	Actin polymerization	92	93	1	0.01086957	61.5	0.6684783
3	MAPK signaling pathway	MBC:0000202	Brain derived neurotrophic factor receptor signaling	8	9	1	0.125	1	0.125
3	MAPK signaling pathway	MBC:0000206	CAM kinase signaling pathway	13	12	0	0	3	0.2307692
3	MAPK signaling pathway	MBC:0000222	Centrosome duplication	30	31	1	0.03333334	1	0.03333334
3	MAPK signaling pathway	MBC:0000285	Ephrin receptor signaling	7	8	1	0.1428571	1	0.1428571
3	MAPK signaling pathway	MBC:0000289	ER unfolded protein response pathway	8	8	1	0.125	3	0.375
3	MAPK signaling pathway	MBC:0000319	Focal adhesion organization	61	62	1	0.01639344	12	0.1967213
3	MAPK signaling pathway	MBC:0000343	Glycogen synthesis and glycogenolysis	19	19	0	0	2.5	0.131579
3	MAPK signaling pathway	MBC:0000347	G-protein coupled receptor signaling pathway	31	32	0	0	5	0.1612903
3	MAPK signaling pathway	MBC:0000360	HIF-1 receptor signaling pathway	32	36	4	0.125	57	1.78125
3	MAPK signaling pathway	MBC:0000364	Histone methylation and demethylation	141	142	1	0.007092198	30	0.212766
3	MAPK signaling pathway	MBC:0000365	Histone phosphorylation and dephosphorylation	53	54	1	0.01886792	15.5	0.2924528
3	MAPK signaling pathway	MBC:0000382	Integrin receptor signaling	9	10	1	0.1111111	6.5	0.7222222
3	MAPK signaling pathway	MBC:0000409	Intrinsic apoptosis pathway	26	26	0	0	1.5	0.05769231
3	MAPK signaling pathway	MBC:0000445	Microtubule destabilization	9	10	1	0.1111111	1	0.1111111
3	MAPK signaling pathway	MBC:0000459	Mitotic chromosome condensation	8	9	1	0.125	1	0.125
3	MAPK signaling pathway	MBC:0000460	Mitotic H3 phosphorylation	19	20	1	0.05263158	7	0.368421
3	MAPK signaling pathway	MBC:0000467	Muscarinic receptor signaling	25	26	1	0.04	23.5	0.94
3	MAPK signaling pathway	MBC:0000470	Natriuretic peptide receptor signaling	28	29	1	0.03571429	26	0.9285714
3	MAPK signaling pathway	MBC:0000563	Ras signaling pathway	16	17	1	0.0625	13.5	0.84375
3	MAPK signaling pathway	MBC:0000664	Vitamin D receptor signaling	8	9	1	0.125	2.5	0.3125
3	MDA-5 receptor signaling	MBC:0000385	Interferon beta receptor signaling	42	41	1	0.02380952	39	0.9285714
3	MDA-5 receptor signaling	MBC:0000580	RIG-I-like receptor signaling	13	14	0	0	2.5	0.1923077
3	Membrane attack complex formation	MBC:0000241	Classical complement pathway	17	18	1	0.05882353	14.5	0.8529412
3	Metabolism of branched-chain amino acids	MBC:0000193	Beta-oxidation	40	42	1	0.025	26	0.65
3	Metabolism of branched-chain amino acids	MBC:0000412	Keton body metabolism	7	8	1	0.1428571	1	0.1428571
3	Metabolism of branched-chain amino acids	MBC:0000653	Urea cycle	10	12	2	0.2	3	0.3
3	Metaphase to anaphase checkpoint	MBC:0000216	Cell cycle arrest in response to DNA damage	14	15	1	0.07142857	3	0.2142857
3	Metaphase to anaphase checkpoint	MBC:0000223	Centrosome maturation	19	19	0	0	0.5	0.02631579
3	Metaphase to anaphase checkpoint	MBC:0000224	Centrosome organization	86	90	3	0.03488372	143.5	1.668605
3	Metaphase to anaphase checkpoint	MBC:0000240	Class switch recombination	42	43	1	0.02380952	2	0.04761905
3	Metaphase to anaphase checkpoint	MBC:0000296	Eukaryotic kinetochore dynamics	56	58	2	0.03571429	24	0.4285714
3	Metaphase to anaphase checkpoint	MBC:0000365	Histone phosphorylation and dephosphorylation	53	53	0	0	3	0.05660377
3	Metaphase to anaphase checkpoint	MBC:0000461	Mitotic spindle assembly	13	14	1	0.07692308	13	1
3	Metaphase to anaphase checkpoint	MBC:0000485	Non-homologous end joining DSB repair	22	23	1	0.04545455	1	0.04545455
3	Metaphase to anaphase checkpoint	MBC:0000565	Recycling endosome dynamics	52	52	0	0	12.5	0.2403846
3	Metaphase to anaphase checkpoint	MBC:0000570	Restriction point	15	15	0	0	2	0.1333333
3	Metaphase to anaphase checkpoint	MBC:0000595	Sister chromatid attachment to mitotic spindle	18	18	0	0	0.5	0.02777778
3	Methionine cycle	MBC:0000320	Folate cycle	4	5	1	0.25	1	0.25
3	Methionine cycle	MBC:0000344	Glycolysis and Gluconeogenesis	45	46	1	0.02222222	18	0.4
3	Methionine cycle	MBC:0000364	Histone methylation and demethylation	141	142	1	0.007092198	30	0.212766
3	Methionine cycle	MBC:0000518	Phosphoglyceride biosynthesis	15	16	1	0.06666667	1	0.06666667
3	Methionine cycle	MBC:0000639	Transsulfuration pathway	3	3	0	0	2	0.6666667
3	Microfibril scaffold organization	MBC:0000313	Fibrillin synthesis	14	15	1	0.07142857	13	0.9285714
3	Microtubule assistance of vesicle traffic between Golgi and ER	MBC:0000159	Actin filament nucleation and branching	33	33	0	0	0.5	0.01515152
3	Microtubule assistance of vesicle traffic between Golgi and ER	MBC:0000432	Macroautophagy	26	26	0	0	2	0.07692308
3	Microtubule crosslinking and bundling	MBC:0000167	Adrenergic receptor signaling	32	33	1	0.03125	5	0.15625
3	Microtubule crosslinking and bundling	MBC:0000296	Eukaryotic kinetochore dynamics	56	58	1	0.01785714	39	0.6964286
3	Microtubule crosslinking and bundling	MBC:0000446	Microtubule nucleation and rescue	17	18	1	0.05882353	10	0.5882353
3	Microtubule crosslinking and bundling	MBC:0000447	Microtubule plus-end tracking	13	14	1	0.07692308	2	0.1538462
3	Microtubule crosslinking and bundling	MBC:0000448	Microtubule polymerization	4	6	1	0.25	3	0.75
3	Microtubule crosslinking and bundling	MBC:0000449	Microtubule stabilization	10	12	2	0.2	6.5	0.65
3	Microtubule depolymerization, severing and catastrophe	MBC:0000194	Bicarbonate transmembrane transport	33	33	1	0.03030303	17	0.5151515
3	Microtubule depolymerization, severing and catastrophe	MBC:0000224	Centrosome organization	86	90	4	0.04651163	132	1.534884
3	Microtubule depolymerization, severing and catastrophe	MBC:0000267	Desmosome organization	39	40	1	0.02564103	12	0.3076923
3	Microtubule depolymerization, severing and catastrophe	MBC:0000295	Eukaryotic intraflagellar transport	36	36	0	0	1	0.02777778
3	Microtubule depolymerization, severing and catastrophe	MBC:0000296	Eukaryotic kinetochore dynamics	56	56	0	0	2	0.03571429
3	Microtubule depolymerization, severing and catastrophe	MBC:0000461	Mitotic spindle assembly	13	14	1	0.07692308	6	0.4615385
3	Microtubule depolymerization, severing and catastrophe	MBC:0000666	Water transmembrane transport	19	20	1	0.05263158	1	0.05263158
3	Microtubule destabilization	MBC:0000202	Brain derived neurotrophic factor receptor signaling	8	10	2	0.25	2	0.25
3	Microtubule destabilization	MBC:0000206	CAM kinase signaling pathway	13	14	1	0.07692308	10	0.7692308
3	Microtubule destabilization	MBC:0000222	Centrosome duplication	30	30	0	0	1	0.03333334
3	Microtubule destabilization	MBC:0000343	Glycogen synthesis and glycogenolysis	19	21	2	0.1052632	35	1.842105
3	Microtubule destabilization	MBC:0000444	Microtubule depolymerization, severing and catastrophe	16	18	2	0.125	25	1.5625
3	Microtubule destabilization	MBC:0000448	Microtubule polymerization	4	6	2	0.5	4.5	1.125
3	Microtubule destabilization	MBC:0000449	Microtubule stabilization	10	14	4	0.4	13	1.3
3	Microtubule destabilization	MBC:0000521	PI3 kinase AKT signaling pathway	24	26	2	0.08333334	45	1.875
3	Microtubule destabilization	MBC:0000667	WNT-Beta-catenin signaling pathway	83	84	2	0.02409638	160.5	1.933735
3	Microtubule nucleation and rescue	MBC:0000223	Centrosome maturation	19	21	2	0.1052632	11	0.5789474
3	Microtubule nucleation and rescue	MBC:0000224	Centrosome organization	86	91	5	0.05813954	206	2.395349
3	Microtubule nucleation and rescue	MBC:0000370	Hyaluronan-mediated motility receptor signaling	3	4	1	0.3333333	1	0.3333333
3	Microtubule nucleation and rescue	MBC:0000443	Microtubule crosslinking and bundling	11	13	2	0.1818182	2	0.1818182
3	Microtubule nucleation and rescue	MBC:0000447	Microtubule plus-end tracking	13	13	0	0	0.5	0.03846154
3	Microtubule nucleation and rescue	MBC:0000461	Mitotic spindle assembly	13	16	3	0.2307692	27	2.076923
3	Microtubule plus-end tracking	MBC:0000205	Calcium transmembrane transport	31	32	1	0.03225806	31	1
3	Microtubule plus-end tracking	MBC:0000223	Centrosome maturation	19	20	1	0.05263158	1	0.05263158
3	Microtubule plus-end tracking	MBC:0000225	Centrosome separation	12	13	1	0.08333334	1	0.08333334
3	Microtubule plus-end tracking	MBC:0000263	Cytoplasmic protein tyrosination and detyrosination	3	4	1	0.3333333	2	0.6666667
3	Microtubule plus-end tracking	MBC:0000443	Microtubule crosslinking and bundling	11	11	0	0	0.5	0.04545455
3	Microtubule plus-end tracking	MBC:0000446	Microtubule nucleation and rescue	17	19	2	0.1176471	9.5	0.5588235
3	Microtubule plus-end tracking	MBC:0000448	Microtubule polymerization	4	6	2	0.5	4	1
3	Microtubule plus-end tracking	MBC:0000461	Mitotic spindle assembly	13	14	1	0.07692308	12	0.9230769
3	Microtubule plus-end tracking	MBC:0000550	Protein N-linked glycosylation in ER	13	14	1	0.07692308	4	0.3076923
3	Microtubule polymerization	MBC:0000364	Histone methylation and demethylation	141	142	1	0.007092198	30	0.212766
3	Microtubule polymerization	MBC:0000444	Microtubule depolymerization, severing and catastrophe	16	17	1	0.0625	14.5	0.90625
3	Microtubule polymerization	MBC:0000446	Microtubule nucleation and rescue	17	18	1	0.05882353	16	0.9411765
3	Microtubule polymerization	MBC:0000449	Microtubule stabilization	10	10	0	0	0.5	0.05
3	Microtubule stabilization	MBC:0000224	Centrosome organization	86	86	1	0.01162791	84.5	0.9825581
3	Microtubule stabilization	MBC:0000294	Eukaryotic basal body organization	41	42	1	0.02439024	31	0.7560976
3	Microtubule stabilization	MBC:0000443	Microtubule crosslinking and bundling	11	11	0	0	1	0.09090909
3	Microtubule stabilization	MBC:0000444	Microtubule depolymerization, severing and catastrophe	16	17	1	0.0625	9	0.5625
3	Microtubule stabilization	MBC:0000445	Microtubule destabilization	9	10	1	0.1111111	1	0.1111111
3	Microtubule stabilization	MBC:0000448	Microtubule polymerization	4	6	2	0.5	3.5	0.875
3	Microtubule-based secretory vesicle traffic	MBC:0000205	Calcium transmembrane transport	31	32	1	0.03225806	7	0.2258064
3	Microtubule-based secretory vesicle traffic	MBC:0000299	Exosome secretion	17	17	0	0	2.5	0.1470588
3	Microtubule-based secretory vesicle traffic	MBC:0000442	Microtubule assistance of vesicle traffic between Golgi and ER	14	15	1	0.07142857	4	0.2857143
3	Microtubule-based secretory vesicle traffic	MBC:0000497	Nuclear pore complex organization	70	71	1	0.01428571	4.5	0.06428572
3	Microtubule-based secretory vesicle traffic	MBC:0000573	Retrograde vesicle traffic from endosome to TGN	35	36	1	0.02857143	29.5	0.8428571
3	Mineralocorticoid receptor signaling	MBC:0000157	Actin filament bundling and crosslinking	29	30	1	0.03448276	4	0.137931
3	Mineralocorticoid receptor signaling	MBC:0000603	Sphingolipid metabolism	25	26	1	0.04	1	0.04
3	Mismatch repair	MBC:0000189	Base excision repair	39	41	1	0.02564103	24.5	0.6282051
3	Mismatch repair	MBC:0000240	Class switch recombination	42	46	4	0.0952381	103.5	2.464286
3	Mismatch repair	MBC:0000307	Fanconi anemia interstrand cross-link repair pathway	20	17	1	0.05	10.5	0.525
3	Mismatch repair	MBC:0000325	G2 M transition checkpoint	16	17	1	0.0625	4	0.25
3	Mismatch repair	MBC:0000367	Homologous recombination DSB repair	55	56	1	0.01818182	35	0.6363636
3	Mismatch repair	MBC:0000485	Non-homologous end joining DSB repair	22	23	1	0.04545455	6	0.2727273
3	Mismatch repair	MBC:0000504	Nucleotide excision repair	35	38	3	0.08571429	30.5	0.8714285
3	Mismatch repair	MBC:0000594	Single strand annealing DSB repair	5	6	1	0.2	1	0.2
3	Mismatch repair	MBC:0000610	Telomere replication	24	25	1	0.04166667	14.5	0.6041667
3	Mitochondrial ADP import and ATP export	MBC:0000458	Mitochondrial uncoupling by mitochondrial anion carrier proteins	36	37	1	0.02777778	27.5	0.7638889
3	Mitochondrial fission	MBC:0000275	Drug and toxin export via multidrug resistance-associated proteins	25	26	1	0.04	11	0.44
3	Mitochondrial fission	MBC:0000344	Glycolysis and Gluconeogenesis	45	46	1	0.02222222	23	0.5111111
3	Mitochondrial fission	MBC:0000371	Hydrogen transmembrane transport	66	66	1	0.01515152	42	0.6363636
3	Mitochondrial fission	MBC:0000456	Mitochondrial fusion	23	31	7	0.3043478	85.5	3.717391
3	Mitochondrial fission	MBC:0000457	Mitochondrial transport	19	19	0	0	0.5	0.02631579
3	Mitochondrial fusion	MBC:0000455	Mitochondrial fission	31	35	4	0.1290323	121	3.903226
3	Mitochondrial transport	MBC:0000223	Centrosome maturation	19	19	0	0	4.5	0.2368421
3	Mitochondrial transport	MBC:0000224	Centrosome organization	86	87	1	0.01162791	65	0.755814
3	Mitochondrial transport	MBC:0000276	Early endosome dynamics	58	59	1	0.01724138	20	0.3448276
3	Mitochondrial transport	MBC:0000456	Mitochondrial fusion	23	23	1	0.04347826	9.5	0.4130435
3	Mitochondrial transport	MBC:0000475	Neuregulin receptor signaling	25	26	1	0.04	14	0.56
3	Mitochondrial transport	MBC:0000622	Tight junction organization	64	65	1	0.015625	26	0.40625
3	Mitochondrial transport	MBC:0000645	Tryptophan metabolism	9	10	1	0.1111111	1	0.1111111
3	Mitochondrial uncoupling by mitochondrial anion carrier proteins	MBC:0000279	Electron transport chain	17	19	2	0.1176471	12	0.7058824
3	Mitochondrial uncoupling by mitochondrial anion carrier proteins	MBC:0000423	Lipid droplet mitochondria interaction	9	9	1	0.1111111	9	1
3	Mitochondrial uncoupling by mitochondrial anion carrier proteins	MBC:0000454	Mitochondrial ATP-synthesis	9	11	2	0.2222222	17	1.888889
3	Mitotic chromosome condensation	MBC:0000408	Intracellular bridge assembly	10	10	0	0	1	0.1
3	Mitotic chromosome condensation	MBC:0000595	Sister chromatid attachment to mitotic spindle	18	20	2	0.1111111	3	0.1666667
3	Mitotic chromosome condensation	MBC:0000597	Sister chromatid segregation	17	19	3	0.1764706	3	0.1764706
3	Mitotic H3 phosphorylation	MBC:0000222	Centrosome duplication	30	30	0	0	0.5	0.01666667
3	Mitotic H3 phosphorylation	MBC:0000225	Centrosome separation	12	13	1	0.08333334	4	0.3333333
3	Mitotic H3 phosphorylation	MBC:0000296	Eukaryotic kinetochore dynamics	56	59	1	0.01785714	35	0.625
3	Mitotic H3 phosphorylation	MBC:0000325	G2 M transition checkpoint	16	15	0	0	2.5	0.15625
3	Mitotic H3 phosphorylation	MBC:0000408	Intracellular bridge assembly	10	10	0	0	1	0.1
3	Mitotic H3 phosphorylation	MBC:0000439	Metaphase to anaphase checkpoint	36	37	1	0.02777778	32	0.8888889
3	Mitotic H3 phosphorylation	MBC:0000459	Mitotic chromosome condensation	8	9	1	0.125	1	0.125
3	Mitotic H3 phosphorylation	MBC:0000635	Translation termination	18	19	1	0.05555556	1	0.05555556
3	Mitotic spindle assembly	MBC:0000224	Centrosome organization	86	88	3	0.03488372	152	1.767442
3	Mitotic spindle assembly	MBC:0000296	Eukaryotic kinetochore dynamics	56	58	2	0.03571429	71.5	1.276786
3	Mitotic spindle assembly	MBC:0000340	Glutamate-mediated control of postsynaptic potential	55	57	1	0.01818182	7	0.1272727
3	Mitotic spindle assembly	MBC:0000446	Microtubule nucleation and rescue	17	17	0	0	0.5	0.02941176
3	Motilin receptor signaling	MBC:0000333	Ghrelin receptor signaling	11	14	3	0.2727273	19.5	1.772727
3	mRNA decapping and 5' degradation	MBC:0000465	mRNA degradation, storing and translational repression by cytoplasmic processing bodies	8	9	1	0.125	8.5	1.0625
3	mRNA degradation, storing and translational repression by cytoplasmic processing bodies	MBC:0000464	mRNA decapping and 5' degradation	11	13	2	0.1818182	12.5	1.136364
3	mRNA degradation, storing and translational repression by cytoplasmic processing bodies	MBC:0000609	Target RNA degradation, inhibition or destabilization by RICS or RITS	24	24	0	0	3	0.125
3	Multivesicular body dynamics	MBC:0000161	Actin polymerization	92	92	1	0.01086957	64.5	0.7010869
3	Multivesicular body dynamics	MBC:0000184	Apoptosis caspase pathway	11	12	1	0.09090909	2	0.1818182
3	Multivesicular body dynamics	MBC:0000276	Early endosome dynamics	58	62	2	0.03448276	90.5	1.560345
3	Multivesicular body dynamics	MBC:0000286	Epidermal growth factor receptor signaling	33	34	1	0.03030303	23	0.6969697
3	Multivesicular body dynamics	MBC:0000340	Glutamate-mediated control of postsynaptic potential	55	56	1	0.01818182	2	0.03636364
3	Multivesicular body dynamics	MBC:0000407	Intracellular bridge abscission	30	30	0	0	8	0.2666667
3	Multivesicular body dynamics	MBC:0000415	Late endosome dynamics	63	69	2	0.03174603	61	0.968254
3	Multivesicular body dynamics	MBC:0000431	Lysosomal lipid degradation	50	53	2	0.04	53.5	1.07
3	Multivesicular body dynamics	MBC:0000432	Macroautophagy	26	27	1	0.03846154	4.5	0.1730769
3	Muscarinic receptor signaling	MBC:0000347	G-protein coupled receptor signaling pathway	31	31	0	0	4	0.1290323
3	Muscarinic receptor signaling	MBC:0000371	Hydrogen transmembrane transport	66	66	1	0.01515152	19.5	0.2954545
3	Muscarinic receptor signaling	MBC:0000466	Multivesicular body dynamics	51	49	1	0.01960784	14.5	0.2843137
3	Myelin biogenesis and maturation	MBC:0000171	Alternative complement pathway	15	15	1	0.06666667	1	0.06666667
3	Myelin biogenesis and maturation	MBC:0000188	Axonal intermediate filament dynamics	11	13	2	0.1818182	10	0.9090909
3	Myelin biogenesis and maturation	MBC:0000226	Chaperone mediated protein folding in ER	33	34	1	0.03030303	2	0.06060606
3	Myelin biogenesis and maturation	MBC:0000241	Classical complement pathway	17	18	1	0.05882353	1	0.05882353
3	Myelin biogenesis and maturation	MBC:0000310	Fatty acid transfer between membranes	34	35	1	0.02941176	14.5	0.4264706
3	Myelin biogenesis and maturation	MBC:0000369	Hyaluronan synthesis	19	20	1	0.05263158	1	0.05263158
3	Myelin biogenesis and maturation	MBC:0000385	Interferon beta receptor signaling	42	43	1	0.02380952	10	0.2380952
3	Myelin biogenesis and maturation	MBC:0000429	Lysosomal glycoprotein degradation	67	68	1	0.01492537	31	0.4626866
3	Myelin biogenesis and maturation	MBC:0000431	Lysosomal lipid degradation	50	52	2	0.04	43	0.86
3	Myelin biogenesis and maturation	MBC:0000443	Microtubule crosslinking and bundling	11	12	1	0.09090909	3	0.2727273
3	Myelin biogenesis and maturation	MBC:0000466	Multivesicular body dynamics	51	49	1	0.01960784	6	0.1176471
3	Myelin biogenesis and maturation	MBC:0000507	Osteopontin receptor signaling	30	31	1	0.03333334	2	0.06666667
3	Myelin biogenesis and maturation	MBC:0000655	Vasoactive intestinal peptide receptor signaling	6	7	1	0.1666667	1	0.1666667
3	Myofibril formation	MBC:0000158	Actin filament capping	29	30	1	0.03448276	16	0.5517241
3	Myofibril formation	MBC:0000364	Histone methylation and demethylation	141	142	1	0.007092198	30	0.212766
3	Myofibril formation	MBC:0000613	Thick myofilament organization	6	8	1	0.1666667	1	0.1666667
3	Myofibril formation	MBC:0000614	Thin myofilament organization	10	12	2	0.2	12	1.2
3	Myofibril formation	MBC:0000668	Z-disc organization	23	25	2	0.08695652	18	0.7826087
3	Natriuretic peptide receptor signaling	MBC:0000286	Epidermal growth factor receptor signaling	33	35	1	0.03030303	25.5	0.7727273
3	Natriuretic peptide receptor signaling	MBC:0000316	Fibronectin synthesis	17	18	1	0.05882353	14	0.8235294
3	Natriuretic peptide receptor signaling	MBC:0000329	Gap junction organization	36	38	2	0.05555556	23.5	0.6527778
3	Natriuretic peptide receptor signaling	MBC:0000363	Histone acetylation and deactylation	73	74	1	0.01369863	20.5	0.2808219
3	Natriuretic peptide receptor signaling	MBC:0000371	Hydrogen transmembrane transport	66	66	1	0.01515152	57	0.8636364
3	Natriuretic peptide receptor signaling	MBC:0000507	Osteopontin receptor signaling	30	31	1	0.03333334	10	0.3333333
3	Natriuretic peptide receptor signaling	MBC:0000565	Recycling endosome dynamics	52	53	1	0.01923077	5.5	0.1057692
3	Natriuretic peptide receptor signaling	MBC:0000629	Transcription repression	87	87	1	0.01149425	66	0.7586207
3	Natriuretic peptide receptor signaling	MBC:0000666	Water transmembrane transport	19	19	0	0	0.5	0.02631579
3	Necroptosis induction	MBC:0000473	Necrosome formation	3	4	1	0.3333333	1	0.3333333
3	Necroptosis induction	MBC:0000647	Tumor necrosis factor beta receptor signaling	3	4	1	0.3333333	2	0.6666667
3	Necroptotic release of damage-associated molecular patterns	MBC:0000471	Necroptosis induction	4	5	1	0.25	2.5	0.625
3	Necroptotic release of damage-associated molecular patterns	MBC:0000473	Necrosome formation	3	4	1	0.3333333	3	1
3	Necrosome formation	MBC:0000184	Apoptosis caspase pathway	11	11	1	0.09090909	10	0.9090909
3	Necrosome formation	MBC:0000306	Extrinsic apoptosis pathway	10	11	1	0.1	5	0.5
3	Necrosome formation	MBC:0000471	Necroptosis induction	4	7	2	0.5	7	1.75
3	Nerve growth factor receptor signaling	MBC:0000202	Brain derived neurotrophic factor receptor signaling	8	10	2	0.25	15	1.875
3	Nerve growth factor receptor signaling	MBC:0000497	Nuclear pore complex organization	70	71	1	0.01428571	41	0.5857143
3	Nerve growth factor receptor signaling	MBC:0000565	Recycling endosome dynamics	52	53	1	0.01923077	39	0.75
3	Neuregulin receptor signaling	MBC:0000156	Acetylcholine-mediated control of postsynaptic potential	11	12	1	0.09090909	8	0.7272727
3	Neuregulin receptor signaling	MBC:0000358	Heparin-binding EGF-like growth factor receptor signaling	9	10	1	0.1111111	4	0.4444444
3	Neuregulin receptor signaling	MBC:0000376	Inhibition of apoptosis	31	32	1	0.03225806	19	0.6129032
3	Neuregulin receptor signaling	MBC:0000377	Inhibition of matrix metalloproteinase and adamalysin activity	5	7	2	0.4	2	0.4
3	Neuregulin receptor signaling	MBC:0000456	Mitochondrial fusion	23	23	0	0	3.5	0.1521739
3	Neuregulin receptor signaling	MBC:0000468	Myelin biogenesis and maturation	9	10	1	0.1111111	3	0.3333333
3	Neuregulin receptor signaling	MBC:0000562	Rank signaling	36	37	1	0.02777778	10.5	0.2916667
3	Neuregulin receptor signaling	MBC:0000628	Transcription regulation by mediator	76	78	1	0.01315789	3	0.03947368
3	Neuregulin receptor signaling	MBC:0000629	Transcription repression	87	86	1	0.01149425	4	0.04597701
3	Neuromedin B receptor signaling	MBC:0000332	Gastrin-releasing peptide receptor signaling	5	6	1	0.2	4.5	0.9
3	Neuromedin B receptor signaling	MBC:0000466	Multivesicular body dynamics	51	49	1	0.01960784	14.5	0.2843137
3	Neuronal membrane depolarization during action potential	MBC:0000478	Neuronal membrane repolarization during action potential and hyperpolarization	18	23	1	0.05555556	1	0.05555556
3	Neuronal membrane depolarization during action potential	MBC:0000479	Neuronal pacemaker current generation	19	19	1	0.05263158	9.5	0.5
3	Neuronal membrane depolarization during action potential	MBC:0000601	Sodium transmembrane transport	53	54	1	0.01886792	47	0.8867925
3	Neuronal membrane repolarization during action potential and hyperpolarization	MBC:0000371	Hydrogen transmembrane transport	66	67	2	0.03030303	38	0.5757576
3	Neuronal membrane repolarization during action potential and hyperpolarization	MBC:0000477	Neuronal membrane depolarization during action potential	16	15	1	0.0625	16.5	1.03125
3	Neuronal membrane repolarization during action potential and hyperpolarization	MBC:0000479	Neuronal pacemaker current generation	19	19	0	0	5.5	0.2894737
3	Neuronal membrane repolarization during action potential and hyperpolarization	MBC:0000524	Potassium transmembrane transport	26	27	1	0.03846154	14	0.5384616
3	Neuronal membrane repolarization during action potential and hyperpolarization	MBC:0000593	Serotonin-mediated control of postsynaptic potential	9	10	1	0.1111111	1	0.1111111
3	Neuronal pacemaker current generation	MBC:0000205	Calcium transmembrane transport	31	34	1	0.03225806	1	0.03225806
3	Neuronal pacemaker current generation	MBC:0000209	Cardiomyocyte pacemaker current generation	11	12	1	0.09090909	8	0.7272727
3	Neuronal pacemaker current generation	MBC:0000371	Hydrogen transmembrane transport	66	67	1	0.01515152	33.5	0.5075758
3	Neuronal pacemaker current generation	MBC:0000478	Neuronal membrane repolarization during action potential and hyperpolarization	18	19	1	0.05555556	22.5	1.25
3	Neuronal pacemaker current generation	MBC:0000601	Sodium transmembrane transport	53	56	1	0.01886792	36	0.6792453
3	NFkB signaling pathway	MBC:0000286	Epidermal growth factor receptor signaling	33	34	1	0.03030303	11.5	0.3484848
3	NFkB signaling pathway	MBC:0000337	Glucocorticoid receptor signaling	21	22	1	0.04761905	4.5	0.2142857
3	NFkB signaling pathway	MBC:0000376	Inhibition of apoptosis	31	33	1	0.03225806	15	0.483871
3	NFkB signaling pathway	MBC:0000402	Interleukin 6 receptor signaling	14	14	1	0.07142857	3	0.2142857
3	NFkB signaling pathway	MBC:0000432	Macroautophagy	26	26	0	0	0.5	0.01923077
3	NFkB signaling pathway	MBC:0000623	Toll-like receptor signaling	33	35	2	0.06060606	23.5	0.7121212
3	Niacin metabolism	MBC:0000425	Lipogenesis	12	13	1	0.08333334	2	0.1666667
3	Niacin metabolism	MBC:0000640	Triacylglycerol hydrolysis and mobilization	35	36	1	0.02857143	34.5	0.9857143
3	Niacin metabolism	MBC:0000645	Tryptophan metabolism	9	11	2	0.2222222	7	0.7777778
3	Nitric oxide signaling pathway	MBC:0000187	Aspartate and arginine metabolism	12	14	2	0.1666667	19	1.583333
3	Nitric oxide signaling pathway	MBC:0000261	Cytoplasmic protein acetylation and deacetylation	13	14	1	0.07692308	1	0.07692308
3	Nitric oxide signaling pathway	MBC:0000323	Free radical generation by NADPH oxidase	8	10	2	0.25	7	0.875
3	Nitric oxide signaling pathway	MBC:0000467	Muscarinic receptor signaling	25	26	1	0.04	17	0.68
3	Nitric oxide signaling pathway	MBC:0000470	Natriuretic peptide receptor signaling	28	29	1	0.03571429	25	0.8928571
3	Nitric oxide signaling pathway	MBC:0000575	Riboflavin metabolism	24	26	2	0.08333334	47	1.958333
3	Nodal growth differentiation factor receptor signaling	MBC:0000162	Activin receptor signaling	12	17	3	0.25	10.5	0.875
3	Nodal growth differentiation factor receptor signaling	MBC:0000192	Betaglycan signaling	13	13	0	0	1	0.07692308
3	Nodal growth differentiation factor receptor signaling	MBC:0000200	Bone morphogenetic protein receptor signaling	42	42	0	0	5	0.1190476
3	Nodal growth differentiation factor receptor signaling	MBC:0000350	Growth differentiation factor receptor signaling	25	28	2	0.08	16.5	0.66
3	Nodal growth differentiation factor receptor signaling	MBC:0000374	Inhibin receptor signaling	13	15	1	0.07692308	1	0.07692308
3	NOD-like receptor signaling	MBC:0000184	Apoptosis caspase pathway	11	12	1	0.09090909	5	0.4545455
3	NOD-like receptor signaling	MBC:0000270	DNA cleavage	22	23	1	0.04545455	12.5	0.5681818
3	NOD-like receptor signaling	MBC:0000342	Glycine-mediated control of postsynaptic potential	9	10	1	0.1111111	5	0.5555556
3	NOD-like receptor signaling	MBC:0000363	Histone acetylation and deactylation	73	74	1	0.01369863	53	0.7260274
3	NOD-like receptor signaling	MBC:0000364	Histone methylation and demethylation	141	143	2	0.0141844	92.5	0.6560284
3	NOD-like receptor signaling	MBC:0000371	Hydrogen transmembrane transport	66	66	1	0.01515152	44.5	0.6742424
3	NOD-like receptor signaling	MBC:0000376	Inhibition of apoptosis	31	34	3	0.09677419	65.5	2.112903
3	NOD-like receptor signaling	MBC:0000385	Interferon beta receptor signaling	42	42	1	0.02380952	34	0.8095238
3	NOD-like receptor signaling	MBC:0000431	Lysosomal lipid degradation	50	51	1	0.02	26	0.52
3	NOD-like receptor signaling	MBC:0000435	MAPK signaling pathway	54	56	1	0.01851852	46	0.8518519
3	NOD-like receptor signaling	MBC:0000436	MDA-5 receptor signaling	9	11	2	0.2222222	10	1.111111
3	NOD-like receptor signaling	MBC:0000521	PI3 kinase AKT signaling pathway	24	25	1	0.04166667	16	0.6666667
3	NOD-like receptor signaling	MBC:0000558	Purinergic P2X receptor signaling	10	11	1	0.1	1	0.1
3	NOD-like receptor signaling	MBC:0000629	Transcription repression	87	86	1	0.01149425	8	0.09195402
3	NOD-like receptor signaling	MBC:0000633	Translation elongation	33	34	1	0.03030303	6	0.1818182
3	Non-homologous end joining DSB repair	MBC:0000172	Alternative end joining DSB repair	7	9	2	0.2857143	5	0.7142857
3	Non-homologous end joining DSB repair	MBC:0000189	Base excision repair	39	40	1	0.02564103	11.5	0.2948718
3	Non-homologous end joining DSB repair	MBC:0000240	Class switch recombination	42	44	1	0.02380952	36.5	0.8690476
3	Non-homologous end joining DSB repair	MBC:0000367	Homologous recombination DSB repair	55	59	1	0.01818182	35	0.6363636
3	Non-homologous end joining DSB repair	MBC:0000376	Inhibition of apoptosis	31	31	0	0	2.5	0.08064516
3	Non-homologous end joining DSB repair	MBC:0000656	VDJ recombination	14	14	0	0	4	0.2857143
3	Nonsense-mediated mRNA decay pathway	MBC:0000635	Translation termination	18	25	7	0.3888889	63	3.5
3	Non-vesicular ceramide transport	MBC:0000489	Non-vesicular oxysterol transport	8	9	1	0.125	4	0.5
3	Non-vesicular ceramide transport	MBC:0000490	Non-vesicular phospholipid transport	22	25	2	0.09090909	22.5	1.022727
3	Non-vesicular oxysterol transport	MBC:0000217	Cellular cholesterol uptake and efflux	28	28	1	0.03571429	10.5	0.375
3	Non-vesicular oxysterol transport	MBC:0000415	Late endosome dynamics	63	64	1	0.01587302	39	0.6190476
3	Non-vesicular oxysterol transport	MBC:0000490	Non-vesicular phospholipid transport	22	24	1	0.04545455	16.5	0.75
3	Non-vesicular phospholipid transport	MBC:0000488	Non-vesicular ceramide transport	16	18	2	0.125	17	1.0625
3	Non-vesicular phospholipid transport	MBC:0000489	Non-vesicular oxysterol transport	8	9	1	0.125	1	0.125
3	Notch receptor signaling	MBC:0000165	Adherens junction organization	47	48	1	0.0212766	14	0.2978723
3	Notch receptor signaling	MBC:0000175	Amyloid precursor protein cleavage	33	38	5	0.1515152	68	2.060606
3	Notch receptor signaling	MBC:0000285	Ephrin receptor signaling	7	7	0	0	0.5	0.07142857
3	Notch receptor signaling	MBC:0000347	G-protein coupled receptor signaling pathway	31	31	0	0	0.5	0.01612903
3	Notch receptor signaling	MBC:0000352	Hedgehog receptor signaling	28	30	2	0.07142857	14	0.5
3	Notch receptor signaling	MBC:0000360	HIF-1 receptor signaling pathway	32	33	1	0.03125	10	0.3125
3	Notch receptor signaling	MBC:0000361	Hippo signaling	38	39	1	0.02631579	8	0.2105263
3	Notch receptor signaling	MBC:0000363	Histone acetylation and deactylation	73	75	1	0.01369863	29	0.3972603
3	Notch receptor signaling	MBC:0000421	Lipid droplet biogenesis	19	20	1	0.05263158	1	0.05263158
3	Notch receptor signaling	MBC:0000483	Nodal growth differentiation factor receptor signaling	56	57	1	0.01785714	10.5	0.1875
3	Notch receptor signaling	MBC:0000565	Recycling endosome dynamics	52	53	1	0.01923077	37	0.7115384
3	Notch receptor signaling	MBC:0000608	Syndecan receptor signaling	9	9	1	0.1111111	1	0.1111111
3	Notch receptor signaling	MBC:0000611	Tenascin receptor signaling	16	17	1	0.0625	3	0.1875
3	Notch receptor signaling	MBC:0000616	Thrombospondin receptor signaling	30	32	2	0.06666667	8	0.2666667
3	Notch receptor signaling	MBC:0000628	Transcription regulation by mediator	76	80	2	0.02631579	100.5	1.322368
3	Notch receptor signaling	MBC:0000629	Transcription repression	87	86	1	0.01149425	29.5	0.3390805
3	Notch receptor signaling	MBC:0000654	Vascular endothelial growth factor receptor signaling	37	39	2	0.05405406	42	1.135135
3	Nuclear Drosha-mediated microRNA processing	MBC:0000260	Cytoplasmic Dicer-mediated microRNA and endogenous siRNA processing	11	10	1	0.09090909	8.5	0.7727273
3	Nuclear Drosha-mediated microRNA processing	MBC:0000287	Epithelial intermediate filament dynamics	16	17	1	0.0625	3	0.1875
3	Nuclear Drosha-mediated microRNA processing	MBC:0000581	RNA 3' degradation by exosome	15	15	0	0	0.5	0.03333334
3	Nuclear Drosha-mediated microRNA processing	MBC:0000628	Transcription regulation by mediator	76	79	1	0.01315789	50	0.6578947
3	Nuclear Drosha-mediated microRNA processing	MBC:0000629	Transcription repression	87	86	1	0.01149425	52	0.5977011
3	Nuclear envelope maintenance	MBC:0000176	Anchoring of nuclear membrane to cytoskeleton	5	6	1	0.2	1	0.2
3	Nuclear envelope maintenance	MBC:0000267	Desmosome organization	39	40	1	0.02564103	5	0.1282051
3	Nuclear envelope maintenance	MBC:0000420	Linkage of nucleoskeleton and cytoskeleton	8	9	1	0.125	5	0.625
3	Nuclear envelope maintenance	MBC:0000495	Nuclear intermediate filaments	41	43	2	0.04878049	38	0.9268293
3	Nuclear import of core snRNP	MBC:0000578	Ribonucleoprotein nuclear re-import	18	19	1	0.05555556	4.5	0.25
3	Nuclear intermediate filaments	MBC:0000493	Nuclear envelope maintenance	8	8	0	0	1	0.125
3	Nuclear intermediate filaments	MBC:0000497	Nuclear pore complex organization	70	72	1	0.01428571	51	0.7285714
3	Nuclear intermediate filaments	MBC:0000543	Protein farnesylation and geranylation	8	8	0	0	0.5	0.0625
3	Nuclear mRNA export	MBC:0000385	Interferon beta receptor signaling	42	43	1	0.02380952	30	0.7142857
3	Nuclear mRNA export	MBC:0000486	Nonsense-mediated mRNA decay pathway	18	19	1	0.05555556	5.5	0.3055556
3	Nuclear mRNA export	MBC:0000497	Nuclear pore complex organization	70	71	1	0.01428571	48	0.6857143
3	Nuclear mRNA export	MBC:0000498	Nuclear protein export	7	8	1	0.1428571	2	0.2857143
3	Nuclear mRNA export	MBC:0000577	Ribonucleoprotein nuclear export	28	33	5	0.1785714	70.5	2.517857
3	Nuclear mRNA export	MBC:0000604	Spliceosome disassembly and mRNA release	11	13	1	0.09090909	1	0.09090909
3	Nuclear mRNA export	MBC:0000635	Translation termination	18	20	2	0.1111111	16	0.8888889
3	Nuclear pore complex organization	MBC:0000180	Anterograde vesicle traffic from ER to Golgi	9	9	0	0	0.5	0.05555556
3	Nuclear pore complex organization	MBC:0000224	Centrosome organization	86	88	1	0.01162791	62.5	0.7267442
3	Nuclear pore complex organization	MBC:0000296	Eukaryotic kinetochore dynamics	56	60	4	0.07142857	72	1.285714
3	Nuclear pore complex organization	MBC:0000495	Nuclear intermediate filaments	41	47	5	0.1219512	30	0.7317073
3	Nuclear pore complex organization	MBC:0000498	Nuclear protein export	7	8	1	0.1428571	5	0.7142857
3	Nuclear pore complex organization	MBC:0000499	Nuclear protein import	10	12	1	0.1	3	0.3
3	Nuclear pore complex organization	MBC:0000577	Ribonucleoprotein nuclear export	28	29	1	0.03571429	6.5	0.2321429
3	Nuclear protein export	MBC:0000494	Nuclear import of core snRNP	12	13	1	0.08333334	5.5	0.4583333
3	Nuclear protein export	MBC:0000496	Nuclear mRNA export	25	26	1	0.04	21	0.84
3	Nuclear protein export	MBC:0000497	Nuclear pore complex organization	70	74	1	0.01428571	31	0.4428571
3	Nuclear protein export	MBC:0000499	Nuclear protein import	10	11	1	0.1	1	0.1
3	Nuclear protein export	MBC:0000577	Ribonucleoprotein nuclear export	28	27	1	0.03571429	26.5	0.9464286
3	Nuclear protein import	MBC:0000296	Eukaryotic kinetochore dynamics	56	57	1	0.01785714	5	0.08928572
3	Nuclear protein import	MBC:0000461	Mitotic spindle assembly	13	14	1	0.07692308	13	1
3	Nuclear protein import	MBC:0000462	Mitotic spindle disassembly	6	6	0	0	1	0.1666667
3	Nuclear protein import	MBC:0000496	Nuclear mRNA export	25	26	1	0.04	12	0.48
3	Nuclear protein import	MBC:0000497	Nuclear pore complex organization	70	73	3	0.04285714	76	1.085714
3	Nuclear protein import	MBC:0000498	Nuclear protein export	7	9	1	0.1428571	4	0.5714286
3	Nuclear protein import	MBC:0000578	Ribonucleoprotein nuclear re-import	18	19	1	0.05555556	6.5	0.3611111
3	Nucleosome assembly	MBC:0000184	Apoptosis caspase pathway	11	11	0	0	0.5	0.04545455
3	Nucleosome assembly	MBC:0000363	Histone acetylation and deactylation	73	75	1	0.01369863	18	0.2465753
3	Nucleosome assembly	MBC:0000364	Histone methylation and demethylation	141	142	1	0.007092198	72	0.5106383
3	Nucleosome assembly	MBC:0000365	Histone phosphorylation and dephosphorylation	53	55	1	0.01886792	39.5	0.745283
3	Nucleosome assembly	MBC:0000366	Histone ubiquitination and deubiquitination	55	55	0	0	1	0.01818182
3	Nucleosome assembly	MBC:0000502	Nucleosome disassembly	35	46	9	0.2571429	156.5	4.471428
3	Nucleosome assembly	MBC:0000503	Nucleosome remodeling	43	49	4	0.09302326	28	0.6511628
3	Nucleosome disassembly	MBC:0000364	Histone methylation and demethylation	141	141	0	0	1	0.007092198
3	Nucleosome disassembly	MBC:0000501	Nucleosome assembly	46	66	8	0.173913	105	2.282609
3	Nucleosome disassembly	MBC:0000503	Nucleosome remodeling	43	48	3	0.06976745	50.5	1.174419
3	Nucleosome disassembly	MBC:0000627	Transcription regulation by chromatin remodeling	53	55	1	0.01886792	42.5	0.8018868
3	Nucleosome remodeling	MBC:0000189	Base excision repair	39	40	1	0.02564103	1	0.02564103
3	Nucleosome remodeling	MBC:0000235	Chromatin organization by Polycomb repressive complexes	25	26	1	0.04	8	0.32
3	Nucleosome remodeling	MBC:0000261	Cytoplasmic protein acetylation and deacetylation	13	14	1	0.07692308	1	0.07692308
3	Nucleosome remodeling	MBC:0000363	Histone acetylation and deactylation	73	71	5	0.06849315	270	3.69863
3	Nucleosome remodeling	MBC:0000364	Histone methylation and demethylation	141	159	4	0.02836879	238.5	1.691489
3	Nucleosome remodeling	MBC:0000501	Nucleosome assembly	46	46	1	0.02173913	48	1.043478
3	Nucleosome remodeling	MBC:0000502	Nucleosome disassembly	35	44	8	0.2285714	197	5.628572
3	Nucleosome remodeling	MBC:0000504	Nucleotide excision repair	35	36	1	0.02857143	1	0.02857143
3	Nucleosome remodeling	MBC:0000541	Protein acylation	18	19	1	0.05555556	14.5	0.8055556
3	Nucleosome remodeling	MBC:0000569	Regulation of RNA polymerase II by elongation factors	39	40	1	0.02564103	11.5	0.2948718
3	Nucleosome remodeling	MBC:0000627	Transcription regulation by chromatin remodeling	53	56	3	0.05660377	118.5	2.235849
3	Nucleosome remodeling	MBC:0000628	Transcription regulation by mediator	76	80	3	0.03947368	58.5	0.7697368
3	Nucleosome remodeling	MBC:0000629	Transcription repression	87	91	2	0.02298851	136	1.563218
3	Nucleosome remodeling	MBC:0000630	Transcription termination	32	33	1	0.03125	1	0.03125
3	Nucleosome remodeling	MBC:0000635	Translation termination	18	19	1	0.05555556	1	0.05555556
3	Nucleotide excision repair	MBC:0000189	Base excision repair	39	47	7	0.1794872	165.5	4.24359
3	Nucleotide excision repair	MBC:0000216	Cell cycle arrest in response to DNA damage	14	15	1	0.07142857	6	0.4285714
3	Nucleotide excision repair	MBC:0000240	Class switch recombination	42	42	0	0	1	0.02380952
3	Nucleotide excision repair	MBC:0000366	Histone ubiquitination and deubiquitination	55	57	2	0.03636364	95.5	1.736364
3	Nucleotide excision repair	MBC:0000367	Homologous recombination DSB repair	55	56	1	0.01818182	42.5	0.7727273
3	Nucleotide excision repair	MBC:0000452	Mismatch repair	20	21	1	0.05	10	0.5
3	Nucleotide excision repair	MBC:0000540	Proteasomal regulatory particle organization	14	14	0	0	0.5	0.03571429
3	Nucleotide excision repair	MBC:0000568	Regulation of proteasomal proteolysis by signalosome	20	21	1	0.05	3	0.15
3	Nucleotide excision repair	MBC:0000610	Telomere replication	24	24	0	0	0.5	0.02083333
3	Nucleotide excision repair	MBC:0000625	Transcription by rna polymerase II	56	58	1	0.01785714	20	0.3571429
3	Nucleotide excision repair	MBC:0000628	Transcription regulation by mediator	76	78	1	0.01315789	73	0.9605263
3	Nucleotide excision repair	MBC:0000630	Transcription termination	32	33	1	0.03125	23	0.71875
3	Oncostatin-M receptor signaling	MBC:0000418	Leukemia inhibitory factor receptor signaling	10	12	2	0.2	10	1
3	Oncostatin-M receptor signaling	MBC:0000571	Retinoic acid receptor signaling	46	46	0	0	0.5	0.01086957
3	Osteonectin receptor signaling	MBC:0000300	Extracellular matrix breakdown by adamalysins	34	34	0	0	5	0.1470588
3	Osteonectin receptor signaling	MBC:0000312	Fibrillar collagen core structure organization	15	16	1	0.06666667	11.5	0.7666667
3	Osteonectin receptor signaling	MBC:0000507	Osteopontin receptor signaling	30	31	1	0.03333334	16.5	0.55
3	Osteonectin receptor signaling	MBC:0000611	Tenascin receptor signaling	16	16	1	0.0625	15	0.9375
3	Osteopontin receptor signaling	MBC:0000382	Integrin receptor signaling	9	10	1	0.1111111	6	0.6666667
3	Parathyroid hormone receptor signaling	MBC:0000520	Phospholipase C signaling pathway	5	6	1	0.2	4	0.8
3	Parathyroid hormone receptor signaling	MBC:0000563	Ras signaling pathway	16	17	1	0.0625	1	0.0625
3	Parathyroid hormone receptor signaling	MBC:0000587	Secretin receptor signaling	5	7	2	0.4	5	1
3	Pentose phosphate pathway	MBC:0000178	Androgen synthesis	14	15	1	0.07142857	1	0.07142857
3	Pentose phosphate pathway	MBC:0000179	Angiotensin receptor signaling	15	16	1	0.06666667	1	0.06666667
3	Pentose phosphate pathway	MBC:0000277	Eicosanoid metabolism	18	19	1	0.05555556	1	0.05555556
3	Pentose phosphate pathway	MBC:0000344	Glycolysis and Gluconeogenesis	45	48	1	0.02222222	28	0.6222222
3	Pentose phosphate pathway	MBC:0000425	Lipogenesis	12	13	1	0.08333334	9.5	0.7916667
3	Pentose phosphate pathway	MBC:0000523	Polyol pathway	3	4	1	0.3333333	1	0.3333333
3	Pentose phosphate pathway	MBC:0000601	Sodium transmembrane transport	53	54	1	0.01886792	12	0.2264151
3	Pentose phosphate pathway	MBC:0000622	Tight junction organization	64	65	1	0.015625	31	0.484375
3	Perlecan synthesis	MBC:0000233	Chondroitin sulfate and dermatan sulfate synthesis	7	8	1	0.1428571	5	0.7142857
3	Peroxisome proliferator-activated receptor alpha signaling	MBC:0000193	Beta-oxidation	40	42	1	0.025	38	0.95
3	Peroxisome proliferator-activated receptor alpha signaling	MBC:0000636	Transmembrane fatty acid translocation	3	4	1	0.3333333	1	0.3333333
3	Peroxisome proliferator-activated receptor alpha signaling	MBC:0000664	Vitamin D receptor signaling	8	9	1	0.125	1.5	0.1875
3	Peroxisome proliferator-activated receptor gamma signaling	MBC:0000344	Glycolysis and Gluconeogenesis	45	46	1	0.02222222	7	0.1555556
3	Peroxisome proliferator-activated receptor gamma signaling	MBC:0000455	Mitochondrial fission	31	32	1	0.03225806	18	0.5806451
3	Peroxisome proliferator-activated receptor gamma signaling	MBC:0000458	Mitochondrial uncoupling by mitochondrial anion carrier proteins	36	38	1	0.02777778	30	0.8333333
3	Peroxisome proliferator-activated receptor gamma signaling	MBC:0000571	Retinoic acid receptor signaling	46	46	0	0	0.5	0.01086957
3	Peroxisome proliferator-activated receptor gamma signaling	MBC:0000634	Translation initiation	95	95	0	0	0.5	0.005263158
3	Phase I biotransformation via alcohol dehydrogenases	MBC:0000193	Beta-oxidation	40	41	1	0.025	17	0.425
3	Phase I biotransformation via alcohol dehydrogenases	MBC:0000435	MAPK signaling pathway	54	55	1	0.01851852	11.5	0.212963
3	Phase I biotransformation via alcohol dehydrogenases	MBC:0000514	Phase I biotransformation via cytochrome P450	10	11	0	0	2	0.2
3	Phase I biotransformation via alcohol dehydrogenases	MBC:0000572	Retinol metabolism	23	25	2	0.08695652	17.5	0.7608696
3	Phase I biotransformation via cytochrome P450	MBC:0000178	Androgen synthesis	14	15	1	0.07142857	1	0.07142857
3	Phase I biotransformation via cytochrome P450	MBC:0000197	Bile acid synthesis from cholesterol	16	17	1	0.0625	2	0.125
3	Phase I biotransformation via cytochrome P450	MBC:0000275	Drug and toxin export via multidrug resistance-associated proteins	25	25	1	0.04	23.5	0.94
3	Phase I biotransformation via cytochrome P450	MBC:0000277	Eicosanoid metabolism	18	19	1	0.05555556	4	0.2222222
3	Phase I biotransformation via cytochrome P450	MBC:0000309	Fatty acid omega-hydroxylation	10	10	0	0	0.5	0.05
3	Phase I biotransformation via cytochrome P450	MBC:0000338	Glucuronidation	13	14	1	0.07692308	1	0.07692308
3	Phase I biotransformation via cytochrome P450	MBC:0000513	Phase I biotransformation via alcohol dehydrogenases	8	9	1	0.125	3	0.375
3	Phase I biotransformation via cytochrome P450	MBC:0000515	Phase I biotransformation via flavin-containing monooxygenases	7	7	0	0	2.5	0.3571429
3	Phase I biotransformation via cytochrome P450	MBC:0000536	Prostaglandin D2 receptor signaling	15	16	1	0.06666667	1.5	0.1
3	Phase I biotransformation via cytochrome P450	MBC:0000606	Sulfonation	10	11	1	0.1	1	0.1
3	Phase I biotransformation via flavin-containing monooxygenases	MBC:0000514	Phase I biotransformation via cytochrome P450	10	15	2	0.2	6.5	0.65
3	Phenylalanine catabolism	MBC:0000356	Hemoglobin and myoglobin synthesis	17	18	1	0.05882353	3	0.1764706
3	Phenylalanine catabolism	MBC:0000648	Tyrosine metabolism	4	6	1	0.25	2	0.5
3	Phosphate transmembrane transport	MBC:0000205	Calcium transmembrane transport	31	35	1	0.03225806	30.5	0.983871
3	Phosphate transmembrane transport	MBC:0000371	Hydrogen transmembrane transport	66	66	1	0.01515152	59.5	0.9015151
3	Phosphate transmembrane transport	MBC:0000601	Sodium transmembrane transport	53	54	1	0.01886792	33	0.6226415
3	Phosphoglyceride biosynthesis	MBC:0000171	Alternative complement pathway	15	15	1	0.06666667	4	0.2666667
3	Phosphoglyceride biosynthesis	MBC:0000174	Amyloid plaque organization	18	19	1	0.05555556	1	0.05555556
3	Phosphoglyceride biosynthesis	MBC:0000311	Fatty acid transport by Carnitine shuttle	15	17	2	0.1333333	4	0.2666667
3	Phosphoglyceride biosynthesis	MBC:0000325	G2 M transition checkpoint	16	17	1	0.0625	9	0.5625
3	Phosphoglyceride biosynthesis	MBC:0000340	Glutamate-mediated control of postsynaptic potential	55	56	1	0.01818182	2	0.03636364
3	Phosphoglyceride biosynthesis	MBC:0000490	Non-vesicular phospholipid transport	22	25	3	0.1363636	26	1.181818
3	Phosphoglyceride biosynthesis	MBC:0000570	Restriction point	15	16	1	0.06666667	8	0.5333334
3	Phosphoglyceride remodelling via Lands cycle	MBC:0000277	Eicosanoid metabolism	18	20	2	0.1111111	10	0.5555556
3	PI3 kinase AKT signaling pathway	MBC:0000412	Keton body metabolism	7	8	1	0.1428571	1	0.1428571
3	PI3 kinase AKT signaling pathway	MBC:0000434	Mammalian target of rapamycin signaling pathway	25	28	3	0.12	49	1.96
3	PI3 kinase AKT signaling pathway	MBC:0000629	Transcription repression	87	87	0	0	2	0.02298851
3	Platelet-derived growth factor receptor signaling	MBC:0000174	Amyloid plaque organization	18	19	1	0.05555556	4.5	0.25
3	Platelet-derived growth factor receptor signaling	MBC:0000285	Ephrin receptor signaling	7	9	2	0.2857143	2	0.2857143
3	Platelet-derived growth factor receptor signaling	MBC:0000286	Epidermal growth factor receptor signaling	33	33	0	0	0.5	0.01515152
3	Platelet-derived growth factor receptor signaling	MBC:0000351	Growth hormone receptor signaling	13	14	1	0.07692308	1	0.07692308
3	Platelet-derived growth factor receptor signaling	MBC:0000359	Hepatocyte growth factor receptor signaling	7	8	1	0.1428571	4.5	0.6428571
3	Platelet-derived growth factor receptor signaling	MBC:0000413	Lamellipodium organization	52	52	0	0	12	0.2307692
3	Platelet-derived growth factor receptor signaling	MBC:0000466	Multivesicular body dynamics	51	51	0	0	0.5	0.009803922
3	Platelet-derived growth factor receptor signaling	MBC:0000594	Single strand annealing DSB repair	5	6	1	0.2	1	0.2
3	Platelet-derived growth factor receptor signaling	MBC:0000654	Vascular endothelial growth factor receptor signaling	37	37	1	0.02702703	2	0.05405406
3	Platelet-derived growth factor receptor signaling	MBC:0000658	Versican synthesis	2	4	2	1	2	1
3	Polyol pathway	MBC:0000212	Catecholamine metabolism	6	7	1	0.1666667	1	0.1666667
3	Polyol pathway	MBC:0000324	Fructose and mannose metabolism	6	7	1	0.1666667	1.5	0.25
3	Polyol pathway	MBC:0000379	Inositol metabolism and transport	9	10	1	0.1111111	1	0.1111111
3	Polyol pathway	MBC:0000509	Pentose phosphate pathway	16	16	0	0	1	0.0625
3	Polyol pathway	MBC:0000538	Prostaglandin PGF2 alpha receptor signaling	7	8	1	0.1428571	2	0.2857143
3	Potassium transmembrane transport	MBC:0000205	Calcium transmembrane transport	31	32	0	0	27.5	0.8870968
3	Potassium transmembrane transport	MBC:0000210	Cardiomyocyte repolarization during action potential and hyperpolarization	12	13	1	0.08333334	1	0.08333334
3	Potassium transmembrane transport	MBC:0000228	Chloride transmembrane transport	17	23	5	0.2941177	55.5	3.264706
3	Potassium transmembrane transport	MBC:0000340	Glutamate-mediated control of postsynaptic potential	55	56	1	0.01818182	27	0.4909091
3	Potassium transmembrane transport	MBC:0000371	Hydrogen transmembrane transport	66	67	2	0.03030303	131	1.984848
3	Potassium transmembrane transport	MBC:0000477	Neuronal membrane depolarization during action potential	16	17	1	0.0625	4.5	0.28125
3	Potassium transmembrane transport	MBC:0000478	Neuronal membrane repolarization during action potential and hyperpolarization	18	19	2	0.1111111	2.5	0.1388889
3	Potassium transmembrane transport	MBC:0000479	Neuronal pacemaker current generation	19	19	0	0	1	0.05263158
3	Potassium transmembrane transport	MBC:0000552	Protein palmitoylation	16	20	3	0.1875	15	0.9375
3	Potassium transmembrane transport	MBC:0000601	Sodium transmembrane transport	53	61	6	0.1132075	272.5	5.14151
3	Potassium transmembrane transport	MBC:0000666	Water transmembrane transport	19	22	1	0.05263158	14	0.7368421
3	Potassium transmembrane transport	MBC:0000668	Z-disc organization	23	24	1	0.04347826	2	0.08695652
3	Pre-catalytic spliceosome assembly	MBC:0000259	Cytoplasmic core snRNP assembly	18	19	1	0.05555556	3	0.1666667
3	Pre-catalytic spliceosome assembly	MBC:0000578	Ribonucleoprotein nuclear re-import	18	18	0	0	0.5	0.02777778
3	Pre-catalytic spliceosome assembly	MBC:0000651	U4-U6-U5 tri-snRNP assembly	9	9	0	0	0.5	0.05555556
3	Pre-mRNA 3-end-cleavage and polyadenylation	MBC:0000264	Cytoplasmic RNA deadadenylation	20	26	5	0.25	36	1.8
3	Pre-mRNA 3-end-cleavage and polyadenylation	MBC:0000625	Transcription by rna polymerase II	56	57	1	0.01785714	21.5	0.3839286
3	Pre-mRNA capping	MBC:0000236	Chromatin organization by transcription factories	8	8	0	0	3	0.375
3	Pre-mRNA capping	MBC:0000415	Late endosome dynamics	63	64	1	0.01587302	52	0.8253968
3	Pre-mRNA capping	MBC:0000500	Nuclear snRNA processing	11	11	0	0	8	0.7272727
3	Pre-mRNA capping	MBC:0000569	Regulation of RNA polymerase II by elongation factors	39	40	1	0.02564103	30	0.7692308
3	Pre-mRNA capping	MBC:0000584	rRNA processing	39	40	1	0.02564103	5	0.1282051
3	Pre-mRNA capping	MBC:0000625	Transcription by rna polymerase II	56	54	1	0.01785714	32	0.5714286
3	Pre-mRNA capping	MBC:0000630	Transcription termination	32	33	1	0.03125	16.5	0.515625
3	Pre-spliceosome assembly	MBC:0000236	Chromatin organization by transcription factories	8	8	0	0	0.5	0.0625
3	Pre-spliceosome assembly	MBC:0000365	Histone phosphorylation and dephosphorylation	53	54	1	0.01886792	41	0.7735849
3	Pre-spliceosome assembly	MBC:0000486	Nonsense-mediated mRNA decay pathway	18	19	1	0.05555556	3	0.1666667
3	Pre-spliceosome assembly	MBC:0000495	Nuclear intermediate filaments	41	42	1	0.02439024	30	0.7317073
3	Pre-spliceosome assembly	MBC:0000650	U2 snRNP assembly	12	14	1	0.08333334	2	0.1666667
3	Procollagen cleavage into collagen	MBC:0000300	Extracellular matrix breakdown by adamalysins	34	34	0	0	0.5	0.01470588
3	Procollagen cleavage into collagen	MBC:0000312	Fibrillar collagen core structure organization	15	16	1	0.06666667	7	0.4666667
3	Procollagen cleavage into collagen	MBC:0000483	Nodal growth differentiation factor receptor signaling	56	57	1	0.01785714	22	0.3928571
3	Procollagen cleavage into collagen	MBC:0000567	Regulation of iron homeostasis	28	29	1	0.03571429	6	0.2142857
3	Procollagen cleavage into collagen	MBC:0000573	Retrograde vesicle traffic from endosome to TGN	35	36	1	0.02857143	30	0.8571429
3	Procollagen processing in the ER	MBC:0000226	Chaperone mediated protein folding in ER	33	34	1	0.03030303	27.5	0.8333333
3	Procollagen processing in the ER	MBC:0000282	Endoplasmic reticulum tubulus maintenance	10	11	1	0.1	2	0.2
3	Procollagen processing in the ER	MBC:0000312	Fibrillar collagen core structure organization	15	18	1	0.06666667	4	0.2666667
3	Progestagen synthesis	MBC:0000178	Androgen synthesis	14	16	2	0.1428571	8	0.5714286
3	Progestagen synthesis	MBC:0000292	Estrogen synthesis	8	9	1	0.125	1	0.125
3	Progestagen synthesis	MBC:0000336	Glucocorticoid and Mineralocorticoid synthesis	6	8	1	0.1666667	3.5	0.5833333
3	Progesterone receptor signaling	MBC:0000291	Estrogen receptor signaling	13	14	1	0.07692308	11.5	0.8846154
3	Prolactin receptor signaling	MBC:0000351	Growth hormone receptor signaling	13	14	1	0.07692308	10	0.7692308
3	Prolactin receptor signaling	MBC:0000400	Interleukin 4 receptor signaling	12	13	1	0.08333334	2	0.1666667
3	Prolactin receptor signaling	MBC:0000503	Nucleosome remodeling	43	44	1	0.02325581	13.5	0.3139535
3	Prolactin receptor signaling	MBC:0000593	Serotonin-mediated control of postsynaptic potential	9	10	1	0.1111111	9	1
3	Prolactin receptor signaling	MBC:0000621	Thyrotropin-releasing hormone receptor signaling	4	4	1	0.25	2.5	0.625
3	Proline metabolism	MBC:0000187	Aspartate and arginine metabolism	12	13	1	0.08333334	10	0.8333333
3	Proline metabolism	MBC:0000500	Nuclear snRNA processing	11	12	1	0.09090909	11	1
3	Proline metabolism	MBC:0000653	Urea cycle	10	12	2	0.2	5.5	0.55
3	Prostaglandin D2 receptor signaling	MBC:0000535	Prostacycline receptor signaling	6	8	2	0.3333333	6	1
3	Prostaglandin E2 receptor signaling	MBC:0000164	Adenylyl cyclase signaling pathway	20	20	0	0	1	0.05
3	Prostaglandin E2 receptor signaling	MBC:0000292	Estrogen synthesis	8	9	1	0.125	1	0.125
3	Prostaglandin E2 receptor signaling	MBC:0000535	Prostacycline receptor signaling	6	10	4	0.6666667	16	2.666667
3	Prostaglandin E2 receptor signaling	MBC:0000538	Prostaglandin PGF2 alpha receptor signaling	7	10	3	0.4285714	8.5	1.214286
3	Prostaglandin E2 receptor signaling	MBC:0000663	Vitamin D metabolism	16	17	1	0.0625	4	0.25
3	Prostaglandin PGF2 alpha receptor signaling	MBC:0000535	Prostacycline receptor signaling	6	9	1	0.1666667	3	0.5
3	Proteasomal core organization	MBC:0000540	Proteasomal regulatory particle organization	14	14	0	0	5	0.3571429
3	Proteasomal regulatory particle organization	MBC:0000539	Proteasomal core organization	15	20	4	0.2666667	26.5	1.766667
3	Proteasomal regulatory particle organization	MBC:0000568	Regulation of proteasomal proteolysis by signalosome	20	21	1	0.05	2	0.1
3	Protein acylation	MBC:0000363	Histone acetylation and deactylation	73	70	1	0.01369863	73	1
3	Protein and carbohydrate sulfation in Golgi Apparatus	MBC:0000620	Thyroid-stimulating hormone receptor signaling	7	8	1	0.1428571	3	0.4285714
3	Protein farnesylation and geranylation	MBC:0000230	Cholesterol synthesis	27	28	2	0.07407407	35	1.296296
3	Protein farnesylation and geranylation	MBC:0000232	Cholesterol-sensitive control of SREBP activation	7	8	1	0.1428571	1	0.1428571
3	Protein farnesylation and geranylation	MBC:0000563	Ras signaling pathway	16	18	2	0.125	15	0.9375
3	Protein folding in Mitochondria	MBC:0000546	Protein import accross outer mitochondrial membrane machinery	9	11	1	0.1111111	1	0.1111111
3	Protein import accross inner mitochondrial membrane machinery	MBC:0000185	Apoptosome assembly	8	8	1	0.125	6	0.75
3	Protein import accross inner mitochondrial membrane machinery	MBC:0000227	Chaperone-mediated autophagy	6	6	1	0.1666667	2.5	0.4166667
3	Protein import accross inner mitochondrial membrane machinery	MBC:0000546	Protein import accross outer mitochondrial membrane machinery	9	15	6	0.6666667	18	2
3	Protein import accross outer mitochondrial membrane machinery	MBC:0000455	Mitochondrial fission	31	33	2	0.06451613	11	0.3548387
3	Protein import accross outer mitochondrial membrane machinery	MBC:0000466	Multivesicular body dynamics	51	49	1	0.01960784	33.5	0.6568627
3	Protein import accross outer mitochondrial membrane machinery	MBC:0000490	Non-vesicular phospholipid transport	22	29	7	0.3181818	27	1.227273
3	Protein import accross outer mitochondrial membrane machinery	MBC:0000545	Protein import accross inner mitochondrial membrane machinery	10	10	1	0.1	5.5	0.55
3	Protein import accross peroxisomal membrane	MBC:0000193	Beta-oxidation	40	43	3	0.075	57	1.425
3	Protein import accross peroxisomal membrane	MBC:0000468	Myelin biogenesis and maturation	9	11	2	0.2222222	4	0.4444444
3	Protein myristoylation	MBC:0000541	Protein acylation	18	20	2	0.1111111	23	1.277778
3	Protein N-linked glycosylation in ER	MBC:0000226	Chaperone mediated protein folding in ER	33	34	1	0.03030303	7.5	0.2272727
3	Protein N-linked glycosylation in ER	MBC:0000281	Endoplasmic reticulum quality control system	64	71	7	0.109375	114.5	1.789063
3	Protein N-linked glycosylation in ER	MBC:0000667	WNT-Beta-catenin signaling pathway	83	84	1	0.01204819	27	0.3253012
3	Protein O-linked glycosylation in Golgi Apparatus	MBC:0000180	Anterograde vesicle traffic from ER to Golgi	9	18	8	0.8888889	8	0.8888889
3	Protein O-linked glycosylation in Golgi Apparatus	MBC:0000573	Retrograde vesicle traffic from endosome to TGN	35	43	8	0.2285714	178	5.085714
3	Protein O-linked glycosylation in Golgi Apparatus	MBC:0000574	Retrograde vesicle traffic from Golgi to ER	6	14	8	1.333333	8	1.333333
3	Protein O-linked glycosylation in Golgi Apparatus	MBC:0000660	Vesicle tethering at plasma membrane	16	24	8	0.5	15	0.9375
3	Protein palmitoylation	MBC:0000371	Hydrogen transmembrane transport	66	66	1	0.01515152	42	0.6363636
3	Protein palmitoylation	MBC:0000565	Recycling endosome dynamics	52	53	1	0.01923077	19	0.3653846
3	Protein palmitoylation	MBC:0000628	Transcription regulation by mediator	76	78	1	0.01315789	51	0.6710526
3	Protein palmitoylation	MBC:0000629	Transcription repression	87	86	1	0.01149425	63	0.7241379
3	Protein polyubiquitination	MBC:0000366	Histone ubiquitination and deubiquitination	55	57	2	0.03636364	60	1.090909
3	Protein polyubiquitination	MBC:0000385	Interferon beta receptor signaling	42	42	1	0.02380952	34	0.8095238
3	Protein polyubiquitination	MBC:0000410	JAK-STAT signaling pathway	19	20	1	0.05263158	10	0.5263158
3	Protein polyubiquitination	MBC:0000439	Metaphase to anaphase checkpoint	36	37	1	0.02777778	23	0.6388889
3	Protein polyubiquitination	MBC:0000455	Mitochondrial fission	31	29	1	0.03225806	23.5	0.7580645
3	Protein polyubiquitination	MBC:0000457	Mitochondrial transport	19	20	1	0.05263158	5	0.2631579
3	Protein polyubiquitination	MBC:0000497	Nuclear pore complex organization	70	71	0	0	1	0.01428571
3	Protein polyubiquitination	MBC:0000539	Proteasomal core organization	15	16	2	0.1333333	11	0.7333333
3	Protein polyubiquitination	MBC:0000540	Proteasomal regulatory particle organization	14	16	2	0.1428571	27	1.928571
3	Protein polyubiquitination	MBC:0000568	Regulation of proteasomal proteolysis by signalosome	20	25	5	0.25	28	1.4
3	Protein polyubiquitination	MBC:0000570	Restriction point	15	16	1	0.06666667	1	0.06666667
3	Purine catabolism	MBC:0000556	Purine synthesis and salvage	17	21	3	0.1764706	25.5	1.5
3	Purine synthesis and salvage	MBC:0000311	Fatty acid transport by Carnitine shuttle	15	15	1	0.06666667	6	0.4
3	Purine synthesis and salvage	MBC:0000504	Nucleotide excision repair	35	36	1	0.02857143	4.5	0.1285714
3	Purine synthesis and salvage	MBC:0000555	Purine catabolism	7	8	1	0.1428571	2	0.2857143
3	Purine synthesis and salvage	MBC:0000557	Purinergic P1 receptor signaling	8	9	1	0.125	3.5	0.4375
3	Purine synthesis and salvage	MBC:0000561	Pyrimidine synthesis and salvage	8	9	1	0.125	1	0.125
3	Purine synthesis and salvage	MBC:0000579	Ribonucleotide reduction	13	12	1	0.07692308	8	0.6153846
3	Purinergic P1 receptor signaling	MBC:0000274	Dopamine-mediated control of postsynaptic potential	21	24	2	0.0952381	24	1.142857
3	Purinergic P1 receptor signaling	MBC:0000478	Neuronal membrane repolarization during action potential and hyperpolarization	18	18	1	0.05555556	1	0.05555556
3	Purinergic P1 receptor signaling	MBC:0000559	Purinergic P2Y receptor signaling	8	10	1	0.125	1	0.125
3	Purinergic P1 receptor signaling	MBC:0000562	Rank signaling	36	37	1	0.02777778	10.5	0.2916667
3	Purinergic P1 receptor signaling	MBC:0000617	Thromboxane receptor signaling	6	7	1	0.1666667	1	0.1666667
3	Purinergic P2X receptor signaling	MBC:0000484	NOD-like receptor signaling	21	22	1	0.04761905	11	0.5238096
3	Purinergic P2X receptor signaling	MBC:0000559	Purinergic P2Y receptor signaling	8	13	5	0.625	7	0.875
3	Purinergic P2X receptor signaling	MBC:0000562	Rank signaling	36	37	1	0.02777778	10.5	0.2916667
3	Purinergic P2Y receptor signaling	MBC:0000557	Purinergic P1 receptor signaling	8	10	2	0.25	4	0.5
3	Purinergic P2Y receptor signaling	MBC:0000558	Purinergic P2X receptor signaling	10	15	5	0.5	6	0.6
3	Pyrimidine catabolism	MBC:0000561	Pyrimidine synthesis and salvage	8	9	1	0.125	2	0.25
3	Pyrimidine synthesis and salvage	MBC:0000560	Pyrimidine catabolism	3	5	2	0.6666667	2	0.6666667
3	Pyrimidine synthesis and salvage	MBC:0000575	Riboflavin metabolism	24	25	1	0.04166667	19.5	0.8125
3	Pyrimidine synthesis and salvage	MBC:0000579	Ribonucleotide reduction	13	14	1	0.07692308	8	0.6153846
3	Rank signaling	MBC:0000200	Bone morphogenetic protein receptor signaling	42	43	1	0.02380952	7.5	0.1785714
3	Rank signaling	MBC:0000203	Calcineurin-NFAT signaling pathway	12	13	1	0.08333334	9	0.75
3	Rank signaling	MBC:0000204	Calcitonin receptor signaling	12	14	1	0.08333334	1	0.08333334
3	Rank signaling	MBC:0000244	Cleavage of ER signal peptide	5	6	1	0.2	1	0.2
3	Rank signaling	MBC:0000385	Interferon beta receptor signaling	42	42	0	0	2.5	0.05952381
3	Rank signaling	MBC:0000623	Toll-like receptor signaling	33	33	0	0	3.5	0.1060606
3	Rank signaling	MBC:0000647	Tumor necrosis factor beta receptor signaling	3	4	1	0.3333333	1	0.3333333
3	Ras signaling pathway	MBC:0000224	Centrosome organization	86	87	1	0.01162791	20	0.2325581
3	Ras signaling pathway	MBC:0000275	Drug and toxin export via multidrug resistance-associated proteins	25	26	1	0.04	10.5	0.42
3	Ras signaling pathway	MBC:0000290	Erythropoietin receptor signaling	6	7	1	0.1666667	4	0.6666667
3	Ras signaling pathway	MBC:0000331	Gastrin and cholecystokinin B receptor signaling	5	6	1	0.2	1	0.2
3	Ras signaling pathway	MBC:0000349	Granulocyte-colony stimulating factor receptor signaling	15	16	1	0.06666667	7.5	0.5
3	Ras signaling pathway	MBC:0000351	Growth hormone receptor signaling	13	14	1	0.07692308	1	0.07692308
3	Ras signaling pathway	MBC:0000359	Hepatocyte growth factor receptor signaling	7	7	1	0.1428571	5	0.7142857
3	Ras signaling pathway	MBC:0000435	MAPK signaling pathway	54	59	5	0.09259259	152	2.814815
3	Ras signaling pathway	MBC:0000512	Peroxisome proliferator-activated receptor gamma signaling	30	31	1	0.03333334	8	0.2666667
3	Ras signaling pathway	MBC:0000571	Retinoic acid receptor signaling	46	46	0	0	1	0.02173913
3	Ras signaling pathway	MBC:0000579	Ribonucleotide reduction	13	12	1	0.07692308	2	0.1538462
3	Ras signaling pathway	MBC:0000664	Vitamin D receptor signaling	8	9	1	0.125	1.5	0.1875
3	Recognition of lysosomal enzymes by mannose 6-phosphate receptor	MBC:0000517	Phosphate transmembrane transport	32	33	1	0.03125	30	0.9375
3	Recognition of lysosomal enzymes by mannose 6-phosphate receptor	MBC:0000573	Retrograde vesicle traffic from endosome to TGN	35	37	1	0.02857143	25	0.7142857
3	Recycling endosome dynamics	MBC:0000205	Calcium transmembrane transport	31	31	0	0	0.5	0.01612903
3	Recycling endosome dynamics	MBC:0000275	Drug and toxin export via multidrug resistance-associated proteins	25	26	1	0.04	11	0.44
3	Recycling endosome dynamics	MBC:0000276	Early endosome dynamics	58	68	7	0.1206897	173	2.982759
3	Recycling endosome dynamics	MBC:0000294	Eukaryotic basal body organization	41	41	0	0	1.5	0.03658536
3	Recycling endosome dynamics	MBC:0000295	Eukaryotic intraflagellar transport	36	36	0	0	0.5	0.01388889
3	Recycling endosome dynamics	MBC:0000318	Filopodium organization	36	36	1	0.02777778	1.5	0.04166667
3	Recycling endosome dynamics	MBC:0000319	Focal adhesion organization	61	64	2	0.03278688	42.5	0.6967213
3	Recycling endosome dynamics	MBC:0000340	Glutamate-mediated control of postsynaptic potential	55	57	0	0	1.5	0.02727273
3	Recycling endosome dynamics	MBC:0000371	Hydrogen transmembrane transport	66	67	1	0.01515152	35	0.530303
3	Recycling endosome dynamics	MBC:0000413	Lamellipodium organization	52	54	2	0.03846154	41	0.7884616
3	Recycling endosome dynamics	MBC:0000415	Late endosome dynamics	63	66	3	0.04761905	45	0.7142857
3	Recycling endosome dynamics	MBC:0000423	Lipid droplet mitochondria interaction	9	10	1	0.1111111	1	0.1111111
3	Recycling endosome dynamics	MBC:0000573	Retrograde vesicle traffic from endosome to TGN	35	35	0	0	5	0.1428571
3	Recycling endosome dynamics	MBC:0000601	Sodium transmembrane transport	53	54	1	0.01886792	8	0.1509434
3	Recycling endosome dynamics	MBC:0000622	Tight junction organization	64	65	1	0.015625	9.5	0.1484375
3	Recycling endosome dynamics	MBC:0000659	Vesicle fusion with plasma membrane	34	34	0	0	4.5	0.1323529
3	Recycling endosome dynamics	MBC:0000667	WNT-Beta-catenin signaling pathway	83	83	0	0	21.5	0.2590362
3	Regulation of coagulation cascade by protein C	MBC:0000245	Coagulation cascade	10	13	2	0.2	8	0.8
3	Regulation of coagulation cascade by protein C	MBC:0000246	Coagulation factor synthesis and vitamin K metabolism	7	8	1	0.1428571	6	0.8571429
3	Regulation of coagulation cascade by protein C	MBC:0000303	Extracellular matrix breakdown by matrix metalloproteases	27	28	1	0.03703704	7.5	0.2777778
[truncated: 508 more rows]
