# Supplementary material for: A flexible ontology for inference of emergent whole cell function from relationships between subcellular processes
Source: Sci Rep. 2017 Dec 18;7:17689. doi: 10.1038/s41598-017-16627-4 (PMC5735158; doi:10.1038/s41598-017-16627-4)
Supplement: Supplementary file 38 — Supplementary Table S36 [file 41598_2017_16627_MOESM38_ESM.txt]

Ontology	ProcessLevel	Data type	Figure	Process ID	Process name	Pvalue	Minus log10 pvalue	Overlap count	ReadWrite_symbols
Molecular_biology_cell	1	Differential protein interaction partners	Supplementary Figure S21A	MBC:0000017	Gene expression	5.72E-11	10.24281	55	EBNA1BP2 (1),EEF1B2 (1),EEF2 (1),EIF3A (1),EIF3E (1),EIF3K (1),EIF5A (1),EPRS (1),GNB2L1 (1),HNRNPC (1),HNRNPM (1),KHSRP (1),KPNB1 (1),MOV10 (1),MVP (1),NCBP1 (1),NCBP2 (1),PABPC1 (1),PABPC1L (1),PCF11 (1),POLR2E (1),RPL10A (1),RPL14 (1),RPL15 (1),RPL21 (1),RPL24 (1),RPL28 (1),RPL3 (1),RPL32 (1),RPL34 (1),RPL36 (1),RPL37A (1),RPL5 (1),RPL7 (1),RPL8 (1),RPLP0 (1),RPLP1 (1),RPLP2 (1),RPS12 (1),RPS1…
Molecular_biology_cell	1	Differential protein interaction partners	Supplementary Figure S21A	MBC:0000027	Posttranslational protein modification	1.11E-09	8.954318	27	AHSA1 (1),AMFR (1),AUP1 (1),CALR (1),CCT8 (1),DDOST (1),DERL1 (1),DNAJA1 (1),DNAJA2 (1),DNAJB1 (1),DNAJB12 (1),ERLIN1 (1),FAF2 (1),HSP90B1 (1),HSPA4 (1),HSPA5 (1),HSPA8 (1),HSPA9 (1),HSPD1 (1),HSPE1 (1),HYOU1 (1),PDIA3 (1),PDIA6 (1),PHB (1),RPN1 (1),UGGT1 (1),VCP (1)
Molecular_biology_cell	1	Differential protein interaction partners	Supplementary Figure S21A	MBC:0000006	Cellular contraction	7.28E-08	7.137692	16	ACTN2 (1),ATP2A1 (1),ATP2A2 (1),BAG3 (1),DES (1),DNAJB6 (1),EMD (1),MYH14 (1),MYH4 (1),MYH7 (1),PPP1R12A (1),TMOD3 (1),TPM1 (1),TPM2 (1),TPM4 (1),VCL (1)
Molecular_biology_cell	1	Differential protein interaction partners	Supplementary Figure S21A	MBC:0000013	Cytoskeleton dynamics	3.12E-07	6.505438	33	ACTN1 (1),ACTN4 (1),C14ORF166 (1),CAPZA1 (1),CAPZA2 (1),DES (1),DSP (1),DSTN (1),DYNC1H1 (1),FSCN1 (1),HSPA8 (1),HSPB1 (1),KRT7 (1),LIMA1 (1),MAP1B (1),MSN (1),MYH11 (1),MYH14 (1),MYL9 (1),MYO1B (1),MYO6 (1),PFN1 (1),PLEC (1),PPA1 (1),RAC2 (1),TAGLN2 (1),TMOD2 (1),TMOD3 (1),TPM2 (1),TUBA8 (1),TUBB3 (1),VCL (1),VIM (1)
Molecular_biology_cell	1	Differential protein interaction partners	Supplementary Figure S21A	MBC:0000004	Cell junction dynamics	1.77E-06	5.752701	24	AHNAK (1),BSG (1),CDH1 (1),CDH3 (1),CTNNA1 (1),CTNNB1 (1),DSC1 (1),DSP (1),EPCAM (1),FLII (1),GNB2L1 (1),ICAM1 (1),ITGA3 (1),ITGB1 (1),ITGB4 (1),LAMB3 (1),LIMA1 (1),MSN (1),MYO1D (1),PLEC (1),SCRIB (1),TES (1),TGM2 (1),VCL (1)
Molecular_biology_cell	2	Differential protein interaction partners	Supplementary Figure S21A	MBC:0000130	Ribonucleoprotein biogenesis	5.72E-13	12.24241	28	EBNA1BP2 (1),GNB2L1 (1),HNRNPC (1),HNRNPM (1),KPNB1 (1),MVP (1),RPL10A (1),RPL14 (1),RPL15 (1),RPL21 (1),RPL24 (1),RPL28 (1),RPL3 (1),RPL32 (1),RPL34 (1),RPL36 (1),RPL37A (1),RPL5 (1),RPL7 (1),RPL8 (1),RPLP0 (1),RPLP1 (1),RPLP2 (1),RPS12 (1),RPS13 (1),RPS15 (1),SRP14 (1),TRIM21 (1)
Molecular_biology_cell	2	Differential protein interaction partners	Supplementary Figure S21A	MBC:0000031	Actin filament dynamics	2.02E-09	8.693757	22	ACTN1 (1),ACTN4 (1),CAPZA1 (1),CAPZA2 (1),DSTN (1),FSCN1 (1),HSPA8 (1),HSPB1 (1),LIMA1 (1),MSN (1),MYH11 (1),MYH14 (1),MYL9 (1),MYO1B (1),MYO6 (1),PFN1 (1),PPA1 (1),RAC2 (1),TAGLN2 (1),TMOD2 (1),TMOD3 (1),TPM2 (1)
Molecular_biology_cell	2	Differential protein interaction partners	Supplementary Figure S21A	MBC:0000111	Myofibril formation and organization	7.28E-08	7.137692	16	ACTN2 (1),ATP2A1 (1),ATP2A2 (1),BAG3 (1),DES (1),DNAJB6 (1),EMD (1),MYH14 (1),MYH4 (1),MYH7 (1),PPP1R12A (1),TMOD3 (1),TPM1 (1),TPM2 (1),TPM4 (1),VCL (1)
Molecular_biology_cell	2	Differential protein interaction partners	Supplementary Figure S21A	MBC:0000121	Post-translational protein modification and quality control during biosynthetic-secretory pathway	2.25E-07	6.64781	19	AHSA1 (1),AMFR (1),AUP1 (1),CALR (1),DDOST (1),DERL1 (1),DNAJA1 (1),DNAJA2 (1),DNAJB12 (1),ERLIN1 (1),FAF2 (1),HSP90B1 (1),HSPA5 (1),HYOU1 (1),PDIA3 (1),PDIA6 (1),RPN1 (1),UGGT1 (1),VCP (1)
Molecular_biology_cell	2	Differential protein interaction partners	Supplementary Figure S21A	MBC:0000154	Vesicle traffic between ER and TGN	2.65E-06	5.576946	8	COPA (1),COPB1 (1),COPB2 (1),COPE (1),SAR1A (1),SEC23A (1),SEC23B (1),SEC24C (1)
Molecular_biology_cell	3	Differential protein interaction partners	Supplementary Figure S21A	MBC:0000344	Glycolysis and Gluconeogenesis	6.45E-08	7.190453	9	ALDOA (1),ENO1 (1),GPI (1),LDHA (1),LDHB (1),PFKL (1),PGAM1 (1),PGK1 (1),TPI1 (1)
Molecular_biology_cell	3	Differential protein interaction partners	Supplementary Figure S21A	MBC:0000414	Large ribosomal subunit organization	1.99E-07	6.700545	9	RPL14 (1),RPL15 (1),RPL21 (1),RPL24 (1),RPL3 (1),RPL5 (1),RPL7 (1),RPLP0 (1),RPLP2 (1)
Molecular_biology_cell	3	Differential protein interaction partners	Supplementary Figure S21A	MBC:0000540	Proteasomal regulatory particle organization	8.37E-07	6.077252	5	PSMC4 (1),PSMD14 (1),PSMD4 (1),PSMD7 (1),PSMD8 (1)
Molecular_biology_cell	3	Differential protein interaction partners	Supplementary Figure S21A	MBC:0000226	Chaperone mediated protein folding in ER	3.59E-06	5.444413	7	AHSA1 (1),CALR (1),DNAJA1 (1),DNAJA2 (1),HSP90B1 (1),HSPA5 (1),PDIA3 (1)
Molecular_biology_cell	3	Differential protein interaction partners	Supplementary Figure S21A	MBC:0000158	Actin filament capping	9.57E-05	4.019229	5	CAPZA1 (1),CAPZA2 (1),MSN (1),TMOD2 (1),TMOD3 (1)
Molecular_biology_cell	3	Differential protein interaction partners	Supplementary Figure S21A	MBC:0000281	Endoplasmic reticulum quality control system	0.00011116	3.954052	8	AMFR (1),AUP1 (1),DERL1 (1),DNAJB12 (1),ERLIN1 (1),FAF2 (1),UGGT1 (1),VCP (1)
Molecular_biology_cell	3	Differential protein interaction partners	Supplementary Figure S21A	MBC:0000574	Retrograde vesicle traffic from Golgi to ER	0.000139174	3.856442	4	COPA (1),COPB1 (1),COPB2 (1),COPE (1)
Molecular_biology_cell	3	Differential protein interaction partners	Supplementary Figure S21A	MBC:0000495	Nuclear intermediate filaments	0.000345424	3.461648	4	EMD (1),LMNA (1),LMNB1 (1),LMNB2 (1)
Molecular_biology_cell	3	Differential protein interaction partners	Supplementary Figure S21A	MBC:0000271	DNA replication elongation	0.000359481	3.444324	3	MCM2 (1),MCM4 (1),MCM7 (1)
Molecular_biology_cell	3	Differential protein interaction partners	Supplementary Figure S21A	MBC:0000160	Actin filament severing and depolymerization	0.00096683	3.01465	4	DSTN (1),LIMA1 (1),PPA1 (1),TAGLN2 (1)
Molecular_biology_cell	4	Differential protein interaction partners	Supplementary Figure S21A	MBC:0000726	Glycolysis	1.65E-06	5.782166	7	ENO1 (1),GPI (1),LDHA (1),PFKL (1),PGAM1 (1),PGK1 (1),TPI1 (1)
Molecular_biology_cell	4	Differential protein interaction partners	Supplementary Figure S21A	MBC:0000709	DNA replication fork assembly	7.94E-05	4.10002	4	MCM2 (1),MCM4 (1),MCM6 (1),MCM7 (1)
Molecular_biology_cell	4	Differential protein interaction partners	Supplementary Figure S21A	MBC:0000785	Vesicle biogenesis at cis-Golgi membrane	7.94E-05	4.10002	4	COPA (1),COPB1 (1),COPB2 (1),COPE (1)
Molecular_biology_cell	4	Differential protein interaction partners	Supplementary Figure S21A	MBC:0000672	Actin filament depolymerization	0.003802768	2.4199	3	DSTN (1),LIMA1 (1),TAGLN2 (1)
Molecular_biology_cell	4	Differential protein interaction partners	Supplementary Figure S21A	MBC:0000786	Vesicle biogenesis at ER membrane	0.003802768	2.4199	3	SEC23A (1),SEC23B (1),SEC24C (1)
GeneOntology_biologicalProcess_2015	-1	Differential protein interaction partners	Supplementary Figure S21C	GO:0010467	gene expression	1.52E-33	32.81861	94	AIMP1 (1),DARS (1),DDOST (1),EEF1B2 (1),EEF2 (1),EIF3A (1),EIF3E (1),EIF3I (1),EIF3K (1),EPRS (1),EXOSC6 (1),GARS (1),HNRNPC (1),HNRNPM (1),HNRNPUL1 (1),HSPA8 (1),HSPB1 (1),IARS (1),IGF2BP2 (1),IGF2BP3 (1),KHSRP (1),MARS (1),NCBP1 (1),NCBP2 (1),PABPC1 (1),PCF11 (1),POLR2E (1),PPA1 (1),PPP2CA (1),PPP2R1A (1),PPP2R2A (1),PSMA1 (1),PSMA2 (1),PSMA3 (1),PSMA4 (1),PSMA5 (1),PSMA6 (1),PSMA7 (1),PSMA8 (1…
GeneOntology_biologicalProcess_2015	-1	Differential protein interaction partners	Supplementary Figure S21C	GO:0006521	regulation of cellular amino acid metabolic process	1.88E-22	21.72618	26	PARK7 (1),PSMA1 (1),PSMA2 (1),PSMA3 (1),PSMA4 (1),PSMA5 (1),PSMA6 (1),PSMA7 (1),PSMA8 (1),PSMB1 (1),PSMB2 (1),PSMB3 (1),PSMB4 (1),PSMB5 (1),PSMC2 (1),PSMC3 (1),PSMC4 (1),PSMC6 (1),PSMD1 (1),PSMD11 (1),PSMD12 (1),PSMD14 (1),PSMD3 (1),PSMD4 (1),PSMD7 (1),PSMD8 (1)
GeneOntology_biologicalProcess_2015	-1	Differential protein interaction partners	Supplementary Figure S21C	GO:1903321	negative regulation of protein modification by small protein conjugation or removal	9.07E-22	21.04219	33	CAV1 (1),CTNNB1 (1),DNAJA1 (1),DNAJB2 (1),ISG15 (1),PARK7 (1),PSMA1 (1),PSMA2 (1),PSMA3 (1),PSMA4 (1),PSMA5 (1),PSMA6 (1),PSMA7 (1),PSMB1 (1),PSMB2 (1),PSMB3 (1),PSMB4 (1),PSMB5 (1),PSMC2 (1),PSMC3 (1),PSMC4 (1),PSMC6 (1),PSMD1 (1),PSMD11 (1),PSMD12 (1),PSMD14 (1),PSMD3 (1),PSMD4 (1),PSMD7 (1),PSMD8 (1),TRIM21 (1),UBR5 (1),UBXN1 (1)
GeneOntology_biologicalProcess_2015	-1	Differential protein interaction partners	Supplementary Figure S21C	GO:0048002	antigen processing and presentation of peptide antigen	1.52E-21	20.8192	40	ACTR1A (1),AP1B1 (1),CALR (1),CLTC (1),CTSD (1),DCTN1 (1),DCTN2 (1),DNM2 (1),DYNC1H1 (1),DYNC1LI2 (1),ERAP1 (1),NPEPPS (1),PDIA3 (1),PSMA1 (1),PSMA2 (1),PSMA3 (1),PSMA4 (1),PSMA5 (1),PSMA6 (1),PSMA7 (1),PSMA8 (1),PSMB1 (1),PSMB2 (1),PSMB3 (1),PSMB4 (1),PSMB5 (1),PSMC2 (1),PSMC3 (1),PSMC4 (1),PSMC6 (1),PSMD1 (1),PSMD11 (1),PSMD12 (1),PSMD14 (1),PSMD3 (1),PSMD4 (1),PSMD7 (1),PSMD8 (1),SEC23A (1),SE…
GeneOntology_biologicalProcess_2015	-1	Differential protein interaction partners	Supplementary Figure S21C	GO:0002474	antigen processing and presentation of peptide antigen via MHC class I	1.88E-21	20.72659	31	CALR (1),ERAP1 (1),NPEPPS (1),PDIA3 (1),PSMA1 (1),PSMA2 (1),PSMA3 (1),PSMA4 (1),PSMA5 (1),PSMA6 (1),PSMA7 (1),PSMA8 (1),PSMB1 (1),PSMB2 (1),PSMB3 (1),PSMB4 (1),PSMB5 (1),PSMC2 (1),PSMC3 (1),PSMC4 (1),PSMC6 (1),PSMD1 (1),PSMD11 (1),PSMD12 (1),PSMD14 (1),PSMD3 (1),PSMD4 (1),PSMD7 (1),PSMD8 (1),SEC23A (1),SEC24C (1)
GeneOntology_biologicalProcess_2015	-1	Differential protein interaction partners	Supplementary Figure S21C	GO:0006977	DNA damage response, signal transduction by p53 class mediator resulting in cell cycle arrest	2.07E-21	20.68392	26	PSMA1 (1),PSMA2 (1),PSMA3 (1),PSMA4 (1),PSMA5 (1),PSMA6 (1),PSMA7 (1),PSMA8 (1),PSMB1 (1),PSMB2 (1),PSMB3 (1),PSMB4 (1),PSMB5 (1),PSMC2 (1),PSMC3 (1),PSMC4 (1),PSMC6 (1),PSMD1 (1),PSMD11 (1),PSMD12 (1),PSMD14 (1),PSMD3 (1),PSMD4 (1),PSMD7 (1),PSMD8 (1),TP53 (1)
GeneOntology_biologicalProcess_2015	-1	Differential protein interaction partners	Supplementary Figure S21C	GO:1902400	intracellular signal transduction involved in G1 DNA damage checkpoint	3.25E-21	20.48824	26	PSMA1 (1),PSMA2 (1),PSMA3 (1),PSMA4 (1),PSMA5 (1),PSMA6 (1),PSMA7 (1),PSMA8 (1),PSMB1 (1),PSMB2 (1),PSMB3 (1),PSMB4 (1),PSMB5 (1),PSMC2 (1),PSMC3 (1),PSMC4 (1),PSMC6 (1),PSMD1 (1),PSMD11 (1),PSMD12 (1),PSMD14 (1),PSMD3 (1),PSMD4 (1),PSMD7 (1),PSMD8 (1),TP53 (1)
GeneOntology_biologicalProcess_2015	-1	Differential protein interaction partners	Supplementary Figure S21C	GO:0072431	signal transduction involved in mitotic G1 DNA damage checkpoint	3.25E-21	20.48824	26	PSMA1 (1),PSMA2 (1),PSMA3 (1),PSMA4 (1),PSMA5 (1),PSMA6 (1),PSMA7 (1),PSMA8 (1),PSMB1 (1),PSMB2 (1),PSMB3 (1),PSMB4 (1),PSMB5 (1),PSMC2 (1),PSMC3 (1),PSMC4 (1),PSMC6 (1),PSMD1 (1),PSMD11 (1),PSMD12 (1),PSMD14 (1),PSMD3 (1),PSMD4 (1),PSMD7 (1),PSMD8 (1),TP53 (1)
GeneOntology_biologicalProcess_2015	-1	Differential protein interaction partners	Supplementary Figure S21C	GO:0033238	regulation of cellular amine metabolic process	3.52E-21	20.45393	28	ACSL3 (1),LPCAT1 (1),PARK7 (1),PSMA1 (1),PSMA2 (1),PSMA3 (1),PSMA4 (1),PSMA5 (1),PSMA6 (1),PSMA7 (1),PSMA8 (1),PSMB1 (1),PSMB2 (1),PSMB3 (1),PSMB4 (1),PSMB5 (1),PSMC2 (1),PSMC3 (1),PSMC4 (1),PSMC6 (1),PSMD1 (1),PSMD11 (1),PSMD12 (1),PSMD14 (1),PSMD3 (1),PSMD4 (1),PSMD7 (1),PSMD8 (1)
GeneOntology_biologicalProcess_2015	-1	Differential protein interaction partners	Supplementary Figure S21C	GO:0002479	antigen processing and presentation of exogenous peptide antigen via MHC class I, TAP-dependent	3.61E-21	20.44234	27	CALR (1),PDIA3 (1),PSMA1 (1),PSMA2 (1),PSMA3 (1),PSMA4 (1),PSMA5 (1),PSMA6 (1),PSMA7 (1),PSMA8 (1),PSMB1 (1),PSMB2 (1),PSMB3 (1),PSMB4 (1),PSMB5 (1),PSMC2 (1),PSMC3 (1),PSMC4 (1),PSMC6 (1),PSMD1 (1),PSMD11 (1),PSMD12 (1),PSMD14 (1),PSMD3 (1),PSMD4 (1),PSMD7 (1),PSMD8 (1)
GeneOntology_biologicalProcess_2015	-1	Differential protein interaction partners	Supplementary Figure S21C	GO:0019882	antigen processing and presentation	4.37E-21	20.35963	43	ACTR1A (1),AP1B1 (1),CALR (1),CLTC (1),CTSD (1),DCTN1 (1),DCTN2 (1),DNM2 (1),DYNC1H1 (1),DYNC1LI2 (1),ERAP1 (1),ICAM1 (1),NPEPPS (1),PDIA3 (1),PSMA1 (1),PSMA2 (1),PSMA3 (1),PSMA4 (1),PSMA5 (1),PSMA6 (1),PSMA7 (1),PSMA8 (1),PSMB1 (1),PSMB2 (1),PSMB3 (1),PSMB4 (1),PSMB5 (1),PSMC2 (1),PSMC3 (1),PSMC4 (1),PSMC6 (1),PSMD1 (1),PSMD11 (1),PSMD12 (1),PSMD14 (1),PSMD3 (1),PSMD4 (1),PSMD7 (1),PSMD8 (1),RAB…
GeneOntology_biologicalProcess_2015	-1	Differential protein interaction partners	Supplementary Figure S21C	GO:0072413	signal transduction involved in mitotic cell cycle checkpoint	5.05E-21	20.29644	26	PSMA1 (1),PSMA2 (1),PSMA3 (1),PSMA4 (1),PSMA5 (1),PSMA6 (1),PSMA7 (1),PSMA8 (1),PSMB1 (1),PSMB2 (1),PSMB3 (1),PSMB4 (1),PSMB5 (1),PSMC2 (1),PSMC3 (1),PSMC4 (1),PSMC6 (1),PSMD1 (1),PSMD11 (1),PSMD12 (1),PSMD14 (1),PSMD3 (1),PSMD4 (1),PSMD7 (1),PSMD8 (1),TP53 (1)
GeneOntology_biologicalProcess_2015	-1	Differential protein interaction partners	Supplementary Figure S21C	GO:1902402	signal transduction involved in mitotic DNA damage checkpoint	5.05E-21	20.29644	26	PSMA1 (1),PSMA2 (1),PSMA3 (1),PSMA4 (1),PSMA5 (1),PSMA6 (1),PSMA7 (1),PSMA8 (1),PSMB1 (1),PSMB2 (1),PSMB3 (1),PSMB4 (1),PSMB5 (1),PSMC2 (1),PSMC3 (1),PSMC4 (1),PSMC6 (1),PSMD1 (1),PSMD11 (1),PSMD12 (1),PSMD14 (1),PSMD3 (1),PSMD4 (1),PSMD7 (1),PSMD8 (1),TP53 (1)
GeneOntology_biologicalProcess_2015	-1	Differential protein interaction partners	Supplementary Figure S21C	GO:1902403	signal transduction involved in mitotic DNA integrity checkpoint	5.05E-21	20.29644	26	PSMA1 (1),PSMA2 (1),PSMA3 (1),PSMA4 (1),PSMA5 (1),PSMA6 (1),PSMA7 (1),PSMA8 (1),PSMB1 (1),PSMB2 (1),PSMB3 (1),PSMB4 (1),PSMB5 (1),PSMC2 (1),PSMC3 (1),PSMC4 (1),PSMC6 (1),PSMD1 (1),PSMD11 (1),PSMD12 (1),PSMD14 (1),PSMD3 (1),PSMD4 (1),PSMD7 (1),PSMD8 (1),TP53 (1)
GeneOntology_biologicalProcess_2015	-1	Differential protein interaction partners	Supplementary Figure S21C	GO:0002478	antigen processing and presentation of exogenous peptide antigen	5.67E-21	20.24659	38	ACTR1A (1),AP1B1 (1),CALR (1),CLTC (1),CTSD (1),DCTN1 (1),DCTN2 (1),DNM2 (1),DYNC1H1 (1),DYNC1LI2 (1),PDIA3 (1),PSMA1 (1),PSMA2 (1),PSMA3 (1),PSMA4 (1),PSMA5 (1),PSMA6 (1),PSMA7 (1),PSMA8 (1),PSMB1 (1),PSMB2 (1),PSMB3 (1),PSMB4 (1),PSMB5 (1),PSMC2 (1),PSMC3 (1),PSMC4 (1),PSMC6 (1),PSMD1 (1),PSMD11 (1),PSMD12 (1),PSMD14 (1),PSMD3 (1),PSMD4 (1),PSMD7 (1),PSMD8 (1),SEC23A (1),SEC24C (1)
GeneOntology_biologicalProcess_2015	-1	Differential protein interaction partners	Supplementary Figure S21C	GO:0019884	antigen processing and presentation of exogenous antigen	8.79E-21	20.05592	38	ACTR1A (1),AP1B1 (1),CALR (1),CLTC (1),CTSD (1),DCTN1 (1),DCTN2 (1),DNM2 (1),DYNC1H1 (1),DYNC1LI2 (1),PDIA3 (1),PSMA1 (1),PSMA2 (1),PSMA3 (1),PSMA4 (1),PSMA5 (1),PSMA6 (1),PSMA7 (1),PSMA8 (1),PSMB1 (1),PSMB2 (1),PSMB3 (1),PSMB4 (1),PSMB5 (1),PSMC2 (1),PSMC3 (1),PSMC4 (1),PSMC6 (1),PSMD1 (1),PSMD11 (1),PSMD12 (1),PSMD14 (1),PSMD3 (1),PSMD4 (1),PSMD7 (1),PSMD8 (1),SEC23A (1),SEC24C (1)
GeneOntology_biologicalProcess_2015	-1	Differential protein interaction partners	Supplementary Figure S21C	GO:0072422	signal transduction involved in DNA damage checkpoint	1.19E-20	19.92391	26	PSMA1 (1),PSMA2 (1),PSMA3 (1),PSMA4 (1),PSMA5 (1),PSMA6 (1),PSMA7 (1),PSMA8 (1),PSMB1 (1),PSMB2 (1),PSMB3 (1),PSMB4 (1),PSMB5 (1),PSMC2 (1),PSMC3 (1),PSMC4 (1),PSMC6 (1),PSMD1 (1),PSMD11 (1),PSMD12 (1),PSMD14 (1),PSMD3 (1),PSMD4 (1),PSMD7 (1),PSMD8 (1),TP53 (1)
GeneOntology_biologicalProcess_2015	-1	Differential protein interaction partners	Supplementary Figure S21C	GO:0072401	signal transduction involved in DNA integrity checkpoint	1.19E-20	19.92391	26	PSMA1 (1),PSMA2 (1),PSMA3 (1),PSMA4 (1),PSMA5 (1),PSMA6 (1),PSMA7 (1),PSMA8 (1),PSMB1 (1),PSMB2 (1),PSMB3 (1),PSMB4 (1),PSMB5 (1),PSMC2 (1),PSMC3 (1),PSMC4 (1),PSMC6 (1),PSMD1 (1),PSMD11 (1),PSMD12 (1),PSMD14 (1),PSMD3 (1),PSMD4 (1),PSMD7 (1),PSMD8 (1),TP53 (1)
GeneOntology_biologicalProcess_2015	-1	Differential protein interaction partners	Supplementary Figure S21C	GO:0042590	antigen processing and presentation of exogenous peptide antigen via MHC class I	1.77E-20	19.75235	27	CALR (1),PDIA3 (1),PSMA1 (1),PSMA2 (1),PSMA3 (1),PSMA4 (1),PSMA5 (1),PSMA6 (1),PSMA7 (1),PSMA8 (1),PSMB1 (1),PSMB2 (1),PSMB3 (1),PSMB4 (1),PSMB5 (1),PSMC2 (1),PSMC3 (1),PSMC4 (1),PSMC6 (1),PSMD1 (1),PSMD11 (1),PSMD12 (1),PSMD14 (1),PSMD3 (1),PSMD4 (1),PSMD7 (1),PSMD8 (1)
GeneOntology_biologicalProcess_2015	-1	Differential protein interaction partners	Supplementary Figure S21C	POSITIVE REGULATION OF UBIQUITIN-PROTEIN LIGASE ACTIVITY INVOLVED IN MITOTIC CELL CYCLE	positive regulation of ubiquitin-protein ligase activity involved in mitotic cell cycle	1.81E-20	19.74292	26	PSMA1 (1),PSMA2 (1),PSMA3 (1),PSMA4 (1),PSMA5 (1),PSMA6 (1),PSMA7 (1),PSMA8 (1),PSMB1 (1),PSMB2 (1),PSMB3 (1),PSMB4 (1),PSMB5 (1),PSMC2 (1),PSMC3 (1),PSMC4 (1),PSMC6 (1),PSMD1 (1),PSMD11 (1),PSMD12 (1),PSMD14 (1),PSMD3 (1),PSMD4 (1),PSMD7 (1),PSMD8 (1),SKP1 (1)
GeneOntology_biologicalProcess_2015	-1	Differential protein interaction partners	Supplementary Figure S21C	GO:0072395	signal transduction involved in cell cycle checkpoint	1.81E-20	19.74292	26	PSMA1 (1),PSMA2 (1),PSMA3 (1),PSMA4 (1),PSMA5 (1),PSMA6 (1),PSMA7 (1),PSMA8 (1),PSMB1 (1),PSMB2 (1),PSMB3 (1),PSMB4 (1),PSMB5 (1),PSMC2 (1),PSMC3 (1),PSMC4 (1),PSMC6 (1),PSMD1 (1),PSMD11 (1),PSMD12 (1),PSMD14 (1),PSMD3 (1),PSMD4 (1),PSMD7 (1),PSMD8 (1),TP53 (1)
GeneOntology_biologicalProcess_2015	-1	Differential protein interaction partners	Supplementary Figure S21C	GO:0051439	regulation of ubiquitin-protein ligase activity involved in mitotic cell cycle	1.89E-19	18.72348	26	PSMA1 (1),PSMA2 (1),PSMA3 (1),PSMA4 (1),PSMA5 (1),PSMA6 (1),PSMA7 (1),PSMA8 (1),PSMB1 (1),PSMB2 (1),PSMB3 (1),PSMB4 (1),PSMB5 (1),PSMC2 (1),PSMC3 (1),PSMC4 (1),PSMC6 (1),PSMD1 (1),PSMD11 (1),PSMD12 (1),PSMD14 (1),PSMD3 (1),PSMD4 (1),PSMD7 (1),PSMD8 (1),SKP1 (1)
GeneOntology_biologicalProcess_2015	-1	Differential protein interaction partners	Supplementary Figure S21C	GO:0031397	negative regulation of protein ubiquitination	2.60E-19	18.58451	30	CAV1 (1),DNAJA1 (1),ISG15 (1),PARK7 (1),PSMA1 (1),PSMA2 (1),PSMA3 (1),PSMA4 (1),PSMA5 (1),PSMA6 (1),PSMA7 (1),PSMB1 (1),PSMB2 (1),PSMB3 (1),PSMB4 (1),PSMB5 (1),PSMC2 (1),PSMC3 (1),PSMC4 (1),PSMC6 (1),PSMD1 (1),PSMD11 (1),PSMD12 (1),PSMD14 (1),PSMD3 (1),PSMD4 (1),PSMD7 (1),PSMD8 (1),UBR5 (1),UBXN1 (1)
GeneOntology_biologicalProcess_2015	-1	Differential protein interaction partners	Supplementary Figure S21C	GO:0000278	mitotic cell cycle	3.78E-19	18.42301	55	ACTR1A (1),DCTN1 (1),DCTN2 (1),DYNC1H1 (1),EMD (1),LMNA (1),MCM2 (1),MCM4 (1),MCM6 (1),MCM7 (1),NCAPG (1),NCAPH (1),NUP210 (1),PPP1R12A (1),PPP2CA (1),PPP2R1A (1),PPP2R2A (1),PPP2R2D (1),PSMA1 (1),PSMA2 (1),PSMA3 (1),PSMA4 (1),PSMA5 (1),PSMA6 (1),PSMA7 (1),PSMA8 (1),PSMB1 (1),PSMB2 (1),PSMB3 (1),PSMB4 (1),PSMB5 (1),PSMC2 (1),PSMC3 (1),PSMC4 (1),PSMC6 (1),PSMD1 (1),PSMD11 (1),PSMD12 (1),PSMD14 (1)…
GeneOntology_biologicalProcess_2015	-1	Differential protein interaction partners	Supplementary Figure S21C	GO:0051352	negative regulation of ligase activity	6.53E-19	18.18539	25	PARK7 (1),PSMA1 (1),PSMA2 (1),PSMA3 (1),PSMA4 (1),PSMA5 (1),PSMA6 (1),PSMA7 (1),PSMB1 (1),PSMB2 (1),PSMB3 (1),PSMB4 (1),PSMB5 (1),PSMC2 (1),PSMC3 (1),PSMC4 (1),PSMC6 (1),PSMD1 (1),PSMD11 (1),PSMD12 (1),PSMD14 (1),PSMD3 (1),PSMD4 (1),PSMD7 (1),PSMD8 (1)
GeneOntology_biologicalProcess_2015	-1	Differential protein interaction partners	Supplementary Figure S21C	GO:0051444	negative regulation of ubiquitin-protein transferase activity	6.53E-19	18.18539	25	PARK7 (1),PSMA1 (1),PSMA2 (1),PSMA3 (1),PSMA4 (1),PSMA5 (1),PSMA6 (1),PSMA7 (1),PSMB1 (1),PSMB2 (1),PSMB3 (1),PSMB4 (1),PSMB5 (1),PSMC2 (1),PSMC3 (1),PSMC4 (1),PSMC6 (1),PSMD1 (1),PSMD11 (1),PSMD12 (1),PSMD14 (1),PSMD3 (1),PSMD4 (1),PSMD7 (1),PSMD8 (1)
GeneOntology_biologicalProcess_2015	-1	Differential protein interaction partners	Supplementary Figure S21C	GO:0051436	negative regulation of ubiquitin-protein ligase activity involved in mitotic cell cycle	6.81E-19	18.16709	24	PSMA1 (1),PSMA2 (1),PSMA3 (1),PSMA4 (1),PSMA5 (1),PSMA6 (1),PSMA7 (1),PSMB1 (1),PSMB2 (1),PSMB3 (1),PSMB4 (1),PSMB5 (1),PSMC2 (1),PSMC3 (1),PSMC4 (1),PSMC6 (1),PSMD1 (1),PSMD11 (1),PSMD12 (1),PSMD14 (1),PSMD3 (1),PSMD4 (1),PSMD7 (1),PSMD8 (1)
GeneOntology_biologicalProcess_2015	-1	Differential protein interaction partners	Supplementary Figure S21C	ANAPHASE-PROMOTING COMPLEX-DEPENDENT PROTEASOMAL UBIQUITIN-DEPENDENT PROTEIN CATABOLIC PROCESS	anaphase-promoting complex-dependent proteasomal ubiquitin-dependent protein catabolic process	7.94E-19	18.10003	26	PSMA1 (1),PSMA2 (1),PSMA3 (1),PSMA4 (1),PSMA5 (1),PSMA6 (1),PSMA7 (1),PSMA8 (1),PSMB1 (1),PSMB2 (1),PSMB3 (1),PSMB4 (1),PSMB5 (1),PSMC2 (1),PSMC3 (1),PSMC4 (1),PSMC6 (1),PSMD1 (1),PSMD11 (1),PSMD12 (1),PSMD14 (1),PSMD3 (1),PSMD4 (1),PSMD7 (1),PSMD8 (1),SKP1 (1)
GeneOntology_biologicalProcess_2015	-1	Differential protein interaction partners	Supplementary Figure S21C	GO:0030330	DNA damage response, signal transduction by p53 class mediator	8.47E-19	18.07199	27	MYO6 (1),PSMA1 (1),PSMA2 (1),PSMA3 (1),PSMA4 (1),PSMA5 (1),PSMA6 (1),PSMA7 (1),PSMA8 (1),PSMB1 (1),PSMB2 (1),PSMB3 (1),PSMB4 (1),PSMB5 (1),PSMC2 (1),PSMC3 (1),PSMC4 (1),PSMC6 (1),PSMD1 (1),PSMD11 (1),PSMD12 (1),PSMD14 (1),PSMD3 (1),PSMD4 (1),PSMD7 (1),PSMD8 (1),TP53 (1)
GeneOntology_biologicalProcess_2015	-1	Differential protein interaction partners	Supplementary Figure S21C	GO:0071158	positive regulation of cell cycle arrest	2.20E-18	17.65816	26	PSMA1 (1),PSMA2 (1),PSMA3 (1),PSMA4 (1),PSMA5 (1),PSMA6 (1),PSMA7 (1),PSMA8 (1),PSMB1 (1),PSMB2 (1),PSMB3 (1),PSMB4 (1),PSMB5 (1),PSMC2 (1),PSMC3 (1),PSMC4 (1),PSMC6 (1),PSMD1 (1),PSMD11 (1),PSMD12 (1),PSMD14 (1),PSMD3 (1),PSMD4 (1),PSMD7 (1),PSMD8 (1),TP53 (1)
Molecular_biology_cell	3	Differential protein interaction partners	Supplementary Figure S21D	Merged processes	Chaperone mediated protein folding in ER@Endoplasmic reticulum quality control system@ER unfolded protein response pathway	1.54E-08	7.811506	15	AHSA1 (1),AMFR (1),AUP1 (1),CALR (1),DERL1 (1),DNAJA1 (1),DNAJA2 (1),DNAJB12 (1),ERLIN1 (1),FAF2 (1),HSP90B1 (1),HSPA5 (1),PDIA3 (1),UGGT1 (1),VCP (1)
Molecular_biology_cell	3	Differential protein interaction partners	Supplementary Figure S21D	MBC:0000344	Glycolysis and Gluconeogenesis	6.45E-08	7.190453	9	ALDOA (1),ENO1 (1),GPI (1),LDHA (1),LDHB (1),PFKL (1),PGAM1 (1),PGK1 (1),TPI1 (1)
Molecular_biology_cell	3	Differential protein interaction partners	Supplementary Figure S21D	Merged processes	Large ribosomal subunit organization@Small ribosomal subunit organization	7.28E-08	7.138022	13	GNB2L1 (1),RPL14 (1),RPL15 (1),RPL21 (1),RPL24 (1),RPL3 (1),RPL5 (1),RPL7 (1),RPLP0 (1),RPLP2 (1),RPS12 (1),RPS13 (1),RPS15 (1)
Molecular_biology_cell	3	Differential protein interaction partners	Supplementary Figure S21D	Merged processes	Proteasomal core organization@Proteasomal regulatory particle organization	3.71E-08	7.430725	6	PSMA7 (1),PSMC4 (1),PSMD14 (1),PSMD4 (1),PSMD7 (1),PSMD8 (1)
Molecular_biology_cell	3	Differential protein interaction partners	Supplementary Figure S21D	Merged processes	Proteasomal core organization@Proteasomal regulatory particle organization@Protein polyubiquitination	6.45E-08	7.190453	9	ISG15 (1),PSMA7 (1),PSMC4 (1),PSMD14 (1),PSMD4 (1),PSMD7 (1),PSMD8 (1),SKP1 (1),UBA1 (1)
Molecular_biology_cell	1	siRNA knock downed genes	Supplementary Figure S22A	MBC:0000017	Gene expression	0.02671852	1.573188	28	APOBEC3B (6.895),BRD7 (16.8645),CLK3 (43.5863),DDX19B (20.9712),DDX39A (11.8917),DICER1 (21.4176),DR1 (1.4641),EDC3 (12.7804),EEF2K (24.8286),EIF2B1 (4.7714),EIF2S2 (8.0028),HNRNPA1 (10.7723),LEO1 (7.842),MED28 (1.3614),PRPF8 (5.8498),PTBP1 (41.84),RUVBL1 (12.0735),SKIV2L2 (1.1478),SMARCD1 (15.78),SMARCE1 (4.7592),SRRT (21.758),SRSF1 (13.44),TADA2A (1.3121),TAF7L (10.578),TTC37 (7.4706),TYRO3 (12…
Molecular_biology_cell	1	siRNA knock downed genes	Supplementary Figure S22A	MBC:0000019	Intracellular vesicle traffic	0.037301565	1.428273	19	ABHD5 (14.9045),AP2S1 (24.3744),CES1 (10.4415),COPB2 (6.0604),COPG1 (5.5334),CYTH2 (12.8274),DNM1 (47.30001),DNM2 (16.3638),IQSEC1 (48.16051),LYST (34.4717),PICALM (104.5364),RAB11A (3.7098),RAB18 (15.3531),RBSN (42.23309),RFX5 (13.1318),STAM2 (4.5048),STX1B (10.2372),SYT1 (30.4),SYT7 (31.80419)
Molecular_biology_cell	1	siRNA knock downed genes	Supplementary Figure S22A	MBC:0000025	Nucleotide metabolism	0.040757448	1.389793	4	ADK (31.6862),DGUOK (27.29599),TYMP (10.9134),TYMS (5.27)
Molecular_biology_cell	1	siRNA knock downed genes	Supplementary Figure S22A	MBC:0000011	Chromatin and histone dynamics	0.061461868	1.211394	15	BRD7 (16.8645),CUL4A (8.047999),EED (17.7936),ERCC6 (9.1176),ETS2 (7.818),GSG2 (1.99),HLTF (14.3415),JMJD6 (9.146399),KDM3B (7.5405),RUVBL1 (12.0735),SIRT2 (21.704),SMARCD1 (15.78),SMARCE1 (4.7592),SMYD2 (3.9894),TADA2A (1.3121)
Molecular_biology_cell	1	siRNA knock downed genes	Supplementary Figure S22A	MBC:0000024	Neurotransmission	0.079314094	1.10065	8	ACHE (27.0944),AKAP5 (5.86),CACNA1A (16.1178),GLRA1 (8.712),GLRB (34.23),GRIK5 (22.8163),GRIN2B (2.2576),KCNN4 (12.3355)
Molecular_biology_cell	2	siRNA knock downed genes	Supplementary Figure S22A	MBC:0000055	Control of postsynaptic potential	0.016971539	1.770279	6	ACHE (27.0944),AKAP5 (5.86),GLRA1 (8.712),GLRB (34.23),GRIK5 (22.8163),GRIN2B (2.2576)
Molecular_biology_cell	2	siRNA knock downed genes	Supplementary Figure S22A	MBC:0000102	miRNA and endogenous siRNA biogenesis	0.018755228	1.726878	3	DICER1 (21.4176),SRRT (21.758),XPO5 (3.4903)
Molecular_biology_cell	2	siRNA knock downed genes	Supplementary Figure S22A	MBC:0000148	Transcription	0.026952337	1.569404	9	BRD7 (16.8645),DR1 (1.4641),LEO1 (7.842),MED28 (1.3614),RUVBL1 (12.0735),SMARCD1 (15.78),SMARCE1 (4.7592),TADA2A (1.3121),TAF7L (10.578)
Molecular_biology_cell	2	siRNA knock downed genes	Supplementary Figure S22A	MBC:0000097	Metabolism of purines and pyrimidines	0.040757448	1.389793	4	ADK (31.6862),DGUOK (27.29599),TYMP (10.9134),TYMS (5.27)
Molecular_biology_cell	2	siRNA knock downed genes	Supplementary Figure S22A	MBC:0000067	Endocytic pathway	0.057565896	1.239835	10	AP2S1 (24.3744),CYTH2 (12.8274),DNM1 (47.30001),DNM2 (16.3638),IQSEC1 (48.16051),LYST (34.4717),PICALM (104.5364),RAB11A (3.7098),RBSN (42.23309),STAM2 (4.5048)
Molecular_biology_cell	3	siRNA knock downed genes	Supplementary Figure S22A	MBC:0000242	Clathrin-mediated endocytosis	0.006909431	2.160558	5	AP2S1 (24.3744),DNM1 (47.30001),DNM2 (16.3638),IQSEC1 (48.16051),PICALM (104.5364)
Molecular_biology_cell	3	siRNA knock downed genes	Supplementary Figure S22A	MBC:0000627	Transcription regulation by chromatin remodeling	0.008450194	2.073133	4	BRD7 (16.8645),RUVBL1 (12.0735),SMARCD1 (15.78),SMARCE1 (4.7592)
Molecular_biology_cell	3	siRNA knock downed genes	Supplementary Figure S22A	MBC:0000207	Cannabinoid receptor signaling	0.012719656	1.895525	2	CNR2 (10.5804),CNRIP1 (5.47)
Molecular_biology_cell	3	siRNA knock downed genes	Supplementary Figure S22A	MBC:0000342	Glycine-mediated control of postsynaptic potential	0.012719656	1.895525	2	GLRA1 (8.712),GLRB (34.23)
Molecular_biology_cell	3	siRNA knock downed genes	Supplementary Figure S22A	MBC:0000509	Pentose phosphate pathway	0.012719656	1.895525	2	TALDO1 (5.64),TKTL1 (12.2712)
Molecular_biology_cell	3	siRNA knock downed genes	Supplementary Figure S22A	MBC:0000561	Pyrimidine synthesis and salvage	0.028741573	1.541489	2	TYMP (10.9134),TYMS (5.27)
Molecular_biology_cell	3	siRNA knock downed genes	Supplementary Figure S22A	MBC:0000574	Retrograde vesicle traffic from Golgi to ER	0.028741573	1.541489	2	COPB2 (6.0604),COPG1 (5.5334)
Molecular_biology_cell	3	siRNA knock downed genes	Supplementary Figure S22A	MBC:0000624	Transamination pathways	0.028741573	1.541489	2	AADAT (23.8782),GPT (3.3015)
Molecular_biology_cell	3	siRNA knock downed genes	Supplementary Figure S22A	MBC:0000179	Angiotensin receptor signaling	0.035216089	1.453259	2	AGTRAP (25.72),CNKSR1 (11.8965)
Molecular_biology_cell	3	siRNA knock downed genes	Supplementary Figure S22A	MBC:0000225	Centrosome separation	0.042192475	1.374765	2	CKAP2 (29.22),NEK2 (10.425)
Molecular_biology_cell	4	siRNA knock downed genes	Supplementary Figure S22A	MBC:0000768	Pyrimidine salvage	0.012719656	1.895525	2	TYMP (10.9134),TYMS (5.27)
Molecular_biology_cell	4	siRNA knock downed genes	Supplementary Figure S22A	MBC:0000785	Vesicle biogenesis at cis-Golgi membrane	0.022807018	1.641932	2	COPB2 (6.0604),COPG1 (5.5334)
Molecular_biology_cell	4	siRNA knock downed genes	Supplementary Figure S22A	MBC:0000720	Fructose metabolism	0.088350139	1.053793	1	KHK (49.986)
Molecular_biology_cell	4	siRNA knock downed genes	Supplementary Figure S22A	MBC:0000713	Endocytic clathrin coated vesicle organization	0.116034234	0.9354138	1	DNM1 (47.30001)
Molecular_biology_cell	4	siRNA knock downed genes	Supplementary Figure S22A	MBC:0000760	Phosphatidylcholine, phoshpatidylethanolamine and phosphatidylserine interconversion	0.116034234	0.9354138	1	PTDSS1 (11.2701)
GeneOntology_biologicalProcess_2015	-1	siRNA knock downed genes	Supplementary Figure S22C	GO:0007007	inner mitochondrial membrane organization	0.000193414	3.713512	4	CHCHD6 (33.7624),LETM1 (8.9876),OMA1 (2.288),TIMM9 (20.4792)
GeneOntology_biologicalProcess_2015	-1	siRNA knock downed genes	Supplementary Figure S22C	GO:0007005	mitochondrion organization	0.000634882	3.197307	14	ACAA2 (2.259),CHCHD6 (33.7624),CLU (6.75),CXADR (20.35),LETM1 (8.9876),MPV17 (25.8965),OMA1 (2.288),PMAIP1 (1.5597),PPP2CB (4.2916),PRDX3 (14.322),PTCD3 (2.3917),SLC25A4 (2.5018),TIMM9 (20.4792),TYMP (10.9134)
GeneOntology_biologicalProcess_2015	-1	siRNA knock downed genes	Supplementary Figure S22C	GO:0009112	nucleobase metabolic process	0.000668767	3.174726	8	ADK (31.6862),CRMP1 (7.2984),DCTD (35.826),DGUOK (27.29599),IMPDH2 (8.7415),NT5C (22.517),TYMP (10.9134),TYMS (5.27)
GeneOntology_biologicalProcess_2015	-1	siRNA knock downed genes	Supplementary Figure S22C	GO:0035988	chondrocyte proliferation	0.001205934	2.918676	3	CTGF (5.5292),MMP14 (4.98),STC1 (3.6452)
GeneOntology_biologicalProcess_2015	-1	siRNA knock downed genes	Supplementary Figure S22C	GO:0001975	response to amphetamine	0.001320095	2.879395	5	CALM1 (7.08),CALM3 (1.2872),CNR2 (10.5804),NR4A2 (23.1588),OXTR (2.5864)
GeneOntology_biologicalProcess_2015	-1	siRNA knock downed genes	Supplementary Figure S22C	GO:0007270	neuron-neuron synaptic transmission	0.001352893	2.868737	7	CACNA1A (16.1178),GLRA1 (8.712),GLRB (34.23),GRIK2 (21.834),GRIK5 (22.8163),GRIN2B (2.2576),GRIN2C (26.18)
GeneOntology_biologicalProcess_2015	-1	siRNA knock downed genes	Supplementary Figure S22C	GO:0009200	deoxyribonucleoside triphosphate metabolic process	0.001527262	2.816086	4	ADK (31.6862),DGUOK (27.29599),ITPA (31.0296),TYMS (5.27)
GeneOntology_biologicalProcess_2015	-1	siRNA knock downed genes	Supplementary Figure S22C	GO:0000002	mitochondrial genome maintenance	0.001770234	2.751969	3	MPV17 (25.8965),SLC25A4 (2.5018),TYMP (10.9134)
GeneOntology_biologicalProcess_2015	-1	siRNA knock downed genes	Supplementary Figure S22C	GO:0036293	response to decreased oxygen levels	0.002081313	2.681663	16	ABAT (14.583),ACAA2 (2.259),AGTRAP (25.72),CTGF (5.5292),ITPR2 (14.8208),MMP14 (4.98),NR4A2 (23.1588),OXTR (2.5864),PDGFA (18.6678),PMAIP1 (1.5597),PML (35),SIRT2 (21.704),STC1 (3.6452),TGFBR3 (15.6478),UBE2D2 (6.3069),UBE2D3 (14.916)
GeneOntology_biologicalProcess_2015	-1	siRNA knock downed genes	Supplementary Figure S22C	GO:0009411	response to UV	0.002082895	2.681333	10	CDKN2D (4.3676),CIRBP (26.5892),ERCC6 (9.1176),NEDD4 (21.07),PMAIP1 (1.5597),PML (35),POLH (9.730799),TP63 (20.6004),UACA (22.5056),USP1 (8.4792)
GeneOntology_biologicalProcess_2015	-1	siRNA knock downed genes	Supplementary Figure S22C	GO:0006206	pyrimidine nucleobase metabolic process	0.002085025	2.680889	5	CRMP1 (7.2984),DCTD (35.826),NT5C (22.517),TYMP (10.9134),TYMS (5.27)
GeneOntology_biologicalProcess_2015	-1	siRNA knock downed genes	Supplementary Figure S22C	GO:0098586	cellular response to virus	0.002474927	2.606438	3	IFIH1 (5.1694),LSM14A (2.6092),MAVS (6.2808)
GeneOntology_biologicalProcess_2015	-1	siRNA knock downed genes	Supplementary Figure S22C	GO:0010975	regulation of neuron projection development	0.002725546	2.564547	17	ACHE (27.0944),ACTR3 (9.7371),CACNA1A (16.1178),CPEB3 (48.49439),DGUOK (27.29599),IL15RA (50.90699),INPP5J (31.68),LRP4 (14.05),LTK (18.29),MARK2 (27.41),NEDD4 (21.07),OMG (1.3685),RAB11A (3.7098),RUFY3 (62.71199),SEMA4F (28.206),SLIT1 (1.8642),UBE2V2 (9.832)
GeneOntology_biologicalProcess_2015	-1	siRNA knock downed genes	Supplementary Figure S22C	GO:2001020	regulation of response to DNA damage stimulus	0.00283477	2.547482	10	CDKN2D (4.3676),CLU (6.75),CUL4A (8.047999),PMAIP1 (1.5597),PML (35),POLH (9.730799),PPP4R2 (12.1365),SMYD2 (3.9894),UBE2V2 (9.832),USP1 (8.4792)
GeneOntology_biologicalProcess_2015	-1	siRNA knock downed genes	Supplementary Figure S22C	GO:0007006	mitochondrial membrane organization	0.003377296	2.471431	6	ACAA2 (2.259),CHCHD6 (33.7624),LETM1 (8.9876),OMA1 (2.288),PMAIP1 (1.5597),TIMM9 (20.4792)
GeneOntology_biologicalProcess_2015	-1	siRNA knock downed genes	Supplementary Figure S22C	GO:0035249	synaptic transmission, glutamatergic	0.003551498	2.449588	5	CACNA1A (16.1178),GRIK2 (21.834),GRIK5 (22.8163),GRIN2B (2.2576),GRIN2C (26.18)
GeneOntology_biologicalProcess_2015	-1	siRNA knock downed genes	Supplementary Figure S22C	GO:0070482	response to oxygen levels	0.003614066	2.442004	16	ABAT (14.583),ACAA2 (2.259),AGTRAP (25.72),CTGF (5.5292),ITPR2 (14.8208),MMP14 (4.98),NR4A2 (23.1588),OXTR (2.5864),PDGFA (18.6678),PMAIP1 (1.5597),PML (35),SIRT2 (21.704),STC1 (3.6452),TGFBR3 (15.6478),UBE2D2 (6.3069),UBE2D3 (14.916)
GeneOntology_biologicalProcess_2015	-1	siRNA knock downed genes	Supplementary Figure S22C	GO:0014065	phosphatidylinositol 3-kinase signaling	0.003943087	2.404164	4	IGF1R (12.915),LTK (18.29),SIRT2 (21.704),TYRO3 (12.918)
GeneOntology_biologicalProcess_2015	-1	siRNA knock downed genes	Supplementary Figure S22C	GO:0034446	substrate adhesion-dependent cell spreading	0.004010764	2.396773	5	AXL (7.9863),FER (33.2976),ITGAV (4.5027),RADIL (3.0545),TYRO3 (12.918)
GeneOntology_biologicalProcess_2015	-1	siRNA knock downed genes	Supplementary Figure S22C	GO:0043647	inositol phosphate metabolic process	0.004102313	2.386971	6	CALM1 (7.08),INPP5J (31.68),MINPP1 (15.272),NUDT4 (35.0415),PLCB2 (38.36),PPIP5K2 (45.8505)
GeneOntology_biologicalProcess_2015	-1	siRNA knock downed genes	Supplementary Figure S22C	GO:0005513	detection of calcium ion	0.004346153	2.361895	3	CALM1 (7.08),KCNMB2 (6.7684),SYT1 (30.4)
GeneOntology_biologicalProcess_2015	-1	siRNA knock downed genes	Supplementary Figure S22C	GO:0001964	startle response	0.004346153	2.361895	3	GLRA1 (8.712),GLRB (34.23),GRIN2B (2.2576)
GeneOntology_biologicalProcess_2015	-1	siRNA knock downed genes	Supplementary Figure S22C	GO:0055010	ventricular cardiac muscle tissue morphogenesis	0.004510954	2.345731	5	COL11A1 (22.849),DSP (6.046),RXRA (10.0593),TGFBR3 (15.6478),TNNT2 (62.44001)
GeneOntology_biologicalProcess_2015	-1	siRNA knock downed genes	Supplementary Figure S22C	GO:0035235	ionotropic glutamate receptor signaling pathway	0.004625295	2.334861	4	GRIK2 (21.834),GRIK5 (22.8163),GRIN2B (2.2576),GRIN2C (26.18)
GeneOntology_biologicalProcess_2015	-1	siRNA knock downed genes	Supplementary Figure S22C	GO:0010977	negative regulation of neuron projection development	0.00478771	2.319872	8	DGUOK (27.29599),IL15RA (50.90699),INPP5J (31.68),LRP4 (14.05),OMG (1.3685),RUFY3 (62.71199),SEMA4F (28.206),SLIT1 (1.8642)
GeneOntology_biologicalProcess_2015	-1	siRNA knock downed genes	Supplementary Figure S22C	GO:0044724	single-organism carbohydrate catabolic process	0.004868347	2.312618	9	CALM1 (7.08),GYG1 (10.3632),KHK (49.986),LDHB (6.1525),PGM5 (6.3528),PHKG2 (4.8453),TALDO1 (5.64),TKTL1 (12.2712),XYLB (69.1425)
GeneOntology_biologicalProcess_2015	-1	siRNA knock downed genes	Supplementary Figure S22C	GO:0051129	negative regulation of cellular component organization	0.005135274	2.289436	24	ACAA2 (2.259),AR (7.6197),BUB1B (3.5904),BUB3 (7.8075),CFLAR (102.8076),CKAP2 (29.22),CLU (6.75),DGUOK (27.29599),IL15RA (50.90699),INPP5J (31.68),LRP4 (14.05),LYPLAL1 (42.992),MMP14 (4.98),NEK2 (10.425),OMA1 (2.288),OMG (1.3685),PICALM (104.5364),PML (35),PPFIA1 (44.19869),RUFY3 (62.71199),SEMA4F (28.206),SLIT1 (1.8642),TGFBR3 (15.6478),UBE2E1 (16.08)
GeneOntology_biologicalProcess_2015	-1	siRNA knock downed genes	Supplementary Figure S22C	GO:0032728	positive regulation of interferon-beta production	0.005382602	2.269008	4	IFIH1 (5.1694),MAVS (6.2808),POLR3F (9.5082),TLR3 (6.4059)
GeneOntology_biologicalProcess_2015	-1	siRNA knock downed genes	Supplementary Figure S22C	GO:0006282	regulation of DNA repair	0.005397198	2.267832	6	CUL4A (8.047999),PML (35),POLH (9.730799),PPP4R2 (12.1365),UBE2V2 (9.832),USP1 (8.4792)
GeneOntology_biologicalProcess_2015	-1	siRNA knock downed genes	Supplementary Figure S22C	GO:0046365	monosaccharide catabolic process	0.005641746	2.248586	5	KHK (49.986),PGM5 (6.3528),TALDO1 (5.64),TKTL1 (12.2712),XYLB (69.1425)
Molecular_biology_cell	3	siRNA knock downed genes	Supplementary Figure S22D	Merged processes	Beta-oxidation@GABA metabolism@Transamination pathways	0.002577594	2.588785	5	AADAT (23.8782),ABAT (14.583),ACAA2 (2.259),GPT (3.3015),HADHA (2.7552)
Molecular_biology_cell	3	siRNA knock downed genes	Supplementary Figure S22D	Merged processes	Clathrin-mediated endocytosis@Early endosome dynamics@Recycling endosome dynamics	0.003573807	2.446869	9	AP2S1 (24.3744),CYTH2 (12.8274),DNM1 (47.30001),DNM2 (16.3638),IQSEC1 (48.16051),PICALM (104.5364),RAB11A (3.7098),RBSN (42.23309),STAM2 (4.5048)
Molecular_biology_cell	3	siRNA knock downed genes	Supplementary Figure S22D	Merged processes	Clathrin-mediated endocytosis@Lamellipodium organization@Recycling endosome dynamics	0.006642735	2.177653	9	AP2S1 (24.3744),APBB1IP (5.589),CYTH2 (12.8274),DNM1 (47.30001),DNM2 (16.3638),IQSEC1 (48.16051),PICALM (104.5364),PPFIA1 (44.19869),RAB11A (3.7098)
Molecular_biology_cell	3	siRNA knock downed genes	Supplementary Figure S22D	Merged processes	Clathrin-mediated endocytosis@Recycling endosome dynamics	0.006101858	2.214538	7	AP2S1 (24.3744),CYTH2 (12.8274),DNM1 (47.30001),DNM2 (16.3638),IQSEC1 (48.16051),PICALM (104.5364),RAB11A (3.7098)
Molecular_biology_cell	3	siRNA knock downed genes	Supplementary Figure S22D	Merged processes	Clathrin-mediated endocytosis@Recycling endosome dynamics@Vesicle fusion with plasma membrane	0.003817466	2.418225	9	AP2S1 (24.3744),CYTH2 (12.8274),DNM1 (47.30001),DNM2 (16.3638),IQSEC1 (48.16051),PICALM (104.5364),RAB11A (3.7098),SYT1 (30.4),SYT7 (31.80419)
Molecular_biology_cell	1	Differentially expressed genes	Supplementary Figure S23A	MBC:0000013	Cytoskeleton dynamics	1.32E-05	4.881012	81	ABL2 (0.0004626373),ACTN1 (0.001237728),AFAP1L1 (0.0005976293),AKAP9 (0.00353132),ATF5 (0.01559918),CCP110 (0.001534869),CFL2 (0.000528338),CKAP2 (2.387613E-05),CLASP2 (0.01201447),CLIP1 (0.003175677),CNTRL (0.005194952),DAG1 (0.01590638),ETV5 (1.932301E-06),EVI5 (0.00151087),EZR (0.0308712),FBLIM1 (0.0001708995),FGFR1OP (0.04413971),FHOD1 (0.0001683989),FIGN (0.001116609),FLNA (0.01820313),FLNB …
Molecular_biology_cell	1	Differentially expressed genes	Supplementary Figure S23A	MBC:0000005	Cellular communication	4.27E-05	4.370053	195	ACVR1 (0.0008040223),ADCY6 (0.00381673),ADORA1 (2.634344E-08),ADORA2B (9.962208E-07),ADRB1 (6.409775E-05),AJUBA (0.0001604226),AKAP13 (0.04602636),AREG (1.415099E-09),ARHGDIA (0.01812426),ARID3B (0.001070871),BMP7 (0.03306461),BMPR2 (0.04125443),BRAF (0.0002678335),BTG2 (0.0009200826),CARD10 (0.009151557),CCDC88A (0.001766212),CD44 (0.0241638),CD47 (0.001292672),CHRM3 (0.01144429),CITED2 (0.00016…
Molecular_biology_cell	1	Differentially expressed genes	Supplementary Figure S23A	MBC:0000011	Chromatin and histone dynamics	0.000734668	3.133909	65	ARID1B (6.5911E-05),ASF1A (0.002675635),ATRX (0.004633114),ATXN7 (0.02370694),BCL11B (0.003860933),BRD2 (0.02855933),CARM1 (0.0002779902),CBX5 (0.003859055),CDYL (0.03618596),CHAF1A (0.003528405),CHD2 (0.000513677),CHD4 (0.008493605),CHD7 (0.02201678),CXXC1 (0.01814685),DAXX (0.02006737),DNER (0.01230061),EED (0.0001185947),ETS1 (0.02545516),ETS2 (0.0007397731),HMGA2 (0.001643707),HOTAIR (0.00171…
Molecular_biology_cell	1	Differentially expressed genes	Supplementary Figure S23A	MBC:0000017	Gene expression	0.00123473	2.908428	114	AGO4 (0.0002398807),ARID1B (6.5911E-05),BMS1 (0.003161079),BOP1 (0.02403685),CCNT2 (0.0008490529),CDC73 (0.003044704),CDK19 (0.00828193),CNOT1 (0.01009174),CNOT6L (0.001953857),CNOT8 (0.001568738),CPSF1 (0.04219396),CSTF2 (0.001423954),CSTF3 (0.02309207),CUX1 (0.03802944),DAXX (0.02006737),DCP1A (0.04208653),DCPS (0.004589433),DDX39A (0.03143828),DDX6 (0.03629415),DENR (0.02445075),DHX38 (0.00049…
Molecular_biology_cell	1	Differentially expressed genes	Supplementary Figure S23A	MBC:0000010	Cellular response to stress	0.009496043	2.022457	31	ANGPTL4 (0.0001462891),ARNT (0.004006476),ARNT2 (2.814539E-07),ATF3 (7.17469E-05),ATM (0.0001407063),CDC25A (0.0001683989),CLSPN (0.003322202),DDIT4 (2.271106E-10),EGR1 (0.01623203),EIF2AK3 (0.001708318),FOSL1 (8.180558E-11),HMOX2 (0.004913201),HSD17B6 (0.001302227),KEAP1 (0.01442526),MC1R (0.02981371),MDM4 (0.001974192),OLR1 (0.0005091889),PGK1 (0.001321311),PIAS1 (0.01094118),PMAIP1 (0.00458237…
Molecular_biology_cell	2	Differentially expressed genes	Supplementary Figure S23A	MBC:0000031	Actin filament dynamics	2.33E-06	5.633449	41	ABL2 (0.0004626373),ACTN1 (0.001237728),AFAP1L1 (0.0005976293),CFL2 (0.000528338),EZR (0.0308712),FBLIM1 (0.0001708995),FHOD1 (0.0001683989),FLNA (0.01820313),FLNB (0.0009988894),FMN1 (0.01515821),FNBP1 (0.003614763),FSCN1 (0.01394731),FYB (3.470126E-05),JMY (3.750123E-05),LIMK2 (0.02336664),MTPN (0.02541883),MYH11 (0.02420896),MYL9 (0.0006774259),MYO9B (0.01244855),NCK1 (0.02501517),PDLIM5 (0.01…
Molecular_biology_cell	2	Differentially expressed genes	Supplementary Figure S23A	MBC:0000145	TGF-beta superfamily signaling	2.71E-05	4.566349	26	ACVR1 (0.0008040223),BMP7 (0.03306461),BMPR2 (0.04125443),DRAP1 (0.04133255),ENG (0.0006379556),GDF11 (0.005704098),INHBA (8.08464E-05),INHBE (4.918293E-06),MAP3K7 (0.005113486),NCLN (0.002103209),NOG (1.645918E-06),PPM1A (0.003258192),RUNX3 (0.001151746),SMAD2 (0.0234358),SMAD3 (0.0002110231),SMAD4 (0.002242082),SMAD5 (0.01973612),SMAD6 (0.001064497),SMAD9 (0.01632498),SMURF1 (0.00117781),SNAI2 …
Molecular_biology_cell	2	Differentially expressed genes	Supplementary Figure S23A	MBC:0000148	Transcription	0.000138559	3.858366	36	ARID1B (6.5911E-05),CCNT2 (0.0008490529),CDC73 (0.003044704),CDK19 (0.00828193),CUX1 (0.03802944),DAXX (0.02006737),DR1 (0.01099462),ELL2 (0.04522439),GTF2E1 (0.002351315),GTF2H4 (0.00335204),KAT2A (0.003632541),MED1 (0.01131997),MED12 (0.04141174),MED13 (0.02138869),MED14 (0.004883623),MED18 (0.04728321),MED23 (0.0005725722),MED28 (0.03744396),MED30 (0.03921932),MED31 (0.01080287),MED7 (0.023337…
Molecular_biology_cell	2	Differentially expressed genes	Supplementary Figure S23A	MBC:0000043	Cell-matrix adhesion organization	0.000171297	3.766249	23	CD151 (0.01210299),CD44 (0.0241638),CSRP1 (0.00245482),DLC1 (1.828771E-05),EZR (0.0308712),FBLIM1 (0.0001708995),FLII (0.01365816),GIT2 (0.006959887),ITGA3 (0.001115433),ITGB4 (0.00353115),LAMB3 (0.0002056268),LIMD1 (0.0081498),PLEC (0.003027365),RHOU (1.200064E-08),ROCK1 (0.01405541),SH3PXD2A (0.00116932),TGM2 (0.0079305),TLN1 (0.04093731),TLN2 (0.02894187),TNS4 (1.813455E-06),TRPM7 (0.00194871)…
Molecular_biology_cell	2	Differentially expressed genes	Supplementary Figure S23A	MBC:0000131	RNA surveillance and degradation	0.000220722	3.656154	24	AGO4 (0.0002398807),CNOT1 (0.01009174),CNOT6L (0.001953857),CNOT8 (0.001568738),CPSF1 (0.04219396),CSTF2 (0.001423954),CSTF3 (0.02309207),DCP1A (0.04208653),DCPS (0.004589433),DDX6 (0.03629415),DICER1 (0.02620175),EDC4 (0.007362134),FXR1 (0.001429025),HNRNPD (0.0002546717),MOV10 (0.006587199),RC3H1 (0.001031926),RNASEH1 (0.007740526),SMG1 (0.03020977),SYMPK (0.005120799),TNRC6C (0.001340434),TOB1…
Molecular_biology_cell	3	Differentially expressed genes	Supplementary Figure S23A	MBC:0000200	Bone morphogenetic protein receptor signaling	1.51E-05	4.820136	12	BMP7 (0.03306461),BMPR2 (0.04125443),ENG (0.0006379556),MAP3K7 (0.005113486),NOG (1.645918E-06),PPM1A (0.003258192),RUNX3 (0.001151746),SMAD4 (0.002242082),SMAD5 (0.01973612),SMAD6 (0.001064497),SMAD9 (0.01632498),SMURF1 (0.00117781)
Molecular_biology_cell	3	Differentially expressed genes	Supplementary Figure S23A	MBC:0000628	Transcription regulation by mediator	0.000371236	3.43035	11	CDK19 (0.00828193),MED1 (0.01131997),MED12 (0.04141174),MED13 (0.02138869),MED14 (0.004883623),MED18 (0.04728321),MED23 (0.0005725722),MED28 (0.03744396),MED30 (0.03921932),MED31 (0.01080287),MED7 (0.02333758)
Molecular_biology_cell	3	Differentially expressed genes	Supplementary Figure S23A	MBC:0000632	Transforming growth factor beta receptor signaling	0.000903461	3.044091	6	SMAD2 (0.0234358),SMAD3 (0.0002110231),SMAD4 (0.002242082),SNAI2 (0.0008071355),TBRG4 (0.001571239),TGFBR1 (0.006969475)
Molecular_biology_cell	3	Differentially expressed genes	Supplementary Figure S23A	MBC:0000192	Betaglycan signaling	0.001647572	2.783156	4	SMAD2 (0.0234358),SMAD3 (0.0002110231),SMAD6 (0.001064497),TGFBR3 (0.004961271)
Molecular_biology_cell	3	Differentially expressed genes	Supplementary Figure S23A	MBC:0000526	Pre-mRNA 3-end-cleavage and polyadenylation	0.001993632	2.700355	5	CPSF1 (0.04219396),CSTF2 (0.001423954),CSTF3 (0.02309207),PABPN1 (0.007289687),SYMPK (0.005120799)
Molecular_biology_cell	3	Differentially expressed genes	Supplementary Figure S23A	MBC:0000364	Histone methylation and demethylation	0.002013152	2.696123	22	CARM1 (0.0002779902),CBX5 (0.003859055),CXXC1 (0.01814685),HOTAIR (0.001717888),JMJD6 (0.001246374),KDM3B (0.001560649),KDM4B (0.000188429),KDM4C (0.002019679),KDM5A (0.009506477),KDM5B (0.003485085),KDM6A (0.002628331),KMT2A (0.01972409),KMT2C (0.02651982),KMT2E (0.0007418219),MLLT10 (0.02122945),MLLT3 (0.0006577821),PRDM2 (0.001582115),PRMT2 (0.0005308538),SUV39H1 (0.01533569),SUV420H1 (0.00162…
Molecular_biology_cell	3	Differentially expressed genes	Supplementary Figure S23A	MBC:0000361	Hippo signaling	0.002300782	2.638125	10	AJUBA (0.0001604226),LIMD1 (0.0081498),MOB1A (0.03353538),NF2 (0.01884228),PTPN14 (0.01886529),TEAD1 (0.02008319),TEAD2 (0.07913099),TEAD4 (0.005436725),WWTR1 (0.00188447),YAP1 (0.01192288)
Molecular_biology_cell	3	Differentially expressed genes	Supplementary Figure S23A	MBC:0000627	Transcription regulation by chromatin remodeling	0.002300782	2.638125	10	ARID1B (6.5911E-05),KAT2A (0.003632541),MIER1 (0.002463415),RPS6KA5 (0.02389833),SMARCA2 (0.02862807),SMARCA4 (0.01046533),SMARCC2 (0.004296784),SMARCD3 (0.007547458),SS18 (0.01297491),SUPT6H (0.01609963)
Molecular_biology_cell	3	Differentially expressed genes	Supplementary Figure S23A	MBC:0000319	Focal adhesion organization	0.002914449	2.535444	14	CSRP1 (0.00245482),DLC1 (1.828771E-05),EZR (0.0308712),FBLIM1 (0.0001708995),GIT2 (0.006959887),ITGA3 (0.001115433),LIMD1 (0.0081498),RHOU (1.200064E-08),SH3PXD2A (0.00116932),TLN1 (0.04093731),TLN2 (0.02894187),TNS4 (1.813455E-06),VAV3 (8.34238E-05),ZYX (0.009078261)
Molecular_biology_cell	3	Differentially expressed genes	Supplementary Figure S23A	MBC:0000407	Intracellular bridge abscission	0.003139587	2.503128	10	CHMP1B (0.005200961),CNTRL (0.005194952),DNM2 (0.0008799026),EXOC5 (0.02395802),EXOC6 (0.002200514),EXOC6B (0.01417402),EXOC7 (0.01246984),PDCD6IP (0.01667142),RAB11FIP3 (0.04242989),SEPT9 (0.0004394048)
Molecular_biology_cell	4	Differentially expressed genes	Supplementary Figure S23A	MBC:0000677	Activation of M-Cdk at the onset of mitosis	0.002672868	2.573023	3	CCND1 (1.785814E-05),CDK6 (0.0389144),CDKN1A (0.005530023)
Molecular_biology_cell	4	Differentially expressed genes	Supplementary Figure S23A	MBC:0000705	De-novo synthesis of pyrimidines	0.002672868	2.573023	3	DHODH (6.384424E-05),RPS6KB1 (0.0005792782),UMPS (0.0008048174)
Molecular_biology_cell	4	Differentially expressed genes	Supplementary Figure S23A	MBC:0000733	Histone methylation	0.004481615	2.348566	17	CARM1 (0.0002779902),CBX5 (0.003859055),CXXC1 (0.01814685),HOTAIR (0.001717888),JMJD6 (0.001246374),KDM3B (0.001560649),KDM5B (0.003485085),KMT2A (0.01972409),KMT2C (0.02651982),MLLT10 (0.02122945),MLLT3 (0.0006577821),PRDM2 (0.001582115),PRMT2 (0.0005308538),SUV39H1 (0.01533569),SUV420H1 (0.00162723),TET2 (0.0003867226),WDR5 (0.00783648)
Molecular_biology_cell	4	Differentially expressed genes	Supplementary Figure S23A	MBC:0000672	Actin filament depolymerization	0.007043919	2.152186	5	CFL2 (0.000528338),LIMK2 (0.02336664),SSH1 (0.02471128),SSH2 (0.002014251),WDR1 (0.01932149)
Molecular_biology_cell	4	Differentially expressed genes	Supplementary Figure S23A	MBC:0000764	Pre-mRNA polyadenylation	0.009579657	2.01865	3	CSTF2 (0.001423954),CSTF3 (0.02309207),SYMPK (0.005120799)
GeneOntology_biologicalProcess_2015	-1	Differentially expressed genes	Supplementary Figure S23C	GO:0042326	negative regulation of phosphorylation	3.96E-08	7.402625	81	AJUBA (0.0001604226),ANKLE2 (0.002773829),ANKRD26 (0.01914182),ATXN1 (0.001633436),ATXN7 (0.02370694),BAG1 (0.006324658),BAK1 (0.01618308),BMP7 (0.03306461),CDKN1A (0.005530023),COX11 (0.003316498),DACT1 (0.0002296837),DAG1 (0.01590638),DDIT4 (2.271106E-10),DKK1 (0.0005720273),DMTN (0.007089474),DNAJC3 (0.007806813),DUS2 (0.001484466),DUSP10 (0.007379059),DUSP16 (0.0007566148),DUSP19 (0.004422374…
GeneOntology_biologicalProcess_2015	-1	Differentially expressed genes	Supplementary Figure S23C	GO:0006366	transcription from RNA polymerase II promoter	3.48E-07	6.458302	104	ARID4A (0.001675752),ARNT (0.004006476),ARNTL2 (0.002364794),ATF2 (0.002107224),BMPR2 (0.04125443),CBFB (0.009566134),CCNT2 (0.0008490529),CEBPD (0.001151818),CPSF1 (0.04219396),CREB1 (0.01366382),CREB3 (0.00528664),CSTF2 (0.001423954),CSTF3 (0.02309207),DDIT3 (0.0009247576),DHX38 (0.0004953479),DVL1 (0.0001038725),EGR1 (0.01623203),EHF (0.001226257),ELF1 (0.005033398),ELF2 (0.001017646),ELF3 (0.…
GeneOntology_biologicalProcess_2015	-1	Differentially expressed genes	Supplementary Figure S23C	GO:0034976	response to endoplasmic reticulum stress	3.68E-07	6.433984	43	AMFR (0.002893454),ARFGAP1 (0.04412591),ASNS (3.11063E-06),ATF3 (7.17469E-05),ATF6 (0.002009801),BAG6 (0.0315855),BAK1 (0.01618308),BCL2L11 (0.0003668554),CCND1 (1.785814E-05),CHAC1 (2.004157E-07),COL4A3BP (0.0007304187),CREB3 (0.00528664),CREBRF (2.325392E-05),CTH (0.0001145933),CUL7 (0.02143639),CXXC1 (0.01814685),DCTN1 (0.02627872),DDIT3 (0.0009247576),DNAJB9 (0.004326321),DNAJC3 (0.007806813)…
GeneOntology_biologicalProcess_2015	-1	Differentially expressed genes	Supplementary Figure S23C	GO:0001933	negative regulation of protein phosphorylation	1.55E-06	5.809108	64	BAG1 (0.006324658),BAK1 (0.01618308),BMP7 (0.03306461),CDKN1A (0.005530023),DDIT4 (2.271106E-10),DKK1 (0.0005720273),DMTN (0.007089474),DNAJC3 (0.007806813),DUS2 (0.001484466),DUSP10 (0.007379059),DUSP16 (0.0007566148),DUSP19 (0.004422374),DUSP4 (9.681842E-06),DUSP6 (1.150582E-09),DUSP7 (0.00165566),DVL1 (0.0001038725),ENG (0.0006379556),FGFR1OP (0.04413971),GPD1L (0.007293154),GPS1 (0.001916104)…
GeneOntology_biologicalProcess_2015	-1	Differentially expressed genes	Supplementary Figure S23C	GO:0045936	negative regulation of phosphate metabolic process	2.01E-06	5.695911	99	AJUBA (0.0001604226),ANKLE2 (0.002773829),ANKRD26 (0.01914182),ATXN1 (0.001633436),ATXN7 (0.02370694),BAG1 (0.006324658),BAK1 (0.01618308),BMP7 (0.03306461),CD2BP2 (0.006397035),CDKN1A (0.005530023),CNST (0.04846163),COX11 (0.003316498),CPEB2 (0.0001601556),DACT1 (0.0002296837),DAG1 (0.01590638),DDIT4 (2.271106E-10),DKK1 (0.0005720273),DMTN (0.007089474),DNAJC3 (0.007806813),DUS2 (0.001484466),DU…
GeneOntology_biologicalProcess_2015	-1	Differentially expressed genes	Supplementary Figure S23C	GO:0010563	negative regulation of phosphorus metabolic process	2.01E-06	5.695911	99	AJUBA (0.0001604226),ANKLE2 (0.002773829),ANKRD26 (0.01914182),ATXN1 (0.001633436),ATXN7 (0.02370694),BAG1 (0.006324658),BAK1 (0.01618308),BMP7 (0.03306461),CD2BP2 (0.006397035),CDKN1A (0.005530023),CNST (0.04846163),COX11 (0.003316498),CPEB2 (0.0001601556),DACT1 (0.0002296837),DAG1 (0.01590638),DDIT4 (2.271106E-10),DKK1 (0.0005720273),DMTN (0.007089474),DNAJC3 (0.007806813),DUS2 (0.001484466),DU…
GeneOntology_biologicalProcess_2015	-1	Differentially expressed genes	Supplementary Figure S23C	GO:0018205	peptidyl-lysine modification	4.74E-06	5.324066	42	ARID4A (0.001675752),ATF2 (0.002107224),ATP7A (0.001491073),BAG6 (0.0315855),BRCA2 (0.0197549),BRD8 (0.0004386433),BRPF1 (0.00309496),CAMKMT (0.0006263937),CDYL (0.03618596),CTH (0.0001145933),DOHH (0.0005643565),DR1 (0.01099462),EP400 (0.009750306),GTF3C4 (0.0002735098),IVL (1.002997E-07),JADE3 (0.002338308),JMJD6 (0.001246374),KANSL3 (0.003400304),KAT2A (0.003632541),KMT2A (0.01972409),MAP3K7 (…
GeneOntology_biologicalProcess_2015	-1	Differentially expressed genes	Supplementary Figure S23C	GO:0016568	chromatin modification	1.51E-05	4.821455	98	ANP32E (0.002481648),ARID1B (6.5911E-05),ARID4A (0.001675752),ASF1A (0.002675635),ATF2 (0.002107224),ATM (0.0001407063),ATRX (0.004633114),ATXN7 (0.02370694),BAG6 (0.0315855),BRCA2 (0.0197549),BRD2 (0.02855933),BRD8 (0.0004386433),BRPF1 (0.00309496),CARM1 (0.0002779902),CBX2 (0.005102213),CDC73 (0.003044704),CDK1 (0.01388748),CDK2 (0.04846003),CDYL (0.03618596),CENPH (5.312046E-05),CENPK (0.00186…
GeneOntology_biologicalProcess_2015	-1	Differentially expressed genes	Supplementary Figure S23C	GO:0033674	positive regulation of kinase activity	1.67E-05	4.777989	99	ADCY6 (0.00381673),ADORA1 (2.634344E-08),ADORA2B (9.962208E-07),AJUBA (0.0001604226),ANG (0.004231052),ARFGAP1 (0.04412591),ASNS (3.11063E-06),ATF3 (7.17469E-05),ATF6 (0.002009801),AVPI1 (0.01134717),BRAF (0.0002678335),CARD10 (0.009151557),CCDC88A (0.001766212),CCND1 (1.785814E-05),CD40 (0.00309674),CDK1 (0.01388748),CDKN1A (0.005530023),CEMIP (0.001335621),CHRNA3 (0.004309846),CLSPN (0.00332220…
GeneOntology_biologicalProcess_2015	-1	Differentially expressed genes	Supplementary Figure S23C	GO:0035967	cellular response to topologically incorrect protein	1.92E-05	4.716686	28	AMFR (0.002893454),ARFGAP1 (0.04412591),ASNS (3.11063E-06),ATF3 (7.17469E-05),ATF6 (0.002009801),ATXN3 (0.005742357),CCND1 (1.785814E-05),CTH (0.0001145933),CUL7 (0.02143639),CXXC1 (0.01814685),DCTN1 (0.02627872),DDIT3 (0.0009247576),DNAJB9 (0.004326321),DNAJC3 (0.007806813),EDEM1 (0.007859577),EIF2AK2 (0.002531566),EIF2AK3 (0.001708318),EXTL3 (0.002454247),FKBP14 (0.008566611),GFPT1 (0.002453555…
GeneOntology_biologicalProcess_2015	-1	Differentially expressed genes	Supplementary Figure S23C	GO:0030968	endoplasmic reticulum unfolded protein response	2.04E-05	4.689607	26	AMFR (0.002893454),ARFGAP1 (0.04412591),ASNS (3.11063E-06),ATF3 (7.17469E-05),ATF6 (0.002009801),CCND1 (1.785814E-05),CTH (0.0001145933),CUL7 (0.02143639),CXXC1 (0.01814685),DCTN1 (0.02627872),DDIT3 (0.0009247576),DNAJB9 (0.004326321),DNAJC3 (0.007806813),EDEM1 (0.007859577),EIF2AK2 (0.002531566),EIF2AK3 (0.001708318),EXTL3 (0.002454247),FKBP14 (0.008566611),GFPT1 (0.002453555),HERPUD1 (1.200064E…
GeneOntology_biologicalProcess_2015	-1	Differentially expressed genes	Supplementary Figure S23C	GO:0045860	positive regulation of protein kinase activity	2.73E-05	4.563405	94	ADCY6 (0.00381673),ADORA1 (2.634344E-08),ADORA2B (9.962208E-07),AJUBA (0.0001604226),ANG (0.004231052),ARFGAP1 (0.04412591),ASNS (3.11063E-06),ATF3 (7.17469E-05),ATF6 (0.002009801),AVPI1 (0.01134717),BRAF (0.0002678335),CARD10 (0.009151557),CCDC88A (0.001766212),CCND1 (1.785814E-05),CD40 (0.00309674),CDK1 (0.01388748),CDKN1A (0.005530023),CEMIP (0.001335621),CHRNA3 (0.004309846),CLSPN (0.00332220…
GeneOntology_biologicalProcess_2015	-1	Differentially expressed genes	Supplementary Figure S23C	GO:0006984	ER-nucleus signaling pathway	3.01E-05	4.520855	28	AMFR (0.002893454),ARFGAP1 (0.04412591),ASNS (3.11063E-06),ATF3 (7.17469E-05),ATF6 (0.002009801),CCND1 (1.785814E-05),CTH (0.0001145933),CUL7 (0.02143639),CXXC1 (0.01814685),DCTN1 (0.02627872),DDIT3 (0.0009247576),DNAJB9 (0.004326321),DNAJC3 (0.007806813),EDEM1 (0.007859577),EIF2AK2 (0.002531566),EIF2AK3 (0.001708318),EXTL3 (0.002454247),FKBP14 (0.008566611),GFPT1 (0.002453555),GSK3B (0.003313697…
GeneOntology_biologicalProcess_2015	-1	Differentially expressed genes	Supplementary Figure S23C	GO:1902532	negative regulation of intracellular signal transduction	3.83E-05	4.417328	74	AJUBA (0.0001604226),ANKRD26 (0.01914182),ARAP3 (4.31691E-05),BCL2L1 (3.530181E-05),BMP7 (0.03306461),CARD8 (0.0005091889),CD44 (0.0241638),CLU (0.00777354),CYLD (0.0008036161),DACT1 (0.0002296837),DAG1 (0.01590638),DDIT4 (2.271106E-10),DGKZ (0.006421231),DLC1 (1.828771E-05),DUSP10 (0.007379059),DUSP16 (0.0007566148),DUSP19 (0.004422374),DUSP4 (9.681842E-06),DUSP6 (1.150582E-09),DUSP7 (0.00165566…
GeneOntology_biologicalProcess_2015	-1	Differentially expressed genes	Supplementary Figure S23C	GO:0034620	cellular response to unfolded protein	4.15E-05	4.381678	26	AMFR (0.002893454),ARFGAP1 (0.04412591),ASNS (3.11063E-06),ATF3 (7.17469E-05),ATF6 (0.002009801),CCND1 (1.785814E-05),CTH (0.0001145933),CUL7 (0.02143639),CXXC1 (0.01814685),DCTN1 (0.02627872),DDIT3 (0.0009247576),DNAJB9 (0.004326321),DNAJC3 (0.007806813),EDEM1 (0.007859577),EIF2AK2 (0.002531566),EIF2AK3 (0.001708318),EXTL3 (0.002454247),FKBP14 (0.008566611),GFPT1 (0.002453555),HERPUD1 (1.200064E…
GeneOntology_biologicalProcess_2015	-1	Differentially expressed genes	Supplementary Figure S23C	GO:0010837	regulation of keratinocyte proliferation	5.65E-05	4.247791	11	BCL11B (0.003860933),EFNB2 (3.919824E-05),INTU (0.01628608),MED1 (0.01131997),SFN (0.01259627),SNAI2 (0.0008071355),SRSF6 (0.00259316),STXBP4 (0.01866138),TP63 (0.002268005),VDR (0.001262556),YAP1 (0.01192288)
GeneOntology_biologicalProcess_2015	-1	Differentially expressed genes	Supplementary Figure S23C	GO:0045732	positive regulation of protein catabolic process	5.98E-05	4.223001	35	ATG4B (0.002791268),BBS7 (0.006330443),CBLB (1.671485E-05),CLU (0.00777354),CREBRF (2.325392E-05),CSNK1E (0.02121862),CTSC (0.03928926),DAB2 (6.584796E-05),DACT1 (0.0002296837),DVL1 (0.0001038725),EGLN2 (0.006049802),GSK3B (0.003313697),IER3 (7.214178E-08),KEAP1 (0.01442526),MDM2 (0.00165566),NEDD4L (8.08464E-05),NUB1 (0.008141943),OAZ3 (0.003327828),PACSIN3 (0.007838664),PIAS1 (0.01094118),PRICK…
GeneOntology_biologicalProcess_2015	-1	Differentially expressed genes	Supplementary Figure S23C	GO:0006987	activation of signaling protein activity involved in unfolded protein response	6.73E-05	4.172191	21	ARFGAP1 (0.04412591),ASNS (3.11063E-06),ATF3 (7.17469E-05),ATF6 (0.002009801),CUL7 (0.02143639),CXXC1 (0.01814685),DCTN1 (0.02627872),DDIT3 (0.0009247576),DNAJB9 (0.004326321),DNAJC3 (0.007806813),EDEM1 (0.007859577),EIF2AK3 (0.001708318),EXTL3 (0.002454247),FKBP14 (0.008566611),GFPT1 (0.002453555),HERPUD1 (1.200064E-08),LMNA (0.006110299),PPP2R5B (0.001121925),SRPRB (0.001454263),TLN1 (0.0409373…
GeneOntology_biologicalProcess_2015	-1	Differentially expressed genes	Supplementary Figure S23C	GO:0035966	response to topologically incorrect protein	6.77E-05	4.169116	37	AMFR (0.002893454),ARFGAP1 (0.04412591),ASNS (3.11063E-06),ATF3 (7.17469E-05),ATF6 (0.002009801),ATXN3 (0.005742357),CCND1 (1.785814E-05),CHAC1 (2.004157E-07),CLU (0.00777354),CREB3 (0.00528664),CREBRF (2.325392E-05),CTH (0.0001145933),CUL7 (0.02143639),CXXC1 (0.01814685),DCTN1 (0.02627872),DDIT3 (0.0009247576),DNAJB1 (3.118187E-05),DNAJB4 (0.0003162216),DNAJB9 (0.004326321),DNAJC3 (0.007806813),…
GeneOntology_biologicalProcess_2015	-1	Differentially expressed genes	Supplementary Figure S23C	GO:0036293	response to decreased oxygen levels	8.27E-05	4.082551	56	ABAT (0.02435966),ADM (0.0007857869),ADORA1 (2.634344E-08),AJUBA (0.0001604226),ALKBH5 (0.01894418),ANG (0.004231052),ANGPTL4 (0.0001462891),ARNT (0.004006476),ARNT2 (2.814539E-07),ATM (0.0001407063),BMP7 (0.03306461),CITED2 (0.0001640506),CPEB2 (0.0001601556),CXCR4 (0.0005099441),DDIT4 (2.271106E-10),EDN1 (0.05486368),EGLN2 (0.006049802),EGR1 (0.01623203),ENG (0.0006379556),ERCC2 (0.0168411),ERC…
GeneOntology_biologicalProcess_2015	-1	Differentially expressed genes	Supplementary Figure S23C	GO:0048821	erythrocyte development	8.39E-05	4.076475	9	ARID4A (0.001675752),BPGM (0.001986212),CITED2 (0.0001640506),DMTN (0.007089474),JMJD6 (0.001246374),MED1 (0.01131997),SLC11A2 (0.006406596),SOX6 (0.005012423),SRF (6.384424E-05)
GeneOntology_biologicalProcess_2015	-1	Differentially expressed genes	Supplementary Figure S23C	GO:0097190	apoptotic signaling pathway	8.64E-05	4.06348	70	ADORA1 (2.634344E-08),AEN (0.0293025),AKAP13 (0.04602636),APAF1 (0.000649564),APH1B (0.0006637796),ARHGEF16 (0.004056722),ATM (0.0001407063),BAG6 (0.0315855),BAK1 (0.01618308),BCL2L1 (3.530181E-05),BCL2L11 (0.0003668554),BID (0.02612031),BRCA2 (0.0197549),CASP10 (0.0002089315),CASP8AP2 (0.00133367),CDKN1A (0.005530023),CHAC1 (2.004157E-07),CLU (0.00777354),CUL5 (0.007846126),DAXX (0.02006737),DDI…
GeneOntology_biologicalProcess_2015	-1	Differentially expressed genes	Supplementary Figure S23C	GO:0048011	neurotrophin TRK receptor signaling pathway	9.11E-05	4.040327	61	ADCY6 (0.00381673),AGO4 (0.0002398807),AKAP13 (0.04602636),APH1B (0.0006637796),ARHGDIA (0.01812426),ARHGEF16 (0.004056722),BCL2L11 (0.0003668554),BRAF (0.0002678335),CDK1 (0.01388748),CDKN1A (0.005530023),CREB1 (0.01366382),DDIT4 (2.271106E-10),DUSP4 (9.681842E-06),DUSP6 (1.150582E-09),DUSP7 (0.00165566),EGFR (0.001221044),EREG (0.005103821),FGD2 (0.01394731),FGFR1 (0.00101785),FYN (0.004971052)…
GeneOntology_biologicalProcess_2015	-1	Differentially expressed genes	Supplementary Figure S23C	GO:0001666	response to hypoxia	9.96E-05	4.001864	55	ABAT (0.02435966),ADM (0.0007857869),ADORA1 (2.634344E-08),AJUBA (0.0001604226),ALKBH5 (0.01894418),ANG (0.004231052),ANGPTL4 (0.0001462891),ARNT (0.004006476),ARNT2 (2.814539E-07),ATM (0.0001407063),BMP7 (0.03306461),CITED2 (0.0001640506),CPEB2 (0.0001601556),CXCR4 (0.0005099441),DDIT4 (2.271106E-10),EDN1 (0.05486368),EGLN2 (0.006049802),EGR1 (0.01623203),ENG (0.0006379556),ERCC2 (0.0168411),ERC…
GeneOntology_biologicalProcess_2015	-1	Differentially expressed genes	Supplementary Figure S23C	GO:0032075	positive regulation of nuclease activity	0.000112194	3.95003	21	ARFGAP1 (0.04412591),ASNS (3.11063E-06),ATF3 (7.17469E-05),ATF6 (0.002009801),CUL7 (0.02143639),CXXC1 (0.01814685),DCTN1 (0.02627872),DDIT3 (0.0009247576),DNAJB9 (0.004326321),DNAJC3 (0.007806813),EDEM1 (0.007859577),EIF2AK3 (0.001708318),EXTL3 (0.002454247),FKBP14 (0.008566611),GFPT1 (0.002453555),HERPUD1 (1.200064E-08),LMNA (0.006110299),PPP2R5B (0.001121925),SRPRB (0.001454263),TLN1 (0.0409373…
GeneOntology_biologicalProcess_2015	-1	Differentially expressed genes	Supplementary Figure S23C	GO:0044089	positive regulation of cellular component biogenesis	0.000116901	3.932181	56	AJUBA (0.0001604226),BAIAP2L1 (0.0003614439),BCL2L11 (0.0003668554),BHLHB9 (0.01692766),BID (0.02612031),BMP7 (0.03306461),BRAF (0.0002678335),CDC42EP1 (9.167442E-05),CLIP1 (0.003175677),CLU (0.00777354),CNOT1 (0.01009174),CNOT6L (0.001953857),EDN1 (0.05486368),EPB41L5 (0.0003370521),EPHB2 (0.001843308),EPS8L2 (0.01206107),F2RL1 (0.04225842),FER (0.001792813),FHOD1 (0.0001683989),FMN1 (0.01515821…
GeneOntology_biologicalProcess_2015	-1	Differentially expressed genes	Supplementary Figure S23C	GO:0007173	epidermal growth factor receptor signaling pathway	0.00012329	3.909071	46	ADAM10 (0.01660856),ADCY6 (0.00381673),AGO4 (0.0002398807),AREG (1.415099E-09),CBL (0.01058161),CDK1 (0.01388748),CDKN1A (0.005530023),CREB1 (0.01366382),DGKD (9.355094E-06),EGFR (0.001221044),EREG (0.005103821),FGFR1 (0.00101785),FYN (0.004971052),GAB1 (0.006812937),GSK3B (0.003313697),HBEGF (7.197885E-08),IRS1 (0.0001038708),IRS2 (0.002979691),ITPR1 (0.00481618),ITPR3 (0.0003026068),KIF16B (0.0…
GeneOntology_biologicalProcess_2015	-1	Differentially expressed genes	Supplementary Figure S23C	GO:0034330	cell junction organization	0.000130765	3.883509	45	ACTN1 (0.001237728),AJUBA (0.0001604226),CD151 (0.01210299),CD9 (0.02318301),CLDN1 (2.684347E-06),CTNND1 (0.03814917),DLC1 (1.828771E-05),FBLIM1 (0.0001708995),FLNA (0.01820313),FN1 (0.03160815),GJA5 (0.0002442797),GJB2 (0.0006698504),GJC1 (0.03072016),HDAC7 (0.0003564334),ITGA5 (0.01687817),ITGB4 (0.00353115),KIFC3 (0.001245907),LAMA3 (0.01858072),LAMB3 (0.0002056268),LAMC2 (0.001582115),MPP7 (0…
GeneOntology_biologicalProcess_2015	-1	Differentially expressed genes	Supplementary Figure S23C	GO:0038179	neurotrophin signaling pathway	0.000140039	3.853752	61	ADCY6 (0.00381673),AGO4 (0.0002398807),AKAP13 (0.04602636),APH1B (0.0006637796),ARHGDIA (0.01812426),ARHGEF16 (0.004056722),BCL2L11 (0.0003668554),BRAF (0.0002678335),CDK1 (0.01388748),CDKN1A (0.005530023),CREB1 (0.01366382),DDIT4 (2.271106E-10),DUSP4 (9.681842E-06),DUSP6 (1.150582E-09),DUSP7 (0.00165566),EGFR (0.001221044),EREG (0.005103821),FGD2 (0.01394731),FGFR1 (0.00101785),FYN (0.004971052)…
GeneOntology_biologicalProcess_2015	-1	Differentially expressed genes	Supplementary Figure S23C	GO:0007183	SMAD protein complex assembly	0.000152687	3.816199	6	FKBP1A (0.005742919),SMAD1 (0.0002966477),SMAD2 (0.0234358),SMAD3 (0.0002110231),SMAD4 (0.002242082),TGFB1 (0.02270915)
Molecular_biology_cell	3	Differentially expressed genes	Supplementary Figure S23D	Merged processes	Histone methylation and demethylation@Transcription regulation by chromatin remodeling@Transcription repression	3.05E-06	5.515603	37	ARID1B (6.5911E-05),CARM1 (0.0002779902),CBX5 (0.003859055),CUX1 (0.03802944),CXXC1 (0.01814685),DAXX (0.02006737),DR1 (0.01099462),HOTAIR (0.001717888),JMJD6 (0.001246374),KAT2A (0.003632541),KDM3B (0.001560649),KDM4B (0.000188429),KDM4C (0.002019679),KDM5A (0.009506477),KDM5B (0.003485085),KDM6A (0.002628331),KMT2A (0.01972409),KMT2C (0.02651982),KMT2E (0.0007418219),MIER1 (0.002463415),MLLT10 …
Molecular_biology_cell	3	Differentially expressed genes	Supplementary Figure S23D	Merged processes	Restriction point@Transcription regulation by mediator@Transforming growth factor beta receptor signaling	9.61E-07	6.017435	20	CCND1 (1.785814E-05),CDK19 (0.00828193),CDK6 (0.0389144),CDKN1A (0.005530023),MED1 (0.01131997),MED12 (0.04141174),MED13 (0.02138869),MED14 (0.004883623),MED18 (0.04728321),MED23 (0.0005725722),MED28 (0.03744396),MED30 (0.03921932),MED31 (0.01080287),MED7 (0.02333758),SMAD2 (0.0234358),SMAD3 (0.0002110231),SMAD4 (0.002242082),SNAI2 (0.0008071355),TBRG4 (0.001571239),TGFBR1 (0.006969475)
Molecular_biology_cell	3	Differentially expressed genes	Supplementary Figure S23D	Merged processes	Thyroid hormone receptor signaling@Transcription regulation by mediator@Transforming growth factor beta receptor signaling	1.82E-06	5.739988	18	CDK19 (0.00828193),MED1 (0.01131997),MED12 (0.04141174),MED13 (0.02138869),MED14 (0.004883623),MED18 (0.04728321),MED23 (0.0005725722),MED28 (0.03744396),MED30 (0.03921932),MED31 (0.01080287),MED7 (0.02333758),SMAD2 (0.0234358),SMAD3 (0.0002110231),SMAD4 (0.002242082),SNAI2 (0.0008071355),TBRG4 (0.001571239),TGFBR1 (0.006969475),TRIP6 (0.001595857)
Molecular_biology_cell	3	Differentially expressed genes	Supplementary Figure S23D	Merged processes	Transcription regulation by mediator@Transcription repression@Transforming growth factor beta receptor signaling	1.38E-07	6.860924	22	CDK19 (0.00828193),CUX1 (0.03802944),DAXX (0.02006737),DR1 (0.01099462),MED1 (0.01131997),MED12 (0.04141174),MED13 (0.02138869),MED14 (0.004883623),MED18 (0.04728321),MED23 (0.0005725722),MED28 (0.03744396),MED30 (0.03921932),MED31 (0.01080287),MED7 (0.02333758),PUF60 (0.004383103),SMAD2 (0.0234358),SMAD3 (0.0002110231),SMAD4 (0.002242082),SNAI2 (0.0008071355),SOCS4 (0.004711495),TBRG4 (0.0015712…
Molecular_biology_cell	3	Differentially expressed genes	Supplementary Figure S23D	Merged processes	Transcription regulation by mediator@Transforming growth factor beta receptor signaling	1.53E-06	5.814962	17	CDK19 (0.00828193),MED1 (0.01131997),MED12 (0.04141174),MED13 (0.02138869),MED14 (0.004883623),MED18 (0.04728321),MED23 (0.0005725722),MED28 (0.03744396),MED30 (0.03921932),MED31 (0.01080287),MED7 (0.02333758),SMAD2 (0.0234358),SMAD3 (0.0002110231),SMAD4 (0.002242082),SNAI2 (0.0008071355),TBRG4 (0.001571239),TGFBR1 (0.006969475)
Molecular_biology_cell	1	Differentially expressed genes	Supplementary Figure S24E	MBC:0000005	Cellular communication	3.62E-06	5.441414	195	ACE2 (3.041832E-06),ACVR2B (4.481623E-07),ADCY6 (0.002240686),ADORA2B (1.011008E-10),ADRB1 (8.670094E-08),AKAP12 (3.747169E-09),APLN (0.006530149),AREG (9.510095E-15),ARID3B (0.0008684318),ARRB1 (0.0001063398),ATP2A3 (0.02267576),AXL (8.08422E-15),BBS2 (0.002757967),BMP6 (0.0009910675),BOC (0.001001351),BTG2 (1.820768E-05),CARD10 (0.009757379),CD44 (0.002905969),CGA (0.0448188),CHRM3 (0.01198),CI…
Molecular_biology_cell	1	Differentially expressed genes	Supplementary Figure S24E	MBC:0000030	Vitamin metabolism	0.000276548	3.558229	15	ALDH1A2 (1.441229E-06),BCO1 (2.504593E-07),DHRS3 (2.071877E-05),LRAT (8.835323E-05),MMAB (2.095306E-05),NMNAT1 (0.0008319888),QPRT (0.0004140897),RDH10 (0.0003589328),RDH13 (0.02281863),SLC23A1 (1.906583E-09),SLC23A2 (4.874577E-05),SLC52A3 (4.096189E-10),STRA6 (0.0003511129),TCN1 (2.082535E-09),VKORC1 (0.01083964)
Molecular_biology_cell	1	Differentially expressed genes	Supplementary Figure S24E	MBC:0000028	Regulated cell death	0.009089886	2.041442	22	ANXA1 (0.01175686),APAF1 (3.020422E-05),ATF3 (0.0001931693),BIRC3 (0.00100419),BMF (1.081377E-11),CDC6 (1.638915E-05),CFLAR (0.009908278),DDIT3 (0.000272166),DFFA (4.82729E-05),FOXO1 (0.000858097),MYC (0.0059431),NDRG1 (8.52334E-06),PDCD4 (5.221133E-06),SGK1 (1.302829E-07),SIVA1 (8.776532E-05),TNF (5.170294E-09),TNFRSF10A (7.792007E-06),TNFRSF10B (0.0003556226),TRIB3 (0.006059162),TRIM69 (0.00222…
Molecular_biology_cell	1	Differentially expressed genes	Supplementary Figure S24E	MBC:0000010	Cellular response to stress	0.009903919	2.004193	30	ANGPTL4 (2.181295E-05),ARNT2 (4.572394E-14),ATF3 (0.0001931693),BHLHE41 (0.00309135),BNIP3L (7.27388E-05),C10ORF10 (4.926362E-10),CDC25A (0.01171411),CLSPN (0.005420532),DDIT4 (8.068553E-12),EGR1 (0.00346342),FOSL1 (4.115591E-11),FOXO1 (0.000858097),FOXO4 (1.885433E-07),GPX2 (2.351191E-07),GSTA4 (4.223378E-06),HMOX1 (1.683797E-08),HMOX2 (0.0267583),MITF (0.002605834),MT2A (0.02179226),NPTXR (6.90…
Molecular_biology_cell	1	Differentially expressed genes	Supplementary Figure S24E	MBC:0000008	Cellular protrusion organization	0.026803249	1.571813	46	ANKS6 (0.01154123),ANO2 (2.927616E-06),ARHGEF2 (0.01530504),ASAP1 (0.01140781),BBS1 (0.01457221),BBS12 (0.002213946),BBS2 (0.002757967),BBS4 (0.003106944),BBS9 (0.0005699284),CABYR (0.04627901),CC2D2A (1.153722E-05),CCDC114 (5.939077E-05),CEP70 (0.04315255),CYFIP2 (0.001744414),CYTH2 (1.732489E-08),DLG3 (0.0001510716),DYNC2LI1 (0.002533392),EFHD2 (0.00480635),ETV5 (2.628544E-07),EZR (7.467317E-05…
Molecular_biology_cell	2	Differentially expressed genes	Supplementary Figure S24E	MBC:0000093	Metabolism of fat-soluble vitamins	0.002817991	2.55006	8	ALDH1A2 (1.441229E-06),BCO1 (2.504593E-07),DHRS3 (2.071877E-05),LRAT (8.835323E-05),RDH10 (0.0003589328),RDH13 (0.02281863),STRA6 (0.0003511129),VKORC1 (0.01083964)
Molecular_biology_cell	2	Differentially expressed genes	Supplementary Figure S24E	MBC:0000035	Apoptosis	0.003600483	2.443639	22	ANXA1 (0.01175686),APAF1 (3.020422E-05),ATF3 (0.0001931693),BIRC3 (0.00100419),BMF (1.081377E-11),CDC6 (1.638915E-05),CFLAR (0.009908278),DDIT3 (0.000272166),DFFA (4.82729E-05),FOXO1 (0.000858097),MYC (0.0059431),NDRG1 (8.52334E-06),PDCD4 (5.221133E-06),SGK1 (1.302829E-07),SIVA1 (8.776532E-05),TNF (5.170294E-09),TNFRSF10A (7.792007E-06),TNFRSF10B (0.0003556226),TRIB3 (0.006059162),TRIM69 (0.00222…
Molecular_biology_cell	2	Differentially expressed genes	Supplementary Figure S24E	MBC:0000043	Cell-matrix adhesion organization	0.004438464	2.352767	19	BCAR3 (7.263754E-05),CD44 (0.002905969),CSRP1 (0.001520279),DLC1 (0.0002646631),DST (0.001176727),EZR (7.467317E-05),FERMT1 (2.170112E-05),ITGA3 (0.007510805),ITGA6 (8.745303E-08),ITGB1 (0.04790896),ITGB4 (0.02155004),NRCAM (3.199737E-05),PEAK1 (0.0004239989),PLEC (0.02639198),RHOU (2.94802E-10),TGM2 (1.500708E-08),TLN2 (0.0161402),TNS4 (4.026534E-07),VAV3 (6.987001E-05)
Molecular_biology_cell	2	Differentially expressed genes	Supplementary Figure S24E	MBC:0000034	Antigen presentation	0.004742893	2.323957	13	BTN3A1 (0.0001123715),CD58 (0.01675444),ERAP1 (0.009495073),ERAP2 (1.166452E-05),HLA-DMA (1.966399E-07),HLA-DQB1 (9.254476E-05),HLA-DRA (1.666931E-05),MICA (0.003159342),PSMB10 (0.0003107923),PSMB9 (6.618418E-06),RFX5 (3.728778E-06),TAP2 (0.001060339),TAPBPL (0.0001614036)
Molecular_biology_cell	2	Differentially expressed genes	Supplementary Figure S24E	MBC:0000085	Intracellular common signaling cascades of multiple pathways	0.008632587	2.063859	36	ADCY6 (0.002240686),ARRB1 (0.0001063398),ATP2A3 (0.02267576),CLCF1 (0.0007234287),DDIT4 (8.068553E-12),DUSP5 (0.0005561587),DUSP7 (1.124999E-05),EGR1 (0.00346342),FOXO1 (0.000858097),GRB2 (0.003061495),HDAC5 (1.254068E-05),INPP4B (1.490448E-05),MAP3K12 (0.004019944),MAPK10 (5.604773E-07),MAPK8 (0.004168776),NFKBIA (3.460076E-05),ORAI3 (1.476824E-06),PDE4D (0.001091485),PIK3R1 (0.002333746),PRKAA1…
Molecular_biology_cell	3	Differentially expressed genes	Supplementary Figure S24E	MBC:0000410	JAK-STAT signaling pathway	0.001087372	2.963622	7	CLCF1 (0.0007234287),SOCS1 (0.0005801128),SOCS6 (0.0006563732),STAT1 (0.01338753),STAT4 (2.711982E-07),STAT6 (0.001319681),USP18 (1.483096E-05)
Molecular_biology_cell	3	Differentially expressed genes	Supplementary Figure S24E	MBC:0000254	Contractile ring formation	0.003797248	2.420531	4	ETV5 (2.628544E-07),EZR (7.467317E-05),MYH14 (7.075398E-08),RDX (0.035453)
Molecular_biology_cell	3	Differentially expressed genes	Supplementary Figure S24E	MBC:0000176	Anchoring of nuclear membrane to cytoskeleton	0.007924965	2.101003	4	DST (0.001176727),PLEC (0.02639198),SUN2 (3.852801E-05),SYNE2 (0.0222398)
Molecular_biology_cell	3	Differentially expressed genes	Supplementary Figure S24E	MBC:0000284	Endothelin receptor signaling	0.007924965	2.101003	4	ECE2 (0.006313056),EDN1 (0.03093487),EDN2 (5.810743E-11),EDNRB (9.342584E-07)
Molecular_biology_cell	3	Differentially expressed genes	Supplementary Figure S24E	MBC:0000355	Hemidesmosome organization	0.007924965	2.101003	4	DST (0.001176727),ITGA6 (8.745303E-08),ITGB4 (0.02155004),PLEC (0.02639198)
Molecular_biology_cell	3	Differentially expressed genes	Supplementary Figure S24E	MBC:0000295	Eukaryotic intraflagellar transport	0.00841902	2.074739	9	DYNC2LI1 (0.002533392),IFT140 (1.857806E-06),IFT172 (1.28364E-06),IFT43 (0.001525994),IFT80 (0.0005548846),IFT81 (0.009037841),TCTEX1D2 (6.054519E-05),WDR19 (0.0001968759),WDR35 (0.0002219612)
Molecular_biology_cell	3	Differentially expressed genes	Supplementary Figure S24E	MBC:0000213	Caveolin-mediated endocytosis	0.008558485	2.067603	3	CAV1 (0.0001770885),CAV2 (3.001669E-05),PTRF (0.0007271302)
Molecular_biology_cell	3	Differentially expressed genes	Supplementary Figure S24E	MBC:0000637	Transmembrane glucose transport	0.008558485	2.067603	3	SLC2A1 (0.01038304),SLC2A3 (0.00403341),TBC1D4 (0.0009824067)
Molecular_biology_cell	3	Differentially expressed genes	Supplementary Figure S24E	MBC:0000572	Retinol metabolism	0.008710748	2.059945	7	ALDH1A2 (1.441229E-06),BCO1 (2.504593E-07),DHRS3 (2.071877E-05),LRAT (8.835323E-05),RDH10 (0.0003589328),RDH13 (0.02281863),STRA6 (0.0003511129)
Molecular_biology_cell	3	Differentially expressed genes	Supplementary Figure S24E	MBC:0000584	rRNA processing	0.010080098	1.996535	8	BOP1 (0.0152988),NOLC1 (0.01398531),PDCD11 (1.755961E-06),RCL1 (2.56353E-05),RRP1 (0.0003579436),RRP12 (0.03622647),RRP1B (0.0003147988),WDR36 (9.723891E-08)
Molecular_biology_cell	4	Differentially expressed genes	Supplementary Figure S24E	MBC:0000708	DNA polymerase assembly	0.022867082	1.640789	4	GINS2 (5.72002E-07),GINS3 (4.742689E-06),GINS4 (0.0218693),MCM10 (3.996254E-06)
Molecular_biology_cell	4	Differentially expressed genes	Supplementary Figure S24E	MBC:0000677	Activation of M-Cdk at the onset of mitosis	0.048708762	1.312393	2	CCND1 (7.89143E-07),CDK6 (0.01092735)
Molecular_biology_cell	4	Differentially expressed genes	Supplementary Figure S24E	MBC:0000705	De-novo synthesis of pyrimidines	0.048708762	1.312393	2	DHODH (0.0004896883),UMPS (2.102814E-06)
Molecular_biology_cell	4	Differentially expressed genes	Supplementary Figure S24E	MBC:0000732	Histone deubiquitination	0.054863943	1.260713	3	ENY2 (0.001089612),USP28 (1.738931E-05),USP3 (0.0001603084)
Molecular_biology_cell	4	Differentially expressed genes	Supplementary Figure S24E	MBC:0000676	Actin filament severing	0.088859039	1.051298	2	GSN (0.000399587),PDXP (0.001447303)
GeneOntology_biologicalProcess_2015	-1	Differentially expressed genes	Supplementary Figure S23I	GO:0042326	negative regulation of phosphorylation	3.29E-06	5.48335	72	ARRB1 (0.0001063398),BIRC3 (0.00100419),C3ORF33 (0.0005009574),CAV1 (0.0001770885),CNKSR3 (6.803437E-09),DACT1 (1.0979E-05),DDIT4 (8.068553E-12),DKK1 (3.717615E-13),DUSP14 (0.0005309414),DUSP16 (0.001658345),DUSP19 (0.003866636),DUSP4 (0.000150844),DUSP5 (0.0005561587),DUSP6 (5.549383E-10),DUSP7 (1.124999E-05),F2RL1 (0.0005383797),FAM129A (4.191656E-06),FOXO1 (0.000858097),GADD45A (0.0006022171),…
GeneOntology_biologicalProcess_2015	-1	Differentially expressed genes	Supplementary Figure S23I	GO:0043122	regulation of I-kappaB kinase/NF-kappaB signaling	4.42E-06	5.354571	52	APOL3 (2.052523E-10),ATP2C1 (4.947583E-05),BCL3 (5.777601E-09),BIRC3 (0.00100419),BRD4 (0.0369139),BTRC (0.03122636),CARD8 (0.0003721536),CASP1 (3.751302E-06),CASP10 (1.220019E-05),CFLAR (0.009908278),F2R (6.606842E-05),F2RL1 (0.0005383797),FKBP1A (0.04528145),FLNA (0.007805969),FYN (5.783071E-06),GPRC5B (0.004018148),HMOX1 (1.683797E-08),HSPB1 (0.0006038218),IL18 (6.743292E-07),IL18R1 (1.741777E…
GeneOntology_biologicalProcess_2015	-1	Differentially expressed genes	Supplementary Figure S23I	GO:0071276	cellular response to cadmium ion	1.23E-05	4.911257	9	AKR1C3 (2.097286E-08),GSN (0.000399587),HMOX1 (1.683797E-08),MT1E (2.012488E-07),MT1F (3.212786E-07),MT1G (0.001986974),MT1H (9.841529E-05),MT1X (6.965517E-05),OGG1 (0.02554397)
GeneOntology_biologicalProcess_2015	-1	Differentially expressed genes	Supplementary Figure S23I	GO:0043409	negative regulation of MAPK cascade	1.62E-05	4.789959	35	ARRB1 (0.0001063398),C3ORF33 (0.0005009574),CAV1 (0.0001770885),CNKSR3 (6.803437E-09),DACT1 (1.0979E-05),DUSP14 (0.0005309414),DUSP16 (0.001658345),DUSP19 (0.003866636),DUSP4 (0.000150844),DUSP5 (0.0005561587),DUSP6 (5.549383E-10),DUSP7 (1.124999E-05),F2RL1 (0.0005383797),FOXO1 (0.000858097),IGF1R (2.54685E-05),KLF4 (4.840377E-05),LIF (1.08018E-09),MYC (0.0059431),NCOR1 (0.001500453),NF2 (0.01810…
GeneOntology_biologicalProcess_2015	-1	Differentially expressed genes	Supplementary Figure S23I	GO:1902532	negative regulation of intracellular signal transduction	2.14E-05	4.669475	72	ARHGEF2 (0.01530504),ARRB1 (0.0001063398),BCL2 (2.012509E-09),BCL6 (3.179973E-05),C3ORF33 (0.0005009574),CARD8 (0.0003721536),CAV1 (0.0001770885),CCAR2 (4.596059E-07),CD44 (0.002905969),CNKSR3 (6.803437E-09),DACT1 (1.0979E-05),DDIT4 (8.068553E-12),DLC1 (0.0002646631),DUSP14 (0.0005309414),DUSP16 (0.001658345),DUSP19 (0.003866636),DUSP4 (0.000150844),DUSP5 (0.0005561587),DUSP6 (5.549383E-10),DUSP7…
GeneOntology_biologicalProcess_2015	-1	Differentially expressed genes	Supplementary Figure S23I	GO:0071900	regulation of protein serine/threonine kinase activity	3.92E-05	4.40723	83	ACSL1 (0.0199009),ADORA2B (1.011008E-10),ARRB1 (0.0001063398),AVPI1 (0.0013461),C5 (3.984255E-08),C5AR1 (9.801641E-10),CAB39 (0.008762051),CARD10 (0.009757379),CAV1 (0.0001770885),CCNA1 (0.003888981),CCND1 (7.89143E-07),CCNE2 (5.993427E-05),CDC25A (0.01171411),CDC25C (0.001244053),CDC6 (1.638915E-05),CDK5R1 (1.519865E-07),CDK5R2 (0.001278612),CEMIP (1.106578E-10),CSF1R (1.620005E-07),CXCR4 (4.473…
GeneOntology_biologicalProcess_2015	-1	Differentially expressed genes	Supplementary Figure S23I	GO:0045444	fat cell differentiation	4.05E-05	4.392092	27	ADRB1 (8.670094E-08),ALDH6A1 (0.01254242),ALOXE3 (3.34334E-07),BBS2 (0.002757967),BBS4 (0.003106944),BBS9 (0.0005699284),CCND1 (7.89143E-07),CEBPA (1.331486E-05),CLIP3 (0.01052106),ERAP1 (0.009495073),FOXO1 (0.000858097),HMGA2 (5.92116E-05),ITGA6 (8.745303E-08),KLF4 (4.840377E-05),LRG1 (1.850666E-09),LRRC8C (1.32474E-07),MB (0.002186408),METRNL (0.0008273998),MRAP (0.01652878),NOC3L (2.997842E-08…
GeneOntology_biologicalProcess_2015	-1	Differentially expressed genes	Supplementary Figure S23I	GO:0031668	cellular response to extracellular stimulus	4.46E-05	4.350985	32	ADORA2B (1.011008E-10),AKR1C3 (2.097286E-08),ASNS (2.050352E-09),AXL (8.08422E-15),BCL2 (2.012509E-09),CADPS2 (1.169285E-09),CAV1 (0.0001770885),CPEB4 (0.0001369572),FOSL1 (4.115591E-11),FOXO1 (0.000858097),GLUL (0.003775542),HDAC6 (2.264201E-06),HFE (0.001434158),HMOX1 (1.683797E-08),IFI16 (0.0001654142),ITGA6 (8.745303E-08),ITGB1 (0.04790896),JUN (0.0169522),MYBBP1A (7.046204E-06),NCOA1 (0.0359…
GeneOntology_biologicalProcess_2015	-1	Differentially expressed genes	Supplementary Figure S23I	GO:0043123	positive regulation of I-kappaB kinase/NF-kappaB signaling	4.96E-05	4.304569	41	APOL3 (2.052523E-10),ATP2C1 (4.947583E-05),BIRC3 (0.00100419),BRD4 (0.0369139),CASP1 (3.751302E-06),CASP10 (1.220019E-05),CFLAR (0.009908278),F2R (6.606842E-05),F2RL1 (0.0005383797),FKBP1A (0.04528145),FLNA (0.007805969),FYN (5.783071E-06),GPRC5B (0.004018148),HMOX1 (1.683797E-08),IL18 (6.743292E-07),IL18R1 (1.741777E-05),IRAK4 (0.0001291704),MALT1 (0.0006099949),MAVS (5.337469E-06),MIB2 (8.18579…
GeneOntology_biologicalProcess_2015	-1	Differentially expressed genes	Supplementary Figure S23I	GO:0071496	cellular response to external stimulus	5.20E-05	4.283631	44	ADORA2B (1.011008E-10),AKR1C3 (2.097286E-08),ASNS (2.050352E-09),AXL (8.08422E-15),BCL2 (2.012509E-09),BMP6 (0.0009910675),CADPS2 (1.169285E-09),CASP1 (3.751302E-06),CAV1 (0.0001770885),CHEK1 (4.501672E-08),CPEB4 (0.0001369572),EGR1 (0.00346342),FOSL1 (4.115591E-11),FOXO1 (0.000858097),GADD45A (0.0006022171),GLUL (0.003775542),HDAC6 (2.264201E-06),HFE (0.001434158),HMOX1 (1.683797E-08),IFI16 (0.0…
GeneOntology_biologicalProcess_2015	-1	Differentially expressed genes	Supplementary Figure S23I	GO:0070201	regulation of establishment of protein localization	8.08E-05	4.092443	86	ADRB1 (8.670094E-08),ANG (5.394589E-08),ANXA1 (0.01175686),ANXA4 (2.530973E-06),BCAS3 (5.848867E-05),BCL2 (2.012509E-09),BCL3 (5.777601E-09),BMF (1.081377E-11),BMP6 (0.0009910675),C5 (3.984255E-08),CARD8 (0.0003721536),CASP1 (3.751302E-06),CD14 (2.977848E-07),CD274 (7.345529E-10),CD58 (0.01675444),CDK5R1 (1.519865E-07),CEMIP (1.106578E-10),CLIP3 (0.01052106),CREBRF (0.000399308),CRTAM (3.747992E-…
GeneOntology_biologicalProcess_2015	-1	Differentially expressed genes	Supplementary Figure S23I	GO:0001933	negative regulation of protein phosphorylation	8.50E-05	4.070373	56	ARRB1 (0.0001063398),CAV1 (0.0001770885),CNKSR3 (6.803437E-09),DDIT4 (8.068553E-12),DKK1 (3.717615E-13),DUSP14 (0.0005309414),DUSP16 (0.001658345),DUSP19 (0.003866636),DUSP4 (0.000150844),DUSP5 (0.0005561587),DUSP6 (5.549383E-10),DUSP7 (1.124999E-05),FAM129A (4.191656E-06),GADD45A (0.0006022171),GADD45B (6.225889E-06),GNAQ (7.924269E-05),H2AFY (3.106249E-05),HSPB1 (0.0006038218),IGF1R (2.54685E-0…
GeneOntology_biologicalProcess_2015	-1	Differentially expressed genes	Supplementary Figure S23I	GO:0010039	response to iron ion	9.39E-05	4.027237	11	ABCG2 (4.194777E-05),ATP7A (0.0003972972),BCL2 (2.012509E-09),BMP6 (0.0009910675),CCND1 (7.89143E-07),CYBRD1 (9.553068E-06),CYP1A1 (8.569831E-07),FXN (4.223378E-06),HMOX1 (1.683797E-08),SLC11A2 (0.0009181658),TFF1 (0.001119739)
GeneOntology_biologicalProcess_2015	-1	Differentially expressed genes	Supplementary Figure S23I	GO:0031669	cellular response to nutrient levels	0.000131966	3.879539	27	AKR1C3 (2.097286E-08),ASNS (2.050352E-09),BCL2 (2.012509E-09),CADPS2 (1.169285E-09),CAV1 (0.0001770885),CPEB4 (0.0001369572),FOXO1 (0.000858097),GLUL (0.003775542),HDAC6 (2.264201E-06),HFE (0.001434158),HMOX1 (1.683797E-08),IFI16 (0.0001654142),ITGB1 (0.04790896),JUN (0.0169522),MYBBP1A (7.046204E-06),NCOA1 (0.03591242),OPTN (5.430915E-05),PDK4 (0.001655246),PRKAA1 (0.002776346),RNASE4 (1.990375E…
GeneOntology_biologicalProcess_2015	-1	Differentially expressed genes	Supplementary Figure S23I	GO:0043405	regulation of MAP kinase activity	0.000162336	3.789584	57	ADORA2B (1.011008E-10),ARRB1 (0.0001063398),AVPI1 (0.0013461),C5 (3.984255E-08),C5AR1 (9.801641E-10),CAV1 (0.0001770885),CXCR4 (4.473478E-09),DAB2 (0.0006515855),DUSP14 (0.0005309414),DUSP16 (0.001658345),DUSP19 (0.003866636),DUSP4 (0.000150844),DUSP5 (0.0005561587),DUSP6 (5.549383E-10),DUSP7 (1.124999E-05),EDN1 (0.03093487),EPHA4 (2.142875E-05),ERBB2 (0.001390339),FGFR1 (1.425267E-05),FRS2 (3.26…
GeneOntology_biologicalProcess_2015	-1	Differentially expressed genes	Supplementary Figure S23I	GO:0045936	negative regulation of phosphate metabolic process	0.000162678	3.788672	87	ARRB1 (0.0001063398),ATPIF1 (8.338763E-06),BCAS3 (5.848867E-05),BIRC3 (0.00100419),C3ORF33 (0.0005009574),CAV1 (0.0001770885),CNKSR3 (6.803437E-09),DACT1 (1.0979E-05),DDIT4 (8.068553E-12),DKK1 (3.717615E-13),DLG3 (0.0001510716),DUSP14 (0.0005309414),DUSP16 (0.001658345),DUSP19 (0.003866636),DUSP4 (0.000150844),DUSP5 (0.0005561587),DUSP6 (5.549383E-10),DUSP7 (1.124999E-05),EDN1 (0.03093487),EDNRB …
GeneOntology_biologicalProcess_2015	-1	Differentially expressed genes	Supplementary Figure S23I	GO:0010563	negative regulation of phosphorus metabolic process	0.000162678	3.788672	87	ARRB1 (0.0001063398),ATPIF1 (8.338763E-06),BCAS3 (5.848867E-05),BIRC3 (0.00100419),C3ORF33 (0.0005009574),CAV1 (0.0001770885),CNKSR3 (6.803437E-09),DACT1 (1.0979E-05),DDIT4 (8.068553E-12),DKK1 (3.717615E-13),DLG3 (0.0001510716),DUSP14 (0.0005309414),DUSP16 (0.001658345),DUSP19 (0.003866636),DUSP4 (0.000150844),DUSP5 (0.0005561587),DUSP6 (5.549383E-10),DUSP7 (1.124999E-05),EDN1 (0.03093487),EDNRB …
GeneOntology_biologicalProcess_2015	-1	Differentially expressed genes	Supplementary Figure S23I	GO:0051222	positive regulation of protein transport	0.000213534	3.670534	50	ADRB1 (8.670094E-08),ANG (5.394589E-08),BCAS3 (5.848867E-05),BMP6 (0.0009910675),C5 (3.984255E-08),CARD8 (0.0003721536),CASP1 (3.751302E-06),CD14 (2.977848E-07),CD274 (7.345529E-10),CD58 (0.01675444),CDK5R1 (1.519865E-07),CEMIP (1.106578E-10),CREBRF (0.000399308),CRTAM (3.747992E-06),CSF1R (1.620005E-07),DAB2 (0.0006515855),DACT1 (1.0979E-05),DDX58 (0.01416413),EXPH5 (0.003861996),F2R (6.606842E-…
GeneOntology_biologicalProcess_2015	-1	Differentially expressed genes	Supplementary Figure S23I	GO:0019221	cytokine-mediated signaling pathway	0.000219852	3.657869	68	ACKR2 (2.32017E-08),ACSL1 (0.0199009),BBS2 (0.002757967),BBS4 (0.003106944),CAMK2G (0.01298537),CD44 (0.002905969),CEBPA (1.331486E-05),CLCF1 (0.0007234287),CSF1R (1.620005E-07),CSF2RB (3.193001E-07),CXCR4 (4.473478E-09),EDN2 (5.810743E-11),EGR1 (0.00346342),EIF4G3 (0.0001109456),EPOR (0.0001879591),EREG (3.814646E-05),GAB1 (0.0008638764),GBP2 (2.026559E-05),HLA-DPA1 (0.001415438),HLA-DQB1 (9.254…
GeneOntology_biologicalProcess_2015	-1	Differentially expressed genes	Supplementary Figure S23I	GO:0009615	response to virus	0.000242903	3.614568	53	ACE2 (3.041832E-06),BCL2 (2.012509E-09),BCL3 (5.777601E-09),BNIP3L (7.27388E-05),CCL22 (1.660958E-06),CDK6 (0.01092735),CXCR4 (4.473478E-09),CYP1A1 (8.569831E-07),DCLK1 (2.341498E-08),DDIT4 (8.068553E-12),DDX58 (0.01416413),DDX60 (1.418118E-06),EXOSC4 (0.01459156),F2RL1 (0.0005383797),FOSL1 (4.115591E-11),HMGA1 (0.01654812),HMGA2 (5.92116E-05),HSPB1 (0.0006038218),IFI16 (0.0001654142),IFIT3 (0.00…
GeneOntology_biologicalProcess_2015	-1	Differentially expressed genes	Supplementary Figure S23I	GO:0008544	epidermis development	0.000265926	3.575238	30	AGPAT2 (0.0001820264),ATP2C1 (4.947583E-05),CST6 (0.0002307285),DKK1 (3.717615E-13),ELF3 (5.683065E-06),EMP1 (7.689456E-05),FLOT2 (0.006313056),GAB1 (0.0008638764),IFT172 (1.28364E-06),IGF1R (2.54685E-05),INHBA (0.001771352),KLK7 (2.485305E-05),KRT15 (1.418484E-12),KRT17 (0.04775284),KRT34 (1.322623E-07),LAMC2 (4.206741E-06),NTF3 (2.328686E-08),NTF4 (2.265177E-09),POU2F3 (5.272192E-06),PPARA (0.0…
GeneOntology_biologicalProcess_2015	-1	Differentially expressed genes	Supplementary Figure S23I	GO:0006937	regulation of muscle contraction	0.00028336	3.547662	29	ADORA2B (1.011008E-10),ADRB1 (8.670094E-08),ANXA6 (0.002198319),CAV1 (0.0001770885),CHRM3 (0.01198),DMPK (0.02304818),EDN1 (0.03093487),EDN2 (5.810743E-11),F2R (6.606842E-05),GUCY1A3 (0.001662113),HSPB6 (9.147559E-06),ITGA2 (5.495233E-07),NPNT (4.306212E-14),OXTR (0.001584463),P2RX4 (9.410484E-06),PDE4D (0.001091485),PDE5A (0.0005202397),PLCE1 (2.188873E-07),PPP1R12B (3.558025E-05),PRKACA (0.0087…
GeneOntology_biologicalProcess_2015	-1	Differentially expressed genes	Supplementary Figure S23I	GO:1901342	regulation of vasculature development	0.000299272	3.523934	43	ANGPTL4 (2.181295E-05),C5 (3.984255E-08),CYP1B1 (0.02348103),DDAH1 (5.414897E-05),EGR1 (0.00346342),EPHA2 (1.312376E-05),ERAP1 (0.009495073),ERBB2 (0.001390339),ETS1 (0.0004857299),F3 (1.324196E-06),FOXC2 (0.0001707349),FOXO4 (1.885433E-07),HDAC5 (1.254068E-05),HMOX1 (1.683797E-08),HSPB1 (0.0006038218),HTATIP2 (0.02006337),ID1 (3.132333E-06),IL6 (0.006167412),KLF4 (4.840377E-05),KRT1 (1.208129E-0…
GeneOntology_biologicalProcess_2015	-1	Differentially expressed genes	Supplementary Figure S23I	GO:0046395	carboxylic acid catabolic process	0.000305818	3.514537	44	ABCD3 (1.251944E-05),ACOX1 (4.295959E-06),ACOX2 (9.437235E-09),ACOX3 (8.731004E-06),AGXT (3.512356E-06),ALDH1L2 (3.238601E-06),ALDH6A1 (0.01254242),AUH (0.01007498),BDH2 (9.741732E-07),CPS1 (4.519431E-06),CYP4F12 (6.953575E-09),CYP4F2 (4.87623E-10),CYP4F3 (3.189117E-13),DBT (0.0003518805),DDAH1 (5.414897E-05),DDAH2 (1.047569E-07),DDO (3.187998E-08),DIO2 (0.02266606),DIO3 (1.316442E-05),EHHADH (6.…
GeneOntology_biologicalProcess_2015	-1	Differentially expressed genes	Supplementary Figure S23I	GO:0016054	organic acid catabolic process	0.000305818	3.514537	44	ABCD3 (1.251944E-05),ACOX1 (4.295959E-06),ACOX2 (9.437235E-09),ACOX3 (8.731004E-06),AGXT (3.512356E-06),ALDH1L2 (3.238601E-06),ALDH6A1 (0.01254242),AUH (0.01007498),BDH2 (9.741732E-07),CPS1 (4.519431E-06),CYP4F12 (6.953575E-09),CYP4F2 (4.87623E-10),CYP4F3 (3.189117E-13),DBT (0.0003518805),DDAH1 (5.414897E-05),DDAH2 (1.047569E-07),DDO (3.187998E-08),DIO2 (0.02266606),DIO3 (1.316442E-05),EHHADH (6.…
GeneOntology_biologicalProcess_2015	-1	Differentially expressed genes	Supplementary Figure S23I	GO:0007219	Notch signaling pathway	0.000313048	3.50439	32	AGO2 (0.02503021),AGO4 (0.0006760804),APH1B (0.007211767),ARRB1 (0.0001063398),CCND1 (7.89143E-07),CDK6 (0.01092735),CHAC1 (4.954003E-09),DLL3 (1.9601E-06),DNER (0.0009042059),DTX4 (1.938432E-06),FOXC2 (0.0001707349),HDAC5 (1.254068E-05),IFT172 (1.28364E-06),JAG1 (0.04758873),MAML2 (0.05665254),MAML3 (0.004401195),MIB2 (8.185796E-08),MOV10 (0.01022033),MYC (0.0059431),NCOR1 (0.001500453),NEURL1B …
GeneOntology_biologicalProcess_2015	-1	Differentially expressed genes	Supplementary Figure S23I	GO:0045667	regulation of osteoblast differentiation	0.000318401	3.497026	27	ACVR2B (4.481623E-07),AREG (9.510095E-15),BMP6 (0.0009910675),CDK6 (0.01092735),CEBPA (1.331486E-05),FAM20C (0.0002141918),HDAC5 (1.254068E-05),ID1 (3.132333E-06),ID2 (0.0003447827),ID3 (0.01892082),IFITM1 (0.04737095),IL6 (0.006167412),IL6R (0.002359987),JAG1 (0.04758873),MSX2 (0.0001669649),NOG (5.906902E-06),NPNT (4.306212E-14),PDLIM7 (0.03588106),PRKACA (0.008713792),RASSF2 (3.515246E-08),SMA…
GeneOntology_biologicalProcess_2015	-1	Differentially expressed genes	Supplementary Figure S23I	GO:0045860	positive regulation of protein kinase activity	0.000364756	3.437997	85	ACSL1 (0.0199009),ACVR2B (4.481623E-07),ADCY6 (0.002240686),ADORA2B (1.011008E-10),ANG (5.394589E-08),ARRB1 (0.0001063398),ASNS (2.050352E-09),ATF3 (0.0001931693),ATF6 (0.005883006),AVPI1 (0.0013461),C5 (3.984255E-08),C5AR1 (9.801641E-10),CAB39 (0.008762051),CARD10 (0.009757379),CCND1 (7.89143E-07),CDK5R1 (1.519865E-07),CDK5R2 (0.001278612),CEMIP (1.106578E-10),CLSPN (0.005420532),CSF1R (1.620005…
GeneOntology_biologicalProcess_2015	-1	Differentially expressed genes	Supplementary Figure S23I	GO:0009267	cellular response to starvation	0.00039654	3.401713	21	AKR1C3 (2.097286E-08),ASNS (2.050352E-09),BCL2 (2.012509E-09),CADPS2 (1.169285E-09),CAV1 (0.0001770885),CPEB4 (0.0001369572),FOXO1 (0.000858097),GLUL (0.003775542),HDAC6 (2.264201E-06),HFE (0.001434158),IFI16 (0.0001654142),JUN (0.0169522),MYBBP1A (7.046204E-06),OPTN (5.430915E-05),PDK4 (0.001655246),PRKAA1 (0.002776346),RNASE4 (1.990375E-06),SLC2A1 (0.01038304),SLC39A4 (0.04953162),SPHK1 (3.8219…
GeneOntology_biologicalProcess_2015	-1	Differentially expressed genes	Supplementary Figure S23I	GO:0071902	positive regulation of protein serine/threonine kinase activity	0.000403725	3.393914	53	ACSL1 (0.0199009),ADORA2B (1.011008E-10),ARRB1 (0.0001063398),AVPI1 (0.0013461),C5 (3.984255E-08),C5AR1 (9.801641E-10),CAB39 (0.008762051),CARD10 (0.009757379),CCND1 (7.89143E-07),CDK5R1 (1.519865E-07),CDK5R2 (0.001278612),CEMIP (1.106578E-10),CSF1R (1.620005E-07),CXCR4 (4.473478E-09),DAB2 (0.0006515855),DUSP19 (0.003866636),EDN1 (0.03093487),EPHA4 (2.142875E-05),ERBB2 (0.001390339),FGFR1 (1.4252…
Molecular_biology_cell	3	Differentially expressed genes	Supplementary Figure S23H	Merged processes	Actin filament bundling and crosslinking@Actin filament severing and depolymerization@Actin polymerization	0.001497557	2.824617	21	CYFIP2 (0.001744414),CYTH2 (1.732489E-08),EZR (7.467317E-05),FHOD3 (0.0004453433),FLNA (0.007805969),FMNL2 (0.0005267904),FNBP1 (0.01085627),FYB (1.79582E-08),GSN (0.000399587),HSPB1 (0.0006038218),INF2 (0.006230365),KIRREL (4.349469E-06),PDXP (0.001447303),RDX (0.035453),SSH1 (0.0163825),SYNPO (2.739353E-05),TAGLN (0.01032711),TRIO (0.005491702),TRIOBP (0.006580734),VAV3 (6.987001E-05),WDR1 (0.0…
Molecular_biology_cell	3	Differentially expressed genes	Supplementary Figure S23H	Merged processes	Actin filament severing and depolymerization@Actin polymerization@Contractile ring formation	0.001998977	2.699192	18	CYFIP2 (0.001744414),CYTH2 (1.732489E-08),ETV5 (2.628544E-07),EZR (7.467317E-05),FHOD3 (0.0004453433),FMNL2 (0.0005267904),FNBP1 (0.01085627),FYB (1.79582E-08),GSN (0.000399587),HSPB1 (0.0006038218),INF2 (0.006230365),KIRREL (4.349469E-06),MYH14 (7.075398E-08),PDXP (0.001447303),RDX (0.035453),SSH1 (0.0163825),VAV3 (6.987001E-05),WDR1 (0.02599332)
Molecular_biology_cell	3	Differentially expressed genes	Supplementary Figure S23H	Merged processes	Actin filament severing and depolymerization@Contractile ring formation	0.002817991	2.55006	8	ETV5 (2.628544E-07),EZR (7.467317E-05),GSN (0.000399587),MYH14 (7.075398E-08),PDXP (0.001447303),RDX (0.035453),SSH1 (0.0163825),WDR1 (0.02599332)
Molecular_biology_cell	3	Differentially expressed genes	Supplementary Figure S23H	MBC:0000410	JAK-STAT signaling pathway	0.001087372	2.963622	7	CLCF1 (0.0007234287),SOCS1 (0.0005801128),SOCS6 (0.0006563732),STAT1 (0.01338753),STAT4 (2.711982E-07),STAT6 (0.001319681),USP18 (1.483096E-05)
Molecular_biology_cell	3	Differentially expressed genes	Supplementary Figure S23H	Merged processes	rRNA processing@rRNA transcription	0.001482795	2.828919	13	BAZ2A (0.0004110947),BNC2 (0.04257156),BOP1 (0.0152988),NOLC1 (0.01398531),PDCD11 (1.755961E-06),POLR1B (4.319412E-05),POLR1E (0.001516768),RCL1 (2.56353E-05),RRP1 (0.0003579436),RRP12 (0.03622647),RRP1B (0.0003147988),TCOF1 (0.003585628),WDR36 (9.723891E-08)
