# Supplementary material for: A flexible ontology for inference of emergent whole cell function from relationships between subcellular processes
Source: Sci Rep. 2017 Dec 18;7:17689. doi: 10.1038/s41598-017-16627-4 (PMC5735158; doi:10.1038/s41598-017-16627-4)
Supplement: Supplementary file 39 — Supplementary Text S1 [file 41598_2017_16627_MOESM39_ESM.txt]

@SCP: <Acetylcholine-mediated control of postsynaptic potential>	br: <acetylcholinesterase (Yt blood group)>	official symbol: <True>	abstract_count: <?>
indentified terms: <acetylcholinesterase>
+Validation: <True_positive>

A basal lamina CMS is caused by mutations in the collagenic tail subunit ( ColQ ) of the
endplate species of <acetylcholinesterase> that prevent the tail subunit from associating
with catalytic subunits or from becoming inserted into the synaptic basal lamina .

 A motor - point muscle biopsy demonstrated severe disruption of the architecture of
the neuromuscular junction ( NMJ ) , including : dispersion and fragmentation of endplate
areas with normal expression of <acetylcholinesterase> ; simplification of postsynaptic
membranes ; pronounced reduction of the axon terminal size ; widening of the primary
synaptic cleft ; and , collection of membranous debris material in the primary synaptic
cleft and in the subsynaptic cytoplasm .

 A murine model of MuSK - MG revealed the mechanisms underlying cholinergic hypersensitivity
after administration of <acetylcholinesterase> inhibitors , which has also been
observed in MuSK - MG patients .

 A procedure is described for the isolation of synaptic membrane fragments that retain
such functionally important proteins as acetylcholine receptors , <acetylcholinesterase>
, 3',5' - cyclic nucleotide phosphodiesterase , and ( Na+ + K+ ) - ATPase .

 A synaptic CMS is caused by mutations in the collagenic tail subunit ( ColQ ) of the endplate
species of <acetylcholinesterase> that prevent the tail subunit from associating
with catalytic subunits or from becoming inserted into the synaptic basal lamina .


NCBI - summary for ACHE
Acetylcholinesterase hydrolyzes the neurotransmitter , acetylcholine
at neuromuscular junctions and brain cholinergic synapses , and thus
terminates signal transmission . It is also found on the red blood
cell membranes , where it constitutes the Yt blood group antigen .
Acetylcholinesterase exists in multiple molecular forms which possess
similar catalytic properties , but differ in their oligomeric
assembly and mode <of> cell attachment to the cell surface . It is
encoded by the single ACHE gene , and the structural diversity in the
gene products arises from alternative mRNA splicing , and post -
translational associations <of> catalytic and structural subunits .
The major form <of> acetylcholinesterase found in brain , muscle and
other tissues is the hydrophilic species , which forms disulfide -
linked oligomers with collagenous , or lipid - containing structural
subunits . The other , alternatively spliced form , expressed
primarily in the erythroid tissues , differs at the C - terminal end
, and contains a cleavable hydrophobic peptide with a GPI - anchor
site . It associates with the membranes through the phosphoinositide
( PI ) moieties added post - translationally . (provided by RefSeq ,
Jul 2008 )

<--------------------------------------------------------------------------------------------------------------------------------------->

@SCP: <Acetylcholine-mediated control of postsynaptic potential>	br: <agrin>	official symbol: <True>	abstract_count: <?>
indentified terms: <Agrin>
+Validation: <True_positive>

<Agrin> , an extracellular matrix protein involved in neuromuscular junction formation
, directs clustering of postsynaptic molecules , including acetylcholine receptors
( AChRs ) .

 <Agrin> , an extracellular matrix protein synthesized by nerves and muscles is known
to promote the clustering of acetylcholine receptors and other synaptic proteins
in cultured myotubes .

 <Agrin> - induced formation of AChR aggregates was not prevented by inhibition of protein
synthesis , consistent with our previous results that agrin - induced accumulation
of AChRs occurs by lateral migration .

 <Agrin> - induced phosphorylation of the acetylcholine receptor regulates cytoskeletal
anchoring and clustering .

 <Agrin> - induced receptor aggregation also was inhibited by phorbol 12 - myristate
13 - acetate , an activator of protein kinase C , and by inhibitors of energy metabolism
.


NCBI - summary for AGRN
This gene encodes one <of> several proteins that are critical in the
development <of> the neuromuscular junction ( NMJ ) , as identified
in mouse knock - out studies . The encoded protein contains several
laminin G , Kazal type serine protease inhibitor , and epidermal
growth factor domains . Additional post - translational modifications
occur to add glycosaminoglycans and disulfide bonds . In one family
with congenital myasthenic syndrome affecting limb - girdle muscles ,
a mutation in this gene was found . Alternative splicing results in
multiple transcript variants encoding different isoforms . (provided
by RefSeq , Mar 2015 )

<--------------------------------------------------------------------------------------------------------------------------------------->

@SCP: <Acetylcholine-mediated control of postsynaptic potential>	br: <cholinergic receptor, nicotinic, alpha 1>	official symbol: <True>	abstract_count: <?>
indentified terms: <CHRNA1>
+Validation: <True_positive>

Cloning of twister reveals a novel , dominant gain - of - function mutation in the muscle
- specific nicotinic acetylcholine receptor alpha - subunit , <CHRNA1> .


<--------------------------------------------------------------------------------------------------------------------------------------->

@SCP: <Acetylcholine-mediated control of postsynaptic potential>	br: <docking protein 7>	official symbol: <True>	abstract_count: <?>
indentified terms: <Dok7>
+Validation: <True_positive>

As an overview of the structure of the neuromuscular junction , three items are described
focusing on cooperative mechanisms involving the synapse and leading to muscle contraction
: ( 1 ) presynaptic acetylcholine release regulated by vesicle cycling ( exocytosis
and endocytosis ) ; the fast - mode of endocytosis requires a large influx of external
Ca(2+) and is promoted by the activation of G protein - coupled receptors and receptor
tyrosine kinases ; ( 2 ) postsynaptic acetylcholine receptor clustering mediated
by the muscle - specific , <Dok7> - stimulated tyrosine kinase ( MuSK ) through two signaling
mechanisms : one via agrin - Lrp4 - MuSK ( Ig1 / 2 domains ) and the second via Wnt - MuSK (
Frizzled - like cysteine - rich domain ) - adaptor Dishevelled ; Wnts / MuSK and Lrp4 direct
a retrograde signal to presynaptic differentiation ; ( 3 ) muscle contractile machinery
regulated by Ca(2+) - release and Ca(2+) - influx channels , including the depolarization
- activated ryanodine receptor - 1 and the receptor - and / or store - operated transient
receptor potential canonical .

 MuSK activation by <Dok7> mildly affects the localization of MuSK on the cell surface
but has no effect on the rate of MuSK internalization .

In addition , <Dok7> , a cytoplasmic adaptor protein , is also required for MuSK activation
in vivo .


NCBI - summary for DOK7
The protein encoded by this gene is essential for neuromuscular
synaptogenesis . The protein functions in aneural activation <of>
muscle - specific receptor kinase , which is required for
<postsynaptic> differentiation , and in the subsequent clustering
<of> the acetylcholine receptor in myotubes . This protein can also
induce autophosphorylation <of> muscle - specific receptor kinase .
Mutations in this gene are a cause <of> familial limb - girdle
myasthenia autosomal recessive , which is also known as congenital
myasthenic syndrome type 1B . Alternative splicing results in
multiple transcript variants . (provided by RefSeq , Sep 2009 )

<--------------------------------------------------------------------------------------------------------------------------------------->

@SCP: <Acetylcholine-mediated control of postsynaptic potential>	br: <muscle, skeletal, receptor tyrosine kinase>	official symbol: <True>	abstract_count: <?>
indentified terms: <Musk> <Musk protein>
+Validation: <True_positive>

In addition , we find that Musk protein can be clustered at synaptic sites , even if <Musk>
mRNA is expressed uniformly in muscle .

 In addition , we find that <Musk protein> can be clustered at synaptic sites , even if
Musk mRNA is expressed uniformly in muscle .


NCBI - summary for MUSK
This gene encodes a muscle - specific tyrosine kinase receptor . The
encoded protein may play a role in clustering <of> the acetylcholine
receptor in the <postsynaptic> neuromuscular junction . Mutations in
this gene have been associated with congenital myasthenic syndrome .
Alternatively spliced transcript variants have been described .
(provided by RefSeq , Oct 2009 )

<--------------------------------------------------------------------------------------------------------------------------------------->

@SCP: <Acetylcholine-mediated control of postsynaptic potential>	br: <receptor-associated protein of the synapse>	official symbol: <True>	abstract_count: <?>
indentified terms: <Rapsyn>
+Validation: <True_positive>

Furthermore , we investigated the underlying mechanism and found that Wnt / beta - catenin
signaling negatively regulated AChR clustering by downregulating the expression
of <Rapsyn> , an AChR - associated protein required for formation and stabilization
of AChR clusters .

 <Rapsyn> , a 43 kDa protein required to cluster nicotinic acetylcholine receptors
( AChRs ) at the neuromuscular junction , is tightly associated with the postsynaptic
membrane via an N - terminal myristoylated site .

 <Rapsyn> , a cytoplasmic receptor - associated protein , is required for the clustering
of acetylcholine receptors ( AChRs ) .

 <Rapsyn> , a peripheral membrane protein of skeletal muscle , clusters nicotinic acetylcholine
receptors ( nAChRs ) at high density in the postsynaptic membrane .

 <Rapsyn> , an AChR associated cytoplasmic protein , is essential for the aggregation
and immobilization of AChRs at the neuromuscular junction .


NCBI - summary for RAPSN
This gene encodes a member <of> a family <of> proteins that are
receptor associated proteins <of> the synapse . The encoded protein
contains a conserved cAMP - dependent protein kinase phosphorylation
site , and plays a critical role in clustering and anchoring
nicotinic acetylcholine receptors at synaptic sites by linking the
receptors to the underlying <postsynaptic> cytoskeleton , possibly by
direct association with actin or spectrin . Mutations in this gene
may play a role in <postsynaptic> congenital myasthenic syndromes .
Alternatively spliced transcript variants encoding multiple isoforms
have been observed for this gene . (provided by RefSeq , Apr 2011 )

<--------------------------------------------------------------------------------------------------------------------------------------->

@SCP: <Acetylcholine-mediated control of postsynaptic potential>	br: <utrophin>	official symbol: <True>	abstract_count: <?>
indentified terms: <utrophin> <Utrophin>
+Validation: <True_positive>

After treatment with various agrin constructs containing the full C - terminally AChR
- clustering domain ( fragments N2 , N4 ) , but not with fragment C2 ( truncated ) , NOS -
1 expressed in the cytosol of mouse C2C12 skeletal myotubes coclustered with AChR ,
43K rapsyn , MuSK , and the dystrophin / <utrophin> glycoprotein - complex ( DUGC ) .

 Because agrin binds to alpha - dystroglycan , a member of the DGC , and the DGC is linked
to actin through utrophin at postsynaptic sites , it has been suggested that binding
of <utrophin> to the DGC plays a central role in agrin mediated receptor clustering
.

 Here we show that , when expression plasmids for neural agrin are injected into the extrasynaptic
region of innervated muscle fibers , the following components of the postsynaptic
apparatus are aggregated and colocalized with ectopic agrin - induced AChR clusters
: laminin - beta2 , MuSK , phosphotyrosine - containing proteins , beta - dystroglycan
, <utrophin> , and rapsyn .

 However , MyoD - / - mice assemble a complex postsynaptic apparatus that includes muscle
- specific kinase ( MuSK ) , rapsyn , erbB , and <utrophin> .

 Immunofluorescence staining using a polyclonal antibody to <utrophin> reveals a
lack of staining of clusters , suggesting that the immunoreactive species , like the
AChR , does not mediate the observed rapsyndystroglycan interaction .


NCBI - summary for UTRN
This gene shares both structural and functional similarities with
the dystrophin gene . It contains an actin - binding N - terminus , a
triple coiled - coil repeat central region , and a C - terminus that
consists <of> protein - protein interaction motifs which interact
with dystroglycan protein components . The protein encoded by this
gene is located at the neuromuscular synapse and myotendinous
junctions , where it participates in post - synaptic membrane
maintenance and acetylcholine receptor clustering . Mouse studies
suggest that this gene may serve as a functional substitute for the
dystrophin gene and therefore , may serve as a <potential>
therapeutic alternative to muscular dystrophy which is caused by
mutations in the dystrophin gene . Alternative splicing <of> the
utrophin gene has been described ; however , the full - length nature
<of> these variants has not yet been determined . (provided by RefSeq
, Jul 2008 )

<--------------------------------------------------------------------------------------------------------------------------------------->

@SCP: <Actin filament bundling and crosslinking>	br: <actinin, alpha 1>	official symbol: <True>	abstract_count: <?>
indentified terms: <ACTN1>
+Validation: <True_positive>

Moreover , transduction of mouse fetal liver - derived megakaryocytes with disease
- associated <ACTN1> variants caused a disorganized actin - based cytoskeleton in
megakaryocytes , resulting in the production of abnormally large proplatelet tips
, which were reduced in number .

Our findings suggest a novel mechanism for the pathogenesis of <ACTN1> - related macrothrombocytopenia
that does not involve functional domain mutations .


NCBI - summary for ACTN1
Alpha actinins belong to the spectrin gene superfamily which
represents a diverse group of cytoskeletal proteins , including the
alpha <and> beta spectrins <and> dystrophins . Alpha actinin is an
<actin> - binding protein with multiple roles in different cell types
. In nonmuscle cells , the cytoskeletal isoform is found along
microfilament bundles <and> adherens - type junctions , where it is
involved in binding <actin> to the membrane . In contrast , skeletal
, cardiac , <and> smooth muscle isoforms are localized to the Z -
disc <and> analogous dense bodies , where they help anchor the
myofibrillar <actin> filaments . This gene encodes a nonmuscle ,
cytoskeletal , alpha actinin isoform <and> maps to the same site as
the structurally similar erythroid beta spectrin gene . Three
transcript variants encoding different isoforms have been found for
this gene . (provided by RefSeq , Jul 2008 )

<--------------------------------------------------------------------------------------------------------------------------------------->

@SCP: <Actin filament bundling and crosslinking>	br: <actinin, alpha 4>	official symbol: <True>	abstract_count: <?>
indentified terms: <ACTN4>
+Validation: <True_positive>

Such intrinsic cytoskeletal derangements may underlie initial podocyte damage and
foot process effacement encountered in <ACTN4> - associated FSGS .

ACTN4

 Mutations in <ACTN4> , encoding alpha - actinin - 4 , cause familial focal segmental
glomerulosclerosis .

 One new <ACTN4> mutation has been identified .

 wt - ACTN4 pod+


NCBI - summary for ACTN4
Alpha actinins belong to the spectrin gene superfamily which
represents a diverse group of cytoskeletal proteins , including the
alpha <and> beta spectrins <and> dystrophins .  Alpha actinin is an
<actin> - binding protein with multiple roles in different cell types
.  In nonmuscle cells , the cytoskeletal isoform is found along
microfilament bundles <and> adherens - type junctions , where it is
involved in binding <actin> to the membrane .  In contrast , skeletal
, cardiac , <and> smooth muscle isoforms are localized to the Z -
disc <and> analogous dense bodies , where they help anchor the
myofibrillar <actin> filaments .  This gene encodes a nonmuscle ,
alpha actinin isoform which is concentrated in the cytoplasm , <and>
thought to be involved in metastatic processes .  Mutations in this
gene have been associated with focal <and> segmental
glomerulosclerosis . (provided by RefSeq , Jul 2008 )

<--------------------------------------------------------------------------------------------------------------------------------------->

@SCP: <Actin filament bundling and crosslinking>	br: <epidermal growth factor receptor pathway substrate 8>	official symbol: <True>	abstract_count: <?>
indentified terms: <Eps8>
+Validation: <True_positive>

Collectively , these results support a model whereby the synergic bundling activity
of the IRSp53 - Eps8 complex , regulated by Cdc42 , contributes to the generation of actin
bundles , thus promoting filopodial protrusions .

 <Eps8> ; an actin bundling and barbed - end capping protein

 Formin 1 knockdown in vivo was found to impede spermatid adhesion , transport , and polarity
, causing defects in spermiation in which elongated spermatids remained embedded
into the epithelium in stage IX tubules , mediated by changes in the spatiotemporal
expression of Arp3 , <Eps8> , and palladin .

 Herein , we critically evaluate recent findings in the field which illustrate that
drebrin E works together with two other actin - binding proteins , namely Arp3 ( actin
- related protein 3 , a component of the Arp2 / 3 complex that simultaneously controls
actin nucleation for polymerization and branching of actin filaments ) and <Eps8>
( epidermal growth factor receptor pathway substrate 8 that controls capping of the
barbed ends of actin filaments , as well as actin filament bundling ) to regulate the
homeostasis of F - actin filament bundles at the ectoplasmic specialization ( ES ) ,
a testis - specific atypical adherens junction ( AJ ) in the seminiferous epithelium
.

 However , postsynaptic Shank proteins which are expressed at high levels in mature
neurons compete with <Eps8> to block actin bundling .


NCBI - summary for EPS8
This gene encodes a member of the EPS8 family . This protein
contains one PH domain <and> one SH3 domain . It functions as part of
the EGFR pathway , though its exact role has not been determined .
Highly similar proteins in other organisms are involved in the
transduction of signals from Ras to Rac <and> growth factor -
mediated <actin> remodeling . Alternate transcriptional splice
variants of this gene have been observed but have not been thoroughly
characterized . (provided by RefSeq , Jul 2008 )

<--------------------------------------------------------------------------------------------------------------------------------------->

@SCP: <Actin filament bundling and crosslinking>	br: <espin>	official symbol: <True>	abstract_count: <?>
indentified terms: <espin>
+Validation: <True_positive>

Although in vivo neither villin nor <espin> is required for brush border structure
, plastin 1 - deficient mice have conspicuous ultrastructural alterations : microvilli
are shorter and constricted at their base , and , strikingly , their core actin bundles
lack true rootlets .

 Characterization and regulation of an additional actin - filament - binding site in
large isoforms of the stereocilia actin - bundling protein <espin> .

 Deletion mutagenesis suggested that small <espin> contained two actin - binding sites
in its COOH - terminal 116 - amino acid peptide and that the NH2 - terminal half of its forked
homology peptide was necessary for bundling activity .

 Espins do not activate the Arp2 / 3 complex in vitro , and bundle assembly is not indicative
of in - vitro nucleation activity .

 Finally , we found Sertoli - spermatid junctions in nectin - 2LacZ / LacZ mice to be virtually
devoid of the actin - bundling protein <espin> , suggesting that ectoplasmic specializations
fail to form in the absence of nectin - 2 .


NCBI - summary for ESPN
This gene encodes a multifunctional <actin> - <bundling> protein .
It plays a major role in regulating the organization , dimensions ,
dynamics , <and> signaling capacities of the <actin> <filament> -
rich , microvillus - type specializations that mediate sensory
transduction in various mechanosensory <and> chemosensory cells .
Mutations in this gene are associated with autosomal recessive
neurosensory deafness , <and> autosomal dominant sensorineural
deafness without vestibular involvement . (provided by RefSeq , Nov
2009 )

<--------------------------------------------------------------------------------------------------------------------------------------->

@SCP: <Actin filament bundling and crosslinking>	br: <ezrin>	official symbol: <True>	abstract_count: <?>
indentified terms: <ezrin>
+Validation: <True_positive>

A second function of NHE1 as a structural anchor for actin filaments through its direct
binding of the <ezrin> , radixin , and moesin ( ERM ) family of actin - binding proteins
was recently identified .

 Ezrin played no role in actin nucleation , but was essential for tethering the membrane
to the cortex .

 First actin - membrane linker proteins , such as <ezrin> , are recruited to the bleb ,
then actin , actin - bundling proteins and finally myosin motor proteins .

 Immunocytochemistry with an antibody against <ezrin> , an actin - binding molecule
in microvilli , and phase contrast microscopy demonstrated that pretreatment of trophozoites
with N - Tosyl - Phenylalanine chloromethyl ketone or N - Tosyl - l - Lysine chloromethyl
ketone also prevented disturbance of microvilli and destruction of Caco - 2 enteric
cell layers in cocultures .

 Microinjection of villin led to the reorganization of myosin , tropomyosin , and alpha
- actinin , proteins normally associated with stress fibers , whereas both fimbrin
and <ezrin> , which are also components of microvillar core filaments , were readily
recruited into the induced surface structures .


NCBI - summary for EZR
The cytoplasmic peripheral membrane protein encoded by this gene
functions as a protein - tyrosine kinase substrate in microvilli . As
a member of the ERM protein family , this protein serves as an
intermediate between the plasma membrane <and> the <actin>
cytoskeleton . This protein plays a key role in cell surface
structure adhesion , migration <and> organization , <and> it has been
implicated in various human cancers . A pseudogene located on
chromosome 3 has been identified for this gene . Alternatively
spliced variants have also been described for this gene . (provided
by RefSeq , Jul 2008 )

<--------------------------------------------------------------------------------------------------------------------------------------->

@SCP: <Actin filament bundling and crosslinking>	br: <fascin actin-bundling protein 2, retinal>	official symbol: <True>	abstract_count: <?>
indentified terms: <Fscn2> <FSCN2> <FSCN2 protein>
+Validation: <True_positive>

In vitro experiments showed that RA is necessary and sufficient to induce the development
of distal - like hair cell phenotypes and promotes expression of the actin - crosslinking
proteins , Espin and <Fscn2> .

<Fscn2>

 Fscn2

 FSCN2

 Fscn2


NCBI - summary for FSCN2
This gene encodes a member of the fascin protein family . Fascins
crosslink <actin> into filamentous bundles within dynamic cell
extensions . This family member is proposed to play a role in
photoreceptor disk morphogenesis . A mutation in this gene results in
one form of autosomal dominant retinitis pigmentosa <and> macular
degeneration . Multiple transcript variants encoding different
isoforms have been found for this gene . (provided by RefSeq , Jul
2008 )

<--------------------------------------------------------------------------------------------------------------------------------------->

@SCP: <Actin filament bundling and crosslinking>	br: <fascin actin-bundling protein 3, testicular>	official symbol: <True>	abstract_count: <?>
indentified terms: <fascin (FSCN3)> <FSCN3> <FSCN3 genes> <FSCN3 protein>
+Validation: <True_positive>

The FSCN3 gene contains seven exons , spans approximately 9 kb , and maps to pig chromosome
18 .

 The FSCN3 gene contains seven exons , spans approximately 9 kb , and maps to pig chromosome
18 .

FSCN3

 FSCN3

 FSCN3


NCBI - summary for FSCN3
-

<--------------------------------------------------------------------------------------------------------------------------------------->

@SCP: <Actin filament bundling and crosslinking>	br: <filamin A, alpha>	official symbol: <True>	abstract_count: <?>
indentified terms: <FLNA>
+Validation: <True_positive>

Filamin A ( FLNA ) , a protein that crosslinks actin filaments and also mediates the anchorage
of membrane proteins to the actin cytoskeleton , was investigated in the rat uterus
at fertilisation ( Day 1 ) and implantation ( Day 6 ) to determine the role of FLNA in actin
cytoskeletal remodelling of UECs and decidua during early pregnancy .

 Here , we found that the actin - crosslinking protein filamin A ( FLNA ) is overexpressed
in tuberous sclerosis complex ( TSC ) mice , a PI3K - mTOR model of neurodevelopmental
disease that is associated with abnormal dendritic complexity .

Filamin A ( FLNA , filamin - 1 ) is a homodimeric protein , commonly expressed in animal
organisms .

 Using knockout mice , we show that ADARB1 ( ADAR2 ) is responsible for the majority of
<FLNA> editing , while ADAR1 can edit filamin α mRNA in some tissues quite efficiently
.


NCBI - summary for FLNA
The protein encoded by this gene is an <actin> - binding protein
that crosslinks <actin> filaments <and> links <actin> filaments to
membrane glycoproteins . The encoded protein is involved in
remodeling the cytoskeleton to effect changes in cell shape <and>
migration . This protein interacts with integrins , transmembrane
receptor complexes , <and> second messengers . Defects in this gene
are a cause of several syndromes , including periventricular nodular
heterotopias ( PVNH1 , PVNH4 ) , otopalatodigital syndromes ( OPD1 ,
OPD2 ) , frontometaphyseal dysplasia ( FMD ) , Melnick - Needles
syndrome ( MNS ) , <and> X - linked congenital idiopathic intestinal
pseudoobstruction ( CIIPX ) . Two transcript variants encoding
different isoforms have been found for this gene . (provided by
RefSeq , Mar 2009 )

<--------------------------------------------------------------------------------------------------------------------------------------->

@SCP: <Actin filament bundling and crosslinking>	br: <moesin>	official symbol: <True>	abstract_count: <?>
indentified terms: <moesin family>
+Validation: <True_positive>

We pay special attention to mechanisms of membrane microfilament attachment by the
ezrin / radixin / <moesin family> and regulation of this protein family .


NCBI - summary for MSN
Moesin ( for membrane - organizing extension spike protein ) is a
member of the ERM family which includes ezrin <and> radixin . ERM
proteins appear to function as cross - linkers between plasma
membranes <and> <actin> - based cytoskeletons . Moesin is localized
to filopodia <and> other membranous protrusions that are important
for cell - cell recognition <and> signaling <and> for cell movement .
(provided by RefSeq , Jul 2008 )

<--------------------------------------------------------------------------------------------------------------------------------------->

@SCP: <Actin filament bundling and crosslinking>	br: <plastin 1>	official symbol: <True>	abstract_count: <?>
indentified terms: <plastin> <plastins>
+Validation: <True_positive>

Altogether these results indicate that L - <plastin> is indispensable for podosome
formation and function in macrophages .

 Following a brief description of the structure and function of L - plastin , the regulation
of immune cell functions by L - <plastin> will be reviewed in detail .

 Here , we demonstrate that sustained LFA - 1 clustering in the IS is a consequence of the
combined activities of the actin - bundling protein L - <plastin> ( LPL ) and calmodulin
.

 In conclusion , our data introduce costimulation - induced L - <plastin> phosphorylation
as an important event for immune synapse formation and its inhibition by dexamethasone
as a novel mode of function of this immunosuppressive glucocorticoid .

 In conclusion , phosphorylation of the actin bundling protein L - <plastin> represents
a so - far - unknown mechanism by which costimulation controls the transport of activation
receptors to the T cell surface .


NCBI - summary for PLS1
Plastins are a family of <actin> - binding proteins that are
conserved throughout eukaryote evolution <and> expressed in most
tissues of higher eukaryotes . In humans , two ubiquitous plastin
isoforms ( L <and> T ) have been identified . The protein encoded by
this gene is a third distinct plastin isoform , which is specifically
expressed at high levels in the small intestine . Alternatively
spliced transcript variants varying in the 5&apos ; UTR , but
encoding the same protein , have been found for this gene . A
pseudogene of this gene is found on chromosome 11 . (provided by
RefSeq , Feb 2010 )

<--------------------------------------------------------------------------------------------------------------------------------------->

@SCP: <Actin filament bundling and crosslinking>	br: <plastin 3>	official symbol: <True>	abstract_count: <?>
indentified terms: <plastin> <plastins>
+Validation: <True_positive>

Altogether these results indicate that L - <plastin> is indispensable for podosome
formation and function in macrophages .

 Following a brief description of the structure and function of L - plastin , the regulation
of immune cell functions by L - <plastin> will be reviewed in detail .

 Here , we demonstrate that sustained LFA - 1 clustering in the IS is a consequence of the
combined activities of the actin - bundling protein L - <plastin> ( LPL ) and calmodulin
.

 In conclusion , our data introduce costimulation - induced L - <plastin> phosphorylation
as an important event for immune synapse formation and its inhibition by dexamethasone
as a novel mode of function of this immunosuppressive glucocorticoid .

 In conclusion , phosphorylation of the actin bundling protein L - <plastin> represents
a so - far - unknown mechanism by which costimulation controls the transport of activation
receptors to the T cell surface .


NCBI - summary for PLS3
Plastins are a family of <actin> - binding proteins that are
conserved throughout eukaryote evolution <and> expressed in most
tissues of higher eukaryotes . In humans , two ubiquitous plastin
isoforms ( L <and> T ) have been identified . Plastin 1 ( otherwise
known as Fimbrin ) is a third distinct plastin isoform which is
specifically expressed at high levels in the small intestine . The L
isoform is expressed only in hemopoietic cell lineages , while the T
isoform has been found in all other normal cells of solid tissues
that have replicative potential ( fibroblasts , endothelial cells ,
epithelial cells , melanocytes , etc . ) . The C - terminal 570 amino
acids of the T - plastin <and> L - plastin proteins are 83% identical
. It contains a potential calcium - binding site near the N terminus
. Alternate splicing results in multiple transcript variants .
(provided by RefSeq , Feb 2010 )

<--------------------------------------------------------------------------------------------------------------------------------------->

@SCP: <Actin filament bundling and crosslinking>	br: <RAB35, member RAS oncogene family>	official symbol: <True>	abstract_count: <?>
indentified terms: <Rab35>
+Validation: <True_positive>

Recent evidence indicates that <Rab35> 's activity , particularly the ability to mediate
protrusive outgrowths , is due to its direct influence on actin dynamics .

 Targeting <Rab35> to the outer mitochondrial membrane triggered actin recruitment
, demonstrating a role for an intracellular trafficking protein in localized actin
assembly .

 Thus , whereas connecdenn 1 and 2 activate Rab35 for endosomal trafficking , connecdenn
3 uniquely activates <Rab35> for its role in actin regulation .


NCBI - summary for RAB35
-

<--------------------------------------------------------------------------------------------------------------------------------------->

@SCP: <Actin filament bundling and crosslinking>	br: <radixin>	official symbol: <True>	abstract_count: <?>
indentified terms: <radixin>
+Validation: <True_positive>

A second function of NHE1 as a structural anchor for actin filaments through its direct
binding of the ezrin , <radixin> , and moesin ( ERM ) family of actin - binding proteins
was recently identified .

 Additionally , several novel changes in protein expression were found , including
up - regulation of several proteins involved in actin cytoskeleton organisation such
as <radixin> and moesin , two members of the septin family , and the actin bundling protein
, fascin .

 Moesin was shown to be significantly and manifold reduced in fetal DS brain , whereas
reduction of ezrin and <radixin> did not reach statistical significance .

 We pay special attention to mechanisms of membrane microfilament attachment by the
ezrin / <radixin> / moesin family and regulation of this protein family .


NCBI - summary for RDX
Radixin is a cytoskeletal protein that may be important in linking
<actin> to the plasma membrane . It is highly similar in sequence to
both ezrin <and> moesin . The radixin gene has been localized by
fluorescence in situ hybridization to 11q23 . A truncated version
representing a pseudogene ( RDXP2 ) was assigned to Xp21.3 . Another
pseudogene that seemed to lack introns ( RDXP1 ) was mapped to 11p by
Southern <and> PCR analyses . Multiple alternatively spliced
transcript variants encoding different isoforms have been found for
this gene . (provided by RefSeq , May 2012 )

<--------------------------------------------------------------------------------------------------------------------------------------->

@SCP: <Actin filament bundling and crosslinking>	br: <supervillin>	official symbol: <True>	abstract_count: <?>
indentified terms: <supervillin>
+Validation: <True_positive>

It belongs to a large family of actin - binding proteins which includes actin - capping
, - nucleating and / or - severing proteins such as gelsolin , severin , fragmin , adseverin
/ scinderin and actin crosslinking proteins such as dematin and <supervillin> .

These results suggest that <supervillin> may contribute to cytoarchitecture in the
nucleus , as well as at the plasma membrane .


NCBI - summary for SVIL
This gene encodes a bipartite protein with distinct amino - <and>
carboxy - terminal domains . The amino - terminus contains nuclear
localization signals <and> the carboxy - terminus contains numerous
consecutive sequences with extensive similarity to proteins in the
gelsolin family of <actin> - binding proteins , which cap , nucleate
, <and> / or sever <actin> filaments . The gene product is tightly
associated with both <actin> filaments <and> plasma membranes ,
suggesting a role as a high - affinity link between the <actin>
cytoskeleton <and> the membrane . The encoded protein appears to aid
in both myosin II assembly during cell spreading <and> disassembly of
focal adhesions . Two transcript variants encoding different isoforms
of supervillin have been described . (provided by RefSeq , Jul 2008 )

<--------------------------------------------------------------------------------------------------------------------------------------->

@SCP: <Actin filament bundling and crosslinking>	br: <synapsin I>	official symbol: <True>	abstract_count: <?>
indentified terms: <synapsin I>
+Validation: <True_positive>

0.45 microM synapsin I , 4 microM F - actin

 After chymotryptic digestion , 88% of the tyrosine - containing fragments appear to
be structurally identical in human and bovine <synapsin I> , as judged by their positions
on high - resolution two - dimensional peptide maps .

 In conclusion , three domains of <synapsin I> appear to be involved in F - actin binding
and bundling .

 In vivo , <synapsin I> may link small synaptic vesicles to the actin - based cortical
cytoskeleton , and coordinate their availability for release in a Ca++ - dependent
fashion .

 It is hypothesized that , in the intact molecule , the two NH2 - terminal domains contribute
to a single high - affinity actin and / or tubulin binding site in the "globular" head
region of <synapsin I> , while the third actin binding domain constitutes the topographically
distinct site required for the actin bundling activity of the native molecule .


NCBI - summary for SYN1
This gene is a member of the synapsin gene family . Synapsins encode
neuronal phosphoproteins which associate with the cytoplasmic surface
of synaptic vesicles . Family members are characterized by common
protein domains , <and> they are implicated in synaptogenesis <and>
the modulation of neurotransmitter release , suggesting a potential
role in several neuropsychiatric diseases . This member of the
synapsin family plays a role in regulation of axonogenesis <and>
synaptogenesis . The protein encoded serves as a substrate for
several different protein kinases <and> phosphorylation may function
in the regulation of this protein in the nerve terminal . Mutations
in this gene may be associated with X - linked disorders with primary
neuronal degeneration such as Rett syndrome . Alternatively spliced
transcript variants encoding different isoforms have been identified
. (provided by RefSeq , Jul 2008 )

<--------------------------------------------------------------------------------------------------------------------------------------->

@SCP: <Actin filament bundling and crosslinking>	br: <synaptopodin>	official symbol: <True>	abstract_count: <?>
indentified terms: <synaptopodin> <Synaptopodin> <Synpo>
+Validation: <True_positive>

As actin and <synaptopodin> , a spine - associated protein with actin - bundling activity
, accumulate ectopically near the Golgi apparatus of mutant neurons , a role emerges
for Nbea in trafficking important cargo to pre - and postsynaptic compartments .

 Exogenously expressed <synaptopodin> and alpha - actinin - 4 were found to colocalize
along with endogenous MAGI - 1 at the tight junction of Madin - Darby canine kidney cells
.

 Five founder lines expressing the HA - tagged alpha - actinin - 4 protein in a podocyte
- specific manner were obtained , as determined by co - immunofluorescence with HA and
<synaptopodin> antibodies .

 In concert , <synaptopodin> regulates the actin - bundling activity of alpha - actinin
in highly dynamic cell compartments , such as podocyte FPs and the dendritic spine apparatus
.

 These computational analyses indicated that the juxtaposition of multiple feedback
and feedforward motifs enabled the prolonged CREB activation necessary for <synaptopodin>
expression and actin bundling .


NCBI - summary for SYNPO
Synaptopodin is an <actin> - associated protein that may play a role
in <actin> - based cell shape <and> motility . The name synaptopodin
derives from the protein&apos;s associations with postsynaptic
densities <and> dendritic spines <and> with renal podocytes ( Mundel
et al . , 1997 (PubMed 9314539) ) . (supplied by OMIM , Mar 2008 )

<--------------------------------------------------------------------------------------------------------------------------------------->

@SCP: <Actin filament bundling and crosslinking>	br: <synaptopodin 2>	official symbol: <True>	abstract_count: <?>
indentified terms: <Myopodin>
+Validation: <True_positive>

<Myopodin> has actin - bundling activity as shown by formation of latrunculin - A - sensitive
cytosolic actin bundles and nuclear actin loops in transfected cells expressing green
fluorescent protein - myopodin .

 <Myopodin> is a dual - compartment , actin - bundling protein that functions as a tumor
suppressor in human bladder cancer .

 <Myopodin> is a dual - compartment , actin - bundling protein that shuttles between
the nucleus and the Z - disc of myocytes in a differentiation - and stress - dependent
fashion .

 <Myopodin> is an actin bundling protein that shuttles between nucleus and cytoplasm
in response to cell stress or during differentiation .

 <Myopodin> is an F - actin bundling protein with multiple independent actin - binding
regions .


NCBI - summary for SYNPO2
-

<--------------------------------------------------------------------------------------------------------------------------------------->

@SCP: <Actin filament bundling and crosslinking>	br: <transgelin>	official symbol: <True>	abstract_count: <?>
indentified terms: <transgelin>
+Validation: <True_positive>

Depletion of the actin bundling protein SM22 / <transgelin> increases actin dynamics
and enhances the tumourigenic phenotypes of cells .

 Moreover , podocalyxin and Serpin E1 mRNA levels were downregulated , and gamma - actin
, <transgelin> and MYL9 were upregulated upon miR - 145 overexpression .

 Out of 115 differentially regulated proteins , glutamine synthetase , lysosomal proteinase
cathepsin B proteins , plastin 3 T - isoform , beta - actin , superoxide dismutases , and
<transgelin> were found to be highly up - regulated , whereas cofilin - 1 , pro - alpha
1 collagen , destrin , prolyl 4 - hydrolase and dihydrolipoamide dehydrogenase were
found to be highly down - regulated .


NCBI - summary for TAGLN
The protein encoded by this gene is a transformation <and> shape -
change sensitive <actin> cross - linking / gelling protein found in
fibroblasts <and> smooth muscle . Its expression is down - regulated
in many cell lines , <and> this down - regulation may be an early
<and> sensitive marker for the onset of transformation . A functional
role of this protein is unclear . Two transcript variants encoding
the same protein have been found for this gene . (provided by RefSeq
, Jul 2008 )

<--------------------------------------------------------------------------------------------------------------------------------------->

@SCP: <Actin filament bundling and crosslinking>	br: <TRIO and F-actin binding protein>	official symbol: <True>	abstract_count: <?>
indentified terms: <TRIOBP>
+Validation: <True_positive>

In vitro , TRIOBP isoform 4 ( TRIOBP - 4 ) forms dense F - actin bundles resembling the inner
ear hair cell rootlet structure .

 Thus , F - actin bundling by <TRIOBP> provides durability and rigidity for normal mechanosensitivity
of stereocilia and may contribute to resilient cytoskeletal structures elsewhere
.

TRIOBP - 4 / - 5


NCBI - summary for TRIOBP
This gene encodes a protein with an N - terminal pleckstrin homology
domain <and> a C - terminal coiled - coil region . The protein
interacts with trio , which is involved with neural tissue
development <and> controlling <actin> cytoskeleton organization ,
cell motility <and> cell growth . The protein also associates with F
- <actin> <and> stabilizes F - <actin> structures . Mutations in this
gene have been associated with a form of autosomal recessive
nonsyndromic deafness . Multiple alternatively spliced transcript
variants that would encode different isoforms have been found for
this gene , however some transcripts may be subject to nonsense -
mediated decay ( NMD ) . (provided by RefSeq , Nov 2008 )

<--------------------------------------------------------------------------------------------------------------------------------------->

@SCP: <Actin filament bundling and crosslinking>	br: <trio Rho guanine nucleotide exchange factor>	official symbol: <True>	abstract_count: <?>
indentified terms: <Trio>
+Validation: <True_positive>

Binding of proNGF to the p75NTR - SorCS2 complex induced growth cone retraction by initiating
the dissociation of the guanine nucleotide exchange factor <Trio> from the p75NTR
- SorCS2 complex , resulting in decreased Rac activity and , consequently , growth cone
collapse .

Our results indicate that filamin , as a molecular target of <Trio> , may be a scaffold
for the spatial organization of Rho - GTPase - mediated signalling pathways .


NCBI - summary for TRIO
-

<--------------------------------------------------------------------------------------------------------------------------------------->

@SCP: <Actin filament bundling and crosslinking>	br: <Usher syndrome 1C>	official symbol: <True>	abstract_count: <?>
indentified terms: <harmonin>
+Validation: <True_positive>

Contrary to a previous model , we found no role for the Cdh23 C - terminal PDZ ( PSD - 95 /
Dlg / ZO - 1 ) - binding motif and observed that Cdh23 bound similar levels of <harmonin>
with or without the exon 68 peptide .

 These results show that in contrast to other actin - bundling proteins such as espin
, <harmonin> or Eps8 , plastin 1 is dispensable for the initial formation of stereocilia
.

 We propose that the shaping of the hair bundle relies on a functional unit composed of
myosin VIIa , <harmonin> b and cadherin 23 that is essential to ensure the cohesion of
the stereocilia .


NCBI - summary for USH1C
This gene encodes a scaffold protein that functions in the assembly
of Usher protein complexes . The protein contains PDZ domains , a
coiled - coil region with a bipartite nuclear localization signal
<and> a PEST degradation sequence . Defects in this gene are the
cause of Usher syndrome type 1C <and> non - syndromic sensorineural
deafness autosomal recessive type 18 . Multiple transcript variants
encoding different isoforms have been found for this gene . (provided
by RefSeq , Mar 2009 )

<--------------------------------------------------------------------------------------------------------------------------------------->

@SCP: <Actin filament bundling and crosslinking>	br: <vasodilator-stimulated phosphoprotein>	official symbol: <True>	abstract_count: <?>
indentified terms: <VASP>
+Validation: <True_positive>

Taken together , these results suggest a model where zyxin - <VASP> complexes occur
in complex organizations with suppressed actin regulatory activity .

 The Ena / <VASP> homology 2 ( EVH2 ) domain of avian Ena , an avian homolog of Mena , was localized
to the lamellipodium edge and concentrated at the tip of microspikes .

 We propose that Ena / VASP proteins associate at or near actin filament barbed ends ,
promote actin assembly , and restrict the access of barbed end capping proteins .

Ena / VASP

 VASP


NCBI - summary for VASP
Vasodilator - stimulated phosphoprotein ( VASP ) is a member of the
Ena - VASP protein family . Ena - VASP family members contain an EHV1
N - terminal domain that binds proteins containing E / DFPPPPXD / E
motifs <and> targets Ena - VASP proteins to focal adhesions . In the
mid - region of the protein , family members have a proline - rich
domain that binds SH3 <and> WW domain - containing proteins . Their C
- terminal EVH2 domain mediates tetramerization <and> binds both G
<and> F <actin> . VASP is associated with filamentous <actin>
formation <and> likely plays a widespread role in cell adhesion <and>
motility . VASP may also be involved in the intracellular signaling
pathways that regulate integrin - extracellular matrix interactions .
VASP is regulated by the cyclic nucleotide - dependent kinases PKA
<and> PKG . (provided by RefSeq , Jul 2008 )

<--------------------------------------------------------------------------------------------------------------------------------------->

@SCP: <Actin filament bundling and crosslinking>	br: <WAS protein family, member 3>	official symbol: <True>	abstract_count: <?>
indentified terms: <WAVE3>
+Validation: <True_positive>

These results indicate that WAVE2 or <WAVE3> may guide the actin bundles into the filopodia
and promote actin assembly at the tips .

 We observed that in addition to N - WASP , <WAVE3> also induced short actin tails , and
the other WAVEs induced formation of asymmetric actin shells .


NCBI - summary for WASF3
This gene encodes a member of the Wiskott - Aldrich syndrome protein
family . The gene product is a protein that forms a multiprotein
complex that links receptor kinases <and> <actin> . Binding to
<actin> occurs through a C - terminal verprolin homology domain in
all family members . The multiprotein complex serves to tranduce
signals that involve changes in cell shape , motility or function . A
pseudogene of this gene have been defined on chromosome 6 .
Alternative splicing results in multiple transcript variants
(provided by RefSeq , May 2014 )

<--------------------------------------------------------------------------------------------------------------------------------------->

@SCP: <Actin filament capping>	br: <capping protein (actin filament) muscle Z-line, alpha 1>	official symbol: <True>	abstract_count: <?>
indentified terms: <CAPZA1>
+Validation: <True_positive>

CAPZA1

 <CAPZA1> , TXNL1 , and HDAC2 were significantly validated by Western blotting in cell
lines and the latter two showed expression differences also in clinical samples using
a tissue microarray of normal mucosa ( n=19 ) , diploid ( n=31 ) , and aneuploid ( n=47 )
carcinomas .


NCBI - summary for CAPZA1
CAPZA1 is a member of the F - <actin> <capping> protein alpha
subunit family . This gene encodes the alpha subunit of the barbed -
end <actin> binding protein .  The protein regulates growth of the
<actin> <filament> by <capping> the barbed end of growing <actin>
filaments . (provided by RefSeq , Jul 2008 )

<--------------------------------------------------------------------------------------------------------------------------------------->

@SCP: <Actin filament capping>	br: <capping protein (actin filament) muscle Z-line, alpha 2>	official symbol: <True>	abstract_count: <?>
indentified terms: <CAPZA2>
+Validation: <True_positive>

<CAPZA2>


NCBI - summary for CAPZA2
The protein encoded by this gene is a member of the F - <actin>
<capping> protein alpha subunit family . It is the alpha subunit of
the barbed - end <actin> binding protein Cap Z . By <capping> the
barbed end of <actin> filaments , Cap Z regulates the growth of the
<actin> filaments at the barbed end . (provided by RefSeq , Jul 2008
)

<--------------------------------------------------------------------------------------------------------------------------------------->

@SCP: <Actin filament capping>	br: <capping protein (actin filament) muscle Z-line, alpha 3>	official symbol: <True>	abstract_count: <?>
indentified terms: <Cappa3>
+Validation: <True_positive>

<Cappa3>


NCBI - summary for CAPZA3
This gene encodes an <actin> <capping> protein , one of the F -
<actin> <capping> protein alpha subunit family . The encoded protein
is predominantly localized to the neck region of ejaculated sperm ,
other immunohistochemical signals were found in the tail and
postacrosomal regions . The encoded protein may also form
heterodimers of alpha and beta subunits . This protein may be
important in determining sperm architecture and male fertility .
(provided by RefSeq , Jul 2008 )

<--------------------------------------------------------------------------------------------------------------------------------------->

@SCP: <Actin filament capping>	br: <capping protein (actin filament) muscle Z-line, beta>	official symbol: <True>	abstract_count: <?>
indentified terms: <CAPZB>
+Validation: <True_positive>

CAPZA3 protein localization was altered in spermatids concurrent with altered localization
of a unique <CAPZB> variant isoform and disruption of the filamentous actin ( F - actin
) network .

 In this study , we cloned and characterized the porcine actin capping protein beta (
CAPZB ) gene .

CAPZB

 We identified a novel serum TSH susceptibility locus within XKR4 at 8q12.1 ( rs2622590
, Pcombined = 2.21 × 10(-10) ) , and we confirmed two previously reported TSH susceptibility
loci near FOXE1 at 9q22.33 and near <CAPZB> at 1p36.13 , respectively .


NCBI - summary for CAPZB
This gene encodes the beta subunit of the barbed - end <actin>
binding protein , which belongs to the F - <actin> <capping> protein
family . The <capping> protein is a heterodimeric <actin> <capping>
protein that blocks <actin> <filament> assembly and disassembly at
the fast growing ( barbed ) <filament> ends and functions in
regulating <actin> <filament> dynamics as well as in stabilizing
<actin> <filament> lengths in muscle and nonmuscle cells . A
pseudogene of this gene is located on the long arm of chromosome 2 .
Multiple alternatively spliced transcript variants encoding different
isoforms have been found . (provided by RefSeq , Aug 2013 )

<--------------------------------------------------------------------------------------------------------------------------------------->

@SCP: <Actin filament capping>	br: <CD2-associated protein>	official symbol: <True>	abstract_count: <?>
indentified terms: <CD2AP>
+Validation: <True_positive>

A peptide from this region ( CD2:322 - 339 ) isolated CMS ( human CD2AP ) ; a related protein
, CIN85 ; and the actin capping protein , CAPZ from a T cell line .

 As both cortactin and CP function to enhance branched actin filament formation , <CD2AP>
functions synergistically to enhance the function of both proteins .

 These proteins , including CARMIL ( capping protein , ARP2 / 3 and myosin I linker ) , <CD2AP>
( CD2 - associated protein ) and the WASH ( WASP and SCAR homologue ) complex subunit FAM21
, recruit CP to specific subcellular locations and modulate its actin - capping activity
via allosteric effects .

CARMIL , <CD2AP> , and CKIP - 1

 CD2AP


NCBI - summary for CD2AP
This gene encodes a scaffolding molecule that regulates the <actin>
cytoskeleton . The protein directly interacts with filamentous
<actin> and a variety of cell membrane proteins through multiple
<actin> binding sites , SH3 domains , and a proline - rich region
containing binding sites for SH3 domains . The cytoplasmic protein
localizes to membrane ruffles , lipid rafts , and the leading edges
of cells . It is implicated in dynamic <actin> remodeling and
membrane trafficking that occurs during receptor endocytosis and
cytokinesis . Haploinsufficiency of this gene is implicated in
susceptibility to glomerular disease . (provided by RefSeq , Jul 2008
)

<--------------------------------------------------------------------------------------------------------------------------------------->

@SCP: <Actin filament capping>	br: <epidermal growth factor receptor pathway substrate 8>	official symbol: <True>	abstract_count: <?>
indentified terms: <Eps8>
+Validation: <True_positive>

In short , adjudin targets actin filament bundles at the apical ES , the hallmark ultrastructure
of this testis - specific junction type not found in any other epithelia / endothelia
in mammals , by suppressing the expression of <Eps8> ( epidermal growth factor receptor
pathway substrate 8 ) , an actin capping protein that also plays a role in actin bundling
, so that actin filament bundles can no longer be maintained at the apical ES .

 Our data reveal the key role of <Eps8> actin - capping activity in spine morphogenesis
and plasticity and indicate that reductions in actin - capping proteins may characterize
forms of intellectual disabilities associated with spine defects .

 Our data show a synergistic effect of ezrin and Eps8 proteins in the assembly and organization
of actin microvillar filaments .

 Since Arp3 , but not <Eps8> , was found to bind drebrin E ; and cytokines were also shown
to affect the cellular distribution of drebrin E and enhance the interaction between
drebrin E and Arp3 , these findings illustrate that cytokines may regulate BTB dynamics
during the epithelial cycle by recruiting drebrin E and Arp3 to the BTB microenvironment
to induce changes in the configuration of actin filament bundles at the basal ES .

 The model further permitted us to explain how filopodia are generated in different
cellular contexts , depending on the dynamic interaction established by <Eps8> , IRSp53
and VASP with actin filaments , thus revealing an unexpected plasticity of the signaling
network that governs the multifunctional activities of its components in the formation
of filopodia .


NCBI - summary for EPS8
This gene encodes a member of the EPS8 family . This protein
contains one PH domain and one SH3 domain . It functions as part of
the EGFR pathway , though its exact role has not been determined .
Highly similar proteins in other organisms are involved in the
transduction of signals from Ras to Rac and growth factor - mediated
<actin> remodeling . Alternate transcriptional splice variants of
this gene have been observed but have not been thoroughly
characterized . (provided by RefSeq , Jul 2008 )

<--------------------------------------------------------------------------------------------------------------------------------------->

@SCP: <Actin filament capping>	br: <leucine rich repeat containing 16A>	official symbol: <True>	abstract_count: <?>
indentified terms: <CARMIL> <CARMIL proteins>
+Validation: <True_positive>

Expression of the capping - protein - binding region of <CARMIL> ( also known as LRRC16A
) impaired spindle migration and polar body extrusion during oocyte maturation and
decreased the density of the cytoplasmic actin mesh .

 These proteins , including <CARMIL> ( capping protein , ARP2 / 3 and myosin I linker )
, CD2AP ( CD2 - associated protein ) and the WASH ( WASP and SCAR homologue ) complex subunit
FAM21 , recruit CP to specific subcellular locations and modulate its actin - capping
activity via allosteric effects .

 This interaction is modulated through competitive binding by regulatory proteins
such as myotrophin ( V - 1 ) and the capping protein interacting ( CPI ) motif from <CARMIL>
.

 Thus , <CARMIL> promotes uncapping by binding to a freely accessible site on CP bound
to a filament barbed end and inducing a change in the conformation of the actin - binding
surface of CP .

 We conclude that the isolated CAH3 domain of <CARMIL> ( and presumably the intact molecule
as well ) possesses the ability to uncap CP - capped actin filaments .


NCBI - summary for LRRC16A
-

<--------------------------------------------------------------------------------------------------------------------------------------->

@SCP: <Actin filament capping>	br: <moesin>	official symbol: <True>	abstract_count: <?>
indentified terms: <moesin>
+Validation: <True_positive>

Actin filament bundles were observed at the developing joint line , as was the expression
of the actin capping protein <moesin> .

 Furthermore , stopping the activation signaling of <moesin> is sufficient to liberate
the actin filaments from the cap .

 The region corresponding to the COOH - terminal actin - binding site in ezrin is highly
conserved in <moesin> , actin - capping protein radixin and EM10 protein of E .


NCBI - summary for MSN
Moesin ( for membrane - organizing extension spike protein ) is a
member of the ERM family which includes ezrin and radixin . ERM
proteins appear to function as cross - linkers between plasma
membranes and <actin> - based cytoskeletons . Moesin is localized to
filopodia and other membranous protrusions that are important for
cell - cell recognition and signaling and for cell movement .
(provided by RefSeq , Jul 2008 )

<--------------------------------------------------------------------------------------------------------------------------------------->

@SCP: <Actin filament capping>	br: <myotrophin>	official symbol: <True>	abstract_count: <?>
indentified terms: <myotrophin> <Myotrophin>
+Validation: <True_positive>

In vitro , capping protein Arp2 / 3 myosin I linker ( CARMIL ) antagonizes CP by reducing
its affinity for the barbed end and by uncapping CP - capped filaments , whereas the protein
V - 1 / <myotrophin> sequesters CP in an inactive complex .

 Structural basis for capping protein sequestration by <myotrophin> ( V - 1 ) .

Here we demonstrate that <myotrophin> / V - 1 binds directly to CP in a 1:1 molar ratio
with a Kd of 10 - 50 nm .

 These results provide insights into the modulation of CP by CPI and myotrophin and indicate
the mechanism by which CPI drives the dissociation of the <myotrophin> - CP complex
.

 <Myotrophin> ( V - 1 ) is a 13 - kDa ankyrin repeat - containing protein that binds CP tightly
, sequestering it in a totally inactive complex in vitro .


NCBI - summary for MTPN
The transcript produced from this gene is bi - cistronic and can
encode both myotrophin and leucine zipper protein 6 . The myotrophin
protein is associated with cardiac hypertrophy , where it is involved
in the conversion of NFkappa B p50 - p65 heterodimers to p50 - p50
and p65 - p65 homodimers . This protein also has a potential function
in cerebellar morphogenesis , and it may be involved in the
differentiation of cerebellar neurons , particularly of granule cells
. A cryptic ORF at the 3&apos ; end of this transcript uses a novel
internal ribosome entry site and a non - AUG translation initiation
codon to produce leucine zipper protein 6 , a 6.4 kDa tumor antigen
that is associated with myeloproliferative disease . (provided by
RefSeq , Jul 2008 )

<--------------------------------------------------------------------------------------------------------------------------------------->

@SCP: <Actin filament capping>	br: <S100 calcium binding protein A1>	official symbol: <True>	abstract_count: <?>
indentified terms: <S100A1>
+Validation: <True_positive>

The large conformational change exposes a hydrophobic cleft , defined by residues
in the hinge region , the C terminus , and regions of helix 3 , which are important for the
interaction between <S100A1> and a peptide ( TRTK - 12 ) derived from the actin - capping
protein CapZ .

All the above observations show that the C - terminal extension of S100A1 is an essential
part of the <S100A1> site implicated in the recognition of GFAP , tubulin , p53 , and the
alpha - subunit of CapZ .

 S100A1 protein can act , therefore , as a linker between the calcium and redox signalling
pathways .

 Similarities and differences were observed when the structures of <S100A1> - TRTK12
and S100B - TRTK12 were compared , providing insights regarding how more than one S100
protein can interact with the same peptide target .

 Substantial promiscuity was observed in the binding site of S100B thereby accommodating
variations in the peptide sequence , while <S100A1> , S100A2 , and S100P exhibited larger
differences in the binding constants for the TRTK12 alanine variants .


NCBI - summary for S100A1
The protein encoded by this gene is a member of the S100 family of
proteins containing 2 EF - hand calcium - binding motifs . S100
proteins are localized in the cytoplasm and / or nucleus of a wide
range of cells , and involved in the regulation of a number of
cellular processes such as cell cycle progression and differentiation
. S100 genes include at least 13 members which are located as a
cluster on chromosome 1q21 . This protein may function in stimulation
of Ca2+ - induced Ca2+ release , inhibition of microtubule assembly ,
and inhibition of protein kinase C - mediated phosphorylation .
Reduced expression of this protein has been implicated in
cardiomyopathies . (provided by RefSeq , Jul 2008 )

<--------------------------------------------------------------------------------------------------------------------------------------->

@SCP: <Actin filament capping>	br: <SH3-domain kinase binding protein 1>	official symbol: <True>	abstract_count: <?>
indentified terms: <CIN85>
+Validation: <True_positive>

Together with previous results that CIN85 regulates actin assembly , present results
raise the possibility that Cdk5 modulates actin dynamics through regulation of <CIN85>
- Dab1 interaction by the Dab1 phosphorylation .

Here , we identify one candidate , Cindr , the sole Drosophila melanogaster member of
the CD2AP / <CIN85> family ( this family has been previously implicated in a variety
of processes ) .

 Structure - based sequence alignments extend the CPI motif - containing family to include
<CIN85> , CKIP - 1 , CapZIP and a relatively uncharacterized protein , WASHCAP ( FAM21
) .

 These adaptor proteins are important in T cell signaling consistent with a role for
CD2 in regulating pathways initiated by CMS / <CIN85> and CAPZ .


NCBI - summary for SH3KBP1
This gene encodes an adapter protein that contains three N -
terminal Src homology domains , a proline rich region and a C -
terminal coiled - coil domain . The encoded protein facilitates
protein - protein interactions and has been implicated in numerous
cellular processes including apoptosis , cytoskeletal rearrangement ,
cell adhesion and in the regulation of clathrin - dependent
endocytosis . Alternate splicing results in multiple transcript
variants . (provided by RefSeq , May 2010 )

<--------------------------------------------------------------------------------------------------------------------------------------->

@SCP: <Actin filament capping>	br: <tropomodulin 1>	official symbol: <True>	abstract_count: <?>
indentified terms: <Tmod1> <Tropomodulin 1> <Tropomodulin 1 (Tmod1)>
+Validation: <True_positive>

Thus , differences in TM binding by <Tmod1> and Tmod3 do not appear to regulate the abilities
of these Tmods to cap TM - αsk - actin or TM - β / γcyto - actin pointed ends and , thus , are
unlikely to determine selective co - assembly of Tmod , TM , and actin isoforms in different
cell types and cytoskeletal structures .

 We found that <Tmod1> , known as an actin - capping protein , is up - regulated by Wnt5a
, while gelsolin , known as an actin - severing protein , is down - regulated by Wnt5a .

 <Tropomodulin 1> ( Tmod1 ) is a approximately 40 - kDa tropomyosin binding and actin
filament pointed end - capping protein that regulates pointed end dynamics and controls
thin filament length in striated muscle .

 <Tropomodulin 1> has two distinct actin - capping regions : a folded C - terminal domain
( residues 160 - 359 ) , which does not bind to TM , and a conserved , N - terminal region ,
within residues 1 - 92 that binds TM and requires TM for capping activity .

Circular dichroism , limited proteolysis , and molecular dynamics demonstrate structural
differences in the C - terminal region of the LRR domains of Tmod1 , Tmod2 , and the <Tmod1>
mutant .


NCBI - summary for TMOD1
This gene encodes a member of the tropomodulin family . The encoded
protein is an <actin> - <capping> protein that regulates tropomyosin
by binding to its N - terminus , inhibiting depolymerization and
elongation of the pointed end of <actin> filaments and thereby
influencing the structure of the erythrocyte membrane skeleton .
Multiple transcript variants encoding the same protein have been
found for this gene . (provided by RefSeq , Oct 2009 )

<--------------------------------------------------------------------------------------------------------------------------------------->

@SCP: <Actin filament capping>	br: <tropomodulin 2 (neuronal)>	official symbol: <True>	abstract_count: <?>
indentified terms: <NTMOD> <Tmod2> <TMOD2>
+Validation: <True_positive>

NTMOD

 Circular dichroism , limited proteolysis , and molecular dynamics demonstrate structural
differences in the C - terminal region of the LRR domains of Tmod1 , <Tmod2> , and the Tmod1
mutant .

 TMOD2 and <Tmod2>

 TMOD2 and Tmod2


NCBI - summary for TMOD2
This gene encodes a neuronal - specific member of the tropomodulin
family of <actin> - regulatory proteins . The encoded protein caps
the pointed end of <actin> filaments preventing both elongation and
depolymerization . The <capping> activity of this protein is
dependent on its association with tropomyosin . Alternatively spliced
transcript variants encoding different isoforms have been described .
(provided by RefSeq , Dec 2008 )

<--------------------------------------------------------------------------------------------------------------------------------------->

@SCP: <Actin filament capping>	br: <tropomodulin 3 (ubiquitous)>	official symbol: <True>	abstract_count: <?>
indentified terms: <Tmod3> <Tropomodulin 3> <Tropomodulin 3 (Tmod3)>
+Validation: <True_positive>

The ability of Tmod3 to sequester β - and γcyto - actin ( but not αsk - actin ) monomers in
the absence of TMs suggests a novel function for <Tmod3> in regulating actin remodeling
or turnover in cells .

 Using mass spectrometry , we identify actin - capping protein <Tropomodulin 3> ( Tmod3
) as an Akt2 - interacting partner in 3T3 - L1 adipocytes .

Of the four known isoforms , Tmod1 - <Tmod3> are expressed in brain cells .

 The mutations R11K , D12N , and Q144K were chosen because they decreased the affinity
of Tmod1 to stTM , making it similar to that of affinity of <Tmod3> and Tmod4 to stTM .

 Tmod3


NCBI - summary for TMOD3
-

<--------------------------------------------------------------------------------------------------------------------------------------->

@SCP: <Actin filament capping>	br: <tropomodulin 4 (muscle)>	official symbol: <True>	abstract_count: <?>
indentified terms: <Tmod4>
+Validation: <True_positive>

Finally , the binding of filensin to Tmod4 does not inhibit the actin capping activity
of <Tmod4> in vitro , suggesting that the two functions are not mutually exclusive .

The mutations R11K , D12N , and Q144K were chosen because they decreased the affinity
of Tmod1 to stTM , making it similar to that of affinity of Tmod3 and <Tmod4> to stTM .

 TMOD4


NCBI - summary for TMOD4
-

<--------------------------------------------------------------------------------------------------------------------------------------->

@SCP: <Actin filament dynamics>	br: <ABL proto-oncogene 2, non-receptor tyrosine kinase>	official symbol: <True>	abstract_count: <?>
indentified terms: <Abl2>
+Validation: <True_positive>

Both Arp2 / 3 complex and the <Abl2> / Arg nonreceptor tyrosine kinase are essential
to form and maintain diverse actin - based structures in cells , including cell edge
protrusions in fibroblasts and cancer cells and dendritic spines in neurons .

 The Abl family nonreceptor tyrosine kinase Arg / <Abl2> interacts with cortactin ,
an Arp2 / 3 complex activator , to promote actin - driven cell edge protrusion .


NCBI - summary for ABL2
This gene encodes a member of the Abelson family of nonreceptor
tyrosine protein kinases . The protein is highly similar to the c -
abl oncogene 1 protein , including the tyrosine kinase , SH2 and SH3
domains , and it plays a role in cytoskeletal rearrangements through
its C - terminal F - <actin> - and microtubule - binding sequences .
This gene is expressed in both normal and tumor cells , and is
involved in translocation with the ets variant 6 gene in leukemia .
Multiple alternatively spliced transcript variants encoding different
protein isoforms have been found for this gene . (provided by RefSeq
, Nov 2009 )

<--------------------------------------------------------------------------------------------------------------------------------------->

@SCP: <Actin filament dynamics>	br: <abl-interactor 1>	official symbol: <True>	abstract_count: <?>
indentified terms: <Abi1> <Abl interactor 1 (Abi1)>
+Validation: <Positive_for_at_least_one_child>

Regulation of actin cytoskeleton architecture by Eps8 and <Abi1> .

Abi1

 Furthermore , mDia2 and Abi1 interacted through the N - terminal regulatory sequences
of mDia2 and the SH3 - containing <Abi1> sequences .

 Abi1


NCBI - summary for ABI1
This gene encodes a member of the Abelson - interactor family of
adaptor proteins . These proteins facilitate signal transduction as
components of several multiprotein complexes , and regulate <actin>
polymerization and cytoskeletal remodeling through interactions with
Abelson tyrosine kinases . The encoded protein plays a role in
macropinocytosis as a component of the WAVE2 complex , and also forms
a complex with EPS8 and SOS1 that mediates signal transduction from
Ras to Rac . This gene may play a role in the progression of several
malignancies including melanoma , colon cancer and breast cancer ,
and a t(10;11) chromosomal translocation involving this gene and the
MLL gene has been associated with acute myeloid leukemia .
Alternatively spliced transcript variants encoding multiple isoforms
have been observed for this gene , and a pseudogene of this gene is
located on the long arm of chromosome 14 . (provided by RefSeq , Sep
2011 )

<--------------------------------------------------------------------------------------------------------------------------------------->

@SCP: <Actin filament dynamics>	br: <abl-interactor 2>	official symbol: <True>	abstract_count: <?>
indentified terms:
+Validation: <Positive_for_at_least_one_child>


NCBI - summary for ABI2
-

<--------------------------------------------------------------------------------------------------------------------------------------->

@SCP: <Actin filament dynamics>	br: <actin binding Rho activating protein>	official symbol: <True>	abstract_count: <?>
indentified terms:
+Validation: <Positive_for_at_least_one_child>


NCBI - summary for ABRA
-

<--------------------------------------------------------------------------------------------------------------------------------------->

@SCP: <Actin filament dynamics>	br: <actin filament associated protein 1-like 1>	official symbol: <True>	abstract_count: <?>
indentified terms: <AFAP1L1> <AFAP1L1 gene>
+Validation: <True_positive>

We hypothesize AFAP1L1 may play a similar role to AFAP1 in affecting changes in actin
filaments and bridging interactions with binding partners , but we hypothesize that
AFAP1L1 may forge unique protein interactions in which AFAP1 is less efficient , and
these interactions may allow <AFAP1L1> to affect invadosome formation .

AFAP1L1

 AFAP1L1


NCBI - summary for AFAP1L1
-

<--------------------------------------------------------------------------------------------------------------------------------------->

@SCP: <Actin filament dynamics>	br: <actin filament associated protein 1-like 2>	official symbol: <True>	abstract_count: <?>
indentified terms: <XB130>
+Validation: <True_positive>

The actin - filament associated protein ( AFAP ) family of adaptor proteins consists
of three members : AFAP1 , AFAP1L1 , and AFAP1L2 / <XB130> with AFAP1 being the best described
as a cSrc binding partner and actin cross - linking protein .

 Thus , <XB130> is a novel Rac - and cytoskeleton - regulated and cytoskeleton - regulating
adaptor protein that exhibits high affinity to lamellipodial ( branched ) F - actin
and impacts motility and invasiveness of tumor cells .

A deeper understanding of these mechanisms may lead to the discovery of <XB130> as an
important mediator in tumor development and as a novel therapeutic target for cancer
.

 In conclusion , <XB130> is a novel substrate of the RET / PTC kinase that links RET / PTC
signaling to PI 3 - kinase activation , and thereby plays an important role in sustaining
proliferation and survival of thyroid tumor cells .

 <XB130> - mediated NNK - induced cell migration may contribute to airway epithelial
repair ; however , it may also be involved in cigarette smoking - related chronic obstructive
pulmonary disease and lung cancer .


NCBI - summary for AFAP1L2
-

<--------------------------------------------------------------------------------------------------------------------------------------->

@SCP: <Actin filament dynamics>	br: <actin related protein 2/3 complex subunit 2, 34kDa>	official symbol: <True>	abstract_count: <?>
indentified terms:
+Validation: <Positive_for_at_least_one_child>


<--------------------------------------------------------------------------------------------------------------------------------------->

@SCP: <Actin filament dynamics>	br: <actin related protein 2/3 complex subunit 3, 21kDa>	official symbol: <True>	abstract_count: <?>
indentified terms:
+Validation: <Positive_for_at_least_one_child>


<--------------------------------------------------------------------------------------------------------------------------------------->

@SCP: <Actin filament dynamics>	br: <actin, alpha 1, skeletal muscle>	official symbol: <True>	abstract_count: <?>
indentified terms: <ACTA1 gene>
+Validation: <Positive_for_at_least_one_child>

We link a number of disease - causing mutations in the human <ACTA1 gene> to the most structurally
dynamic elements of actin .

ACTA1


NCBI - summary for ACTA1
The product encoded by this gene belongs to the <actin> family of
proteins , which are highly conserved proteins that play a role in
cell motility , structure and integrity . Alpha , beta and gamma
<actin> isoforms have been identified , with alpha actins being a
major constituent of the contractile apparatus , while beta and gamma
actins are involved in the regulation of cell motility . This <actin>
is an alpha <actin> that is found in skeletal muscle . Mutations in
this gene cause nemaline myopathy type 3 , congenital myopathy with
excess of thin myofilaments , congenital myopathy with cores , and
congenital myopathy with fiber - type disproportion , diseases that
lead to muscle fiber defects . (provided by RefSeq , Jul 2008 )

<--------------------------------------------------------------------------------------------------------------------------------------->

@SCP: <Actin filament dynamics>	br: <actinin, alpha 1>	official symbol: <True>	abstract_count: <?>
indentified terms:
+Validation: <Positive_for_at_least_one_child>


NCBI - summary for ACTN1
Alpha actinins belong to the spectrin gene superfamily which
represents a diverse group of cytoskeletal proteins , including the
alpha and beta spectrins and dystrophins . Alpha actinin is an
<actin> - binding protein with multiple roles in different cell types
. In nonmuscle cells , the cytoskeletal isoform is found along
microfilament bundles and adherens - type junctions , where it is
involved in binding <actin> to the membrane . In contrast , skeletal
, cardiac , and smooth muscle isoforms are localized to the Z - disc
and analogous dense bodies , where they help anchor the myofibrillar
<actin> filaments . This gene encodes a nonmuscle , cytoskeletal ,
alpha actinin isoform and maps to the same site as the structurally
similar erythroid beta spectrin gene . Three transcript variants
encoding different isoforms have been found for this gene . (provided
by RefSeq , Jul 2008 )

<--------------------------------------------------------------------------------------------------------------------------------------->

@SCP: <Actin filament dynamics>	br: <actinin, alpha 4>	official symbol: <True>	abstract_count: <?>
indentified terms: <FSGS>
+Validation: <Positive_for_at_least_one_child>

Myo1e - null podocytes expressing <FSGS> - associated myo1e mutant ( A159P ) did not
efficiently assemble actin cables along new cell - cell junctions .

<FSGS>


NCBI - summary for ACTN4
Alpha actinins belong to the spectrin gene superfamily which
represents a diverse group of cytoskeletal proteins , including the
alpha and beta spectrins and dystrophins .  Alpha actinin is an
<actin> - binding protein with multiple roles in different cell types
.  In nonmuscle cells , the cytoskeletal isoform is found along
microfilament bundles and adherens - type junctions , where it is
involved in binding <actin> to the membrane .  In contrast , skeletal
, cardiac , and smooth muscle isoforms are localized to the Z - disc
and analogous dense bodies , where they help anchor the myofibrillar
<actin> filaments .  This gene encodes a nonmuscle , alpha actinin
isoform which is concentrated in the cytoplasm , and thought to be
involved in metastatic processes .  Mutations in this gene have been
associated with focal and segmental glomerulosclerosis . (provided by
RefSeq , Jul 2008 )

<--------------------------------------------------------------------------------------------------------------------------------------->

@SCP: <Actin filament dynamics>	br: <BRICK1, SCAR/WAVE actin-nucleating complex subunit>	official symbol: <True>	abstract_count: <?>
indentified terms:
+Validation: <Positive_for_at_least_one_child>


NCBI - summary for BRK1
-

<--------------------------------------------------------------------------------------------------------------------------------------->

@SCP: <Actin filament dynamics>	br: <capping protein (actin filament) muscle Z-line, alpha 1>	official symbol: <True>	abstract_count: <?>
indentified terms:
+Validation: <Positive_for_at_least_one_child>


NCBI - summary for CAPZA1
CAPZA1 is a member of the F - <actin> capping protein alpha subunit
family . This gene encodes the alpha subunit of the barbed - end
<actin> binding protein .  The protein regulates growth of the
<actin> <filament> by capping the barbed end of growing <actin>
filaments . (provided by RefSeq , Jul 2008 )

<--------------------------------------------------------------------------------------------------------------------------------------->

@SCP: <Actin filament dynamics>	br: <capping protein (actin filament) muscle Z-line, alpha 2>	official symbol: <True>	abstract_count: <?>
indentified terms:
+Validation: <Positive_for_at_least_one_child>


NCBI - summary for CAPZA2
The protein encoded by this gene is a member of the F - <actin>
capping protein alpha subunit family . It is the alpha subunit of the
barbed - end <actin> binding protein Cap Z . By capping the barbed
end of <actin> filaments , Cap Z regulates the growth of the <actin>
filaments at the barbed end . (provided by RefSeq , Jul 2008 )

<--------------------------------------------------------------------------------------------------------------------------------------->

@SCP: <Actin filament dynamics>	br: <capping protein (actin filament) muscle Z-line, alpha 3>	official symbol: <True>	abstract_count: <?>
indentified terms:
+Validation: <Positive_for_at_least_one_child>


NCBI - summary for CAPZA3
This gene encodes an <actin> capping protein , one of the F -
<actin> capping protein alpha subunit family . The encoded protein is
predominantly localized to the neck region of ejaculated sperm ,
other immunohistochemical signals were found in the tail and
postacrosomal regions . The encoded protein may also form
heterodimers of alpha and beta subunits . This protein may be
important in determining sperm architecture and male fertility .
(provided by RefSeq , Jul 2008 )

<--------------------------------------------------------------------------------------------------------------------------------------->

@SCP: <Actin filament dynamics>	br: <capping protein (actin filament) muscle Z-line, beta>	official symbol: <True>	abstract_count: <?>
indentified terms:
+Validation: <Positive_for_at_least_one_child>


NCBI - summary for CAPZB
This gene encodes the beta subunit of the barbed - end <actin>
binding protein , which belongs to the F - <actin> capping protein
family . The capping protein is a heterodimeric <actin> capping
protein that blocks <actin> <filament> assembly and disassembly at
the fast growing ( barbed ) <filament> ends and functions in
regulating <actin> <filament> <dynamics> as well as in stabilizing
<actin> <filament> lengths in muscle and nonmuscle cells . A
pseudogene of this gene is located on the long arm of chromosome 2 .
Multiple alternatively spliced transcript variants encoding different
isoforms have been found . (provided by RefSeq , Aug 2013 )

<--------------------------------------------------------------------------------------------------------------------------------------->

@SCP: <Actin filament dynamics>	br: <CD2-associated protein>	official symbol: <True>	abstract_count: <?>
indentified terms: <CD2AP>
+Validation: <Positive_for_at_least_one_child>

As both cortactin and CP function to enhance branched actin filament formation , <CD2AP>
functions synergistically to enhance the function of both proteins .

 These proteins , including CARMIL ( capping protein , ARP2 / 3 and myosin I linker ) , <CD2AP>
( CD2 - associated protein ) and the WASH ( WASP and SCAR homologue ) complex subunit FAM21
, recruit CP to specific subcellular locations and modulate its actin - capping activity
via allosteric effects .

Here we structurally and biochemically investigated a CP interaction ( CPI ) motif
present in the otherwise unrelated proteins CARMIL and <CD2AP> .


NCBI - summary for CD2AP
This gene encodes a scaffolding molecule that regulates the <actin>
cytoskeleton . The protein directly interacts with filamentous
<actin> and a variety of cell membrane proteins through multiple
<actin> binding sites , SH3 domains , and a proline - rich region
containing binding sites for SH3 domains . The cytoplasmic protein
localizes to membrane ruffles , lipid rafts , and the leading edges
of cells . It is implicated in dynamic <actin> remodeling and
membrane trafficking that occurs during receptor endocytosis and
cytokinesis . Haploinsufficiency of this gene is implicated in
susceptibility to glomerular disease . (provided by RefSeq , Jul 2008
)

<--------------------------------------------------------------------------------------------------------------------------------------->

@SCP: <Actin filament dynamics>	br: <cell division cycle 42>	official symbol: <True>	abstract_count: <?>
indentified terms: <Cdc42>
+Validation: <True_positive>

A known downstream effector of <Cdc42> is p38(MAPK) ; treatment of the cells with the
p38(MAPK) inhibitor 4 - ( 4 - fluorophenyl ) - 2 - ( 4 - methylsulfinylphenyl ) - 5 - ( pyridyl)1H
- imidazole ( SB203580 ) , as well as ectopic expression of a kinase - inactive p38(MAPK)
, abrogated the TGF - beta - induced actin reorganization .

 activation of Rac and <Cdc42> ; actin filament assembly ) , others are inhibited by it
( e.g .

 Active Cdc42 and N - WASP are recruited to exocytosing cortical granule membranes before
F - actin coat assembly and coats assemble by <Cdc42> - dependent , de novo actin polymerization
.

 Assembly of branched actin filament networks at the leading edge of migrating cells
requires stimulation of the Arp2 / 3 complex by WASp proteins , in concert with the WASp
activators <Cdc42> , PIP(2) and profilin .

 Bazooka / Par3 acts upstream of the RacGEF Sif / TIAM1 to limit filopodia to the basal
domain , whereas <Cdc42> , aPKC and Par6 are required for normal protrusion morphology
and dynamics .


NCBI - summary for CDC42
The protein encoded by this gene is a small GTPase of the Rho -
subfamily , which regulates signaling pathways that control diverse
cellular functions including cell morphology , migration ,
endocytosis and cell cycle progression . This protein is highly
similar to Saccharomyces cerevisiae Cdc 42 , and is able to
complement the yeast cdc42 - 1 mutant . The product of oncogene Dbl
was reported to specifically catalyze the dissociation of GDP from
this protein . This protein could regulate <actin> polymerization
through its direct binding to Neural Wiskott - Aldrich syndrome
protein ( N - WASP ) , which subsequently activates Arp2 / 3 complex
. Alternative splicing of this gene results in multiple transcript
variants . Pseudogenes of this gene have been identified on
chromosomes 3 , 4 , 5 , 7 , 8 and 20 . (provided by RefSeq , Apr 2013
)

<--------------------------------------------------------------------------------------------------------------------------------------->

@SCP: <Actin filament dynamics>	br: <cofilin 1 (non-muscle)>	official symbol: <True>	abstract_count: <?>
indentified terms:
+Validation: <Positive_for_at_least_one_child>


NCBI - summary for CFL1
The protein encoded by this gene can polymerize and depolymerize F -
<actin> and G - <actin> in a pH - dependent manner . Increased
phosphorylation of this protein by LIM kinase aids in Rho - induced
reorganization of the <actin> cytoskeleton . Cofilin is a widely
distributed intracellular <actin> - modulating protein that binds and
depolymerizes filamentous F - <actin> and inhibits the polymerization
of monomeric G - <actin> in a pH - dependent manner . It is involved
in the translocation of <actin> - cofilin complex from cytoplasm to
nucleus . (supplied by OMIM , Apr 2004 )

<--------------------------------------------------------------------------------------------------------------------------------------->

@SCP: <Actin filament dynamics>	br: <cofilin 2 (muscle)>	official symbol: <True>	abstract_count: <?>
indentified terms:
+Validation: <Positive_for_at_least_one_child>


NCBI - summary for CFL2
This gene encodes an intracellular protein that is involved in the
regulation of <actin> - <filament> <dynamics> . This protein is a
major component of intranuclear and cytoplasmic <actin> rods . It can
bind G - and F - <actin> in a 1:1 ratio of cofilin to <actin> , and
it reversibly controls <actin> polymerization and depolymerization in
a pH - dependent manner . Mutations in this gene cause nemaline
myopathy type 7 , a form of congenital myopathy . Alternative
splicing results in multiple transcript variants . (provided by
RefSeq , Jul 2009 )

<--------------------------------------------------------------------------------------------------------------------------------------->

@SCP: <Actin filament dynamics>	br: <cordon-bleu WH2 repeat protein>	official symbol: <True>	abstract_count: <?>
indentified terms:
+Validation: <Positive_for_at_least_one_child>


NCBI - summary for COBL
-

<--------------------------------------------------------------------------------------------------------------------------------------->

@SCP: <Actin filament dynamics>	br: <cortactin>	official symbol: <True>	abstract_count: <?>
indentified terms: <cortactin>
+Validation: <Positive_for_at_least_one_child>

Activation of c - Src then directs the formation of podosomes , which contain <cortactin>
, AFAP - 110 , actin , and c - Src .

 AFAP1L1 was shown by fluorescence microscopy to decorate actin filaments and move
to punctate actin structures and colocalize with <cortactin> , consistent with localization
to invadosomes .

 Arg greatly potentiates cofilin severing of actin filaments , and <cortactin> attenuates
this enhanced severing .

 As both <cortactin> and CP function to enhance branched actin filament formation ,
CD2AP functions synergistically to enhance the function of both proteins .

 By these mechanisms , <cortactin> may promote the formation and stabilization of the
actin network that drives protrusion at the leading edge of migrating cells .


NCBI - summary for CTTN
This gene is overexpressed in breast cancer and squamous cell
carcinomas of the head and neck . The encoded protein is localized in
the cytoplasm and in areas of the cell - substratum contacts . This
gene has two roles : ( 1 ) regulating the interactions between
components of adherens - type junctions and ( 2 ) organizing the
cytoskeleton and cell adhesion structures of epithelia and carcinoma
cells . During apoptosis , the encoded protein is degraded in a
caspase - dependent manner . The aberrant regulation of this gene
contributes to tumor cell invasion and metastasis . Three splice
variants that encode different isoforms have been identified for this
gene . (provided by RefSeq , May 2010 )

<--------------------------------------------------------------------------------------------------------------------------------------->

@SCP: <Actin filament dynamics>	br: <cytohesin 2>	official symbol: <True>	abstract_count: <?>
indentified terms:
+Validation: <Positive_for_at_least_one_child>


NCBI - summary for CYTH2
The protein encoded by this gene is a member of the PSCD family .
Members of this family have identical structural organization that
consists of an N - terminal coiled - coil motif , a central Sec7
domain , and a C - terminal pleckstrin homology ( PH ) domain . The
coiled - coil motif is involved in homodimerization , the Sec7 domain
contains guanine - nucleotide exchange protein ( GEP ) activity , and
the PH domain interacts with phospholipids and is responsible for
association of PSCDs with membranes . Members of this family appear
to mediate the regulation of protein sorting and membrane trafficking
. The encoded protein exhibits GEP activity in vitro with ARF1 , ARF3
, and ARF6 and is 83% homologous to CYTH1 . Two transcript variants
encoding different isoforms have been found for this gene . (provided
by RefSeq , Aug 2008 )

<--------------------------------------------------------------------------------------------------------------------------------------->

@SCP: <Actin filament dynamics>	br: <cytoplasmic FMR1 interacting protein 1>	official symbol: <True>	abstract_count: <?>
indentified terms:
+Validation: <Positive_for_at_least_one_child>


NCBI - summary for CYFIP1
-

<--------------------------------------------------------------------------------------------------------------------------------------->

@SCP: <Actin filament dynamics>	br: <cytoplasmic FMR1 interacting protein 2>	official symbol: <True>	abstract_count: <?>
indentified terms:
+Validation: <Positive_for_at_least_one_child>


NCBI - summary for CYFIP2
-

<--------------------------------------------------------------------------------------------------------------------------------------->

@SCP: <Actin filament dynamics>	br: <dedicator of cytokinesis 3>	official symbol: <True>	abstract_count: <?>
indentified terms:
+Validation: <Positive_for_at_least_one_child>


NCBI - summary for DOCK3
This gene is specifically expressed in the central nervous system (
CNS ) . It encodes a member of the DOCK ( dedicator of cytokinesis )
family of guanine nucleotide exchange factors ( GEFs ) . This protein
, dedicator of cytokinesis 3 ( DOCK3 ) , is also known as modifier of
cell adhesion ( MOCA ) and presenilin - binding protein ( PBP ) . The
DOCK3 and DOCK1 , - 2 and - 4 share several conserved amino acids in
their DHR - 2 ( DOCK homology region 2 ) domains that are required
for GEF activity , and bind directly to WAVE proteins (Wiskott -
Aldrich syndrome protein ( WASP ) family Verprolin - homologous
proteins) via their DHR - 1 domains . The DOCK3 induces axonal
outgrowth in CNS by stimulating membrane recruitment of the WAVE
complex and activating the small G protein Rac1 . This gene is
associated with an attention deficit hyperactivity disorder - like
phenotype by a complex chromosomal rearrangement . (provided by
RefSeq , Aug 2010 )

<--------------------------------------------------------------------------------------------------------------------------------------->

@SCP: <Actin filament dynamics>	br: <destrin (actin depolymerizing factor)>	official symbol: <True>	abstract_count: <?>
indentified terms:
+Validation: <Positive_for_at_least_one_child>


NCBI - summary for DSTN
The product of this gene belongs to the <actin> - binding proteins
ADF family . This family of proteins is responsible for enhancing the
turnover rate of <actin> in vivo . This gene encodes the <actin>
depolymerizing protein that severs <actin> filaments ( F - <actin> )
and binds to <actin> monomers ( G - <actin> ) . Two transcript
variants encoding distinct isoforms have been identified for this
gene . (provided by RefSeq , Jul 2008 )

<--------------------------------------------------------------------------------------------------------------------------------------->

@SCP: <Actin filament dynamics>	br: <diaphanous-related formin 1>	official symbol: <True>	abstract_count: <?>
indentified terms:
+Validation: <Positive_for_at_least_one_child>


NCBI - summary for DIAPH1
This gene is a homolog of the Drosophila diaphanous gene , and has
been linked to autosomal dominant , fully penetrant , nonsyndromic
sensorineural progressive low - frequency hearing loss . <Actin>
polymerization involves proteins known to interact with diaphanous
protein in Drosophila and mouse . It has therefore been speculated
that this gene may have a role in the regulation of <actin>
polymerization in hair cells of the inner ear . Alternatively spliced
transcript variants encoding distinct isoforms have been found for
this gene . (provided by RefSeq , Jul 2008 )

<--------------------------------------------------------------------------------------------------------------------------------------->

@SCP: <Actin filament dynamics>	br: <diaphanous-related formin 2>	official symbol: <True>	abstract_count: <?>
indentified terms: <DIAPH2>
+Validation: <True_positive>

FMNL1 / FMNL , FMNL2 / FHOD2 , FMNL3 / WBP3 , DAAM1 , DAAM2 , DIAPH1 , <DIAPH2> and DIAPH3
were classified as the FDD - type Formin homology proteins , while GRID2IP / Delphilin
, FHOD1 , Fmn1 and Fmn2 were classified as the non - FDD - type Formin homology proteins
.


NCBI - summary for DIAPH2
The product of this gene belongs to the diaphanous subfamily of the
formin homology family of proteins . This gene may play a role in the
development and normal function of the ovaries . Defects in this gene
have been linked to premature ovarian failure 2 . Alternatively
spliced transcript variants encoding different isoforms have been
identified . (provided by RefSeq , Jul 2008 )

<--------------------------------------------------------------------------------------------------------------------------------------->

@SCP: <Actin filament dynamics>	br: <dishevelled associated activator of morphogenesis 1>	official symbol: <True>	abstract_count: <?>
indentified terms:
+Validation: <Positive_for_at_least_one_child>


NCBI - summary for DAAM1
Cell motility , adhesion , cytokinesis , and other functions of the
cell cortex are mediated by reorganization of the <actin>
cytoskeleton and several formin homology ( FH ) proteins have been
associated with these processes . The protein encoded by this gene
contains two FH domains and belongs to a novel FH protein subfamily
implicated in cell polarity . A key regulator of cytoskeletal
architecture , the small GTPase Rho , is activated during development
by Wnt / Fz signaling to control cell polarity and movement . The
protein encoded by this gene is thought to function as a scaffolding
protein for the Wnt - induced assembly of a disheveled ( Dvl ) - Rho
complex . This protein also promotes the nucleation and elongation of
new <actin> filaments and regulates cell growth through the
stabilization of microtubules . Alternative splicing results in
multiple transcript variants encoding distinct proteins . (provided
by RefSeq , Jul 2012 )

<--------------------------------------------------------------------------------------------------------------------------------------->

@SCP: <Actin filament dynamics>	br: <enabled homolog (Drosophila)>	official symbol: <True>	abstract_count: <?>
indentified terms:
+Validation: <Positive_for_at_least_one_child>


NCBI - summary for ENAH
-

<--------------------------------------------------------------------------------------------------------------------------------------->

@SCP: <Actin filament dynamics>	br: <Enah/Vasp-like>	official symbol: <True>	abstract_count: <?>
indentified terms:
+Validation: <Positive_for_at_least_one_child>


NCBI - summary for EVL
-

<--------------------------------------------------------------------------------------------------------------------------------------->

@SCP: <Actin filament dynamics>	br: <engulfment and cell motility 1>	official symbol: <True>	abstract_count: <?>
indentified terms:
+Validation: <Positive_for_at_least_one_child>


NCBI - summary for ELMO1
This gene encodes a member of the engulfment and cell motility
protein family . These proteins interact with dedicator of
cytokinesis proteins to promote phagocytosis and cell migration .
Increased expression of this gene and dedicator of cytokinesis 1 may
promote glioma cell invasion , and single nucleotide polymorphisms in
this gene may be associated with diabetic nephropathy . Alternative
splicing results in multiple transcript variants . (provided by
RefSeq , Aug 2013 )

<--------------------------------------------------------------------------------------------------------------------------------------->

@SCP: <Actin filament dynamics>	br: <epidermal growth factor receptor pathway substrate 8>	official symbol: <True>	abstract_count: <?>
indentified terms:
+Validation: <Positive_for_at_least_one_child>


NCBI - summary for EPS8
This gene encodes a member of the EPS8 family . This protein
contains one PH domain and one SH3 domain . It functions as part of
the EGFR pathway , though its exact role has not been determined .
Highly similar proteins in other organisms are involved in the
transduction of signals from Ras to Rac and growth factor - mediated
<actin> remodeling . Alternate transcriptional splice variants of
this gene have been observed but have not been thoroughly
characterized . (provided by RefSeq , Jul 2008 )

<--------------------------------------------------------------------------------------------------------------------------------------->

@SCP: <Actin filament dynamics>	br: <espin>	official symbol: <True>	abstract_count: <?>
indentified terms:
+Validation: <Positive_for_at_least_one_child>


NCBI - summary for ESPN
This gene encodes a multifunctional <actin> - bundling protein . It
plays a major role in regulating the organization , dimensions ,
<dynamics> , and signaling capacities of the <actin> <filament> -
rich , microvillus - type specializations that mediate sensory
transduction in various mechanosensory and chemosensory cells .
Mutations in this gene are associated with autosomal recessive
neurosensory deafness , and autosomal dominant sensorineural deafness
without vestibular involvement . (provided by RefSeq , Nov 2009 )

<--------------------------------------------------------------------------------------------------------------------------------------->

@SCP: <Actin filament dynamics>	br: <ezrin>	official symbol: <True>	abstract_count: <?>
indentified terms: <ezrin>
+Validation: <Positive_for_at_least_one_child>

A second function of NHE1 as a structural anchor for actin filaments through its direct
binding of the <ezrin> , radixin , and moesin ( ERM ) family of actin - binding proteins
was recently identified .

 Actin organization may be affected by exposure of actin - binding sites on proteins
such as vinculin and <ezrin> .

 Anti - p73 Western blotting reveals that nanomolar concentrations of CD are capable
of selectively eluting p73 and <ezrin> from beta actin Sepharose 4B , indicating that
p73 binds beta actin via the barbed end .

 CD44 has been identified as a membrane - binding partner for <ezrin> / radixin / moesin
( ERM ) proteins , plasma membrane / actin filament cross - linkers .

 Chloride intracellular channel 5 protein ( CLIC5 ) was originally isolated from microvilli
in complex with actin binding proteins including <ezrin> , a member of the Ezrin - Radixin
- Moesin ( ERM ) family of membrane - cytoskeletal linkers .


NCBI - summary for EZR
The cytoplasmic peripheral membrane protein encoded by this gene
functions as a protein - tyrosine kinase substrate in microvilli . As
a member of the ERM protein family , this protein serves as an
intermediate between the plasma membrane and the <actin> cytoskeleton
. This protein plays a key role in cell surface structure adhesion ,
migration and organization , and it has been implicated in various
human cancers . A pseudogene located on chromosome 3 has been
identified for this gene . Alternatively spliced variants have also
been described for this gene . (provided by RefSeq , Jul 2008 )

<--------------------------------------------------------------------------------------------------------------------------------------->

@SCP: <Actin filament dynamics>	br: <fascin actin-bundling protein 1>	official symbol: <True>	abstract_count: <?>
indentified terms:
+Validation: <Positive_for_at_least_one_child>


NCBI - summary for FSCN1
This gene encodes a member of the fascin family of <actin> - binding
proteins . Fascin proteins organize F - <actin> into parallel bundles
, and are required for the formation of <actin> - based cellular
protrusions . The encoded protein plays a critical role in cell
migration , motility , adhesion and cellular interactions .
Expression of this gene is known to be regulated by several microRNAs
, and overexpression of this gene may play a role in the metastasis
of multiple types of cancer by increasing cell motility . Expression
of this gene is also a marker for Reed - Sternberg cells in
Hodgkin&apos;s lymphoma . A pseudogene of this gene is located on the
long arm of chromosome 15 . (provided by RefSeq , Sep 2011 )

<--------------------------------------------------------------------------------------------------------------------------------------->

@SCP: <Actin filament dynamics>	br: <fascin actin-bundling protein 2, retinal>	official symbol: <True>	abstract_count: <?>
indentified terms:
+Validation: <Positive_for_at_least_one_child>


NCBI - summary for FSCN2
This gene encodes a member of the fascin protein family . Fascins
crosslink <actin> into filamentous bundles within dynamic cell
extensions . This family member is proposed to play a role in
photoreceptor disk morphogenesis . A mutation in this gene results in
one form of autosomal dominant retinitis pigmentosa and macular
degeneration . Multiple transcript variants encoding different
isoforms have been found for this gene . (provided by RefSeq , Jul
2008 )

<--------------------------------------------------------------------------------------------------------------------------------------->

@SCP: <Actin filament dynamics>	br: <fascin actin-bundling protein 3, testicular>	official symbol: <True>	abstract_count: <?>
indentified terms:
+Validation: <Positive_for_at_least_one_child>


NCBI - summary for FSCN3
-

<--------------------------------------------------------------------------------------------------------------------------------------->

@SCP: <Actin filament dynamics>	br: <FCH and double SH3 domains 2>	official symbol: <True>	abstract_count: <?>
indentified terms:
+Validation: <Positive_for_at_least_one_child>


NCBI - summary for FCHSD2
-

<--------------------------------------------------------------------------------------------------------------------------------------->

@SCP: <Actin filament dynamics>	br: <filamin A, alpha>	official symbol: <True>	abstract_count: <?>
indentified terms:
+Validation: <Positive_for_at_least_one_child>


NCBI - summary for FLNA
The protein encoded by this gene is an <actin> - binding protein
that crosslinks <actin> filaments and links <actin> filaments to
membrane glycoproteins . The encoded protein is involved in
remodeling the cytoskeleton to effect changes in cell shape and
migration . This protein interacts with integrins , transmembrane
receptor complexes , and second messengers . Defects in this gene are
a cause of several syndromes , including periventricular nodular
heterotopias ( PVNH1 , PVNH4 ) , otopalatodigital syndromes ( OPD1 ,
OPD2 ) , frontometaphyseal dysplasia ( FMD ) , Melnick - Needles
syndrome ( MNS ) , and X - linked congenital idiopathic intestinal
pseudoobstruction ( CIIPX ) . Two transcript variants encoding
different isoforms have been found for this gene . (provided by
RefSeq , Mar 2009 )

<--------------------------------------------------------------------------------------------------------------------------------------->

@SCP: <Actin filament dynamics>	br: <filamin B, beta>	official symbol: <True>	abstract_count: <?>
indentified terms:
+Validation: <Positive_for_at_least_one_child>


NCBI - summary for FLNB
This gene encodes a member of the filamin family . The encoded
protein interacts with glycoprotein Ib alpha as part of the process
to repair vascular injuries . The platelet glycoprotein Ib complex
includes glycoprotein Ib alpha , and it binds the <actin>
cytoskeleton . Mutations in this gene have been found in several
conditions : atelosteogenesis type 1 and type 3 ; boomerang dysplasia
; autosomal dominant Larsen syndrome ; and spondylocarpotarsal
synostosis syndrome . Multiple alternatively spliced transcript
variants that encode different protein isoforms have been described
for this gene . (provided by RefSeq , Nov 2009 )

<--------------------------------------------------------------------------------------------------------------------------------------->

@SCP: <Actin filament dynamics>	br: <filamin binding LIM protein 1>	official symbol: <True>	abstract_count: <?>
indentified terms:
+Validation: <Positive_for_at_least_one_child>


NCBI - summary for FBLIM1
This gene encodes a protein with an N - terminal filamin - binding
domain , a central proline - rich domain , and , multiple C -
terminal LIM domains . This protein localizes at cell junctions and
may link cell adhesion structures to the <actin> cytoskeleton . This
protein may be involved in the assembly and stabilization of <actin>
- filaments and likely plays a role in modulating cell adhesion ,
cell morphology and cell motility . This protein also localizes to
the nucleus and may affect cardiomyocyte differentiation after
binding with the CSX / NKX2 - 5 transcription factor . Alternative
splicing results in multiple transcript variants encoding different
isoforms . (provided by RefSeq , Jul 2008 )

<--------------------------------------------------------------------------------------------------------------------------------------->

@SCP: <Actin filament dynamics>	br: <formin 1>	official symbol: <True>	abstract_count: <?>
indentified terms:
+Validation: <Positive_for_at_least_one_child>


NCBI - summary for FMN1
This gene belongs to the formin homology family and encodes a
protein that has a role in the formation of adherens junction and the
polymerization of linear <actin> cables . The homologous gene in
mouse is associated with limb deformity . Alternatively spliced
transcript variants have been found for this gene . (provided by
RefSeq , Sep 2015 )

<--------------------------------------------------------------------------------------------------------------------------------------->

@SCP: <Actin filament dynamics>	br: <formin 2>	official symbol: <True>	abstract_count: <?>
indentified terms:
+Validation: <Positive_for_at_least_one_child>


NCBI - summary for FMN2
This gene is a member of the formin homology protein family . The
encoded protein is thought to have essential roles in organization of
the <actin> cytoskeleton and in cell polarity . Mutations in this
gene have been associated with mental retardation autosomal recessive
47 ( MRT47 ) . Alternatively spliced transcript variants have been
identified . (provided by RefSeq , Mar 2015 )

<--------------------------------------------------------------------------------------------------------------------------------------->

@SCP: <Actin filament dynamics>	br: <formin binding protein 1>	official symbol: <True>	abstract_count: <?>
indentified terms:
+Validation: <Positive_for_at_least_one_child>


NCBI - summary for FNBP1
The protein encoded by this gene is a member of the formin - binding
- protein family . The protein contains an N - terminal Fer / Cdc42 -
interacting protein 4 ( CIP4 ) homology ( FCH ) domain followed by a
coiled - coil domain , a proline - rich motif , a second coiled -
coil domain , a Rho family protein - binding domain ( RBD ) , and a C
- terminal SH3 domain . This protein binds sorting nexin 2 ( SNX2 ) ,
tankyrase ( TNKS ) , and dynamin ; an interaction between this
protein and formin has not been demonstrated yet in human . (provided
by RefSeq , Jul 2008 )

<--------------------------------------------------------------------------------------------------------------------------------------->

@SCP: <Actin filament dynamics>	br: <formin homology 2 domain containing 1>	official symbol: <True>	abstract_count: <?>
indentified terms: <FHOD1>
+Validation: <Positive_for_at_least_one_child>

Taken together , our data suggest a model in which <FHOD1> stabilizes actin filaments
by protecting barbed ends from depolymerization with its dimeric FH2 domain , whereas
the region N - terminal to the FH1 domain mediates F - actin bundling by simultaneously
binding to the sides of adjacent F - actin filaments .

FHOD1

 FMNL1 / FMNL , FMNL2 / FHOD2 , FMNL3 / WBP3 , DAAM1 , DAAM2 , DIAPH1 , DIAPH2 and DIAPH3 were
classified as the FDD - type Formin homology proteins , while GRID2IP / Delphilin , <FHOD1>
, Fmn1 and Fmn2 were classified as the non - FDD - type Formin homology proteins .


NCBI - summary for FHOD1
This gene encodes a protein which is a member of the formin /
diaphanous family of proteins . The gene is ubiquitously expressed
but is found in abundance in the spleen . The encoded protein has
sequence homology to diaphanous and formin proteins within the Formin
Homology ( FH)1 and FH2 domains . It also contains a coiled - coil
domain , a collagen - like domain , two nuclear localization signals
, and several potential PKC and PKA phosphorylation sites . It is a
predominantly cytoplasmic protein and is expressed in a variety of
human cell lines . (provided by RefSeq , Jul 2008 )

<--------------------------------------------------------------------------------------------------------------------------------------->

@SCP: <Actin filament dynamics>	br: <formin homology 2 domain containing 3>	official symbol: <True>	abstract_count: <?>
indentified terms:
+Validation: <Positive_for_at_least_one_child>


NCBI - summary for FHOD3
The protein encoded by this gene is a member of the diaphanous -
related formins ( DRF ) , and contains multiple domains , including
GBD ( GTPase - binding domain ) , DID ( diaphanous inhibitory domain
) , FH1 ( formin homology 1 ) , FH2 ( formin homology 2 ) , and DAD (
diaphanous auto - regulatory domain ) domains . This protein is
thought to play a role in <actin> <filament> polymerization in
cardiomyocytes . Mutations in this gene have been associated with
dilated cardiomyopathy ( DCM ) , characterized by dilation of the
ventricular chamber , leading to impairment of systolic pump function
and subsequent heart failure . Increased levels of the protein
encoded by this gene have been observed in individuals with
hypertrophic cardiomyopathy ( HCM ) . Alternative splicing results in
multiple transcript variants encoding different isoforms . A muscle -
specific isoform has been shown to possess a casein kinase 2 ( CK2 )
phosphorylation site at the C - terminal end of the FH2 domain .
Phosphorylation of this site alters its interaction with sequestosome
1 ( SQSTM1 ) , and targets this isoform to myofibrils , while other
isoforms form cytoplasmic aggregates . (provided by RefSeq , Aug 2015
)

<--------------------------------------------------------------------------------------------------------------------------------------->

@SCP: <Actin filament dynamics>	br: <formin-like 1>	official symbol: <True>	abstract_count: <?>
indentified terms:
+Validation: <Positive_for_at_least_one_child>


NCBI - summary for FMNL1
This gene encodes a formin - related protein . Formin - related
proteins have been implicated in morphogenesis , cytokinesis , and
cell polarity . An alternative splice variant has been described but
its full length sequence has not been determined . (provided by
RefSeq , Jul 2008 )

<--------------------------------------------------------------------------------------------------------------------------------------->

@SCP: <Actin filament dynamics>	br: <formin-like 2>	official symbol: <True>	abstract_count: <?>
indentified terms:
+Validation: <Positive_for_at_least_one_child>


NCBI - summary for FMNL2
This gene encodes a formin - related protein . Formin - related
proteins have been implicated in morphogenesis , cytokinesis , and
cell polarity . Alternatively spliced transcript variants encoding
different isoforms have been described but their full - length nature
has yet to be determined . (provided by RefSeq , Jul 2008 )

<--------------------------------------------------------------------------------------------------------------------------------------->

@SCP: <Actin filament dynamics>	br: <formin-like 3>	official symbol: <True>	abstract_count: <?>
indentified terms: <FMNL3> <WBP3>
+Validation: <True_positive>

FMNL1 / FMNL , FMNL2 / FHOD2 , <FMNL3> / WBP3 , DAAM1 , DAAM2 , DIAPH1 , DIAPH2 and DIAPH3
were classified as the FDD - type Formin homology proteins , while GRID2IP / Delphilin
, FHOD1 , Fmn1 and Fmn2 were classified as the non - FDD - type Formin homology proteins
.

 We test this model using constitutively active constructs of two formins , <FMNL3>
and mDia2 .

 FMNL1 / FMNL , FMNL2 / FHOD2 , FMNL3 / <WBP3> , DAAM1 , DAAM2 , DIAPH1 , DIAPH2 and DIAPH3
were classified as the FDD - type Formin homology proteins , while GRID2IP / Delphilin
, FHOD1 , Fmn1 and Fmn2 were classified as the non - FDD - type Formin homology proteins
.


NCBI - summary for FMNL3
The protein encoded by this gene contains a formin homology 2 domain
and has high sequence identity to the mouse Wbp3 protein . Two
alternative transcripts encoding different isoforms have been
described . (provided by RefSeq , Jul 2008 )

<--------------------------------------------------------------------------------------------------------------------------------------->

@SCP: <Actin filament dynamics>	br: <FYN binding protein>	official symbol: <True>	abstract_count: <?>
indentified terms:
+Validation: <Positive_for_at_least_one_child>


NCBI - summary for FYB
The protein encoded by this gene is an adapter for the FYN protein
and LCP2 signaling cascades in T - cells . The encoded protein is
involved in platelet activation and controls the expression of
interleukin - 2 . Three transcript variants encoding different
isoforms have been found for this gene . (provided by RefSeq , Jul
2011 )

<--------------------------------------------------------------------------------------------------------------------------------------->

@SCP: <Actin filament dynamics>	br: <FYVE, RhoGEF and PH domain containing 4>	official symbol: <True>	abstract_count: <?>
indentified terms: <Frabin>
+Validation: <True_positive>

<Frabin> bound along the sides of F - actin and showed F - actin - cross - linking activity
.

 <Frabin> consists of the F - actin - binding domain ( FAB ) , the Dbl homology domain ( DH
) , the first pleckstrin homology domain ( PH1 ) , the FYVE - finger domain ( FYVE ) , the
second PH domain ( PH2 ) from the N - terminus in this order .

 <Frabin> has one actin filament - binding ( FAB ) domain , one Dbl homology ( DH ) domain
, first pleckstrin homology ( PH ) domain adjacent to the DH domain , one cysteine - rich
FYVE domain , and second PH domain from the N - terminus to the C - terminus in this order
.

 <Frabin> having ABD was associated with the actin cytoskeleton , whereas frabin lacking
ABD was diffusely distributed in the cytoplasm .

 <Frabin> is a GDP / GTP exchange protein for Cdc42 with actin filament ( F - actin ) - binding
activity .


NCBI - summary for FGD4
This gene encodes a protein that is involved in the regulation of
the <actin> cytoskeleton and cell shape . This protein contains an
<actin> <filament> - binding domain , which together with its Dbl
homology domain and one of its pleckstrin homology domains , can form
microspikes . This protein can activate MAPK8 independently of the
<actin> <filament> - binding domain , and it is also involved in the
activation of CDC42 via the exchange of bound GDP for free GTP . The
activation of CDC42 also enables this protein to play a role in
mediating the cellular invasion of Cryptosporidium parvum , an
intracellular parasite that infects the gastrointestinal tract .
Mutations in this gene can cause Charcot - Marie - Tooth disease type
4H ( CMT4H ) , a disorder of the peripheral nervous system . Multiple
alternatively spliced transcript variants encoding different isoforms
have been found for this gene . (provided by RefSeq , Jan 2015 )

<--------------------------------------------------------------------------------------------------------------------------------------->

@SCP: <Actin filament dynamics>	br: <gelsolin>	official symbol: <True>	abstract_count: <?>
indentified terms:
+Validation: <Positive_for_at_least_one_child>


NCBI - summary for GSN
The protein encoded by this gene binds to the &quot;plus&quot ; ends
of <actin> monomers and filaments to prevent monomer exchange . The
encoded calcium - regulated protein functions in both assembly and
disassembly of <actin> filaments . Defects in this gene are a cause
of familial amyloidosis Finnish type ( FAF ) . Multiple transcript
variants encoding several different isoforms have been found for this
gene . (provided by RefSeq , Jul 2008 )

<--------------------------------------------------------------------------------------------------------------------------------------->

@SCP: <Actin filament dynamics>	br: <glycophorin C (Gerbich blood group)>	official symbol: <True>	abstract_count: <?>
indentified terms:
+Validation: <Positive_for_at_least_one_child>


NCBI - summary for GYPC
Glycophorin C ( GYPC ) is an integral membrane glycoprotein . It is
a minor species carried by human erythrocytes , but plays an
important role in regulating the mechanical stability of red cells .
A number of glycophorin C mutations have been described . The Gerbich
and Yus phenotypes are due to deletion of exon 3 and 2 , respectively
. The Webb and Duch antigens , also known as glycophorin D , result
from single point mutations of the glycophorin C gene . The
glycophorin C protein has very little homology with glycophorins A
and B . Alternate splicing results in multiple transcript variants .
(provided by RefSeq , Feb 2012 )

<--------------------------------------------------------------------------------------------------------------------------------------->

@SCP: <Actin filament dynamics>	br: <growth arrest-specific 7>	official symbol: <True>	abstract_count: <?>
indentified terms:
+Validation: <Positive_for_at_least_one_child>


NCBI - summary for GAS7
Growth arrest - specific 7 is expressed primarily in terminally
differentiated brain cells and predominantly in mature cerebellar
Purkinje neurons . GAS7 plays a putative role in neuronal development
. Several transcript variants encoding proteins which vary in the N -
terminus have been described . (provided by RefSeq , Jul 2008 )

<--------------------------------------------------------------------------------------------------------------------------------------->

@SCP: <Actin filament dynamics>	br: <heat shock 27kDa protein 1>	official symbol: <True>	abstract_count: <?>
indentified terms:
+Validation: <Positive_for_at_least_one_child>


NCBI - summary for HSPB1
The protein encoded by this gene is induced by environmental stress
and developmental changes . The encoded protein is involved in stress
resistance and <actin> organization and translocates from the
cytoplasm to the nucleus upon stress induction . Defects in this gene
are a cause of Charcot - Marie - Tooth disease type 2F ( CMT2F ) and
distal hereditary motor neuropathy ( dHMN ) . (provided by RefSeq ,
Oct 2008 )

<--------------------------------------------------------------------------------------------------------------------------------------->

@SCP: <Actin filament dynamics>	br: <heat shock 70kDa protein 8>	official symbol: <True>	abstract_count: <?>
indentified terms: <Hsc70>
+Validation: <True_positive>

The levels of cytoskeletal - associated Hsc70 correlate with the loss of barbed end
capping activity following cAMP stimulation , suggesting that the uncapping of barbed
filament ends through an <Hsc70> - associated process may account for the increase
in nucleation activity observed at 5 s following agonist stimulation .

<Hsc70> shuttling is controlled by hsc70 retention in the nucleus , a process that is
mediated by two distinct mechanisms , ATP - sensitive binding of hsc70s to chaperone
substrates and , furthermore , the association with nucleoli .


NCBI - summary for HSPA8
This gene encodes a member of the heat shock protein 70 family ,
which contains both heat - inducible and constitutively expressed
members . This protein belongs to the latter group , which are also
referred to as heat - shock cognate proteins . It functions as a
chaperone , and binds to nascent polypeptides to facilitate correct
folding . It also functions as an ATPase in the disassembly of
clathrin - coated vesicles during transport of membrane components
through the cell . Alternatively spliced transcript variants encoding
different isoforms have been found for this gene . (provided by
RefSeq , Aug 2011 )

<--------------------------------------------------------------------------------------------------------------------------------------->

@SCP: <Actin filament dynamics>	br: <immunity-related GTPase family, M>	official symbol: <True>	abstract_count: <?>
indentified terms:
+Validation: <Positive_for_at_least_one_child>


NCBI - summary for IRGM
This gene encodes a member of the p47 immunity - related GTPase
family . The encoded protein may play a role in the innate immune
response by regulating autophagy formation in response to
intracellular pathogens . Polymorphisms that affect the normal
expression of this gene are associated with a susceptibility to
Crohn&apos;s disease and tuberculosis . (provided by RefSeq , Oct
2010 )

<--------------------------------------------------------------------------------------------------------------------------------------->

@SCP: <Actin filament dynamics>	br: <inverted formin, FH2 and WH2 domain containing>	official symbol: <True>	abstract_count: <?>
indentified terms:
+Validation: <Positive_for_at_least_one_child>


NCBI - summary for INF2
This gene represents a member of the formin family of proteins . It
is considered a diaphanous formin due to the presence of a diaphanous
inhibitory domain located at the N - terminus of the encoded protein
. Studies of a similar mouse protein indicate that the protein
encoded by this locus may function in polymerization and
depolymerization of <actin> filaments . Mutations at this locus have
been associated with focal segmental glomerulosclerosis 5 . (provided
by RefSeq , Aug 2010 )

<--------------------------------------------------------------------------------------------------------------------------------------->

@SCP: <Actin filament dynamics>	br: <IQ motif containing GTPase activating protein 1>	official symbol: <True>	abstract_count: <?>
indentified terms: <IQGAP1>
+Validation: <True_positive>

Based on these observations , we conclude that <IQGAP1> links FGF2 signaling to Arp2
/ 3 complex - dependent actin assembly by serving as a binding partner for FGFR1 and as
an activator of N - WASP .

 In addition , it required the activation of Cdc42 and Rac small G proteins and subsequent
reorganization of the <IQGAP1> - dependent actin cytoskeleton which were induced
by the nectin - based cell - cell adhesion .

 Now that <IQGAP1> has emerged as a potential key regulator of actin - cytoskeletal dynamics
by recruiting both the actin related protein ( Arp)2 / 3 complex and / or formin - dependent
actin polymerizing machineries , we propose that IQGAP1 might coordinate the function
of mechanistically different actin nucleators for cooperative localized actin filament
production in various cellular processes .

 Several truncation mutants of <IQGAP1> , which contain progressive deletions of the
IRs and CHD , were assayed for F - actin binding in vitro .

 The physiological relevance of these multi - protein interactions was substantiated
by 3 - color FRET microscopy of live MDCK cells expressing various combinations of fluorescent
N - WASP , <IQGAP1> , Cdc42 , Rac1 , and actin .


NCBI - summary for IQGAP1
This gene encodes a member of the IQGAP family . The protein
contains four IQ domains , one calponin homology domain , one Ras -
GAP domain and one WW domain . It interacts with components of the
cytoskeleton , with cell adhesion molecules , and with several
signaling molecules to regulate cell morphology and motility .
Expression of the protein is upregulated by gene amplification in two
gastric cancer cell lines . (provided by RefSeq , Jul 2008 )

<--------------------------------------------------------------------------------------------------------------------------------------->

@SCP: <Actin filament dynamics>	br: <junction mediating and regulatory protein, p53 cofactor>	official symbol: <True>	abstract_count: <?>
indentified terms:
+Validation: <Positive_for_at_least_one_child>


NCBI - summary for JMY
-

<--------------------------------------------------------------------------------------------------------------------------------------->

@SCP: <Actin filament dynamics>	br: <kin of IRRE like (Drosophila)>	official symbol: <True>	abstract_count: <?>
indentified terms:
+Validation: <Positive_for_at_least_one_child>


NCBI - summary for KIRREL
NEPH1 is a member of the nephrin - like protein family , which
includes NEPH2 ( MIM 607761 ) and NEPH3 ( MIM 607762 ) . The
cytoplasmic domains of these proteins interact with the C terminus of
podocin ( NPHS2 ; MIM 604766 ) , and the genes are expressed in
kidney podocytes , cells involved in ensuring size - and charge -
selective ultrafiltration ( Sellin et al . , 2003 (PubMed 12424224) )
. (supplied by OMIM , Mar 2008 )

<--------------------------------------------------------------------------------------------------------------------------------------->

@SCP: <Actin filament dynamics>	br: <KN motif and ankyrin repeat domains 1>	official symbol: <True>	abstract_count: <?>
indentified terms:
+Validation: <Positive_for_at_least_one_child>


NCBI - summary for KANK1
The protein encoded by this gene belongs to the Kank family of
proteins , which contain multiple ankyrin repeat domains . This
family member functions in cytoskeleton formation by regulating
<actin> polymerization . This gene is a candidate tumor suppressor
for renal cell carcinoma . Mutations in this gene cause cerebral
palsy spastic quadriplegic type 2 , a central nervous system
development disorder . A t(5;9) translocation results in fusion of
the platelet - derived growth factor receptor beta gene ( PDGFRB ) on
chromosome 5 with this gene in a myeloproliferative neoplasm
featuring severe thrombocythemia . Alternative splicing of this gene
results in multiple transcript variants . A related pseudogene has
been identified on chromosome 20 . (provided by RefSeq , Dec 2014 )

<--------------------------------------------------------------------------------------------------------------------------------------->

@SCP: <Actin filament dynamics>	br: <leiomodin 2 (cardiac)>	official symbol: <True>	abstract_count: <?>
indentified terms: <leiomodin 2> <Lmod2>
+Validation: <True_positive>

Mechanisms of <leiomodin 2> - mediated regulation of actin filament in muscle cells
.

Lmod2

 The high level of conservation among Lmod proteins in sequence and functions suggests
that the mechanistic insights of human <Lmod2> uncovered here may aid in a molecular
understanding of other Lmod proteins .


NCBI - summary for LMOD2
-

<--------------------------------------------------------------------------------------------------------------------------------------->

@SCP: <Actin filament dynamics>	br: <leucine rich repeat containing 16A>	official symbol: <True>	abstract_count: <?>
indentified terms:
+Validation: <Positive_for_at_least_one_child>


NCBI - summary for LRRC16A
-

<--------------------------------------------------------------------------------------------------------------------------------------->

@SCP: <Actin filament dynamics>	br: <LIM domain and actin binding 1>	official symbol: <True>	abstract_count: <?>
indentified terms:
+Validation: <Positive_for_at_least_one_child>


NCBI - summary for LIMA1
This gene encodes a cytoskeleton - associated protein that inhibits
<actin> <filament> depolymerization and cross - links filaments in
bundles . It is downregulated in some cancer cell lines .
Alternatively spliced transcript variants encoding different isoforms
have been described for this gene , and expression of some of the
variants maybe independently regulated . (provided by RefSeq , Aug
2011 )

<--------------------------------------------------------------------------------------------------------------------------------------->

@SCP: <Actin filament dynamics>	br: <LIM domain kinase 1>	official symbol: <True>	abstract_count: <?>
indentified terms:
+Validation: <Positive_for_at_least_one_child>


NCBI - summary for LIMK1
There are approximately 40 known eukaryotic LIM proteins , so named
for the LIM domains they contain . LIM domains are highly conserved
cysteine - rich structures containing 2 zinc fingers . Although zinc
fingers usually function by binding to DNA or RNA , the LIM motif
probably mediates protein - protein interactions . LIM kinase - 1 and
LIM kinase - 2 belong to a small subfamily with a unique combination
of 2 N - terminal LIM motifs and a C - terminal protein kinase domain
. LIMK1 is a serine / threonine kinase that regulates <actin>
polymerization via phosphorylation and inactivation of the <actin>
binding factor cofilin . This protein is ubiquitously expressed
during development and plays a role in many cellular processes
associated with cytoskeletal structure . This protein also stimulates
axon growth and may play a role in brain development . LIMK1
hemizygosity is implicated in the impaired visuospatial constructive
cognition of Williams syndrome . Alternative splicing results in
multiple transcript variants encoding distinct isoforms . (provided
by RefSeq , Feb 2011 )

<--------------------------------------------------------------------------------------------------------------------------------------->

@SCP: <Actin filament dynamics>	br: <LIM domain kinase 2>	official symbol: <True>	abstract_count: <?>
indentified terms:
+Validation: <Positive_for_at_least_one_child>


NCBI - summary for LIMK2
There are approximately 40 known eukaryotic LIM proteins , so named
for the LIM domains they contain . LIM domains are highly conserved
cysteine - rich structures containing 2 zinc fingers . Although zinc
fingers usually function by binding to DNA or RNA , the LIM motif
probably mediates protein - protein interactions . LIM kinase - 1 and
LIM kinase - 2 belong to a small subfamily with a unique combination
of 2 N - terminal LIM motifs and a C - terminal protein kinase domain
. The protein encoded by this gene is phosphorylated and activated by
ROCK , a downstream effector of Rho , and the encoded protein , in
turn , phosphorylates cofilin , inhibiting its <actin> -
depolymerizing activity . It is thought that this pathway contributes
to Rho - induced reorganization of the <actin> cytoskeleton . At
least three transcript variants encoding different isoforms have been
found for this gene . (provided by RefSeq , Jul 2008 )

<--------------------------------------------------------------------------------------------------------------------------------------->

@SCP: <Actin filament dynamics>	br: <mal, T-cell differentiation protein 2 (gene/pseudogene)>	official symbol: <True>	abstract_count: <?>
indentified terms:
+Validation: <Positive_for_at_least_one_child>


NCBI - summary for MAL2
This gene encodes a multispan transmembrane protein belonging to the
MAL proteolipid family . The protein is a component of lipid rafts
and , in polarized cells , it primarily localizes to endosomal
structures beneath the apical membrane . It is required for
transcytosis , an intracellular transport pathway used to deliver
membrane - bound proteins and exogenous cargos from the basolateral
to the apical surface . (provided by RefSeq , Jul 2008 )

<--------------------------------------------------------------------------------------------------------------------------------------->

@SCP: <Actin filament dynamics>	br: <metastasis suppressor 1>	official symbol: <True>	abstract_count: <?>
indentified terms: <MIM>
+Validation: <True_positive>

Collectively , these data demonstrate that <MIM> modulates interplay between the
actin cytoskeleton and plasma membrane to promote the maintenance of intercellular
contacts in kidney epithelia .

 These data show that <MIM> is an ATP - G - actin binding protein that regulates cytoskeletal
dynamics in specialized mammalian cell - types .

 Thus , <MIM> - B is unlikely to be a metastasis suppressor but acts as a scaffold protein
that interacts with Rac , actin and actin - associated proteins to modulate lamellipodia
formation .

IRSp53 and <MIM>

 The Rac binding ( RCB ) domain / IRSp53 - <MIM> homology domain ( IMD ) has a dimeric structure
that is similar to the structure of the BAR domain ; however , the RCB domain / IMD has a
"zeppelin - shaped" dimer .


NCBI - summary for MTSS1
-

<--------------------------------------------------------------------------------------------------------------------------------------->

@SCP: <Actin filament dynamics>	br: <moesin>	official symbol: <True>	abstract_count: <?>
indentified terms: <moesin ( ERM ) family>
+Validation: <Positive_for_at_least_one_child>

A second function of NHE1 as a structural anchor for actin filaments through its direct
binding of the ezrin , radixin , and <moesin ( ERM ) family> of actin - binding proteins
was recently identified .

 These findings suggest that : ( 1 ) the CD44 - moesin - actin filament system is involved
in the organization of cytoskeletons in the basolateral plasma membrane of osteoclasts
; and ( 2 ) other mechanisms , rather than the CD44 and the ERM family , may be involved in
the cells of osteoblast lineage .

For the ERM family , the stratum intermedium and the papillary layer cells were stained
with anti - ezrin and - radixin monoclonal antibodies but not with the anti - moesin antibody
.

 The neurofibromatosis 2 protein product merlin , named for its relatedness to the ezrin
, radixin and <moesin ( ERM ) family> of proteins , is a tumour suppressor whose absence
results in the occurrence of multiple tumours of the nervous system , particularly
schwannomas and meningiomas .


NCBI - summary for MSN
Moesin ( for membrane - organizing extension spike protein ) is a
member of the ERM family which includes ezrin and radixin . ERM
proteins appear to function as cross - linkers between plasma
membranes and <actin> - based cytoskeletons . Moesin is localized to
filopodia and other membranous protrusions that are important for
cell - cell recognition and signaling and for cell movement .
(provided by RefSeq , Jul 2008 )

<--------------------------------------------------------------------------------------------------------------------------------------->

@SCP: <Actin filament dynamics>	br: <myosin IB>	official symbol: <True>	abstract_count: <?>
indentified terms: <myosin IB>
+Validation: <True_positive>

The authors identified an isoform of myosin I of approximately 110 - 125 KDa , homologous
to <myosin IB> of Acanthamoeba , a fraction of which colocalized with the peripheral
actin ring .

To better define the types of motility that myosin - IA and <myosin IB> can support , we
determined the rate constants for key steps on the myosin - I ATPase pathway using fluorescence
stopped - flow , cold - chase , and rapid - quench techniques .


NCBI - summary for MYO1B
-

<--------------------------------------------------------------------------------------------------------------------------------------->

@SCP: <Actin filament dynamics>	br: <myosin IXB>	official symbol: <True>	abstract_count: <?>
indentified terms: <Myo9b>
+Validation: <True_positive>

<Myo9b>


NCBI - summary for MYO9B
This gene encodes a member of the myosin family of <actin> - based
molecular motor heavy chain proteins . The protein represents an
unconventional myosin ; it should not be confused with the
conventional non - muscle myosin - 9 ( MYH9 ) . The protein has four
IQ motifs located in the neck domain that bind calmodulin , which
serves as a light chain . The protein complex has a single - headed
structure and exhibits processive movement on <actin> filaments
toward the minus - end . The protein also has rho - GTPase activity .
Polymorphisms in this gene are associated with celiac disease and
ulcerative colitis susceptibility . Multiple transcript variants
encoding different isoforms have been found for this gene . (provided
by RefSeq , Dec 2011 )

<--------------------------------------------------------------------------------------------------------------------------------------->

@SCP: <Actin filament dynamics>	br: <myosin light chain kinase>	official symbol: <True>	abstract_count: <?>
indentified terms: <myosin light chain kinase>
+Validation: <True_positive>

Disruption of either actin filaments by cytochalasin D ( CD ) or actin - myosin contractility
by ML - 7 , an inhibitor of <myosin light chain kinase> ( MLCK ) , altered the flattened
morphology of quiescent cells to a retracted one , without affecting the association
between EGFR and PLCgamma .

 Myosin II activity is stimulated by a cGMP - activated <myosin light chain kinase> and
inhibited by myosin heavy chain kinases ( MHCKs ) that block bipolar filament assembly
.

 Myosin light chain kinase ( MLCK ) phosphorylates the light chain of smooth muscle myosin
enabling its interaction with actin .

 Relaxation of the muscle follows removal of Ca2+ from the sarcoplasm , whereupon calmodulin
dissociates from <myosin light chain kinase> regenerating the inactive kinase ; myosin
is dephosphorylated by myosin light chain phosphatase(s) , whereupon it dissociates
and remains detached from the actin filament and the muscle relaxes .

 The 155 - kDa component of bovine stomach , which exhibits a strong actomyosin ( AM ) activating
activity and a relatively weak <myosin light chain kinase> ( MLCK ) activity , has a strong
affinity for the actin filament and the actin - binding site is confined to an 80 amino
acid residue on its N - terminal side .


NCBI - summary for MYLK
This gene , a muscle member of the immunoglobulin gene superfamily ,
encodes myosin light chain kinase which is a calcium / calmodulin
dependent enzyme . This kinase phosphorylates myosin regulatory light
chains to facilitate myosin interaction with <actin> filaments to
produce contractile activity . This gene encodes both smooth muscle
and nonmuscle isoforms . In addition , using a separate promoter in
an intron in the 3&apos ; region , it encodes telokin , a small
protein identical in sequence to the C - terminus of myosin light
chain kinase , that is independently expressed in smooth muscle and
functions to stabilize unphosphorylated myosin filaments . A
pseudogene is located on the p arm of chromosome 3 . Four transcript
variants that produce four isoforms of the calcium / calmodulin
dependent enzyme have been identified as well as two transcripts that
produce two isoforms of telokin . Additional variants have been
identified but lack full length transcripts . (provided by RefSeq ,
Jul 2008 )

<--------------------------------------------------------------------------------------------------------------------------------------->

@SCP: <Actin filament dynamics>	br: <myosin VA>	official symbol: <True>	abstract_count: <?>
indentified terms: <myosin V>
+Validation: <True_positive>

A gliding filament assay is constructed in which a sparsely labeled actin filament
( 0.3% of the actin monomers contain 6' - iodoacetamidotetramethylrhodamine (IATR)
) is translocated by a field of unlabeled <myosin V> fixed to the surface .

 Because <myosin V> has a two - headed structure with an expanded neck domain , it has been
postulated to 'walk' along the 36 - nm helical repeat of the actin filament , with one
head attached to the actin and leading the other head to the neighbouring helical pitch
.

 Consistently myosin X failed to support the actin translocation at low density in an
in vitro motility assay where <myosin V> , a processive motor , supports the actin filament
movement .

 Green fluorescent protein - VP26 foci co - localize with the actin motor <myosin V> ,
suggesting that viral capsids travel along nuclear actin filaments using myosin -
based directed transport .

 Here we use submillisecond dark - field imaging of gold nanoparticle - labeled <myosin
V> to directly observe the free head as it releases from the actin filament , diffuses
forward and rebinds .


NCBI - summary for MYO5A
This gene is one of three myosin V heavy - chain genes , belonging
to the myosin gene superfamily . Myosin V is a class of <actin> -
based motor proteins involved in cytoplasmic vesicle transport and
anchorage , spindle - pole alignment and mRNA translocation . The
protein encoded by this gene is abundant in melanocytes and nerve
cells . Mutations in this gene cause Griscelli syndrome type - 1 (
GS1 ) , Griscelli syndrome type - 3 ( GS3 ) and neuroectodermal
melanolysosomal disease , or Elejalde disease . Multiple
alternatively spliced transcript variants encoding different isoforms
have been reported , but the full - length nature of some variants
has not been determined . (provided by RefSeq , Dec 2008 )

<--------------------------------------------------------------------------------------------------------------------------------------->

@SCP: <Actin filament dynamics>	br: <myosin VI>	official symbol: <True>	abstract_count: <?>
indentified terms: <myosin VI> <Myosin VI>
+Validation: <True_positive>

Finally , <myosin VI> may generate actin - dependent forces for membrane invagination
or vesicle movement during the early stages of endocytosis .

 In an extraordinary reversal of this dogma , an abundant and widespread unconventional
myosin known as <myosin VI> has recently been shown to move towards the pointed end of
the actin filament - the opposite direction of all other characterized myosins .

 Measurements with double - headed <myosin VI> demonstrate that the heads are not independent
, and the native dimer hydrolyzes multiple ATPs per diffusional encounter with an actin
filament .

 Myosin VI ( MVI ) is a dimeric molecular motor that translocates backwards on actin filaments
with a surprisingly large and variable step size , given its short lever arm .

 Myosin VI ( Myo6 ) is unique among myosins in that it moves toward the minus ( pointed )
end of the actin filament .


NCBI - summary for MYO6
This gene encodes a reverse - direction motor protein that moves
toward the minus end of <actin> filaments and plays a role in
intracellular vesicle and organelle transport . The protein consists
of a motor domain containing an ATP - and an <actin> - binding site
and a globular tail which interacts with other proteins . This
protein maintains the structural integrity of inner ear hair cells
and mutations in this gene cause non - syndromic autosomal dominant
and recessive hearing loss . Alternative splicing results in multiple
transcript variants encoding distinct isoforms . (provided by RefSeq
, Jul 2014 )

<--------------------------------------------------------------------------------------------------------------------------------------->

@SCP: <Actin filament dynamics>	br: <myosin, heavy chain 11, smooth muscle>	official symbol: <True>	abstract_count: <?>
indentified terms: <SMMHC isoform> <smooth muscle myosin heavy chain (SMMHC)>
+Validation: <True_positive>

SMMHC

 SMMHC


NCBI - summary for MYH11
The protein encoded by this gene is a smooth muscle myosin belonging
to the myosin heavy chain family . The gene product is a subunit of a
hexameric protein that consists of two heavy chain subunits and two
pairs of non - identical light chain subunits . It functions as a
major contractile protein , converting chemical energy into
mechanical energy through the hydrolysis of ATP . The gene encoding a
human ortholog of rat NUDE1 is transcribed from the reverse strand of
this gene , and its 3&apos ; end overlaps with that of the latter .
The pericentric inversion of chromosome 16 (inv(16)(p13q22)) produces
a chimeric transcript that encodes a protein consisting of the first
165 residues from the N terminus of core - binding factor beta in a
fusion with the C - terminal portion of the smooth muscle myosin
heavy chain . This chromosomal rearrangement is associated with acute
myeloid leukemia of the M4Eo subtype . Alternative splicing generates
isoforms that are differentially expressed , with ratios changing
during muscle cell maturation . Alternatively spliced transcript
variants encoding different isoforms have been identified . (provided
by RefSeq , Jul 2008 )

<--------------------------------------------------------------------------------------------------------------------------------------->

@SCP: <Actin filament dynamics>	br: <myosin, heavy chain 14, non-muscle>	official symbol: <True>	abstract_count: <?>
indentified terms: <Myosin>
+Validation: <True_positive>

However , the physical interaction between <Myosin> and actin filaments that is necessary
for contractility can induce actin filament turnover , potentially compromising
the contractile apparatus itself .

 Longitudinal distortions and transversal fluctuations of an actin filament sliding
on <Myosin> molecules .

 <Myosin> - 10 is an actin - based molecular motor that participates in essential intracellular
processes such as filopodia formation / extension , phagocytosis , cell migration
, and mitotic spindle maintenance .

 <Myosin> - 10 proteins are phosphoinositide - binding , actin - based motors that contain
carboxy - terminal MyTH4 and FERM domains of unknown function .

 <Myosin> - 6 walks toward the pointed end of F - actin (5) , traveling toward the cell center
along older segments of the actin filament .


NCBI - summary for MYH14
This gene encodes a member of the myosin superfamily . The protein
represents a conventional non - muscle myosin ; it should not be
confused with the unconventional myosin - 14 ( MYO14 ) . Myosins are
<actin> - dependent motor proteins with diverse functions including
regulation of cytokinesis , cell motility , and cell polarity .
Mutations in this gene result in one form of autosomal dominant
hearing impairment . Multiple transcript variants encoding different
isoforms have been found for this gene . (provided by RefSeq , Dec
2011 )

<--------------------------------------------------------------------------------------------------------------------------------------->

@SCP: <Actin filament dynamics>	br: <myosin, light chain 9, regulatory>	official symbol: <True>	abstract_count: <?>
indentified terms: <MLC2>
+Validation: <True_positive>

Significantly , in osteosarcoma cell lines , knockdown of AFAP1L1 inhibits phosphorylated
<MLC2> recruitment to filamentous - actin structures , disrupts invadopodia formation
, cell attachment , migration and invasion .

Cardiac - specific myosin light chain kinase ( cMLCK ) is the kinase predominantly responsible
for the maintenance of the basal level of phosphorylation of cardiac myosin light chain
2 ( MLC2 ) , which it phosphorylates at Ser - 15 .

 The mechanism involved in the inhibition of MLC2 phosphorylation by NDRG1 was mediated
by a significant ( P &lt ; 0.001 ) decrease in ROCK1 expression that is a key kinase involved
in <MLC2> phosphorylation .


NCBI - summary for MYL9
Myosin , a structural component of muscle , consists of two heavy
chains and four light chains . The protein encoded by this gene is a
myosin light chain that may regulate muscle contraction by modulating
the ATPase activity of myosin heads . The encoded protein binds
calcium and is activated by myosin light chain kinase . Two
transcript variants encoding different isoforms have been found for
this gene . (provided by RefSeq , Jul 2008 )

<--------------------------------------------------------------------------------------------------------------------------------------->

@SCP: <Actin filament dynamics>	br: <myotrophin>	official symbol: <True>	abstract_count: <?>
indentified terms:
+Validation: <Positive_for_at_least_one_child>


NCBI - summary for MTPN
The transcript produced from this gene is bi - cistronic and can
encode both myotrophin and leucine zipper protein 6 . The myotrophin
protein is associated with cardiac hypertrophy , where it is involved
in the conversion of NFkappa B p50 - p65 heterodimers to p50 - p50
and p65 - p65 homodimers . This protein also has a potential function
in cerebellar morphogenesis , and it may be involved in the
differentiation of cerebellar neurons , particularly of granule cells
. A cryptic ORF at the 3&apos ; end of this transcript uses a novel
internal ribosome entry site and a non - AUG translation initiation
codon to produce leucine zipper protein 6 , a 6.4 kDa tumor antigen
that is associated with myeloproliferative disease . (provided by
RefSeq , Jul 2008 )

<--------------------------------------------------------------------------------------------------------------------------------------->

@SCP: <Actin filament dynamics>	br: <NCK adaptor protein 1>	official symbol: <True>	abstract_count: <?>
indentified terms: <Nck>
+Validation: <Positive_for_at_least_one_child>

In summary , our observations suggest that the <Nck> adapters are needed for signaling
to Rho GTPases and actin dynamics downstream of the PDGFbeta receptor .

Cells depleted of the WAVE - complex component <Nck> - associated protein 1 ( Nap1 ) ,
and , in consequence , of lamellipodia , exhibited normal filopodia protrusion .

 We also report that <Nck> - interacting kinase ( NIK ) , a MAP4K4 , binds and directly phosphorylates
the Arp2 subunit , which increases the nucleating activity of the Arp2 / 3 complex .


NCBI - summary for NCK1
The protein encoded by this gene is one of the signaling and
transforming proteins containing Src homology 2 and 3 ( SH2 and SH3 )
domains . It is located in the cytoplasm and is an adaptor protein
involved in transducing signals from receptor tyrosine kinases to
downstream signal recipients such as RAS . Alternatively spliced
transcript variants encoding different isoforms have been found .
(provided by RefSeq , Jun 2010 )

<--------------------------------------------------------------------------------------------------------------------------------------->

@SCP: <Actin filament dynamics>	br: <NCK interacting protein with SH3 domain>	official symbol: <True>	abstract_count: <?>
indentified terms:
+Validation: <Positive_for_at_least_one_child>


NCBI - summary for NCKIPSD
The protein encoded by this gene is localized exclusively in the
cell nucleus . It plays a role in signal transduction , and may
function in the maintenance of sarcomeres and in the assembly of
myofibrils into sarcomeres . It also plays an important role in
stress fiber formation . The gene is involved in therapy - related
leukemia by a chromosomal translocation t(3;11)(p21;q23) that
involves this gene and the myeloid / lymphoid leukemia gene .
Alternative splicing results in multiple transcript variants of this
gene . (provided by RefSeq , Jul 2013 )

<--------------------------------------------------------------------------------------------------------------------------------------->

@SCP: <Actin filament dynamics>	br: <NCK-associated protein 1>	official symbol: <True>	abstract_count: <?>
indentified terms:
+Validation: <Positive_for_at_least_one_child>


NCBI - summary for NCKAP1
-

<--------------------------------------------------------------------------------------------------------------------------------------->

@SCP: <Actin filament dynamics>	br: <par-6 family cell polarity regulator alpha>	official symbol: <True>	abstract_count: <?>
indentified terms:
+Validation: <Positive_for_at_least_one_child>


NCBI - summary for PARD6A
This gene is a member of the PAR6 family and encodes a protein with
a PSD95 / Discs - large / ZO1 ( PDZ ) domain and a semi - Cdc42 / Rac
interactive binding ( CRIB ) domain . This cell membrane protein is
involved in asymmetrical cell division and cell polarization
processes as a member of a multi - protein complex . The protein also
has a role in the epithelial - to - mesenchymal transition ( EMT )
that characterizes the invasive phenotype associated with metastatic
carcinomas . Alternate transcriptional splice variants , encoding
different isoforms , have been characterized . (provided by RefSeq ,
Jul 2008 )

<--------------------------------------------------------------------------------------------------------------------------------------->

@SCP: <Actin filament dynamics>	br: <PDZ and LIM domain 3>	official symbol: <True>	abstract_count: <?>
indentified terms: <ALP>
+Validation: <True_positive>

ALP

 Collectively , these results suggest a critical role of <ALP> on muscle differentiation
, likely via cytoskeletal regulation of SRF .


NCBI - summary for PDLIM3
The protein encoded by this gene contains a PDZ domain and a LIM
domain , indicating that it may be involved in cytoskeletal assembly
. In support of this , the encoded protein has been shown to bind the
spectrin - like repeats of alpha - actinin - 2 and to colocalize with
alpha - actinin - 2 at the Z lines of skeletal muscle . Alternatively
spliced transcript variants encoding multiple isoforms have been
observed for this gene . Aberrant alternative splicing of this gene
may play a role in myotonic dystrophy . (provided by RefSeq , Apr
2012 )

<--------------------------------------------------------------------------------------------------------------------------------------->

@SCP: <Actin filament dynamics>	br: <PDZ and LIM domain 5>	official symbol: <True>	abstract_count: <?>
indentified terms: <LIM>
+Validation: <True_positive>

Cofilin , a key regulator of actin filament dynamics , is inactivated by phosphorylation
at Ser - 3 by <LIM> - kinases and is reactivated by dephosphorylation by a family of protein
phosphatases , termed Slingshot ( SSH ) .

 <LIM> - kinase 1 ( LIMK - 1 ) is a downstream effector of the Rho family of GTPases that phosphorylates
and inactivates an actin depolymerization factor , cofilin , to induce the formation
of actin fiber .

 <LIM> - kinase 1 ( LIMK1 ) is a serine / threonine kinase that phosphorylates cofilin
and regulates actin - filament dynamics .

 <LIM> - kinase 1 ( LIMK1 ) regulates actin cytoskeletal reorganization by phosphorylating
and inactivating cofilin , an actin filament - depolymerizing and - severing protein
.

 <LIM> motif - containing protein kinase 1 ( LIMK1 ) regulates actin reorganization
by phosphorylating and inactivating cofilin , an actin - depolymerizing and - severing
protein .


NCBI - summary for PDLIM5
This gene encodes a member of a family of proteins that possess a
100 - amino acid PDZ domain at the N terminus and one to three LIM
domains at the C - terminus . This family member functions as a
scaffold protein that tethers protein kinases to the Z - disk in
striated muscles . It is thought to function in cardiomyocyte
expansion and in restraining postsynaptic growth of excitatory
synapses . Alternative splicing of this gene results in multiple
transcript variants . (provided by RefSeq , Jan 2012 )

<--------------------------------------------------------------------------------------------------------------------------------------->

@SCP: <Actin filament dynamics>	br: <phosphoinositide kinase, FYVE finger containing>	official symbol: <True>	abstract_count: <?>
indentified terms:
+Validation: <Positive_for_at_least_one_child>


NCBI - summary for PIKFYVE
Phosphorylated derivatives of phosphatidylinositol ( PtdIns )
regulate cytoskeletal functions , membrane trafficking , and receptor
signaling by recruiting protein complexes to cell - and endosomal -
membranes . Humans have multiple PtdIns proteins that differ by the
degree and position of phosphorylation of the inositol ring . This
gene encodes an enzyme ( PIKfyve ; also known as phosphatidylinositol
- 3 - phosphate 5 - kinase type III or PIPKIII ) that phosphorylates
the D - 5 position in PtdIns and phosphatidylinositol - 3 - phosphate
( PtdIns3P ) to make PtdIns5P and PtdIns(3,5)biphosphate . The D - 5
position also can be phosphorylated by type I PtdIns4P - 5 - kinases
( PIP5Ks ) that are encoded by distinct genes and preferentially
phosphorylate D - 4 phosphorylated PtdIns . In contrast , PIKfyve
preferentially phosphorylates D - 3 phosphorylated PtdIns . In
addition to being a lipid kinase , PIKfyve also has protein kinase
activity . PIKfyve regulates endomembrane homeostasis and plays a
role in the biogenesis of endosome carrier vesicles from early
endosomes . Mutations in this gene cause corneal fleck dystrophy (
CFD ) ; an autosomal dominant disorder characterized by numerous
small white flecks present in all layers of the corneal stroma .
Histologically , these flecks appear to be keratocytes distended with
lipid and mucopolysaccharide filled intracytoplasmic vacuoles .
Alternative splicing results in multiple transcript variants encoding
distinct isoforms . (provided by RefSeq , May 2010 )

<--------------------------------------------------------------------------------------------------------------------------------------->

@SCP: <Actin filament dynamics>	br: <plastin 1>	official symbol: <True>	abstract_count: <?>
indentified terms: <plastin>
+Validation: <Positive_for_at_least_one_child>

In view of recent studies showing that L - <plastin> , the leukocyte homolog of fimbrin
, has a higher binding affinity for beta - actin than for gamma - actin , a mechanism is
proposed for how hair cells might restrict formation of actin filament bundles to a
single cellular site ( i.e .

 L - <plastin> stabilizes actin filament structures by means of its actin - bundling
activity .

 Phosphorylated L - <plastin> might act as an integrator of signals controlling the
assembly of the actin cytoskeleton and cell motility in a 3D - space .

 T - Plastin also decreased the F - actin disassembly rate and inhibited cofilin - mediated
depolymerization of actin filaments in vitro .

 Together , our study discloses a novel unexpected role of the actin bundling protein
L - <plastin> as a cell protective protein against TNF - cytotoxicity .


NCBI - summary for PLS1
Plastins are a family of <actin> - binding proteins that are
conserved throughout eukaryote evolution and expressed in most
tissues of higher eukaryotes . In humans , two ubiquitous plastin
isoforms ( L and T ) have been identified . The protein encoded by
this gene is a third distinct plastin isoform , which is specifically
expressed at high levels in the small intestine . Alternatively
spliced transcript variants varying in the 5&apos ; UTR , but
encoding the same protein , have been found for this gene . A
pseudogene of this gene is found on chromosome 11 . (provided by
RefSeq , Feb 2010 )

<--------------------------------------------------------------------------------------------------------------------------------------->

@SCP: <Actin filament dynamics>	br: <plastin 3>	official symbol: <True>	abstract_count: <?>
indentified terms: <plastin>
+Validation: <Positive_for_at_least_one_child>

In view of recent studies showing that L - <plastin> , the leukocyte homolog of fimbrin
, has a higher binding affinity for beta - actin than for gamma - actin , a mechanism is
proposed for how hair cells might restrict formation of actin filament bundles to a
single cellular site ( i.e .

 L - <plastin> stabilizes actin filament structures by means of its actin - bundling
activity .

 Phosphorylated L - <plastin> might act as an integrator of signals controlling the
assembly of the actin cytoskeleton and cell motility in a 3D - space .

 T - Plastin also decreased the F - actin disassembly rate and inhibited cofilin - mediated
depolymerization of actin filaments in vitro .

 Together , our study discloses a novel unexpected role of the actin bundling protein
L - <plastin> as a cell protective protein against TNF - cytotoxicity .


NCBI - summary for PLS3
Plastins are a family of <actin> - binding proteins that are
conserved throughout eukaryote evolution and expressed in most
tissues of higher eukaryotes . In humans , two ubiquitous plastin
isoforms ( L and T ) have been identified . Plastin 1 ( otherwise
known as Fimbrin ) is a third distinct plastin isoform which is
specifically expressed at high levels in the small intestine . The L
isoform is expressed only in hemopoietic cell lineages , while the T
isoform has been found in all other normal cells of solid tissues
that have replicative potential ( fibroblasts , endothelial cells ,
epithelial cells , melanocytes , etc . ) . The C - terminal 570 amino
acids of the T - plastin and L - plastin proteins are 83% identical .
It contains a potential calcium - binding site near the N terminus .
Alternate splicing results in multiple transcript variants .
(provided by RefSeq , Feb 2010 )

<--------------------------------------------------------------------------------------------------------------------------------------->

@SCP: <Actin filament dynamics>	br: <pleckstrin homology domain containing, family G (with RhoGef domain) member 2>	official symbol: <True>	abstract_count: <?>
indentified terms:
+Validation: <Positive_for_at_least_one_child>


NCBI - summary for PLEKHG2
-

<--------------------------------------------------------------------------------------------------------------------------------------->

@SCP: <Actin filament dynamics>	br: <profilin 1>	official symbol: <True>	abstract_count: <?>
indentified terms:
+Validation: <Positive_for_at_least_one_child>


NCBI - summary for PFN1
This gene encodes a member of the profilin family of small <actin> -
binding proteins . The encoded protein plays an important role in
<actin> <dynamics> by regulating <actin> polymerization in response
to extracellular signals . Deletion of this gene is associated with
Miller - Dieker syndrome , and the encoded protein may also play a
role in Huntington disease . Multiple pseudogenes of this gene are
located on chromosome 1 . (provided by RefSeq , Jul 2012 )

<--------------------------------------------------------------------------------------------------------------------------------------->

@SCP: <Actin filament dynamics>	br: <profilin 2>	official symbol: <True>	abstract_count: <?>
indentified terms:
+Validation: <Positive_for_at_least_one_child>


NCBI - summary for PFN2
The protein encoded by this gene is a ubiquitous <actin> monomer -
binding protein belonging to the profilin family . It is thought to
regulate <actin> polymerization in response to extracellular signals
. There are two alternatively spliced transcript variants encoding
different isoforms described for this gene . (provided by RefSeq ,
Jul 2008 )

<--------------------------------------------------------------------------------------------------------------------------------------->

@SCP: <Actin filament dynamics>	br: <pyridoxal (pyridoxine, vitamin B6) phosphatase>	official symbol: <True>	abstract_count: <?>
indentified terms: <chronophin>
+Validation: <Positive_for_at_least_one_child>

Recently , it has been reported that PLP phosphatase / <chronophin> ( PLPP / CIN ) directly
dephosphorylates actin - depolymerizing factor ( ADF ) / cofilin as well as PLP .

chronophin

 Cofilin / ADF are inactivated by phosphorylation at the serine residue at position
3 by LIM - kinases ( LIMKs ) and testicular protein kinases ( TESKs ) and are reactivated
by dephosphorylation by the slingshot ( SSH ) family of protein phosphatases and <chronophin>
.

 Here , using size - exclusion chromatography and co - immunoprecipitation , we demonstrate
that PAR - 2 promotes the formation of a complex containing beta - arrestins , cofilin
, and <chronophin> ( CIN ) in primary leukocytes and cultured cells .


NCBI - summary for PDXP
Pyridoxal 5 - prime - phosphate ( PLP ) is the active form of
vitamin B6 that acts as a coenzyme in maintaining biochemical
homeostasis . The preferred degradation route from PLP to 4 -
pyridoxic acid involves the dephosphorylation of PLP by PDXP ( Jang
et al . , 2003 (PubMed 14522954) ) . (supplied by OMIM , Mar 2008 )

<--------------------------------------------------------------------------------------------------------------------------------------->

@SCP: <Actin filament dynamics>	br: <pyrophosphatase (inorganic) 1>	official symbol: <True>	abstract_count: <?>
indentified terms: <inorganic>
+Validation: <Positive_for_at_least_one_child>

Actin polymerization is coupled to the hydrolysis of adenosine triphosphate ( ATP
) into adenosine diphosphate ( ADP ) and <inorganic> phosphate ( P(i) ) .

 Addition of ATP , ADP , or <inorganic> orthophosphate , however , converted it into a
straight filament with typical double strands .

 ADP - F - actin binds <inorganic> phosphate with a Kd close to that of cytoplasmic concentrations
to form an ADP.Pi - F - actin form which has different kinetic , structural and behavioural
properties to ADP - F - actin .

 Current theory and experiments describing actin polymerization suggest that site
- specific cleavage of bound nucleotide following F - actin filament formation causes
the barbed ends of microfilaments to be capped first with ATP subunits , then with ADP
bound to <inorganic> phosphate ( ADP.Pi ) at steady - state .

 Filaments prepared from G - actin in the presence of MgADP were more flexible ( rFA = 0.051
) than those polymerized with MgATP ; the addition of exogenous <inorganic> phosphate
or beryllium trifluoride to ADP filaments , however , decreased the filament flexibility
( increased the anisotropy ) to that seen in the presence of MgATP .


NCBI - summary for PPA1
The protein encoded by this gene is a member of the inorganic
pyrophosphatase ( PPase ) family . PPases catalyze the hydrolysis of
pyrophosphate to inorganic phosphate , which is important for the
phosphate metabolism of cells . Studies of a similar protein in
bovine suggested a cytoplasmic localization of this enzyme .
(provided by RefSeq , Jul 2008 )

<--------------------------------------------------------------------------------------------------------------------------------------->

@SCP: <Actin filament dynamics>	br: <RAB35, member RAS oncogene family>	official symbol: <True>	abstract_count: <?>
indentified terms:
+Validation: <Positive_for_at_least_one_child>


NCBI - summary for RAB35
-

<--------------------------------------------------------------------------------------------------------------------------------------->

@SCP: <Actin filament dynamics>	br: <radixin>	official symbol: <True>	abstract_count: <?>
indentified terms: <radixin>
+Validation: <Positive_for_at_least_one_child>

A second function of NHE1 as a structural anchor for actin filaments through its direct
binding of the ezrin , <radixin> , and moesin ( ERM ) family of actin - binding proteins
was recently identified .

 CD44 has been identified as a membrane - binding partner for ezrin / <radixin> / moesin
( ERM ) proteins , plasma membrane / actin filament cross - linkers .

 During studies of the actin cytoskeleton in cultured endothelial cells we have observed
that the luminal side of many cells contains F - actin microdomains that are rich in the
hyaluronan receptor CD44 and in ezrin - <radixin> - moesin ( ERM ) proteins .

 Ezrin , <radixin> , moesin and merlin ( ERM ) proteins are highly homologous actin - binding
proteins that share extensive sequence similarity with each other .

 The possible roles of <radixin> at the cleavage furrow are discussed with special reference
to the molecular mechanism of the actin filament - plasma membrane interaction at the
furrow .


NCBI - summary for RDX
Radixin is a cytoskeletal protein that may be important in linking
<actin> to the plasma membrane . It is highly similar in sequence to
both ezrin and moesin . The radixin gene has been localized by
fluorescence in situ hybridization to 11q23 . A truncated version
representing a pseudogene ( RDXP2 ) was assigned to Xp21.3 . Another
pseudogene that seemed to lack introns ( RDXP1 ) was mapped to 11p by
Southern and PCR analyses . Multiple alternatively spliced transcript
variants encoding different isoforms have been found for this gene .
(provided by RefSeq , May 2012 )

<--------------------------------------------------------------------------------------------------------------------------------------->

@SCP: <Actin filament dynamics>	br: <ras-related C3 botulinum toxin substrate 2 (rho family, small GTP binding protein Rac2)>	official symbol: <True>	abstract_count: <?>
indentified terms: <Rho family>
+Validation: <Positive_for_at_least_one_child>

Although little is known about the signaling pathways that regulate actin assembly
, small GTPases of the <Rho family> appear to be necessary (8) (9) (10) (11) .

 Cdc42 , a member of the <Rho family> of GTP binding proteins , functions in the formation
of polarized actin structures , in elongation of cell shape , and in cell signaling .

 Downstream of the Rho family proteins , actin polymerization may be induced by an increase
in the availability of actin filament barbed ends .

 In fibroblasts , the <Rho family> members Rho and Rac regulate actin polymerization
to produce stress fibers and lamellipodia , respectively .

 In many cases , actin assembly is initiated when proteins of the WASP / Scar family respond
to signals from <Rho family> G proteins and stimulate the actin - nucleating activity
of the Arp2 / 3 complex .


NCBI - summary for RAC2
This gene encodes a member of the Ras superfamily of small guanosine
triphosphate ( GTP ) - metabolizing proteins . The encoded protein
localizes to the plasma membrane , where it regulates diverse
processes , such as secretion , phagocytosis , and cell polarization
. Activity of this protein is also involved in the generation of
reactive oxygen species . Mutations in this gene are associated with
neutrophil immunodeficiency syndrome . There is a pseudogene for this
gene on chromosome 6 . (provided by RefSeq , Jul 2013 )

<--------------------------------------------------------------------------------------------------------------------------------------->

@SCP: <Actin filament dynamics>	br: <Rho family GTPase 1>	official symbol: <True>	abstract_count: <?>
indentified terms: <Rnd1>
+Validation: <True_positive>

Expression of <Rnd1> or Rnd3 / RhoE in fibroblasts inhibits the formation of actin stress
fibers , membrane ruffles , and integrin - based focal adhesions and induces loss of
cell - substrate adhesion leading to cell rounding ( hence Rnd for "round" ) .

 Transfection with RhoA , RhoB or RhoC induced the assembly of stress fibres , whereas
<Rnd1> - Rnd3 resulted in the loss of stress fibres , but this effect was associated with
the formation of actin - and ezrin - containing dorsal microvilli .

This work paves the way for structural and protein - protein / protein - ligand interaction
studies of <Rnd1> by solution NMR and also provides a guide for optimization and stabilization
of other Rho GTPases .


NCBI - summary for RND1
This gene encodes a protein that belongs to the Rho GTPase family .
Members of this family regulate the organization of the <actin>
cytoskeleton in response to extracellular growth factors . A similar
protein in rat interacts with a microtubule regulator to control axon
extension . (provided by RefSeq , Apr 2014 )

<--------------------------------------------------------------------------------------------------------------------------------------->

@SCP: <Actin filament dynamics>	br: <Rho-associated, coiled-coil containing protein kinase 1>	official symbol: <True>	abstract_count: <?>
indentified terms: <ROCK1>
+Validation: <True_positive>

ROCK1 can directly phosphorylate FHOD3 , and FHOD3 seems to be the downstream mediator
of the exaggerated actin filament formation phenotype that is induced in cardiomyocytes
upon the overexpression of constitutively active <ROCK1> .

Inhibition of ROCK pharmacologically , through specific ROCK1 and ROCK2 short hairpin
RNA , or by using dendritic cells generated from <ROCK1> - deficient mice all resulted
in enhanced CD1d - mediated Ag presentation compared with controls .

 Moreover , we identified that NDRG1 inhibited an important regulatory pathway mediated
by the Rho - associated , coiled - coil containing protein kinase 1 ( ROCK1 ) / phosphorylated
myosin light chain 2 ( pMLC2 ) pathway that modulates stress fiber assembly .

 Our results suggest that the BRG1 protein affects the RhoA pathway by increasing the
protein level of <ROCK1> , which allows stress - fibre - like structures to form .


NCBI - summary for ROCK1
This gene encodes a protein serine / threonine kinase that is
activated when bound to the GTP - bound form of Rho . The small
GTPase Rho regulates formation of focal adhesions and stress fibers
of fibroblasts , as well as adhesion and aggregation of platelets and
lymphocytes by shuttling between the inactive GDP - bound form and
the active GTP - bound form . Rho is also essential in cytokinesis
and plays a role in transcriptional activation by serum response
factor . This protein , a downstream effector of Rho , phosphorylates
and activates LIM kinase , which in turn , phosphorylates cofilin ,
inhibiting its <actin> - depolymerizing activity . A pseudogene ,
related to this gene , is also located on chromosome 18 . (provided
by RefSeq , Aug 2015 )

<--------------------------------------------------------------------------------------------------------------------------------------->

@SCP: <Actin filament dynamics>	br: <Rho-associated, coiled-coil containing protein kinase 2>	official symbol: <True>	abstract_count: <?>
indentified terms:
+Validation: <Positive_for_at_least_one_child>


NCBI - summary for ROCK2
The protein encoded by this gene is a serine / threonine kinase that
regulates cytokinesis , smooth muscle contraction , the formation of
<actin> stress fibers and focal adhesions , and the activation of the
c - fos serum response element . This protein , which is an isozyme
of ROCK1 is a target for the small GTPase Rho . (provided by RefSeq ,
Jul 2008 )

<--------------------------------------------------------------------------------------------------------------------------------------->

@SCP: <Actin filament dynamics>	br: <RPTOR independent companion of MTOR, complex 2>	official symbol: <True>	abstract_count: <?>
indentified terms: <Rictor>
+Validation: <True_positive>

Taken together , our findings suggest that the Rictor - Myo1c complex is distinct from
mTORC2 and that Myo1c , in conjunction with <Rictor> , participates in cortical actin
remodeling events .

Rictor

 <Rictor> knockdown by RNAi was also found to impede Sertoli cell - cell GJ communication
, disrupting protein distribution ( e.g .


NCBI - summary for RICTOR
RICTOR and MTOR ( FRAP1 ; MIM 601231 ) are components of a protein
complex that integrates nutrient - and growth factor - derived
signals to regulate cell growth ( Sarbassov et al . , 2004 (PubMed
15268862) ) . (supplied by OMIM , Mar 2008 )

<--------------------------------------------------------------------------------------------------------------------------------------->

@SCP: <Actin filament dynamics>	br: <S100 calcium binding protein A1>	official symbol: <True>	abstract_count: <?>
indentified terms:
+Validation: <Positive_for_at_least_one_child>


NCBI - summary for S100A1
The protein encoded by this gene is a member of the S100 family of
proteins containing 2 EF - hand calcium - binding motifs . S100
proteins are localized in the cytoplasm and / or nucleus of a wide
range of cells , and involved in the regulation of a number of
cellular processes such as cell cycle progression and differentiation
. S100 genes include at least 13 members which are located as a
cluster on chromosome 1q21 . This protein may function in stimulation
of Ca2+ - induced Ca2+ release , inhibition of microtubule assembly ,
and inhibition of protein kinase C - mediated phosphorylation .
Reduced expression of this protein has been implicated in
cardiomyopathies . (provided by RefSeq , Jul 2008 )

<--------------------------------------------------------------------------------------------------------------------------------------->

@SCP: <Actin filament dynamics>	br: <S100 calcium binding protein A6>	official symbol: <True>	abstract_count: <?>
indentified terms: <S100A6>
+Validation: <True_positive>

These proteins include 14 - 3 - 3 sigma , numerous actin fragments , actin filament related
proteins cofilin - 1 and destrin , galectin - 3 , galectin - 7 , prohibitin , <S100A6> ,
S100A9 , and many others .

CacyBP / SIP , originally identified as a <S100A6> target , was shown to interact with
some other S100 proteins as well as with Siah - 1 , Skp1 , tubulin and ERK1 / 2 kinases ( reviewed
in Schneider and Filipek , Amino Acids , 2010 ) .


NCBI - summary for S100A6
The protein encoded by this gene is a member of the S100 family of
proteins containing 2 EF - hand calcium - binding motifs . S100
proteins are localized in the cytoplasm and / or nucleus of a wide
range of cells , and involved in the regulation of a number of
cellular processes such as cell cycle progression and differentiation
. S100 genes include at least 13 members which are located as a
cluster on chromosome 1q21 . This protein may function in stimulation
of Ca2+ - dependent insulin release , stimulation of prolactin
secretion , and exocytosis . Chromosomal rearrangements and altered
expression of this gene have been implicated in melanoma . (provided
by RefSeq , Jul 2008 )

<--------------------------------------------------------------------------------------------------------------------------------------->

@SCP: <Actin filament dynamics>	br: <scinderin>	official symbol: <True>	abstract_count: <?>
indentified terms:
+Validation: <Positive_for_at_least_one_child>


NCBI - summary for SCIN
SCIN is a Ca(2+) - dependent <actin> - severing and - capping
protein ( Zunino et al . , 2001 (PubMed 11568009) ) . (supplied by
OMIM , May 2010 )

<--------------------------------------------------------------------------------------------------------------------------------------->

@SCP: <Actin filament dynamics>	br: <SH3-domain kinase binding protein 1>	official symbol: <True>	abstract_count: <?>
indentified terms:
+Validation: <Positive_for_at_least_one_child>


NCBI - summary for SH3KBP1
This gene encodes an adapter protein that contains three N -
terminal Src homology domains , a proline rich region and a C -
terminal coiled - coil domain . The encoded protein facilitates
protein - protein interactions and has been implicated in numerous
cellular processes including apoptosis , cytoskeletal rearrangement ,
cell adhesion and in the regulation of clathrin - dependent
endocytosis . Alternate splicing results in multiple transcript
variants . (provided by RefSeq , May 2010 )

<--------------------------------------------------------------------------------------------------------------------------------------->

@SCP: <Actin filament dynamics>	br: <slingshot protein phosphatase 1>	official symbol: <True>	abstract_count: <?>
indentified terms:
+Validation: <Positive_for_at_least_one_child>


NCBI - summary for SSH1
The protein encoded by this gene belongs to the slingshot homolog (
SSH ) family of phosphatases , which regulate <actin> <filament>
<dynamics> . The SSH proteins dephosphorylate and activate the
<actin> binding / depolymerizing factor cofilin , which subsequently
binds to <actin> filaments and stimulates their disassembly . Cofilin
is inactivated by kinases such as LIM domain kinase - 1 ( LIMK1 ) ,
which may also be dephosphorylated and inactivated by SSH proteins .
The SSH family thus appears to play a role in <actin> <dynamics> by
reactivating cofilin proteins . Alternatively spliced transcript
variants encoding different isoforms have been described for this
gene . (provided by RefSeq , Aug 2011 )

<--------------------------------------------------------------------------------------------------------------------------------------->

@SCP: <Actin filament dynamics>	br: <slingshot protein phosphatase 2>	official symbol: <True>	abstract_count: <?>
indentified terms:
+Validation: <Positive_for_at_least_one_child>


NCBI - summary for SSH2
This gene encodes a protein tyrosine phosphatase that plays a key
role in the regulation of <actin> filaments . The encoded protein
dephosphorylates and activates cofilin , which promotes <actin>
<filament> depolymerization . Alternative splicing results in
multiple transcript variants . (provided by RefSeq , Aug 2013 )

<--------------------------------------------------------------------------------------------------------------------------------------->

@SCP: <Actin filament dynamics>	br: <sorting nexin 9>	official symbol: <True>	abstract_count: <?>
indentified terms:
+Validation: <Positive_for_at_least_one_child>


NCBI - summary for SNX9
This gene encodes a member of the sorting nexin family . Members of
this family contain a phosphoinositide binding domain , and are
involved in intracellular trafficking . The encoded protein does not
contain a coiled coil region , like some family members , but does
contain a SRC homology domain near its N - terminus . The encoded
protein is reported to have a variety of interaction partners ,
including of adaptor protein 2 , dynamin , tyrosine kinase non -
receptor 2 , Wiskott - Aldrich syndrome - like , and ARP3 <actin> -
related protein 3 . The encoded protein is implicated in several
stages of intracellular trafficking , including endocytosis ,
macropinocytosis , and F - <actin> nucleation . (provided by RefSeq ,
Jul 2013 )

<--------------------------------------------------------------------------------------------------------------------------------------->

@SCP: <Actin filament dynamics>	br: <spire-type actin nucleation factor 1>	official symbol: <True>	abstract_count: <?>
indentified terms: <Spire>
+Validation: <Positive_for_at_least_one_child>

A common architecture , found in <Spire> , Cobl and VopL / VopF , consists of tandem W domains
that bind three to four actin subunits to form a nucleus .

 Correction : DNA damage induces nuclear actin filament assembly by Formin - 2 and <Spire>
- 1 / 2 that promotes efficient DNA repair .

 Filament severing and re - annealing by Cobl - KAB , which is key in its rapid remodeling
of a population of actin filaments , and most likely responsible for its function in
ciliogenesis , was analyzed by electron microscopy in comparison with <Spire> and
ADF .

 Finally , the <Spire> , cordon - bleu and leiomodin nucleators have revealed new ways
of overcoming the kinetic barriers to actin polymerization .

 Here we use Drosophila <Spire> ( Spir ) as a model system to investigate both how tandem
WH2 domains can nucleate actin and what differentiates nucleating WH2 - containing
proteins from their non - nucleating counterparts .


NCBI - summary for SPIRE1
Spire proteins , such as SPIRE1 , are highly conserved between
species . They belong to the family of Wiskott - Aldrich homology
region - 2 ( WH2 ) proteins , which are involved in <actin>
organization ( Kerkhoff et al . , 2001 (PubMed 11747823) ) .
(supplied by OMIM , Mar 2008 )

<--------------------------------------------------------------------------------------------------------------------------------------->

@SCP: <Actin filament dynamics>	br: <spire-type actin nucleation factor 2>	official symbol: <True>	abstract_count: <?>
indentified terms: <Spire>
+Validation: <Positive_for_at_least_one_child>

A common architecture , found in <Spire> , Cobl and VopL / VopF , consists of tandem W domains
that bind three to four actin subunits to form a nucleus .

 Correction : DNA damage induces nuclear actin filament assembly by Formin - 2 and <Spire>
- 1 / 2 that promotes efficient DNA repair .

 Filament severing and re - annealing by Cobl - KAB , which is key in its rapid remodeling
of a population of actin filaments , and most likely responsible for its function in
ciliogenesis , was analyzed by electron microscopy in comparison with <Spire> and
ADF .

 Finally , the <Spire> , cordon - bleu and leiomodin nucleators have revealed new ways
of overcoming the kinetic barriers to actin polymerization .

 Here we use Drosophila <Spire> ( Spir ) as a model system to investigate both how tandem
WH2 domains can nucleate actin and what differentiates nucleating WH2 - containing
proteins from their non - nucleating counterparts .


NCBI - summary for SPIRE2
-

<--------------------------------------------------------------------------------------------------------------------------------------->

@SCP: <Actin filament dynamics>	br: <supervillin>	official symbol: <True>	abstract_count: <?>
indentified terms:
+Validation: <Positive_for_at_least_one_child>


NCBI - summary for SVIL
This gene encodes a bipartite protein with distinct amino - and
carboxy - terminal domains . The amino - terminus contains nuclear
localization signals and the carboxy - terminus contains numerous
consecutive sequences with extensive similarity to proteins in the
gelsolin family of <actin> - binding proteins , which cap , nucleate
, and / or sever <actin> filaments . The gene product is tightly
associated with both <actin> filaments and plasma membranes ,
suggesting a role as a high - affinity link between the <actin>
cytoskeleton and the membrane . The encoded protein appears to aid in
both myosin II assembly during cell spreading and disassembly of
focal adhesions . Two transcript variants encoding different isoforms
of supervillin have been described . (provided by RefSeq , Jul 2008 )

<--------------------------------------------------------------------------------------------------------------------------------------->

@SCP: <Actin filament dynamics>	br: <synapsin I>	official symbol: <True>	abstract_count: <?>
indentified terms:
+Validation: <Positive_for_at_least_one_child>


NCBI - summary for SYN1
This gene is a member of the synapsin gene family . Synapsins encode
neuronal phosphoproteins which associate with the cytoplasmic surface
of synaptic vesicles . Family members are characterized by common
protein domains , and they are implicated in synaptogenesis and the
modulation of neurotransmitter release , suggesting a potential role
in several neuropsychiatric diseases . This member of the synapsin
family plays a role in regulation of axonogenesis and synaptogenesis
. The protein encoded serves as a substrate for several different
protein kinases and phosphorylation may function in the regulation of
this protein in the nerve terminal . Mutations in this gene may be
associated with X - linked disorders with primary neuronal
degeneration such as Rett syndrome . Alternatively spliced transcript
variants encoding different isoforms have been identified . (provided
by RefSeq , Jul 2008 )

<--------------------------------------------------------------------------------------------------------------------------------------->

@SCP: <Actin filament dynamics>	br: <synaptopodin>	official symbol: <True>	abstract_count: <?>
indentified terms:
+Validation: <Positive_for_at_least_one_child>


NCBI - summary for SYNPO
Synaptopodin is an <actin> - associated protein that may play a role
in <actin> - based cell shape and motility . The name synaptopodin
derives from the protein&apos;s associations with postsynaptic
densities and dendritic spines and with renal podocytes ( Mundel et
al . , 1997 (PubMed 9314539) ) . (supplied by OMIM , Mar 2008 )

<--------------------------------------------------------------------------------------------------------------------------------------->

@SCP: <Actin filament dynamics>	br: <synaptopodin 2>	official symbol: <True>	abstract_count: <?>
indentified terms:
+Validation: <Positive_for_at_least_one_child>


NCBI - summary for SYNPO2
-

<--------------------------------------------------------------------------------------------------------------------------------------->

@SCP: <Actin filament dynamics>	br: <talin 1>	official symbol: <True>	abstract_count: <?>
indentified terms: <talin>
+Validation: <True_positive>

Analyses of dynamic light scattering data by stretched exponential fit show that vinculin
has a negligible influence on internal actin filament dynamics and actin bending stiffness
which contrasts with our previous observations with <talin> , another actin and vinculin
- binding protein from focal adhesions .

 Features studied were actin , microtubules , vinculin , and <talin> , using immunofluorescence
, sodium dodecyl sulfate - polyacrylamide gel electrophoresis , and immunoblotting
; permeability of the cell sheet ; wound healing ; and phagocytic capacity .

 Hence , we conclude that <talin> in its native biological state is a dimer when promoting
nucleation of actin filaments .

 Here , we report the structure of the C - terminal actin - binding domain of <talin> , the
core of which is a five - helix bundle linked to a C - terminal helix responsible for dimerisation
.

 Immunoblot analysis of bead - isolated FACs showed a time - dependent assembly of the
focal adhesion proteins beta - actin , vinculin , and <talin> , which was blocked by the
actin monomer sequestering toxin latrunculin B .


NCBI - summary for TLN1
This gene encodes a cytoskeletal protein that is concentrated in
areas of cell - substratum and cell - cell contacts . The encoded
protein plays a significant role in the assembly of <actin> filaments
and in spreading and migration of various cell types , including
fibroblasts and osteoclasts . It codistributes with integrins in the
cell surface membrane in order to assist in the attachment of
adherent cells to extracellular matrices and of lymphocytes to other
cells . The N - terminus of this protein contains elements for
localization to cell - extracellular matrix junctions . The C -
terminus contains binding sites for proteins such as beta - 1 -
integrin , <actin> , and vinculin . (provided by RefSeq , Feb 2009 )

<--------------------------------------------------------------------------------------------------------------------------------------->

@SCP: <Actin filament dynamics>	br: <talin 2>	official symbol: <True>	abstract_count: <?>
indentified terms: <talin>
+Validation: <True_positive>

Analyses of dynamic light scattering data by stretched exponential fit show that vinculin
has a negligible influence on internal actin filament dynamics and actin bending stiffness
which contrasts with our previous observations with <talin> , another actin and vinculin
- binding protein from focal adhesions .

 Features studied were actin , microtubules , vinculin , and <talin> , using immunofluorescence
, sodium dodecyl sulfate - polyacrylamide gel electrophoresis , and immunoblotting
; permeability of the cell sheet ; wound healing ; and phagocytic capacity .

 Hence , we conclude that <talin> in its native biological state is a dimer when promoting
nucleation of actin filaments .

 Here , we report the structure of the C - terminal actin - binding domain of <talin> , the
core of which is a five - helix bundle linked to a C - terminal helix responsible for dimerisation
.

 Immunoblot analysis of bead - isolated FACs showed a time - dependent assembly of the
focal adhesion proteins beta - actin , vinculin , and <talin> , which was blocked by the
actin monomer sequestering toxin latrunculin B .


NCBI - summary for TLN2
This gene encodes a protein related to talin 1 , a cytoskeletal
protein that plays a significant role in the assembly of <actin>
filaments and in spreading and migration of various cell types ,
including fibroblasts and osteoclasts . This protein has a different
pattern of expression compared to talin 1 but , like talin 1 , is
thought to associate with unique transmembrane receptors to form
novel linkages between extracellular matrices and the <actin>
cytoskeleton . (provided by RefSeq , Jul 2008 )

<--------------------------------------------------------------------------------------------------------------------------------------->

@SCP: <Actin filament dynamics>	br: <thymosin beta 10>	official symbol: <True>	abstract_count: <?>
indentified terms:
+Validation: <Positive_for_at_least_one_child>


NCBI - summary for TMSB10
-

<--------------------------------------------------------------------------------------------------------------------------------------->

@SCP: <Actin filament dynamics>	br: <transgelin>	official symbol: <True>	abstract_count: <?>
indentified terms:
+Validation: <Positive_for_at_least_one_child>


NCBI - summary for TAGLN
The protein encoded by this gene is a transformation and shape -
change sensitive <actin> cross - linking / gelling protein found in
fibroblasts and smooth muscle . Its expression is down - regulated in
many cell lines , and this down - regulation may be an early and
sensitive marker for the onset of transformation . A functional role
of this protein is unclear . Two transcript variants encoding the
same protein have been found for this gene . (provided by RefSeq ,
Jul 2008 )

<--------------------------------------------------------------------------------------------------------------------------------------->

@SCP: <Actin filament dynamics>	br: <transgelin 2>	official symbol: <True>	abstract_count: <?>
indentified terms:
+Validation: <Positive_for_at_least_one_child>


NCBI - summary for TAGLN2
The protein encoded by this gene is similar to the protein
transgelin , which is one of the earliest markers of differentiated
smooth muscle . The specific function of this protein has not yet
been determined , although it is thought to be a tumor suppressor .
Multiple transcript variants encoding different isoforms have been
found for this gene . (provided by RefSeq , Mar 2013 )

<--------------------------------------------------------------------------------------------------------------------------------------->

@SCP: <Actin filament dynamics>	br: <TRIO and F-actin binding protein>	official symbol: <True>	abstract_count: <?>
indentified terms:
+Validation: <Positive_for_at_least_one_child>


NCBI - summary for TRIOBP
This gene encodes a protein with an N - terminal pleckstrin homology
domain and a C - terminal coiled - coil region . The protein
interacts with trio , which is involved with neural tissue
development and controlling <actin> cytoskeleton organization , cell
motility and cell growth . The protein also associates with F -
<actin> and stabilizes F - <actin> structures . Mutations in this
gene have been associated with a form of autosomal recessive
nonsyndromic deafness . Multiple alternatively spliced transcript
variants that would encode different isoforms have been found for
this gene , however some transcripts may be subject to nonsense -
mediated decay ( NMD ) . (provided by RefSeq , Nov 2008 )

<--------------------------------------------------------------------------------------------------------------------------------------->

@SCP: <Actin filament dynamics>	br: <trio Rho guanine nucleotide exchange factor>	official symbol: <True>	abstract_count: <?>
indentified terms:
+Validation: <Positive_for_at_least_one_child>


NCBI - summary for TRIO
-

<--------------------------------------------------------------------------------------------------------------------------------------->

@SCP: <Actin filament dynamics>	br: <tropomodulin 1>	official symbol: <True>	abstract_count: <?>
indentified terms:
+Validation: <Positive_for_at_least_one_child>


NCBI - summary for TMOD1
This gene encodes a member of the tropomodulin family . The encoded
protein is an <actin> - capping protein that regulates tropomyosin by
binding to its N - terminus , inhibiting depolymerization and
elongation of the pointed end of <actin> filaments and thereby
influencing the structure of the erythrocyte membrane skeleton .
Multiple transcript variants encoding the same protein have been
found for this gene . (provided by RefSeq , Oct 2009 )

<--------------------------------------------------------------------------------------------------------------------------------------->

@SCP: <Actin filament dynamics>	br: <tropomodulin 2 (neuronal)>	official symbol: <True>	abstract_count: <?>
indentified terms:
+Validation: <Positive_for_at_least_one_child>


NCBI - summary for TMOD2
This gene encodes a neuronal - specific member of the tropomodulin
family of <actin> - regulatory proteins . The encoded protein caps
the pointed end of <actin> filaments preventing both elongation and
depolymerization . The capping activity of this protein is dependent
on its association with tropomyosin . Alternatively spliced
transcript variants encoding different isoforms have been described .
(provided by RefSeq , Dec 2008 )

<--------------------------------------------------------------------------------------------------------------------------------------->

@SCP: <Actin filament dynamics>	br: <tropomodulin 3 (ubiquitous)>	official symbol: <True>	abstract_count: <?>
indentified terms:
+Validation: <Positive_for_at_least_one_child>


NCBI - summary for TMOD3
-

<--------------------------------------------------------------------------------------------------------------------------------------->

@SCP: <Actin filament dynamics>	br: <tropomodulin 4 (muscle)>	official symbol: <True>	abstract_count: <?>
indentified terms:
+Validation: <Positive_for_at_least_one_child>


NCBI - summary for TMOD4
-

<--------------------------------------------------------------------------------------------------------------------------------------->

@SCP: <Actin filament dynamics>	br: <tropomyosin 2 (beta)>	official symbol: <True>	abstract_count: <?>
indentified terms: <tropomyosin 2>
+Validation: <True_positive>

Notably , the expression of a component of the actin filament system , <tropomyosin
2> , was shown to decrease during growth in vitro .


NCBI - summary for TPM2
This gene encodes beta - tropomyosin , a member of the <actin>
<filament> binding protein family , and mainly expressed in slow ,
type 1 muscle fibers . Mutations in this gene can alter the
expression of other sarcomeric tropomyosin proteins , and cause cap
disease , nemaline myopathy and distal arthrogryposis syndromes .
Alternatively spliced transcript variants encoding different isoforms
have been found for this gene . (provided by RefSeq , Mar 2009 )

<--------------------------------------------------------------------------------------------------------------------------------------->

@SCP: <Actin filament dynamics>	br: <tropomyosin 3>	official symbol: <True>	abstract_count: <?>
indentified terms: <TPM3>
+Validation: <True_positive>

Here we show that <TPM3> and TPM4 gene products localize to the postsynaptic region
in mouse hippocampal neurons .

 TPM2 and <TPM3>

 TPM3 and TPM4

 We find that mice in which the 9D exon from the <TPM3> / γTm tropomyosin gene is deleted
( γ9D - / - ) exhibit a more rapid wound - healing response 7 days after wounding compared
with wild - type mice .


NCBI - summary for TPM3
This gene encodes a member of the tropomyosin family of <actin> -
binding proteins . Tropomyosins are dimers of coiled - coil proteins
that provide stability to <actin> filaments and regulate access of
other <actin> - binding proteins . Mutations in this gene result in
autosomal dominant nemaline myopathy and other muscle disorders .
This locus is involved in translocations with other loci , including
anaplastic lymphoma receptor tyrosine kinase ( ALK ) and neurotrophic
tyrosine kinase receptor type 1 ( NTRK1 ) , which result in the
formation of fusion proteins that act as oncogenes . There are
numerous pseudogenes for this gene on different chromosomes .
Alternative splicing results in multiple transcript variants .
(provided by RefSeq , May 2013 )

<--------------------------------------------------------------------------------------------------------------------------------------->

@SCP: <Actin filament dynamics>	br: <Usher syndrome 1C>	official symbol: <True>	abstract_count: <?>
indentified terms:
+Validation: <Positive_for_at_least_one_child>


NCBI - summary for USH1C
This gene encodes a scaffold protein that functions in the assembly
of Usher protein complexes . The protein contains PDZ domains , a
coiled - coil region with a bipartite nuclear localization signal and
a PEST degradation sequence . Defects in this gene are the cause of
Usher syndrome type 1C and non - syndromic sensorineural deafness
autosomal recessive type 18 . Multiple transcript variants encoding
different isoforms have been found for this gene . (provided by
RefSeq , Mar 2009 )

<--------------------------------------------------------------------------------------------------------------------------------------->

@SCP: <Actin filament dynamics>	br: <vacuolar protein sorting 13 homolog A (S. cerevisiae)>	official symbol: <True>	abstract_count: <?>
indentified terms:
+Validation: <Positive_for_at_least_one_child>


NCBI - summary for VPS13A
The protein encoded by this gene may control steps in the cycling of
proteins through the trans - Golgi network to endosomes , lysosomes
and the plasma membrane . Mutations in this gene cause the autosomal
recessive disorder , chorea - acanthocytosis . Alternative splicing
of this gene results in multiple transcript variants . (provided by
RefSeq , Jul 2008 )

<--------------------------------------------------------------------------------------------------------------------------------------->

@SCP: <Actin filament dynamics>	br: <vasodilator-stimulated phosphoprotein>	official symbol: <True>	abstract_count: <?>
indentified terms:
+Validation: <Positive_for_at_least_one_child>


NCBI - summary for VASP
Vasodilator - stimulated phosphoprotein ( VASP ) is a member of the
Ena - VASP protein family . Ena - VASP family members contain an EHV1
N - terminal domain that binds proteins containing E / DFPPPPXD / E
motifs and targets Ena - VASP proteins to focal adhesions . In the
mid - region of the protein , family members have a proline - rich
domain that binds SH3 and WW domain - containing proteins . Their C -
terminal EVH2 domain mediates tetramerization and binds both G and F
<actin> . VASP is associated with filamentous <actin> formation and
likely plays a widespread role in cell adhesion and motility . VASP
may also be involved in the intracellular signaling pathways that
regulate integrin - extracellular matrix interactions . VASP is
regulated by the cyclic nucleotide - dependent kinases PKA and PKG .
(provided by RefSeq , Jul 2008 )

<--------------------------------------------------------------------------------------------------------------------------------------->

@SCP: <Actin filament dynamics>	br: <vav 1 guanine nucleotide exchange factor>	official symbol: <True>	abstract_count: <?>
indentified terms:
+Validation: <Positive_for_at_least_one_child>


NCBI - summary for VAV1
This gene is a member of the VAV gene family . The VAV proteins are
guanine nucleotide exchange factors ( GEFs ) for Rho family GTPases
that activate pathways leading to <actin> cytoskeletal rearrangements
and transcriptional alterations . The encoded protein is important in
hematopoiesis , playing a role in T - cell and B - cell development
and activation . The encoded protein has been identified as the
specific binding partner of Nef proteins from HIV - 1 . Coexpression
and binding of these partners initiates profound morphological
changes , cytoskeletal rearrangements and the JNK / SAPK signaling
cascade , leading to increased levels of viral transcription and
replication . Alternatively spliced transcript variants encoding
multiple isoforms have been observed for this gene . (provided by
RefSeq , Apr 2012 )

<--------------------------------------------------------------------------------------------------------------------------------------->

@SCP: <Actin filament dynamics>	br: <vav 3 guanine nucleotide exchange factor>	official symbol: <True>	abstract_count: <?>
indentified terms:
+Validation: <Positive_for_at_least_one_child>


NCBI - summary for VAV3
This gene is a member of the VAV gene family . The VAV proteins are
guanine nucleotide exchange factors ( GEFs ) for Rho family GTPases
that activate pathways leading to <actin> cytoskeletal rearrangements
and transcriptional alterations . This gene product acts as a GEF
preferentially for RhoG , RhoA , and to a lesser extent , RAC1 , and
it associates maximally with the nucleotide - free states of these
GTPases . Alternatively spliced transcript variants encoding
different isoforms have been described for this gene . (provided by
RefSeq , Jul 2008 )

<--------------------------------------------------------------------------------------------------------------------------------------->

@SCP: <Actin filament dynamics>	br: <WAS protein family, member 1>	official symbol: <True>	abstract_count: <?>
indentified terms: <WAVE1>
+Validation: <Positive_for_at_least_one_child>

Recently , the WASP and WAVE family proteins WASP and N - WASP , and <WAVE1> , WAVE2 and
WAVE3 have been shown to regulate cortical actin filament reorganization in response
to extracellular stimuli .

CIP4 localization to the protruding edge is also dependent on Rac1 / <WAVE1> , rather
than Cdc42 / N - WASP .

 Further , WAVE2 and WAVE3 associate with the Arp2 / 3 complex as does <WAVE1> .

 Such activities may underlie previously observed differences between the cellular
functions of <WAVE1> and WAVE2 .

 The Arp2 / 3 complex , N - WASP , <WAVE1> , cortactin , and Cdc42 regulate the secondary
protrusions branching off from the primary protrusions .


NCBI - summary for WASF1
The protein encoded by this gene , a member of the Wiskott - Aldrich
syndrome protein ( WASP ) - family , plays a critical role downstream
of Rac , a Rho - family small GTPase , in regulating the <actin>
cytoskeleton required for membrane ruffling . It has been shown to
associate with an <actin> nucleation core Arp2 / 3 complex while
enhancing <actin> polymerization in vitro . Wiskott - Aldrich
syndrome is a disease of the immune system , likely due to defects in
regulation of <actin> cytoskeleton . Multiple alternatively spliced
transcript variants encoding the same protein have been found for
this gene . (provided by RefSeq , Jul 2008 )

<--------------------------------------------------------------------------------------------------------------------------------------->

@SCP: <Actin filament dynamics>	br: <WAS protein family, member 2>	official symbol: <True>	abstract_count: <?>
indentified terms: <WAVE2>
+Validation: <Positive_for_at_least_one_child>

Here we present evidence in support of the two - NPF model and show that actin plays a crucial
role in the interactions of two mammalian NPFs , N - WASP and <WAVE2> , with Arp2 / 3 complex
.

 These data together suggest that the actin filament binding activity of N - WASP and
<WAVE2> in the basic region increases the number of barbed ends created on pre - existing
filaments .

 These results indicate that by mediating intensive F - actin accumulation at the sites
of cell infiltration , <WAVE2> , N - WASP , and Mena are crucial for PI3K - dependent cell
invasion induced by PDGF .

 These results indicate that MYH9 is required for lamellipodia formation since it provides
contractile forces and tension for the F - actin network to form convex arcs at the leading
edge through constitutive binding to <WAVE2> and colocalization with PIP(3) in response
to IGF - I .

 These results indicate that <WAVE2> or WAVE3 may guide the actin bundles into the filopodia
and promote actin assembly at the tips .


NCBI - summary for WASF2
This gene encodes a member of the Wiskott - Aldrich syndrome protein
family . The gene product is a protein that forms a multiprotein
complex that links receptor kinases and <actin> . Binding to <actin>
occurs through a C - terminal verprolin homology domain in all family
members . The multiprotein complex serves to tranduce signals that
involve changes in cell shape , motility or function . The published
map location ( PMID:10381382 ) has been changed based on recent
genomic sequence comparisons , which indicate that the expressed gene
is located on chromosome 1 , and a pseudogene may be located on
chromosome X . Two transcript variants encoding different isoforms
have been found for this gene . (provided by RefSeq , Jan 2011 )

<--------------------------------------------------------------------------------------------------------------------------------------->

@SCP: <Actin filament dynamics>	br: <WAS protein family, member 3>	official symbol: <True>	abstract_count: <?>
indentified terms: <WAVE3>
+Validation: <Positive_for_at_least_one_child>

Recently , the WASP and WAVE family proteins WASP and N - WASP , and WAVE1 , WAVE2 and <WAVE3>
have been shown to regulate cortical actin filament reorganization in response to
extracellular stimuli .

 These results indicate that WAVE2 or <WAVE3> may guide the actin bundles into the filopodia
and promote actin assembly at the tips .

Further , WAVE2 and <WAVE3> associate with the Arp2 / 3 complex as does WAVE1 .


NCBI - summary for WASF3
This gene encodes a member of the Wiskott - Aldrich syndrome protein
family . The gene product is a protein that forms a multiprotein
complex that links receptor kinases and <actin> . Binding to <actin>
occurs through a C - terminal verprolin homology domain in all family
members . The multiprotein complex serves to tranduce signals that
involve changes in cell shape , motility or function . A pseudogene
of this gene have been defined on chromosome 6 . Alternative splicing
results in multiple transcript variants (provided by RefSeq , May
2014 )

<--------------------------------------------------------------------------------------------------------------------------------------->

@SCP: <Actin filament dynamics>	br: <WAS protein homolog associated with actin, golgi membranes and microtubules>	official symbol: <True>	abstract_count: <?>
indentified terms: <WHAMM>
+Validation: <Positive_for_at_least_one_child>

Branched actin filaments are observed in most organelles , and specific NPFs , such
as WASP , N - WASP , WAVEs , WASH , and <WHAMM> , exist for each organelle .

<WHAMM>


NCBI - summary for WHAMM
This gene encodes a protein that plays a role in <actin> nucleation
, Golgi membrane association and microtubule binding . The encoded
protein is a nucleation - promoting factor that regulates the <Actin>
- related protein 2 / 3 complex . The activated complex initiates
growth of new <actin> filaments by binding to existing <actin>
filaments . The encoded protein also functions in regulation of
transport from the endoplasmic reticulum to the Golgi complex and in
maintenance of the Golgi complex near the centrosome . Four
pseudogenes of this gene are present on the same arm of chromosome 15
as this gene . (provided by RefSeq , Aug 2013 )

<--------------------------------------------------------------------------------------------------------------------------------------->

@SCP: <Actin filament dynamics>	br: <WAS/WASL interacting protein family, member 1>	official symbol: <True>	abstract_count: <?>
indentified terms:
+Validation: <Positive_for_at_least_one_child>


NCBI - summary for WIPF1
This gene encodes a protein that plays an important role in the
organization of the <actin> cytoskeleton . The encoded protein binds
to a region of Wiskott - Aldrich syndrome protein that is frequently
mutated in Wiskott - Aldrich syndrome , an X - linked recessive
disorder . Impairment of the interaction between these two proteins
may contribute to the disease . Two transcript variants encoding the
same protein have been identified for this gene . (provided by RefSeq
, Jul 2008 )

<--------------------------------------------------------------------------------------------------------------------------------------->

@SCP: <Actin filament dynamics>	br: <WD repeat domain 1>	official symbol: <True>	abstract_count: <?>
indentified terms:
+Validation: <Positive_for_at_least_one_child>


NCBI - summary for WDR1
This gene encodes a protein containing 9 WD repeats . WD repeats are
approximately 30 - to 40 - amino acid domains containing several
conserved residues , mostly including a trp - asp at the C - terminal
end . WD domains are involved in protein - protein interactions . The
encoded protein may help induce the disassembly of <actin> filaments
. Two transcript variants encoding different isoforms have been found
for this gene . (provided by RefSeq , Jul 2008 )

<--------------------------------------------------------------------------------------------------------------------------------------->

@SCP: <Actin filament dynamics>	br: <Wiskott-Aldrich syndrome>	official symbol: <True>	abstract_count: <?>
indentified terms: <WASP>
+Validation: <Positive_for_at_least_one_child>

A common architecture among these molecules consists of tandem <WASP> homology 2 domains
( W domains ) that recruit three to four actin subunits to form a polymerization nucleus
.

 Active Cdc42 and N - <WASP> are recruited to exocytosing cortical granule membranes
before F - actin coat assembly and coats assemble by Cdc42 - dependent , de novo actin
polymerization .

 Among actin - binding proteins regulating its polymerisation , the members of the WASP
( Wiskott Aldrich Syndrome Protein ) family are generally thought to play the most significant
role in supporting cell invasiveness .

 Based on these observations , we conclude that IQGAP1 links FGF2 signaling to Arp2 /
3 complex - dependent actin assembly by serving as a binding partner for FGFR1 and as
an activator of N - <WASP> .

 Binding of profilins to signaling molecules such as Arp2 / 3 complex , Mena , VASP , N -
<WASP> , dynamin I , and others , further implicates profilin and actin as regulators
of diverse motile activities .


<--------------------------------------------------------------------------------------------------------------------------------------->

@SCP: <Actin filament dynamics>	br: <Wiskott-Aldrich syndrome-like>	official symbol: <True>	abstract_count: <?>
indentified terms:
+Validation: <Positive_for_at_least_one_child>


NCBI - summary for WASL
This gene encodes a member of the Wiskott - Aldrich syndrome ( WAS )
protein family . Wiskott - Aldrich syndrome proteins share similar
domain structure , and associate with a variety of signaling
molecules to alter the <actin> cytoskeleton . The encoded protein is
highly expressed in neural tissues , and interacts with several
proteins involved in cytoskeletal organization , including cell
division control protein 42 ( CDC42 ) and the <actin> - related
protein - 2 / 3 ( ARP2 / 3 ) complex . The encoded protein may be
involved in the formation of long <actin> microspikes , and in
neurite extension . (provided by RefSeq , Jul 2013 )

<--------------------------------------------------------------------------------------------------------------------------------------->

@SCP: <Actin filament dynamics>	br: <zyxin>	official symbol: <True>	abstract_count: <?>
indentified terms: <zyxin> <Zyxin>
+Validation: <True_positive>

Furthermore , lanthanum / zinc treatment also facilitated the early onset of actin
- based vaccinia motility , a process that also utilizes Arp2 / 3 and N - WASP for nucleation
and the <zyxin> - VASP - profilin complex for efficient elongation .

 In addition , we identified Ser267 on <zyxin> , a protein coupled to actin filament polymerization
, as a potential in vivo phosphorylation target of cyclin - dependent kinase 1 .

 Our findings suggest that myosin V functions in moving membranes or other material
forward in extending filopodia , that talin acts in the clutch module , and that <zyxin>
acts in actin assembly at the tip during filopodial protrusion , perhaps by recruiting
Ena / VASP family members to promote actin elongation at this site .

 The diverse array of binding partners for EVH1 domains , including cytoskeletal proteins
such as <zyxin> , transmembrane guidance receptors such as Roundabout , and the T - cell
signaling protein Fyb / SLAP , shows that these interactions are likely to be important
in a number of cellular processes that require regulated actin filament assembly .

 We previously showed that WARTS plays a crucial role in controlling mitotic progression
by forming a regulatory complex with <zyxin> , a regulator of actin filament assembly
, on mitotic apparatus .


NCBI - summary for ZYX
Focal adhesions are <actin> - rich structures that enable cells to
adhere to the extracellular matrix and at which protein complexes
involved in signal transduction assemble . Zyxin is a zinc - binding
phosphoprotein that concentrates at focal adhesions and along the
<actin> cytoskeleton . Zyxin has an N - terminal proline - rich
domain and three LIM domains in its C - terminal half . The proline -
rich domain may interact with SH3 domains of proteins involved in
signal transduction pathways while the LIM domains are likely
involved in protein - protein binding . Zyxin may function as a
messenger in the signal transduction pathway that mediates adhesion -
stimulated changes in gene expression and may modulate the
cytoskeletal organization of <actin> bundles . Alternative splicing
results in multiple transcript variants that encode the same isoform
. (provided by RefSeq , Jul 2008 )

<--------------------------------------------------------------------------------------------------------------------------------------->

@SCP: <Actin filament nucleation and branching>	br: <abl-interactor 1>	official symbol: <True>	abstract_count: <?>
indentified terms: <Abi> <Abi complex>
+Validation: <True_positive>

Additionally , in migrating lens epithelial cells , alphaB - crystallin exhibited
a clear co - localization with the actin meshwork , beta - catenin , WAVE - 1 , a promoter
of actin nucleation , <Abi> - 2 , a component of WAVE - 1 protein complex and Arp3 , a protein
of the actin nucleation complex , suggesting potential interactions between alphaB
- crystallin and regulatory proteins involved in actin dynamics and cell adhesion
.

 SCAR / WAVEs are thought to be regulated by a pentameric complex which also contains
<Abi> ( Abl - interactor ) , Nap ( Nck - associated protein ) , PIR121 ( p53 - inducible mRNA
121 ) and HSPC300 ( haematopoietic stem progenitor cell 300 ) , but the structural organization
of the complex and the contribution of its individual components to the regulation
of SCAR / WAVE function remain unclear .

 The heteropentameric Scar / WAVE - complex is composed of Scar / WAVE , <Abi> , Nap , Pir
and a small polypeptide Brk1 / HSPC300 , and recent work suggested that free Brk1 serves
as a homooligomeric precursor in the assembly of this complex .

 The N - terminal WAVE homology domain ( WHD ) of the WAVE protein mediates both WAVE - <Abi>
and WAVE - WAVE interactions .

 The N - terminal WAVE homology domain ( WHD ) of the WAVE protein mediates both WAVE - Abi
and WAVE - WAVE interactions .


NCBI - summary for ABI1
This gene encodes a member of the Abelson - interactor family of
adaptor proteins . These proteins facilitate signal transduction as
components of several multiprotein complexes , <and> regulate <actin>
polymerization <and> cytoskeletal remodeling through interactions
with Abelson tyrosine kinases . The encoded protein plays a role in
macropinocytosis as a component of the WAVE2 complex , <and> also
forms a complex with EPS8 <and> SOS1 that mediates signal
transduction from Ras to Rac . This gene may play a role in the
progression of several malignancies including melanoma , colon cancer
<and> breast cancer , <and> a t(10;11) chromosomal translocation
involving this gene <and> the MLL gene has been associated with acute
myeloid leukemia . Alternatively spliced transcript variants encoding
multiple isoforms have been observed for this gene , <and> a
pseudogene of this gene is located on the long arm of chromosome 14 .
(provided by RefSeq , Sep 2011 )

<--------------------------------------------------------------------------------------------------------------------------------------->

@SCP: <Actin filament nucleation and branching>	br: <abl-interactor 2>	official symbol: <True>	abstract_count: <?>
indentified terms: <Abi> <Abi complex>
+Validation: <True_positive>

Additionally , in migrating lens epithelial cells , alphaB - crystallin exhibited
a clear co - localization with the actin meshwork , beta - catenin , WAVE - 1 , a promoter
of actin nucleation , <Abi> - 2 , a component of WAVE - 1 protein complex and Arp3 , a protein
of the actin nucleation complex , suggesting potential interactions between alphaB
- crystallin and regulatory proteins involved in actin dynamics and cell adhesion
.

 SCAR / WAVEs are thought to be regulated by a pentameric complex which also contains
<Abi> ( Abl - interactor ) , Nap ( Nck - associated protein ) , PIR121 ( p53 - inducible mRNA
121 ) and HSPC300 ( haematopoietic stem progenitor cell 300 ) , but the structural organization
of the complex and the contribution of its individual components to the regulation
of SCAR / WAVE function remain unclear .

 The heteropentameric Scar / WAVE - complex is composed of Scar / WAVE , <Abi> , Nap , Pir
and a small polypeptide Brk1 / HSPC300 , and recent work suggested that free Brk1 serves
as a homooligomeric precursor in the assembly of this complex .

 The N - terminal WAVE homology domain ( WHD ) of the WAVE protein mediates both WAVE - <Abi>
and WAVE - WAVE interactions .

 The N - terminal WAVE homology domain ( WHD ) of the WAVE protein mediates both WAVE - Abi
and WAVE - WAVE interactions .


NCBI - summary for ABI2
-

<--------------------------------------------------------------------------------------------------------------------------------------->

@SCP: <Actin filament nucleation and branching>	br: <actin related protein 2/3 complex subunit 2, 34kDa>	official symbol: <True>	abstract_count: <?>
indentified terms: <Arpc2>
+Validation: <True_positive>

Disruption of Arp2 / 3 complex by a newly - found specific inhibitor CK666 , as well as
by <Arpc2> and Arpc3 RNAi , resulted in a range of effects .

 However , knock down of Arp2 / 3 complex by <Arpc2> and Arpc3 siRNA microinjection did
not affect the expression and localization of JMY and WAVE2 .

 Using fibroblast lines derived from an <Arpc2> conditional knockout mouse , we established
matched - pair cells with and without the Arp2 / 3 complex .


<--------------------------------------------------------------------------------------------------------------------------------------->

@SCP: <Actin filament nucleation and branching>	br: <actin related protein 2/3 complex subunit 3, 21kDa>	official symbol: <True>	abstract_count: <?>
indentified terms: <Arpc3>
+Validation: <True_positive>

Disruption of Arp2 / 3 complex by a newly - found specific inhibitor CK666 , as well as
by Arpc2 and <Arpc3> RNAi , resulted in a range of effects .

 However , knock down of Arp2 / 3 complex by Arpc2 and <Arpc3> siRNA microinjection did
not affect the expression and localization of JMY and WAVE2 .

 This work provides evidence that targeting of <Arpc3> by miR - 29a / b fine tunes structural
plasticity by regulating actin network branching in mature and developing spines
.

Arpc3


<--------------------------------------------------------------------------------------------------------------------------------------->

@SCP: <Actin filament nucleation and branching>	br: <BRICK1, SCAR/WAVE actin-nucleating complex subunit>	official symbol: <True>	abstract_count: <?>
indentified terms: <HSPC300>
+Validation: <True_positive>

SCAR / WAVEs are thought to be regulated by a pentameric complex which also contains
Abi ( Abl - interactor ) , Nap ( Nck - associated protein ) , PIR121 ( p53 - inducible mRNA
121 ) and <HSPC300> ( haematopoietic stem progenitor cell 300 ) , but the structural
organization of the complex and the contribution of its individual components to the
regulation of SCAR / WAVE function remain unclear .

 This finding , together with the fact that Brk1 is collectively sandwiched by the remaining
subunits and also constitutes the main subunit connecting the triple - coil domain
of the <HSPC300> / WAVE1 / Abi2 / heterotrimer to Sra1(Pir1) , implies a critical function
of this subunit in the assembly process of the entire Scar / WAVE - complex .

 WAVE ( Wiskott - Aldrich syndrome protein family verprolin - homologous protein ) proteins
are found in a conserved pentameric heterocomplex that contains Abi , Kette / Nap1 ,
Sra - 1 / CYFIP , and <HSPC300> .

 We therefore propose that Rac1 and Nck cause dissociation of the WAVE1 complex , which
releases active WAVE1 - <HSPC300> and leads to actin nucleation .


NCBI - summary for BRK1
-

<--------------------------------------------------------------------------------------------------------------------------------------->

@SCP: <Actin filament nucleation and branching>	br: <cordon-bleu WH2 repeat protein>	official symbol: <True>	abstract_count: <?>
indentified terms: <Cobl>
+Validation: <True_positive>

A common architecture , found in Spire , <Cobl> and VopL / VopF , consists of tandem W domains
that bind three to four actin subunits to form a nucleus .

 Nucleation and elongation factors identified to date include Arp2 / 3 complex , formins
, Ena / VASP , and newcomers Spire , <Cobl> , and Lmod .

 Together , these data provide detailed insights into the molecular basis for <Cobl>
- mediated functions and reveal that different actin nucleators are functionally
intertwined by syndapin I during neuromorphogenesis .

Cobl


NCBI - summary for COBL
-

<--------------------------------------------------------------------------------------------------------------------------------------->

@SCP: <Actin filament nucleation and branching>	br: <cortactin>	official symbol: <True>	abstract_count: <?>
indentified terms: <cortactin> <Cortactin>
+Validation: <True_positive>

Arg greatly potentiates cofilin severing of actin filaments , and <cortactin> attenuates
this enhanced severing .

 At 0.015 - 0.25 dyne / cm(2) , lamellipodia formation in podocytes was enhanced and the
actin nucleation protein <cortactin> was redistributed to the cell margins .

 Between 60 and 90 s after successful PM repair , after translocation of the actin nucleation
factor <cortactin> , a dense actin fiber network formed .

 By these mechanisms , <cortactin> may promote the formation and stabilization of the
actin network that drives protrusion at the leading edge of migrating cells .

 Cortactin interacts via its Src homology 3 ( SH3 ) domain with ZO - 1 and the SHANK family
of postsynaptic density 95 / dlg / ZO - 1 homology ( PDZ ) domain - containing proteins
, suggesting that <cortactin> contributes to the spatial organization of sites of
actin polymerization coupled to selected cell surface transmembrane receptor complexes
.


NCBI - summary for CTTN
This gene is overexpressed in breast cancer <and> squamous cell
carcinomas of the head <and> neck . The encoded protein is localized
in the cytoplasm <and> in areas of the cell - substratum contacts .
This gene has two roles : ( 1 ) regulating the interactions between
components of adherens - type junctions <and> ( 2 ) organizing the
cytoskeleton <and> cell adhesion structures of epithelia <and>
carcinoma cells . During apoptosis , the encoded protein is degraded
in a caspase - dependent manner . The aberrant regulation of this
gene contributes to tumor cell invasion <and> metastasis . Three
splice variants that encode different isoforms have been identified
for this gene . (provided by RefSeq , May 2010 )

<--------------------------------------------------------------------------------------------------------------------------------------->

@SCP: <Actin filament nucleation and branching>	br: <cytoplasmic FMR1 interacting protein 1>	official symbol: <True>	abstract_count: <?>
indentified terms: <CYFIP>
+Validation: <True_positive>

WAVE ( Wiskott - Aldrich syndrome protein family verprolin - homologous protein ) proteins
are found in a conserved pentameric heterocomplex that contains Abi , Kette / Nap1 ,
Sra - 1 / <CYFIP> , and HSPC300 .

Indeed , SCAR - Arp2 / 3 signaling is known to control axonogenesis whereas <CYFIP> signaling
to the Fragile X Mental Retardation Protein fly ortholog contributes to synapse morphology
.

 Thus , the <CYFIP> - SCAR - ARP2 / 3 pathway orchestrates specific tissue remodeling
processes .


NCBI - summary for CYFIP1
-

<--------------------------------------------------------------------------------------------------------------------------------------->

@SCP: <Actin filament nucleation and branching>	br: <dishevelled associated activator of morphogenesis 1>	official symbol: <True>	abstract_count: <?>
indentified terms: <DAAM> <Daam1>
+Validation: <True_positive>

We also show that mouse Daam1 rescues the CNS defects observed in dDAAM mutant flies
to a high degree , and vice versa , that Drosophila DAAM induces the formation of neurite
- like protrusions when expressed in mouse P19 cells , strongly suggesting that the
function of <DAAM> in developing neurons has been conserved during evolution .

 We also show that mouse <Daam1> rescues the CNS defects observed in dDAAM mutant flies
to a high degree , and vice versa , that Drosophila DAAM induces the formation of neurite
- like protrusions when expressed in mouse P19 cells , strongly suggesting that the
function of DAAM in developing neurons has been conserved during evolution .

melanogaster <DAAM> formin represents an extreme class of barbed end regulators gated
by profilin .


NCBI - summary for DAAM1
Cell motility , adhesion , cytokinesis , <and> other functions of
the cell cortex are mediated by reorganization of the <actin>
cytoskeleton <and> several formin homology ( FH ) proteins have been
associated with these processes . The protein encoded by this gene
contains two FH domains <and> belongs to a novel FH protein subfamily
implicated in cell polarity . A key regulator of cytoskeletal
architecture , the small GTPase Rho , is activated during development
by Wnt / Fz signaling to control cell polarity <and> movement . The
protein encoded by this gene is thought to function as a scaffolding
protein for the Wnt - induced assembly of a disheveled ( Dvl ) - Rho
complex . This protein also promotes the <nucleation> <and>
elongation of new <actin> filaments <and> regulates cell growth
through the stabilization of microtubules . Alternative splicing
results in multiple transcript variants encoding distinct proteins .
(provided by RefSeq , Jul 2012 )

<--------------------------------------------------------------------------------------------------------------------------------------->

@SCP: <Actin filament nucleation and branching>	br: <fascin actin-bundling protein 1>	official symbol: <True>	abstract_count: <?>
indentified terms: <actin bundling protein>
+Validation: <True_positive>

In addition , we compared these formins with the canonical F - <actin bundling protein>
fascin and cross - linking / bundling proteins alpha - actinin and filamin .

 Inositol - 1,4,5 - trisphosphate - 3 - kinase - A ( ITPKA ) is a neuron - specific , <actin
bundling protein> concentrated at dendritic spines .


NCBI - summary for FSCN1
This gene encodes a member of the fascin family of <actin> - binding
proteins . Fascin proteins organize F - <actin> into parallel bundles
, <and> are required for the formation of <actin> - based cellular
protrusions . The encoded protein plays a critical role in cell
migration , motility , adhesion <and> cellular interactions .
Expression of this gene is known to be regulated by several microRNAs
, <and> overexpression of this gene may play a role in the metastasis
of multiple types of cancer by increasing cell motility . Expression
of this gene is also a marker for Reed - Sternberg cells in
Hodgkin&apos;s lymphoma . A pseudogene of this gene is located on the
long arm of chromosome 15 . (provided by RefSeq , Sep 2011 )

<--------------------------------------------------------------------------------------------------------------------------------------->

@SCP: <Actin filament nucleation and branching>	br: <formin 1>	official symbol: <True>	abstract_count: <?>
indentified terms: <formin proteins>
+Validation: <True_positive>

Major sites of degradation are specialized micro - domains in the plasma membrane collectively
named invadosomes where the Arp2 / 3 complex and <formin proteins> cooperate to spatio
- temporally control actin nucleation and the folding of a dynamic F - actin core .

 The mammalian diaphanous - related ( mDia ) <formin proteins> are well known for their
actin - nucleation and filament - elongation activities in mediating actin dynamics
.

 These activities are shared by several mammalian <formin proteins> , including mDia2
, FRL1 ( also called FMNL1 ) , and FRL2 ( FMNL3 ) .

 WASP family members and <formin proteins> coordinate regulation of cell protrusions
in carcinoma cells .


NCBI - summary for FMN1
This gene belongs to the formin homology family <and> encodes a
protein that has a role in the formation of adherens junction <and>
the polymerization of linear <actin> cables . The homologous gene in
mouse is associated with limb deformity . Alternatively spliced
transcript variants have been found for this gene . (provided by
RefSeq , Sep 2015 )

<--------------------------------------------------------------------------------------------------------------------------------------->

@SCP: <Actin filament nucleation and branching>	br: <formin 2>	official symbol: <True>	abstract_count: <?>
indentified terms: <formin proteins>
+Validation: <True_positive>

Major sites of degradation are specialized micro - domains in the plasma membrane collectively
named invadosomes where the Arp2 / 3 complex and <formin proteins> cooperate to spatio
- temporally control actin nucleation and the folding of a dynamic F - actin core .

 The mammalian diaphanous - related ( mDia ) <formin proteins> are well known for their
actin - nucleation and filament - elongation activities in mediating actin dynamics
.

 These activities are shared by several mammalian <formin proteins> , including mDia2
, FRL1 ( also called FMNL1 ) , and FRL2 ( FMNL3 ) .

 WASP family members and <formin proteins> coordinate regulation of cell protrusions
in carcinoma cells .


NCBI - summary for FMN2
This gene is a member of the formin homology protein family . The
encoded protein is thought to have essential roles in organization of
the <actin> cytoskeleton <and> in cell polarity . Mutations in this
gene have been associated with mental retardation autosomal recessive
47 ( MRT47 ) . Alternatively spliced transcript variants have been
identified . (provided by RefSeq , Mar 2015 )

<--------------------------------------------------------------------------------------------------------------------------------------->

@SCP: <Actin filament nucleation and branching>	br: <formin-like 1>	official symbol: <True>	abstract_count: <?>
indentified terms: <FMNL1>
+Validation: <True_positive>

They also point specifically to the formins mDia1 and <FMNL1> as novel regulators of
spirochete uptake by human immune cells .

Depleting FMNL1 , another Formin family member , resulted in reduced mDia1 expression
, while RhoA inhibition did not alter mDia1 expression , which indicated that there
was a <FMNL1> - mDia1 - Profilin1 signaling pathway in mouse oocytes .

 FMNL1


NCBI - summary for FMNL1
This gene encodes a formin - related protein . Formin - related
proteins have been implicated in morphogenesis , cytokinesis , <and>
cell polarity . An alternative splice variant has been described but
its full length sequence has not been determined . (provided by
RefSeq , Jul 2008 )

<--------------------------------------------------------------------------------------------------------------------------------------->

@SCP: <Actin filament nucleation and branching>	br: <junction mediating and regulatory protein, p53 cofactor>	official symbol: <True>	abstract_count: <?>
indentified terms: <JMY>
+Validation: <True_positive>

Further sequence comparison and functional studies suggest that the nucleation mechanism
of Cobl is probably shared by the p53 cofactor <JMY> , but not Spire .

 How these findings might relate to JMY 's role as a transcription co - factor are discussed
, as well as the mechanisms through which <JMY> integrates cytoskeletal events and
cellular motility with the DNA damage response .

 In autophagosomes , the integrity of the WH2 domains allows <JMY> to promote actin nucleation
, which is required for efficient autophagosome formation .

 In conclusion , our results show that <JMY> has important roles in oocyte maturation
as a regulator of actin nucleation - promoting factors and an activator of p53 during
DNA damage during DNA damages in porcine oocytes .

 In exciting new developments , this family has grown by three members : WASH , WHAMM and
<JMY> , which extend the repertoire of dynamic membrane structures that are remodeled
following Arp2 / 3 activation in vivo .


NCBI - summary for JMY
-

<--------------------------------------------------------------------------------------------------------------------------------------->

@SCP: <Actin filament nucleation and branching>	br: <NCK adaptor protein 1>	official symbol: <True>	abstract_count: <?>
indentified terms: <Nck>
+Validation: <True_positive>

Cells depleted of the WAVE - complex component <Nck> - associated protein 1 ( Nap1 ) ,
and , in consequence , of lamellipodia , exhibited normal filopodia protrusion .

 Differential regulation of WASP and N - WASP by Cdc42 , Rac1 , <Nck> , and PI(4,5)P2 .

 These results suggest the existence of an Nck - dependent , Cdc42 - independent mechanism
to induce actin polymerization at tyrosine - phosphorylated <Nck> binding sites .

 We found that <Nck> - associated protein 1 ( Nap1 ) , an adaptor protein thought to modulate
actin nucleation , is selectively expressed in the developing cortical plate , where
neurons terminate their migration and initiate laminar - specific differentiation
.

NCK - associated protein with an M(r) of 125,000


NCBI - summary for NCK1
The protein encoded by this gene is one of the signaling <and>
transforming proteins containing Src homology 2 <and> 3 ( SH2 <and>
SH3 ) domains . It is located in the cytoplasm <and> is an adaptor
protein involved in transducing signals from receptor tyrosine
kinases to downstream signal recipients such as RAS . Alternatively
spliced transcript variants encoding different isoforms have been
found . (provided by RefSeq , Jun 2010 )

<--------------------------------------------------------------------------------------------------------------------------------------->

@SCP: <Actin filament nucleation and branching>	br: <NCK-associated protein 1>	official symbol: <True>	abstract_count: <?>
indentified terms: <Nap1>
+Validation: <True_positive>

The WAVE2 - Abi1 - <Nap1> - PIR121 complex is as active as the WAVE2 - Abi1 sub - complex
in stimulating Arp2 / 3 , and after Rac activation it is re - localized to the leading edge
of ruffles in vivo .

 Thus , the Nap1 mutant phenotypes define the crucial roles of <Nap1> / WAVE - mediated
actin regulation in tissue organization and establishment of the body plan of the mammalian
embryo .

 WAVE ( Wiskott - Aldrich syndrome protein family verprolin - homologous protein ) proteins
are found in a conserved pentameric heterocomplex that contains Abi , Kette / <Nap1>
, Sra - 1 / CYFIP , and HSPC300 .

<Nap1>

 We have recently discovered that the Hem - 1 / <Nap1> component of the Scar / WAVE complex
localizes to propagating waves that appear to organize the leading edge of a motile
immune cell , the human neutrophil .


NCBI - summary for NCKAP1
-

<--------------------------------------------------------------------------------------------------------------------------------------->

@SCP: <Actin filament nucleation and branching>	br: <par-6 family cell polarity regulator alpha>	official symbol: <True>	abstract_count: <?>
indentified terms: <Par6>
+Validation: <True_positive>

Bazooka / Par3 acts upstream of the RacGEF Sif / TIAM1 to limit filopodia to the basal
domain , whereas Cdc42 , aPKC and <Par6> are required for normal protrusion morphology
and dynamics .

At the same time , the mitotic relocalization of these apical protein complexes to more
lateral cell surfaces enables Cdc42 / aPKC / <Par6> to take on a mitosis - specific function
- aiding the assembly of a relatively isotropic metaphase cortex .


NCBI - summary for PARD6A
This gene is a member of the PAR6 family <and> encodes a protein
with a PSD95 / Discs - large / ZO1 ( PDZ ) domain <and> a semi -
Cdc42 / Rac interactive binding ( CRIB ) domain . This cell membrane
protein is involved in asymmetrical cell division <and> cell
polarization processes as a member of a multi - protein complex . The
protein also has a role in the epithelial - to - mesenchymal
transition ( EMT ) that characterizes the invasive phenotype
associated with metastatic carcinomas . Alternate transcriptional
splice variants , encoding different isoforms , have been
characterized . (provided by RefSeq , Jul 2008 )

<--------------------------------------------------------------------------------------------------------------------------------------->

@SCP: <Actin filament nucleation and branching>	br: <sorting nexin 9>	official symbol: <True>	abstract_count: <?>
indentified terms: <Sh3px1> <Snx9> <Sorting Nexin 9 ( Snx9 ) family>
+Validation: <True_positive>

Furthermore , efficient protrusion formation by <Sh3px1> required the actin nucleation
factor Wasp .

 The mammalian <Sorting Nexin 9 ( Snx9 ) family> consists of three paralogs : Snx9 , Snx18
and Snx33 .

By contrast , over - expressing <Snx9> mostly induced long tubules .


NCBI - summary for SNX9
This gene encodes a member of the sorting nexin family . Members of
this family contain a phosphoinositide binding domain , <and> are
involved in intracellular trafficking . The encoded protein does not
contain a coiled coil region , like some family members , but does
contain a SRC homology domain near its N - terminus . The encoded
protein is reported to have a variety of interaction partners ,
including of adaptor protein 2 , dynamin , tyrosine kinase non -
receptor 2 , Wiskott - Aldrich syndrome - like , <and> ARP3 <actin> -
related protein 3 . The encoded protein is implicated in several
stages of intracellular trafficking , including endocytosis ,
macropinocytosis , <and> F - <actin> <nucleation> . (provided by
RefSeq , Jul 2013 )

<--------------------------------------------------------------------------------------------------------------------------------------->

@SCP: <Actin filament nucleation and branching>	br: <spire-type actin nucleation factor 1>	official symbol: <True>	abstract_count: <?>
indentified terms: <Spire>
+Validation: <True_positive>

A common architecture , found in <Spire> , Cobl and VopL / VopF , consists of tandem W domains
that bind three to four actin subunits to form a nucleus .

 A genome - wide analysis reveals that the Drosophila transcription factor Lola promotes
axon growth in part by suppressing expression of the actin nucleation factor <Spire>
.

 Analogous to <Spire> and Cappuccino , the mammalian homologs Spir - 1 and formin - 2 show
a regulatory interaction .

 Analysis of hybrid constructs of VopL and the eukaryotic nucleator Spire suggest that
<Spire> may also function as a dimer in cells .

 As an example , we outline potential methods to gain insight into the functional basis
for reported genetic interactions among <Spire> , profilin and formin .


NCBI - summary for SPIRE1
Spire proteins , such as SPIRE1 , are highly conserved between
species . They belong to the family of Wiskott - Aldrich homology
region - 2 ( WH2 ) proteins , which are involved in <actin>
organization ( Kerkhoff et al . , 2001 (PubMed 11747823) ) .
(supplied by OMIM , Mar 2008 )

<--------------------------------------------------------------------------------------------------------------------------------------->

@SCP: <Actin filament nucleation and branching>	br: <spire-type actin nucleation factor 2>	official symbol: <True>	abstract_count: <?>
indentified terms: <Spire>
+Validation: <True_positive>

A common architecture , found in <Spire> , Cobl and VopL / VopF , consists of tandem W domains
that bind three to four actin subunits to form a nucleus .

 A genome - wide analysis reveals that the Drosophila transcription factor Lola promotes
axon growth in part by suppressing expression of the actin nucleation factor <Spire>
.

 Analogous to <Spire> and Cappuccino , the mammalian homologs Spir - 1 and formin - 2 show
a regulatory interaction .

 Analysis of hybrid constructs of VopL and the eukaryotic nucleator Spire suggest that
<Spire> may also function as a dimer in cells .

 As an example , we outline potential methods to gain insight into the functional basis
for reported genetic interactions among <Spire> , profilin and formin .


NCBI - summary for SPIRE2
-

<--------------------------------------------------------------------------------------------------------------------------------------->

@SCP: <Actin filament nucleation and branching>	br: <WAS protein family, member 1>	official symbol: <True>	abstract_count: <?>
indentified terms: <WAVE1>
+Validation: <True_positive>

A recent study has revealed marked differences in the ability of two nucleation - promoting
factors - N - WASP and Scar / <WAVE1> - to activate the Arp2 / 3 complex .

 Disruption of Nap1 retards the ability to localize key actin cytoskeletal regulators
such as <WAVE1> to the protrusive edges where they are needed to elaborate process outgrowth
.

 Here we show that GST - fused WASp - A and N - WASP - A , but not a WASP - A / W500S mutant , several
truncated WASp - A constructs or <WAVE1> - A can pull down Arp2 / 3 complex from cell lysates
.

 In this assay WAVE2 and WAVE3 complexes showed higher nucleation efficiency than <WAVE1>
and N - WASP , indicating distinct cellular controls for different family members .

 Interestingly , they found that oligodendrocyte maturation also is disturbed with
WAVE1 knockout and propose that proper localization and transport of signaling molecules
relevant to the integrin signaling cascade are disrupted by loss of <WAVE1> function
.


NCBI - summary for WASF1
The protein encoded by this gene , a member of the Wiskott - Aldrich
syndrome protein ( WASP ) - family , plays a critical role downstream
of Rac , a Rho - family small GTPase , in regulating the <actin>
cytoskeleton required for membrane ruffling . It has been shown to
associate with an <actin> <nucleation> core Arp2 / 3 complex while
enhancing <actin> polymerization in vitro . Wiskott - Aldrich
syndrome is a disease of the immune system , likely due to defects in
regulation of <actin> cytoskeleton . Multiple alternatively spliced
transcript variants encoding the same protein have been found for
this gene . (provided by RefSeq , Jul 2008 )

<--------------------------------------------------------------------------------------------------------------------------------------->

@SCP: <Actin filament nucleation and branching>	br: <WAS protein family, member 2>	official symbol: <True>	abstract_count: <?>
indentified terms: <WAVE2>
+Validation: <True_positive>

Here we present evidence in support of the two - NPF model and show that actin plays a crucial
role in the interactions of two mammalian NPFs , N - WASP and <WAVE2> , with Arp2 / 3 complex
.

 In this assay <WAVE2> and WAVE3 complexes showed higher nucleation efficiency than
WAVE1 and N - WASP , indicating distinct cellular controls for different family members
.

 Increased RhoA activity , which stimulates mDia1 nucleation , was observed in the N
- WASP / WAVE2 KD cells and was shown to be required for the N - WASP / <WAVE2> KD phenotype
.

 Inhibition of actin retrograde flow does not prevent WAVE2 association and disassociation
with the membrane but does inhibit <WAVE2> removal from the actin cortex .

 Our results indicate that the NPFs , JMY and <WAVE2> , are upstream regulators of Arp2
/ 3 complex in mammalian oocyte asymmetric division .


NCBI - summary for WASF2
This gene encodes a member of the Wiskott - Aldrich syndrome protein
family . The gene product is a protein that forms a multiprotein
complex that links receptor kinases <and> <actin> . Binding to
<actin> occurs through a C - terminal verprolin homology domain in
all family members . The multiprotein complex serves to tranduce
signals that involve changes in cell shape , motility or function .
The published map location ( PMID:10381382 ) has been changed based
on recent genomic sequence comparisons , which indicate that the
expressed gene is located on chromosome 1 , <and> a pseudogene may be
located on chromosome X . Two transcript variants encoding different
isoforms have been found for this gene . (provided by RefSeq , Jan
2011 )

<--------------------------------------------------------------------------------------------------------------------------------------->

@SCP: <Actin filament nucleation and branching>	br: <WAS protein homolog associated with actin, golgi membranes and microtubules>	official symbol: <True>	abstract_count: <?>
indentified terms: <WHAMM>
+Validation: <True_positive>

In exciting new developments , this family has grown by three members : WASH , <WHAMM>
and JMY , which extend the repertoire of dynamic membrane structures that are remodeled
following Arp2 / 3 activation in vivo .

 The discovery of a new NPF , <WHAMM> , reveals unexpected connections between the actin
and microtubule cytoskeletons and membrane dynamics during ER - to - Golgi transport
.

 These results give rise to a model whereby distinct MT - bound and actin - nucleating
populations of <WHAMM> collaborate during membrane tubulation .

 <WHAMM> 's membrane localization at the entry face of the Golgi complex is novel for
an actin nucleation - promoting factor , and highlights the importance of the cytoskeleton
in organizing the secretory pathway .

<WHAMM>


NCBI - summary for WHAMM
This gene encodes a protein that plays a role in <actin>
<nucleation> , Golgi membrane association <and> microtubule binding .
The encoded protein is a <nucleation> - promoting factor that
regulates the <Actin> - related protein 2 / 3 complex . The activated
complex initiates growth of new <actin> filaments by binding to
existing <actin> filaments . The encoded protein also functions in
regulation of transport from the endoplasmic reticulum to the Golgi
complex <and> in maintenance of the Golgi complex near the centrosome
. Four pseudogenes of this gene are present on the same arm of
chromosome 15 as this gene . (provided by RefSeq , Aug 2013 )

<--------------------------------------------------------------------------------------------------------------------------------------->

@SCP: <Actin filament nucleation and branching>	br: <WAS/WASL interacting protein family, member 1>	official symbol: <True>	abstract_count: <?>
indentified terms: <WIP> <WIP (WIPF1)>
+Validation: <True_positive>

The WH2 ( WASP homology domain - 2 ) is a small actin monomer - binding motif and is found
in many proteins that regulate the actin cytoskeleton , including the beta - thymosins
, ciboulot , WASP , and verprolin / <WIP> ( WASP - interacting protein ) .

 Thus , the cooperative actions of two distinct Cdc42 effectors , the N - WASP - WIP complex
and Toca - 1 , are required for Cdc42 - induced actin assembly .

 WASp and N - WASP are intrinsically autoinhibited , and their activity is regulated
by Rho - family GTPases such as Cdc42 , membrane polyphosphoinositides , <WIP> / verprolin
, and SH3 domain proteins .

 We conclude that tyrosine phosphorylation of <WIP> is a crucial regulator of WASP stability
and function as an actin - nucleation - promoting factor .

Indeed , the junctional impact of N - WASP was mediated by the <WIP> - family protein ,
WIRE , which binds to the N - WASP WH1 domain .


NCBI - summary for WIPF1
This gene encodes a protein that plays an important role in the
organization of the <actin> cytoskeleton . The encoded protein binds
to a region of Wiskott - Aldrich syndrome protein that is frequently
mutated in Wiskott - Aldrich syndrome , an X - linked recessive
disorder . Impairment of the interaction between these two proteins
may contribute to the disease . Two transcript variants encoding the
same protein have been identified for this gene . (provided by RefSeq
, Jul 2008 )

<--------------------------------------------------------------------------------------------------------------------------------------->

@SCP: <Actin filament nucleation and branching>	br: <Wiskott-Aldrich syndrome>	official symbol: <True>	abstract_count: <?>
indentified terms: <WASP>
+Validation: <True_positive>

A common architecture among these molecules consists of tandem <WASP> homology 2 domains
( W domains ) that recruit three to four actin subunits to form a polymerization nucleus
.

 A recent study has revealed marked differences in the ability of two nucleation - promoting
factors - N - <WASP> and Scar / WAVE1 - to activate the Arp2 / 3 complex .

 Abp1 is able to indirectly trigger Arp2 / 3 complex - mediated actin nucleation and interacts
with both <WASP> and Scar .

 Actin protrusive force is required for the polarized accumulation , indicating a role
for FBP17 - mediated activation of WASP / N - <WASP> in PM tension generation .

 Based on these observations , we conclude that IQGAP1 links FGF2 signaling to Arp2 /
3 complex - dependent actin assembly by serving as a binding partner for FGFR1 and as
an activator of N - <WASP> .


<--------------------------------------------------------------------------------------------------------------------------------------->

@SCP: <Actin filament nucleation and branching>	br: <Wiskott-Aldrich syndrome-like>	official symbol: <True>	abstract_count: <?>
indentified terms: <NWASP>
+Validation: <True_positive>

What is the effect on E% of <NWASP> - actin by IQGAP1 or E% of IQGAP1 - actin by N - WASP ?


NCBI - summary for WASL
This gene encodes a member of the Wiskott - Aldrich syndrome ( WAS )
protein family . Wiskott - Aldrich syndrome proteins share similar
domain structure , <and> associate with a variety of signaling
molecules to alter the <actin> cytoskeleton . The encoded protein is
highly expressed in neural tissues , <and> interacts with several
proteins involved in cytoskeletal organization , including cell
division control protein 42 ( CDC42 ) <and> the <actin> - related
protein - 2 / 3 ( ARP2 / 3 ) complex . The encoded protein may be
involved in the formation of long <actin> microspikes , <and> in
neurite extension . (provided by RefSeq , Jul 2013 )

<--------------------------------------------------------------------------------------------------------------------------------------->

@SCP: <Actin filament severing and depolymerization>	br: <cofilin 1 (non-muscle)>	official symbol: <True>	abstract_count: <?>
indentified terms: <Cofilin>
+Validation: <True_positive>

Caspase - 11 regulates cell migration by promoting Aip1 - <Cofilin> - mediated actin
depolymerization .

 <Cofilin> ( CFL ) is an F - actin - severing protein required for the cytoskeleton reorganization
and filopodia formation , which drives cell migration .

 <Cofilin> , a major actin depolymerizing factor whose activity is strongly increased
by dephosphorylation at Ser(3) , provides the possible link between D(4) signaling
and the actin dynamics .

 <Cofilin> , a protein involved in actin depolymerization , cell motility , and apoptosis
, was found to undergo mitochondrial translocation in response to TGF - beta before
cytochrome c release .

 <Cofilin> , an actin depolymerization factor , was found to be dephosphorylated and
thus activated by Sorafenib , consistent with the observed increase in unpolymerized
G - actin .


NCBI - summary for CFL1
The protein encoded by this gene can polymerize <and> depolymerize F
- <actin> <and> G - <actin> in a pH - dependent manner . Increased
phosphorylation of this protein by LIM kinase aids in Rho - induced
reorganization of the <actin> cytoskeleton . Cofilin is a widely
distributed intracellular <actin> - modulating protein that binds
<and> depolymerizes filamentous F - <actin> <and> inhibits the
polymerization of monomeric G - <actin> in a pH - dependent manner .
It is involved in the translocation of <actin> - cofilin complex from
cytoplasm to nucleus . (supplied by OMIM , Apr 2004 )

<--------------------------------------------------------------------------------------------------------------------------------------->

@SCP: <Actin filament severing and depolymerization>	br: <cofilin 2 (muscle)>	official symbol: <True>	abstract_count: <?>
indentified terms: <Cfl2>
+Validation: <True_positive>

Normal myofibrillar development followed by progressive sarcomeric disruption
with actin accumulations in a mouse <Cfl2> knockout demonstrates requirement of cofilin
- 2 for muscle maintenance .


NCBI - summary for CFL2
This gene encodes an intracellular protein that is involved in the
regulation of <actin> - <filament> dynamics . This protein is a major
component of intranuclear <and> cytoplasmic <actin> rods . It can
bind G - <and> F - <actin> in a 1:1 ratio of cofilin to <actin> ,
<and> it reversibly controls <actin> polymerization <and>
<depolymerization> in a pH - dependent manner . Mutations in this
gene cause nemaline myopathy type 7 , a form of congenital myopathy .
Alternative splicing results in multiple transcript variants .
(provided by RefSeq , Jul 2009 )

<--------------------------------------------------------------------------------------------------------------------------------------->

@SCP: <Actin filament severing and depolymerization>	br: <destrin (actin depolymerizing factor)>	official symbol: <True>	abstract_count: <?>
indentified terms: <actin depolymerizing factor>
+Validation: <True_positive>

Actin severing is regulated by <actin depolymerizing factor> ( ADF ) / cofilin , which
regulates stimulus - induced lamellipodia protrusion and directed cell motility
.

 an <actin depolymerizing factor> - like gene

 Cofilin , a major <actin depolymerizing factor> whose activity is strongly increased
by dephosphorylation at Ser(3) , provides the possible link between D(4) signaling
and the actin dynamics .

 Even the <actin depolymerizing factor> cofilin is not sufficient to facilitate a fast
disintegration of highly cross - linked actin networks unless molecular motors are
used simultaneously .

 Headpiece does not compete with the F - actin binding domains of gelsolin or alpha - actinin
, but it dissociates <actin depolymerizing factor> .


NCBI - summary for DSTN
The product of this gene belongs to the <actin> - binding proteins
ADF family . This family of proteins is responsible for enhancing the
turnover rate of <actin> in vivo . This gene encodes the <actin>
depolymerizing protein that severs <actin> filaments ( F - <actin> )
<and> binds to <actin> monomers ( G - <actin> ) . Two transcript
variants encoding distinct isoforms have been identified for this
gene . (provided by RefSeq , Jul 2008 )

<--------------------------------------------------------------------------------------------------------------------------------------->

@SCP: <Actin filament severing and depolymerization>	br: <gelsolin>	official symbol: <True>	abstract_count: <?>
indentified terms: <gelsolin> <Gelsolin>
+Validation: <True_positive>

A calculation of the extent to which the <gelsolin> concentrations used in these experiments
reduce the fraction of actin filaments which are long enough to impede each other 's
rotational diffusion indicates that it is the overlapping actin filaments which retard
the association of fibrin protofibrils .

 A characterization of functional and ligand - binding mutants demonstrate that regulated
changes in actin dynamics determined by the actin severing activities of villin and
<gelsolin> are required to maintain cellular homeostasis .

 A <gelsolin> translocation to the insoluble cellular actin network may account for
a part of the observed actin depolymerization .

 A model of calcium - free adseverin , constructed from the structure of gelsolin , predicts
that in the absence of a <gelsolin> - like C - terminal extension the interaction between
A2 and A6 provides the steric inhibition to prevent interaction with F - actin .

 A semiquantitative analysis of dynamic light - scattering spectra permitted us to
estimate the changes in the mobility ( or the translational diffusion coefficient
) of chromaffin granules in the actin network with its assembly and Ca(2+) - dependent
disassembly by <gelsolin> .


NCBI - summary for GSN
The protein encoded by this gene binds to the &quot;plus&quot ; ends
of <actin> monomers <and> filaments to prevent monomer exchange . The
encoded calcium - regulated protein functions in both assembly <and>
disassembly of <actin> filaments . Defects in this gene are a cause
of familial amyloidosis Finnish type ( FAF ) . Multiple transcript
variants encoding several different isoforms have been found for this
gene . (provided by RefSeq , Jul 2008 )

<--------------------------------------------------------------------------------------------------------------------------------------->

@SCP: <Actin filament severing and depolymerization>	br: <LIM domain and actin binding 1>	official symbol: <True>	abstract_count: <?>
indentified terms: <Epithelial protein lost in neoplasm (EPLIN)> <EPLIN>
+Validation: <True_positive>

As EPLIN is known to have the ability to suppress actin depolymerization , our results
suggest that <EPLIN> functions to link the cadherin - catenin complex to F - actin and
simultaneously stabilizes this population of actin fibers , resulting in the establishment
of the adhesion belt .

EPLIN

 EPLIN


NCBI - summary for LIMA1
This gene encodes a cytoskeleton - associated protein that inhibits
<actin> <filament> <depolymerization> <and> cross - links filaments
in bundles . It is downregulated in some cancer cell lines .
Alternatively spliced transcript variants encoding different isoforms
have been described for this gene , <and> expression of some of the
variants maybe independently regulated . (provided by RefSeq , Aug
2011 )

<--------------------------------------------------------------------------------------------------------------------------------------->

@SCP: <Actin filament severing and depolymerization>	br: <LIM domain kinase 1>	official symbol: <True>	abstract_count: <?>
indentified terms: <LIM kinases>
+Validation: <True_positive>

The <LIM kinases> 1 and 2 ( LIMK ) phosphorylate and inactivate the filamentous actin
severing function of cofilin proteins .

<LIM kinases> ( LIMK ) exert their functions by recruiting many macromolecular partners
that could contribute to modulate LIMK activity in a positive or negative manner .


NCBI - summary for LIMK1
There are approximately 40 known eukaryotic LIM proteins , so named
for the LIM domains they contain . LIM domains are highly conserved
cysteine - rich structures containing 2 zinc fingers . Although zinc
fingers usually function by binding to DNA or RNA , the LIM motif
probably mediates protein - protein interactions . LIM kinase - 1
<and> LIM kinase - 2 belong to a small subfamily with a unique
combination of 2 N - terminal LIM motifs <and> a C - terminal protein
kinase domain . LIMK1 is a serine / threonine kinase that regulates
<actin> polymerization via phosphorylation <and> inactivation of the
<actin> binding factor cofilin . This protein is ubiquitously
expressed during development <and> plays a role in many cellular
processes associated with cytoskeletal structure . This protein also
stimulates axon growth <and> may play a role in brain development .
LIMK1 hemizygosity is implicated in the impaired visuospatial
constructive cognition of Williams syndrome . Alternative splicing
results in multiple transcript variants encoding distinct isoforms .
(provided by RefSeq , Feb 2011 )

<--------------------------------------------------------------------------------------------------------------------------------------->

@SCP: <Actin filament severing and depolymerization>	br: <LIM domain kinase 2>	official symbol: <True>	abstract_count: <?>
indentified terms: <LIM kinases>
+Validation: <True_positive>

The <LIM kinases> 1 and 2 ( LIMK ) phosphorylate and inactivate the filamentous actin
severing function of cofilin proteins .

<LIM kinases> ( LIMK ) exert their functions by recruiting many macromolecular partners
that could contribute to modulate LIMK activity in a positive or negative manner .


NCBI - summary for LIMK2
There are approximately 40 known eukaryotic LIM proteins , so named
for the LIM domains they contain . LIM domains are highly conserved
cysteine - rich structures containing 2 zinc fingers . Although zinc
fingers usually function by binding to DNA or RNA , the LIM motif
probably mediates protein - protein interactions . LIM kinase - 1
<and> LIM kinase - 2 belong to a small subfamily with a unique
combination of 2 N - terminal LIM motifs <and> a C - terminal protein
kinase domain . The protein encoded by this gene is phosphorylated
<and> activated by ROCK , a downstream effector of Rho , <and> the
encoded protein , in turn , phosphorylates cofilin , inhibiting its
<actin> - depolymerizing activity . It is thought that this pathway
contributes to Rho - induced reorganization of the <actin>
cytoskeleton . At least three transcript variants encoding different
isoforms have been found for this gene . (provided by RefSeq , Jul
2008 )

<--------------------------------------------------------------------------------------------------------------------------------------->

@SCP: <Actin filament severing and depolymerization>	br: <pyridoxal (pyridoxine, vitamin B6) phosphatase>	official symbol: <True>	abstract_count: <?>
indentified terms: <chronophin> <CIN>
+Validation: <True_positive>

Here , using size - exclusion chromatography and co - immunoprecipitation , we demonstrate
that PAR - 2 promotes the formation of a complex containing beta - arrestins , cofilin
, and <chronophin> ( CIN ) in primary leukocytes and cultured cells .

 These effects were associated with robust dephosphorylation of the actin depolymerizing
factor cofilin by PP1 and PP2A serine / threonine protein phosphatases , but not the
cofilin - specific phosphatases slingshot and <chronophin> .

chronophin

 slingshot SSH or <chronophin> CIN

 CIN


NCBI - summary for PDXP
Pyridoxal 5 - prime - phosphate ( PLP ) is the active form of
vitamin B6 that acts as a coenzyme in maintaining biochemical
homeostasis . The preferred degradation route from PLP to 4 -
pyridoxic acid involves the dephosphorylation of PLP by PDXP ( Jang
et al . , 2003 (PubMed 14522954) ) . (supplied by OMIM , Mar 2008 )

<--------------------------------------------------------------------------------------------------------------------------------------->

@SCP: <Actin filament severing and depolymerization>	br: <pyrophosphatase (inorganic) 1>	official symbol: <True>	abstract_count: <?>
indentified terms: <inorganic pyrophosphatase 1>
+Validation: <True_positive>

In addition to the already known proteins involved in MV - mediated mineralization
, new MV residents were detected , such as <inorganic pyrophosphatase 1> , SLC4A7 sodium
bicarbonate cotransporter or sphingomyelin phosphodiesterase 3 , providing additional
insights into MV functions .


NCBI - summary for PPA1
The protein encoded by this gene is a member of the inorganic
pyrophosphatase ( PPase ) family . PPases catalyze the hydrolysis of
pyrophosphate to inorganic phosphate , which is important for the
phosphate metabolism of cells . Studies of a similar protein in
bovine suggested a cytoplasmic localization of this enzyme .
(provided by RefSeq , Jul 2008 )

<--------------------------------------------------------------------------------------------------------------------------------------->

@SCP: <Actin filament severing and depolymerization>	br: <scinderin>	official symbol: <True>	abstract_count: <?>
indentified terms: <scinderin>
+Validation: <True_positive>

A good understanding of the interaction of actin with scinderin and of the role of this
protein in secretion has been provided by the analysis of the molecular structure of
<scinderin> together with the use of recombinant proteins corresponding to its different
domains .

 All proteins of the villin superfamily , which includes the actin - capping and - severing
proteins such as gelsolin , <scinderin> , and severin , are calcium - regulated actin
- modifying proteins .

 Here we report that scinderin ( a Ca(2+) - dependent actin - filament - severing protein
) , but not gelsolin , is among the proteins that leak out from digitonin - permeabilized
cells .

 In germ cells , <scinderin> may assist in the shaping of the developing acrosome and
influence the fertility of the spermatozoa .

 In view of these findings , a model which can explain how <scinderin> redistribution
and activity may be regulated by pH and Ca2+ in resting and stimulated conditions is
proposed .


NCBI - summary for SCIN
SCIN is a Ca(2+) - dependent <actin> - <severing> <and> - capping
protein ( Zunino et al . , 2001 (PubMed 11568009) ) . (supplied by
OMIM , May 2010 )

<--------------------------------------------------------------------------------------------------------------------------------------->

@SCP: <Actin filament severing and depolymerization>	br: <slingshot protein phosphatase 1>	official symbol: <True>	abstract_count: <?>
indentified terms: <SSH1>
+Validation: <True_positive>

However , our studies suggest that in the adult SSH promotes actin polymerization ,
supporting in vitro studies using human <SSH1> that suggested that SSH can also stabilize
and bundle filamentous actin .

 These findings suggest that LIMK1 and <SSH1> play critical roles in controlling growth
cone motility and morphology and neurite extension by regulating the activity of cofilin
and may be involved in signaling pathways that regulate stimulus - induced growth cone
guidance .

 We ruled out the implication of PP1 / PP2A and PTEN in this process , and rather provided
evidence for the involvement of <SSH1> .

Overexpression of <SSH1> does not mimic the neurite outgrowth inhibitory effects
of myelin , suggesting an alternative role in MAI inhibition .

 SSH1


NCBI - summary for SSH1
The protein encoded by this gene belongs to the slingshot homolog (
SSH ) family of phosphatases , which regulate <actin> <filament>
dynamics . The SSH proteins dephosphorylate <and> activate the
<actin> binding / depolymerizing factor cofilin , which subsequently
binds to <actin> filaments <and> stimulates their disassembly .
Cofilin is inactivated by kinases such as LIM domain kinase - 1 (
LIMK1 ) , which may also be dephosphorylated <and> inactivated by SSH
proteins . The SSH family thus appears to play a role in <actin>
dynamics by reactivating cofilin proteins . Alternatively spliced
transcript variants encoding different isoforms have been described
for this gene . (provided by RefSeq , Aug 2011 )

<--------------------------------------------------------------------------------------------------------------------------------------->

@SCP: <Actin filament severing and depolymerization>	br: <slingshot protein phosphatase 2>	official symbol: <True>	abstract_count: <?>
indentified terms: <SSH2>
+Validation: <True_positive>

SSH1 , <SSH2> , and SSH3

SSH2


NCBI - summary for SSH2
This gene encodes a protein tyrosine phosphatase that plays a key
role in the regulation of <actin> filaments . The encoded protein
dephosphorylates <and> activates cofilin , which promotes <actin>
<filament> <depolymerization> . Alternative splicing results in
multiple transcript variants . (provided by RefSeq , Aug 2013 )

<--------------------------------------------------------------------------------------------------------------------------------------->

@SCP: <Actin filament severing and depolymerization>	br: <transgelin 2>	official symbol: <True>	abstract_count: <?>
indentified terms: <Transgelin 2>
+Validation: <True_positive>

<Transgelin 2> participates in lovastatin - induced anti - angiogenic effects in endothelial
cells through a phosphorylated myosin light chain - related mechanism .


NCBI - summary for TAGLN2
The protein encoded by this gene is similar to the protein
transgelin , which is one of the earliest markers of differentiated
smooth muscle . The specific function of this protein has not yet
been determined , although it is thought to be a tumor suppressor .
Multiple transcript variants encoding different isoforms have been
found for this gene . (provided by RefSeq , Mar 2013 )

<--------------------------------------------------------------------------------------------------------------------------------------->

@SCP: <Actin filament severing and depolymerization>	br: <WD repeat domain 1>	official symbol: <True>	abstract_count: <?>
indentified terms: <WDR1> <WDR1 gene>
+Validation: <True_positive>

These results suggest that <WDR1> may play a role either in restoring cytoskeletal
integrity in supporting cells or in a cell signaling pathway required for regeneration
.

 WDR1

 These results suggest that WDR1 may play a role either in restoring cytoskeletal integrity
in supporting cells or in a cell signaling pathway required for regeneration .


NCBI - summary for WDR1
This gene encodes a protein containing 9 WD repeats . WD repeats are
approximately 30 - to 40 - amino acid domains containing several
conserved residues , mostly including a trp - asp at the C - terminal
end . WD domains are involved in protein - protein interactions . The
encoded protein may help induce the disassembly of <actin> filaments
. Two transcript variants encoding different isoforms have been found
for this gene . (provided by RefSeq , Jul 2008 )

<--------------------------------------------------------------------------------------------------------------------------------------->

@SCP: <Actin polymerization>	br: <abl-interactor 1>	official symbol: <True>	abstract_count: <?>
indentified terms: <Abi> <Abi complex>
+Validation: <True_positive>

Here we identify a novel role for the <Abi> / Wave protein complex , which signals downstream
of activated Rac , in the regulation of actin polymerization and T cell activation in
response to TCR stimulation .

 Lens fiber cell N - cadherin / β - catenin / Rap1 / Nectin - based cell - cell junction formation
and WAVE - 2 / <Abi> - 2 / Nap1 - regulated actin polymerization were impaired in the Rac1
deficient mice .

 The WAVE regulatory complex ( WRC ) , consisting of WAVE , Sra , Nap , <Abi> , and HSPC300
, activates the Arp2 / 3 complex to control branched actin polymerization in response
to Rac activation .

 These findings uncover a novel link between cadherin - mediated adhesion and the regulation
of actin dynamics through the requirement for an <Abi> / Dia complex for the formation
and stability of cell - cell junctions .

 Thus , in vivo <Abi> may set the balance between WASP and WAVE in different actin - based
developmental processes .


NCBI - summary for ABI1
This gene encodes a member of the Abelson - interactor family of
adaptor proteins . These proteins facilitate signal transduction as
components of several multiprotein complexes , and regulate <actin>
<polymerization> and cytoskeletal remodeling through interactions
with Abelson tyrosine kinases . The encoded protein plays a role in
macropinocytosis as a component of the WAVE2 complex , and also forms
a complex with EPS8 and SOS1 that mediates signal transduction from
Ras to Rac . This gene may play a role in the progression of several
malignancies including melanoma , colon cancer and breast cancer ,
and a t(10;11) chromosomal translocation involving this gene and the
MLL gene has been associated with acute myeloid leukemia .
Alternatively spliced transcript variants encoding multiple isoforms
have been observed for this gene , and a pseudogene of this gene is
located on the long arm of chromosome 14 . (provided by RefSeq , Sep
2011 )

<--------------------------------------------------------------------------------------------------------------------------------------->

@SCP: <Actin polymerization>	br: <actin binding Rho activating protein>	official symbol: <True>	abstract_count: <?>
indentified terms: <ABRA>
+Validation: <True_positive>

Important roles are played by actin binding proteins like <ABRA> , cofilin , and thymosin
beta 4 which determine actin polymerization and maturation .

<ABRA>


NCBI - summary for ABRA
-

<--------------------------------------------------------------------------------------------------------------------------------------->

@SCP: <Actin polymerization>	br: <actin, alpha 1, skeletal muscle>	official symbol: <True>	abstract_count: <?>
indentified terms: <Acta>
+Validation: <True_positive>

, 2002 , <Acta> Biochim .

 , Biochim Biophys <Acta> 1768:1641 - 1644 , 2007 ) .

 <Acta> , 1401 : 157 - 169 , 1998 ) .

 <Acta> 791 , 57 - 62) , were re - examined in this work by light scattering , analytical
ultracentrifugation , fluorescence , electron microscopy and myosin ATPase activity
measurements .

 <Acta> 791 , 57 - 62) .


NCBI - summary for ACTA1
The product encoded by this gene belongs to the <actin> family of
proteins , which are highly conserved proteins that play a role in
cell motility , structure and integrity . Alpha , beta and gamma
<actin> isoforms have been identified , with alpha actins being a
major constituent of the contractile apparatus , while beta and gamma
actins are involved in the regulation of cell motility . This <actin>
is an alpha <actin> that is found in skeletal muscle . Mutations in
this gene cause nemaline myopathy type 3 , congenital myopathy with
excess of thin myofilaments , congenital myopathy with cores , and
congenital myopathy with fiber - type disproportion , diseases that
lead to muscle fiber defects . (provided by RefSeq , Jul 2008 )

<--------------------------------------------------------------------------------------------------------------------------------------->

@SCP: <Actin polymerization>	br: <BRICK1, SCAR/WAVE actin-nucleating complex subunit>	official symbol: <True>	abstract_count: <?>
indentified terms: <HSPC300>
+Validation: <True_positive>

Cytoplasmic FMRP interacting protein 1 ( CYFIP1 ) , also known as specifically RAC1
activated protein 1 ( Sra1 ) , plays a dual role : together with fragile X mental retardation
protein ( FMRP ) and eIF4E it forms a complex that inhibits mRNA translation , while together
with WAVE1 , NCKAP1 , ABI2 , and <HSPC300> it forms the WAVE regulatory complex ( WRC )
that upon RAC1 activation initiates actin polymerization .

 WAVE2 activates the actin - related protein ( Arp ) 2 / 3 complex for Rac - induced actin
polymerization during lamellipodium formation and exists as a large WAVE2 protein
complex with Sra1 / PIR121 , Nap1 , Abi1 , and <HSPC300> .

 We therefore propose that Rac1 and Nck cause dissociation of the WAVE1 complex , which
releases active WAVE1 - <HSPC300> and leads to actin nucleation .

By contrast , Nudel showed little or no interactions with the Sra1 - Nap1 - Abi1 - WAVE2
and the Sra1 - Nap1 - Abi1 - <HSPC300> complexes as well as the mature WRC .

 Here we identify a short N - terminal region of Dictyostelium Scar that is necessary
and sufficient for interaction with <HSPC300> and Abi in vitro .


NCBI - summary for BRK1
-

<--------------------------------------------------------------------------------------------------------------------------------------->

@SCP: <Actin polymerization>	br: <cortactin>	official symbol: <True>	abstract_count: <?>
indentified terms: <cortactin>
+Validation: <True_positive>

Abl - family kinases stimulate actin polymerization through the activation of <cortactin>
, hematopoietic lineage cell - specific protein ( HS1 ) , WASp - and WAVE - family proteins
, and Rac1 .

 Altogether , these data suggest that <cortactin> is a mediator of IgCAM - triggered
actin assembly involved in growth cone motility and guidance .

 As <cortactin> is known to interact with membrane - associated signaling proteins
it could have a role in linking signaling complexes with dynamic actin on endosomes
and in lamellipodia .

 By expressing a green fluorescent protein - coupled version of <cortactin> , a protein
that binds to active F - actin , the dynamic nature of the actin cytoskeleton associated
with new AChR clusters was revealed .

 Collectively , these results suggest that elevated shear stress induces MUC5AC hypersecretion
via tyrosine - phosphorylated <cortactin> - associated actin polymerization in cultured
human airway epithelial cells .


NCBI - summary for CTTN
This gene is overexpressed in breast cancer and squamous cell
carcinomas of the head and neck . The encoded protein is localized in
the cytoplasm and in areas of the cell - substratum contacts . This
gene has two roles : ( 1 ) regulating the interactions between
components of adherens - type junctions and ( 2 ) organizing the
cytoskeleton and cell adhesion structures of epithelia and carcinoma
cells . During apoptosis , the encoded protein is degraded in a
caspase - dependent manner . The aberrant regulation of this gene
contributes to tumor cell invasion and metastasis . Three splice
variants that encode different isoforms have been identified for this
gene . (provided by RefSeq , May 2010 )

<--------------------------------------------------------------------------------------------------------------------------------------->

@SCP: <Actin polymerization>	br: <cytohesin 2>	official symbol: <True>	abstract_count: <?>
indentified terms: <ARNO>
+Validation: <True_positive>

Arf6 and its GEFs facilitated membrane ruffling and pathogen invasion via <ARNO> ,
and triggered actin assembly by generating an Arf1 - WRC signaling hub at the membrane
in vitro and in cells .

ARNO


NCBI - summary for CYTH2
The protein encoded by this gene is a member of the PSCD family .
Members of this family have identical structural organization that
consists of an N - terminal coiled - coil motif , a central Sec7
domain , and a C - terminal pleckstrin homology ( PH ) domain . The
coiled - coil motif is involved in homodimerization , the Sec7 domain
contains guanine - nucleotide exchange protein ( GEP ) activity , and
the PH domain interacts with phospholipids and is responsible for
association of PSCDs with membranes . Members of this family appear
to mediate the regulation of protein sorting and membrane trafficking
. The encoded protein exhibits GEP activity in vitro with ARF1 , ARF3
, and ARF6 and is 83% homologous to CYTH1 . Two transcript variants
encoding different isoforms have been found for this gene . (provided
by RefSeq , Aug 2008 )

<--------------------------------------------------------------------------------------------------------------------------------------->

@SCP: <Actin polymerization>	br: <cytoplasmic FMR1 interacting protein 2>	official symbol: <True>	abstract_count: <?>
indentified terms: <CYFIP>
+Validation: <True_positive>

This protein - network - based mechanism facilitates the sequential coordination
of Arf1 - dependent membrane priming , through the recruitment of coats and <CYFIP>
- containing complexes , and of Rac1 - dependent actin polymerization , and provides
complementary but independent levels of regulation during early stages of clathrin
- AP1 - coated carrier biogenesis .

Among the interactors of FMRP , CYFIP1 / 2 ( cytoplasmic FMRP interacting protein ) proteins
are good candidates for ID and autism , on the bases of their genetic implication and
functional properties , even if the precise functional significance of the <CYFIP>
/ FMRP interaction is not understood yet .

 <CYFIP>

 WAVE ( Wiskott - Aldrich syndrome protein family verprolin - homologous protein ) proteins
are found in a conserved pentameric heterocomplex that contains Abi , Kette / Nap1 ,
Sra - 1 / <CYFIP> , and HSPC300 .


NCBI - summary for CYFIP2
-

<--------------------------------------------------------------------------------------------------------------------------------------->

@SCP: <Actin polymerization>	br: <dedicator of cytokinesis 3>	official symbol: <True>	abstract_count: <?>
indentified terms: <Dock3>
+Validation: <True_positive>

These results suggest that <Dock3> plays important roles downstream of BDNF signaling
in the central nervous system where it stimulates actin polymerization by multiple
pathways .

 These results suggest that <Dock3> plays important roles downstream of BDNF signaling
in the CNS , where it regulates cell polarity and promotes axonal outgrowth by stimulating
dual pathways : actin polymerization and microtubule assembly .

In this review , we discuss the current understanding of the 11 Dock GEFs and their therapeutic
potential , with a particular focus on <Dock3> as a novel target for the treatment of
glaucoma and other neurodegenerative diseases .


NCBI - summary for DOCK3
This gene is specifically expressed in the central nervous system (
CNS ) . It encodes a member of the DOCK ( dedicator of cytokinesis )
family of guanine nucleotide exchange factors ( GEFs ) . This protein
, dedicator of cytokinesis 3 ( DOCK3 ) , is also known as modifier of
cell adhesion ( MOCA ) and presenilin - binding protein ( PBP ) . The
DOCK3 and DOCK1 , - 2 and - 4 share several conserved amino acids in
their DHR - 2 ( DOCK homology region 2 ) domains that are required
for GEF activity , and bind directly to WAVE proteins (Wiskott -
Aldrich syndrome protein ( WASP ) family Verprolin - homologous
proteins) via their DHR - 1 domains . The DOCK3 induces axonal
outgrowth in CNS by stimulating membrane recruitment of the WAVE
complex and activating the small G protein Rac1 . This gene is
associated with an attention deficit hyperactivity disorder - like
phenotype by a complex chromosomal rearrangement . (provided by
RefSeq , Aug 2010 )

<--------------------------------------------------------------------------------------------------------------------------------------->

@SCP: <Actin polymerization>	br: <diaphanous-related formin 1>	official symbol: <True>	abstract_count: <?>
indentified terms: <DRF1>
+Validation: <True_positive>

mDia1 / <DRF1>


NCBI - summary for DIAPH1
This gene is a homolog of the Drosophila diaphanous gene , and has
been linked to autosomal dominant , fully penetrant , nonsyndromic
sensorineural progressive low - frequency hearing loss . <Actin>
<polymerization> involves proteins known to interact with diaphanous
protein in Drosophila and mouse . It has therefore been speculated
that this gene may have a role in the regulation of <actin>
<polymerization> in hair cells of the inner ear . Alternatively
spliced transcript variants encoding distinct isoforms have been
found for this gene . (provided by RefSeq , Jul 2008 )

<--------------------------------------------------------------------------------------------------------------------------------------->

@SCP: <Actin polymerization>	br: <dishevelled associated activator of morphogenesis 1>	official symbol: <True>	abstract_count: <?>
indentified terms: <Daam1>
+Validation: <True_positive>

Daam1


NCBI - summary for DAAM1
Cell motility , adhesion , cytokinesis , and other functions of the
cell cortex are mediated by reorganization of the <actin>
cytoskeleton and several formin homology ( FH ) proteins have been
associated with these processes . The protein encoded by this gene
contains two FH domains and belongs to a novel FH protein subfamily
implicated in cell polarity . A key regulator of cytoskeletal
architecture , the small GTPase Rho , is activated during development
by Wnt / Fz signaling to control cell polarity and movement . The
protein encoded by this gene is thought to function as a scaffolding
protein for the Wnt - induced assembly of a disheveled ( Dvl ) - Rho
complex . This protein also promotes the nucleation and elongation of
new <actin> filaments and regulates cell growth through the
stabilization of microtubules . Alternative splicing results in
multiple transcript variants encoding distinct proteins . (provided
by RefSeq , Jul 2012 )

<--------------------------------------------------------------------------------------------------------------------------------------->

@SCP: <Actin polymerization>	br: <enabled homolog (Drosophila)>	official symbol: <True>	abstract_count: <?>
indentified terms: <Ena>
+Validation: <True_positive>

Both zyxin and <Ena> / VASP proteins are localized not only to FAs but also to AJs and SFs
, facilitating actin polymerization at these structures .

 Compared to profilin - 1 , profilin - 2 preferentially drives actin polymerization
by the <Ena> / VASP protein , EVL .

 Comparison of the experimentally observed elongation rates with a quantitative mathematical
model moreover revealed that Ena / VASP - mediated filament elongation displays a saturation
dependence on the actin monomer concentration , implying that <Ena> / VASP proteins
, independent of species , are fully saturated with actin in vivo and generally act as
potent filament elongators .

 <Ena> / VAPS‑binding to FAT1 induces actin polymerization at lamellipodia and filopodia
to promote cell migration , while Scribble‑binding to FAT1 induces phosphorylation
and functional inhibition of YAP1 to suppress cell growth .

 <Ena> / VASP proteins are implicated in cytoskeletal reorganization during actin
- dependent motility processes .


NCBI - summary for ENAH
-

<--------------------------------------------------------------------------------------------------------------------------------------->

@SCP: <Actin polymerization>	br: <Enah/Vasp-like>	official symbol: <True>	abstract_count: <?>
indentified terms: <EVL>
+Validation: <True_positive>

Phosphorylation of the S157 - equivalent site in the Ena / VASP family members Mena and
<EVL> had no effect on the ratio of cellular F - actin to G - actin .

 SILAC - MS and biochemical analyses confirm that actin - polymerization regulators
such as VASP , <EVL> , WASP , gelsolin and the formin diaphanous 1 are directly sequestered
and phosphorylated by YopO through formation of ternary complexes with actin .

 Spectrin interacts with <EVL> ( Enabled / vasodilator - stimulated phosphoprotein
- like protein ) , a protein involved in actin polymerization .

 We propose that profilin - 2 / <EVL> - mediated actin polymerization enhances actin
bundling and suppresses breast cancer cell invasion .

These data suggest that the function of <EVL> could be modulated in a complex manner
by its interactions with multiple ligands and through phosphorylation by cyclic nucleotide
dependent kinases .


NCBI - summary for EVL
-

<--------------------------------------------------------------------------------------------------------------------------------------->

@SCP: <Actin polymerization>	br: <engulfment and cell motility 1>	official symbol: <True>	abstract_count: <?>
indentified terms: <ELMO1>
+Validation: <True_positive>

Our findings indicate that a chemokine - controlled pathway , consisting of Gαi2 , <ELMO1>
/ Dock180 , Rac1 and Rac2 , regulates the actin cytoskeleton during breast cancer metastasis
.

ELMO1

 Finally , we found that IL - 8 could enhance mesenchymal transition(MT) of glioma cells
by activating <ELMO1> - NF - κB - Snail signaling .


NCBI - summary for ELMO1
This gene encodes a member of the engulfment and cell motility
protein family . These proteins interact with dedicator of
cytokinesis proteins to promote phagocytosis and cell migration .
Increased expression of this gene and dedicator of cytokinesis 1 may
promote glioma cell invasion , and single nucleotide polymorphisms in
this gene may be associated with diabetic nephropathy . Alternative
splicing results in multiple transcript variants . (provided by
RefSeq , Aug 2013 )

<--------------------------------------------------------------------------------------------------------------------------------------->

@SCP: <Actin polymerization>	br: <FCH and double SH3 domains 2>	official symbol: <True>	abstract_count: <?>
indentified terms: <Nwk>
+Validation: <True_positive>

We propose that <Nwk> controls synapse morphology by regulating actin dynamics downstream
of growth signals in presynaptic terminals .

<Nwk>


NCBI - summary for FCHSD2
-

<--------------------------------------------------------------------------------------------------------------------------------------->

@SCP: <Actin polymerization>	br: <filamin B, beta>	official symbol: <True>	abstract_count: <?>
indentified terms: <FH1>
+Validation: <True_positive>

Evidence as to the effect of formins on actin polymerization were obtained using FH2
/ <FH1> constructs of various length from different Drfs .

 Here we demonstrate that the <FH1> - FH2 domain accelerates hydrolysis of ATP coupled
to profilin - actin polymerization and uses the derived free energy for processive
polymerization , increasing 15 - fold the rate constant for profilin - actin association
to barbed ends .

 In vitro , mDia1 <FH1> - FH2 associated persistently with the growing actin barbed end
.

 It has been suggested that mDias preferentially recruit actin complexed to profilin
due to their proline - rich <FH1> domains .

 Taken together , our data suggest a model in which FHOD1 stabilizes actin filaments
by protecting barbed ends from depolymerization with its dimeric FH2 domain , whereas
the region N - terminal to the <FH1> domain mediates F - actin bundling by simultaneously
binding to the sides of adjacent F - actin filaments .


NCBI - summary for FLNB
This gene encodes a member of the filamin family . The encoded
protein interacts with glycoprotein Ib alpha as part of the process
to repair vascular injuries . The platelet glycoprotein Ib complex
includes glycoprotein Ib alpha , and it binds the <actin>
cytoskeleton . Mutations in this gene have been found in several
conditions : atelosteogenesis type 1 and type 3 ; boomerang dysplasia
; autosomal dominant Larsen syndrome ; and spondylocarpotarsal
synostosis syndrome . Multiple alternatively spliced transcript
variants that encode different protein isoforms have been described
for this gene . (provided by RefSeq , Nov 2009 )

<--------------------------------------------------------------------------------------------------------------------------------------->

@SCP: <Actin polymerization>	br: <filamin binding LIM protein 1>	official symbol: <True>	abstract_count: <?>
indentified terms: <CAL> <cathepsin L (CAL)>
+Validation: <True_positive>

CAL

 CAL


NCBI - summary for FBLIM1
This gene encodes a protein with an N - terminal filamin - binding
domain , a central proline - rich domain , and , multiple C -
terminal LIM domains . This protein localizes at cell junctions and
may link cell adhesion structures to the <actin> cytoskeleton . This
protein may be involved in the assembly and stabilization of <actin>
- filaments and likely plays a role in modulating cell adhesion ,
cell morphology and cell motility . This protein also localizes to
the nucleus and may affect cardiomyocyte differentiation after
binding with the CSX / NKX2 - 5 transcription factor . Alternative
splicing results in multiple transcript variants encoding different
isoforms . (provided by RefSeq , Jul 2008 )

<--------------------------------------------------------------------------------------------------------------------------------------->

@SCP: <Actin polymerization>	br: <formin binding protein 1>	official symbol: <True>	abstract_count: <?>
indentified terms: <FBP17>
+Validation: <True_positive>

Our analyses revealed that actin polymerization occurs toward <FBP17> - induced membrane
tubules , which are considered to be generated during endocytic vesicle formation
.

 Recruitment of <FBP17> and active Cdc42 at the plasma membrane , leading to actin polymerization
, are involved in both events , whereas calcium oscillations , which correlate with
global fluctuations of plasma membrane PI(4,5)P(2) , are tightly linked to standing
oscillations and counteract wave propagation .

 They identify <FBP17> as a multifunctional adaptor that senses membrane curvature
and delivers feedback to actin dynamics and directed cell migration .

 Thus , <FBP17> is the local activator of actin polymerization that is inhibited by PM
tension in the feedback loop that regulates cell migration .

Formin - binding protein 17 ( FBP17 ) and Toca - 1 contain EFC / F - BAR domains and bind to
neural Wiskott - Aldrich syndrome protein ( N - WASP ) , which links phosphatidylinositol
( 4,5 ) - bisphosphate ( PIP(2) ) and the Rho family GTPase Cdc42 to the Arp2 / 3 complex
.


NCBI - summary for FNBP1
The protein encoded by this gene is a member of the formin - binding
- protein family . The protein contains an N - terminal Fer / Cdc42 -
interacting protein 4 ( CIP4 ) homology ( FCH ) domain followed by a
coiled - coil domain , a proline - rich motif , a second coiled -
coil domain , a Rho family protein - binding domain ( RBD ) , and a C
- terminal SH3 domain . This protein binds sorting nexin 2 ( SNX2 ) ,
tankyrase ( TNKS ) , and dynamin ; an interaction between this
protein and formin has not been demonstrated yet in human . (provided
by RefSeq , Jul 2008 )

<--------------------------------------------------------------------------------------------------------------------------------------->

@SCP: <Actin polymerization>	br: <formin homology 2 domain containing 1>	official symbol: <True>	abstract_count: <?>
indentified terms: <FHOD1>
+Validation: <True_positive>

Taken together , our data suggest a model in which <FHOD1> stabilizes actin filaments
by protecting barbed ends from depolymerization with its dimeric FH2 domain , whereas
the region N - terminal to the FH1 domain mediates F - actin bundling by simultaneously
binding to the sides of adjacent F - actin filaments .

 We also suggest that the formin <FHOD1> promotes actin - based motility of the virus
by capping the fast growing ends of actin filaments rather than directly promoting
filament assembly .

 We identify that Arp2 / 3 acts downstream of TCRs to nucleate dense actin foci but propagation
of the network requires LFA - 1 and the formin <FHOD1> .

FHOD1

 Finally , we show that targeting of <FHOD1> to the integrin sites depends on the direct
interaction with Src family kinases and is upstream of the activation by Rho kinase
.


NCBI - summary for FHOD1
This gene encodes a protein which is a member of the formin /
diaphanous family of proteins . The gene is ubiquitously expressed
but is found in abundance in the spleen . The encoded protein has
sequence homology to diaphanous and formin proteins within the Formin
Homology ( FH)1 and FH2 domains . It also contains a coiled - coil
domain , a collagen - like domain , two nuclear localization signals
, and several potential PKC and PKA phosphorylation sites . It is a
predominantly cytoplasmic protein and is expressed in a variety of
human cell lines . (provided by RefSeq , Jul 2008 )

<--------------------------------------------------------------------------------------------------------------------------------------->

@SCP: <Actin polymerization>	br: <formin homology 2 domain containing 3>	official symbol: <True>	abstract_count: <?>
indentified terms: <FHOD>
+Validation: <True_positive>

In this review we discuss the current knowledge on the structure , activation , and function
of formin - GTPase interactions for the mammalian formin families Dia , Daam , FMNL ,
and <FHOD> .


NCBI - summary for FHOD3
The protein encoded by this gene is a member of the diaphanous -
related formins ( DRF ) , and contains multiple domains , including
GBD ( GTPase - binding domain ) , DID ( diaphanous inhibitory domain
) , FH1 ( formin homology 1 ) , FH2 ( formin homology 2 ) , and DAD (
diaphanous auto - regulatory domain ) domains . This protein is
thought to play a role in <actin> filament <polymerization> in
cardiomyocytes . Mutations in this gene have been associated with
dilated cardiomyopathy ( DCM ) , characterized by dilation of the
ventricular chamber , leading to impairment of systolic pump function
and subsequent heart failure . Increased levels of the protein
encoded by this gene have been observed in individuals with
hypertrophic cardiomyopathy ( HCM ) . Alternative splicing results in
multiple transcript variants encoding different isoforms . A muscle -
specific isoform has been shown to possess a casein kinase 2 ( CK2 )
phosphorylation site at the C - terminal end of the FH2 domain .
Phosphorylation of this site alters its interaction with sequestosome
1 ( SQSTM1 ) , and targets this isoform to myofibrils , while other
isoforms form cytoplasmic aggregates . (provided by RefSeq , Aug 2015
)

<--------------------------------------------------------------------------------------------------------------------------------------->

@SCP: <Actin polymerization>	br: <formin-like 2>	official symbol: <True>	abstract_count: <?>
indentified terms: <FMNL2>
+Validation: <True_positive>

Our data establish that the FMNL subfamily member <FMNL2> is a novel elongation factor
of actin filaments that constitutes the first Cdc42 effector promoting cell migration
and actin polymerization at the tips of lamellipodia .

FMNL2

 Mutation of three residues within Rac1 results in a gain - of - function mutation for
<FMNL2> binding and reconstitution of the Cdc42 phenotype in vivo .


NCBI - summary for FMNL2
This gene encodes a formin - related protein . Formin - related
proteins have been implicated in morphogenesis , cytokinesis , and
cell polarity . Alternatively spliced transcript variants encoding
different isoforms have been described but their full - length nature
has yet to be determined . (provided by RefSeq , Jul 2008 )

<--------------------------------------------------------------------------------------------------------------------------------------->

@SCP: <Actin polymerization>	br: <FYN binding protein>	official symbol: <True>	abstract_count: <?>
indentified terms: <ADAP>
+Validation: <True_positive>

ADAP

 In the present study , we analyzed the function of ADAP in bone - marrow - derived dendritic
cells ( BMDCs ) from <ADAP> - deficient mice .

 The cytosolic adaptor molecule SKAP - HOM , similar to the T cell - specific homologue
SKAP55 , interacts directly with <ADAP> , and both molecules are involved in inside
- out signaling .


NCBI - summary for FYB
The protein encoded by this gene is an adapter for the FYN protein
and LCP2 signaling cascades in T - cells . The encoded protein is
involved in platelet activation and controls the expression of
interleukin - 2 . Three transcript variants encoding different
isoforms have been found for this gene . (provided by RefSeq , Jul
2011 )

<--------------------------------------------------------------------------------------------------------------------------------------->

@SCP: <Actin polymerization>	br: <glycophorin C (Gerbich blood group)>	official symbol: <True>	abstract_count: <?>
indentified terms: <glycophorin C>
+Validation: <True_positive>

In erythrocytes , p55 forms a tripartite complex with protein 4.1R and <glycophorin
C> promoting the assembly of actin filaments and the interaction of whirlin with p55
indicates that it plays a similar role in OHC stereocilia .

Anti - <glycophorin C> ( GPC ) , blood group antibodies of which cause hemolytic disease
of the fetus and newborn ( HDFN ) , is a potent inhibitor of erythroid progenitor cell
growth .


NCBI - summary for GYPC
Glycophorin C ( GYPC ) is an integral membrane glycoprotein . It is
a minor species carried by human erythrocytes , but plays an
important role in regulating the mechanical stability of red cells .
A number of glycophorin C mutations have been described . The Gerbich
and Yus phenotypes are due to deletion of exon 3 and 2 , respectively
. The Webb and Duch antigens , also known as glycophorin D , result
from single point mutations of the glycophorin C gene . The
glycophorin C protein has very little homology with glycophorins A
and B . Alternate splicing results in multiple transcript variants .
(provided by RefSeq , Feb 2012 )

<--------------------------------------------------------------------------------------------------------------------------------------->

@SCP: <Actin polymerization>	br: <growth arrest-specific 7>	official symbol: <True>	abstract_count: <?>
indentified terms: <Gas7>
+Validation: <True_positive>

We propose that <Gas7> localized near the plasma membrane induces the assembly of actin
and the membrane outgrowth .

The data demonstrate an essential role of <Gas7> through its interaction with N - WASP
during neuronal maturation / differentiation .


NCBI - summary for GAS7
Growth arrest - specific 7 is expressed primarily in terminally
differentiated brain cells and predominantly in mature cerebellar
Purkinje neurons . GAS7 plays a putative role in neuronal development
. Several transcript variants encoding proteins which vary in the N -
terminus have been described . (provided by RefSeq , Jul 2008 )

<--------------------------------------------------------------------------------------------------------------------------------------->

@SCP: <Actin polymerization>	br: <heat shock 27kDa protein 1>	official symbol: <True>	abstract_count: <?>
indentified terms: <Hsp27>
+Validation: <True_positive>

<Hsp27> interacts with actin and tubulin in non - neuronal cells and while it has been
suggested to play a role in the response of some neurons to injury , there have been no
direct studies of its contribution to axonal regeneration .

 <Hsp27> may preserve actin structure , and facilitates survival in the context of injury
.

 One target of this pathway is the actin - binding protein , heat shock protein 27 ( Hsp27
) .

 p38 MAPK and tyrosine kinases are implicated in actin polymerization and contraction
through heat shock protein 27 ( Hsp27 ) and the cytoskeletal protein paxillin , respectively
.

 The decrease of filamentous actin was transient and was recovered through the activation
of p38 / <Hsp27> MAPK pathway , as well as after treatment with N - acetyl - L - cysteine
.


NCBI - summary for HSPB1
The protein encoded by this gene is induced by environmental stress
and developmental changes . The encoded protein is involved in stress
resistance and <actin> organization and translocates from the
cytoplasm to the nucleus upon stress induction . Defects in this gene
are a cause of Charcot - Marie - Tooth disease type 2F ( CMT2F ) and
distal hereditary motor neuropathy ( dHMN ) . (provided by RefSeq ,
Oct 2008 )

<--------------------------------------------------------------------------------------------------------------------------------------->

@SCP: <Actin polymerization>	br: <immunity-related GTPase family, M>	official symbol: <True>	abstract_count: <?>
indentified terms: <IRGM> <IRGM1> <IRGM1 (IRGM)>
+Validation: <True_positive>

Interestingly , we observed that <IRGM1> enhanced F - actin polymerization and triggers
epithelial mesenchymal transition ( EMT ) through a mechanism involved in PIK3CA mediated
Rac1 activation .

IRGM in human

 These results revealed a novel function of <IRGM1> in regulating oxLDL uptake by macrophage
during atherosclerosis .

 IRGM in> human


NCBI - summary for IRGM
This gene encodes a member of the p47 immunity - related GTPase
family . The encoded protein may play a role in the innate immune
response by regulating autophagy formation in response to
intracellular pathogens . Polymorphisms that affect the normal
expression of this gene are associated with a susceptibility to
Crohn&apos;s disease and tuberculosis . (provided by RefSeq , Oct
2010 )

<--------------------------------------------------------------------------------------------------------------------------------------->

@SCP: <Actin polymerization>	br: <inverted formin, FH2 and WH2 domain containing>	official symbol: <True>	abstract_count: <?>
indentified terms: <INF2>
+Validation: <True_positive>

Based on these results , we propose a mechanistic model in which <INF2> - mediated actin
polymerization leads to myosin II recruitment and constriction at the fission site
, enhancing subsequent Drp1 accumulation and fission .

 Conversely , actin monomers inhibit microtubule binding / bundling by <INF2> but do
not affect mDia1 or mDia2 .

 surprisingly reveals that both the actin polymerization and depolymerization activities
of human inverted formin <INF2> and its interactions with MAL2 and active Cdc42 are
critical for basolateral - to - apical transcytosis and lumen formation in polarized
epithelial cells .

 Thus , in podocytes , <INF2> appears to be an important modulator of actin - dependent
behaviors that are under the control of Rho / mDia signaling .

INF2


NCBI - summary for INF2
This gene represents a member of the formin family of proteins . It
is considered a diaphanous formin due to the presence of a diaphanous
inhibitory domain located at the N - terminus of the encoded protein
. Studies of a similar mouse protein indicate that the protein
encoded by this locus may function in <polymerization> and
depolymerization of <actin> filaments . Mutations at this locus have
been associated with focal segmental glomerulosclerosis 5 . (provided
by RefSeq , Aug 2010 )

<--------------------------------------------------------------------------------------------------------------------------------------->

@SCP: <Actin polymerization>	br: <kin of IRRE like (Drosophila)>	official symbol: <True>	abstract_count: <?>
indentified terms: <Neph1>
+Validation: <True_positive>

Importantly , <Neph1> and Nephrin directly interact and , by juxtaposing Grb2 and Nck1
/ 2 at the membrane following complex activation , cooperate to augment the efficiency
of actin polymerization .

 While association between tyrosine - phosphorylated <Neph1> and the SH2 / SH3 adaptor
Grb2 was shown in vitro to be sufficient to induce actin polymerization , in vivo evidence
supporting this finding is still lacking .


NCBI - summary for KIRREL
NEPH1 is a member of the nephrin - like protein family , which
includes NEPH2 ( MIM 607761 ) and NEPH3 ( MIM 607762 ) . The
cytoplasmic domains of these proteins interact with the C terminus of
podocin ( NPHS2 ; MIM 604766 ) , and the genes are expressed in
kidney podocytes , cells involved in ensuring size - and charge -
selective ultrafiltration ( Sellin et al . , 2003 (PubMed 12424224) )
. (supplied by OMIM , Mar 2008 )

<--------------------------------------------------------------------------------------------------------------------------------------->

@SCP: <Actin polymerization>	br: <KN motif and ankyrin repeat domains 1>	official symbol: <True>	abstract_count: <?>
indentified terms: <Kank> <Kank protein>
+Validation: <True_positive>

Based on the findings shown here , we propose that <Kank> has multiple functions in the
cells and plays different roles in the cytoplasm and the nucleus .

 referred to as Kank - L

 The <Kank> family of proteins , Kank1 - Kank4 , are characterized by their unique structure
, coiled - coil motifs in the N - terminal region , and ankyrin - repeats in the C - terminal
region , with an additional motif , the KN motif , at the N - terminus .

 Based on the findings shown here , we propose that Kank has multiple functions in the
cells and plays different roles in the cytoplasm and the nucleus .

 referred to as Kank - L


NCBI - summary for KANK1
The protein encoded by this gene belongs to the Kank family of
proteins , which contain multiple ankyrin repeat domains . This
family member functions in cytoskeleton formation by regulating
<actin> <polymerization> . This gene is a candidate tumor suppressor
for renal cell carcinoma . Mutations in this gene cause cerebral
palsy spastic quadriplegic type 2 , a central nervous system
development disorder . A t(5;9) translocation results in fusion of
the platelet - derived growth factor receptor beta gene ( PDGFRB ) on
chromosome 5 with this gene in a myeloproliferative neoplasm
featuring severe thrombocythemia . Alternative splicing of this gene
results in multiple transcript variants . A related pseudogene has
been identified on chromosome 20 . (provided by RefSeq , Dec 2014 )

<--------------------------------------------------------------------------------------------------------------------------------------->

@SCP: <Actin polymerization>	br: <mal, T-cell differentiation protein 2 (gene/pseudogene)>	official symbol: <True>	abstract_count: <?>
indentified terms: <MAL2>
+Validation: <True_positive>

surprisingly reveals that both the actin polymerization and depolymerization activities
of human inverted formin INF2 and its interactions with <MAL2> and active Cdc42 are
critical for basolateral - to - apical transcytosis and lumen formation in polarized
epithelial cells .

Our results reveal a functional mechanism whereby Cdc42 , INF2 , and <MAL2> are sequentially
ordered in a pathway dedicated to the regulation of transcytosis and lumen formation
.


NCBI - summary for MAL2
This gene encodes a multispan transmembrane protein belonging to the
MAL proteolipid family . The protein is a component of lipid rafts
and , in polarized cells , it primarily localizes to endosomal
structures beneath the apical membrane . It is required for
transcytosis , an intracellular transport pathway used to deliver
membrane - bound proteins and exogenous cargos from the basolateral
to the apical surface . (provided by RefSeq , Jul 2008 )

<--------------------------------------------------------------------------------------------------------------------------------------->

@SCP: <Actin polymerization>	br: <moesin>	official symbol: <True>	abstract_count: <?>
indentified terms: <moesin>
+Validation: <True_positive>

In conclusion , our findings indicate that the control of actin polymerization and
branching via <moesin> or WAVE1 is a key function of estrogen receptor alpha in neurons
, which may be particularly relevant for the regulation of dendritic spines .

 In fibroblasts , NHE1 is predominantly localized in lamellipodia , where it functions
as a plasma membrane anchor for actin filaments by its direct binding of ezrin / radixin
/ <moesin> ( ERM ) proteins .

 JAK1 and JAK2 defects altered CXCL12 - and CCL21 - triggered ezrin / radixin / <moesin>
( ERM ) dephosphorylation and F - actin polymerization , as well as activation of lymphocyte
function - associated Ag - 1 and very late Ag - 4 integrins .

 Peripheral membrane proteins are crucial components of this actin assembly machinery
, and we demonstrate a role for ezrin and / or <moesin> in this process .

 This may be due to the decreased cytokine - induced mobilization of the actin - binding
protein , <moesin> , into the cytoskeleton of PECAM - 1(-/-) neutrophils .


NCBI - summary for MSN
Moesin ( for membrane - organizing extension spike protein ) is a
member of the ERM family which includes ezrin and radixin . ERM
proteins appear to function as cross - linkers between plasma
membranes and <actin> - based cytoskeletons . Moesin is localized to
filopodia and other membranous protrusions that are important for
cell - cell recognition and signaling and for cell movement .
(provided by RefSeq , Jul 2008 )

<--------------------------------------------------------------------------------------------------------------------------------------->

@SCP: <Actin polymerization>	br: <NCK interacting protein with SH3 domain>	official symbol: <True>	abstract_count: <?>
indentified terms: <SPIN90>
+Validation: <True_positive>

Taken these findings suggest that <SPIN90> participates in reorganization of the
actin cytoskeleton and in actin - based cell motility .

582 - 722 SPIN90

 They also raise the possibility that <SPIN90> / WISH is a downstream effector of PSD
- 95 - dependent synaptic remodeling .

 Together , our findings show that <SPIN90> modulates synaptic activity in neurons
as a result of its phosphorylation .


NCBI - summary for NCKIPSD
The protein encoded by this gene is localized exclusively in the
cell nucleus . It plays a role in signal transduction , and may
function in the maintenance of sarcomeres and in the assembly of
myofibrils into sarcomeres . It also plays an important role in
stress fiber formation . The gene is involved in therapy - related
leukemia by a chromosomal translocation t(3;11)(p21;q23) that
involves this gene and the myeloid / lymphoid leukemia gene .
Alternative splicing results in multiple transcript variants of this
gene . (provided by RefSeq , Jul 2013 )

<--------------------------------------------------------------------------------------------------------------------------------------->

@SCP: <Actin polymerization>	br: <phosphoinositide kinase, FYVE finger containing>	official symbol: <True>	abstract_count: <?>
indentified terms: <PIP5K> <PIP5Ks>
+Validation: <True_positive>

These results suggest that <PIP5K> has an important role in actin polymerization in
epithelial cell - cell adhesion .

PIP5K

 PIP5Ks

 PIP5K

 PIP5Ks


NCBI - summary for PIKFYVE
Phosphorylated derivatives of phosphatidylinositol ( PtdIns )
regulate cytoskeletal functions , membrane trafficking , and receptor
signaling by recruiting protein complexes to cell - and endosomal -
membranes . Humans have multiple PtdIns proteins that differ by the
degree and position of phosphorylation of the inositol ring . This
gene encodes an enzyme ( PIKfyve ; also known as phosphatidylinositol
- 3 - phosphate 5 - kinase type III or PIPKIII ) that phosphorylates
the D - 5 position in PtdIns and phosphatidylinositol - 3 - phosphate
( PtdIns3P ) to make PtdIns5P and PtdIns(3,5)biphosphate . The D - 5
position also can be phosphorylated by type I PtdIns4P - 5 - kinases
( PIP5Ks ) that are encoded by distinct genes and preferentially
phosphorylate D - 4 phosphorylated PtdIns . In contrast , PIKfyve
preferentially phosphorylates D - 3 phosphorylated PtdIns . In
addition to being a lipid kinase , PIKfyve also has protein kinase
activity . PIKfyve regulates endomembrane homeostasis and plays a
role in the biogenesis of endosome carrier vesicles from early
endosomes . Mutations in this gene cause corneal fleck dystrophy (
CFD ) ; an autosomal dominant disorder characterized by numerous
small white flecks present in all layers of the corneal stroma .
Histologically , these flecks appear to be keratocytes distended with
lipid and mucopolysaccharide filled intracytoplasmic vacuoles .
Alternative splicing results in multiple transcript variants encoding
distinct isoforms . (provided by RefSeq , May 2010 )

<--------------------------------------------------------------------------------------------------------------------------------------->

@SCP: <Actin polymerization>	br: <pleckstrin homology domain containing, family G (with RhoGef domain) member 2>	official symbol: <True>	abstract_count: <?>
indentified terms: <PLEKHG2>
+Validation: <True_positive>

These results underscore the role of PLEKHG2 in actin polymerization and delineate
the clinical and radiological findings in <PLEKHG2> deficiency .

 Together , our studies have provided the first evidence for the endogenous function
of <PLEKHG2> , which may serve as a key Gβγ - stimulated RhoGEF that regulates lymphocyte
chemotaxis via Rac and Cdc42 activation and actin polymerization .


NCBI - summary for PLEKHG2
-

<--------------------------------------------------------------------------------------------------------------------------------------->

@SCP: <Actin polymerization>	br: <profilin 1>	official symbol: <True>	abstract_count: <?>
indentified terms: <profilin 1> <Profilin 1>
+Validation: <True_positive>

Moreover , this new mutation suggests that fine - tuning of actin polymerization by
phosphorylation of <profilin 1> might be necessary for motor neuron survival .

 These data support the idea that actin and <profilin 1> rearrangement along with exosomal
secretion affect viral replication and cytopathicity .

 Moreover , this new mutation suggests that fine - tuning of actin polymerization by
phosphorylation of profilin 1 might be necessary for motor neuron survival .

Collectively , our study involves the application of a fractionation method of urinary
proteins and as one main result of this analysis reveals the association of <profilin
1> with BC paving the way for its further investigation in BC stratification .

 Further investigation of a central regulatory factor in the cytoskeleton regulation
, <profilin 1> ( PFN1 ) , revealed that nicotine - induced Pfn1 over - expression in mouse
testes , specifically in elongated spermatids , by Pfn1 promoter hypomethylation
.


NCBI - summary for PFN1
This gene encodes a member of the profilin family of small <actin> -
binding proteins . The encoded protein plays an important role in
<actin> dynamics by regulating <actin> <polymerization> in response
to extracellular signals . Deletion of this gene is associated with
Miller - Dieker syndrome , and the encoded protein may also play a
role in Huntington disease . Multiple pseudogenes of this gene are
located on chromosome 1 . (provided by RefSeq , Jul 2012 )

<--------------------------------------------------------------------------------------------------------------------------------------->

@SCP: <Actin polymerization>	br: <profilin 2>	official symbol: <True>	abstract_count: <?>
indentified terms: <Pfn2> <profilin 2> <profilin 2 (Pfn2)>
+Validation: <True_positive>

Phosphatidylinositol 4,5 - bisphosphate releases profilin 2 from the profilin 2 -
dynamin 1 complex as well as from the profilin 2 - actin complex , suggesting that <profilin
2> is diverging the phosphoinositide signaling pathway to actin polymerization as
well as endocytosis .

Pfn2

 We investigated differentially expressed genes in the striatum , and examined status
of a highly expressed huntingtin interacting protein , <profilin 2> ( Pfn2 ) in relation
to 3 - NP - induced striatal neurodegeneration , employing both in vivo animal model
and in vitro primary striatal neuronal cultures .

 Pfn2


NCBI - summary for PFN2
The protein encoded by this gene is a ubiquitous <actin> monomer -
binding protein belonging to the profilin family . It is thought to
regulate <actin> <polymerization> in response to extracellular
signals . There are two alternatively spliced transcript variants
encoding different isoforms described for this gene . (provided by
RefSeq , Jul 2008 )

<--------------------------------------------------------------------------------------------------------------------------------------->

@SCP: <Actin polymerization>	br: <ras-related C3 botulinum toxin substrate 2 (rho family, small GTP binding protein Rac2)>	official symbol: <True>	abstract_count: <?>
indentified terms: <Rho family>
+Validation: <True_positive>

Actin assembly , in turn , is controlled by members of the small GTPase <Rho family> ,
namely Rac1 , Cdc42 , and RhoA .

 Although little is known about the signaling pathways that regulate actin assembly
, small GTPases of the <Rho family> appear to be necessary (8) (9) (10) (11) .

 Based on conserved strategies for regulation of actin in other lineages , co - localization
of the Arp2 / 3 complex with actin structures that are essential for rhizoid formation
may implicate members of the <Rho family> of small GTPases in the signaling pathway(s)
regulating actin polymerization during fucoid development .

 Because the <Rho family> of GTPases and the Pak kinases are implicated in actin polymerization
, the modification of Pak1 , imposed by the p35 / Cdk5 kinase , is likely to have an impact
on the dynamics of the reorganization of the actin cytoskeleton in neurons , thus promoting
neuronal migration and neurite outgrowth .

 Cdc42 , a GTP - binding protein of the <Rho family> , controls actin cytoskeletal organization
and helps to generate actin - based protruding structures , such as filopodia .


NCBI - summary for RAC2
This gene encodes a member of the Ras superfamily of small guanosine
triphosphate ( GTP ) - metabolizing proteins . The encoded protein
localizes to the plasma membrane , where it regulates diverse
processes , such as secretion , phagocytosis , and cell polarization
. Activity of this protein is also involved in the generation of
reactive oxygen species . Mutations in this gene are associated with
neutrophil immunodeficiency syndrome . There is a pseudogene for this
gene on chromosome 6 . (provided by RefSeq , Jul 2013 )

<--------------------------------------------------------------------------------------------------------------------------------------->

@SCP: <Actin polymerization>	br: <Rho-associated, coiled-coil containing protein kinase 2>	official symbol: <True>	abstract_count: <?>
indentified terms: <ROCK>
+Validation: <True_positive>

Activation of RhoA / B and <ROCK> was also implicated in membrane androgen receptor
- dependent actin polymerization and apoptosis in LNCaP cells .

 Disruption of actin polymerization using Y - 27632 <ROCK> inhibitor resulted in a collapse
of the multilayer colony structure into monolayers with limited cell - cell contact
.

 In conclusion , although PIP(2) plays a pro - survival role in MIN6B1 cells , excessive
PIP(2) production because of PIP5KIgamma over - expression inhibits secretion because
of both a defective Arf6 / PIP5KIgamma - dependent endocytic recycling of secretory
membrane and secretory membrane components such as phogrin and the RhoA / <ROCK> / PIP5KIgamma
- dependent perturbation of F - actin cytoskeleton remodelling .

 In conclusion , our data suggest that RhoA / <ROCK> signaling suppresses chondrogenesis
through the control of Sox9 expression and actin organization .

 In parallel , E2 recruits a Galpha(13) - dependent pathway to RhoA and <ROCK> - 2 , leading
to activation of actin remodeling via the actin - binding protein , moesin .


NCBI - summary for ROCK2
The protein encoded by this gene is a serine / threonine kinase that
regulates cytokinesis , smooth muscle contraction , the formation of
<actin> stress fibers and focal adhesions , and the activation of the
c - fos serum response element . This protein , which is an isozyme
of ROCK1 is a target for the small GTPase Rho . (provided by RefSeq ,
Jul 2008 )

<--------------------------------------------------------------------------------------------------------------------------------------->

@SCP: <Actin polymerization>	br: <sorting nexin 9>	official symbol: <True>	abstract_count: <?>
indentified terms: <Snx9>
+Validation: <True_positive>

The combination of PI(4,5)P2 and phosphatidylinositol 3 - phosphate in curved liposomes
or supported bilayers on glass nanospheres uses <Snx9> , Cdc42 , N - WASP ( neuronal -
Wiskott - Aldrich syndrome protein ) , and Arp2 / 3 complex for actin polymerization
suggesting that this membrane may mimic the progression from plasma membrane to endosomes
.

Snx9


NCBI - summary for SNX9
This gene encodes a member of the sorting nexin family . Members of
this family contain a phosphoinositide binding domain , and are
involved in intracellular trafficking . The encoded protein does not
contain a coiled coil region , like some family members , but does
contain a SRC homology domain near its N - terminus . The encoded
protein is reported to have a variety of interaction partners ,
including of adaptor protein 2 , dynamin , tyrosine kinase non -
receptor 2 , Wiskott - Aldrich syndrome - like , and ARP3 <actin> -
related protein 3 . The encoded protein is implicated in several
stages of intracellular trafficking , including endocytosis ,
macropinocytosis , and F - <actin> nucleation . (provided by RefSeq ,
Jul 2013 )

<--------------------------------------------------------------------------------------------------------------------------------------->

@SCP: <Actin polymerization>	br: <thymosin beta 10>	official symbol: <True>	abstract_count: <?>
indentified terms: <thymosin beta 10>
+Validation: <True_positive>

Expression of thymosin beta 4 and <thymosin beta 10> in premigratory granule cells
and in growing neuronal processes is consistent with the possibility that both beta
- thymosins are involved in the dynamics of actin polymerization during migration
and process extension of neurons .

 The apparent dissociation constant of <thymosin beta 10> with actin from rabbit skeletal
muscle , however , is about 10% of the value obtained with actin from bovine heart .


NCBI - summary for TMSB10
-

<--------------------------------------------------------------------------------------------------------------------------------------->

@SCP: <Actin polymerization>	br: <vacuolar protein sorting 13 homolog A (S. cerevisiae)>	official symbol: <True>	abstract_count: <?>
indentified terms: <chorein> <Chorein> <VPS13A gene>
+Validation: <True_positive>

Recent observations revealed that <chorein> is a powerful regulator of actin cytoskeleton
in erythrocytes , platelets , K562 and endothelial HUVEC cells .

 Chorein , a protein encoded by the <VPS13A gene> , defective in chorea - acanthocytosis
( ChAc ) , is involved in neuronal cell survival as well as cortical actin polymerization
of erythrocytes and blood platelets .

In cells with high chorein expression levels <chorein> silencing promotes apoptotic
cell death , an effect paralleled by down - regulation of PI - 3K activity and BCL - 2 / Bax
expression ratio .

 The present study explored whether chorein is expressed in human umbilical vein endothelial
cells ( HUVECs ) and addressed the putative role of <chorein> in the regulation of cytoskeletal
architecture , stiffness and survival of those cells .

 <Chorein> is a protein expressed in various cell types .


NCBI - summary for VPS13A
The protein encoded by this gene may control steps in the cycling of
proteins through the trans - Golgi network to endosomes , lysosomes
and the plasma membrane . Mutations in this gene cause the autosomal
recessive disorder , chorea - acanthocytosis . Alternative splicing
of this gene results in multiple transcript variants . (provided by
RefSeq , Jul 2008 )

<--------------------------------------------------------------------------------------------------------------------------------------->

@SCP: <Actin polymerization>	br: <vasodilator-stimulated phosphoprotein>	official symbol: <True>	abstract_count: <?>
indentified terms: <VASP> <VASP proteins>
+Validation: <True_positive>

After Arp2 / 3 - mediated actin polymerization , zyxin and <VASP> are co - recruited to
adhesive F - actin waves , followed by paxillin and vinculin , and finally talin and integrin
.

 Although the mechanism remains unclear , the <VASP> / Mena family of proteins seems
to be involved in organizing actin polymerization at these sites .

 Binding of profilins to signaling molecules such as Arp2 / 3 complex , Mena , <VASP> ,
N - WASP , dynamin I , and others , further implicates profilin and actin as regulators
of diverse motile activities .

 Biochemically , each motility module exhibited a different distribution of the actin
- related protein <VASP> , while inhibition of actin polymerization revealed different
dependencies on barbed - end polymerization .

 Members of the Arp2 / 3 complex , p34 - Arc and p21 - Arc , heavily concentrated in the early
accumulations of F - actin , as did one member of the Ena / VASP family ( Mena ) but not another
( VASP ) .


NCBI - summary for VASP
Vasodilator - stimulated phosphoprotein ( VASP ) is a member of the
Ena - VASP protein family . Ena - VASP family members contain an EHV1
N - terminal domain that binds proteins containing E / DFPPPPXD / E
motifs and targets Ena - VASP proteins to focal adhesions . In the
mid - region of the protein , family members have a proline - rich
domain that binds SH3 and WW domain - containing proteins . Their C -
terminal EVH2 domain mediates tetramerization and binds both G and F
<actin> . VASP is associated with filamentous <actin> formation and
likely plays a widespread role in cell adhesion and motility . VASP
may also be involved in the intracellular signaling pathways that
regulate integrin - extracellular matrix interactions . VASP is
regulated by the cyclic nucleotide - dependent kinases PKA and PKG .
(provided by RefSeq , Jul 2008 )

<--------------------------------------------------------------------------------------------------------------------------------------->

@SCP: <Actin polymerization>	br: <vav 1 guanine nucleotide exchange factor>	official symbol: <True>	abstract_count: <?>
indentified terms: <Vav1>
+Validation: <True_positive>

BCPs impacted fMLP - induced actin polymerization and the activation of cytoskeleton
regulatory molecules , <Vav1> and Rac1 .

 Cytosolic Ezh2 methyltransferase complexes were shown to associate with <Vav1> and
control receptor - induced actin polymerization and proliferation in a methylation
- dependent manner .

 Further analyses revealed a SHP2 - and Lyn - dependent pathway leading to phosphorylation
of <Vav1> , Rac activation , and F - actin polymerization in SCF - treated BMMCs .

 In addition , a Rac1 / 2 or <Vav1> / 3 deficiency blocks Arp2 / 3 recruitment and actin polymerization
at the complement - induced phagosome , indicating that these proteins regulate early
steps in phagocytosis .

 Salp15 affects tyrosine phosphorylation of several early signal components downstream
of Lck , including LAT and <Vav1> , which results in improper actin polymerization .


NCBI - summary for VAV1
This gene is a member of the VAV gene family . The VAV proteins are
guanine nucleotide exchange factors ( GEFs ) for Rho family GTPases
that activate pathways leading to <actin> cytoskeletal rearrangements
and transcriptional alterations . The encoded protein is important in
hematopoiesis , playing a role in T - cell and B - cell development
and activation . The encoded protein has been identified as the
specific binding partner of Nef proteins from HIV - 1 . Coexpression
and binding of these partners initiates profound morphological
changes , cytoskeletal rearrangements and the JNK / SAPK signaling
cascade , leading to increased levels of viral transcription and
replication . Alternatively spliced transcript variants encoding
multiple isoforms have been observed for this gene . (provided by
RefSeq , Apr 2012 )

<--------------------------------------------------------------------------------------------------------------------------------------->

@SCP: <Actin polymerization>	br: <vav 3 guanine nucleotide exchange factor>	official symbol: <True>	abstract_count: <?>
indentified terms: <Vav3>
+Validation: <True_positive>

However , studies in cytokine - primed cells revealed a strict requirement for Vav1
and <Vav3> and Rac1 and Rac2 in the FcgammaR - mediated oxidative burst .

 The genetic deletion of Rac1 and Rac2 prevents phagocytosis mediated by integrin and
Fcgamma receptors ( FcgammaR ) , whereas the genetic deletion of Vav1 and <Vav3> only
prevents integrin - mediated phagocytosis through the complement receptor alpha(M)beta(2)
.


NCBI - summary for VAV3
This gene is a member of the VAV gene family . The VAV proteins are
guanine nucleotide exchange factors ( GEFs ) for Rho family GTPases
that activate pathways leading to <actin> cytoskeletal rearrangements
and transcriptional alterations . This gene product acts as a GEF
preferentially for RhoG , RhoA , and to a lesser extent , RAC1 , and
it associates maximally with the nucleotide - free states of these
GTPases . Alternatively spliced transcript variants encoding
different isoforms have been described for this gene . (provided by
RefSeq , Jul 2008 )

<--------------------------------------------------------------------------------------------------------------------------------------->

@SCP: <Actin polymerization>	br: <WAS protein family, member 2>	official symbol: <True>	abstract_count: <?>
indentified terms: <WAVE2>
+Validation: <True_positive>

Cbl negatively regulates cell adhesion via alpha integrin and Rap1 and inhibits actin
polymerization by ubiquitinating mDab1 and <WAVE2> .

 Furthermore , VCA and N - WASP / WAVE2 Delta basic constructs were much less able than
wild - type N - WASP and <WAVE2> to induce actin polymerization in cytosol .

 In this study , we characterized the Arp2 / 3 complex - mediated actin polymerization
activity of VCA fragments of all of the WASP family proteins : WASP , N - WASP , WAVE1 , <WAVE2>
, and WAVE3 .

 Inhibition of actin retrograde flow does not prevent WAVE2 association and disassociation
with the membrane but does inhibit <WAVE2> removal from the actin cortex .

 Overall , these findings demonstrate a mechanism in which signals from the TCR produce
<WAVE2> - ARP2 / 3 - mediated de novo actin polymerization , leading to integrin clustering
and high - affinity binding through the recruitment of vinculin and talin .


NCBI - summary for WASF2
This gene encodes a member of the Wiskott - Aldrich syndrome protein
family . The gene product is a protein that forms a multiprotein
complex that links receptor kinases and <actin> . Binding to <actin>
occurs through a C - terminal verprolin homology domain in all family
members . The multiprotein complex serves to tranduce signals that
involve changes in cell shape , motility or function . The published
map location ( PMID:10381382 ) has been changed based on recent
genomic sequence comparisons , which indicate that the expressed gene
is located on chromosome 1 , and a pseudogene may be located on
chromosome X . Two transcript variants encoding different isoforms
have been found for this gene . (provided by RefSeq , Jan 2011 )

<--------------------------------------------------------------------------------------------------------------------------------------->

@SCP: <Actin polymerization>	br: <WAS protein family, member 3>	official symbol: <True>	abstract_count: <?>
indentified terms: <WAVE3>
+Validation: <True_positive>

Also , spinogenesis is associated with actin - based motility of the WAVE3 protein .

 In this study , we characterized the Arp2 / 3 complex - mediated actin polymerization
activity of VCA fragments of all of the WASP family proteins : WASP , N - WASP , WAVE1 , WAVE2
, and <WAVE3> .

 Recently , the WASP and WAVE family proteins WASP and N - WASP , and WAVE1 , WAVE2 and <WAVE3>
have been shown to regulate cortical actin filament reorganization in response to
extracellular stimuli .

 These findings suggest that <WAVE3> regulates actin cytoskeleton , cell motility
, and invasion through the p38 MAPK pathway and MMP production .

 These results indicate that WAVE2 or <WAVE3> may guide the actin bundles into the filopodia
and promote actin assembly at the tips .


NCBI - summary for WASF3
This gene encodes a member of the Wiskott - Aldrich syndrome protein
family . The gene product is a protein that forms a multiprotein
complex that links receptor kinases and <actin> . Binding to <actin>
occurs through a C - terminal verprolin homology domain in all family
members . The multiprotein complex serves to tranduce signals that
involve changes in cell shape , motility or function . A pseudogene
of this gene have been defined on chromosome 6 . Alternative splicing
results in multiple transcript variants (provided by RefSeq , May
2014 )

<--------------------------------------------------------------------------------------------------------------------------------------->

@SCP: <Actin polymerization>	br: <WAS/WASL interacting protein family, member 1>	official symbol: <True>	abstract_count: <?>
indentified terms: <WIP>
+Validation: <True_positive>

Biochemical fractionation and candidate screening experiments conducted in the
extract system have identified the Arp2 / 3 complex , the N - WASP - <WIP> ( or N - WASP - CR16
) complex , and the Cdc42 - binding protein Toca - 1 as important mediators of PIP2 - and
Cdc42 - actin signaling .

 D - <WIP> , which is expressed specifically in myoblasts , associates with both the WASp
- Arp2 / 3 system and with the myoblast adhesion molecules Dumbfounded and Sticks and
Stones , thereby recruiting the actin - polymerization machinery to sites of myoblast
attachment and fusion .

 Here , we review the current information on <WIP> in human and mouse systems , focusing
on its associated proteins , its molecular - regulatory mechanisms , and its role as
a key regulator of actin - based processes in the immune system .

 Our previous studies have shown that N - WASP is required for the actin - based motility
of vaccinia virus and is recruited via Nck and <WIP> .

 These studies identify a regulatory protein that modulates the actin cytoskeletal
dynamics by controlling the stability of the WASP - WIP complex .


NCBI - summary for WIPF1
This gene encodes a protein that plays an important role in the
organization of the <actin> cytoskeleton . The encoded protein binds
to a region of Wiskott - Aldrich syndrome protein that is frequently
mutated in Wiskott - Aldrich syndrome , an X - linked recessive
disorder . Impairment of the interaction between these two proteins
may contribute to the disease . Two transcript variants encoding the
same protein have been identified for this gene . (provided by RefSeq
, Jul 2008 )

<--------------------------------------------------------------------------------------------------------------------------------------->

@SCP: <Activin receptor signaling>	br: <activin A receptor type II-like 1>	official symbol: <True>	abstract_count: <?>
indentified terms: <ALK1>
+Validation: <True_positive>

activin receptor - like kinase 1 and 5 : ALK1 and ALK5

 <ALK1> , type I receptor

 Because ALK5 kinase activity is required for <ALK1> to transduce TGF - β signaling via
Smad1 / 5 in ECs , ALK5 knockout ( KO ) mice were not able to give us the precise mechanisms
by which TGF - β / ALK5 / Smad2 / 3 signaling is implicated in angiogenesis .

 Compared to the activin receptor - like kinases ( ALK ) in human , the amino acid sequence
of Pf - ALR1 is more similar to that of <ALK1> , especially the L45 loop .

 However , endothelial cells coexpress an additional type I receptor named <ALK1> .


NCBI - summary for ACVRL1
This gene encodes a type I cell - surface <receptor> for the TGF -
beta superfamily of ligands . It shares with other type I receptors a
high degree of similarity in serine - threonine kinase subdomains , a
glycine - and serine - rich region ( called the GS domain ) preceding
the kinase domain , and a short C - terminal tail . The encoded
protein , sometimes termed ALK1 , shares similar domain structures
with other closely related ALK or <activin> <receptor> - like kinase
proteins that form a subfamily of <receptor> serine / threonine
kinases . Mutations in this gene are associated with hemorrhagic
telangiectasia type 2 , also known as Rendu - Osler - Weber syndrome
2 . (provided by RefSeq , Jul 2008 )

<--------------------------------------------------------------------------------------------------------------------------------------->

@SCP: <Activin receptor signaling>	br: <activin A receptor, type I>	official symbol: <True>	abstract_count: <?>
indentified terms: <ACVR1> <ALK2>
+Validation: <True_positive>

Mutations in <ACVR1> were constitutively activating , leading to SMAD phosphorylation
and increased expression of the downstream activin signaling targets ID1 and ID2 .

 We report the identification of recurrent activating mutations in the ACVR1 gene ,
which encodes a type I activin receptor serine / threonine kinase , in 21% of DIPG samples
.

 While effective treatment of FOP will likely be based on interventions that modulate
overactive <ACVR1> / ALK2 signaling , or that specifically block postnatal HEO , current
management is focused on early diagnosis , assiduous avoidance of injury or iatrogenic
harm , symptomatic amelioration of painful flare - ups , and optimization of residual
function .

 ALK2 and ALK5 , specific mediators of activin and TGF beta signals , respectively , were
found to be expressed only in tumor and not in normal pituitary cells , and <ALK2> expression
was found only in tumors of a mammosomatotroph cell lineage .

 FK506 released FKBP12 from type I receptors activin receptor - like kinase 1 ( ALK1 )
, <ALK2> , and ALK3 and activated downstream SMAD1 / 5 and MAPK signaling and ID1 gene
regulation in a manner superior to the calcineurin inhibitor cyclosporine and the
FKBP12 ligand rapamycin .


NCBI - summary for ACVR1
Activins are dimeric growth and differentiation factors which belong
to the transforming growth factor - beta ( TGF - beta ) superfamily
of structurally related <signaling> proteins . Activins signal
through a heteromeric complex of <receptor> serine kinases which
include at least two type I ( I and IB ) and two type II ( II and IIB
) receptors . These receptors are all transmembrane proteins ,
composed of a ligand - binding extracellular domain with cysteine -
rich region , a transmembrane domain , and a cytoplasmic domain with
predicted serine / threonine specificity . Type I receptors are
essential for <signaling> ; and type II receptors are required for
binding ligands and for expression of type I receptors . Type I and
II receptors form a stable complex after ligand binding , resulting
in phosphorylation of type I receptors by type II receptors . This
gene encodes <activin> A type I <receptor> which signals a particular
transcriptional response in concert with <activin> type II receptors
. Mutations in this gene are associated with fibrodysplasia
ossificans progressive . (provided by RefSeq , Jul 2008 )

<--------------------------------------------------------------------------------------------------------------------------------------->

@SCP: <Activin receptor signaling>	br: <activin A receptor, type IB>	official symbol: <True>	abstract_count: <?>
indentified terms: <ALK4> <ALK4 receptor>
+Validation: <True_positive>

Activins signaling , which is mediated by <ALK4> and 7 together with ActRIIA and IIB
, plays a critical role in glucose - stimulated insulin secretion , development / neogenesis
, and glucose homeostatic control of pancreatic endocrine cells ; the insulin gene
is regulated by these signaling pathways via ALK7 , which is a receptor for Activins
AB and B and Nodal .

 Double staining of pSmad2(+) cells with either the Activin type I receptor , ALK4 , or
the TGF - beta type I receptor , ALK5 , demonstrated that pSmad2(+) DN cells exhibited
high levels of immunoreactivity to <ALK4> and moderate levels of immunoreactivity
to the TGF - beta - responsive ALK5 receptor .

 Each of the alanine - substituted ActRII mutants retaining activin binding maintains
the ability to form cross - linked complexes with activin and supports activin cross
- linking to the type I activin receptor <ALK4> .

 Except for <ALK4> and ALK6 , levels of type I and type II receptor mRNAs were higher in
B16 cells than in HeLa and HepG2 cells , in which TGF - beta1 and BMP - 2 induced phosphorylation
of only the expected R - Smad .

 Here , we report that sustained inhibition of the transforming growth factor beta type
I receptor ( also termed activin receptor - like kinase or ALK ) using a chemical inhibitor
selective for <ALK4> / 5 / 7 ( ALKi ) leads to the cardiac differentiation of hESCs under
feeder - free and serum - free conditions .


NCBI - summary for ACVR1B
This gene encodes an <activin> A type IB <receptor> . Activins are
dimeric growth and differentiation factors which belong to the
transforming growth factor - beta ( TGF - beta ) superfamily of
structurally related <signaling> proteins . Activins signal through a
heteromeric complex of <receptor> serine kinases which include at
least two type I and two type II receptors . This protein is a type I
<receptor> which is essential for <signaling> . Mutations in this
gene are associated with pituitary tumors . Alternate splicing
results in multiple transcript variants . (provided by RefSeq , Jun
2010 )

<--------------------------------------------------------------------------------------------------------------------------------------->

@SCP: <Activin receptor signaling>	br: <activin A receptor, type IC>	official symbol: <True>	abstract_count: <?>
indentified terms: <ALK7>
+Validation: <True_positive>

Although the endogenous ligand for <ALK7> has yet to be identified , its extensive anatomic
distribution in brain , gut , spleen , and lung suggests important roles for this orphan
receptor .

 GDF3 could activate downstream signaling through associating with <ALK7> ( Activin
receptor - like kinase 7 ) in a Cripto - dependent fashion .

 The combination of ActRIIA and <ALK7> , preferred by activin AB and activin B but not
by activin A , is responsible for activin - mediated secretion of insulin from pancreatic
beta cell line , MIN6 .

 Therefore , our results indicate that both ALK4 and ALK7 can mediate signal transduction
by Nodal proteins , although <ALK7> appears to be a receptor more specifically dedicated
to Nodal signaling .

 These results demonstrate that miR - 376c inhibits both ALK5 and <ALK7> expression
to impair transforming growth factor - β / Nodal signaling , leading to increases in
cell proliferation and invasion .


NCBI - summary for ACVR1C
ACVR1C is a type I <receptor> for the TGFB ( see MIM 190180 ) family
of <signaling> molecules . Upon ligand binding , type I receptors
phosphorylate cytoplasmic SMAD transcription factors , which then
translocate to the nucleus and interact directly with DNA or in
complex with other transcription factors ( Bondestam et al . , 2001
(PubMed 12063393) ) . (supplied by OMIM , Mar 2008 )

<--------------------------------------------------------------------------------------------------------------------------------------->

@SCP: <Activin receptor signaling>	br: <activin A receptor, type IIA>	official symbol: <True>	abstract_count: <?>
indentified terms: <ACVR2A>
+Validation: <True_positive>

<ACVR2A>

 BMPR2 , ACVR2A / B


NCBI - summary for ACVR2A
This gene encodes a <receptor> that mediates the functions of
activins , which are members of the transforming growth factor - beta
( TGF - beta ) superfamily involved in diverse biological processes .
The encoded protein is a transmembrane serine - threonine kinase
<receptor> which mediates <signaling> by forming heterodimeric
complexes with various combinations of type I and type II receptors
and ligands in a cell - specific manner . The encoded type II
<receptor> is primarily involved in ligand - binding and includes an
extracellular ligand - binding domain , a transmembrane domain and a
cytoplasmic serine - threonine kinase domain . This gene may be
associated with susceptibility to preeclampsia , a pregnancy -
related disease which can result in maternal and fetal morbidity and
mortality . Alternative splicing results in multiple transcript
variants of this gene . (provided by RefSeq , Jun 2013 )

<--------------------------------------------------------------------------------------------------------------------------------------->

@SCP: <Activin receptor signaling>	br: <activin A receptor, type IIB>	official symbol: <True>	abstract_count: <?>
indentified terms: <ACVR2B>
+Validation: <True_positive>

ACVR2B

 Mutations in ZIC3 and <ACVR2B> are a common cause of heterotaxy and associated cardiovascular
anomalies .

 Systemic injections of the BMP antagonist noggin , on the other hand , reduced the number
of apoptotic neurons to a similar extent as <ACVR2B> knockdown .

 We further demonstrate using a cell - free pulldown assay that N - glycosylation of the
BMPR2 - ECD enhances its ability to bind BMP2 ligand but has no impact on binding by the
closely - related <ACVR2B> .


NCBI - summary for ACVR2B
Activins are dimeric growth and differentiation factors which belong
to the transforming growth factor - beta ( TGF - beta ) superfamily
of structurally related <signaling> proteins . Activins signal
through a heteromeric complex of <receptor> serine kinases which
include at least two type I ( I and IB ) and two type II ( II and IIB
) receptors . These receptors are all transmembrane proteins ,
composed of a ligand - binding extracellular domain with cysteine -
rich region , a transmembrane domain , and a cytoplasmic domain with
predicted serine / threonine specificity . Type I receptors are
essential for <signaling> ; and type II receptors are required for
binding ligands and for expression of type I receptors . Type I and
II receptors form a stable complex after ligand binding , resulting
in phosphorylation of type I receptors by type II receptors . Type II
receptors are considered to be constitutively active kinases . This
gene encodes <activin> A type IIB <receptor> , which displays a 3 -
to 4 - fold higher affinity for the ligand than <activin> A type II
<receptor> . (provided by RefSeq , Jul 2008 )

<--------------------------------------------------------------------------------------------------------------------------------------->

@SCP: <Activin receptor signaling>	br: <anaplastic lymphoma receptor tyrosine kinase>	official symbol: <True>	abstract_count: <?>
indentified terms: <ALK5 (ALK)>
+Validation: <True_positive>

ALK => activin receptor - like kinase


NCBI - summary for ALK
This gene encodes a <receptor> tyrosine kinase , which belongs to
the insulin <receptor> superfamily . This protein comprises an
extracellular domain , an hydrophobic stretch corresponding to a
single pass transmembrane region , and an intracellular kinase domain
. It plays an important role in the development of the brain and
exerts its effects on specific neurons in the nervous system . This
gene has been found to be rearranged , mutated , or amplified in a
series of tumours including anaplastic large cell lymphomas ,
neuroblastoma , and non - small cell lung cancer . The chromosomal
rearrangements are the most common genetic alterations in this gene ,
which result in creation of multiple fusion genes in tumourigenesis ,
including ALK ( chromosome 2 ) / EML4 ( chromosome 2 ) , ALK / RANBP2
( chromosome 2 ) , ALK / ATIC ( chromosome 2 ) , ALK / TFG (
chromosome 3 ) , ALK / NPM1 ( chromosome 5 ) , ALK / SQSTM1 (
chromosome 5 ) , ALK / KIF5B ( chromosome 10 ) , ALK / CLTC (
chromosome 17 ) , ALK / TPM4 ( chromosome 19 ) , and ALK / MSN (
chromosome X ) . (provided by RefSeq , Jan 2011 )

<--------------------------------------------------------------------------------------------------------------------------------------->

@SCP: <Activin receptor signaling>	br: <bone morphogenetic protein 3>	official symbol: <True>	abstract_count: <?>
indentified terms: <BMP3>
+Validation: <True_positive>

These data suggest that <BMP3> exerts its effects in the skeleton by altering signaling
through ActRIIB in chondrocytes and the periosteum , and this results in defects in
bone collar formation and late hypertrophic chondrocyte maturation leading to decreased
mineralization and less bone .

 These findings best fit a model in which <BMP3> , produced by mature bone cells , acts
to reduce BMP signaling through Acvr2b in skeletal progenitor cells , limiting their
differentiation to mature OBL .

Most interestingly , simultaneously with the ligands , an increase in the expression
of the antagonists , Noggin , Chordin , Inhibin and <BMP3> was observed .


NCBI - summary for BMP3
BMP3 belongs to the transforming growth factor - beta ( TGFB )
superfamily . Bone morphogenic protein , also known as osteogenin ,
induces bone formation . (provided by RefSeq , Jul 2008 )

<--------------------------------------------------------------------------------------------------------------------------------------->

@SCP: <Activin receptor signaling>	br: <myostatin>	official symbol: <True>	abstract_count: <?>
indentified terms: <myostatin> <Myostatin>
+Validation: <True_positive>

Activin - A , transforming growth factor - beta , and <myostatin> signaling pathway
in experimental dilated cardiomyopathy .

 Activin type II receptors ( ActRIIs ) including ActRIIA and ActRIIB are serine / threonine
kinase receptors that form complexes with type I receptors to transmit intracellular
signaling of activins , nodal , <myostatin> and a subset of bone morphogenetic proteins
.

 All of these findings are consistent with satellite cells playing little or no role
in <myostatin> / activin A signaling in vivo and render support that inhibition of this
signaling pathway can be an effective therapeutic approach for increasing muscle
growth even in disease settings characterized by satellite cell dysfunction .

 Because blocking <myostatin> in an adult wild - type mouse induces profound muscle
hypertrophy , we applied a soluble ActRIIB receptor to models of disuse ( limb immobilization
) and denervation ( sciatic nerve resection ) atrophy .

 Combined linkage and family - based association analyses identified activin receptor
1B ( ACVR1B ) and inhibin β C ( INHBC ) , part of the transforming growth factor β pathway
regulating <myostatin> - a negative regulator of muscle mass - signaling , for follow
- up .


NCBI - summary for MSTN
This gene encodes a member of the TGF - beta ( transforming growth
factor - beta ) family of proteins . The encoded preproprotein is
proteolytically processed to generate an N - terminal propeptide and
a C - terminal subunit . The C - terminal subunits form the mature
homodimer , which negatively regulates skeletal muscle cell
proliferation and differentiation . Mutations in this gene are
associated with increased skeletal muscle mass in humans and other
mammals . (provided by RefSeq , Nov 2015 )

<--------------------------------------------------------------------------------------------------------------------------------------->

@SCP: <Activin receptor signaling>	br: <SMAD family member 2>	official symbol: <True>	abstract_count: <?>
indentified terms: <Smad2>
+Validation: <True_positive>

, nodal , lefty - 1 , lefty - 2 , activin receptor type IIB , and <Smad2> ) in L - R axis determination
in the mouse .

 , <Smad2> , Smad3 ) , which suggests a role for TGF - beta / ALK5 signaling in the regulation
of BBB integrity .

 Activin A significantly increased the expression of phosphorylated <Smad2> in JHOC
- 5 cells .

 Activin receptor - like kinase - 1 ( ALK1 ) induces Smad1 / 5 phosphorylation , leading
to an increase in endothelial cell proliferation and migration , while ALK5 promotes
<Smad2> / 3 activation and inhibits both processes .

 Activin receptor type II / IIB and IB , activin signal transduction proteins <Smad2>
/ 3 , and inhibin receptor betaglycan were expressed throughout the adrenal cortex
, whereas Smad4 expression was seen mainly in the zona reticularis and the innermost
zona fasciculata as evaluated by immunohistochemistry .


NCBI - summary for SMAD2
The protein encoded by this gene belongs to the SMAD , a family of
proteins similar to the gene products of the Drosophila gene
&apos;mothers against decapentaplegic&apos ; ( Mad ) and the C .
elegans gene Sma . SMAD proteins are signal transducers and
transcriptional modulators that mediate multiple <signaling> pathways
. This protein mediates the signal of the transforming growth factor
( TGF ) - beta , and thus regulates multiple cellular processes ,
such as cell proliferation , apoptosis , and differentiation . This
protein is recruited to the TGF - beta receptors through its
interaction with the SMAD anchor for <receptor> activation ( SARA )
protein . In response to TGF - beta signal , this protein is
phosphorylated by the TGF - beta receptors . The phosphorylation
induces the dissociation of this protein with SARA and the
association with the family member SMAD4 . The association with SMAD4
is important for the translocation of this protein into the nucleus ,
where it binds to target promoters and forms a transcription
repressor complex with other cofactors . This protein can also be
phosphorylated by <activin> type 1 <receptor> kinase , and mediates
the signal from the <activin> . Alternatively spliced transcript
variants have been observed for this gene . (provided by RefSeq , May
2012 )

<--------------------------------------------------------------------------------------------------------------------------------------->

@SCP: <Activin receptor signaling>	br: <SMAD family member 9>	official symbol: <True>	abstract_count: <?>
indentified terms: <Smad8>
+Validation: <True_positive>

BMP2 rapidly activated the Smad1 / 5 / 8 intracellular signaling cascade and <Smad8>
overexpression potentiated BMP2 's effects .

 In addition , BMP9 activated Smad1 / Smad5 / <Smad8> and induced the expression of the
target genes inhibitor of differentiation 1 ( Id1 ) , hepcidin , Snail and the co - receptor
endoglin in liver cells .

 These results indicate that <Smad8> can function as a downstream signaling mediator
of ALK - 2 .

Consistent with these findings , BMP - 4 induced phosphorylation and nuclear translocation
of Smad1 , Smad5 and <Smad8> , but BMP - 6 activated only Smad1 and Smad5 .

 However , Smad8 was constitutively phosphorylated , and no further phosphorylation
or nuclear accumulation of <Smad8> by BMP - 6 was observed .


NCBI - summary for SMAD9
The protein encoded by this gene is a member of the SMAD family ,
which transduces signals from TGF - beta family members . The encoded
protein is activated by bone morphogenetic proteins and interacts
with SMAD4 . Two transcript variants encoding different isoforms have
been found for this gene . (provided by RefSeq , Jan 2010 )

<--------------------------------------------------------------------------------------------------------------------------------------->

@SCP: <Activin receptor signaling>	br: <synaptojanin 2 binding protein>	official symbol: <True>	abstract_count: <?>
indentified terms: <ARIP2>
+Validation: <True_positive>

These data indicate that <ARIP2> is a novel factor regulating cell surface ActRII expression
and activin function .

ARIP1 and ARIP2

 Like murine <ARIP2> , hARIP2 has a PDZ domain in its NH2 - terminal region and can interact
specifically with ActRIIs .


NCBI - summary for SYNJ2BP
-

<--------------------------------------------------------------------------------------------------------------------------------------->

@SCP: <Activin receptor signaling>	br: <T-cell leukemia homeobox 2>	official symbol: <True>	abstract_count: <?>
indentified terms: <Tlx2>
+Validation: <True_positive>

BMPs induced both Smad1 / 5 / 8 phosphorylation and <Tlx2> - Luc activation , whereas
activin stimulated 3TP - Luc activity and p38 MAPK phosphorylation .

The specific inhibitor of ERK activation , U0126 , suppressed the activation of CYP11B2
transcription induced by BMP - 6 without affecting Smad phosphorylation and <Tlx2>
- Luc activity .


NCBI - summary for TLX2
This gene is a member of an orphan homeobox - containing
transcription factor family . Studies of the mouse ortholog have
shown that the encoded protein is crucial for the development of the
enteric nervous system ; in humans , loss - of - function may play a
role in tumorigenesis of gastrointestinal stromal tumors . (provided
by RefSeq , May 2010 )

<--------------------------------------------------------------------------------------------------------------------------------------->

@SCP: <Acute-phase response>	br: <amyloid P component, serum>	official symbol: <True>	abstract_count: <?>
indentified terms: <SAP>
+Validation: <True_positive>

Apcs , encoding an acute phase response protein serum amyloid P ( SAP ) , is located underneath
the linkage peak of Bglu3 .

 Furthermore , circulating TNFalpha and expression of acute phase response proteins
CRP and <SAP> were significantly lower in C / EBPbeta - / - mice compared to WT mice .

<SAP>


NCBI - summary for APCS
The protein encoded by this gene is a glycoprotein , belonging to
the pentraxin family of proteins , which has a characteristic
pentameric organization . These family members have considerable
sequence homology which is thought to be the result of gene
duplication . The binding of the encoded protein to proteins in the
pathological amyloid cross - beta fold suggests its possible role as
a chaperone . This protein is also thought to control the degradation
of chromatin . It has been demonstrated that this protein binds to
apoptotic cells at an early stage , which raises the possibility that
it is involved in dealing with apoptotic cells in vivo . (provided by
RefSeq , Sep 2008 )

<--------------------------------------------------------------------------------------------------------------------------------------->

@SCP: <Acute-phase response>	br: <haptoglobin>	official symbol: <True>	abstract_count: <?>
indentified terms: <haptoglobin>
+Validation: <True_positive>

Haptoglobin ( Hp ) , an acute - phase response protein , is typically increased in the
serum of adults after acute tissue injury .

 One prominent glycoprotein determined to be up - regulated in the tumor tissue was <haptoglobin>
, an acute - phase response protein .

 Our study indicates that <haptoglobin> ( Hp ) , an acute - phase response protein primarily
synthesized in the liver and known to bind and neutralize Hb in the bloodstream , is also
expressed in brain in which it plays an important role in defending neurons from damage
induced by hemolytic products after ICH .

Haptoglobin , measured by hemoglobin titration , had a reference interval of 0.4 - 2.4
mg / ml , a diagnostic sensitivity of 60% , and a diagnostic specificity of 93% .

 Haptoglobin levels increased after a 1 - day JP - 8 dermal exposure and continued to increase
through 7 days of exposure .


NCBI - summary for HP
This gene encodes a preproprotein , which is processed to yield both
alpha and beta chains , which subsequently combine as a tetramer to
produce haptoglobin . Haptoglobin functions to bind free plasma
hemoglobin , which allows degradative enzymes to gain access to the
hemoglobin , while at the same time preventing loss of iron through
the kidneys and protecting the kidneys from damage by hemoglobin .
Mutations in this gene and / or its regulatory regions cause
ahaptoglobinemia or hypohaptoglobinemia . This gene has also been
linked to diabetic nephropathy , the incidence of coronary artery
disease in type 1 diabetes , Crohn&apos;s disease , inflammatory
disease behavior , primary sclerosing cholangitis , susceptibility to
idiopathic Parkinson&apos;s disease , and a reduced incidence of
Plasmodium falciparum malaria . The protein encoded also exhibits
antimicrobial activity against bacteria . A similar duplicated gene
is located next to this gene on chromosome 16 . Multiple transcript
variants encoding different isoforms have been found for this gene .
(provided by RefSeq , Oct 2014 )

<--------------------------------------------------------------------------------------------------------------------------------------->

@SCP: <Acute-phase response>	br: <orosomucoid 1>	official symbol: <True>	abstract_count: <?>
indentified terms: <orosomucoid 1>
+Validation: <True_positive>

Acute phase - response proteins α - glycoprotein <orosomucoid 1> and serum amyloid
protein P were specifically upregulated in the plasma of Luminal B breast cancer patients
, suggesting prevalence of low - grade inflammation .


NCBI - summary for ORM1
This gene encodes a key acute phase plasma protein .  Because of its
increase due to acute inflammation , this protein is classified as an
acute - phase reactant .  The specific function of this protein has
not yet been determined ; however , it may be involved in aspects of
immunosuppression . (provided by RefSeq , Jul 2008 )

<--------------------------------------------------------------------------------------------------------------------------------------->

@SCP: <Acute-phase response>	br: <orosomucoid 2>	official symbol: <True>	abstract_count: <?>
indentified terms: <orosomucoid>
+Validation: <True_positive>

Increase of adhesion molecules , fibrinogen , type - 1 plasminogen activator inhibitor
and <orosomucoid> in growth hormone ( GH ) deficient adults and their modulation by
recombinant human GH replacement .


NCBI - summary for ORM2
This gene encodes a key acute phase plasma protein .  Because of its
increase due to acute inflammation , this protein is classified as an
acute - phase reactant .  The specific function of this protein has
not yet been determined ; however , it may be involved in aspects of
immunosuppression . (provided by RefSeq , Jul 2008 )

<--------------------------------------------------------------------------------------------------------------------------------------->

@SCP: <Acute-phase response>	br: <serpin peptidase inhibitor, clade A (alpha-1 antiproteinase, antitrypsin), member 1>	official symbol: <True>	abstract_count: <?>
indentified terms: <SERPINA1>
+Validation: <True_positive>

Nine proteins with differential abundances were included in this pathway : AMBP , APOA1
, FGA , FGG , HP , ITIH4 , <SERPINA1> , TF and TTR .


NCBI - summary for SERPINA1
The protein encoded by this gene is secreted and is a serine
protease inhibitor whose targets include elastase , plasmin ,
thrombin , trypsin , chymotrypsin , and plasminogen activator .
Defects in this gene can cause emphysema or liver disease . Several
transcript variants encoding the same protein have been found for
this gene . (provided by RefSeq , Jul 2008 )

<--------------------------------------------------------------------------------------------------------------------------------------->

@SCP: <Acute-phase response>	br: <serum amyloid A1>	official symbol: <True>	abstract_count: <?>
indentified terms: <SAA>
+Validation: <True_positive>

Neither the normal role of serum amyloid A ( SAA ) , a major acute phase response protein
, nor the causes of secondary amyloidosis are well understood .

 Serum amyloid A ( SAA ) is an acute phase response protein and has apolipoprotein properties
.

 Three valuable surrogate markers of disease activity in RA are provided by the acute
- phase response : the time - honored erythrocyte sedimentation rate ( ESR ) and the newer
APPs C - reactive protein ( CRP ) and serum amyloid A ( SAA ) .

 We found that the acute - phase response proteins serum amyloid A ( SAA ) 1 and SAA3 are
transcriptional targets of S100A4 via Toll - like receptor 4 ( TLR4 ) / nuclear factor
- κB signaling .

SAA


NCBI - summary for SAA1
This gene encodes a member of the serum amyloid A family of
apolipoproteins . The encoded protein is a major acute phase protein
that is highly expressed in <response> to inflammation and tissue
injury . This protein also plays an important role in HDL metabolism
and cholesterol homeostasis . High levels of this protein are
associated with chronic inflammatory diseases including
atherosclerosis , rheumatoid arthritis , Alzheimer&apos;s disease and
Crohn&apos;s disease . This protein may also be a potential biomarker
for certain tumors . Alternate splicing results in multiple
transcript variants that encode the same protein . A pseudogene of
this gene is found on chromosome 11 . (provided by RefSeq , Jun 2012
)

<--------------------------------------------------------------------------------------------------------------------------------------->

@SCP: <Acute-phase response>	br: <transthyretin>	official symbol: <True>	abstract_count: <?>
indentified terms: <TTR>
+Validation: <True_positive>

Nine proteins with differential abundances were included in this pathway : AMBP , APOA1
, FGA , FGG , HP , ITIH4 , SERPINA1 , TF and <TTR> .


NCBI - summary for TTR
This gene encodes transthyretin , one of the three prealbumins
including alpha - 1 - antitrypsin , transthyretin and orosomucoid .
Transthyretin is a carrier protein ; it transports thyroid hormones
in the plasma and cerebrospinal fluid , and also transports retinol (
vitamin A ) in the plasma . The protein consists of a tetramer of
identical subunits . More than 80 different mutations in this gene
have been reported ; most mutations are related to amyloid deposition
, affecting predominantly peripheral nerve and / or the heart , and a
small portion of the gene mutations is non - amyloidogenic . The
diseases caused by mutations include amyloidotic polyneuropathy ,
euthyroid hyperthyroxinaemia , amyloidotic vitreous opacities ,
cardiomyopathy , oculoleptomeningeal amyloidosis ,
meningocerebrovascular amyloidosis , carpal tunnel syndrome , etc .
(provided by RefSeq , Jan 2009 )

<--------------------------------------------------------------------------------------------------------------------------------------->

@SCP: <Adenylyl cyclase signaling pathway>	br: <A kinase (PRKA) anchor protein 5>	official symbol: <True>	abstract_count: <?>
indentified terms: <AKAP5>
+Validation: <True_positive>

We hypothesized that scaffolding of cAMP signaling complexes by <AKAP5> is required
for efficient sympathetic stimulation of calcium transients .


NCBI - summary for AKAP5
The A - kinase anchor proteins ( AKAPs ) are a group of structurally
diverse proteins , which have the common function of binding to the
regulatory subunit of protein kinase A ( PKA ) and confining the
holoenzyme to discrete locations within the cell . This gene encodes
a member of the AKAP family . The encoded protein binds to the RII -
beta regulatory subunit of PKA , and also to protein kinase C and the
phosphatase calcineurin . It is predominantly expressed in cerebral
cortex and may anchor the PKA protein at postsynaptic densities ( PSD
) and be involved in the regulation of postsynaptic events . It is
also expressed in T lymphocytes and may function to inhibit
interleukin - 2 transcription by disrupting calcineurin - dependent
dephosphorylation of NFAT . (provided by RefSeq , Jul 2008 )

<--------------------------------------------------------------------------------------------------------------------------------------->

@SCP: <Adenylyl cyclase signaling pathway>	br: <adenylate cyclase 1 (brain)>	official symbol: <True>	abstract_count: <?>
indentified terms: <AC1>
+Validation: <True_positive>

Our findings provide the first direct evidence to link activation of α7 nAChRs to a cAMP
rise via <AC1> , which defines a new signaling pathway employed by α7 nAChRs .

AC1

 AC1 and AC8

 Conversely , RGC survival and axon growth were unaltered in RGCs from <AC1> / AC8 double
knock - out mice or after specifically inhibiting tmACs .

 In contrast , AC8 KO and DKO mice , but not <AC1> KO mice , demonstrate decreased voluntary
ethanol consumption compared with WT mice .


NCBI - summary for ADCY1
This gene encodes a member of the of adenylate <cyclase> gene family
that is primarily expressed in the brain . This protein is regulated
by calcium / calmodulin concentration and may be involved in brain
development . Alternate splicing results in multiple transcript
variants . (provided by RefSeq , Aug 2013 )

<--------------------------------------------------------------------------------------------------------------------------------------->

@SCP: <Adenylyl cyclase signaling pathway>	br: <adenylate cyclase 10 (soluble)>	official symbol: <True>	abstract_count: <?>
indentified terms: <sAC> <soluble adenylyl cyclase> <soluble adenylyl cyclase (sAC)>
+Validation: <True_positive>

But , FMSF displayed substantial motility promoting activity when movement of spermatozoa
was inhibited with KH7 , the specific inhibitor of <soluble adenylyl cyclase> indicating
tmAC to be the primary target of FMSF action .

 Functional assays show that mitochondrial PDE2A forms a local signaling system with
<soluble adenylyl cyclase> in the matrix , which regulates the activity of the respiratory
chain .

 In addition to transmembrane AC , mammalian cells possess a second source of cAMP , the
ubiquitously expressed <soluble adenylyl cyclase> ( sAC ) .

 In the present study , we have investigated whether a HCO(3)(-) - sensitive <soluble
adenylyl cyclase> ( sAC ) is functionally coupled with CFTR and thus forms an autoregulatory
mechanism for HCO(3)(-) transport in human airway epithelial Calu - 3 cells .

 In this study , significant overexpression of <soluble adenylyl cyclase> ( sAC ) , an
alternative source of cAMP , was found in human prostate carcinoma , and therefore ,
the contribution of this cyclase was investigated in the prostate carcinoma cell lines
LNCaP and PC3 .


NCBI - summary for ADCY10
The protein encoded by this gene belongs to a distinct class of
<adenylyl> cyclases that is soluble and insensitive to G protein or
forskolin regulation . Activity of this protein is regulated by
bicarbonate . Variation at this gene has been observed in patients
with absorptive hypercalciuria . Alternatively spliced transcript
variants encoding different isoforms have been observed . There is a
pseudogene of this gene on chromosome 6 . (provided by RefSeq , Jul
2014 )

<--------------------------------------------------------------------------------------------------------------------------------------->

@SCP: <Adenylyl cyclase signaling pathway>	br: <adenylate cyclase 3>	official symbol: <True>	abstract_count: <?>
indentified terms: <AC3>
+Validation: <True_positive>

AC3

 These findings suggest that <AC3> plays an important role in the regulation of body
weight .


NCBI - summary for ADCY3
This gene encodes <adenylyl> <cyclase> 3 which is a membrane -
associated enzyme and catalyzes the formation of the secondary
messenger cyclic adenosine monophosphate ( cAMP ) . This protein
appears to be widely expressed in various human tissues and may be
involved in a number of physiological and pathophysiological
metabolic processes . (provided by RefSeq , Jul 2008 )

<--------------------------------------------------------------------------------------------------------------------------------------->

@SCP: <Adenylyl cyclase signaling pathway>	br: <adenylate cyclase 5>	official symbol: <True>	abstract_count: <?>
indentified terms: <AC5>
+Validation: <True_positive>

These results suggest that neural mechanism is important for regulating behavioral
sensitivity of LORR and that the signaling pathway(s) interplayed by <AC5> , CaMKIIα
and BDNF within the dorsal striatum is important for regulating the duration of ethanol
- induced LORR .

 These results support the idea that the increased longevity of the <AC5> KO mice can
be due in part to an ERK signaling - mediated stress - resistance due to a decrease in fatty
acid unsaturation , leading to lower lipid peroxidation and decreased lipoxidation
- derived damage to cellular proteins .

 Together , these data suggest an <AC5> - cAMP - endocannabinoid - CB(1) signaling pathway
in corticostriatal plasticity and striatum - dependent learning .

 We used it to explore the crosstalk topologies under which the sensitivities of the
<AC5> / cAMP / PKA signaling cascade to reductions in D1R or Golf are transferred or not
to the activation of ERK .

A report now indicates that genetic disruption of <AC5> increases mouse life span and
confers resistance to aging - related conditions , including bone loss and cardiomyopathies
.


NCBI - summary for ADCY5
This gene encodes a member of the membrane - bound <adenylyl>
<cyclase> enzymes . <Adenylyl> cyclases mediate G protein - coupled
receptor <signaling> through the synthesis of the second messenger
cAMP . Activity of the encoded protein is stimulated by the Gs alpha
subunit of G protein - coupled receptors and is inhibited by protein
kinase A , calcium and Gi alpha subunits . Single nucleotide
polymorphisms in this gene may be associated with low birth weight
and type 2 diabetes . Alternatively spliced transcript variants that
encode different isoforms have been observed for this gene .
(provided by RefSeq , Dec 2010 )

<--------------------------------------------------------------------------------------------------------------------------------------->

@SCP: <Adenylyl cyclase signaling pathway>	br: <adenylate cyclase 6>	official symbol: <True>	abstract_count: <?>
indentified terms: <AC6>
+Validation: <True_positive>

The results suggest that the ANG II - dependent upregulation of renin in the CD depends
on PKC - α , which allows the augmentation of cAMP production and activation of PKA / CREB
pathway via <AC6> .

In conclusion , <AC6> in the proximal tubule modulates cAMP formation , Npt2a trafficking
, and urinary phosphate excretion , which are highlighted by renal phosphate wasting
in AC6(-/-) mice .


NCBI - summary for ADCY6
This gene encodes a member of the <adenylyl> <cyclase> family of
proteins , which are required for the synthesis of cyclic AMP . All
members of this family have an intracellular N - terminus , a tandem
repeat of six transmembrane domains separated by a cytoplasmic loop ,
and a C - terminal cytoplasmic domain . The two cytoplasmic regions
bind ATP and form the catalytic core of the protein . <Adenylyl>
cyclases are important effectors of transmembrane <signaling>
pathways and are regulated by the activity of G protein coupled
receptor <signaling> . This protein belongs to a small subclass of
<adenylyl> <cyclase> proteins that are functionally related and are
inhibited by protein kinase A , calcium ions and nitric oxide . A
mutation in this gene is associated with arthrogryposis multiplex
congenita . (provided by RefSeq , May 2015 )

<--------------------------------------------------------------------------------------------------------------------------------------->

@SCP: <Adenylyl cyclase signaling pathway>	br: <adenylate cyclase 7>	official symbol: <True>	abstract_count: <?>
indentified terms: <AC (AC7)> <AC7> <Adcy7 (HET)> <HET>
+Validation: <True_positive>

Therefore , using an in vitro electrophysiological approach in brain slices , here
we have investigated a possible role of the AC7 signaling pathway in ethanol and CRF
effects on CeA GABAergic synapses of genetically modified mice with diminished brain
<Adcy7 activity ( HET )> compared to their littermate male wild - type ( WT ) mice .

 Therefore , using an in vitro electrophysiological approach in brain slices , here
we have investigated a possible role of the AC7 signaling pathway in ethanol and CRF
effects on CeA GABAergic synapses of genetically modified mice with diminished brain
Adcy7 activity ( HET ) compared to their littermate male wild - type ( WT ) mice .

AC7

 AC5 and <AC7> as potential targets for GnRH .

 AC7


NCBI - summary for ADCY7
This gene encodes a membrane - bound adenylate <cyclase> that
catalyses the formation of cyclic AMP from ATP and is inhibitable by
calcium . The product of this gene is a member of the <adenylyl>
<cyclase> class - 4 / guanylyl <cyclase> enzyme family that is
characterized by the presence of twelve membrane - spanning domains
in its sequences . Several transcript variants have been observed for
this gene , but the full - length natures of only two have been
determined so far . (provided by RefSeq , Oct 2013 )

<--------------------------------------------------------------------------------------------------------------------------------------->

@SCP: <Adenylyl cyclase signaling pathway>	br: <adenylate cyclase 8 (brain)>	official symbol: <True>	abstract_count: <?>
indentified terms: <ADCY8>
+Validation: <True_positive>

We demonstrate that an intracellular sodium channel variant , human macrophage SCN5A
, initiates signaling and transcription through a calcium - dependent isoform of adenylate
cyclase , <ADCY8> , and the transcription factor , ATF2 .

Finally , they demonstrate that <ADCY8> helps regulate retinal sensitivity to midline
guidance cues .


NCBI - summary for ADCY8
Adenylate <cyclase> is a membrane bound enzyme that catalyses the
formation of cyclic AMP from ATP . The enzymatic activity is under
the control of several hormones , and different polypeptides
participate in the transduction of the signal from the receptor to
the catalytic moiety . Stimulatory or inhibitory receptors ( Rs and
Ri ) interact with G proteins ( Gs and Gi ) that exhibit GTPase
activity and they modulate the activity of the catalytic subunit of
the <adenylyl> <cyclase> (provided by RefSeq , Jul 2008 )

<--------------------------------------------------------------------------------------------------------------------------------------->

@SCP: <Adenylyl cyclase signaling pathway>	br: <adenylate cyclase 9>	official symbol: <True>	abstract_count: <?>
indentified terms: <ADCY9>
+Validation: <True_positive>

ADCY9


NCBI - summary for ADCY9
Adenylate <cyclase> is a membrane bound enzyme that catalyses the
formation of cyclic AMP from ATP . It is regulated by a family of G
protein - coupled receptors , protein kinases , and calcium . The
type 9 <adenylyl> <cyclase> is a widely distributed <adenylyl>
<cyclase> , and it is stimulated by beta - adrenergic receptor
activation but is insensitive to forskolin , calcium , and
somatostatin . (provided by RefSeq , Jul 2008 )

<--------------------------------------------------------------------------------------------------------------------------------------->

@SCP: <Adenylyl cyclase signaling pathway>	br: <phosphodiesterase 3A, cGMP-inhibited>	official symbol: <True>	abstract_count: <?>
indentified terms: <PDE3A>
+Validation: <True_positive>

<PDE3A>


NCBI - summary for PDE3A
This gene encodes a member of the cGMP - inhibited cyclic nucleotide
phosphodiesterase ( cGI - PDE ) family . cGI - PDE enzymes hydrolyze
both cAMP and cGMP , and play critical roles in many cellular
processes by regulating the amplitude and duration of intracellular
cyclic nucleotide signals . The encoded protein mediates platelet
aggregation and also plays important roles in cardiovascular function
by regulating vascular smooth muscle contraction and relaxation .
Inhibitors of the encoded protein may be effective in treating
congestive heart failure . Alternatively spliced transcript variants
encoding multiple isoforms have been observed for this gene .
(provided by RefSeq , Sep 2011 )

<--------------------------------------------------------------------------------------------------------------------------------------->

@SCP: <Adenylyl cyclase signaling pathway>	br: <phosphodiesterase 3B, cGMP-inhibited>	official symbol: <True>	abstract_count: <?>
indentified terms: <PDE3B>
+Validation: <True_positive>

These findings demonstrate that <PDE3B> is present in rabbit and human erythrocytes
and are consistent with the hypothesis that PDE3 activity regulates cAMP levels associated
with a signaling pathway activated by iloprost in these cells .

PDE3B

 We report here that in the CEM and Jurkat T leukemic cell lines , the most abundantly expressed
PDEs are <PDE3B> , PDE4A , PDE4D , PDE7A , and PDE8A .


NCBI - summary for PDE3B
-

<--------------------------------------------------------------------------------------------------------------------------------------->

@SCP: <Adenylyl cyclase signaling pathway>	br: <phosphodiesterase 4A, cAMP-specific>	official symbol: <True>	abstract_count: <?>
indentified terms: <PDE4>
+Validation: <True_positive>

Different PDE activity patterns were observed in different cells : high <PDE4> activity
( n = 3 ) , high PDE3 activity ( n = 3 ) and presence of activity of other PDEs ( n = 3 ) .

 Further analysis demonstrated that Eviprostat significantly potentiated the effect
of phosphodiesterase 3 ( PDE3 ) inhibitor , but not that of <PDE4> inhibitor , on CRE activation
.

 Our data are presented in the context of <PDE4> - mediated desensitization to cAMP -
elevating agents in VSMCs and with the recognition that cAMP - elevating agents are
being considered as adjunctive pharmacotherapy in percutaneous coronary interventions
, including stenting .

 PDE4

 <PDE4> inhibitors


NCBI - summary for PDE4A
The protein encoded by this gene belongs to the cyclic nucleotide
phosphodiesterase ( PDE ) family , and PDE4 subfamily . This PDE
hydrolyzes the second messenger , cAMP , which is a regulator and
mediator of a number of cellular responses to extracellular signals .
Thus , by regulating the cellular concentration of cAMP , this
protein plays a key role in many important physiological processes .
Alternatively spliced transcript variants encoding different isoforms
have been described for this gene . (provided by RefSeq , Jul 2011 )

<--------------------------------------------------------------------------------------------------------------------------------------->

@SCP: <Adenylyl cyclase signaling pathway>	br: <phosphodiesterase 4D, cAMP-specific>	official symbol: <True>	abstract_count: <?>
indentified terms: <PDE4D> <PDE4D gene>
+Validation: <True_positive>

In contrast , the newly described EPAC1 / Rap1A cAMP - dependent signaling cascade plays
no role in regulating <PDE4D> expression in either VSMC phenotype .

 In contrast , the newly described EPAC1 / Rap1A cAMP - dependent signaling cascade plays
no role in regulating PDE4D expression in either VSMC phenotype .

We report here that in the CEM and Jurkat T leukemic cell lines , the most abundantly expressed
PDEs are PDE3B , PDE4A , <PDE4D> , PDE7A , and PDE8A .


NCBI - summary for PDE4D
This gene encodes one of four mammalian counterparts to the fruit
fly &apos;dunce&apos ; gene . The encoded protein has 3&apos ;
,5&apos ; - cyclic - AMP phosphodiesterase activity and degrades cAMP
, which acts as a signal transduction molecule in multiple cell types
. This gene uses different promoters to generate multiple
alternatively spliced transcript variants that encode functional
proteins . (provided by RefSeq , Sep 2009 )

<--------------------------------------------------------------------------------------------------------------------------------------->

@SCP: <Adenylyl cyclase signaling pathway>	br: <protein kinase, cAMP-dependent, catalytic, alpha>	official symbol: <True>	abstract_count: <?>
indentified terms: <protein kinase A>
+Validation: <True_positive>

, adenylyl cyclase , G proteins , and <protein kinase A> , and on the role played by the
cyclic nucleotide on smooth muscle , heart , gills , gonads , and metabolism regulation
.

 A combination of cyclosporin A ( 1microM ) with an adenylyl cyclase inhibitor , 9 - ( tetrahydro
- 2 - furanyl ) - 9H - purin - 6 - amine ( SQ22536 ; 10microM ) , or a <protein kinase A> ( PKA
) inhibitor , N - (2 - ( p - bromocinnamylamino)ethyl) - 5 - isoquinolinesulfonamide
dihydrochloride ( H89 ; 1microM ) , markedly increased sodium fluorescein permeability
in brain endothelial cells , whereas each drug alone had no effect .

 Activation of adenylyl cyclase by forskolin and addition of cell - permeable 8 - bromo
- cAMP did not affect ET - 1 - induced sustained inhibition of VGCI , suggesting that the
cAMP - <protein kinase A> signaling pathway does not mediate the inhibitory action
of ET - 1 on VGCI .

 Activation of the adenylyl cyclase - cAMP - <protein kinase A> ( PKA ) intracellular
signaling cascade is necessary for long - term memory consolidation in brain regions
such as the hippocampus .

 Although ACTH signaling through adenylyl cyclase and <protein kinase A> is important
for normal adrenal cellular physiology , there is evidence to suggest that this pathway
may inhibit the growth of adrenocortical tumors , and that inactivation of the ACTH
receptor may promote tumor formation .


NCBI - summary for PRKACA
This gene encodes one of the catalytic subunits of protein kinase A
, which exists as a tetrameric holoenzyme with two regulatory
subunits and two catalytic subunits , in its inactive form . cAMP
causes the dissociation of the inactive holoenzyme into a dimer of
regulatory subunits bound to four cAMP and two free monomeric
catalytic subunits . Four different regulatory subunits and three
catalytic subunits have been identified in humans . cAMP - dependent
phosphorylation of proteins by protein kinase A is important to many
cellular processes , including differentiation , proliferation , and
apoptosis . Constitutive activation of this gene caused either by
somatic mutations , or genomic duplications of regions that include
this gene , have been associated with hyperplasias and adenomas of
the adrenal cortex and are linked to corticotropin - independent
Cushing&apos;s syndrome . Alternative splicing results in multiple
transcript variants encoding different isoforms . Tissue - specific
isoforms that differ at the N - terminus have been described , and
these isoforms may differ in the post - translational modifications
that occur at the N - terminus of some isoforms . (provided by RefSeq
, Jan 2015 )

<--------------------------------------------------------------------------------------------------------------------------------------->

@SCP: <Adenylyl cyclase signaling pathway>	br: <protein kinase, cAMP-dependent, regulatory, type I, alpha>	official symbol: <True>	abstract_count: <?>
indentified terms: <protein kinase A>
+Validation: <True_positive>

, adenylyl cyclase , G proteins , and <protein kinase A> , and on the role played by the
cyclic nucleotide on smooth muscle , heart , gills , gonads , and metabolism regulation
.

 A combination of cyclosporin A ( 1microM ) with an adenylyl cyclase inhibitor , 9 - ( tetrahydro
- 2 - furanyl ) - 9H - purin - 6 - amine ( SQ22536 ; 10microM ) , or a <protein kinase A> ( PKA
) inhibitor , N - (2 - ( p - bromocinnamylamino)ethyl) - 5 - isoquinolinesulfonamide
dihydrochloride ( H89 ; 1microM ) , markedly increased sodium fluorescein permeability
in brain endothelial cells , whereas each drug alone had no effect .

 Activation of adenylyl cyclase by forskolin and addition of cell - permeable 8 - bromo
- cAMP did not affect ET - 1 - induced sustained inhibition of VGCI , suggesting that the
cAMP - <protein kinase A> signaling pathway does not mediate the inhibitory action
of ET - 1 on VGCI .

 Activation of the adenylyl cyclase - cAMP - <protein kinase A> ( PKA ) intracellular
signaling cascade is necessary for long - term memory consolidation in brain regions
such as the hippocampus .

 Although ACTH signaling through adenylyl cyclase and <protein kinase A> is important
for normal adrenal cellular physiology , there is evidence to suggest that this pathway
may inhibit the growth of adrenocortical tumors , and that inactivation of the ACTH
receptor may promote tumor formation .


NCBI - summary for PRKAR1A
cAMP is a <signaling> molecule important for a variety of cellular
functions . cAMP exerts its effects by activating the cAMP -
dependent protein kinase , which transduces the signal through
phosphorylation of different target proteins . The inactive kinase
holoenzyme is a tetramer composed of two regulatory and two catalytic
subunits . cAMP causes the dissociation of the inactive holoenzyme
[truncated: 16,239,647 more chars]
